# Supplementary material for: Single-cell atlas of human liver development reveals pathways directing hepatic cell fates
Source: Nat Cell Biol. Author manuscript; Available in PMC 2024 Dec 7. (PMC7617064; doi:10.1038/s41556-022-00989-7)
Supplement: Extended Data Figure 2 Source Data [file EMS151900-supplement-Extended_Data_Figure_2_Source_Data.xlsx]

## Sheet: Source data
Extended Data Fig. 2e
	hiPSC (-)control	CA1ATD: D3.5	CA1ATD: D5.5	CA1ATD: D7.5	LX2 (+)control	HSLC: D13 control
PDGFRA	0.00253	0.0778217	0.194539	0.316897	0	0.172147
COL1A1	0.734807	0.106926	0.417684	1.71538	7.00678	19.8452
ACTA2	0.00118343	0.0001979	0.0231914	0.0620478	0.864733	0.125248
NCAM	0.0199369	0.0752132	0.0532602	0.153655	0.00562068	0.102996
	hiPSC (-)control	FS13B: D3.5	FS13B: D5.5	FS13B: D7.5	HSLC: D13 control
PDGFRA	0.00253	0.0219902	0.0639302	0.104161	0.172147
COL1A1	0.734807	0.103083	0.583177	0.735106	19.8452
ACTA2	0.00118343	0.00179177	0.00261285	0.00807362	0.125248
NCAM	0.0199369	0.0391581	0.0853835	0.0406524	0.102996
Extended Data Fig. 2f
	hiPSC (-)control	CA1ATD: D3.5	CA1ATD: D5.5	CA1ATD:D7.5	HUVEC (+)control	ELC: D5.5 control
CD31	0	0.00012323	0.00915272	0.00484541	5.83345	1.9963
CDH5	0.00016742	0.00032611	0.0549628	0.0680953	18.4907	18.0637
KDR	0.130673	0.29063	0.0902088	0.0426923	0.768728	22.3478
VWF	0.00115245	0.00613845	0.0022632	0.00304413	5.02302	0.521703
	hiPSC (-)control	FS13B: D3.5	FS13B: D5.5	FS13B:D7.5	ELC: D5.5 control
CD31	0	0.00056235	0.00030469	0.0003894	1.9963
CDH5	0.00016742	0.00033904	0.147747	0.118697	18.0637
KDR	0.130673	0.0730769	0.0326301	0.023502	22.3478
VWF	0.00115245	0.0041943	0.00302452	0.00179015	0.521703
