# Supplementary material for: Single-cell atlas of human liver development reveals pathways directing hepatic cell fates
Source: Nat Cell Biol. Author manuscript; Available in PMC 2024 Dec 7. (PMC7617064; doi:10.1038/s41556-022-00989-7)
Supplement: Extended Data Figure 3 Source Data [file EMS151900-supplement-Extended_Data_Figure_3_Source_Data.xlsx]

## Sheet: Source data
Extended Data Fig. 3B
d1	d4	d8
29900	34900	83900
39000	40150	86200
7600	42500	52800
27550	16150	137000
11150	13950	82100
Extended Data Fig. 3C
ALB			SERPINA1			AFP			KRT19
HBO	PFL	AH	HBO	PFL	AH	HBO	PFL	AH	HBO	PFL	PAH
58.6883	34.8721	43.8043	35.6542	7.9118	27.4741	4.14968	6.7039	0.0002	0.0605806	0.0167	0.0385
50.7734	66.9494	39.6157	29.9607	35.8525	17.8024	4.10676	16.6795	0.0001	0.022	0.0214	0.037
33.0597	52.237	40.5604	36.9371	9.727	13.8422	3.47015	11.5195	0.0001	0.00788322	0.0225	0.0165
28.4036		30.9314	57.1626		16.7955	3.71664		0	0.00581502		0.0565
58.3637		45.4749	47.046		13.9192	3.71407		0.0002	0.057		0.0243
96.4694		47.6697	38.8812		11.6722	12.8705		0.0001	0.0373694		0.0199
64.6689			52.4547			3.59016			0.0277956
53.2976			52.2732			4.16431			0.0177136
38.3459			83.5171			3.6452			0.00344567
46.721			14.9285			2.4691			0.1493
77.0648			15.2528			3.3427			0.0988922
73.364			26.3367			2.8245			0.0115898
29.5073			44.0173			3.0189			0.00527724
50.3877			33.5212			1.90528			0.00610412
35.6295			12.5273			3.30122			0.0689
29.4063			15.7907			3.71407			0.0295029
88.77			39.1245			0.2014			0.0187
32.6497			11.9697			0.5126			0.0235
76.2677			10.3518			3.3566			0.0157
38.2662			11.9119			4.0897			0.0183
40.9608			8.8704			2.6226			0.0154
76.2677			8.3339						0.0193089
59.4663			9.196						0.0111396
45.0564			9.7811						0.0121936
36.3026
Extended Data Fig. 3J
ALB		AFP		A1AT
HBO	DBO	HBO	DBO	HBO	DBO
3522.06	1.49	323	0	580.51	0
5502.45	1.32	710	0	1052.35	0
6528.44		929		1054.06
5297.67		1046		1014.52
3927.6		1178		951.92
