# Supplementary material for: Single-cell atlas of human liver development reveals pathways directing hepatic cell fates
Source: Nat Cell Biol. Author manuscript; Available in PMC 2024 Dec 7. (PMC7617064; doi:10.1038/s41556-022-00989-7)
Supplement: Extended Data Figure 5 Source Data [file EMS151900-supplement-Extended_Data_Figure_5_Source_Data.xlsx]

## Sheet: CLC D9 DEG
Logfold change threshold = 1.0						Logfold change threshold = 1.0
p-value threshold = 0.01, Wilcoxon-rank-sum test						p-value threshold = 0.01, Wilcoxon-rank-sum test
Negative logfold change						Positive logfold change
D9_names	D9_scores	D9_pvals	D9_pvals_adj	D9_logfoldchanges		D9_names	D9_scores	D9_pvals	D9_pvals_adj	D9_logfoldchanges
SERPINA1	-54.7701	0	0	-30.7979		EGFLAM-AS4	40.1698	0	0	27.6732
TM4SF4	-44.9991	0	0	-29.4853		GLIS3-AS1	26.1616	7.2763e-151	3.60101e-150	11.377
HBD	-47.4758	0	0	-29.4533		BHLHE22	15.9968	1.3458e-57	4.15484e-57	10.6207
AGR2	-23.555	1.11514e-122	4.91903e-122	-28.9032		LINC00458	86.9208	0	0	10.4671
HMGCS2	-32.2915	9.21089e-229	6.23104e-228	-27.9118		FGF8	49.6141	0	0	9.67228
SCGN	-18.9882	2.13401e-80	7.66895e-80	-27.538		LGR5	36.1928	7.90343e-287	6.30829e-286	9.03761
TFF2	-13.7108	8.74651e-43	2.39023e-42	-27.4298		PAX6	63.6026	0	0	8.98004
RP1-60O19.1	-19.1345	1.30237e-81	4.71592e-81	-27.374		CTD-2007L18.5	40.5918	0	0	8.94359
A2M	-14.9231	2.33338e-50	6.81784e-50	-27.2506		CER1	85.3956	0	0	8.86031
ANXA13	-14.944	1.70542e-50	4.99416e-50	-27.2293		EOMES	81.3941	0	0	8.59141
CDX2	-22.4368	1.72062e-111	7.22465e-111	-27.0975		NOS2	26.2146	1.81248e-151	9.03825e-151	8.50304
REN	-10.4712	1.17124e-25	2.67099e-25	-26.9963		RP11-400N13.2	11.1791	5.16035e-29	1.23152e-28	8.24404
PDX1	-20.6916	4.12028e-95	1.60878e-94	-26.9193		PLSCR2	83.0896	0	0	8.08384
RP11-297L17.2	-21.6113	1.40754e-103	5.70425e-103	-26.7818		MYOCD	45.6645	0	0	7.89453
CEACAM6	-16.2189	3.70803e-59	1.16259e-58	-26.7424		FGF17	65.7857	0	0	7.87699
SLC6A14	-11.0878	1.43798e-28	3.41155e-28	-26.6934		LINC00371	32.4089	2.05554e-230	1.39958e-229	7.84203
UGT2B11	-10.9415	7.2995e-28	1.71931e-27	-26.6306		CCDC129	20.4029	1.5757e-92	6.08882e-92	7.76952
KRT7	-10.6593	1.57737e-26	3.64641e-26	-26.2662		ASB5	12.039	2.2155e-33	5.52398e-33	7.66909
HOXA3	-13.669	1.5548e-42	4.24007e-42	-26.1614		MYCT1	49.0246	0	0	7.56384
CST5	-10.5444	5.39319e-26	1.238e-25	-26.1532		CTD-2501M5.1	25.9849	7.33862e-149	3.58442e-148	7.42213
C14orf105	-13.4914	1.75822e-41	4.74538e-41	-26.0597		CCK	33.7213	2.82111e-249	2.01794e-248	7.33346
MMP1	-6.02983	1.64128e-09	2.7938e-09	-25.9585		TRDN	87.1391	0	0	7.2566
ABCG2	-14.5677	4.50518e-48	1.29114e-47	-25.797		AC068490.2	53.9282	0	0	7.22151
HOXA-AS2	-10.5757	3.86187e-26	8.87264e-26	-25.657		PCAT18	9.81633	9.57636e-23	2.08317e-22	7.14283
CPB2	-6.80316	1.0235e-11	1.83467e-11	-25.3911		PPP1R16B	9.44548	3.53789e-21	7.52412e-21	7.09872
CXCL8	-4.14878	3.34257e-05	4.8508e-05	-25.2792		SOX21	28.5727	1.46914e-179	8.29819e-179	7.08684
SLC38A4	-7.05397	1.7389e-12	3.17796e-12	-25.2518		SAMD3	14.7531	2.93946e-49	8.53161e-49	7.08589
SFRP4	-6.88676	5.70772e-12	1.03018e-11	-25.2409		RGS8	11.8421	2.36587e-32	5.82951e-32	7.03624
RP11-404P21.3	-6.4165	1.39447e-10	2.433e-10	-25.219		CALCR	30.4675	7.01884e-204	4.33892e-203	7.01256
CDH17	-5.27741	1.31022e-07	2.07951e-07	-25.1685		OTX2-AS1	13.7996	2.56375e-43	7.02817e-43	6.95263
SERPINA6	-5.96713	2.4146e-09	4.07833e-09	-25.0407		LINC01467	35.2341	6.01922e-272	4.60769e-271	6.91464
C1orf116	-8.42296	3.67098e-17	7.34477e-17	-24.9903		GRIN2B	18.0502	7.85632e-73	2.70452e-72	6.91408
IL2RG	-5.09976	3.40092e-07	5.32353e-07	-24.9855		VWF	15.0397	4.03592e-51	1.18653e-50	6.90136
RP11-838N2.3	-8.94547	3.70359e-19	7.65273e-19	-24.9666		RP11-385M4.1	17.5944	2.71889e-69	9.16095e-69	6.80346
C2CD4A	-5.21471	1.84106e-07	2.90705e-07	-24.9577		SPRR3	6.13969	8.26841e-10	1.41852e-09	6.61389
SLC30A8	-8.71557	2.89309e-18	5.89654e-18	-24.9045		SVIL-AS1	16.6992	1.32791e-62	4.23184e-62	6.60957
TDO2	-4.09652	4.19398e-05	6.0495e-05	-24.8477		LIMD1-AS1	35.4316	5.57718e-275	4.3071e-274	6.60729
AGR3	-4.29508	1.74629e-05	2.56339e-05	-24.8267		GRPR	11.516	1.0953e-30	2.65263e-30	6.53497
CAT	-7.55558	4.16995e-14	7.8539e-14	-24.6908		ZIC3	42.8284	0	0	6.51102
RP11-397G17.1	-3.88752	0.000101274	0.00014224	-24.6711		RP11-805J14.5	33.7458	1.23029e-249	8.82441e-249	6.44361
IGSF23	-4.68174	2.84446e-06	4.31698e-06	-24.6069		ACR	7.02747	2.10311e-12	3.83689e-12	6.42164
UGT2A3	-4.50409	6.66587e-06	9.9494e-06	-24.6068		RP11-114G22.1	59.1121	0	0	6.24058
CCL15	-4.46229	8.10898e-06	1.20518e-05	-24.532		RP3-467D16.3	59.3644	0	0	6.23957
LINC00694	-4.76535	1.8853e-06	2.87797e-06	-24.5195		RP11-19O2.2	9.13494	6.54425e-20	1.36953e-19	6.18926
KNG1	-3.47996	0.000501496	0.000679563	-24.5104		TRPA1	24.8482	2.70377e-136	1.25394e-135	6.16047
MMP10	-3.3441	0.000825493	0.00110403	-24.4644		GSC	78.9266	0	0	6.14092
C2CD4B	-4.50409	6.66587e-06	9.9494e-06	-24.4438		TMEM100	27.4642	4.69728e-166	2.48685e-165	6.13433
RP11-462G2.1	-2.69618	0.00701393	0.00882598	-24.4262		NFASC	47.6456	0	0	6.10905
NAT8	-4.35778	1.31386e-05	1.93895e-05	-24.3859		LEFTY2	86.6833	0	0	6.01987
MYEOV	-3.51131	0.000445909	0.000606121	-24.3448		RPRM	60.8539	0	0	5.97587
TCN1	-3.1978	0.00138481	0.00181909	-24.3216		RP4-668E10.4	8.77007	1.78556e-18	3.65203e-18	5.97045
RP11-319F12.2	-3.58446	0.000337777	0.000462742	-24.2511		C1orf61	13.5638	6.56299e-42	1.77959e-41	5.92597
SERPINA11	-4.00247	6.2684e-05	8.94315e-05	-24.2276		SOX21-AS1	13.8919	7.09708e-44	1.9589e-43	5.89108
SNAP25-AS1	-3.55311	0.000380707	0.000519787	-24.2241		CTD-2306M5.1	11.5901	4.62483e-31	1.12422e-30	5.88338
SULT1E1	-3.68896	0.00022517	0.000311408	-24.171		ZNF630	9.92017	3.40189e-23	7.45596e-23	5.79343
ERP27	-3.4068	0.000657283	0.000885168	-24.1288		RP11-449P1.1	45.226	0	0	5.75556
URAD	-4.22193	2.4222e-05	3.5259e-05	-24.1188		MIXL1	45.9256	0	0	5.68574
AC104654.1	-3.35455	0.000794935	0.00106398	-24.1066		SLC5A9	47.4963	0	0	5.68547
KRT23	-2.72753	0.00638098	0.00805857	-24.073		IL18R1	8.5984	8.08378e-18	1.63487e-17	5.67215
CAPN8	-3.365	0.000765429	0.00102553	-24.0618		RUNX1T1	12.9336	2.9106e-38	7.66211e-38	5.66837
MUC13	-2.80069	0.00509942	0.00647443	-23.966		RP11-222K16.2	17.7708	1.18964e-70	4.0369e-70	5.66026
SIX2	-3.04104	0.0023576	0.00305479	-23.9348		EYA2	38.572	0	0	5.63586
HOXA5	-3.365	0.000765429	0.00102553	-23.9315		NR0B1	19.779	4.51745e-87	1.67992e-86	5.61547
CLRN3	-3.03059	0.00244074	0.00315861	-23.8886		CXCR4	87.3769	0	0	5.55862
DIO1	-4.10698	4.00874e-05	5.78868e-05	-23.8784		DSCAM	61.315	0	0	5.50147
FAM151A	-4.52499	6.03989e-06	9.03825e-06	-23.8487		DMRTA2	9.85871	6.28553e-23	1.37129e-22	5.4718
GP2	-25.3044	2.85793e-141	1.35422e-140	-12.8593		HLX	28.8248	1.04856e-182	5.98722e-182	5.45506
HOTAIRM1	-29.3071	8.41621e-189	4.89636e-188	-12.3852		RP11-10A14.3	13.7056	9.39462e-43	2.566e-42	5.44817
FGB	-74.8674	0	0	-12.199		RP11-153K16.1	11.0973	1.29353e-28	3.07162e-28	5.44161
AFP	-75.694	0	0	-12.0526		SOX10	8.6814	3.90911e-18	7.9426e-18	5.44095
AGT	-20.2555	3.17817e-91	1.21466e-90	-11.9794		RXRG	16.4088	1.65562e-60	5.21903e-60	5.38563
LIPC	-36.3822	8.15133e-290	6.54607e-289	-11.935		CCL2	66.4024	0	0	5.35027
SLC19A3	-30.8742	2.65305e-209	1.68585e-208	-11.7954		PLPP4	39.6169	0	0	5.28034
CGA	-31.0043	4.71929e-211	3.01712e-210	-11.7259		MSMB	18.4098	1.09594e-75	3.84864e-75	5.27881
ALDH1A1	-54.2069	0	0	-11.6525		AJAP1	39.0635	0	0	5.23964
CD3D	-10.7433	6.37102e-27	1.48327e-26	-11.3067		JAKMIP1	10.3833	2.95373e-25	6.70383e-25	5.19023
CYP26B1	-15.5829	9.51846e-55	2.87586e-54	-11.0757		MME	19.7886	3.73454e-87	1.38977e-86	5.17468
AREG	-19.5783	2.36899e-85	8.75991e-85	-10.9306		HAS2	74.7131	0	0	5.15422
ITIH2	-14.4428	2.78282e-47	7.93187e-47	-10.7572		TDGF1	88.0566	0	0	5.06355
GIF	-14.276	3.08771e-46	8.7202e-46	-10.7147		TMEM132B	9.46176	3.02794e-21	6.45271e-21	5.03096
ALB	-26.124	1.94876e-150	9.61706e-150	-10.7091		TAL2	42.8331	0	0	4.92848
FABP1	-25.9305	3.01404e-148	1.46668e-147	-10.6203		PRSS2	70.1827	0	0	4.91253
IGF2-AS	-14.1088	3.35354e-45	9.36987e-45	-10.6139		GCNT1	76.7113	0	0	4.89302
IGFBP7	-36.1897	8.84806e-287	7.05151e-286	-10.5559		CXCL14	25.8557	2.09713e-147	1.01672e-146	4.89168
PAH	-11.1403	7.98225e-29	1.90064e-28	-10.5263		IRX3	38.4996	0	0	4.80603
MIR4458HG	-61.0752	0	0	-10.358		IFITM1	40.4231	0	0	4.78658
HOXA1	-19.2182	2.60564e-82	9.47439e-82	-10.3339		STC1	87.0377	0	0	4.7859
FXYD3	-17.3735	1.31034e-67	4.34511e-67	-10.2884		RP5-903G2.2	18.9971	1.8019e-80	6.4799e-80	4.7499
NKX6-2	-11.3489	7.51363e-30	1.80797e-29	-10.26		NNAT	53.2919	0	0	4.74622
RFX6	-28.4496	4.92897e-178	2.75727e-177	-10.1326		MCF2L2	60.4111	0	0	4.74058
AQP10	-10.3561	3.92521e-25	8.87026e-25	-10.0411		ADCY2	23.926	1.64474e-126	7.35427e-126	4.73781
AHSG	-6.12289	9.18923e-10	1.57238e-09	-9.98948		TNFSF14	10.6855	1.18999e-26	2.75942e-26	4.69366
CXCL1	-8.34889	6.89054e-17	1.37078e-16	-9.61816		SERHL2	41.7751	0	0	4.66903
GNRH2	-4.18933	2.79786e-05	4.06594e-05	-9.56651		SYT10	27.6662	1.78216e-168	9.53156e-168	4.65509
SERPINA4	-10.2927	7.60259e-25	1.71361e-24	-9.50939		RP11-879F14.2	10.1141	4.78595e-24	1.06454e-23	4.59698
RP1-56K13.5	-6.47859	9.25819e-11	1.62018e-10	-9.45334		RFPL2	7.71136	1.2448e-14	2.37182e-14	4.5861
AMBP	-48.3828	0	0	-9.4195		PIK3R5	30.8107	1.88418e-208	1.19293e-207	4.54108
ROBO2	-22.1011	3.08341e-108	1.27626e-107	-9.37153		LHX1	84.0802	0	0	4.53499
A1CF	-35.821	5.20118e-281	4.08909e-280	-9.29395		ANGPT2	53.9416	0	0	4.49815
S100P	-23.5641	8.99453e-123	3.97094e-122	-9.2827		CYP1B1-AS1	7.59949	2.973e-14	5.61364e-14	4.49644
TF	-18.2884	1.02467e-74	3.57917e-74	-9.27466		RP11-148B6.2	23.6096	3.06812e-123	1.35681e-122	4.46439
HGD	-16.8423	1.19586e-63	3.85087e-63	-9.21863		ITGA9	13.6296	2.66927e-42	7.26797e-42	4.40851
TM4SF1	-25.1202	2.98978e-139	1.39772e-138	-9.17791		RP11-307E17.8	16.8103	2.05116e-63	6.5808e-63	4.38624
HKDC1	-12.2454	1.77798e-34	4.50169e-34	-9.14409		CD80	8.34902	6.88295e-17	1.36979e-16	4.37444
SPESP1	-16.8141	1.92314e-63	6.17385e-63	-9.0763		MARCH11	23.6558	1.0296e-123	4.56864e-123	4.36876
SLC6A19	-7.44973	9.353e-14	1.75151e-13	-8.95049		DIO3	64.2064	0	0	4.35739
LINC00982	-5.42265	5.8723e-08	9.42303e-08	-8.94024		VRTN	42.9843	0	0	4.35374
CTSE	-11.4534	2.2614e-30	5.4641e-30	-8.90585		JAKMIP3	10.1052	5.23938e-24	1.16441e-23	4.31613
ARL14	-6.37325	1.85059e-10	3.21916e-10	-8.87881		ELAVL4	23.3823	6.47542e-121	2.84441e-120	4.30519
SH3TC1	-9.83121	8.26236e-23	1.79957e-22	-8.76875		CD34	44.1854	0	0	4.28125
ASGR2	-13.1126	2.7875e-39	7.40129e-39	-8.75081		ARHGAP40	9.65894	4.50509e-22	9.70727e-22	4.26606
GADL1	-8.97434	2.85058e-19	5.89946e-19	-8.7434		C9orf47	12.2228	2.34756e-34	5.92949e-34	4.2411
SPINK1	-51.2632	0	0	-8.70998		TMPRSS11E	9.66983	4.05069e-22	8.73535e-22	4.23675
AGTR1	-12.6735	8.29731e-37	2.14648e-36	-8.67196		GABBR2	10.0521	8.98929e-24	1.99103e-23	4.23163
MAOB	-10.5108	7.70312e-26	1.7636e-25	-8.60857		PLCXD3	38.8051	0	0	4.22824
PDE3A	-16.9241	2.99118e-64	9.66779e-64	-8.57613		CAMKMT	75.9564	0	0	4.22235
SFRP5	-35.256	2.77776e-272	2.12948e-271	-8.51926		FOXC1	10.0519	9.00787e-24	1.9943e-23	4.21986
IGF2	-53.6981	0	0	-8.51121		CNNM1	14.7325	3.98806e-49	1.15623e-48	4.20561
LGALS3	-57.4121	0	0	-8.4794		WBSCR17	36.1007	2.20912e-285	1.75523e-284	4.20474
SFTA2	-4.50252	6.71526e-06	1.00174e-05	-8.45187		MAMDC2	18.5831	4.40199e-77	1.56157e-76	4.19957
FAM212A	-4.86835	1.12535e-06	1.73202e-06	-8.44066		CCDC152	21.802	2.2207e-105	9.08406e-105	4.17848
XXbac-B444P24.8	-6.08973	1.13104e-09	1.93219e-09	-8.42107		FMN2	31.1794	2.02385e-213	1.31475e-212	4.1753
APOA4	-9.63244	5.83273e-22	1.25525e-21	-8.36946		PLXNA4	17.7372	2.16266e-70	7.32925e-70	4.17104
CYP2B6	-5.31748	1.05216e-07	1.67451e-07	-8.26921		FAM124A	57.8095	0	0	4.11121
ZG16	-13.3513	1.16391e-40	3.12044e-40	-8.25664		RP11-267C16.1	13.5352	9.69244e-42	2.62407e-41	4.09284
ONECUT3	-6.97881	2.97683e-12	5.4158e-12	-8.25132		RP11-119D9.1	20.9529	1.76482e-97	6.95829e-97	4.09024
HSD17B2	-10.1873	2.25857e-24	5.06678e-24	-8.24358		CTD-3035K23.6	11.3464	7.72612e-30	1.85824e-29	4.02452
PALMD	-12.6663	9.09148e-37	2.34961e-36	-8.20161		PHACTR1	44.8096	0	0	4.02313
EDN1	-18.0797	4.60417e-73	1.58915e-72	-8.16168		LRRC2	17.0006	8.12845e-65	2.63533e-64	4.02051
DUSP9	-71.7797	0	0	-8.13097		CCDC81	87.9265	0	0	4.01428
F5	-4.76348	1.90286e-06	2.90393e-06	-8.12302		SORCS1	53.2966	0	0	3.99698
LTB	-10.6126	2.60316e-26	5.99655e-26	-8.08513		COL4A4	18.5532	7.67702e-77	2.71968e-76	3.99464
SERPINA5	-43.7023	0	0	-8.05743		ANKS1B	34.9739	5.60359e-268	4.25223e-267	3.96346
GSTA1	-27.9921	2.0297e-172	1.10703e-171	-7.95869		FAM129A	47.4393	0	0	3.9308
TTR	-88.9831	0	0	-7.93607		DYNC1I1	38.9156	0	0	3.92675
SERPIND1	-3.57213	0.000354083	0.000484538	-7.9267		RNF152	63.0054	0	0	3.92627
INHBA	-4.00026	6.32719e-05	9.01719e-05	-7.88749		RGMA	59.1821	0	0	3.90072
GC	-5.99458	2.04006e-09	3.46024e-09	-7.87205		CNTNAP2	71.9198	0	0	3.896
SPTSSB	-11.1893	4.6004e-29	1.09989e-28	-7.86682		CCKBR	88.4894	0	0	3.89574
CREB3L3	-13.6001	4.00033e-42	1.08696e-41	-7.86185		PRDM1	70.3452	0	0	3.89554
CP	-9.23454	2.59407e-20	5.46581e-20	-7.81608		GMPR	41.3622	0	0	3.89485
NPY	-20.2599	2.90249e-91	1.11092e-90	-7.78747		NCR1	24.2952	2.20476e-130	1.00036e-129	3.88192
GALNT5	-3.57209	0.000354149	0.000484538	-7.78067		LINC01426	26.219	1.61519e-151	8.06208e-151	3.87173
TMPRSS6	-4.36607	1.26501e-05	1.86791e-05	-7.71046		FAM167A	18.4504	5.17637e-76	1.82269e-75	3.85633
PIGZ	-15.6687	2.47584e-55	7.51509e-55	-7.69918		UNC79	15.5148	2.75312e-54	8.27993e-54	3.85302
NNMT	-11.9189	9.43539e-33	2.33808e-32	-7.55894		LMX1B	12.1196	8.31471e-34	2.08505e-33	3.85267
PDK4	-5.5667	2.59601e-08	4.22003e-08	-7.55617		RP11-666A20.4	15.0802	2.18449e-51	6.43668e-51	3.84879
TTYH1	-28.4663	3.06545e-178	1.72218e-177	-7.55305		RASGRP1	17.1732	4.21207e-66	1.37668e-65	3.84625
RP11-1151B14.3	-13.743	5.61021e-43	1.53395e-42	-7.54516		LINC00937	32.3834	4.70584e-230	3.19997e-229	3.83548
NTS	-28.9404	3.70249e-184	2.12103e-183	-7.46863		ZNF521	18.1941	5.7469e-74	1.99806e-73	3.82971
LCP1	-34.4568	3.56713e-260	2.64554e-259	-7.46412		ZIC2	65.262	0	0	3.82627
CFC1B	-9.12031	7.49117e-20	1.56519e-19	-7.43594		RP11-445F12.1	69.2609	0	0	3.80991
PGA5	-6.59969	4.1203e-11	7.28109e-11	-7.37187		SEMA3E	69.9572	0	0	3.79055
GJB1	-33.4912	6.48292e-246	4.60577e-245	-7.36622		NTN1	30.6487	2.74632e-206	1.71596e-205	3.77803
ARHGEF28	-9.80658	1.0548e-22	2.29168e-22	-7.36165		TNNC1	51.5825	0	0	3.77586
IL32	-17.4155	6.29571e-68	2.0943e-67	-7.35366		SLCO3A1	11.3037	1.25874e-29	3.01775e-29	3.76989
BGN	-16.6237	4.69427e-62	1.49055e-61	-7.25055		SEMA5A	34.6899	1.11878e-263	8.40447e-263	3.75821
CRTAC1	-8.29241	1.10979e-16	2.20276e-16	-7.23804		ARHGEF15	12.3728	3.66593e-35	9.31787e-35	3.74571
MASP1	-7.38384	1.53789e-13	2.87482e-13	-7.15361		SHISA2	83.545	0	0	3.71949
F2	-40.5877	0	0	-7.13329		AJ011932.1	12.2079	2.82183e-34	7.11024e-34	3.69452
ADGRG1	-3.44518	0.000570682	0.000771717	-7.1165		ACKR3	16.6522	2.91594e-62	9.27575e-62	3.69267
CDH6	-66.8003	0	0	-7.11501		SLC13A3	26.309	1.51147e-152	7.59506e-152	3.67914
IRAK4	-9.18855	3.98166e-20	8.35925e-20	-7.09865		RNF125	40.7583	0	0	3.67659
NR0B2	-16.44	9.89074e-61	3.12163e-60	-7.0671		GPC4	75.8434	0	0	3.66625
ONECUT1	-20.2205	6.45757e-91	2.45904e-90	-7.04732		ADAMTS18	21.0028	6.1789e-98	2.44172e-97	3.65504
HULC	-24.28	3.18984e-130	1.44481e-129	-7.03728		TRPM2	8.94921	3.58039e-19	7.40107e-19	3.64444
LGALS14	-3.21473	0.00130569	0.00171903	-7.02721		SCGB1B2P	10.9348	7.85865e-28	1.85018e-27	3.63932
COMT	-11.3291	9.41633e-30	2.26339e-29	-6.9999		FRY-AS1	10.814	2.95578e-27	6.92149e-27	3.63484
NR5A2	-12.221	2.39993e-34	6.053e-34	-6.99734		RP11-266O8.1	7.11508	1.11845e-12	2.05698e-12	3.62169
HOGA1	-4.11328	3.90072e-05	5.6358e-05	-6.97652		L1TD1	77.7781	0	0	3.61711
LYZ	-14.5751	4.04466e-48	1.16107e-47	-6.97508		ZNF790-AS1	16.747	5.95981e-63	1.90394e-62	3.61686
CYP2E1	-6.81835	9.20918e-12	1.65361e-11	-6.92664		ST8SIA4	56.8771	0	0	3.60603
GAST	-3.21611	0.0012994	0.00171204	-6.92154		SPOCK3	39.5366	0	0	3.60281
RBP4	-129.5	0	0	-6.91898		ERBB4	76.139	0	0	3.59426
DEFB1	-10.1595	3.00578e-24	6.72575e-24	-6.90187		LRIG3	73.2939	0	0	3.59418
SNCAIP	-9.34655	9.05564e-21	1.91655e-20	-6.87535		LRRTM1	10.362	3.6926e-25	8.35181e-25	3.55718
IGF1	-21.8926	3.05291e-106	1.25373e-105	-6.86868		FAM184A	83.76	0	0	3.54388
RAMP1	-22.0003	2.86295e-107	1.18035e-106	-6.86759		KCNK12	83.0997	0	0	3.53456
LGI4	-6.05505	1.40375e-09	2.39338e-09	-6.83236		NODAL	72.8451	0	0	3.525
APELA	-47.8493	0	0	-6.82092		CCDC170	6.96783	3.21869e-12	5.84567e-12	3.52001
GCGR	-6.87952	6.00559e-12	1.08357e-11	-6.81529		LINC01612	60.44	0	0	3.49982
CXCL6	-4.82311	1.41337e-06	2.1683e-06	-6.79734		RP11-90D4.3	6.97674	3.02112e-12	5.4898e-12	3.47564
TGM2	-7.10956	1.16409e-12	2.13866e-12	-6.77145		AP3B2	17.3208	3.27697e-67	1.08254e-66	3.4752
AKR1D1	-10.1484	3.36908e-24	7.52581e-24	-6.73305		ANKDD1A	40.3532	0	0	3.46434
NRK	-5.16745	2.3731e-07	3.73364e-07	-6.72309		S1PR3	44.9185	0	0	3.44237
SERPINF2	-47.9558	0	0	-6.70126		RGS6	17.6815	5.82761e-70	1.96987e-69	3.44101
GFRA3	-3.23478	0.00121737	0.00160761	-6.6996		RP11-384F7.1	19.9849	7.44867e-89	2.7998e-88	3.43616
SLC4A4	-25.6046	1.35475e-144	6.49586e-144	-6.66538		GABRB3	65.5873	0	0	3.4337
RP11-834C11.4	-34.6351	7.47733e-263	5.60105e-262	-6.6433		FREM1	58.8635	0	0	3.4194
PLG	-3.56957	0.00035757	0.00048909	-6.62886		TRMT44	41.4784	0	0	3.41892
GABRB1	-4.06011	4.90492e-05	7.05167e-05	-6.62718		NTN4	41.937	0	0	3.40558
HEY1	-17.8614	2.35621e-71	8.02152e-71	-6.61704		RP11-631N16.4	23.1063	4.00085e-118	1.7399e-117	3.40184
CTSF	-46.8729	0	0	-6.59968		FAM159B	39.9013	0	0	3.37416
SGMS2	-5.08346	3.70628e-07	5.79632e-07	-6.55794		RP11-295M3.4	16.0208	9.1469e-58	2.83392e-57	3.34571
FGA	-38.9565	0	0	-6.55028		PLXNA2	63.1016	0	0	3.34533
MTTP	-46.9801	0	0	-6.5223		MAFB	29.7461	1.95064e-194	1.16328e-193	3.34498
MBNL1	-14.7303	4.11707e-49	1.19297e-48	-6.5081		GAL	82.1119	0	0	3.33405
EFNA1	-15.8077	2.75323e-56	8.4353e-56	-6.47126		SLC34A2	9.88234	4.96584e-23	1.08519e-22	3.32875
NR1H4	-4.01775	5.87561e-05	8.39877e-05	-6.46185		RP11-65I12.1	6.71555	1.87364e-11	3.33459e-11	3.32785
GPBAR1	-4.37298	1.22561e-05	1.81075e-05	-6.44087		COL4A3	8.82756	1.06981e-18	2.19496e-18	3.32631
CLDN4	-15.6723	2.3382e-55	7.10142e-55	-6.43494		MSR1	7.67979	1.59348e-14	3.02739e-14	3.32276
FGG	-42.9508	0	0	-6.40158		DLGAP1-AS2	9.86585	5.85349e-23	1.2781e-22	3.32236
IL6R	-20.0843	1.01178e-89	3.81951e-89	-6.385		FAM20A	34.5464	1.61185e-261	1.20052e-260	3.30799
MYZAP	-3.44327	0.000574716	0.000776571	-6.38079		MOK	44.6922	0	0	3.30767
NRG3	-7.98628	1.39075e-15	2.70003e-15	-6.25838		STMN2	6.48224	9.0368e-11	1.58197e-10	3.30555
NEURL3	-3.40213	0.000668622	0.000900208	-6.25669		RP11-431J24.2	26.696	5.23542e-157	2.67964e-156	3.30225
RNF128	-27.6993	7.12797e-169	3.81616e-168	-6.25184		FAM155B	46.1471	0	0	3.29401
NT5E	-7.84823	4.21939e-15	8.12233e-15	-6.19899		TMTC1	32.9167	1.26982e-237	8.80634e-237	3.28254
LAMA3	-4.30935	1.63734e-05	2.40615e-05	-6.19022		LRRC3	38.1487	0	0	3.27366
ITPKA	-5.88632	3.94899e-09	6.64425e-09	-6.18918		TRG-AS1	15.686	1.88676e-55	5.73363e-55	3.26738
SNAP25	-7.99699	1.27495e-15	2.47888e-15	-6.15576		ISL1	14.1179	2.94659e-45	8.24165e-45	3.24396
DEPTOR	-12.9125	3.82534e-38	1.00651e-37	-6.14013		VIPR2	15.7411	7.90269e-56	2.41133e-55	3.24244
SULT1A2	-6.08301	1.17944e-09	2.01355e-09	-6.12273		SLITRK2	28.7454	1.03256e-181	5.85749e-181	3.2348
IL1RAP	-17.6465	1.08223e-69	3.65585e-69	-6.08945		FOXP2	15.2913	8.73708e-53	2.59192e-52	3.2237
SLC39A5	-20.3175	8.99993e-92	3.45735e-91	-6.061		GPR37	54.8052	0	0	3.21215
NPAS2	-5.03951	4.66734e-07	7.27111e-07	-6.05671		MXRA5	29.6682	1.97506e-193	1.16984e-192	3.21012
MISP	-5.26848	1.37558e-07	2.18126e-07	-6.0372		CTC-260E6.6	58.4427	0	0	3.20789
CFC1	-17.4835	1.91371e-68	6.3986e-68	-6.03087		GLT1D1	28.8509	4.93289e-183	2.81972e-182	3.19669
UGT2B7	-3.24493	0.00117478	0.00155411	-6.02022		FAM57B	7.33318	2.24749e-13	4.18785e-13	3.19574
TNFSF15	-8.6395	5.64608e-18	1.14452e-17	-6.01302		MANEA-AS1	43.9958	0	0	3.1956
GSTM3	-41.9951	0	0	-6.00112		RP11-54H7.4	26.4436	4.31935e-154	2.17882e-153	3.19415
ZNF467	-9.30585	1.32922e-20	2.80864e-20	-5.9584		TUNAR	24.0592	6.68907e-128	3.00635e-127	3.18364
SMOC1	-3.22431	0.00126277	0.00166504	-5.92812		OSBP2	14.3371	1.28361e-46	3.64083e-46	3.17323
FAM110C	-7.49154	6.80694e-14	1.27655e-13	-5.91446		SEMA5B	12.4388	1.60828e-35	4.10179e-35	3.17101
CX3CL1	-4.25606	2.08065e-05	3.04395e-05	-5.91178		SAXO2	9.70564	2.85291e-22	6.15992e-22	3.16279
INHA	-20.0057	4.91632e-89	1.85327e-88	-5.89676		DAB1	59.0823	0	0	3.1571
KLB	-26.3034	1.75535e-152	8.81211e-152	-5.87862		PTPRT	10.1596	3.00285e-24	6.72208e-24	3.14661
PARM1	-37.2863	2.7409e-304	2.27799e-303	-5.85984		MTUS2	8.8832	6.49624e-19	1.33704e-18	3.14493
BCHE	-8.56357	1.09425e-17	2.20451e-17	-5.85911		LRIG1	22.9585	1.21171e-116	5.2261e-116	3.1437
USH1C	-3.24359	0.00118035	0.00156035	-5.85325		ZNF385D	26.7923	3.97353e-158	2.04375e-157	3.11827
EFEMP1	-28.4091	1.55931e-177	8.69497e-177	-5.85277		DPPA4	28.5617	2.01069e-179	1.13448e-178	3.09509
HABP2	-68.0528	0	0	-5.84123		CLMP	74.4288	0	0	3.09363
PUS7L	-30.7077	4.48558e-207	2.81613e-206	-5.82526		TAC4	23.4104	3.35113e-121	1.4745e-120	3.08378
KCNJ16	-31.8087	4.90255e-222	3.25345e-221	-5.80692		KLF8	59.771	0	0	3.07564
LGALS2	-17.2591	9.55516e-67	3.14264e-66	-5.78475		CPEB1	6.8683	6.49733e-12	1.17149e-11	3.06801
VSNL1	-11.0877	1.43894e-28	3.41228e-28	-5.77431		OLFM1	12.7106	5.16657e-37	1.3432e-36	3.06544
BICC1	-14.4931	1.3401e-47	3.82384e-47	-5.76357		JAZF1	25.7311	5.25069e-146	2.53155e-145	3.06535
ABCC3	-5.44489	5.18373e-08	8.33088e-08	-5.75334		SLC35F3	28.4615	3.50824e-178	1.96672e-177	3.06322
FGF18	-16.4965	3.88738e-61	1.22913e-60	-5.75319		FAM179A	7.38998	1.46852e-13	2.74613e-13	3.06045
IL18	-8.03989	8.9919e-16	1.75416e-15	-5.74369		GLI2	11.4689	1.8913e-30	4.57196e-30	3.03691
IFI6	-7.07193	1.5279e-12	2.79723e-12	-5.68796		ITPKB	23.0667	1.00038e-117	4.33251e-117	3.02722
TBX2	-5.36999	7.87418e-08	1.25891e-07	-5.68748		SPOCK1	37.5689	0	5.84807e-308	3.00474
EXOC3L4	-4.39039	1.13149e-05	1.675e-05	-5.68496		TVP23C	38.3204	0	0	3.00424
RAB27B	-3.70129	0.000214506	0.000296816	-5.67802		ANK2	30.3345	4.01841e-202	2.46375e-201	3.00125
C10orf54	-17.2356	1.43539e-66	4.715e-66	-5.67297		PRKCQ	25.4245	1.35084e-142	6.41832e-142	2.99521
STEAP1	-15.5518	1.54708e-54	4.66351e-54	-5.66083		NEK11	7.71549	1.20523e-14	2.29977e-14	2.9917
SERPINE1	-4.30641	1.65925e-05	2.43766e-05	-5.66048		GFPT2	17.1458	6.76134e-66	2.20438e-65	2.9906
TM4SF5	-7.21528	5.38217e-13	9.95446e-13	-5.65557		ELMO1	43.2481	0	0	2.99003
LIPH	-6.46503	1.01276e-10	1.77056e-10	-5.61997		TM6SF1	8.22109	2.01664e-16	3.98458e-16	2.98
GSTA2	-56.3737	0	0	-5.61721		FZD8	51.1075	0	0	2.97316
WNT11	-4.47361	7.69099e-06	1.14566e-05	-5.61348		BACH2	21.8423	9.20848e-106	3.77274e-105	2.96644
HIVEP2	-7.25832	3.91922e-13	7.26923e-13	-5.61288		LMX1A	6.58253	4.62521e-11	8.16506e-11	2.96465
PRR15L	-6.72589	1.74519e-11	3.1081e-11	-5.5822		ZNF737	6.53974	6.16257e-11	1.08352e-10	2.95214
SMIM6	-15.6545	3.09393e-55	9.38577e-55	-5.57628		RIMS2	17.3247	3.06388e-67	1.01278e-66	2.9442
CXCL16	-15.5027	3.32777e-54	9.99095e-54	-5.57568		RP3-428L16.2	19.8	2.97924e-87	1.10948e-86	2.94144
VTN	-63.9017	0	0	-5.56261		CLDN11	14.0725	5.60805e-45	1.56107e-44	2.93422
ST6GALNAC1	-11.3523	7.22756e-30	1.74073e-29	-5.55522		AC005523.2	10.802	3.36637e-27	7.8724e-27	2.92916
RGS1	-5.33523	9.54222e-08	1.52095e-07	-5.54598		ST6GAL2	9.54002	1.42807e-21	3.05823e-21	2.92052
GCNT3	-5.27555	1.32358e-07	2.10009e-07	-5.53538		KCNJ3	42.2527	0	0	2.91767
EPHA7	-8.59154	8.58129e-18	1.73414e-17	-5.52989		TIGD4	7.05009	1.78807e-12	3.26556e-12	2.9168
PDE1C	-3.2814	0.00103293	0.00137305	-5.52677		FAM78B	16.0864	3.17842e-58	9.8767e-58	2.91383
COX6A2	-4.06626	4.77727e-05	6.87191e-05	-5.51796		NPL	30.9299	4.73911e-210	3.02241e-209	2.91168
GPRIN3	-16.0932	2.84539e-58	8.85759e-58	-5.51212		NKILA	9.02757	1.75521e-19	3.64984e-19	2.9053
PIK3AP1	-13.9562	2.8847e-44	7.99168e-44	-5.50065		RP11-89K21.1	10.3748	3.22764e-25	7.31599e-25	2.88106
ACAN	-5.06574	4.06815e-07	6.35467e-07	-5.48903		CASC10	48.8853	0	0	2.87774
PLEKHA2	-5.20611	1.92841e-07	3.04223e-07	-5.45834		OTX2	82.0788	0	0	2.85337
TGFBI	-12.295	9.63422e-35	2.44403e-34	-5.4576		SIX3	12.7613	2.69731e-37	7.02992e-37	2.85116
GPX2	-30.5321	9.78717e-205	6.07176e-204	-5.4532		LIX1L	35.7568	5.18223e-280	4.06809e-279	2.8413
APOC3	-11.3169	1.08261e-29	2.59668e-29	-5.43956		ARHGAP28	71.5709	0	0	2.82912
SPTLC3	-30.6986	5.94197e-207	3.72155e-206	-5.43647		P3H2	76.1248	0	0	2.81407
EDIL3	-8.41401	3.96227e-17	7.91547e-17	-5.42409		SEMA3A	22.6883	5.84145e-114	2.48463e-113	2.80915
CPM	-16.7723	3.89444e-63	1.24717e-62	-5.41477		LINC00240	16.3513	4.26016e-60	1.34213e-59	2.80331
GLDC	-43.4451	0	0	-5.39623		NRP2	58.7631	0	0	2.77338
SOBP	-6.51596	7.22269e-11	1.26821e-10	-5.39344		IRX2	9.12912	6.90608e-20	1.4441e-19	2.76158
FLJ22447	-19.9565	1.31724e-88	4.93353e-88	-5.37913		APOBEC3D	6.72286	1.78192e-11	3.17244e-11	2.7503
PTRF	-10.6419	1.90282e-26	4.39487e-26	-5.33936		TCP11L1	27.5447	5.12274e-167	2.72588e-166	2.73176
NR2F1	-4.35451	1.33364e-05	1.96703e-05	-5.29632		DUSP4	84.7382	0	0	2.72159
DCX	-5.91979	3.22345e-09	5.43575e-09	-5.2939		RP11-148B6.1	87.2651	0	0	2.71569
COL11A2	-5.0717	3.9427e-07	6.16238e-07	-5.29383		ST8SIA1	6.6478	2.975e-11	5.27323e-11	2.70364
SULT1C4	-7.49687	6.53613e-14	1.2262e-13	-5.29278		VLDLR-AS1	35.3729	4.46367e-274	3.43702e-273	2.69441
TFPI2	-24.1136	1.79917e-128	8.11411e-128	-5.28952		SOX17	71.367	0	0	2.69097
DCDC2	-15.8896	7.47526e-57	2.29967e-56	-5.28774		PREX1	40.4342	0	0	2.68532
SCN9A	-9.31949	1.16907e-20	2.47123e-20	-5.28282		RBM24	27.5987	1.15396e-167	6.15916e-167	2.67799
CA4	-25.3261	1.64625e-141	7.80777e-141	-5.27126		MAPK10	37.8263	0	0	2.66468
NPW	-31.0518	1.07806e-211	6.9091e-211	-5.26798		SFRP1	88.6947	0	0	2.64809
SLN	-11.4922	1.44308e-30	3.49166e-30	-5.25482		PCDH1	18.1336	1.72959e-73	5.98951e-73	2.6464
GRIP2	-17.498	1.48434e-68	4.97251e-68	-5.2497		CNTN1	6.8335	8.28646e-12	1.48844e-11	2.64079
ANXA1	-7.05057	1.78184e-12	3.25531e-12	-5.2244		KCNH8	10.0141	1.32131e-23	2.91545e-23	2.62613
C4orf19	-16.9625	1.5565e-64	5.0401e-64	-5.22103		RP11-771K4.1	69.9697	0	0	2.62605
NR2F2-AS1	-5.01302	5.35831e-07	8.33763e-07	-5.19159		CRMP1	33.8188	1.04483e-250	7.51475e-250	2.61321
MET	-9.08807	1.00808e-19	2.10208e-19	-5.18734		CECR6	13.2779	3.10809e-40	8.30729e-40	2.60563
DKK1	-8.98086	2.68656e-19	5.56441e-19	-5.16772		PCDH10	30.0509	2.12554e-198	1.28366e-197	2.58993
SOX9	-38.2789	0	0	-5.1666		NHLH2	5.57729	2.44301e-08	3.9812e-08	2.58634
NKAIN4	-4.5433	5.53794e-06	8.29662e-06	-5.12367		C9orf66	18.7648	1.46439e-78	5.22669e-78	2.58371
DDC	-18.2845	1.09985e-74	3.83922e-74	-5.115		RAB17	78.7218	0	0	2.57788
EFNB2	-40.0999	0	0	-5.08704		KIT	42.8307	0	0	2.56217
APLP1	-36.5393	2.64005e-292	2.13323e-291	-5.08335		S100Z	5.86106	4.59926e-09	7.7309e-09	2.55252
RBMS3	-15.0843	2.05457e-51	6.05728e-51	-5.07256		CD40	13.5752	5.62208e-42	1.52603e-41	2.55138
CD247	-6.93482	4.06737e-12	7.36913e-12	-5.05739		CST1	45.621	0	0	2.54656
EDNRB	-3.15321	0.00161484	0.0021133	-5.04959		ABCG1	5.50962	3.59612e-08	5.82048e-08	2.53758
ESRRG	-33.1859	1.71931e-241	1.21325e-240	-5.01182		NBL1	55.4509	0	0	2.51881
TBX2-AS1	-10.6226	2.33945e-26	5.39382e-26	-5.00365		RGMB	43.8946	0	0	2.51271
ACTA2	-24.1722	4.36223e-129	1.96902e-128	-4.99364		RP11-337C18.8	20.2385	4.48369e-91	1.70863e-90	2.51037
ISX	-13.5651	6.44889e-42	1.74956e-41	-4.97496		IFI16	5.14544	2.66888e-07	4.19269e-07	2.50601
CXCL12	-10.1423	3.58604e-24	8.00362e-24	-4.96025		CHCHD2	32.7507	2.96622e-235	2.04896e-234	2.50559
GATA5	-18.1968	5.47552e-74	1.90497e-73	-4.94456		ZDHHC2	56.6299	0	0	2.50127
PPARG	-27.8853	4.01989e-171	2.1789e-170	-4.94406		RP11-385D13.3	36.0389	2.05865e-284	1.62827e-283	2.49979
RHOU	-40.3491	0	0	-4.91067		ICOSLG	14.0665	6.09977e-45	1.69614e-44	2.4918
NCALD	-5.11265	3.17674e-07	4.97709e-07	-4.90937		BSPRY	48.1141	0	0	2.49145
CEBPA	-25.4861	2.80961e-143	1.33738e-142	-4.90635		STEAP1B	25.0995	5.03084e-139	2.34773e-138	2.4905
RASSF9	-5.7798	7.47908e-09	1.24477e-08	-4.90539		CCDC171	10.1399	3.67426e-24	8.19702e-24	2.47626
GUCA2B	-3.90102	9.57889e-05	0.000134681	-4.90483		ARAP3	7.79111	6.64221e-15	1.27534e-14	2.46958
CDKN2B-AS1	-6.60189	4.05952e-11	7.17611e-11	-4.89682		ITLN2	47.3376	0	0	2.45783
SQRDL	-8.35404	6.59655e-17	1.31329e-16	-4.88873		ETNPPL	4.97783	6.43002e-07	9.97854e-07	2.45091
FAM162B	-4.33996	1.42509e-05	2.09955e-05	-4.87356		NLGN4X	34.0146	1.35584e-253	9.85995e-253	2.44484
TDRD12	-9.27115	1.84153e-20	3.88332e-20	-4.86489		PCAT14	62.6756	0	0	2.44392
FAM3B	-12.4799	9.60545e-36	2.45937e-35	-4.8554		KIF5A	4.22722	2.366e-05	3.44504e-05	2.43926
MIR181A2HG	-6.76818	1.3041e-11	2.33127e-11	-4.84815		GRAMD1B	25.2172	2.59332e-140	1.2211e-139	2.43902
STAR	-16.0929	2.85927e-58	8.8955e-58	-4.84		SPRY4	25.1744	7.64066e-140	3.5816e-139	2.4324
ANPEP	-5.36071	8.28955e-08	1.32451e-07	-4.83201		NBPF26	5.46202	4.70747e-08	7.58177e-08	2.43106
SMLR1	-27.4486	7.22949e-166	3.81974e-165	-4.7592		CALB1	34.661	3.05371e-263	2.29072e-262	2.43075
SULT1C2	-4.32902	1.49776e-05	2.20474e-05	-4.75266		MANEA	43.102	0	0	2.4252
DNER	-4.32644	1.51538e-05	2.23006e-05	-4.73624		TRIL	6.17476	6.62661e-10	1.13947e-09	2.42083
CPN1	-19.9742	9.24403e-89	3.47215e-88	-4.72997		LINC00294	35.0358	6.42272e-269	4.88089e-268	2.41888
KISS1R	-4.00672	6.15676e-05	8.79105e-05	-4.70712		FZD5	87.825	0	0	2.41371
RNASE4	-4.43319	9.28502e-06	1.37762e-05	-4.70346		CST4	24.0728	4.82269e-128	2.16938e-127	2.41118
RP11-553L6.5	-14.0743	5.46781e-45	1.52284e-44	-4.70287		FAM19A5	40.6571	0	0	2.39937
UGT8	-4.26521	1.99718e-05	2.92428e-05	-4.69281		RP11-637O19.2	7.35141	1.9612e-13	3.65961e-13	2.39347
ATP10D	-7.96146	1.70027e-15	3.2936e-15	-4.68785		RP11-21L23.3	5.55196	2.82489e-08	4.58639e-08	2.39056
APOL2	-5.29827	1.16906e-07	1.8566e-07	-4.68411		CECR2	52.7053	0	0	2.38452
SPHK1	-15.0106	6.25838e-51	1.83785e-50	-4.68396		C9orf135	19.3723	1.32291e-83	4.8439e-83	2.38263
EPO	-10.973	5.15209e-28	1.21679e-27	-4.66681		CACNG8	6.89909	5.23364e-12	9.45922e-12	2.38151
CRYAB	-10.0743	7.17737e-24	1.5924e-23	-4.65696		CEP70	71.3447	0	0	2.38022
ARHGAP6	-7.21081	5.56212e-13	1.028e-12	-4.64736		MYO10	53.6241	0	0	2.37656
CDH11	-13.8621	1.07473e-43	2.9586e-43	-4.63166		NRG1	39.7746	0	0	2.37616
GLIPR1	-5.46162	4.71806e-08	7.59648e-08	-4.6258		PRR5L	5.43238	5.56088e-08	8.92604e-08	2.36144
GABRA2	-13.1338	2.10846e-39	5.604e-39	-4.62488		CHST11	27.3937	3.25779e-165	1.71953e-164	2.3608
ADAMTS16	-11.3851	4.96287e-30	1.19694e-29	-4.61952		FAM85B	5.14194	2.7192e-07	4.26919e-07	2.35989
HNF4G	-8.46927	2.46935e-17	4.95954e-17	-4.61256		NBPF12	29.0279	2.92455e-185	1.6809e-184	2.35885
RBM46	-13.9193	4.8346e-44	1.33653e-43	-4.60771		FEZ1	7.08728	1.36776e-12	2.50755e-12	2.35517
VAT1L	-5.48251	4.19331e-08	6.76824e-08	-4.60561		GPSM2	31.4014	1.93496e-216	1.26802e-215	2.33894
RP1-102K2.8	-3.07604	0.00209768	0.00272407	-4.6017		FGF12	27.57	2.55127e-167	1.36033e-166	2.33837
CHGA	-2.91626	0.00354252	0.00453179	-4.59563		LEFTY1	68.8238	0	0	2.33683
EPAS1	-40.2805	0	0	-4.57838		CDH8	9.6497	4.92995e-22	1.0614e-21	2.33605
PROC	-7.90813	2.61278e-15	5.04445e-15	-4.56485		PLSCR1	59.0363	0	0	2.33446
NCF2	-5.78246	7.36144e-09	1.22597e-08	-4.55194		RASL12	32.13	1.68116e-226	1.12998e-225	2.33343
HNF1A	-5.02529	5.02685e-07	7.82652e-07	-4.54976		VLDLR	42.5755	0	0	2.33007
MTCL1	-17.4407	4.05305e-68	1.35084e-67	-4.53663		TNNI3	18.0692	5.57197e-73	1.9194e-72	2.32888
MVP	-15.7037	1.42668e-55	4.34057e-55	-4.53344		RP11-418H16.1	6.43804	1.21026e-10	2.11443e-10	2.32878
MAPK4	-11.5396	8.32991e-31	2.0211e-30	-4.52721		TTC39B	26.5197	5.74044e-155	2.91815e-154	2.32745
PAQR8	-20.5506	7.60408e-94	2.96463e-93	-4.5191		IGSF21	12.0961	1.1077e-33	2.77242e-33	2.3271
LINC00511	-15.5636	1.28662e-54	3.88508e-54	-4.5095		LRRC7	12.7983	1.67618e-37	4.37947e-37	2.32281
NOL4	-6.33372	2.39322e-10	4.15619e-10	-4.50514		KCNG1	78.141	0	0	2.32254
ACSM3	-9.03906	1.58026e-19	3.28995e-19	-4.50397		DLGAP1	30.542	7.23209e-205	4.49196e-204	2.31925
CLU	-67.7031	0	0	-4.49939		C1orf168	12.7717	2.35794e-37	6.14849e-37	2.31815
SPX	-5.85456	4.78272e-09	8.02896e-09	-4.49896		RP11-20D14.6	41.4098	0	0	2.31596
LAYN	-11.8263	2.85533e-32	7.02232e-32	-4.49849		KB-68A7.1	11.4014	4.11686e-30	9.93816e-30	2.31456
SULT1A1	-15.6024	7.00756e-55	2.1209e-54	-4.49317		SLC37A1	43.0987	0	0	2.3141
MAOA	-3.14059	0.00168605	0.00220263	-4.48928		PNMA2	6.76612	1.32284e-11	2.36395e-11	2.31372
GATA2	-5.5757	2.46531e-08	4.01629e-08	-4.47453		PALLD	68.8851	0	0	2.31313
PRSS22	-21.0519	2.19696e-98	8.70803e-98	-4.46124		AGL	74.9306	0	0	2.30935
OSR2	-4.80466	1.55013e-06	2.37533e-06	-4.46117		ENPEP	6.29836	3.00811e-10	5.21366e-10	2.29134
EGFR	-27.9732	3.44426e-172	1.8766e-171	-4.46042		COL8A1	6.02912	1.64851e-09	2.80521e-09	2.28477
SMOC2	-4.26075	2.03738e-05	2.98231e-05	-4.44899		GPLD1	10.337	4.79123e-25	1.0818e-24	2.284
NOSTRIN	-9.20488	3.42067e-20	7.18726e-20	-4.44346		RP11-247A12.2	5.57893	2.42e-08	3.94492e-08	2.27971
SOAT2	-8.58704	8.92387e-18	1.80268e-17	-4.42923		MTSS1	38.7059	0	0	2.27674
DACH1	-10.8727	1.55492e-27	3.64929e-27	-4.4213		ZNF724P	18.7564	1.71762e-78	6.12634e-78	2.26954
UPK1B	-4.23791	2.25606e-05	3.29138e-05	-4.42071		IL34	9.93667	2.88306e-23	6.32944e-23	2.26433
TBC1D4	-6.19722	5.74688e-10	9.89824e-10	-4.41134		DLGAP1-AS1	16.0661	4.40999e-58	1.36874e-57	2.25685
DPF3	-7.97576	1.51441e-15	2.93901e-15	-4.3976		DOK5	6.19962	5.66009e-10	9.75517e-10	2.24872
FTCD	-7.18176	6.88213e-13	1.26883e-12	-4.36789		TNNT1	30.1076	3.85848e-199	2.33831e-198	2.24019
NR4A2	-8.03553	9.31749e-16	1.81565e-15	-4.34232		SSX5	11.9585	5.86402e-33	1.45517e-32	2.22982
TSHZ2	-18.3833	1.78622e-75	6.25597e-75	-4.32627		GATA3-AS1	12.144	6.17363e-34	1.55111e-33	2.22726
SNCG	-4.12342	3.73295e-05	5.39788e-05	-4.3211		LINC01521	10.1366	3.79949e-24	8.47279e-24	2.22679
CASP4	-5.33041	9.79934e-08	1.56098e-07	-4.3087		AC096772.6	17.59	2.94128e-69	9.8975e-69	2.22458
LPAR6	-12.8185	1.2914e-37	3.37751e-37	-4.29697		BMPER	5.84204	5.15653e-09	8.6454e-09	2.22251
KCNJ8	-12.0438	2.08979e-33	5.21304e-33	-4.28694		SLC39A8	27.0904	1.27717e-161	6.64738e-161	2.22152
SPP1	-4.12227	3.75155e-05	5.42179e-05	-4.2702		PAQR5	38.9025	0	0	2.22134
PLA2G12B	-15.5943	7.9616e-55	2.40687e-54	-4.24486		APOLD1	18.2712	1.40428e-74	4.89207e-74	2.219
ITGA1	-6.3706	1.88292e-10	3.27432e-10	-4.24051		FUT1	9.59211	8.62996e-22	1.85495e-21	2.2169
FOS	-17.5297	8.50659e-69	2.85333e-68	-4.23558		GATA3	65.1102	0	0	2.2159
JAG1	-37.9969	0	0	-4.2353		GLIPR2	78.815	0	0	2.21537
SLC1A3	-32.8015	5.60646e-236	3.87786e-235	-4.22528		C1orf54	6.95037	3.6434e-12	6.60556e-12	2.21011
APOB	-49.4308	0	0	-4.22479		ADGRG7	5.0546	4.31297e-07	6.72905e-07	2.21004
HES1	-49.8222	0	0	-4.22284		RP5-1159O4.1	20.1328	3.80788e-90	1.44374e-89	2.20927
TFPI	-27.5177	1.07897e-166	5.7297e-166	-4.22104		REP15	7.10126	1.23622e-12	2.26958e-12	2.20399
SAMD4A	-8.73639	2.40682e-18	4.91119e-18	-4.22092		BST2	27.4756	3.43653e-166	1.82122e-165	2.20362
SFXN3	-10.1721	2.64225e-24	5.91991e-24	-4.20294		TPK1	30.5515	5.40641e-205	3.36599e-204	2.19586
RGL1	-12.2318	2.10276e-34	5.31631e-34	-4.1918		LZTS1	14.2036	8.70235e-46	2.45108e-45	2.1926
CRYL1	-14.9984	7.51796e-51	2.20651e-50	-4.17062		RP11-326K13.4	5.31607	1.06032e-07	1.68697e-07	2.18781
KISS1	-8.92508	4.45366e-19	9.18448e-19	-4.16817		EGF	7.96819	1.61009e-15	3.12122e-15	2.18392
FILIP1L	-43.2709	0	0	-4.16103		ZFP69B	7.95045	1.85836e-15	3.59719e-15	2.18368
CTB-171A8.1	-3.74955	0.000177155	0.000245978	-4.15726		C1orf21	47.7394	0	0	2.18049
BMP6	-10.4552	1.3871e-25	3.16051e-25	-4.15568		RP11-180C16.1	10.6973	1.04791e-26	2.43213e-26	2.17852
SEMA3C	-5.66074	1.50725e-08	2.47708e-08	-4.15504		RASL10B	44.6302	0	0	2.17695
FRMD4B	-22.3949	4.41346e-111	1.84723e-110	-4.15468		ZNF585A	13.6419	2.25458e-42	6.14202e-42	2.17366
OLFML3	-9.75596	1.73949e-22	3.77297e-22	-4.14607		EMB	36.0194	4.1623e-284	3.28715e-283	2.17233
CKMT2	-5.92823	3.06225e-09	5.16558e-09	-4.12413		GLCE	41.3284	0	0	2.16981
RAB31	-28.3553	7.20197e-177	3.99889e-176	-4.11728		CCDC141	48.6004	0	0	2.16841
DACT1	-30.1261	2.20912e-199	1.34187e-198	-4.10787		NFATC1	14.3468	1.11648e-46	3.17022e-46	2.16609
LUM	-13.7451	5.45224e-43	1.49153e-42	-4.09175		RP11-511B23.1	83.6384	0	0	2.1632
LINC00348	-18.1557	1.15774e-73	4.01719e-73	-4.07498		KIAA2022	5.05449	4.31548e-07	6.73097e-07	2.1614
ADGRA2	-11.1902	4.55488e-29	1.08951e-28	-4.06968		C1GALT1	62.5656	0	0	2.15975
HIST1H2BD	-12.9076	4.07852e-38	1.07258e-37	-4.06651		ACOX3	41.9378	0	0	2.15802
ITGB6	-5.85292	4.83018e-09	8.10604e-09	-4.05423		SHH	15.7367	8.48085e-56	2.58624e-55	2.15639
MMP16	-22.1856	4.7289e-109	1.96356e-108	-4.05298		SKIDA1	17.4961	1.53335e-68	5.13338e-68	2.15523
LAMC2	-10.2176	1.65313e-24	3.71333e-24	-4.04675		ANKRD36B	15.3642	2.84508e-53	8.45931e-53	2.15444
DPEP1	-16.5071	3.26194e-61	1.03199e-60	-4.04069		QPCT	19.0403	7.90736e-81	2.84948e-80	2.15206
MECOM	-28.4873	1.68324e-178	9.47684e-178	-4.00903		ADM2	29.5681	3.8442e-192	2.26669e-191	2.15095
TACSTD2	-4.99507	5.88158e-07	9.1437e-07	-3.99597		KCP	5.80326	6.50394e-09	1.08558e-08	2.15093
PDE11A	-12.4256	1.89899e-35	4.8385e-35	-3.98107		BCL11B	4.88137	1.05354e-06	1.6234e-06	2.14313
TINAGL1	-13.371	8.93004e-41	2.39537e-40	-3.97031		SYT17	31.6812	2.82235e-220	1.85885e-219	2.13112
LCN15	-21.2655	2.36725e-100	9.46176e-100	-3.96003		PCSK9	23.1628	1.07953e-118	4.70644e-118	2.1279
IHH	-29.4083	4.29984e-190	2.51272e-189	-3.94287		SLC35A3	46.2754	0	0	2.12604
TAPBP	-30.1592	8.121e-200	4.93862e-199	-3.94106		IL17RD	17.9508	4.73273e-72	1.61965e-71	2.12548
SYTL5	-29.4045	4.80894e-190	2.80397e-189	-3.94024		ROR2	61.4972	0	0	2.12517
BHLHE40	-7.95017	1.8626e-15	3.60406e-15	-3.91416		ZNF649	27.5246	8.90623e-167	4.73432e-166	2.12514
ATP8B3	-3.9619	7.43557e-05	0.000105423	-3.90936		CRNDE	76.378	0	0	2.12389
GLYATL2	-6.62039	3.5825e-11	6.33929e-11	-3.89584		INPP4A	46.0199	0	0	2.11589
RRAGD	-11.8829	1.45211e-32	3.58644e-32	-3.89099		FGF13-AS1	9.88746	4.7184e-23	1.03155e-22	2.11176
RTN1	-12.6348	1.35824e-36	3.50332e-36	-3.87911		SALL4	73.3062	0	0	2.1044
PLD1	-24.0123	2.06823e-127	9.27162e-127	-3.87559		EHHADH	26.1626	7.08693e-151	3.51061e-150	2.09932
AQP3	-26.2871	2.69612e-152	1.3509e-151	-3.87326		COLEC12	43.495	0	0	2.09915
ID2	-84.5739	0	0	-3.85712		LRRIQ1	17.4801	2.03205e-68	6.7856e-68	2.08873
HTRA3	-5.67404	1.39468e-08	2.29568e-08	-3.85296		APOBEC3G	10.8323	2.41881e-27	5.66662e-27	2.08536
PPP1R3C	-4.08561	4.3961e-05	6.33139e-05	-3.85074		EDA	39.9012	0	0	2.082
LINC01314	-4.18877	2.80472e-05	4.07479e-05	-3.84513		MAP3K12	10.5171	7.20542e-26	1.6511e-25	2.0793
DPYSL5	-4.71704	2.39296e-06	3.64231e-06	-3.84152		CFLAR	65.9561	0	0	2.07582
AKR1B10	-3.63523	0.000277736	0.000382792	-3.83885		ERICH2	15.0195	5.4693e-51	1.60703e-50	2.06946
TUBA4A	-6.57922	4.72916e-11	8.34577e-11	-3.8333		EFNA5	57.8349	0	0	2.06701
SGK2	-3.92875	8.53884e-05	0.000120381	-3.82655		DIO3OS	22.574	7.79742e-113	3.30318e-112	2.06318
JUNB	-31.0057	4.51217e-211	2.88823e-210	-3.81379		CFAP46	12.2727	1.26896e-34	3.21601e-34	2.0624
ZBTB20	-24.8974	7.93106e-137	3.68801e-136	-3.81286		NEBL	21.122	4.99387e-99	1.9824e-98	2.06019
GDF15	-42.3273	0	0	-3.81263		NFKBIA	73.5627	0	0	2.05925
MICAL2	-15.5551	1.46977e-54	4.43556e-54	-3.79809		LINC00479	66.3464	0	0	2.05579
FKBP7	-36.5667	9.67131e-293	7.82674e-292	-3.79796		ZBTB8A	32.0398	3.04585e-225	2.0394e-224	2.05154
RASD1	-18.0775	4.79111e-73	1.6515e-72	-3.79472		RP11-318A15.2	4.93353	8.07577e-07	1.25029e-06	2.05129
ANXA4	-56.3953	0	0	-3.76036		RP11-141B14.1	8.85992	8.00699e-19	1.64539e-18	2.04697
NIN	-6.85132	7.31739e-12	1.31663e-11	-3.75011		LBH	36.4029	3.82525e-290	3.07665e-289	2.04553
ATP2C2	-3.22923	0.00124124	0.00163747	-3.74865		KIAA1462	31.7953	7.51114e-222	4.97827e-221	2.04367
HPX	-25.5465	5.99801e-144	2.87071e-143	-3.74629		FAM19A2	6.56841	5.0856e-11	8.96572e-11	2.03917
PRKCE	-6.4136	1.42124e-10	2.47806e-10	-3.74554		TNS2	6.55909	5.41384e-11	9.52836e-11	2.03503
FCER1G	-4.02222	5.76515e-05	8.24538e-05	-3.73674		RP13-188A5.1	16.3491	4.41777e-60	1.39095e-59	2.02945
BDNF	-5.85837	4.67418e-09	7.8543e-09	-3.73633		SLC35F1	10.4425	1.586e-25	3.609e-25	2.02717
CTU1	-8.28467	1.18435e-16	2.34895e-16	-3.73416		FST	57.1539	0	0	2.02414
HSD17B11	-46.3274	0	0	-3.72823		PTGES3L	23.8782	5.16023e-126	2.30144e-125	2.02376
CD47	-46.3878	0	0	-3.72323		PIP5K1B	15.4867	4.26848e-54	1.28006e-53	2.01946
HNMT	-17.3935	9.24347e-68	3.0671e-67	-3.72019		CELF2	58.7632	0	0	2.01442
PLA2G10	-5.58171	2.38165e-08	3.88483e-08	-3.70989		GAB2	35.479	1.03802e-275	8.05198e-275	2.01312
UPK1A	-3.13493	0.00171893	0.00224391	-3.70231		GID4	34.2052	2.02011e-256	1.48141e-255	2.00812
SCN7A	-4.00168	6.28936e-05	8.96572e-05	-3.7008		SALL1	37.1579	3.27374e-302	2.70368e-301	2.00595
THRB	-5.41159	6.24661e-08	1.00175e-07	-3.69891		KIZ	21.2534	3.06501e-100	1.22413e-99	2.0041
VWA1	-26.2335	1.1041e-151	5.51627e-151	-3.6833		NUDT4	88.4991	0	0	2.00344
CREB5	-7.9922	1.3255e-15	2.57525e-15	-3.67594		ACSL1	44.6423	0	0	2.00051
ADGRG6	-45.0579	0	0	-3.67176		NDRG4	35.1903	2.81208e-271	2.14324e-270	2.00039
CST2	-7.11133	1.14934e-12	2.11229e-12	-3.67116		STARD4-AS1	17.5926	2.80767e-69	9.45398e-69	1.99808
ANXA9	-5.63842	1.71621e-08	2.81254e-08	-3.66427		MDN1	41.2252	0	0	1.99804
GADD45B	-24.6744	2.01591e-134	9.25092e-134	-3.66382		TMEM200C	12.6976	6.10013e-37	1.58512e-36	1.99749
NRGN	-25.6394	5.55224e-145	2.66467e-144	-3.65994		TTN	64.3538	0	0	1.99713
SLCO2B1	-6.81589	9.36839e-12	1.68162e-11	-3.65021		FUT8-AS1	4.43959	9.01317e-06	1.33767e-05	1.99231
NDRG1	-39.3448	0	0	-3.6465		PPP1R26-AS1	7.23758	4.56775e-13	8.46311e-13	1.99124
ARID5B	-11.6577	2.09542e-31	5.11735e-31	-3.64315		PORCN	62.5782	0	0	1.98804
DPP7	-70.2982	0	0	-3.64086		ZBTB21	21.5643	3.88468e-103	1.57188e-102	1.97756
PGF	-34.3354	2.32719e-258	1.71622e-257	-3.62174		FOXH1	56.7877	0	0	1.9724
PXDC1	-14.0963	4.0016e-45	1.11627e-44	-3.62073		UBAP2	69.5298	0	0	1.96953
MFSD6	-5.07313	3.91323e-07	6.11815e-07	-3.5987		SEMA6D	42.3988	0	0	1.96578
TGFB2	-35.9656	2.89125e-283	2.27991e-282	-3.59522		HIST1H1B	4.603	4.16449e-06	6.26769e-06	1.96423
BAALC	-6.98065	2.93816e-12	5.34732e-12	-3.59288		IGFBP5	64.4277	0	0	1.96166
TM4SF18	-3.95166	7.76105e-05	0.00010977	-3.58977		NBPF20	19.4319	4.14904e-84	1.52666e-83	1.95915
FAS	-4.70942	2.48422e-06	3.77792e-06	-3.58564		FERMT2	76.1884	0	0	1.95842
TNFRSF19	-23.6867	4.94491e-124	2.19792e-123	-3.57161		APC	43.1702	0	0	1.94785
MEIS1	-26.1761	4.96951e-151	2.46873e-150	-3.56978		MRAP2	13.2717	3.37637e-40	9.01972e-40	1.93662
CTD-3080P12.3	-4.61903	3.85538e-06	5.80914e-06	-3.56918		DSEL	30.2636	3.45848e-201	2.11302e-200	1.93613
EGR1	-14.1313	2.43548e-45	6.82298e-45	-3.54983		TANGO6	14.1681	1.44289e-45	4.05526e-45	1.93301
PCSK1N	-59.9844	0	0	-3.54562		CPLX1	3.96591	7.31174e-05	0.000103723	1.93165
KIRREL2	-2.69757	0.00698473	0.00879136	-3.53536		CTD-2547G23.4	20.4765	3.48726e-93	1.35455e-92	1.92449
ELFN1	-23.0022	4.42616e-117	1.91058e-116	-3.52911		AXIN2	9.51201	1.87009e-21	3.99665e-21	1.92413
CGREF1	-3.7344	0.00018816	0.00026105	-3.5221		CHN2	17.3976	8.60404e-68	2.85855e-67	1.92128
LRRC4C	-3.27392	0.00106067	0.00140814	-3.50962		DDIT4L	33.3625	4.79605e-244	3.39353e-243	1.9201
SPOCK2	-15.3174	5.84841e-53	1.73793e-52	-3.50948		PLPP1	40.1679	0	0	1.91793
CEBPD	-15.3832	2.1222e-53	6.32072e-53	-3.50793		ISPD	10.5364	5.87023e-26	1.34573e-25	1.91536
LRRC32	-6.6708	2.54421e-11	4.51729e-11	-3.50419		POU6F2	3.53582	0.000406518	0.000553439	1.91124
CUBN	-15.3691	2.63614e-53	7.84251e-53	-3.48592		GNG11	7.64075	2.15967e-14	4.09266e-14	1.91072
ELF3	-30.8369	8.39322e-209	5.3269e-208	-3.48483		PMEPA1	31.1268	1.04683e-212	6.76691e-212	1.90518
SERPING1	-54.6649	0	0	-3.47781		LRRC75A	30.1082	3.78536e-199	2.29665e-198	1.90172
TMEM178A	-17.7774	1.05863e-70	3.59467e-70	-3.47379		NXN	68.0639	0	0	1.90114
OAF	-18.1363	1.64712e-73	5.70771e-73	-3.4699		ZNF101	18.9547	4.03971e-80	1.44975e-79	1.89937
NANOS3	-6.68245	2.34984e-11	4.17785e-11	-3.45933		WNK3	56.8974	0	0	1.89936
EBF4	-12.4968	7.76885e-36	1.9901e-35	-3.45802		GREB1	38.0068	0	0	1.89878
C3orf70	-5.11562	3.1271e-07	4.90518e-07	-3.45721		CHMP4C	22.5045	3.74701e-112	1.58093e-111	1.89874
RGS2	-39.0686	0	0	-3.44986		C5orf17	19.5001	1.09492e-84	4.043e-84	1.89778
RP4-710M16.2	-20.1137	5.60383e-90	2.11853e-89	-3.44361		RP11-380D23.2	39.4153	0	0	1.89229
NFKBIZ	-8.6499	5.15462e-18	1.04611e-17	-3.43981		ADAM12	4.61438	3.94275e-06	5.93567e-06	1.89021
CALB2	-4.70018	2.59935e-06	3.95072e-06	-3.43611		HOMER2	26.4725	2.0074e-154	1.01652e-153	1.8872
PLEKHH2	-13.032	8.04291e-39	2.1269e-38	-3.43544		ADAM19	51.6093	0	0	1.88679
ESPN	-20.508	1.82611e-93	7.10365e-93	-3.43456		CASC15	35.5715	3.86265e-277	3.00072e-276	1.8858
HSPA2	-8.6917	3.57046e-18	7.26864e-18	-3.43266		RAP2B	56.6047	0	0	1.88122
LGALS3BP	-12.2376	1.95832e-34	4.95351e-34	-3.4279		ABCC4	41.585	0	0	1.87984
RALYL	-3.83664	0.000124729	0.000174574	-3.42322		LINC00176	28.873	2.60307e-183	1.48958e-182	1.87902
HLA-B	-44.6939	0	0	-3.42272		CTC-526N19.1	7.86861	3.58595e-15	6.91312e-15	1.87462
SIAE	-16.2526	2.14217e-59	6.72448e-59	-3.41681		GUCA2A	8.33375	7.83196e-17	1.55688e-16	1.86946
LRP11	-9.19902	3.61244e-20	7.58714e-20	-3.40941		ERI1	34.7361	2.24425e-264	1.68835e-263	1.86902
AMN	-34.203	2.18584e-256	1.60071e-255	-3.40406		DIAPH3	40.8484	0	0	1.86822
RP11-390F4.6	-17.2175	1.96137e-66	6.43466e-66	-3.40379		FRY	14.7295	4.16562e-49	1.20637e-48	1.85909
SNAI2	-10.5813	3.63818e-26	8.36238e-26	-3.4006		DLEU2	17.7485	1.76866e-70	5.99786e-70	1.85714
SERPINB8	-5.04579	4.51646e-07	7.03815e-07	-3.39318		WSCD1	8.57556	9.86024e-18	1.98953e-17	1.85675
PIWIL2	-5.22928	1.70173e-07	2.68787e-07	-3.38331		XYLT2	24.9376	2.91435e-137	1.35761e-136	1.85673
FAM150A	-3.40197	0.000669014	0.000900503	-3.37192		RFESD	15.1398	8.85267e-52	2.61583e-51	1.84813
ADAMTSL4	-10.0494	9.2387e-24	2.04454e-23	-3.35144		LINC01535	5.58784	2.29913e-08	3.75491e-08	1.84777
MPZ	-6.75138	1.46442e-11	2.61428e-11	-3.34985		IQCH	4.01228	6.01345e-05	8.58877e-05	1.84769
HIST1H3H	-5.14535	2.67019e-07	4.19349e-07	-3.34783		SH3BGR	23.1239	2.66031e-118	1.15789e-117	1.84709
SKAP2	-27.0878	1.37097e-161	7.12848e-161	-3.34373		MYL7	65.0135	0	0	1.84228
HIST1H2AC	-13.9157	5.08507e-44	1.40504e-43	-3.34208		DOCK8	17.2634	8.86525e-67	2.9194e-66	1.83944
NAALAD2	-8.53114	1.4491e-17	2.91827e-17	-3.33885		SPRED1	40.6499	0	0	1.83885
MIR194-2HG	-3.76135	0.000168999	0.000235027	-3.33112		TCHP	26.1115	2.69656e-150	1.32949e-149	1.83616
SRPX	-9.49777	2.14434e-21	4.5809e-21	-3.32915		VANGL1	40.6307	0	0	1.83536
GLTPD2	-20.2427	4.11836e-91	1.5717e-90	-3.32849		CTC-425F1.4	14.6169	2.19011e-48	6.29386e-48	1.82844
FAM19A4	-10.6202	2.40048e-26	5.53209e-26	-3.32213		FOXJ1	11.789	4.44738e-32	1.09121e-31	1.82826
INPP1	-30.7878	3.81537e-208	2.40981e-207	-3.31847		ZNF528	32.9866	1.26499e-238	8.79611e-238	1.82672
DYRK3	-2.82619	0.00471049	0.00599226	-3.28659		RP11-107N15.1	11.0082	3.48994e-28	8.25354e-28	1.82447
SUGCT	-7.22564	4.98762e-13	9.23123e-13	-3.28573		SACM1L	45.7174	0	0	1.81924
NSG1	-8.56842	1.04916e-17	2.11448e-17	-3.28334		SH3GL3	10.0427	9.89042e-24	2.18692e-23	1.81655
SLC41A2	-4.50319	6.69411e-06	9.98871e-06	-3.28249		CTA-243E7.1	16.0966	2.69581e-58	8.39695e-58	1.81586
CCDC80	-37.8641	0	0	-3.27273		TCF7L1	62.3767	0	0	1.8131
MPZL2	-15.7925	3.5046e-56	1.0731e-55	-3.272		RP11-326G21.1	4.80185	1.57208e-06	2.40754e-06	1.81253
F10	-40.5522	0	0	-3.26841		SATB1	29.2724	2.32834e-188	1.35307e-187	1.81222
TSHZ1	-8.94276	3.79587e-19	7.83722e-19	-3.25502		KIAA0040	15.9833	1.66984e-57	5.15221e-57	1.81189
NAAA	-13.1344	2.09018e-39	5.55824e-39	-3.25324		SAMD15	4.24255	2.20991e-05	3.22585e-05	1.81186
PIK3IP1	-3.215	0.00130443	0.00171781	-3.24377		DNAJC3-AS1	15.7165	1.16546e-55	3.54788e-55	1.80684
NID1	-21.5425	6.22617e-103	2.51351e-102	-3.24161		RCOR2	13.3398	1.35903e-40	3.63983e-40	1.80063
LYPD1	-20.9336	2.64572e-97	1.04158e-96	-3.2395		GADD45G	19.9999	5.52243e-89	2.07875e-88	1.80007
TMEM74B	-20.6477	1.02342e-94	3.99303e-94	-3.23914		ZNF506	7.51025	5.90158e-14	1.10795e-13	1.79935
GJA4	-7.64663	2.06314e-14	3.91116e-14	-3.23861		ARHGAP42	43.0614	0	0	1.79861
F2RL1	-26.2546	6.33415e-152	3.17071e-151	-3.23753		CGNL1	30.3697	1.38156e-202	8.48047e-202	1.79661
GRB14	-17.1831	3.55616e-66	1.16303e-65	-3.22852		JPH1	8.06077	7.58142e-16	1.48398e-15	1.79639
HIST1H2AE	-4.16799	3.07298e-05	4.46204e-05	-3.22431		SOX15	6.41712	1.38879e-10	2.4239e-10	1.79053
ZDHHC14	-6.16607	7.00089e-10	1.20304e-09	-3.21394		AUTS2	44.0382	0	0	1.79028
RP11-465N4.4	-4.29354	1.75846e-05	2.58053e-05	-3.21368		LRRN1	43.7792	0	0	1.78967
NPC1L1	-5.34505	9.03931e-08	1.4421e-07	-3.21011		PPFIBP1	57.8301	0	0	1.78724
PHLDA2	-28.1849	8.96466e-175	4.93575e-174	-3.20812		GPM6B	28.2492	1.45496e-175	8.03605e-175	1.78632
ID4	-29.4057	4.64548e-190	2.71168e-189	-3.2081		CCDC71L	24.5743	2.38015e-133	1.08938e-132	1.77953
PRRG1	-14.1061	3.48156e-45	9.72237e-45	-3.2018		FUT2	6.0364	1.57588e-09	2.68423e-09	1.77786
PRSS12	-5.97503	2.30052e-09	3.89067e-09	-3.19368		LATS2-AS1	4.03001	5.57748e-05	7.98569e-05	1.77353
SLC39A4	-37.3576	1.90734e-305	1.58773e-304	-3.19364		BMP2	60.1981	0	0	1.77025
ANGPT1	-9.42305	4.38187e-21	9.30391e-21	-3.19064		LRRC8B	30.2827	1.93661e-201	1.18459e-200	1.76772
GRK5	-20.3571	4.01378e-92	1.5453e-91	-3.18727		LL22NC03-86G7.1	5.58667	2.31466e-08	3.77909e-08	1.76696
GFRA1	-8.61089	7.24976e-18	1.46789e-17	-3.18365		MARCH8	20.3033	1.20162e-91	4.6093e-91	1.76547
LRRC26	-11.5762	5.44218e-31	1.32229e-30	-3.1751		CDKN1B	38.5306	0	0	1.7652
NR2F2	-46.4531	0	0	-3.16824		AC159540.1	8.96561	3.08556e-19	6.38325e-19	1.76244
KRT15	-5.56344	2.64506e-08	4.29709e-08	-3.16523		CHAC1	40.9426	0	0	1.76238
S100A4	-23.185	6.45849e-119	2.81805e-118	-3.16398		CTD-2162K18.4	7.19236	6.36801e-13	1.17446e-12	1.75647
N4BP2L1	-10.9725	5.17984e-28	1.22225e-27	-3.14981		RP4-647C14.2	5.56374	2.64058e-08	4.29115e-08	1.75324
SDC1	-33.845	4.29901e-251	3.1005e-250	-3.14413		CLVS2	18.1196	2.23387e-73	7.73071e-73	1.75257
GPRC5A	-4.62022	3.83326e-06	5.77748e-06	-3.13387		MEGF10	7.31913	2.49578e-13	4.64555e-13	1.75198
APOM	-22.4458	1.40611e-111	5.91355e-111	-3.13126		PCDHGA10	-129.5	0	0	1.75176
IQGAP2	-34.8314	8.15495e-266	6.16152e-265	-3.12043		DIAPH2	17.586	3.15177e-69	1.05922e-68	1.74983
SLC18B1	-24.8323	4.02024e-136	1.86118e-135	-3.11991		HHIP	4.14535	3.39291e-05	4.92112e-05	1.74953
NAB2	-19.8847	5.525e-88	2.06635e-87	-3.11814		MTUS1	17.37	1.39275e-67	4.61548e-67	1.74004
CLIC6	-10.2301	1.45353e-24	3.26778e-24	-3.11707		GNAZ	10.6745	1.34041e-26	3.10547e-26	1.73937
PAK3	-5.49715	3.85978e-08	6.24145e-08	-3.11244		NUDT10	6.83836	8.01057e-12	1.43937e-11	1.73843
GLIS3	-12.6946	6.33693e-37	1.64421e-36	-3.10905		ZNF682	38.4044	0	0	1.7358
HOXB7	-3.52064	0.000430507	0.000585489	-3.10889		USP18	10.1557	3.1255e-24	6.99066e-24	1.73229
PGBD5	-5.6516	1.58965e-08	2.61085e-08	-3.10551		ZNF454	5.45101	5.00843e-08	8.05163e-08	1.72684
MAATS1	-14.5538	5.52729e-48	1.58233e-47	-3.10428		RP11-18H7.1	4.55279	5.29403e-06	7.93347e-06	1.72561
CAMK2B	-2.97909	0.00289106	0.00372389	-3.10381		GNG2	23.9098	2.42233e-126	1.08127e-125	1.72541
RND3	-29.5666	4.02232e-192	2.36905e-191	-3.09958		ZC3HAV1	59.3906	0	0	1.72236
PLP2	-17.2633	8.8953e-67	2.92745e-66	-3.09908		CDCA7	25.2273	2.00806e-140	9.46373e-140	1.72118
FAM24B	-8.85967	8.02532e-19	1.64851e-18	-3.09719		PPM1N	11.182	4.99719e-29	1.19313e-28	1.72102
PTGER4	-5.66678	1.45505e-08	2.3943e-08	-3.09629		FAM222A	8.7205	2.76967e-18	5.64718e-18	1.7207
CSGALNACT1	-4.48727	7.21407e-06	1.07493e-05	-3.09197		SLC25A21-AS1	7.63996	2.17286e-14	4.11617e-14	1.72046
SEMA4G	-22.2723	6.85601e-110	2.85585e-109	-3.0896		PRKCDBP	53.5669	0	0	1.71791
HAPLN3	-17.2589	9.58978e-67	3.15205e-66	-3.08873		KIF1A	46.2829	0	0	1.71658
MICA	-16.8579	9.17838e-64	2.96289e-63	-3.0788		FICD	16.0742	3.87009e-58	1.20188e-57	1.71645
EMP3	-15.5134	2.81596e-54	8.4592e-54	-3.07807		AP001347.6	29.6171	9.01188e-193	5.33177e-192	1.71532
ST3GAL6	-20.2979	1.34227e-91	5.14505e-91	-3.07131		LONRF1	38.0696	0	0	1.71527
PLAC8	-10.302	6.9014e-25	1.55623e-24	-3.06028		RP11-774O3.3	5.91022	3.41657e-09	5.7577e-09	1.71501
RND1	-22.4245	2.27062e-111	9.52641e-111	-3.05819		LINC00665	58.0324	0	0	1.71455
PTGIS	-7.2625	3.80001e-13	7.05062e-13	-3.05585		ERO1B	8.35738	6.41267e-17	1.27765e-16	1.70998
PLEKHA4	-10.952	6.50006e-28	1.53239e-27	-3.03763		DAAM1	69.656	0	0	1.70773
PLCL1	-5.76783	8.03e-09	1.33561e-08	-3.03321		C1orf64	5.74578	9.14957e-09	1.52038e-08	1.70672
SLC44A3	-26.7241	2.47243e-157	1.26794e-156	-3.02636		ZBTB11-AS1	12.6972	6.13107e-37	1.59159e-36	1.70367
CPQ	-10.0488	9.30403e-24	2.05813e-23	-3.00587		AC240274.1	-129.5	0	0	1.70348
CAV2	-41.0019	0	0	-3.0032		PODXL	68.7843	0	0	1.7034
MYH14	-12.4732	1.04607e-35	2.67442e-35	-3.0023		NOS1AP	12.556	3.68653e-36	9.49467e-36	1.703
ALDOC	-20.445	6.65366e-93	2.58063e-92	-2.99877		RIMKLA	19.1216	1.6692e-81	6.03585e-81	1.70225
HS6ST2	-16.2579	1.96285e-59	6.16525e-59	-2.99863		STK26	56.2305	0	0	1.69891
OVGP1	-5.97253	2.33608e-09	3.94954e-09	-2.99645		LRP12	21.1333	3.92895e-99	1.56085e-98	1.69428
IDH2	-79.7318	0	0	-2.99642		ANKAR	6.12548	9.04109e-10	1.54804e-09	1.69023
IDUA	-10.5917	3.25644e-26	7.49152e-26	-2.99614		MYOZ3	6.78269	1.1796e-11	2.1123e-11	1.68365
LURAP1L	-9.4256	4.27657e-21	9.08402e-21	-2.99567		B3GALT5-AS1	3.62276	0.000291472	0.00040109	1.68185
SORBS2	-31.9152	1.64223e-223	1.09677e-222	-2.99486		MAGI3	25.5145	1.36007e-143	6.49757e-143	1.68137
PRODH2	-6.45366	1.09178e-10	1.90807e-10	-2.99021		RASSF3	16.9592	1.6448e-64	5.32272e-64	1.68002
HLA-C	-45.1052	0	0	-2.98849		RAPGEF5	10.0181	1.26935e-23	2.80435e-23	1.67801
SCUBE3	-14.7497	3.08834e-49	8.95877e-49	-2.98525		AC002310.12	10.6004	2.96596e-26	6.82627e-26	1.67621
SERPINF1	-58.5669	0	0	-2.98197		C8orf48	7.3779	1.60811e-13	3.00502e-13	1.67397
MIR4435-2HG	-34.505	6.75244e-261	5.01501e-260	-2.97058		RSPH1	9.08986	9.91645e-20	2.06863e-19	1.67254
AFAP1L1	-3.83949	0.000123288	0.000172603	-2.96899		NR3C1	27.6649	1.84637e-168	9.86492e-168	1.66994
SULT2A1	-3.83249	0.00012685	0.000177353	-2.9588		RIPPLY3	34.8592	3.08978e-266	2.33787e-265	1.66844
PCDH17	-32.1383	1.28562e-226	8.65232e-226	-2.9577		PAMR1	4.02658	5.65941e-05	8.10078e-05	1.66732
PROM1	-55.7976	0	0	-2.95721		LINC01011	5.20545	1.93524e-07	3.05209e-07	1.66711
PTK2B	-23.6158	2.65509e-123	1.17615e-122	-2.95402		RP11-475O6.1	4.73072	2.23722e-06	3.40823e-06	1.66561
RNF212	-45.8949	0	0	-2.94113		LCA5L	5.8491	4.94225e-09	8.29145e-09	1.6656
PYGL	-20.134	3.71622e-90	1.41001e-89	-2.93549		ATPAF2	46.7728	0	0	1.66515
WFIKKN1	-23.6556	1.03345e-123	4.58183e-123	-2.93055		EPHB3	16.8471	1.10222e-63	3.55371e-63	1.66207
ADHFE1	-4.77197	1.82432e-06	2.78569e-06	-2.93021		RP11-521B24.3	10.1554	3.13552e-24	7.01006e-24	1.65844
BCAM	-57.1058	0	0	-2.91445		FGF14-AS2	15.179	4.87118e-52	1.44017e-51	1.65751
CD302	-12.2083	2.80775e-34	7.07818e-34	-2.90882		ZNF667	9.2726	1.81669e-20	3.83246e-20	1.65648
CNGA1	-5.99664	2.01447e-09	3.41905e-09	-2.90683		SERPINE2	69.3378	0	0	1.65052
TUBB4A	-38.8397	0	0	-2.90595		ITPRIP	8.3393	7.47296e-17	1.48608e-16	1.64902
HSPB8	-28.4359	7.28958e-178	4.07345e-177	-2.90483		TRIB3	35.7471	7.32709e-280	5.74321e-279	1.64854
B3GALT1	-11.6258	3.04605e-31	7.42511e-31	-2.90059		ST6GALNAC2	18.5828	4.42721e-77	1.56946e-76	1.64573
CCND1	-25.8583	1.96311e-147	9.52626e-147	-2.89562		RP11-84G21.1	3.28787	0.00100948	0.0013429	1.64353
GPR176	-15.4802	4.71724e-54	1.41301e-53	-2.88835		MORC2-AS1	19.1858	4.86182e-82	1.76536e-81	1.64252
ITGA2	-7.51133	5.85286e-14	1.09919e-13	-2.88538		ELL2	53.0498	0	0	1.64235
FAM84A	-25.2527	1.05875e-140	5.00779e-140	-2.87895		SYNC	35.2244	8.47001e-272	6.4743e-271	1.64153
EPS8	-13.2438	4.90376e-40	1.30867e-39	-2.87669		HK2	34.232	8.07279e-257	5.93668e-256	1.64144
HPN	-51.6298	0	0	-2.87264		RP11-440L14.1	7.32555	2.37913e-13	4.42999e-13	1.63755
HPGD	-11.8904	1.32832e-32	3.28224e-32	-2.87065		MCCC1	26.249	7.33141e-152	3.6664e-151	1.63205
ABCA7	-40.0357	0	0	-2.86024		SPINK5	7.8608	3.81689e-15	7.35292e-15	1.63199
MATN2	-9.81515	9.68934e-23	2.10687e-22	-2.85565		SPATA6	25.5277	9.70419e-144	4.64028e-143	1.63024
DUSP1	-41.9287	0	0	-2.8551		LINC00685	39.6677	0	0	1.62957
AIG1	-50.072	0	0	-2.85481		CTSV	73.1536	0	0	1.62938
SCML1	-16.0063	1.15557e-57	3.57175e-57	-2.85245		CEP162	18.9462	4.74418e-80	1.70141e-79	1.62669
BACE2	-7.3282	2.3326e-13	4.3449e-13	-2.84763		TMEM14B	88.6467	0	0	1.62367
STARD13	-4.10134	4.10759e-05	5.92651e-05	-2.84423		PNPLA3	29.6111	1.07685e-192	6.36385e-192	1.62335
ID1	-85.503	0	0	-2.84419		FLVCR2	3.32438	0.000886166	0.00118306	1.6199
EPDR1	-12.3368	5.73881e-35	1.45724e-34	-2.84307		ZNF814	36.524	4.61127e-292	3.72028e-291	1.61986
LAMC1	-58.7034	0	0	-2.83714		MYL4	31.7025	1.4343e-220	9.47036e-220	1.61721
GPR157	-12.5418	4.40916e-36	1.13502e-35	-2.83665		MFSD14B	40.0797	0	0	1.61591
RP11-115D19.1	-40.6775	0	0	-2.82875		PCTP	40.4389	0	0	1.61579
PARP9	-7.74559	9.51362e-15	1.82141e-14	-2.82497		KLF7	25.2115	2.99687e-140	1.40732e-139	1.61537
NAV2	-42.053	0	0	-2.82316		RP11-61J19.5	7.28205	3.28773e-13	6.10662e-13	1.61214
KITLG	-9.91914	3.43702e-23	7.52981e-23	-2.82099		LRRCC1	22.4082	3.27505e-111	1.37185e-110	1.61106
C8orf4	-24.8142	6.30317e-136	2.9155e-135	-2.82052		NLRP2	25.2142	2.79959e-140	1.31704e-139	1.61101
FBLN7	-7.14317	9.12043e-13	1.67972e-12	-2.81751		ZNF181	14.0749	5.42121e-45	1.51067e-44	1.60963
RP11-277P12.20	-7.24579	4.29924e-13	7.97125e-13	-2.81656		AOX1	8.21311	2.15527e-16	4.25689e-16	1.60476
ST6GALNAC3	-6.288	3.21578e-10	5.56806e-10	-2.81406		PIK3CB	26.8217	1.80371e-158	9.28634e-158	1.60336
TMEM59L	-10.8932	1.24229e-27	2.91818e-27	-2.80873		KCNN1	3.5493	0.000386261	0.000526821	1.60034
NTRK2	-6.08573	1.15964e-09	1.98039e-09	-2.80001		AC137932.4	3.60894	0.000307452	0.000422636	1.59874
CMTM7	-41.1499	0	0	-2.79885		CELF4	29.6108	1.08528e-192	6.40646e-192	1.59826
JAM2	-2.93154	0.00337283	0.00432317	-2.79533		KHDRBS2	7.57676	3.54281e-14	6.68234e-14	1.59791
THSD7A	-5.82712	5.63914e-09	9.4485e-09	-2.79142		C15orf65	7.23797	4.55434e-13	8.44126e-13	1.59756
LMF1	-16.8056	2.22044e-63	7.11955e-63	-2.78692		COL5A2	19.8271	1.73872e-87	6.47968e-87	1.59435
P4HA2	-32.9344	7.06669e-238	4.90732e-237	-2.77849		SSTR2	45.3955	0	0	1.59287
TSPAN8	-5.12515	2.97302e-07	4.66489e-07	-2.76893		ANKRD36C	13.8722	9.33095e-44	2.57141e-43	1.59272
UPK1A-AS1	-3.11534	0.00183731	0.00239486	-2.75044		HLA-DRB1	4.89479	9.84113e-07	1.51956e-06	1.59261
GPR153	-4.95502	7.23221e-07	1.12101e-06	-2.72794		ILF3-AS1	41.0161	0	0	1.592
RSPO3	-28.3237	1.7644e-176	9.78643e-176	-2.7208		TMEM63A	46.8672	0	0	1.59077
CDH1	-24.7944	1.03035e-135	4.75741e-135	-2.71505		MPPED2	8.03945	9.02401e-16	1.75977e-15	1.58843
HEBP1	-66.7225	0	0	-2.70872		EPHB6	25.2318	1.79489e-140	8.46673e-140	1.5853
SMAD9	-24.8071	7.50828e-136	3.46985e-135	-2.70748		CAPN13	13.9225	4.62545e-44	1.27939e-43	1.58353
SGK1	-16.7557	5.14184e-63	1.64363e-62	-2.70543		CEP135	20.2035	9.11883e-91	3.46993e-90	1.5825
TSPAN7	-10.6362	2.02261e-26	4.66742e-26	-2.70539		IGSF10	11.1891	4.6128e-29	1.10236e-28	1.58206
LACC1	-4.43201	9.33576e-06	1.38476e-05	-2.70349		CRABP2	71.8277	0	0	1.58173
RFPL1S	-6.32497	2.53279e-10	4.39566e-10	-2.70343		ACAP2	41.8486	0	0	1.58147
NEURL1	-7.02058	2.20949e-12	4.02817e-12	-2.70124		ZNF573	8.14353	3.83933e-16	7.55457e-16	1.58009
DUSP2	-6.8918	5.50893e-12	9.94647e-12	-2.69927		INTU	26.919	1.31757e-159	6.81024e-159	1.5751
IER5L	-20.0292	3.06272e-89	1.15536e-88	-2.69419		SAMD14	6.74746	1.50461e-11	2.68511e-11	1.5742
FAM46A	-26.0728	7.42139e-150	3.64183e-149	-2.69368		GPR162	4.14183	3.44543e-05	4.99593e-05	1.57344
LOXL4	-12.2609	1.46772e-34	3.71794e-34	-2.68188		TP53I11	46.0052	0	0	1.57168
GSN	-64.3156	0	0	-2.68036		SLC7A5	77.7085	0	0	1.56979
SLC46A1	-20.4788	3.32993e-93	1.2944e-92	-2.68018		GLI3	3.74408	0.000181055	0.000251259	1.56915
GCNT4	-27.8279	1.99345e-170	1.07605e-169	-2.67528		IL1R1	3.67236	0.000240319	0.00033192	1.5668
PTPN3	-7.75171	9.06641e-15	1.73762e-14	-2.67208		AC060834.3	11.2199	3.25622e-29	7.79944e-29	1.56425
SPIN4	-12.4418	1.54915e-35	3.95289e-35	-2.66141		AC093818.1	4.66903	3.02621e-06	4.58618e-06	1.56282
UBE2L6	-22.7721	8.65945e-115	3.69828e-114	-2.65171		FUT8	34.0183	1.19556e-253	8.7065e-253	1.56106
SLC30A4	-8.94436	3.74126e-19	7.72752e-19	-2.64864		AIF1L	46.7617	0	0	1.561
TMEM102	-10.5064	8.068e-26	1.84633e-25	-2.64334		SPRY4-IT1	8.73191	2.50403e-18	5.10757e-18	1.55976
ANGPTL4	-5.61902	1.92042e-08	3.1413e-08	-2.64248		RP11-620J15.3	28.4146	1.3366e-177	7.46101e-177	1.55808
FAM71D	-4.56964	4.88554e-06	7.33182e-06	-2.6417		DHX16	32.4332	9.34387e-231	6.37868e-230	1.55591
TBC1D8	-5.98518	2.16152e-09	3.66269e-09	-2.64123		PRICKLE1	31.1343	8.28478e-213	5.3687e-212	1.55572
ABCC6	-17.0018	7.96312e-65	2.58333e-64	-2.63799		RP11-722G7.1	12.2224	2.35989e-34	5.95777e-34	1.55528
CD7	-3.14644	0.0016527	0.00216123	-2.63768		ZNF48	41.1988	0	0	1.55367
SAMHD1	-11.6377	2.65016e-31	6.46309e-31	-2.63563		PRPH2	2.99556	0.00273939	0.00353287	1.55352
NRP1	-29.7769	7.76836e-195	4.64328e-194	-2.63004		RNF41	54.1065	0	0	1.55317
PDGFRA	-17.1535	5.92097e-66	1.9316e-65	-2.62379		MICU3	17.4549	3.15821e-68	1.05395e-67	1.55264
ACSF2	-15.7702	4.9918e-56	1.52759e-55	-2.6112		PREX2	6.89294	5.46518e-12	9.87428e-12	1.5476
TACC1	-24.6709	2.19464e-134	1.00623e-133	-2.60852		FHOD1	14.7801	1.96781e-49	5.72414e-49	1.5474
ANG	-17.1628	5.04167e-66	1.6468e-65	-2.6032		KIAA1161	21.6475	6.41378e-104	2.60734e-103	1.54327
CCDC183	-18.9322	6.19542e-80	2.22035e-79	-2.60169		PLAUR	14.0968	3.9731e-45	1.10891e-44	1.5426
B2M	-64.1912	0	0	-2.60105		TYRO3	58.1782	0	0	1.54247
KIF12	-21.9339	1.23366e-106	5.0782e-106	-2.59894		PTGR1	71.217	0	0	1.54186
NOX4	-3.60503	0.000312111	0.00042859	-2.59644		PARP6	25.7186	7.24288e-146	3.48884e-145	1.54107
SARM1	-9.4824	2.485e-21	5.29997e-21	-2.5912		MIS12	29.6694	1.90902e-193	1.13201e-192	1.53801
SNCA	-40.6607	0	0	-2.59041		GALNT13	4.12802	3.65896e-05	5.29528e-05	1.5305
FXYD2	-3.42631	0.000611847	0.000825253	-2.57309		RP11-413H22.2	4.56609	4.969e-06	7.45493e-06	1.53005
COPZ2	-4.25513	2.08927e-05	3.05486e-05	-2.56917		SOCS3	37.591	0	2.54798e-308	1.52087
MEF2C	-14.6172	2.18297e-48	6.27677e-48	-2.56881		MAML3	24.681	1.71278e-134	7.86676e-134	1.51804
CITED4	-7.90499	2.67947e-15	5.17129e-15	-2.56881		ZNF626	30.1886	3.34074e-200	2.03397e-199	1.51717
PDGFC	-16.5899	8.24714e-62	2.61551e-61	-2.56862		TTTY15	39.575	0	0	1.51673
DENND2D	-4.93234	8.12507e-07	1.25755e-06	-2.5675		UNC93A	9.54094	1.41543e-21	3.03239e-21	1.51613
SOD3	-21.3013	1.10384e-100	4.41874e-100	-2.56533		REEP2	18.0963	3.40916e-73	1.17902e-72	1.51314
AKAP7	-18.927	6.8291e-80	2.44577e-79	-2.56456		SMG6	35.2237	8.66336e-272	6.61244e-271	1.51214
AF127936.9	-6.03517	1.58792e-09	2.70386e-09	-2.56423		LINC01356	72.2053	0	0	1.51169
TJP3	-9.58109	9.60263e-22	2.06317e-21	-2.56414		CLN8	55.8862	0	0	1.51141
HABP4	-28.2639	9.59799e-176	5.30677e-175	-2.5624		LAMP3	4.02319	5.74155e-05	8.21387e-05	1.50936
CASZ1	-4.24897	2.14759e-05	3.13837e-05	-2.55797		FMO5	14.4145	4.19725e-47	1.19504e-46	1.50674
CYP2S1	-19.9922	6.44265e-89	2.4234e-88	-2.55395		DBF4B	9.491	2.28821e-21	4.88426e-21	1.50474
STARD10	-57.5382	0	0	-2.55357		GRM3	4.12601	3.69108e-05	5.34028e-05	1.50166
LOXL3	-5.82501	5.71078e-09	9.56547e-09	-2.55251		RP11-12G12.7	53.6627	0	0	1.50057
BAMBI	-69.5129	0	0	-2.54776		IQCA1	22.8078	3.83692e-115	1.64269e-114	1.49858
RP11-432J24.5	-4.31405	1.60294e-05	2.35693e-05	-2.54538		YPEL1	27.7404	2.27201e-169	1.21888e-168	1.49819
MESP1	-4.64098	3.46755e-06	5.24136e-06	-2.53587		KYNU	23.1959	5.00277e-119	2.1847e-118	1.49781
C19orf66	-7.60773	2.78959e-14	5.27303e-14	-2.52014		LDLRAD3	21.7621	5.3014e-105	2.16691e-104	1.49763
HSPA12A	-19.5499	4.13423e-85	1.52765e-84	-2.51932		ZNF660	11.6198	3.26828e-31	7.9631e-31	1.49589
S100A6	-68.309	0	0	-2.51594		LRRC34	13.4305	4.0064e-41	1.07909e-40	1.49545
STEAP2	-9.16686	4.87015e-20	1.02041e-19	-2.51414		MADCAM1	4.25543	2.08646e-05	3.0516e-05	1.49246
TPGS1	-27.1069	8.17404e-162	4.25864e-161	-2.50584		RARB	21.7512	6.73202e-105	2.74952e-104	1.49141
FAM105A	-20.3586	3.89685e-92	1.50139e-91	-2.50125		ZCWPW1	8.47135	2.42574e-17	4.87383e-17	1.49104
PKP3	-18.6738	8.08206e-78	2.87679e-77	-2.49989		ZNF677	56.0742	0	0	1.48886
GPD1L	-9.83181	8.21309e-23	1.78959e-22	-2.49221		ZNF608	32.064	1.39945e-225	9.39424e-225	1.48743
PDE8A	-11.2334	2.79602e-29	6.7002e-29	-2.48179		RP11-37B2.1	16.4823	4.92181e-61	1.55526e-60	1.48722
KLF10	-13.4552	2.86821e-41	7.73323e-41	-2.48117		TRIM36	3.97937	6.90977e-05	9.81806e-05	1.48249
PROX1	-21.5557	4.68506e-103	1.89282e-102	-2.47991		MAP1B	71.0261	0	0	1.48246
NDRG2	-28.3157	2.21693e-176	1.22835e-175	-2.47978		AC007405.6	18.4282	7.8022e-76	2.74177e-75	1.48168
METRNL	-9.47527	2.6607e-21	5.6724e-21	-2.4773		GPATCH1	14.7542	2.89036e-49	8.39373e-49	1.4811
C8orf34	-8.40513	4.27396e-17	8.53163e-17	-2.47624		ZNF121	37.5398	0	1.73249e-307	1.48088
MAP1A	-7.27023	3.58886e-13	6.6612e-13	-2.47008		MORN2	48.2456	0	0	1.47992
LYST	-15.595	7.87749e-55	2.38282e-54	-2.46861		RIPK2	44.3442	0	0	1.47259
SMARCA2	-8.14871	3.67836e-16	7.24056e-16	-2.46773		RP11-841O20.2	13.0101	1.07142e-38	2.82901e-38	1.47043
TRNP1	-23.2811	6.89606e-120	3.01905e-119	-2.46634		CAMK1D	3.64873	0.000263538	0.00036351	1.46912
OXT	-7.44522	9.67808e-14	1.81174e-13	-2.46458		WFDC2	82.3675	0	0	1.4668
STAP2	-9.74838	1.87437e-22	4.06217e-22	-2.45955		WDR31	4.49742	6.87833e-06	1.02548e-05	1.46414
NEFH	-10.4161	2.09427e-25	4.75732e-25	-2.45877		NPIPB5	10.9508	6.58432e-28	1.55155e-27	1.45829
DET1	-129.5	0	0	-2.45296		MSH6	47.4945	0	0	1.45324
LAD1	-21.8981	2.70688e-106	1.1125e-105	-2.44877		EFCAB14	47.9458	0	0	1.4499
SSBP2	-20.9938	7.47366e-98	2.94891e-97	-2.44845		PLAC9	45.1374	0	0	1.44941
EXPH5	-27.0128	1.04593e-160	5.42762e-160	-2.44724		BCL7C	82.8635	0	0	1.44865
ST14	-22.1362	1.4172e-108	5.87528e-108	-2.43863		ZNF385B	5.16759	2.37134e-07	3.732e-07	1.44498
BCL3	-16.8424	1.19246e-63	3.8423e-63	-2.43678		CHD1L	50.7244	0	0	1.44263
GGT1	-10.4381	1.66178e-25	3.77814e-25	-2.43654		TCEAL7	4.40687	1.04873e-05	1.55337e-05	1.44177
ADCY9	-4.33935	1.42902e-05	2.10474e-05	-2.43348		ELOVL2	15.2751	1.12111e-52	3.32022e-52	1.43815
FUCA1	-32.4319	9.73704e-231	6.63843e-230	-2.42853		OXTR	9.45089	3.35946e-21	7.15046e-21	1.43505
ENDOG	-22.278	6.03479e-110	2.51578e-109	-2.42766		RP11-160O5.1	34.4529	4.07583e-260	3.01854e-259	1.43154
CNR1	-3.60639	0.000310488	0.000426697	-2.41989		ETV5	30.385	8.67967e-203	5.34039e-202	1.42937
CFTR	-7.55829	4.08408e-14	7.70048e-14	-2.41659		SLC7A11	34.8126	1.57029e-265	1.18473e-264	1.42799
HPDL	-8.01213	1.1274e-15	2.19445e-15	-2.41268		SLC5A3	40.5106	0	0	1.42526
ARHGDIB	-14.2826	2.8111e-46	7.95188e-46	-2.412		ARFGEF3	25.8498	2.44329e-147	1.18345e-146	1.42189
LAMB2	-27.1259	4.87863e-162	2.54427e-161	-2.40636		DLC1	46.8814	0	0	1.41712
MGARP	-5.37165	7.80177e-08	1.24771e-07	-2.40088		DDIT3	56.9945	0	0	1.41649
CAMK2N1	-34.5716	6.75511e-262	5.03843e-261	-2.40037		TRIB1	28.6196	3.83627e-180	2.17389e-179	1.41544
GOLT1A	-26.6375	2.49526e-156	1.27465e-155	-2.39469		RASSF8-AS1	20.8709	9.84813e-97	3.86833e-96	1.41497
PHLDA1	-49.8185	0	0	-2.38349		ZNF462	39.8854	0	0	1.41207
DACT3	-3.50068	0.000464076	0.000630162	-2.38289		PDZRN3	18.2835	1.11923e-74	3.90425e-74	1.4113
NABP1	-129.5	0	0	-2.37706		NEK5	4.92727	8.33848e-07	1.28982e-06	1.40955
FLT1	-3.66986	0.000242685	0.000335012	-2.37417		ZNF248	9.91832	3.46553e-23	7.5891e-23	1.40831
RAP1GAP	-11.5631	6.33773e-31	1.53916e-30	-2.37259		ZNF559	8.4271	3.54329e-17	7.09742e-17	1.40772
PCDH9	-4.83691	1.31874e-06	2.0255e-06	-2.36938		PHF14	69.459	0	0	1.40571
PLK2	-37.5647	0	6.82747e-308	-2.36792		EML2	23.25	1.42095e-119	6.21044e-119	1.40378
PRKCA	-14.6828	8.31286e-49	2.39946e-48	-2.3623		NAMPT	47.7408	0	0	1.40315
SESN3	-50.4603	0	0	-2.35679		SGK223	36.8955	5.45027e-298	4.45204e-297	1.40307
ADAM8	-4.55727	5.18222e-06	7.77259e-06	-2.34145		FAM13C	8.17944	2.85168e-16	5.61964e-16	1.40285
MUM1L1	-6.07425	1.24566e-09	2.12521e-09	-2.33571		LHFPL2	39.6248	0	0	1.4028
LAMP2	-40.1425	0	0	-2.3303		GTSE1	19.4235	4.88165e-84	1.79371e-83	1.40005
FOLR1	-32.2142	1.11537e-227	7.5259e-227	-2.32965		PSMD5-AS1	17.9583	4.13365e-72	1.41555e-71	1.39864
PKNOX2	-3.00933	0.00261824	0.00338412	-2.32094		NUAK1	42.5058	0	0	1.39534
HPRT1	-20.2397	4.37809e-91	1.66961e-90	-2.31992		CH17-189H20.1	49.5051	0	0	1.39438
HEXB	-43.572	0	0	-2.31822		NOG	3.38852	0.000702698	0.000944871	1.39388
HSPA4L	-9.34319	9.34718e-21	1.97745e-20	-2.31507		RNF8	48.2063	0	0	1.39341
ZNF503	-2.87618	0.00402518	0.00513544	-2.30957		ZNF730	10.5023	8.43084e-26	1.92852e-25	1.38709
STOM	-21.0626	1.75419e-98	6.95827e-98	-2.30137		HHIP-AS1	5.73881	9.53413e-09	1.58328e-08	1.38624
SAP30	-10.6646	1.48966e-26	3.44516e-26	-2.30055		EPS8L1	30.2065	1.94318e-200	1.18584e-199	1.38482
SCFD2	-5.66418	1.47726e-08	2.42931e-08	-2.30018		CTTNBP2	4.67593	2.92622e-06	4.43978e-06	1.38327
SLC16A8	-3.05721	0.00223406	0.00289758	-2.29886		EPSTI1	55.5872	0	0	1.38164
FRMD6	-13.8864	7.66136e-44	2.11353e-43	-2.29772		ZNF397	36.67	2.19418e-294	1.77844e-293	1.38038
SLIT2	-2.92658	0.00342711	0.00439059	-2.2957		MNX1	8.00764	1.16927e-15	2.27425e-15	1.37876
SOX6	-9.48457	2.43389e-21	5.19309e-21	-2.29387		PELI1	29.7704	9.43074e-195	5.63049e-194	1.37797
SEL1L3	-14.5519	5.68426e-48	1.62638e-47	-2.28926		TSPAN12	36.3594	1.86377e-289	1.49444e-288	1.37758
EFHD1	-25.7718	1.83497e-146	8.86336e-146	-2.28693		PAQR4	15.3944	1.78517e-53	5.32602e-53	1.37748
ADAMTS6	-7.20775	5.68841e-13	1.05097e-12	-2.28271		UCP2	44.3908	0	0	1.37746
BMP1	-19.6453	6.3437e-86	2.34739e-85	-2.28136		MEX3B	7.68946	1.47761e-14	2.80927e-14	1.37149
SDSL	-21.8353	1.07258e-105	4.39094e-105	-2.27543		SGOL1	23.2579	1.18313e-119	5.17534e-119	1.37035
SH3RF2	-18.5079	1.78325e-76	6.29184e-76	-2.27504		WWC2-AS2	3.43246	0.000598125	0.000807368	1.369
CTD-2540F13.2	-5.97828	2.25502e-09	3.81496e-09	-2.27426		HS6ST1	38.7193	0	0	1.36866
LINGO1	-10.4912	9.48401e-26	2.1647e-25	-2.26936		VEGFA	46.6527	0	0	1.36837
DSE	-20.8487	1.56739e-96	6.13827e-96	-2.26855		RP11-54O7.1	5.06891	4.00107e-07	6.25175e-07	1.3674
TJP2	-54.1368	0	0	-2.26549		ST5	35.8472	2.03482e-281	1.60215e-280	1.36705
GAS2L3	-12.7901	1.86208e-37	4.86276e-37	-2.26326		CTD-2369P2.10	9.94681	2.60389e-23	5.72374e-23	1.36547
PNP	-26.0171	3.17054e-149	1.55149e-148	-2.26292		SMIM15	57.5349	0	0	1.36336
ASPH	-48.4026	0	0	-2.26236		ENC1	43.019	0	0	1.36126
FOSB	-4.57559	4.74885e-06	7.13077e-06	-2.25834		SLC16A1-AS1	13.9307	4.12443e-44	1.14141e-43	1.35877
KCNJ13	-4.24531	2.18287e-05	3.18815e-05	-2.25492		TAF4B	2.95488	0.00312794	0.00401616	1.35716
NLRP1	-16.4517	8.14849e-61	2.57331e-60	-2.24719		ANKRD36	11.0215	3.00964e-28	7.12086e-28	1.35714
FREM2	-24.3318	9.03665e-131	4.10728e-130	-2.24457		RP11-285F7.2	6.90842	4.90079e-12	8.86681e-12	1.35668
MT1X	-7.55154	4.30128e-14	8.09835e-14	-2.24337		ZNF429	7.14506	8.99558e-13	1.65731e-12	1.35573
HIVEP3	-4.79229	1.64888e-06	2.52221e-06	-2.24147		APEX2	29.8809	3.4844e-196	2.09464e-195	1.35572
EPHX2	-31.1103	1.74508e-212	1.12527e-211	-2.23943		PAPSS2	17.87	2.01926e-71	6.8789e-71	1.35531
TMEM64	-29.4435	1.52607e-190	8.92792e-190	-2.23727		HSD11B2	12.2035	2.9779e-34	7.49989e-34	1.35335
PRNP	-30.6727	1.31718e-206	8.23985e-206	-2.23713		IWS1	53.808	0	0	1.35047
SNX22	-4.91195	9.01745e-07	1.39319e-06	-2.23355		RP11-294J22.6	16.6474	3.15999e-62	1.0046e-61	1.34904
BIN1	-53.453	0	0	-2.23203		AGO2	52.9937	0	0	1.34885
PLBD1	-7.61099	2.72004e-14	5.14341e-14	-2.23037		DYNC2H1	13.7666	4.04624e-43	1.10806e-42	1.34471
LINC00152	-45.8192	0	0	-2.2282		ZCCHC11	55.4469	0	0	1.34325
GNB4	-27.826	2.10273e-170	1.1327e-169	-2.22659		DERL3	7.35565	1.89997e-13	3.54788e-13	1.34252
PCYT1B	-4.24409	2.19478e-05	3.20466e-05	-2.22331		XX-FW83563B9.5	4.67389	2.95553e-06	4.48036e-06	1.34202
CORO1A	-5.51892	3.41097e-08	5.52423e-08	-2.22327		NSMCE3	40.806	0	0	1.33874
ASMTL	-21.4278	7.36413e-102	2.95695e-101	-2.22126		FAM104B	59.0113	0	0	1.33814
HLA-DPB1	-41.1673	0	0	-2.21657		PSIP1	56.9004	0	0	1.3379
RASEF	-14.2725	3.24578e-46	9.16168e-46	-2.21562		RRP9	34.0045	1.91179e-253	1.38644e-252	1.33786
ITGA3	-9.57193	1.04927e-21	2.25256e-21	-2.21547		IGFL3	3.095	0.00196816	0.00256095	1.33696
RAMP2	-10.7599	5.32527e-27	1.24035e-26	-2.20825		PRSS1	32.2955	8.09969e-229	5.48641e-228	1.33537
XRCC4	-20.3626	3.59144e-92	1.38474e-91	-2.20603		KLHL23	43.4809	0	0	1.33527
TFF3	-12.5991	2.13488e-36	5.5038e-36	-2.20538		C3orf14	32.2175	1.00255e-227	6.77335e-227	1.33206
TTC39C	-16.0117	1.05865e-57	3.27607e-57	-2.20399		PRKAB2	52.7966	0	0	1.32651
PDGFB	-13.3793	7.98723e-41	2.14467e-40	-2.20214		RHEBL1	4.44461	8.80498e-06	1.30751e-05	1.32547
ERICH5	-14.2949	2.35536e-46	6.66629e-46	-2.19707		LYAR	39.5975	0	0	1.32291
FAM114A1	-44.4885	0	0	-2.18393		HMGN3-AS1	4.64348	3.42595e-06	5.17997e-06	1.31781
PFKP	-31.307	3.74346e-215	2.44399e-214	-2.18364		HIF3A	22.183	5.01258e-109	2.0797e-108	1.31527
GRIA3	-12.2919	1.00134e-34	2.539e-34	-2.18289		SLC38A5	36.7178	3.79783e-295	3.08302e-294	1.31261
DHRS3	-34.0002	2.21041e-253	1.60079e-252	-2.18162		RASA2	23.5363	1.73518e-122	7.64766e-122	1.31236
ADCK3	-13.8493	1.28522e-43	3.53622e-43	-2.18085		AC002454.1	4.37903	1.1921e-05	1.76372e-05	1.30656
PRSS23	-40.0013	0	0	-2.18063		AC010287.1	4.35438	1.33447e-05	1.96769e-05	1.30507
PON2	-47.3512	0	0	-2.17506		SHISA9	19.9655	1.09975e-88	4.12485e-88	1.30419
RP11-798M19.6	-5.58205	2.37697e-08	3.87841e-08	-2.17437		STK33	11.7422	7.74298e-32	1.8945e-31	1.30406
CASC8	-6.85123	7.32197e-12	1.317e-11	-2.1712		CEP295	15.2267	2.34996e-52	6.95162e-52	1.30135
CMTM8	-35.6038	1.22564e-277	9.54977e-277	-2.1696		FBXL19-AS1	3.97523	7.03124e-05	9.98707e-05	1.30113
ALDH5A1	-9.81163	1.00336e-22	2.18081e-22	-2.16617		RP11-262H14.4	5.68442	1.31255e-08	2.16321e-08	1.30082
RARG	-5.11447	3.14617e-07	4.93362e-07	-2.16349		PYCR2	42.6389	0	0	1.29981
DENND3	-5.66562	1.46492e-08	2.40978e-08	-2.16285		TEAD2	63.0197	0	0	1.2995
TUBB8	-5.35703	8.45993e-08	1.35091e-07	-2.15734		MIS18BP1	21.2409	4.00538e-100	1.59727e-99	1.29751
PAM	-30.7593	9.19048e-208	5.78381e-207	-2.15574		ANTXR1	13.0991	3.33313e-39	8.84554e-39	1.29652
GLS	-32.4547	4.64382e-231	3.17844e-230	-2.15276		MYADM	47.596	0	0	1.29454
IGFBP2	-62.3135	0	0	-2.15219		SERINC5	55.8869	0	0	1.29187
MICAL1	-25.6703	2.50729e-145	1.20553e-144	-2.1511		SLC2A14	5.16063	2.46121e-07	3.87111e-07	1.29126
SUSD1	-11.6507	2.27652e-31	5.55705e-31	-2.14793		TCTE3	4.46329	8.07107e-06	1.20091e-05	1.29053
ENPP1	-11.0653	1.84858e-28	4.37971e-28	-2.14785		PPP1R9A	23.3002	4.41126e-120	1.93283e-119	1.28903
MANBA	-22.8034	4.24671e-115	1.81665e-114	-2.14665		CCDC102B	5.15167	2.58172e-07	4.05942e-07	1.28586
THBS1	-7.03606	1.97752e-12	3.60902e-12	-2.14543		RP1-39G22.7	15.925	4.24697e-57	1.30807e-56	1.28155
RCN3	-6.1471	7.89128e-10	1.35471e-09	-2.14215		RP11-214N9.1	3.50401	0.0004583	0.000622641	1.28053
MOXD1	-9.49293	2.24637e-21	4.79689e-21	-2.14042		RP11-22C11.2	7.05525	1.72286e-12	3.15085e-12	1.27702
METRN	-43.6658	0	0	-2.13722		FAM84B	37.3871	6.34349e-306	5.29737e-305	1.27477
ACTG2	-6.20914	5.32756e-10	9.18812e-10	-2.13719		CWC22	24.7004	1.06013e-134	4.87344e-134	1.27364
PLXNC1	-4.87956	1.06325e-06	1.63741e-06	-2.13352		ACVR2A	21.0188	4.41037e-98	1.74548e-97	1.27294
C10orf10	-8.5797	9.51199e-18	1.92074e-17	-2.13251		GAN	33.0426	1.98475e-239	1.38377e-238	1.27149
CNTN3	-4.9238	8.48778e-07	1.31252e-06	-2.13055		AKAP13	45.0063	0	0	1.27138
PRDM16	-5.49559	3.89412e-08	6.29309e-08	-2.12777		AMMECR1	26.0391	1.78774e-149	8.75642e-149	1.27073
RP11-54O7.3	-4.82352	1.41045e-06	2.16445e-06	-2.12748		AP1S2	62.3157	0	0	1.26793
TMEM184A	-6.75871	1.39222e-11	2.48624e-11	-2.12741		B3GNT2	31.7301	5.96928e-221	3.94636e-220	1.26778
RAB3C	-7.69308	1.43636e-14	2.73284e-14	-2.12643		TRIM6	2.72312	0.00646692	0.00815726	1.26712
SCPEP1	-18.6213	2.15845e-77	7.66731e-77	-2.12505		RP11-1391J7.1	6.96706	3.2363e-12	5.87561e-12	1.26677
TMEM35	-2.92598	0.00343378	0.00439806	-2.12409		PMP22	9.77801	1.39939e-22	3.03655e-22	1.26563
STXBP6	-14.2002	9.13141e-46	2.57054e-45	-2.1221		AC093673.5	33.6878	8.7323e-249	6.2377e-248	1.26203
BLVRA	-28.7937	2.56873e-182	1.46353e-181	-2.12201		WDR86	22.5508	1.31795e-112	5.57414e-112	1.26186
P4HTM	-30.0411	2.85346e-198	1.72128e-197	-2.1203		SLC25A13	47.9636	0	0	1.25676
TBX3	-36.0831	4.18167e-285	3.31746e-284	-2.1189		CTA-445C9.14	6.13704	8.40735e-10	1.44189e-09	1.25241
C8orf34-AS1	-7.71256	1.23318e-14	2.35139e-14	-2.11725		AKNA	15.4659	5.89387e-54	1.76445e-53	1.25154
GLB1L2	-3.24552	0.00117236	0.00155129	-2.1141		OSBPL6	4.65707	3.20735e-06	4.85367e-06	1.25039
APOA1	-81.2637	0	0	-2.09837		SLC46A3	4.68242	2.83514e-06	4.30408e-06	1.24923
RBPMS-AS1	-10.2499	1.185e-24	2.66523e-24	-2.08674		CAPN10-AS1	10.782	4.18521e-27	9.75909e-27	1.24733
CHST13	-10.8006	3.42062e-27	7.99569e-27	-2.08529		MAP3K13	49.7614	0	0	1.24608
DTX3L	-5.77751	7.58154e-09	1.26142e-08	-2.08447		PPARGC1A	5.24032	1.60296e-07	2.53415e-07	1.244
RAB40B	-19.1241	1.59243e-81	5.76225e-81	-2.08389		PKP2	51.5736	0	0	1.24375
BAG3	-26.1827	4.17804e-151	2.07752e-150	-2.08214		RNF122	5.26099	1.43282e-07	2.26928e-07	1.24222
ADAM9	-37.8577	0	0	-2.07766		SLC25A29	40.9019	0	0	1.2421
LIPG	-10.5734	3.96022e-26	9.09462e-26	-2.07701		LINC01224	22.7379	1.89001e-114	8.05869e-114	1.24135
LSAMP	-11.6001	4.11448e-31	1.00155e-30	-2.07603		SERPINB9	42.2546	0	0	1.23894
PNMA3	-8.68997	3.62537e-18	7.37755e-18	-2.07558		USP2	14.0494	7.7652e-45	2.15581e-44	1.23686
CFD	-18.3978	1.3684e-75	4.79582e-75	-2.07339		RUNDC3A-AS1	3.4125	0.000643703	0.000867102	1.23453
OPN3	-20.2595	2.92641e-91	1.11926e-90	-2.0696		LARP7	42.7335	0	0	1.23279
CD58	-11.7746	5.27523e-32	1.29312e-31	-2.06926		RP11-192H23.6	11.8556	2.01246e-32	4.96103e-32	1.23242
AKAP1	-28.2485	1.48599e-175	8.19878e-175	-2.06399		WARS	53.2536	0	0	1.23236
SMTNL2	-2.997	0.00272648	0.00351795	-2.06289		RP11-98D18.9	2.85351	0.00432392	0.00550853	1.23152
SLC22A5	-10.7974	3.53925e-27	8.26931e-27	-2.06045		FZD7	48.697	0	0	1.23067
RP11-1000B6.3	-4.04089	5.32492e-05	7.63244e-05	-2.0577		ARL4D	52.3965	0	0	1.23032
CYP39A1	-3.31688	0.000910277	0.0012137	-2.05334		BACE1-AS	10.4403	1.62297e-25	3.69151e-25	1.23026
ADORA2B	-3.54085	0.000398842	0.000543272	-2.04724		FGD6	30.4392	1.66333e-203	1.02582e-202	1.22947
KLHL29	-3.7192	0.000199854	0.000277128	-2.04466		TCEAL2	10.0112	1.36129e-23	3.00242e-23	1.22943
HIST1H1C	-14.6719	9.76351e-49	2.81353e-48	-2.04465		ZNF708	6.86334	6.72691e-12	1.21121e-11	1.22859
GLB1	-39.2056	0	0	-2.04207		FAM214B	25.0744	9.4544e-139	4.40813e-138	1.22638
C1GALT1C1	-17.4868	1.80671e-68	6.04469e-68	-2.04138		ZC3H4	25.9643	1.25384e-148	6.11844e-148	1.22137
REC8	-27.7585	1.37483e-169	7.39075e-169	-2.04111		MCM8	12.9577	2.12461e-38	5.59862e-38	1.22089
TIMP3	-8.93367	4.12108e-19	8.50532e-19	-2.03826		USP51	13.7494	5.13557e-43	1.40564e-42	1.2201
ARAP2	-3.83023	0.000128025	0.000178853	-2.03774		CWC27	52.8929	0	0	1.21961
CTSH	-31.986	1.7094e-224	1.14309e-223	-2.0374		FAM159A	11.8784	1.53269e-32	3.7819e-32	1.21889
CCDC68	-7.82942	4.90109e-15	9.42767e-15	-2.0365		SLC1A1	22.6027	4.07465e-113	1.72752e-112	1.21837
PGM2	-22.754	1.30908e-114	5.58625e-114	-2.03498		PTCH1	12.822	1.23497e-37	3.23153e-37	1.21747
CAV1	-14.9344	1.96745e-50	5.75186e-50	-2.03348		RP11-354P11.3	2.71137	0.00670054	0.00843974	1.2147
P3H1	-32.9894	1.1537e-238	8.03296e-238	-2.02797		ZCCHC18	4.27275	1.93079e-05	2.82944e-05	1.2135
DNAJC22	-29.2167	1.19008e-187	6.89298e-187	-2.02742		RPS6KL1	4.287	1.81098e-05	2.65611e-05	1.21066
FBXL8	-3.8493	0.000118457	0.000166017	-2.02381		MSI1	33.8628	2.35201e-251	1.70099e-250	1.20753
RAB38	-12.4523	1.3581e-35	3.46709e-35	-2.01834		ZNF564	3.62902	0.000284496	0.000391903	1.2062
PCP4	-17.2171	1.97696e-66	6.48176e-66	-2.01473		SMAP1	62.3576	0	0	1.20574
ACAA1	-54.3615	0	0	-2.01464		HELLS	39.712	0	0	1.20394
TGFBR2	-15.3141	6.15384e-53	1.82765e-52	-2.01389		CDCA5	13.9125	5.32074e-44	1.46938e-43	1.20248
PEX3	-12.1282	7.48718e-34	1.87933e-33	-2.00996		HMMR	19.0198	1.17036e-80	4.21169e-80	1.20234
DUSP5	-40.4684	0	0	-2.0084		RPS6KA5	8.0367	9.22864e-16	1.799e-15	1.2021
HAUS7	-8.50761	1.77556e-17	3.57295e-17	-2.00787		USF1	4.32964	1.49354e-05	2.19915e-05	1.20079
ADAMTS9-AS2	-2.91043	0.00360932	0.00461499	-2.0054		WDR76	5.30332	1.13715e-07	1.80702e-07	1.19874
PLXND1	-8.78238	1.60058e-18	3.27752e-18	-2.00504		BRCA2	12.8743	6.2771e-38	1.64664e-37	1.19804
PLEKHG3	-23.1454	1.61667e-118	7.04233e-118	-2.0005		TBL1XR1	52.9568	0	0	1.19743
LRCH2	-5.00133	5.69355e-07	8.854e-07	-2.00031		LRRIQ3	4.0834	4.4381e-05	6.38931e-05	1.19587
SIAH2	-24.5705	2.61112e-133	1.19301e-132	-1.99931		ZBTB8OS	62.4679	0	0	1.19424
NAGLU	-16.3231	6.7649e-60	2.12867e-59	-1.99808		NUP155	18.0463	8.43952e-73	2.90147e-72	1.19358
PCSK6	-7.68082	1.58078e-14	3.00434e-14	-1.9958		COL9A3	28.106	8.26781e-174	4.52827e-173	1.19107
VASN	-7.47702	7.6029e-14	1.4248e-13	-1.98825		CA11	13.8095	2.23267e-43	6.13019e-43	1.19032
ISYNA1	-49.6192	0	0	-1.98552		KCTD21-AS1	3.79135	0.000149829	0.000208701	1.18618
PBK	-10.1292	4.1007e-24	9.13672e-24	-1.98066		NPHP1	12.373	3.66098e-35	9.30981e-35	1.18339
ZC3H12A	-10.782	4.18619e-27	9.75909e-27	-1.97955		C8orf88	9.17792	4.395e-20	9.21595e-20	1.17857
NQO1	-37.2851	2.86081e-304	2.37388e-303	-1.97928		PHACTR2	54.8375	0	0	1.17805
SLC9A3R2	-22.021	1.81411e-107	7.497e-107	-1.97644		PMAIP1	24.7892	1.17239e-135	5.40847e-135	1.17706
TMEM139	-2.69965	0.00694131	0.00873881	-1.96526		TAF9B	23.8362	1.40649e-125	6.26757e-125	1.17646
LINC01091	-3.15606	0.00159915	0.00209329	-1.96359		AC073283.4	9.55253	1.2657e-21	2.71384e-21	1.1749
SH2B2	-5.34022	9.28344e-08	1.48015e-07	-1.96227		FBXL16	3.15686	0.00159478	0.00208809	1.17271
GPC3	-60.4734	0	0	-1.96139		FBXO5	19.8735	6.90543e-88	2.58079e-87	1.17218
ETFB	-62.5401	0	0	-1.96138		RP5-832C2.5	2.90118	0.00371755	0.00474874	1.17015
C6orf141	-5.72458	1.03691e-08	1.71759e-08	-1.95889		NDUFV2-AS1	2.88427	0.00392327	0.00500786	1.16871
ETNK2	-20.4127	1.28977e-92	4.98761e-92	-1.95689		ENSA	82.5096	0	0	1.16815
IL11RA	-8.99812	2.29614e-19	4.7633e-19	-1.95651		NUDT15	35.4127	1.08704e-274	8.38254e-274	1.16647
ESAM	-5.73842	9.55645e-09	1.58648e-08	-1.95493		FAM72D	4.09457	4.22949e-05	6.09904e-05	1.16589
AHR	-13.5059	1.44428e-41	3.9041e-41	-1.95483		CTD-2371O3.3	5.10157	3.36851e-07	5.27595e-07	1.16513
DLK1	-64.1294	0	0	-1.95338		PPP1R3B	22.3138	2.71297e-110	1.13279e-109	1.16445
SGCE	-24.7465	3.38267e-135	1.55775e-134	-1.94094		RGS5	20.1157	5.38092e-90	2.03573e-89	1.16363
P3H3	-26.5999	6.80887e-156	3.47478e-155	-1.93904		NPM3	73.029	0	0	1.16357
HLA-A	-41.3187	0	0	-1.93454		INHBE	4.37862	1.19434e-05	1.76654e-05	1.16178
GALNT3	-7.35385	1.92577e-13	3.59477e-13	-1.93434		ZEB1-AS1	4.91441	8.90506e-07	1.37624e-06	1.15865
DOK4	-35.6824	7.40302e-279	5.78541e-278	-1.93383		TRPC4	4.73845	2.1536e-06	3.28179e-06	1.15771
UGT3A1	-25.8894	8.77316e-148	4.26125e-147	-1.93193		LRRC4	5.26446	1.40602e-07	2.22752e-07	1.15596
MBNL3	-5.93134	3.00467e-09	5.07171e-09	-1.92731		NEXN	31.4897	1.20175e-217	7.88519e-217	1.15462
NOMO1	-18.4067	1.15993e-75	4.06791e-75	-1.92721		BBX	50.3804	0	0	1.15449
SAT1	-67.5941	0	0	-1.92335		FAM234B	5.84534	5.05528e-09	8.47837e-09	1.15292
SLC27A2	-5.73546	9.72485e-09	1.6129e-08	-1.92055		ANKRD11	62.1178	0	0	1.15012
TMEM30B	-12.105	9.93769e-34	2.48965e-33	-1.91484		PKIG	63.714	0	0	1.14995
LOX	-10.0883	6.22196e-24	1.3816e-23	-1.9134		DUSP18	8.59393	8.40417e-18	1.69901e-17	1.14949
GSTA4	-29.2122	1.35698e-187	7.85102e-187	-1.91233		RP11-481J2.3	3.86792	0.000109769	0.000153964	1.14903
RP4-665J23.1	-17.8742	1.87436e-71	6.38944e-71	-1.91094		MKI67	15.5337	2.05236e-54	6.1795e-54	1.14816
CH17-360D5.2	-7.19771	6.12327e-13	1.13052e-12	-1.91034		PRR11	10.4723	1.15765e-25	2.64117e-25	1.14733
SMTN	-19.4594	2.42516e-84	8.94235e-84	-1.90778		PLXNA1	32.5574	1.64273e-232	1.1273e-231	1.14643
ITPR3	-11.9432	7.0486e-33	1.74829e-32	-1.90734		WWOX	19.4539	2.70251e-84	9.958e-84	1.14519
SMPD1	-34.2483	4.61827e-257	3.40102e-256	-1.90728		PTPN13	41.5289	0	0	1.14377
FAH	-26.0667	8.70172e-150	4.26612e-149	-1.90599		AUNIP	9.7291	2.26581e-22	4.89632e-22	1.14363
IGSF1	-5.52158	3.35969e-08	5.44456e-08	-1.90565		RBM11	7.19774	6.12169e-13	1.13052e-12	1.14278
TMEM246	-10.6777	1.29408e-26	2.99947e-26	-1.90357		DUSP10	9.54827	1.31882e-21	2.82658e-21	1.14245
HIST1H2BJ	-3.24358	0.00118039	0.00156035	-1.90249		DGKH	8.03401	9.43387e-16	1.83764e-15	1.13819
WWC1	-19.3438	2.30105e-83	8.41362e-83	-1.90237		CIT	8.05006	8.27509e-16	1.61733e-15	1.13797
FLNC	-20.8596	1.24584e-96	4.88997e-96	-1.89751		SLC35E4	4.34767	1.37592e-05	2.02824e-05	1.1366
SMPDL3B	-10.4476	1.50317e-25	3.42201e-25	-1.89719		KIF27	5.90014	3.63203e-09	6.11882e-09	1.13474
RP5-862P8.2	-7.80555	5.92413e-15	1.13788e-14	-1.8925		RNF130	52.7847	0	0	1.1327
PSD3	-20.3878	2.14427e-92	8.27981e-92	-1.88995		SERINC3	49.7191	0	0	1.13235
FBXO4	-5.79159	6.97219e-09	1.16225e-08	-1.88897		C8orf59	64.1438	0	0	1.13191
TXNRD3	-10.7207	8.13461e-27	1.89049e-26	-1.88846		PRLR	3.94422	8.00585e-05	0.00011311	1.13158
NFKB1	-11.122	9.80589e-29	2.33062e-28	-1.8866		TRPS1	6.20191	5.57833e-10	9.61742e-10	1.13027
ELOVL4	-14.6978	6.66213e-49	1.9251e-48	-1.88486		ZNF30	4.62348	3.77356e-06	5.68913e-06	1.12635
GIPC2	-3.99708	6.41282e-05	9.12681e-05	-1.88236		EXOC3-AS1	10.4035	2.39068e-25	5.42827e-25	1.12574
HSD17B8	-10.7828	4.15041e-27	9.68429e-27	-1.88044		MNS1	5.14576	2.66445e-07	4.18699e-07	1.12572
ACHE	-12.0981	1.08134e-33	2.70774e-33	-1.87856		CCDC18	10.0422	9.93979e-24	2.19691e-23	1.12539
ENPP2	-21.2173	6.60438e-100	2.6317e-99	-1.87258		CTD-2265O21.3	2.68586	0.00723435	0.00909898	1.12319
ACOX2	-7.09588	1.28533e-12	2.35891e-12	-1.87193		USB1	60.542	0	0	1.12253
RP11-302B13.5	-2.65974	0.00782018	0.0098193	-1.87133		LNP1	6.00246	1.94353e-09	3.30293e-09	1.12163
PCSK5	-5.68983	1.27168e-08	2.09915e-08	-1.8708		MYLIP	16.1207	1.82394e-58	5.68462e-58	1.12053
DYNLT3	-50.2621	0	0	-1.86999		AC145124.2	9.45745	3.15546e-21	6.72172e-21	1.11777
PFKFB3	-28.1636	1.63298e-174	8.97197e-174	-1.86722		PPP1R1C	6.71301	1.90655e-11	3.39201e-11	1.11419
UGCG	-33.7234	2.62304e-249	1.87883e-248	-1.86622		FAM161A	20.1768	1.56699e-90	5.95843e-90	1.11331
GUSB	-24.1976	2.35565e-129	1.06513e-128	-1.86573		ADGRV1	8.68871	3.66576e-18	7.45684e-18	1.11279
CRB2	-4.63169	3.62685e-06	5.47584e-06	-1.86551		SLC1A4	9.17878	4.36004e-20	9.14631e-20	1.11244
RAI2	-6.84425	7.68756e-12	1.38228e-11	-1.86278		ZNF669	9.02588	1.78257e-19	3.70525e-19	1.11169
ASPHD1	-8.00783	1.16754e-15	2.27174e-15	-1.85799		SOX11	53.487	0	0	1.11031
TCEA3	-22.6658	9.7453e-114	4.14175e-113	-1.85515		SSX2IP	16.1889	6.03897e-59	1.88776e-58	1.10866
HIST1H2BC	-3.30102	0.00096333	0.00128248	-1.85312		ENTPD1-AS1	7.81792	5.37028e-15	1.03226e-14	1.10798
PLS3	-49.43	0	0	-1.85286		ANP32E	43.3472	0	0	1.10454
ZCCHC24	-16.7228	8.93761e-63	2.8535e-62	-1.85267		RP11-152N13.5	3.09586	0.00196242	0.00255413	1.10317
FAAH2	-2.7898	0.00527404	0.00669127	-1.84943		MAP3K8	8.92906	4.29644e-19	8.86374e-19	1.10264
SPR	-27.8335	1.7048e-170	9.21192e-170	-1.84891		PCDH7	42.6532	0	0	1.102
SLC47A1	-3.33193	0.000862471	0.00115231	-1.84567		TLN2	46.101	0	0	1.10083
FAM149A	-6.67859	2.41244e-11	4.28478e-11	-1.84538		ZGRF1	3.41933	0.000627756	0.000846057	1.10063
BEND7	-6.51992	7.03426e-11	1.23554e-10	-1.84429		RCAN3	28.0481	4.21852e-173	2.30566e-172	1.10026
STARD5	-3.99966	6.34324e-05	9.03515e-05	-1.84045		UNC50	39.0688	0	0	1.1
ID3	-72.6312	0	0	-1.83788		RP11-517P14.2	3.07648	0.00209457	0.0027207	1.09965
ATP1B1	-66.7298	0	0	-1.83692		LINC01560	8.36591	5.96504e-17	1.18983e-16	1.09718
ATP8B1	-2.72586	0.00641348	0.00809571	-1.83574		NRCAM	4.302	1.69262e-05	2.48599e-05	1.09718
CCDC160	-5.47679	4.33106e-08	6.98411e-08	-1.83304		CASP8AP2	19.3357	2.6875e-83	9.81293e-83	1.09551
FOSL2	-24.1794	3.6647e-129	1.6556e-128	-1.83209		AC142528.1	2.9069	0.00365026	0.00466506	1.09005
SH3YL1	-40.3013	0	0	-1.82945		ZMAT1	4.52226	6.11816e-06	9.14753e-06	1.08933
MAFK	-14.1891	1.06965e-45	3.00952e-45	-1.82814		SNHG18	25.4988	2.03425e-143	9.70067e-143	1.08808
RAB29	-12.5171	6.02065e-36	1.54454e-35	-1.8272		RP11-276H19.2	3.92312	8.74083e-05	0.000123129	1.08753
ACADS	-16.9401	2.27841e-64	7.36858e-64	-1.82448		VASP	57.9332	0	0	1.08701
GIPR	-5.45158	4.99241e-08	8.02834e-08	-1.82408		PUM3	27.5659	2.85031e-167	1.51823e-166	1.08522
CHPF2	-21.8434	8.98538e-106	3.68422e-105	-1.81665		FKBP5	6.00879	1.8691e-09	3.17747e-09	1.08406
EPS8L2	-32.4429	6.81666e-231	4.65954e-230	-1.81645		ZNF680	9.93424	2.95417e-23	6.48282e-23	1.08402
RRAS	-15.3892	1.93419e-53	5.76733e-53	-1.81423		MEX3A	55.2895	0	0	1.0832
ZP3	-4.74499	2.08519e-06	3.18033e-06	-1.81124		LOXL2	5.4365	5.43384e-08	8.72481e-08	1.0816
NECAB1	-3.53788	0.000403352	0.000549272	-1.81016		USP1	29.2025	1.80096e-187	1.04082e-186	1.07903
VIM	-74.1389	0	0	-1.80972		SYNE2	22.8424	1.73902e-115	7.45744e-115	1.0781
F12	-19.8398	1.35e-87	5.0346e-87	-1.80902		N4BP3	11.1787	5.1855e-29	1.23696e-28	1.07671
CIDEB	-5.05005	4.41697e-07	6.88721e-07	-1.80768		RP11-563N4.1	3.27592	0.00105317	0.00139853	1.07516
RASGRF2	-11.327	9.64835e-30	2.31631e-29	-1.80703		RP1-313I6.12	12.6695	8.72135e-37	2.25506e-36	1.07206
MARCH2	-5.43822	5.38158e-08	8.64619e-08	-1.80695		ETS2	38.2194	0	0	1.07166
C4orf32	-5.25352	1.49217e-07	2.36256e-07	-1.80592		MLLT4-AS1	11.7465	7.36349e-32	1.80249e-31	1.07151
CYR61	-27.2098	4.96922e-163	2.59928e-162	-1.80536		CEP19	13.5029	1.50311e-41	4.06104e-41	1.07126
FUCA2	-39.6046	0	0	-1.80425		PDZD8	26.1992	2.71686e-151	1.35223e-150	1.06712
VCAM1	-5.18686	2.13865e-07	3.36883e-07	-1.79754		LINC01138	9.01157	2.03134e-19	4.21733e-19	1.06689
SUSD3	-6.35586	2.07266e-10	3.60187e-10	-1.79589		CFAP53	3.82303	0.000131821	0.000183959	1.06613
GNG13	-3.20621	0.00134498	0.00176809	-1.7954		ZNF667-AS1	21.9892	3.65614e-107	1.50618e-106	1.06514
DUSP15	-14.7979	1.51027e-49	4.39808e-49	-1.79462		CASC5	9.34751	8.97381e-21	1.9e-20	1.06507
FGFR4	-43.3584	0	0	-1.79319		ACTA1	32.3208	3.57343e-229	2.42678e-228	1.06096
RP5-943J3.2	-3.66691	0.000245497	0.000338805	-1.79167		COL1A2	4.94203	7.73113e-07	1.19728e-06	1.06027
LGMN	-36.9325	1.38842e-298	1.1359e-297	-1.78881		AP000487.5	2.74852	0.00598643	0.00757491	1.05976
DYRK4	-18.5914	3.77126e-77	1.33873e-76	-1.78842		RP11-464F9.20	4.05431	5.02833e-05	7.22116e-05	1.05748
NIPAL1	-17.0222	5.61712e-65	1.82452e-64	-1.78541		ZCCHC17	60.1061	0	0	1.05707
SYNE3	-14.3198	1.647e-46	4.66398e-46	-1.78466		CPS1	4.5547	5.24609e-06	7.86613e-06	1.05693
PCYOX1L	-7.17337	7.31747e-13	1.34862e-12	-1.78243		GDPD1	4.70845	2.49608e-06	3.79486e-06	1.05567
PLPP3	-27.0539	3.43564e-161	1.78462e-160	-1.78031		SPC24	7.83422	4.7178e-15	9.07842e-15	1.05563
ANTXR2	-13.4178	4.75884e-41	1.28044e-40	-1.7794		S1PR2	13.6784	1.36582e-42	3.72859e-42	1.05465
RP11-242D8.1	-42.4055	0	0	-1.77798		BFSP1	3.2352	0.00121559	0.00160566	1.05235
PFKFB4	-13.0702	4.87166e-39	1.28959e-38	-1.77467		STRN3	31.0587	8.70841e-212	5.59475e-211	1.05196
FCGRT	-27.742	2.17402e-169	1.16751e-168	-1.7703		TCTN2	5.96863	2.3925e-09	4.04232e-09	1.0494
HAAO	-8.99216	2.42423e-19	5.02505e-19	-1.76939		RNF215	4.00172	6.28828e-05	8.96572e-05	1.04766
AFF2	-14.3726	7.69267e-47	2.18788e-46	-1.76696		LMNB2	31.1869	1.60393e-213	1.04455e-212	1.04698
CARD10	-14.0696	5.83812e-45	1.62425e-44	-1.76158		CLSPN	15.429	1.04532e-53	3.12581e-53	1.03838
SBSPON	-6.56598	5.16927e-11	9.10403e-11	-1.75974		RP11-212P7.2	8.05111	8.2044e-16	1.60412e-15	1.03611
LRPAP1	-60.2967	0	0	-1.75755		ATAD5	14.9384	1.855e-50	5.42917e-50	1.03462
WNK2	-17.4535	3.23982e-68	1.08049e-67	-1.75755		ZNRD1-AS1	4.10579	4.0294e-05	5.81531e-05	1.0314
NOVA1-AS1	-6.85199	7.28305e-12	1.3109e-11	-1.75615		ATF5	17.326	2.99304e-67	9.89991e-67	1.03018
IFFO2	-6.23041	4.6522e-10	8.03129e-10	-1.75352		LMLN	5.68583	1.30178e-08	2.14681e-08	1.0289
GCA	-40.6238	0	0	-1.75277		METTL5	59.2825	0	0	1.02875
FAM212B	-9.23033	2.69789e-20	5.68e-20	-1.75255		MCM10	7.55748	4.10945e-14	7.74274e-14	1.02792
C1S	-3.17163	0.00151587	0.00198775	-1.75091		GLMN	15.0732	2.42923e-51	7.1538e-51	1.02366
COMTD1	-32.7381	4.49025e-235	3.09762e-234	-1.75085		TOMM20	77.897	0	0	1.02303
HOOK1	-19.1833	5.10361e-82	1.85059e-81	-1.75012		RHOBTB3	82.0384	0	0	1.02219
COL9A1	-4.01736	5.88535e-05	8.4104e-05	-1.7493		PSMC3IP	17.4317	4.74539e-68	1.58059e-67	1.0193
TRIM17	-11.817	3.19025e-32	7.84233e-32	-1.7485		FXYD6	33.8569	2.87029e-251	2.07294e-250	1.01754
CTD-3252C9.4	-5.28437	1.26138e-07	2.00261e-07	-1.7464		TUBB2A	47.1823	0	0	1.01597
CYP2U1	-3.09219	0.00198684	0.00258397	-1.74597		FAM64A	12.3294	6.29376e-35	1.59739e-34	1.01583
ADAM15	-7.60128	2.93215e-14	5.5385e-14	-1.74594		ZNF610	3.61838	0.000296447	0.000407829	1.01529
AP001258.4	-3.91716	8.95971e-05	0.00012611	-1.74587		EEA1	27.9207	1.49599e-171	8.12553e-171	1.01518
HESX1	-13.4203	4.59569e-41	1.23717e-40	-1.7458		FANCB	5.32006	1.03734e-07	1.65141e-07	1.01517
BLVRB	-35.6916	5.33709e-279	4.17713e-278	-1.74564		TET1	39.9341	0	0	1.015
SLC6A4	-2.66494	0.00770015	0.00967322	-1.74459		HMGB3	59.5543	0	0	1.01182
ELOVL1	-41.6385	0	0	-1.74318		DTWD2	4.81337	1.48408e-06	2.27544e-06	1.01068
LTBP3	-19.2945	5.96882e-83	2.17638e-82	-1.74234		NIFK-AS1	10.9009	1.14098e-27	2.6826e-27	1.00775
CMBL	-31.1007	2.35833e-212	1.51884e-211	-1.74219		MB	3.54431	0.000393637	0.000536322	1.00621
YBX2	-15.8347	1.79298e-56	5.49972e-56	-1.74154		KRAS	63.893	0	0	1.00485
LGALS8	-14.571	4.29366e-48	1.23187e-47	-1.73992		L3MBTL3	7.60188	2.91865e-14	5.515e-14	1.0044
AC104654.2	-5.87153	4.31798e-09	7.26041e-09	-1.73967		MIATNB	2.93653	0.00331902	0.00425654	1.00356
OGFRL1	-33.1652	3.42123e-241	2.40773e-240	-1.73779		STAM-AS1	3.22963	0.00123951	0.0016356	1.00257
EEPD1	-14.5931	3.10563e-48	8.91996e-48	-1.73759		KIF11	10.125	4.27824e-24	9.52417e-24	1.00252
TSPAN15	-10.5005	8.5923e-26	1.9646e-25	-1.73331		CDCA8	10.3128	6.16833e-25	1.39213e-24	1.00151
SLC35A1	-15.9081	5.56884e-57	1.71419e-56	-1.73136		CDK11A	14.1615	1.58503e-45	4.45237e-45	1.00124
LAMA1	-45.7427	0	0	-1.73043		CENPF	18.0501	7.87293e-73	2.70845e-72	1.00087
SAYSD1	-25.1132	3.56687e-139	1.66603e-138	-1.73041
SCT	-11.3836	5.04745e-30	1.21678e-29	-1.72914
SDHA	-32.6592	5.92723e-234	4.08355e-233	-1.72906
LPAR1	-7.3933	1.43226e-13	2.67929e-13	-1.72738
TRIM8	-17.0203	5.80822e-65	1.88542e-64	-1.72603
RCAN1	-29.2235	9.75746e-188	5.65781e-187	-1.72565
HNF1B	-42.1546	0	0	-1.72361
AL592183.1	-5.26793	1.37969e-07	2.18712e-07	-1.72178
NLGN3	-3.11972	0.00181024	0.00236075	-1.72081
PCED1B	-4.30974	1.63445e-05	2.40258e-05	-1.71991
HS3ST1	-3.32392	0.000887615	0.00118439	-1.71941
NUDT9	-22.2247	1.9821e-109	8.24984e-109	-1.71735
RELL1	-3.30273	0.000957487	0.00127503	-1.71542
PHLDB3	-7.97551	1.51748e-15	2.94387e-15	-1.71531
FARSB	-21.7378	9.01038e-105	3.67432e-104	-1.71469
CPXM1	-16.1559	1.03278e-58	3.22458e-58	-1.71293
FABP3	-4.21232	2.52758e-05	3.67725e-05	-1.71283
MN1	-4.26798	1.97247e-05	2.88891e-05	-1.71264
ACE	-3.43213	0.000598855	0.000808146	-1.71066
TAC3	-7.61724	2.5915e-14	4.9039e-14	-1.7067
RP11-390F4.3	-7.93543	2.09771e-15	4.05449e-15	-1.70613
GLYATL1	-4.16496	3.114e-05	4.52036e-05	-1.70525
CEACAM1	-3.45521	0.000549862	0.000744332	-1.70492
RP11-428J1.5	-3.38585	0.00070957	0.000953376	-1.70483
CHST2	-2.9191	0.00351049	0.00449301	-1.70467
PLS1	-7.99638	1.28134e-15	2.49038e-15	-1.70132
SPON1	-7.82395	5.11892e-15	9.84306e-15	-1.70103
ZNF385A	-17.2258	1.70173e-66	5.58638e-66	-1.69967
ASGR1	-13.018	9.66944e-39	2.55445e-38	-1.69942
ATP6AP2	-44.4683	0	0	-1.69843
SVIP	-45.2252	0	0	-1.69692
IGSF8	-19.3135	4.13483e-83	1.50871e-82	-1.69634
UGT3A2	-12.0291	2.49849e-33	6.2266e-33	-1.69592
CLGN	-9.7327	2.18713e-22	4.73021e-22	-1.69479
IRS1	-22.2964	4.00894e-110	1.67258e-109	-1.69339
HIST2H2BE	-4.23676	2.26765e-05	3.30736e-05	-1.69108
RP11-161M6.2	-5.65	1.6045e-08	2.63276e-08	-1.69004
KCTD12	-14.3985	5.29059e-47	1.50552e-46	-1.68978
ARHGEF10L	-7.35097	1.9677e-13	3.67043e-13	-1.68709
VEPH1	-18.6822	6.90865e-78	2.46079e-77	-1.68448
PRKCD	-9.62992	5.97742e-22	1.28586e-21	-1.68318
HMOX2	-37.9197	0	0	-1.68185
ACOT2	-9.30095	1.39193e-20	2.93996e-20	-1.67952
TMEM187	-9.51382	1.83779e-21	3.92921e-21	-1.67726
ARSA	-10.7086	9.27229e-27	2.15298e-26	-1.6736
GNE	-2.74869	0.00598331	0.00757279	-1.67251
OSGIN1	-3.91531	9.0287e-05	0.000127047	-1.66737
SIL1	-23.0951	5.18137e-118	2.24769e-117	-1.66731
PVR	-33.065	9.45898e-240	6.61244e-239	-1.66706
TMPRSS2	-6.52717	6.70222e-11	1.17761e-10	-1.66692
QSOX1	-31.5313	3.23554e-218	2.12563e-217	-1.66646
CACHD1	-14.6852	8.01428e-49	2.31455e-48	-1.66571
FAM216A	-16.0081	1.12191e-57	3.46977e-57	-1.66403
LRRC24	-3.80536	0.000141597	0.000197444	-1.66169
ENDOD1	-3.33373	0.000856896	0.00114515	-1.65567
RNF165	-4.69162	2.71056e-06	4.11735e-06	-1.65551
SORD	-33.1856	1.73441e-241	1.22226e-240	-1.65478
PRAF2	-29.9691	2.48369e-197	1.4965e-196	-1.65435
DRAM1	-10.0887	6.20085e-24	1.3775e-23	-1.6503
KHK	-5.55219	2.82112e-08	4.58169e-08	-1.649
DFNA5	-14.6403	1.55293e-48	4.47259e-48	-1.64594
SMOX	-28.7775	4.10445e-182	2.33343e-181	-1.64412
CNKSR2	-13.7851	3.13357e-43	8.58576e-43	-1.64407
ATF7IP2	-29.7127	5.26078e-194	3.12307e-193	-1.64168
PHKA2	-15.6344	4.2455e-55	1.28642e-54	-1.64014
GPM6A	-4.89395	9.88316e-07	1.5256e-06	-1.63687
SH2D4A	-9.02845	1.74126e-19	3.62227e-19	-1.63179
PLCG2	-15.8502	1.4007e-56	4.29899e-56	-1.63033
CDKN1C	-46.905	0	0	-1.62929
PANK4	-8.11609	4.81437e-16	9.44829e-16	-1.62847
VIM-AS1	-4.12838	3.65336e-05	5.29009e-05	-1.62828
PHYH	-27.8039	3.89449e-170	2.09574e-169	-1.6269
AKR1C3	-8.20178	2.36863e-16	4.673e-16	-1.62165
AXL	-9.9379	2.8478e-23	6.25464e-23	-1.6187
GBE1	-12.0117	3.08426e-33	7.67548e-33	-1.61746
ABAT	-5.99848	1.99169e-09	3.38258e-09	-1.61428
RELN	-3.29184	0.000995353	0.00132444	-1.61393
C2orf88	-10.4248	1.9108e-25	4.34243e-25	-1.61124
LIF	-3.62828	0.00028532	0.000392934	-1.61123
PLA2G16	-51.7096	0	0	-1.6071
LHPP	-13.5609	6.83327e-42	1.85192e-41	-1.60487
RBPMS	-46.8324	0	0	-1.60435
ERBB3	-26.5211	5.53692e-155	2.81743e-154	-1.60191
ZMAT3	-31.0524	1.05807e-211	6.78927e-211	-1.60187
CYP4V2	-3.16662	0.0015422	0.00202076	-1.60041
ACAT1	-29.259	3.4473e-188	2.00112e-187	-1.5999
AVPI1	-17.8019	6.82729e-71	2.31977e-70	-1.59962
PTOV1	-47.6451	0	0	-1.59862
TBC1D2B	-5.06353	4.1157e-07	6.42703e-07	-1.59152
HYI	-28.394	2.39675e-177	1.33362e-176	-1.59118
GS1-259H13.2	-3.58775	0.00033354	0.000457177	-1.59039
ABCD3	-24.5633	3.11977e-133	1.42416e-132	-1.58982
SLC22A3	-21.9042	2.37031e-106	9.74937e-106	-1.58668
DOK1	-10.9535	6.39115e-28	1.50739e-27	-1.58594
HSPA1A	-20.9371	2.4605e-97	9.69389e-97	-1.58263
UBASH3B	-9.00628	2.13161e-19	4.42376e-19	-1.58233
PPM1J	-7.53869	4.74726e-14	8.93161e-14	-1.58106
NUP62CL	-5.46288	4.68464e-08	7.54732e-08	-1.57946
APH1B	-11.0279	2.80224e-28	6.63316e-28	-1.57857
PRR15	-18.4984	2.12664e-76	7.49836e-76	-1.5767
FAM46B	-16.2044	4.69342e-59	1.4689e-58	-1.57239
ADAMTS1	-9.90943	3.78817e-23	8.29217e-23	-1.57148
CAPS	-5.93001	3.02925e-09	5.11155e-09	-1.57108
PRRG4	-7.86601	3.6612e-15	7.05559e-15	-1.56998
RCBTB2	-2.66398	0.0077221	0.00969847	-1.5688
DGKA	-3.17114	0.00151842	0.0019906	-1.56838
PLEKHF1	-5.80991	6.25071e-09	1.04431e-08	-1.56431
CDKN1A	-28.5014	1.12631e-178	6.34806e-178	-1.56229
RAB3A	-10.9328	8.03427e-28	1.88982e-27	-1.56182
ECE2	-16.8532	9.93217e-64	3.20424e-63	-1.56171
PAG1	-8.10808	5.14246e-16	1.00846e-15	-1.56147
MITF	-18.5424	9.39987e-77	3.32552e-76	-1.55837
ZBTB16	-11.3291	9.41925e-30	2.26339e-29	-1.55611
ECH1	-58.0311	0	0	-1.55605
SLC16A3	-19.0594	5.49245e-81	1.98061e-80	-1.55555
VCAN	-59.0263	0	0	-1.55447
RASSF6	-10.5412	5.57886e-26	1.28006e-25	-1.55282
GALM	-28.3148	2.2706e-176	1.25675e-175	-1.55098
PDIA5	-23.6601	9.28231e-124	4.12232e-123	-1.54821
B3GNT8	-3.91303	9.11447e-05	0.00012822	-1.54534
RARRES1	-3.37039	0.000750624	0.00100673	-1.54502
REEP1	-11.1606	6.35618e-29	1.51484e-28	-1.54408
SLC30A1	-15.2735	1.14841e-52	3.39913e-52	-1.54321
ARID5A	-4.11029	3.95171e-05	5.7079e-05	-1.54011
TIFA	-5.10066	3.38463e-07	5.29962e-07	-1.53999
CXXC5	-37.5472	0	1.3127e-307	-1.53867
FBLN5	-3.93375	8.36316e-05	0.000117999	-1.5362
ZNF703	-27.3491	1.10755e-164	5.83999e-164	-1.53497
AC011043.1	-12.6531	1.07507e-36	2.77568e-36	-1.53458
SESN1	-21.7384	8.89241e-105	3.62904e-104	-1.53112
SMPDL3A	-12.1374	6.69231e-34	1.68062e-33	-1.531
MPC1	-36.9842	2.05646e-299	1.68771e-298	-1.52978
SGIP1	-9.01642	1.94332e-19	4.03778e-19	-1.52907
RARRES2	-24.7711	1.83658e-135	8.4651e-135	-1.52904
RNASE1	-27.3323	1.75517e-164	9.23624e-164	-1.52848
HM13	-53.786	0	0	-1.52718
SLC22A17	-23.3946	4.85213e-121	2.13315e-120	-1.52582
RNMTL1	-12.8435	9.35976e-38	2.45161e-37	-1.52469
NDFIP2	-33.082	5.40182e-240	3.78128e-239	-1.52376
GALNT2	-25.4754	3.69638e-143	1.75788e-142	-1.51922
MUC3A	-5.71984	1.06627e-08	1.7651e-08	-1.51529
B3GNT9	-4.61897	3.85659e-06	5.80929e-06	-1.51212
INA	-14.5708	4.31091e-48	1.23614e-47	-1.51189
KLHL5	-28.7686	5.29921e-182	3.0094e-181	-1.51165
SERTAD1	-14.7223	4.63753e-49	1.34229e-48	-1.51056
RP11-356J5.12	-3.11248	0.00185521	0.00241638	-1.50777
GTF2B	-19.0932	2.8772e-81	1.03969e-80	-1.50774
C15orf39	-21.0233	4.01275e-98	1.58932e-97	-1.50722
SGF29	-12.8862	5.38213e-38	1.41257e-37	-1.50613
PRCP	-37.8721	0	0	-1.50533
CLYBL	-6.73602	1.62784e-11	2.90206e-11	-1.50508
PPP1R13L	-16.7012	1.28508e-62	4.09785e-62	-1.50452
SUCLG1	-50.5926	0	0	-1.50337
CHPT1	-20.8924	6.27633e-97	2.46718e-96	-1.50236
SLC43A3	-12.126	7.68771e-34	1.92874e-33	-1.50203
FUT4	-6.38343	1.73164e-10	3.01526e-10	-1.50075
CH507-254M2.3	-3.99992	6.33633e-05	9.02777e-05	-1.49846
CDO1	-12.2213	2.39161e-34	6.03493e-34	-1.49839
CPOX	-11.3517	7.27595e-30	1.75158e-29	-1.49757
HPS3	-15.8632	1.13953e-56	3.49947e-56	-1.49612
NGEF	-3.51345	0.000442331	0.000601414	-1.49518
SRGAP3	-7.65539	1.9273e-14	3.65628e-14	-1.49418
MMAA	-4.78811	1.68362e-06	2.57384e-06	-1.49046
ACADVL	-40.3819	0	0	-1.48924
SLIT3	-9.12223	7.35937e-20	1.53827e-19	-1.4879
COMMD3	-35.3318	1.91163e-273	1.4698e-272	-1.48788
LRP2	-11.0883	1.42933e-28	3.39256e-28	-1.48627
OTUD1	-4.13575	3.53794e-05	5.12723e-05	-1.48521
TCEAL1	-8.51449	1.67329e-17	3.36846e-17	-1.48373
C9orf3	-24.9312	3.41459e-137	1.58922e-136	-1.48256
APMAP	-36.9925	1.51209e-299	1.24291e-298	-1.48151
B4GAT1	-22.207	2.93997e-109	1.22172e-108	-1.48146
NDN	-47.3924	0	0	-1.48119
TNFSF13B	-5.33404	9.60491e-08	1.53047e-07	-1.48025
CRIP2	-7.2286	4.88013e-13	9.03549e-13	-1.47875
ST8SIA3	-7.43299	1.06172e-13	1.98683e-13	-1.47663
CSRP2	-36.3003	1.60281e-288	1.28127e-287	-1.47448
AGPAT2	-48.596	0	0	-1.47199
PIGK	-15.6972	1.58015e-55	4.80469e-55	-1.46261
PRTG	-33.1532	5.09496e-241	3.58083e-240	-1.46192
GLUD2	-3.19469	0.00139982	0.00183834	-1.46119
LCAT	-8.30787	9.74345e-17	1.93538e-16	-1.46005
CRISPLD1	-11.9606	5.71125e-33	1.41793e-32	-1.45779
CSRP1	-16.089	3.04805e-58	9.47718e-58	-1.45751
OS9	-39.7849	0	0	-1.45598
PDGFRL	-5.31553	1.06345e-07	1.69144e-07	-1.45585
KLHL13	-4.88218	1.0492e-06	1.61719e-06	-1.45543
TMEM86B	-6.13443	8.54653e-10	1.46528e-09	-1.45255
AGA	-15.1286	1.04967e-51	3.09989e-51	-1.45159
PLIN2	-32.5733	9.78299e-233	6.72228e-232	-1.44657
MFI2	-6.04147	1.52714e-09	2.60289e-09	-1.44538
SCARB2	-32.3203	3.63129e-229	2.46288e-228	-1.44478
LRRC61	-40.2493	0	0	-1.44445
DOCK5	-8.36179	6.17718e-17	1.23167e-16	-1.44414
FKBP11	-37.9128	0	0	-1.4432
CYB5R1	-20.1224	4.69504e-90	1.77753e-89	-1.4419
ALDH3A2	-28.4649	3.18506e-178	1.78745e-177	-1.44136
TBC1D8B	-5.02113	5.1368e-07	7.99532e-07	-1.44134
UXS1	-33.4447	3.07423e-245	2.18112e-244	-1.43758
HIBCH	-31.8384	1.90253e-222	1.26577e-221	-1.43755
PBX1	-43.4162	0	0	-1.43746
MACROD1	-24.41	1.33972e-131	6.0945e-131	-1.43682
PEX11G	-7.74127	9.84313e-15	1.88235e-14	-1.43624
MORC4	-11.9721	4.97812e-33	1.23709e-32	-1.43597
TIMP1	-48.7711	0	0	-1.43537
CHPF	-37.7457	0	0	-1.43243
TEX2	-9.57618	1.00701e-21	2.16273e-21	-1.43117
ETHE1	-31.1178	1.38336e-212	8.93127e-212	-1.4275
CTSB	-52.5503	0	0	-1.42623
FAT3	-7.7489	9.26913e-15	1.77582e-14	-1.42611
TMEM37	-18.2088	4.3963e-74	1.53052e-73	-1.42405
STK17B	-4.04232	5.29261e-05	7.5882e-05	-1.42147
RNF207	-15.3032	7.27503e-53	2.15941e-52	-1.42052
FAM162A	-47.6519	0	0	-1.41888
ANXA5	-61.0303	0	0	-1.417
HYAL3	-6.09606	1.08713e-09	1.85777e-09	-1.41694
FHL1	-6.66046	2.72964e-11	4.84324e-11	-1.41432
PARD3B	-6.83991	7.92443e-12	1.42438e-11	-1.41308
EPB41L1	-21.6053	1.60277e-103	6.49043e-103	-1.41286
TMC4	-11.2048	3.86018e-29	9.23762e-29	-1.40881
IGSF9	-7.01204	2.3486e-12	4.28029e-12	-1.40711
SLC25A20	-8.97636	2.79872e-19	5.79442e-19	-1.40635
TOX3	-16.7695	4.07806e-63	1.30518e-62	-1.40517
CREG1	-32.0466	2.45122e-225	1.64336e-224	-1.40277
ABHD3	-13.1814	1.12254e-39	2.98658e-39	-1.40271
CASP7	-9.38042	6.57119e-21	1.39355e-20	-1.40089
MPC2	-70.2941	0	0	-1.39606
SRPRB	-33.1331	9.90971e-241	6.95539e-240	-1.39375
ILVBL	-23.9895	3.57934e-127	1.60183e-126	-1.39341
SLC12A4	-15.0428	3.84853e-51	1.13207e-50	-1.39327
GMNN	-26.4973	1.04258e-154	5.28967e-154	-1.39251
HADHB	-29.8725	4.47482e-196	2.68694e-195	-1.39162
DEGS1	-24.2398	8.47188e-130	3.83394e-129	-1.3897
CTGF	-18.1424	1.47399e-73	5.11112e-73	-1.38861
FRAT2	-15.3847	2.07445e-53	6.18201e-53	-1.38678
ITGB4	-3.03552	0.00240124	0.00311056	-1.38561
RASSF4	-19.0871	3.23433e-81	1.16793e-80	-1.38214
GGH	-30.7716	6.29184e-208	3.96916e-207	-1.38175
RGN	-6.91939	4.53587e-12	8.2094e-12	-1.38078
PGPEP1	-21.5272	8.66936e-103	3.49713e-102	-1.37995
RGAG4	-5.79296	6.91565e-09	1.15319e-08	-1.37782
SAR1B	-29.1617	5.94134e-187	3.42986e-186	-1.37566
CCDC74B	-8.35521	6.53183e-17	1.3009e-16	-1.37485
RAB6B	-14.1842	1.14762e-45	3.22714e-45	-1.37361
ATP6AP1	-43.4969	0	0	-1.37336
SLC17A5	-14.7903	1.69266e-49	4.92651e-49	-1.37277
DENND1C	-12.6794	7.68779e-37	1.99175e-36	-1.36901
CTSA	-26.768	7.62301e-158	3.91314e-157	-1.36886
CBLC	-3.10246	0.0019192	0.00249912	-1.36758
NKD2	-10.0558	8.66574e-24	1.92018e-23	-1.36753
NBEAL2	-16.5498	1.60685e-61	5.08673e-61	-1.3669
FRMD4A	-20.3343	6.39171e-92	2.45719e-91	-1.36568
MANSC1	-10.017	1.28332e-23	2.83403e-23	-1.36454
GSTM4	-16.6557	2.75027e-62	8.75407e-62	-1.36266
HLA-DPA1	-8.69577	3.44495e-18	7.01584e-18	-1.36144
DOCK9	-5.82496	5.71264e-09	9.56552e-09	-1.35835
PRSS35	-5.97079	2.36108e-09	3.99052e-09	-1.35799
MCEE	-11.8943	1.26769e-32	3.13421e-32	-1.35795
CD164	-60.2005	0	0	-1.35696
SEMA3D	-3.00207	0.00268154	0.00346338	-1.35234
SLC35D1	-10.8356	2.33506e-27	5.47286e-27	-1.35181
LIPA	-11.7534	6.78076e-32	1.66062e-31	-1.35167
ACADSB	-12.3467	5.07785e-35	1.29003e-34	-1.35075
CNIH1	-48.7142	0	0	-1.34786
SERPINI1	-10.1888	2.2238e-24	4.99092e-24	-1.34674
CRYM	-15.2798	1.04201e-52	3.08769e-52	-1.34519
PCNA	-22.0125	2.18423e-107	9.01941e-107	-1.34407
TRAP1	-35.6347	4.07123e-278	3.1769e-277	-1.34198
FRAS1	-31.827	2.74221e-222	1.82211e-221	-1.33866
ANXA8L1	-6.7378	1.60803e-11	2.86772e-11	-1.33702
PGBD2	-5.99548	2.02889e-09	3.4424e-09	-1.33392
GALNT7	-22.9305	2.30413e-116	9.91326e-116	-1.3339
CNTN4	-5.66228	1.49373e-08	2.45562e-08	-1.33297
OBSL1	-30.9483	2.67823e-210	1.71015e-209	-1.33001
XXbac-B135H6.15	-3.13787	0.00170178	0.00222263	-1.32965
ANKRD29	-7.50062	6.35146e-14	1.19198e-13	-1.32945
FSTL3	-9.74401	1.9568e-22	4.23906e-22	-1.32909
HLA-E	-22.8482	1.52433e-115	6.54213e-115	-1.32845
TSPAN6	-51.6426	0	0	-1.3253
MAP3K1	-24.5821	1.96301e-133	8.99238e-133	-1.325
SRI	-52.5858	0	0	-1.32466
VMP1	-42.7151	0	0	-1.3242
FOXP1	-37.767	0	0	-1.32271
RP11-446N19.1	-3.75941	0.000170314	0.000236668	-1.3216
TST	-21.2441	3.74085e-100	1.49292e-99	-1.31995
FURIN	-28.1391	3.26088e-174	1.78785e-173	-1.31781
SLC43A1	-11.6379	2.64503e-31	6.45357e-31	-1.31776
ABCF3	-15.8872	7.77618e-57	2.39084e-56	-1.31664
RHOB	-26.0945	4.20447e-150	2.07099e-149	-1.31486
EFNA3	-5.31409	1.07193e-07	1.70441e-07	-1.31472
ARRDC4	-5.69396	1.24125e-08	2.05022e-08	-1.31409
FBXO2	-29.7829	6.49837e-195	3.88862e-194	-1.3123
MIR503HG	-4.2799	1.86978e-05	2.74157e-05	-1.30627
NT5M	-2.67177	0.00754533	0.00948328	-1.3058
HMGCL	-22.3501	1.20541e-110	5.04117e-110	-1.30422
NEU1	-44.2445	0	0	-1.3036
RP11-727F15.11	-3.17779	0.00148404	0.00194747	-1.30316
LINC00672	-2.92917	0.00339864	0.00435518	-1.30271
CYP4X1	-8.80383	1.32228e-18	2.70977e-18	-1.30174
PSME1	-41.8552	0	0	-1.30066
HIST1H4J	-5.64034	1.69717e-08	2.78309e-08	-1.2983
PHF24	-3.20674	0.00134248	0.00176526	-1.29445
IFNGR1	-17.943	5.44672e-72	1.86277e-71	-1.29136
BTD	-14.9356	1.93435e-50	5.65823e-50	-1.29073
RP11-140K17.3	-7.36975	1.7095e-13	3.19335e-13	-1.29011
FBXO17	-37.3823	7.56724e-306	6.30924e-305	-1.28942
RAP1GAP2	-10.4943	9.17958e-26	2.09613e-25	-1.28685
TECR	-55.0434	0	0	-1.28495
SLC8A1	-4.66687	3.05826e-06	4.63072e-06	-1.28469
ARL6IP5	-41.8887	0	0	-1.28231
TNFRSF12A	-43.8805	0	0	-1.2802
PDCD4-AS1	-3.71752	0.000201191	0.000278908	-1.27918
MDH1	-53.9205	0	0	-1.27906
ZNF287	-3.97518	7.03253e-05	9.98707e-05	-1.27879
ARL15	-14.9024	3.17798e-50	9.27532e-50	-1.27827
RNF149	-19.7008	2.12128e-86	7.86058e-86	-1.27656
IMMP2L	-14.3286	1.45008e-46	4.10856e-46	-1.27572
DECR1	-38.2685	0	0	-1.27495
DHRS1	-16.0482	5.88575e-58	1.8257e-57	-1.27399
CXXC4	-17.7158	3.16674e-70	1.07113e-69	-1.2731
PGK1	-52.2979	0	0	-1.27304
FOXA1	-20.4761	3.51808e-93	1.3655e-92	-1.27172
PPIC	-43.4291	0	0	-1.27161
STAT3	-14.4294	3.3822e-47	9.63503e-47	-1.2706
LMO7	-5.48926	4.03626e-08	6.51876e-08	-1.26766
PLXDC2	-7.07632	1.48038e-12	2.71214e-12	-1.26745
FGFR3	-29.818	2.28118e-195	1.36819e-194	-1.26708
CLDN3	-25.9947	5.68329e-149	2.7785e-148	-1.26688
PROCR	-5.3757	7.62861e-08	1.22076e-07	-1.26492
MAGED2	-50.4783	0	0	-1.26236
GALK1	-21.0008	6.45371e-98	2.54839e-97	-1.26208
HIST3H2A	-21.8923	3.07443e-106	1.26158e-105	-1.26115
FDXR	-20.4436	6.84692e-93	2.65362e-92	-1.26092
RAB37	-3.427	0.000610278	0.000823349	-1.25781
IGFBP3	-25.552	5.22011e-144	2.50068e-143	-1.25505
COL4A5	-26.1684	6.09026e-151	3.01975e-150	-1.25497
DPP4	-9.331	1.04873e-20	2.21775e-20	-1.25486
ZFP36	-18.8705	1.99398e-79	7.13637e-79	-1.25468
PLD3	-50.0617	0	0	-1.24781
LDOC1	-26.075	7.0115e-150	3.44392e-149	-1.24617
PPP2R5B	-5.27366	1.33732e-07	2.12124e-07	-1.24605
KDELC1	-8.86871	7.39945e-19	1.52234e-18	-1.24461
ROBO1	-15.721	1.08587e-55	3.30945e-55	-1.24254
PLEKHG4B	-6.80239	1.02899e-11	1.84388e-11	-1.24154
TRIM38	-8.57217	1.01553e-17	2.04827e-17	-1.23983
C16orf45	-4.46952	7.83937e-06	1.16677e-05	-1.23583
ITM2B	-49.0337	0	0	-1.23531
MIF-AS1	-4.24722	2.16438e-05	3.16202e-05	-1.23474
FLRT3	-41.4445	0	0	-1.23321
GPR160	-19.7551	7.25321e-87	2.69155e-86	-1.23263
DUSP11	-17.3061	4.23399e-67	1.39692e-66	-1.23247
CTD-2015H6.3	-9.70313	2.9239e-22	6.31061e-22	-1.22751
RBKS	-6.14597	7.9476e-10	1.36393e-09	-1.22751
TMEM54	-23.4946	4.63671e-122	2.04187e-121	-1.22733
PHGDH	-56.382	0	0	-1.2256
DHRS7	-34.2163	1.38595e-256	1.01779e-255	-1.22443
IKBIP	-27.9962	1.80568e-172	9.85873e-172	-1.22314
AC078941.1	-3.01544	0.00256608	0.00331753	-1.2228
CERCAM	-6.79503	1.08288e-11	1.93978e-11	-1.22253
SH3PXD2A	-10.4952	9.09036e-26	2.07666e-25	-1.21932
LOXL1	-19.8697	7.4458e-88	2.78076e-87	-1.21704
KLF3	-21.1701	1.79997e-99	7.16158e-99	-1.21693
HEPH	-16.8771	6.62841e-64	2.14105e-63	-1.21572
AMHR2	-17.0429	3.94412e-65	1.2827e-64	-1.21559
RP11-10A14.5	-3.6826	0.000230867	0.000319033	-1.21519
GRB7	-14.7074	5.77737e-49	1.67036e-48	-1.21386
RP11-10A14.4	-3.67763	0.00023541	0.000325227	-1.21232
HMHA1	-8.74707	2.18955e-18	4.47133e-18	-1.21184
RHOBTB1	-5.81499	6.06387e-09	1.01374e-08	-1.21153
CCDC61	-3.94972	7.82431e-05	0.000110635	-1.2066
ACSL4	-10.9928	4.14096e-28	9.78873e-28	-1.20519
PODXL2	-27.2805	7.22075e-164	3.79216e-163	-1.20419
SLC8B1	-3.49353	0.000476671	0.000646928	-1.20138
SLC16A10	-4.28826	1.8008e-05	2.64191e-05	-1.19896
DCTPP1	-52.4496	0	0	-1.19839
CLEC11A	-22.9392	1.88908e-116	8.13424e-116	-1.19714
ARHGAP18	-17.7313	2.40249e-70	8.13152e-70	-1.19662
SHB	-10.9899	4.27491e-28	1.01008e-27	-1.19392
DUSP6	-13.668	1.5771e-42	4.29865e-42	-1.19296
PDE5A	-14.0874	4.54097e-45	1.26605e-44	-1.19238
RAB11FIP1	-25.6583	3.42027e-145	1.64298e-144	-1.19078
FAM13A	-13.2621	3.84222e-40	1.0259e-39	-1.19023
BTG3	-22.8323	2.19102e-115	9.38804e-115	-1.18897
CFL2	-24.0045	2.49318e-127	1.11671e-126	-1.18888
DOPEY2	-7.0822	1.41887e-12	2.60036e-12	-1.1875
GUCY1A2	-3.7148	0.000203366	0.000281774	-1.18634
MPV17L	-3.05883	0.00222206	0.00288273	-1.18634
RP11-736K20.5	-18.1602	1.06705e-73	3.70495e-73	-1.18479
HARS	-26.3245	1.00548e-152	5.05735e-152	-1.18407
DAB2	-16.0147	1.00929e-57	3.12515e-57	-1.18406
GSTK1	-41.8209	0	0	-1.18394
TUFT1	-13.4759	2.16926e-41	5.85175e-41	-1.18215
PRKD1	-6.22352	4.86113e-10	8.38921e-10	-1.18194
ETV2	-2.97271	0.00295179	0.00379837	-1.1814
GNB5	-14.3352	1.31926e-46	3.73993e-46	-1.18061
BCL11A	-7.33446	2.22624e-13	4.14974e-13	-1.17632
HSPG2	-38.6904	0	0	-1.17494
C4orf33	-4.69824	2.62412e-06	3.9872e-06	-1.17406
PDE3B	-8.11213	4.97397e-16	9.75785e-16	-1.17333
RP11-25K19.1	-4.94869	7.47136e-07	1.1574e-06	-1.1727
RP1-43E13.2	-2.9721	0.00295767	0.003805	-1.17229
C3orf52	-10.3664	3.5258e-25	7.98145e-25	-1.17211
SAAL1	-18.5427	9.3356e-77	3.30502e-76	-1.17007
NRIP3	-6.27603	3.47322e-10	6.01182e-10	-1.17004
DDX25	-3.4512	0.000558096	0.000755089	-1.16967
TDP2	-28.8182	1.26887e-182	7.23724e-182	-1.16826
TMEM14A	-37.9828	0	0	-1.16772
TMBIM4	-25.1639	9.94626e-140	4.65403e-139	-1.16696
SELM	-33.5828	2.98681e-247	2.12485e-246	-1.1667
TP53I3	-25.7972	9.53325e-147	4.60906e-146	-1.1663
SSFA2	-11.0671	1.81137e-28	4.29349e-28	-1.16601
KCNS3	-6.8928	5.47039e-12	9.8803e-12	-1.16579
IMPDH2	-48.4157	0	0	-1.16471
JMJD1C-AS1	-10.1499	3.31538e-24	7.40902e-24	-1.16014
NIPSNAP3A	-16.768	4.185e-63	1.33859e-62	-1.15988
SLC35G2	-2.83719	0.00455127	0.00579394	-1.15879
SC5D	-29.7849	6.13416e-195	3.67488e-194	-1.15855
SP8	-7.47746	7.57737e-14	1.42052e-13	-1.15853
ANGEL1	-5.73892	9.52817e-09	1.58279e-08	-1.15769
PIGH	-17.7368	2.18185e-70	7.3895e-70	-1.15699
CD59	-41.8972	0	0	-1.15597
GNAI1	-10.6413	1.91416e-26	4.4191e-26	-1.15559
LITAF	-30.3828	9.25977e-203	5.69063e-202	-1.15544
UNC5B-AS1	-10.9729	5.15982e-28	1.21807e-27	-1.15525
NFKBIE	-8.25551	1.51254e-16	2.9942e-16	-1.1551
EDA2R	-9.2195	2.98486e-20	6.27659e-20	-1.15369
MT-ND4L	-33.8246	8.57463e-251	6.17562e-250	-1.15292
SULF2	-28.4799	2.07542e-178	1.16723e-177	-1.15231
UQCRC1	-48.072	0	0	-1.15183
SLC25A1	-48.4607	0	0	-1.15131
P2RX4	-13.3046	2.17554e-40	5.82369e-40	-1.1508
CAST	-30.825	1.21279e-208	7.68783e-208	-1.14787
PRPS2	-7.95829	1.7443e-15	3.37764e-15	-1.14641
NES	-17.482	1.96343e-68	6.56064e-68	-1.14506
CADM1	-41.7181	0	0	-1.14468
PALM3	-2.86287	0.0041982	0.00534967	-1.1442
MRPS28	-21.0165	4.63572e-98	1.83328e-97	-1.14145
DUS3L	-7.12768	1.02075e-12	1.87796e-12	-1.14122
MAF	-17.1201	1.05144e-65	3.42585e-65	-1.14051
TC2N	-5.47323	4.41913e-08	7.12394e-08	-1.13971
LFNG	-3.99227	6.54449e-05	9.30914e-05	-1.13713
RP11-386G11.5	-5.5315	3.17506e-08	5.14853e-08	-1.13687
CLCN4	-4.03365	5.49178e-05	7.86515e-05	-1.13606
MOB3B	-12.7144	4.91731e-37	1.27967e-36	-1.13583
CDV3	-36.9499	7.31537e-299	5.99426e-298	-1.13477
INTS5	-10.2296	1.46051e-24	3.28206e-24	-1.13449
EXT2	-21.4227	8.21211e-102	3.29491e-101	-1.1332
CBR1	-22.515	2.95786e-112	1.24898e-111	-1.13211
RP11-539L10.3	-9.51633	1.7941e-21	3.83895e-21	-1.13173
GRN	-38.8477	0	0	-1.12974
ZDBF2	-7.65074	1.99825e-14	3.78951e-14	-1.12887
SIRPA	-4.89382	9.88984e-07	1.52618e-06	-1.12882
ECI2	-38.7721	0	0	-1.12841
C3orf33	-6.02199	1.72287e-09	2.93079e-09	-1.12536
DPPA3	-3.93238	8.41089e-05	0.000118641	-1.12467
HSPA1B	-11.1448	7.58763e-29	1.8075e-28	-1.12432
PSAP	-73.5817	0	0	-1.12278
STXBP5	-7.51544	5.67176e-14	1.06557e-13	-1.12225
RNPEP	-33.7646	6.53833e-250	4.69612e-249	-1.12101
RAE1	-20.2627	2.7428e-91	1.05057e-90	-1.11931
FBXL7	-4.95773	7.13217e-07	1.10584e-06	-1.11868
IFIT5	-3.61606	0.000299124	0.000411296	-1.1186
EIF4A3	-30.6237	5.91149e-206	3.68922e-205	-1.11727
PIGB	-4.63422	3.58286e-06	5.41097e-06	-1.11674
ESD	-39.4968	0	0	-1.1143
RNASET2	-24.1002	2.48867e-128	1.1214e-127	-1.11175
MTHFD2L	-21.6619	4.69851e-104	1.91153e-103	-1.11007
ORAI3	-14.9074	2.95105e-50	8.61779e-50	-1.1097
PIGU	-14.6313	1.77326e-48	5.10434e-48	-1.10966
CTNND2	-7.74171	9.80853e-15	1.87641e-14	-1.10917
LEPR	-5.8571	4.71012e-09	7.91215e-09	-1.10756
ANXA2R	-3.07922	0.00207542	0.00269784	-1.106
SLC7A7	-30.9154	7.42213e-210	4.72777e-209	-1.10571
GOLIM4	-26.1352	1.45353e-150	7.18668e-150	-1.10427
STK17A	-25.6841	1.76043e-145	8.47206e-145	-1.10271
HMGCR	-26.831	1.40486e-158	7.24002e-158	-1.10177
C11orf54	-15.8697	1.02691e-56	3.15547e-56	-1.10019
KCTD1	-6.68106	2.37227e-11	4.21487e-11	-1.10013
SERPINB1	-22.5564	1.16322e-112	4.92372e-112	-1.10004
HOXB2	-5.98363	2.18219e-09	3.69533e-09	-1.09922
CCNE1	-12.1913	3.45693e-34	8.69381e-34	-1.09885
TMEM59	-43.6633	0	0	-1.09813
ASAP2	-14.6743	9.421e-49	2.71781e-48	-1.09707
AQP11	-3.2154	0.00130261	0.00171584	-1.09529
SEMA6A	-27.8276	2.0104e-170	1.08408e-169	-1.09377
FAM107B	-31.6863	2.40186e-220	1.5839e-219	-1.09348
ATP5EP2	-18.0336	1.06125e-72	3.64375e-72	-1.09343
KAZALD1	-3.29716	0.000976689	0.00129993	-1.09256
CAPG	-17.319	3.38324e-67	1.11694e-66	-1.08846
BEND5	-8.61308	7.11259e-18	1.44068e-17	-1.08689
NOVA1	-22.4417	1.5434e-111	6.48573e-111	-1.0865
INSIG2	-18.5193	1.44322e-76	5.09897e-76	-1.08556
PAQR9	-3.83545	0.000125332	0.000175372	-1.08547
TMEM263	-24.0216	1.65283e-127	7.4158e-127	-1.08489
RASA4	-5.20905	1.8981e-07	2.99531e-07	-1.08434
CYBA	-52.1074	0	0	-1.08317
ARHGAP10	-10.7896	3.85296e-27	8.99425e-27	-1.08155
CDS1	-13.9639	2.5901e-44	7.17932e-44	-1.08024
MXD1	-7.29578	2.96928e-13	5.52101e-13	-1.07779
FAM63A	-3.00064	0.00269416	0.00347883	-1.07668
PLA2G15	-8.06563	7.28603e-16	1.42669e-15	-1.07659
PRADC1	-23.9196	1.91549e-126	8.55762e-126	-1.07647
HCFC2	-2.96563	0.0030206	0.0038812	-1.07581
TRIM21	-4.05865	4.93568e-05	7.09223e-05	-1.07576
PDIA3	-43.4206	0	0	-1.07387
QPRT	-54.3018	0	0	-1.07289
DAPK2	-3.25185	0.00114657	0.00151794	-1.07278
SELENBP1	-12.5711	3.04357e-36	7.84258e-36	-1.07128
ABHD14B	-11.6956	1.34218e-31	3.28088e-31	-1.07108
PEX6	-6.12685	8.96376e-10	1.5353e-09	-1.0704
PDLIM4	-14.4937	1.32819e-47	3.79192e-47	-1.06956
SPRY1	-6.00161	1.95372e-09	3.31917e-09	-1.06802
TMEM170B	-4.62669	3.71563e-06	5.60825e-06	-1.06646
AUH	-10.3613	3.71814e-25	8.40595e-25	-1.06457
AGBL3	-7.73143	1.06346e-14	2.03221e-14	-1.06308
MBNL2	-9.96173	2.24137e-23	4.92894e-23	-1.06071
PREP	-12.7525	3.02016e-37	7.86745e-37	-1.05931
HAUS4	-4.5751	4.75982e-06	7.14519e-06	-1.05904
JAK1	-19.3455	2.22309e-83	8.13425e-83	-1.05901
OVOL2	-13.0818	4.18233e-39	1.10823e-38	-1.05585
CCND2	-46.4371	0	0	-1.0557
FH	-19.1887	4.5963e-82	1.67011e-81	-1.05479
SPINT1	-43.0867	0	0	-1.05404
ZNF563	-5.49222	3.96905e-08	6.4122e-08	-1.05308
VPS13C	-11.4995	1.32658e-30	3.21127e-30	-1.0518
FAM193B	-16.8369	1.30895e-63	4.21245e-63	-1.05057
KCNC3	-3.37857	0.000728631	0.000977983	-1.04865
CDT1	-14.2806	2.89023e-46	8.16689e-46	-1.04672
SF3A2	-23.3646	9.79954e-121	4.30096e-120	-1.0456
F2R	-19.7116	1.71487e-86	6.3591e-86	-1.04491
AMN1	-12.6593	9.9419e-37	2.56812e-36	-1.04457
CTSO	-3.49486	0.000474313	0.000643895	-1.04409
CPNE1	-41.1837	0	0	-1.04181
RBP7	-2.76031	0.00577463	0.00731574	-1.04157
FHIT	-9.66587	4.21039e-22	9.07601e-22	-1.04133
DST	-33.603	1.51617e-247	1.08009e-246	-1.04084
PC	-5.35393	8.60641e-08	1.37388e-07	-1.04004
ARHGAP8	-13.9764	2.17196e-44	6.02351e-44	-1.03944
SPATS2L	-49.8938	0	0	-1.03876
NDUFS2	-37.0238	4.73553e-300	3.89862e-299	-1.03749
ALDH7A1	-26.1731	5.37807e-151	2.66915e-150	-1.03683
CBX8	-6.56791	5.10276e-11	8.98993e-11	-1.03485
TSEN34	-31.8556	1.10028e-222	7.33893e-222	-1.03467
ARL4C	-20.0876	9.46648e-90	3.57623e-89	-1.034
NAT1	-3.58825	0.000332906	0.000456427	-1.03377
DDB2	-18.6361	1.63832e-77	5.82364e-77	-1.0328
IGFBP6	-23.0769	7.90596e-118	3.42679e-117	-1.03279
ATP7A	-3.18354	0.00145484	0.00191012	-1.02944
DPP6	-3.86851	0.000109502	0.000153631	-1.02589
SLC43A2	-8.27182	1.31931e-16	2.61466e-16	-1.0255
PHLDB1	-12.7808	2.09862e-37	5.47504e-37	-1.02091
CIART	-4.12872	3.64784e-05	5.28357e-05	-1.01761
GLA	-12.532	4.98851e-36	1.28164e-35	-1.017
PROSER2	-9.97706	1.92085e-23	4.2312e-23	-1.01665
SNX2	-33.4117	9.26194e-245	6.56232e-244	-1.01659
FKBP10	-37.1675	2.28266e-302	1.88815e-301	-1.01556
CLDND2	-3.82479	0.000130882	0.000182747	-1.01554
KDELR3	-20.3066	1.12365e-91	4.31336e-91	-1.01444
MEG3	-3.62364	0.000290486	0.000399943	-1.01368
CLSTN3	-13.2845	2.84789e-40	7.6196e-40	-1.01288
GOLM1	-33.2837	6.65667e-243	4.70369e-242	-1.01256
TM2D3	-22.712	3.41282e-114	1.45399e-113	-1.01249
PRRT2	-3.59004	0.000330627	0.000453422	-1.0114
DDOST	-41.6192	0	0	-1.01059
ZFP36L2	-42.1372	0	0	-1.01
C2orf82	-3.07691	0.00209162	0.00271754	-1.00788
URB1-AS1	-3.21985	0.00128258	0.00169031	-1.00772
CD46	-24.8477	2.73591e-136	1.26772e-135	-1.00755
CLPB	-3.9288	8.53692e-05	0.000120381	-1.00685
C12orf75	-59.2855	0	0	-1.00445
ACOT13	-31.3577	7.63526e-216	4.99104e-215	-1.0034
CD9	-5.25169	1.50708e-07	2.38473e-07	-1.00313
MGST3	-53.6049	0	0	-1.00312
NUDT7	-6.86518	6.64055e-12	1.19608e-11	-1.00066

## Sheet: CLC D12 DEG
Logfold change threshold = 1.0						Logfold change threshold = 1.0
p-value threshold = 0.01, Wilcoxon-rank-sum test						p-value threshold = 0.01, Wilcoxon-rank-sum test
Negative logfold change						Positive logfold change
D12_names	D12_scores	D12_pvals	D12_pvals_adj	D12_logfoldchanges		D12_names	D12_scores	D12_pvals	D12_pvals_adj	D12_logfoldchanges
CGA	-29.337	3.49646e-189	3.28091e-188	-29.2733		RP1-56K13.5	15.1465	7.99002e-52	3.43479e-51	9.50622
AGR2	-22.2496	1.13903e-109	7.49245e-109	-28.8541		IGF1	51.328	0	0	8.32165
SLC6A14	-10.4733	1.14596e-25	3.55676e-25	-26.6442		NPY	47.1109	0	0	7.70419
EGFLAM-AS4	-17.1166	1.11673e-65	5.46468e-65	-26.4756		FLJ22447	46.8087	0	0	6.60885
GLT1D1	-17.7187	3.00757e-70	1.52593e-69	-26.2188		OSR2	11.6513	2.25885e-31	7.6602e-31	6.55999
SLC15A4	-17.9754	3.03914e-72	1.57087e-71	-26.1845		CD247	16.4533	7.94756e-61	3.70556e-60	6.52942
HOXA3	-12.9115	3.87889e-38	1.43128e-37	-26.1122		PGA5	14.8557	6.39437e-50	2.70225e-49	6.22941
XXbac-B444P24.8	-5.84372	5.10485e-09	1.06916e-08	-25.9463		ESRRG	77.9727	0	0	6.17851
GLIS3-AS1	-11.1741	5.45789e-29	1.78945e-28	-25.6518		GADL1	19.4321	4.13483e-84	2.3155e-83	5.52159
HOXA-AS2	-9.9896	1.69266e-23	5.07894e-23	-25.6078		BMP6	24.26	5.19173e-130	3.75988e-129	5.357
NTRK2	-8.03511	9.34935e-16	2.37062e-15	-25.3992		ANGPT1	23.8718	6.01892e-126	4.27613e-125	5.24696
CPB2	-6.42612	1.30906e-10	2.89698e-10	-25.3419		RSPO3	77.4155	0	0	5.04098
RP11-404P21.3	-6.06088	1.35376e-09	2.88847e-09	-25.1698		LRRC32	15.9488	2.90592e-57	1.31281e-56	4.89227
C2CD4A	-4.9257	8.40583e-07	1.58949e-06	-24.9085		CAT	16.1508	1.12103e-58	5.12639e-58	4.69502
SVIL-AS1	-7.33426	2.22949e-13	5.33772e-13	-24.8412		RP4-710M16.2	46.701	0	0	4.51838
CYP2B6	-5.05403	4.32592e-07	8.29994e-07	-24.6897		ABCG2	28.7374	1.30285e-181	1.20101e-180	4.37628
RP11-397G17.1	-3.67207	0.000240598	0.000394047	-24.6219		LUM	31.4993	8.89181e-218	9.69949e-217	4.31816
GAST	-3.06993	0.00214112	0.00326658	-24.4992		GPR176	37.9997	0	0	4.29642
LINC00694	-4.50124	6.75575e-06	1.22469e-05	-24.4704		LINC00348	37.9975	0	0	4.15533
NR1H4	-3.88923	0.000100562	0.000169035	-24.4023		PCP4	56.6935	0	0	4.10595
C2CD4B	-4.25446	2.09551e-05	3.66714e-05	-24.3947		RASGRF2	33.9315	2.29036e-252	2.91076e-251	4.10408
TCN1	-3.02057	0.00252299	0.00381142	-24.2724		IL6R	38.868	0	0	4.07008
RP11-400N13.2	-4.80725	1.53022e-06	2.85948e-06	-24.2159		FAM19A4	23.5865	5.30851e-123	3.71596e-122	4.02041
AC104654.1	-3.16864	0.00153155	0.00235859	-24.0574		GCGR	13.7037	9.6524e-43	3.77164e-42	3.98715
HOXA5	-3.17851	0.00148035	0.00228242	-23.8823		NRGN	53.0922	0	0	3.91989
HBD	-44.8228	0	0	-13.6498		NOVA1-AS1	19.4143	5.8469e-84	3.26379e-83	3.80888
HOXA1	-18.1532	1.21081e-73	6.32713e-73	-11.4681		PRODH2	14.6603	1.15824e-48	4.8246e-48	3.7776
CER1	-37.2712	4.81444e-304	7.5701e-303	-11.4323		HESX1	45.7613	0	0	3.73772
REN	-9.85908	6.26235e-23	1.86094e-22	-11.2597		SOAT2	17.1919	3.05224e-66	1.49921e-65	3.62568
LEFTY1	-56.2849	0	0	-9.90333		APELA	77.0277	0	0	3.59331
TFF2	-12.9167	3.62203e-38	1.33839e-37	-9.88564		SLC6A4	7.68271	1.55758e-14	3.84875e-14	3.54273
GFRA1	-10.2833	8.37707e-25	2.56956e-24	-9.87541		KLB	48.4642	0	0	3.53785
TTYH1	-27.5611	3.26093e-167	2.79447e-166	-9.61466		GPX2	51.3951	0	0	3.39104
CYP2E1	-6.47236	9.64844e-11	2.14246e-10	-9.52799		KCTD12	43.7553	0	0	3.37917
CYP26B1	-14.684	8.167e-49	3.41553e-48	-9.34001		PTK2B	48.4827	0	0	3.37728
CDH17	-4.95167	7.35793e-07	1.39587e-06	-9.30035		INHBA	7.83372	4.73645e-15	1.18208e-14	3.33618
AGR3	-4.02371	5.72884e-05	9.79948e-05	-9.29772		CUBN	29.8119	2.73887e-195	2.66062e-194	3.30351
PDK4	-5.31712	1.05425e-07	2.08146e-07	-9.24384		IHH	53.1252	0	0	3.28957
GP2	-23.5111	3.13717e-122	2.18724e-121	-9.22146		SLN	21.3143	8.3639e-101	5.19494e-100	3.26721
TM4SF4	-42.1537	0	0	-9.15996		GATA2	10.5924	3.23229e-26	1.01041e-25	3.2092
MMP1	-5.62976	1.80465e-08	3.69829e-08	-9.13471		SH3RF2	41.8905	0	0	3.20147
CST5	-9.89579	4.34159e-23	1.29604e-22	-9.07244		SMLR1	50.4568	0	0	3.19025
HGD	-15.9275	4.08522e-57	1.83923e-56	-9.06139		SCN7A	7.88831	3.06312e-15	7.68863e-15	3.17805
HOTAIRM1	-27.4327	1.11606e-165	9.42532e-165	-8.994		KCNJ13	10.1633	2.89225e-24	8.78921e-24	3.14961
ITIH2	-13.576	5.55485e-42	2.14968e-41	-8.92215		LRP2	33.6702	1.57844e-248	1.96779e-247	3.14512
NNAT	-25.309	2.54139e-141	1.92294e-140	-8.91446		SPTLC3	49.2013	0	0	3.11599
DEFB1	-9.74296	1.97701e-22	5.8352e-22	-8.77555		SMAD9	49.4792	0	0	3.09849
AMBP	-45.3399	0	0	-8.77317		RBMS3	25.4148	1.72996e-142	1.32042e-141	3.08529
ONECUT3	-6.58509	4.54613e-11	1.02117e-10	-8.65415		SYNE3	35.648	2.53364e-278	3.57578e-277	3.00753
GJA4	-11.0646	1.86313e-28	6.0442e-28	-8.53692		CACHD1	38.5605	0	0	2.998
C8orf4	-30.8645	3.57934e-209	3.7408e-208	-8.47083		EPHA7	15.0813	2.1514e-51	9.18821e-51	2.9964
PALMD	-11.9844	4.28753e-33	1.48968e-32	-8.44748		DACT1	49.4329	0	0	2.97012
MSMB	-8.55286	1.20077e-17	3.19636e-17	-8.44641		EXPH5	54.1266	0	0	2.95916
HOXB3	-3.78654	0.000152758	0.000253918	-8.25293		SP8	22.694	5.13935e-114	3.45438e-113	2.94559
SCGN	-17.695	4.58196e-70	2.32247e-69	-8.24888		SLC8A1	14.2359	5.48145e-46	2.21971e-45	2.93795
A2M	-13.8787	8.52677e-44	3.38228e-43	-8.20614		C2orf88	26.1295	1.68584e-150	1.3334e-149	2.93262
BHLHE22	-6.79597	1.07589e-11	2.46105e-11	-8.15925		GNG13	7.91781	2.41725e-15	6.08203e-15	2.89428
LGR5	-15.4031	1.55968e-53	6.80539e-53	-8.13772		AFF2	35.1009	6.54054e-270	8.98853e-269	2.87554
LINC00458	-36.3675	1.38885e-289	2.04845e-288	-8.05814		PLCL1	11.3687	5.989e-30	1.99228e-29	2.87174
SERPINA4	-9.65484	4.6889e-22	1.37233e-21	-8.05246		DEPTOR	21.3701	2.53627e-101	1.58282e-100	2.86645
PLSCR2	-35.8543	1.57852e-281	2.27064e-280	-8.03969		TSPYL5	28.3081	2.75026e-176	2.44488e-175	2.84157
LEFTY2	-41.5247	0	0	-8.01189		UGT3A2	30.9556	2.13358e-210	2.24326e-209	2.84138
FGF8	-21.0405	2.79396e-98	1.70902e-97	-7.97006		SCT	30.3898	7.50291e-203	7.54036e-202	2.83727
ZNF667	-9.13242	6.69838e-20	1.87555e-19	-7.91436		NRIP3	20.4593	4.96832e-93	2.94945e-92	2.82847
PDX1	-19.3046	4.91075e-83	2.72669e-82	-7.89975		UGT3A1	60.2675	0	0	2.78762
IGF2-AS	-13.2555	4.19337e-40	1.5876e-39	-7.89748		ZCCHC24	37.4868	1.51176e-307	2.39865e-306	2.73578
SLC38A4	-6.56493	5.20572e-11	1.16683e-10	-7.83576		GATA5	28.297	3.76134e-176	3.33238e-175	2.70504
ZNF667-AS1	-33.7518	1.00522e-249	1.25917e-248	-7.78763		PLPP3	59.9745	0	0	2.69841
LGALS14	-3.06539	0.00217386	0.0033146	-7.78416		TBX3	70.3688	0	0	2.67385
GIF	-13.2651	3.68804e-40	1.39729e-39	-7.75182		DPPA3	11.7403	7.91894e-32	2.70121e-31	2.64757
KNG1	-3.25298	0.00114202	0.00177701	-7.70458		TRIM17	28.504	1.04392e-178	9.47307e-178	2.63957
SMOC2	-4.42457	9.6634e-06	1.73457e-05	-7.68922		SAMHD1	21.57	3.43402e-103	2.16372e-102	2.62441
LYZ	-13.8063	2.33672e-43	9.19932e-43	-7.62191		FAM3B	19.3693	1.40229e-83	7.80277e-83	2.61638
CP	-8.65302	5.01559e-18	1.34675e-17	-7.61102		OVOL2	45.3038	0	0	2.61544
TSPAN8	-7.0921	1.32094e-12	3.08631e-12	-7.51424		B4GALNT3	42.5087	0	0	2.59961
CFC1B	-8.57463	9.94059e-18	2.65285e-17	-7.48318		CFTR	15.0354	4.3037e-51	1.83503e-50	2.5967
GC	-5.686	1.30052e-08	2.68304e-08	-7.37798		CREB3L3	21.0438	2.60548e-98	1.59559e-97	2.58984
FXYD3	-15.8856	7.97059e-57	3.58232e-56	-7.33704		HSPA12A	35.4713	1.36071e-275	1.89991e-274	2.58887
CYP26A1	-57.5369	0	0	-7.3196		AKR1B10	6.16989	6.83362e-10	1.47368e-09	2.52108
CDKN2B-AS1	-6.57188	4.96826e-11	1.11504e-10	-7.31609		DUSP2	12.7342	3.81921e-37	1.38967e-36	2.51111
SIX2	-2.83837	0.00453441	0.00668374	-7.28906		KCNJ16	42.8325	0	0	2.48773
RASSF9	-5.76347	8.24011e-09	1.71211e-08	-7.12847		UNC5D	32.1931	2.20297e-227	2.5185e-226	2.48757
NODAL	-42.0541	0	0	-7.12679		TFAP2C	7.4796	7.45497e-14	1.80547e-13	2.43033
NKX6-2	-10.3681	3.46182e-25	1.06876e-24	-7.10663		LINC01405	47.5785	0	0	2.4109
SPINK1	-46.4873	0	0	-7.07413		GNB4	47.081	0	0	2.39699
ASB5	-5.13399	2.83665e-07	5.49895e-07	-7.02573		ADAMTS19	38.4298	0	0	2.38157
SFTA2	-4.21618	2.48472e-05	4.3381e-05	-7.01939		DENND2C	56.0789	0	0	2.37979
SAMD3	-6.324	2.54886e-10	5.58169e-10	-7.00191		CRYAB	14.9288	2.14007e-50	9.06585e-50	2.37791
SHISA2	-48.9207	0	0	-6.95893		TRIML2	19.2043	3.40478e-82	1.8845e-81	2.3562
AREG	-17.9666	3.56174e-72	1.83736e-71	-6.9588		RP11-1151B14.3	19.8773	6.39305e-88	3.65836e-87	2.34201
SNAP25-AS1	-3.25541	0.00113228	0.00176289	-6.924		AMHR2	49.8835	0	0	2.32834
IL18R1	-3.84429	0.000120904	0.000202059	-6.89614		PDE5A	40.2229	0	0	2.29684
CLRN3	-2.82806	0.00468317	0.00689958	-6.83744		ENPP1	20.527	1.23477e-93	7.37204e-93	2.28114
FGF18	-16.4186	1.40789e-60	6.53518e-60	-6.80167		UGCG	61.1513	0	0	2.27036
SNCAIP	-8.78589	1.5513e-18	4.20861e-18	-6.77201		KITLG	15.5566	1.43543e-54	6.34254e-54	2.25057
EDNRB	-3.09724	0.00195335	0.00298707	-6.77135		FAM151A	6.48308	8.98673e-11	1.99807e-10	2.24861
IGF2	-47.3513	0	0	-6.76506		CNKSR2	28.2541	1.26785e-175	1.11947e-174	2.24562
TM4SF1	-22.6638	1.02096e-113	6.85349e-113	-6.7621		FAM101A	32.3449	1.63631e-229	1.89972e-228	2.23659
MYEOV	-3.24883	0.00115882	0.001801	-6.75272		C16orf74	34.0362	6.50297e-254	8.28456e-253	2.2346
CFC1	-16.687	1.62961e-62	7.73584e-62	-6.74638		PALM3	8.18056	2.82531e-16	7.24453e-16	2.23052
CHCHD2	-23.0079	3.88379e-117	2.64441e-116	-6.6906		ACE	7.03418	2.0043e-12	4.65801e-12	2.22324
CTSE	-10.4273	1.86185e-25	5.76843e-25	-6.67929		GPD1L	16.4327	1.11564e-60	5.19242e-60	2.22108
CEACAM6	-14.9344	1.96893e-50	8.34761e-50	-6.6533		EPAS1	51.1644	0	0	2.21436
CASP4	-5.42865	5.67812e-08	1.13303e-07	-6.63991		SUSD3	13.1889	1.01626e-39	3.82539e-39	2.20942
S100P	-21.5316	7.87129e-103	4.95361e-102	-6.61709		TMEM164	41.5451	0	0	2.20232
NRK	-4.87341	1.09689e-06	2.0652e-06	-6.61087		PCDH17	47.1822	0	0	2.1996
RP11-319F12.2	-3.28455	0.00102147	0.00159797	-6.60079		LIFR	78.0687	0	0	2.16686
SERPINA6	-5.53416	3.1272e-08	6.33425e-08	-6.54247		TUBB4A	51.1577	0	0	2.15413
PAX6	-26.5682	1.58225e-155	1.28444e-154	-6.53879		NDRG1	51.0901	0	0	2.13903
ACKR3	-9.2285	2.74451e-20	7.72594e-20	-6.53565		JMJD1C-AS1	26.3294	8.84685e-153	7.07208e-152	2.13371
TINAGL1	-14.5402	6.74237e-48	2.78196e-47	-6.52247		GRIP2	23.1278	2.43463e-118	1.66203e-117	2.11913
CTD-2007L18.5	-17.0227	5.57184e-65	2.71135e-64	-6.48215		EDIL3	11.3797	5.27941e-30	1.75734e-29	2.11672
CALB1	-21.5249	9.10871e-103	5.72547e-102	-6.4821		FAM193B	48.003	0	0	2.1018
SERPINA5	-39.7741	0	0	-6.48097		NGEF	8.05722	7.80513e-16	1.98387e-15	2.10159
CALCR	-13.0727	4.7186e-39	1.76098e-38	-6.46198		ANXA2R	8.29317	1.1027e-16	2.85971e-16	2.10058
TFPI2	-23.7268	1.90847e-124	1.34855e-123	-6.44629		MGARP	9.24273	2.40285e-20	6.77507e-20	2.09618
NR0B2	-15.1339	9.68097e-52	4.14808e-51	-6.39747		OAF	25.1195	3.04201e-139	2.28195e-138	2.06869
TDRD12	-9.05641	1.34809e-19	3.75657e-19	-6.37449		FAM46B	33.1782	2.22258e-241	2.71268e-240	2.06058
EOMES	-33.9275	2.62311e-252	3.32557e-251	-6.35129		RNASE1	50.0172	0	0	2.05191
ITGA9	-6.68027	2.38508e-11	5.40384e-11	-6.33071		PTPN5	36.7597	8.15187e-296	1.24441e-294	2.04154
PDE3A	-15.5221	2.45816e-54	1.08432e-53	-6.32825		PRKCE	8.80391	1.32125e-18	3.59379e-18	2.03275
FGF17	-27.2195	3.81605e-163	3.19694e-162	-6.2181		SLC7A8	50.2274	0	0	2.02974
ANXA13	-13.2705	3.43285e-40	1.30344e-39	-6.21008		HLA-DPB1	61.6282	0	0	2.01932
CCL15	-4.07974	4.50857e-05	7.76287e-05	-6.19589		LINC01315	21.361	3.08277e-101	1.92159e-100	2.01504
CXCL12	-10.1459	3.4563e-24	1.04911e-23	-6.19299		FAT3	15.891	7.31839e-57	3.29202e-56	2.01249
SFRP4	-6.30326	2.91441e-10	6.3742e-10	-6.17488		TAC3	14.3135	1.80149e-46	7.34056e-46	1.99966
PRSS2	-35.2541	2.96745e-272	4.09962e-271	-6.15333		S100A14	79.1943	0	0	1.9979
RP1-60O19.1	-17.0818	2.02719e-65	9.91071e-65	-6.1465		SLCO2B1	9.72309	2.40384e-22	7.08698e-22	1.99494
CCDC129	-8.64069	5.5874e-18	1.49722e-17	-6.12688		INA	29.6014	1.43373e-192	1.3699e-191	1.9796
IGFBP7	-32.5692	1.11815e-232	1.31861e-231	-6.08415		FREM2	36.4329	1.28479e-290	1.90571e-289	1.97389
MYOCD	-19.2207	2.48271e-82	1.37706e-81	-6.05009		SGIP1	18.5946	3.5565e-77	1.90993e-76	1.97197
NOS2	-10.8327	2.41057e-27	7.68681e-27	-6.0416		LIN7A	36.8149	1.06826e-296	1.64029e-295	1.95969
MMP10	-3.02258	0.0025063	0.00378948	-6.02707		BIN1	73.9993	0	0	1.95915
IGSF23	-4.18776	2.81716e-05	4.90381e-05	-6.02252		AMOT	72.9448	0	0	1.95595
INHA	-18.7524	1.85196e-78	1.00382e-77	-6.0049		REEP1	21.8212	1.45984e-105	9.34438e-105	1.95276
HOXB7	-3.79638	0.000146825	0.000244365	-5.97321		FOSL2	40.8731	0	0	1.95257
RASGRP1	-9.35332	8.49428e-21	2.41981e-20	-5.94739		LAMA1	73.6483	0	0	1.95071
ONECUT2	-63.4603	0	0	-5.93871		PDGFRA	23.6051	3.41878e-123	2.39635e-122	1.94639
ACR	-3.04286	0.00234345	0.00356074	-5.92401		CYP4X1	18.7574	1.68461e-78	9.14056e-78	1.94026
INHBE	-5.54314	2.97101e-08	6.02254e-08	-5.90427		HPDL	11.5164	1.09091e-30	3.66388e-30	1.93942
SAMD5	-11.4597	2.10216e-30	7.04216e-30	-5.89528		FRMD4A	43.1147	0	0	1.93301
IL2RG	-4.45203	8.5062e-06	1.53264e-05	-5.87828		MOB3B	30.3444	2.97803e-202	2.98716e-201	1.9318
ZNF630	-4.34273	1.40724e-05	2.49265e-05	-5.84464		COMTD1	52.8763	0	0	1.92728
MIR181A2HG	-6.50508	7.76497e-11	1.73084e-10	-5.83649		STEAP2	13.4676	2.42651e-41	9.3352e-41	1.9032
ADGRF4	-3.88465	0.000102477	0.000172143	-5.80169		ADCK3	22.1163	2.20135e-108	1.43006e-107	1.90187
BGN	-14.6986	6.58187e-49	2.75701e-48	-5.75801		RAB15	31.3831	3.43661e-216	3.71012e-215	1.87685
LTB	-9.36183	7.83663e-21	2.23489e-20	-5.72068		DPYD	14.3444	1.15573e-46	4.72029e-46	1.86426
AC068490.2	-22.5674	9.0638e-113	6.0688e-112	-5.65393		MYCL	39.2698	0	0	1.8614
C8orf34	-11.1069	1.16185e-28	3.78796e-28	-5.62026		CRB2	8.6921	3.55789e-18	9.58781e-18	1.85875
USH1C	-2.98978	0.00279179	0.00418968	-5.61148		MYCN	36.7012	6.98613e-295	1.06027e-293	1.84871
UGT2A3	-4.01924	5.83873e-05	9.97768e-05	-5.61125		FAM212B	15.269	1.2308e-52	5.32601e-52	1.84069
SLCO3A1	-5.83072	5.51893e-09	1.15404e-08	-5.60924		CENPA	59.8782	0	0	1.83436
SNAP25	-7.46283	8.46819e-14	2.04896e-13	-5.60217		MYO9A	50.8261	0	0	1.83292
CD3D	-9.42691	4.22359e-21	1.20978e-20	-5.59774		GCNT4	35.0592	2.82326e-269	3.85968e-268	1.82683
FAM212A	-4.32927	1.49603e-05	2.64458e-05	-5.58446		NQO1	55.9087	0	0	1.8231
FLT1	-4.89992	9.58737e-07	1.80899e-06	-5.57157		SLC13A5	5.82221	5.80755e-09	1.21391e-08	1.82017
LINC00371	-13.4119	5.14875e-41	1.97212e-40	-5.43767		PITX2	60.7027	0	0	1.81713
SOBP	-6.07269	1.25784e-09	2.68818e-09	-5.41573		ARRDC3	47.2343	0	0	1.80752
CAPN8	-3.00871	0.00262363	0.00395205	-5.41519		PPP2R2B	6.18105	6.36769e-10	1.37433e-09	1.79763
RP11-277P12.20	-8.88758	6.24523e-19	1.71025e-18	-5.40753		SMAD6	47.2442	0	0	1.78746
TRDN	-35.5503	8.22836e-277	1.15816e-275	-5.39554		THEMIS2	16.4885	4.43926e-61	2.07721e-60	1.77772
RP11-10A14.3	-6.07525	1.23798e-09	2.64899e-09	-5.38359		RASSF10	31.8625	8.83401e-223	9.88352e-222	1.77232
LINC00982	-4.88391	1.04004e-06	1.96028e-06	-5.36043		TRPM3	11.3634	6.36495e-30	2.11465e-29	1.77137
SERPINA1	-43.2029	0	0	-5.33905		DNMBP	38.3613	0	0	1.77052
CST2	-8.21507	2.12038e-16	5.453e-16	-5.31277		VWA5A	33.1301	1.09677e-240	1.33551e-239	1.76618
CCL2	-28.9394	3.81552e-184	3.52969e-183	-5.3119		FZD4	49.8548	0	0	1.76408
MIXL1	-20.435	8.17034e-93	4.83389e-92	-5.30228		A4GALT	13.5801	5.25229e-42	2.0341e-41	1.75834
SOX21	-11.8699	1.69622e-32	5.83918e-32	-5.27454		FAM195A	75.9426	0	0	1.75478
GNRH2	-3.58334	0.000339226	0.000551097	-5.23924		DUSP9	65.2104	0	0	1.75354
UPK1A-AS1	-3.68881	0.000225308	0.000369931	-5.23161		NDRG2	36.9551	6.02944e-299	9.34028e-298	1.74474
MYCT1	-19.9766	8.80102e-89	5.08072e-88	-5.21592		ALDH1A1	48.5827	0	0	1.73999
SPOCK2	-16.6239	4.67558e-62	2.2135e-61	-5.21116		MESP1	6.81508	9.42138e-12	2.15793e-11	1.73423
NNMT	-10.07	7.49949e-24	2.26586e-23	-5.20393		SRGAP1	49.0071	0	0	1.72986
MISP	-4.82988	1.36614e-06	2.56108e-06	-5.20293		SUGCT	8.42133	3.72234e-17	9.78913e-17	1.72758
SULT1C4	-7.0829	1.41167e-12	3.29096e-12	-5.18169		VEPH1	31.874	6.13197e-223	6.87516e-222	1.72079
CTD-2501M5.1	-10.7373	6.80152e-27	2.14923e-26	-5.1801		RPP25	30.6015	1.16905e-205	1.20022e-204	1.71868
SSTR2	-39.8148	0	0	-5.17909		DENND1C	23.6598	9.3518e-124	6.58145e-123	1.7183
AGTR1	-11.0671	1.81231e-28	5.883e-28	-5.17495		LIPG	15.8494	1.42017e-56	6.36102e-56	1.71708
RP11-834C11.4	-29.6738	1.67274e-193	1.61298e-192	-5.14908		ANXA8L1	13.1058	3.05211e-39	1.14312e-38	1.71268
NRG3	-7.23048	4.81308e-13	1.13878e-12	-5.14142		DSE	27.6264	5.35962e-168	4.60804e-167	1.70056
PPP1R16B	-3.89621	9.77098e-05	0.000164399	-5.12766		CASK	49.165	0	0	1.69281
NFASC	-20.3475	4.88291e-92	2.87269e-91	-5.11218		LRRC16A	42.5435	0	0	1.69168
CXCR4	-39.2872	0	0	-5.10529		NEFL	17.3667	1.47567e-67	7.31686e-67	1.68308
SERPINE1	-3.98978	6.61346e-05	0.000112648	-5.09776		PUS7L	30.27	2.84883e-201	2.83583e-200	1.67761
ADGRG7	-3.36282	0.000771512	0.00122007	-5.08103		ARL15	29.626	6.91735e-193	6.63356e-192	1.67072
VWF	-6.23305	4.57438e-10	9.95076e-10	-5.08036		PITX1	24.5335	6.49362e-133	4.75533e-132	1.6679
ELAVL4	-11.225	3.07409e-29	1.01296e-28	-5.06781		MAF	36.4419	9.2321e-291	1.37328e-289	1.66139
NR0B1	-8.6281	6.23798e-18	1.66899e-17	-5.0385		ANPEP	5.97232	2.33899e-09	4.95026e-09	1.66106
SPRY4	-18.4649	3.95892e-76	2.1066e-75	-5.02535		FA2H	6.77153	1.27427e-11	2.90976e-11	1.66086
F5	-4.16182	3.15725e-05	5.48668e-05	-5.02466		APOB	49.7544	0	0	1.65665
SERPINA11	-3.54303	0.000395557	0.000639437	-5.01503		MGMT	37.1292	9.48742e-302	1.47407e-300	1.65232
HOXB2	-18.4882	2.56836e-76	1.36945e-75	-5.00091		TMPRSS2	10.9772	4.91957e-28	1.5803e-27	1.65034
NTS	-22.8649	1.03963e-115	7.03296e-115	-4.99597		PNPT1	41.2748	0	0	1.6447
CCK	-13.2347	5.52896e-40	2.09174e-39	-4.99481		REEP6	60.9314	0	0	1.64194
ARL14	-5.55062	2.84662e-08	5.77263e-08	-4.99217		TAOK3	35.0547	3.3032e-269	4.50405e-268	1.63665
SULT1C2	-4.1312	3.60867e-05	6.24216e-05	-4.94433		ELFN1	25.1732	7.87256e-140	5.92252e-139	1.63527
CDH11	-13.341	1.33686e-40	5.09445e-40	-4.93224		LINC00992	6.37622	1.81514e-10	3.99164e-10	1.63442
AGT	-17.0428	3.95187e-65	1.92663e-64	-4.92788		PARM1	38.2727	0	0	1.62988
ST8SIA3	-14.4284	3.43156e-47	1.40592e-46	-4.88844		TNFRSF19	25.9367	2.56592e-148	2.00824e-147	1.62857
TFF3	-21.1742	1.65115e-99	1.0183e-98	-4.88672		PSTPIP2	20.7374	1.59403e-95	9.59349e-95	1.62523
RGS8	-4.80743	1.5288e-06	2.85886e-06	-4.88085		CORO1A	7.86085	3.8154e-15	9.54945e-15	1.62087
FREM1	-33.5396	1.27538e-246	1.58244e-245	-4.85972		PCYT1B	6.21415	5.16034e-10	1.11743e-09	1.61659
SPESP1	-14.8734	4.90653e-50	2.07517e-49	-4.85651		ADAMTS1	16.197	5.29362e-59	2.42497e-58	1.60912
GABBR2	-4.82192	1.42186e-06	2.66364e-06	-4.83764		MITF	29.347	2.60888e-189	2.45244e-188	1.60514
TMEM100	-11.1659	5.98499e-29	1.95981e-28	-4.83232		HAGHL	28.375	4.11952e-177	3.68085e-176	1.60406
C8orf34-AS1	-10.6709	1.39201e-26	4.37753e-26	-4.831		PSD3	28.2933	4.1741e-176	3.69182e-175	1.59917
PCAT18	-4.01913	5.84142e-05	9.979e-05	-4.82319		PRR5	44.8628	0	0	1.58669
GCNT1	-35.9495	5.14825e-283	7.50871e-282	-4.81565		RP11-166P13.4	6.7072	1.98392e-11	4.51056e-11	1.58548
FABP1	-20.2613	2.82602e-91	1.65886e-90	-4.80756		ACOX2	10.6437	1.86647e-26	5.85901e-26	1.58285
ERP27	-2.88028	0.00397317	0.00587836	-4.80436		DAB2	31.2202	5.6748e-214	6.08879e-213	1.5705
UPK1B	-4.08217	4.46175e-05	7.68731e-05	-4.79116		PLCG2	26.314	1.32448e-152	1.05555e-151	1.56723
NCF2	-5.46765	4.56032e-08	9.14508e-08	-4.78967		CXXC4	31.9934	1.3458e-224	1.52195e-223	1.56329
CLGN	-17.4822	1.9594e-68	9.77087e-68	-4.78732		AKAP1	35.0361	6.36007e-269	8.6497e-268	1.55476
GRIN2B	-7.37445	1.65025e-13	3.96726e-13	-4.78218		MYBL2	53.3707	0	0	1.55227
ZG16	-11.2571	2.13629e-29	7.07054e-29	-4.77905		LAMC1	57.8825	0	0	1.5462
CDKN2B	-18.9318	6.23891e-80	3.40991e-79	-4.73966		DNMT3B	50.8255	0	0	1.54491
ETV4	-35.4628	1.84008e-275	2.56241e-274	-4.73474		SYTL5	28.3838	3.20033e-177	2.86443e-176	1.54406
SMOC1	-2.90431	0.00368058	0.0054578	-4.71701		ADM	53.3372	0	0	1.54022
HEY1	-15.2575	1.46795e-52	6.34696e-52	-4.70018		EPO	14.4389	2.94597e-47	1.20981e-46	1.53439
C3	-7.22007	5.19606e-13	1.22607e-12	-4.69877		MFSD13A	16.878	6.53078e-64	3.14872e-63	1.53397
RP11-385M4.1	-7.23009	4.82668e-13	1.14149e-12	-4.69403		EDNRA	34.7132	4.97518e-264	6.64542e-263	1.53197
OTX2-AS1	-5.62045	1.90459e-08	3.89397e-08	-4.66069		FRAT2	25.8544	2.17007e-147	1.68834e-146	1.52549
HSD17B2	-8.19093	2.59205e-16	6.65618e-16	-4.61113		SESN3	53.0748	0	0	1.52529
ZIC3	-17.54	7.09516e-69	3.55165e-68	-4.59395		SLC1A3	32.1195	2.3572e-226	2.68311e-225	1.519
LIMD1-AS1	-14.5555	5.38599e-48	2.22581e-47	-4.56424		FAM65B	21.1203	5.17867e-99	3.18257e-98	1.50888
LIPC	-29.6039	1.33163e-192	1.27467e-191	-4.55573		SLC7A7	61.3783	0	0	1.49385
CCND1	-38.6439	0	0	-4.55551		SLC30A8	8.48662	2.1273e-17	5.6312e-17	1.4879
TRPA1	-10.2241	1.54721e-24	4.72373e-24	-4.55498		CMTM7	40.0681	0	0	1.47896
RGS1	-4.61358	3.95791e-06	7.25363e-06	-4.55385		PRRG1	14.3915	5.84809e-47	2.3941e-46	1.47855
LOXL4	-15.0072	6.59123e-51	2.80355e-50	-4.53797		SLC30A1	24.2605	5.12769e-130	3.71864e-129	1.47586
DKK1	-7.63615	2.23819e-14	5.50713e-14	-4.53758		GLDC	36.1885	9.24031e-287	1.35524e-285	1.47428
COL9A2	-34.7032	7.04605e-264	9.36373e-263	-4.53549		IRAK4	8.63902	5.66973e-18	1.5185e-17	1.47112
RXRG	-6.90322	5.08379e-12	1.17211e-11	-4.52782		FAM13A	23.6237	2.19883e-123	1.54538e-122	1.46717
PAK3	-5.99689	2.01132e-09	4.26541e-09	-4.51815		SESN1	32.4227	1.31624e-230	1.5418e-229	1.46708
CXCL8	-3.64393	0.000268501	0.000438787	-4.51444		DDC	17.7522	1.65817e-70	8.4457e-70	1.46347
LINC01467	-13.9413	3.55178e-44	1.41208e-43	-4.50183		ADAMTS12	42.479	0	0	1.46138
TGM2	-6.01192	1.8334e-09	3.8944e-09	-4.48195		PROM1	50.5745	0	0	1.45919
NPAS2	-4.44745	8.68966e-06	1.56301e-05	-4.4536		SLC22A3	32.2399	4.87724e-228	5.61258e-227	1.4487
STAR	-14.0469	8.05184e-45	3.22074e-44	-4.44731		EFNB2	32.7365	4.7191e-235	5.62852e-234	1.44672
HHIP	-3.61344	0.00030216	0.000492715	-4.4434		ANKRD33B	27.7615	1.26723e-169	1.10036e-168	1.44445
ANGPT2	-25.0655	1.18365e-138	8.82851e-138	-4.43586		FAM198B	9.11597	7.79686e-20	2.17846e-19	1.43299
ETV5	-34.4466	5.06673e-260	6.63235e-259	-4.42855		MTERF4	54.352	0	0	1.4312
ARHGAP40	-4.55462	5.24797e-06	9.55436e-06	-4.40838		PGF	31.4087	1.53705e-216	1.66281e-215	1.42023
COMT	-9.1066	8.50061e-20	2.37256e-19	-4.40429		PARD6B	45.5342	0	0	1.41954
RP11-114G22.1	-24.006	2.40658e-127	1.71674e-126	-4.40212		ANXA6	49.9108	0	0	1.41145
C14orf105	-11.3888	4.75296e-30	1.58311e-29	-4.39271		ASPH	50.8744	0	0	1.41139
SIM1	-4.04409	5.25278e-05	9.0028e-05	-4.38971		TCEA3	29.6623	2.35288e-193	2.26464e-192	1.40687
TGFBI	-10.8282	2.52946e-27	8.05122e-27	-4.38895		BCHE	10.2739	9.23745e-25	2.8285e-24	1.40548
CXCL1	-6.65574	2.81886e-11	6.36736e-11	-4.38465		TMEM150C	31.9312	9.8496e-224	1.10909e-222	1.40533
CLSTN2	-5.99857	1.99064e-09	4.22325e-09	-4.37198		CDH13	9.94134	2.75095e-23	8.23086e-23	1.40465
PIK3AP1	-11.9458	6.82917e-33	2.36492e-32	-4.36542		PLIN5	4.44989	8.59152e-06	1.54748e-05	1.40164
BHLHE40	-7.65409	1.94686e-14	4.7948e-14	-4.35554		PRR15	26.5002	9.64775e-155	7.7597e-154	1.40057
STC1	-40.7765	0	0	-4.34897		NSG1	9.45204	3.32307e-21	9.54448e-21	1.39703
SLC34A2	-5.21984	1.79081e-07	3.50137e-07	-4.31417		DAG1	63.0509	0	0	1.3967
SPRY4-IT1	-8.66653	4.4547e-18	1.19737e-17	-4.31035		DNASE1L2	3.5266	0.000420933	0.000678572	1.3873
MEGF10	-5.65892	1.52329e-08	3.13396e-08	-4.30248		CPN1	17.6678	7.41809e-70	3.74914e-69	1.38694
UPK1A	-3.05842	0.00222506	0.00339167	-4.29215		HNF1B	50.237	0	0	1.38642
RP11-805J14.5	-13.6088	3.5512e-42	1.37836e-41	-4.28532		SLC31A1	44.3755	0	0	1.38599
AQP10	-8.71948	2.79476e-18	7.54686e-18	-4.28081		OSGIN1	6.03776	1.56266e-09	3.3274e-09	1.38592
FOS	-16.0752	3.80654e-58	1.73615e-57	-4.27729		EIF4EBP2	74.1808	0	0	1.38534
LIX1L	-22.1468	1.12076e-108	7.29885e-108	-4.26192		GREM2	9.71026	2.72652e-22	8.01576e-22	1.3853
HULC	-20.2049	8.86422e-91	5.19162e-90	-4.25901		MEF2C	16.3251	6.54307e-60	3.0158e-59	1.36708
SFRP5	-28.0057	1.38529e-172	1.21497e-171	-4.25648		MB	7.03508	1.99149e-12	4.63031e-12	1.3663
CXCL2	-3.39675	0.00068191	0.00108393	-4.24967		VAT1L	6.19289	5.90704e-10	1.27701e-09	1.36531
GRPR	-4.62556	3.7358e-06	6.85617e-06	-4.22316		CYYR1	19.7459	8.7066e-87	4.94981e-86	1.36229
ANGPTL4	-6.67265	2.51216e-11	5.68193e-11	-4.20106		RP1-122P22.4	14.8313	9.18961e-50	3.88039e-49	1.34917
C1orf61	-5.55448	2.78433e-08	5.64848e-08	-4.15514		ALPL	17.3213	3.24966e-67	1.60521e-66	1.34578
SOX9	-32.3234	3.2773e-229	3.78806e-228	-4.12909		RASD1	19.7776	4.64555e-87	2.6468e-86	1.34236
RP11-445F12.1	-34.6766	1.77421e-263	2.35184e-262	-4.11788		NAB2	19.8902	4.94842e-88	2.83789e-87	1.34204
QPCT	-13.6385	2.36248e-42	9.18335e-42	-4.1027		MICAL1	27.4856	2.60751e-166	2.21639e-165	1.33968
SLC16A3	-46.3919	0	0	-4.08755		PPP1R14A	59.0262	0	0	1.33961
NPW	-25.3337	1.3604e-141	1.03233e-140	-4.08359		HMGCR	43.6208	0	0	1.33951
FXYD1	-3.18714	0.00143686	0.00221733	-4.07272		TRIM71	44.6377	0	0	1.33602
RPRM	-24.3645	4.06959e-131	2.9595e-130	-4.06243		CEP85L	15.2262	2.36832e-52	1.0223e-51	1.32506
LINC00623	-7.05995	1.66565e-12	3.87961e-12	-4.05897		CIDEB	7.28112	3.3105e-13	7.87899e-13	1.32383
SULT1E1	-3.009	0.00262111	0.00394939	-4.05589		ALDH1A3	9.50299	2.03944e-21	5.9128e-21	1.32283
CLDN1	-38.3704	0	0	-4.05349		FLRT3	58.3615	0	0	1.32216
LPAR6	-11.4438	2.52472e-30	8.44694e-30	-4.05178		GALM	35.8975	3.34404e-282	4.82352e-281	1.32174
RUNX1T1	-5.11327	3.1662e-07	6.11969e-07	-4.0298		CH17-360D5.2	9.08033	1.0825e-19	3.01969e-19	1.31805
TMEM132B	-3.93141	8.44507e-05	0.000143009	-4.0151		HS6ST2	16.0744	3.85925e-58	1.75866e-57	1.31247
TNFSF14	-4.62574	3.7327e-06	6.85288e-06	-3.99193		TXNRD1	48.3653	0	0	1.31068
CXCL6	-4.00946	6.08588e-05	0.000103899	-3.98257		ST3GAL1	34.7084	5.89264e-264	7.85085e-263	1.30835
EYA2	-15.5989	7.40348e-55	3.28514e-54	-3.95495		RP11-1275H24.3	8.35051	6.79682e-17	1.77232e-16	1.3059
JUNB	-29.2004	1.91584e-187	1.78177e-186	-3.9511		CDKN1C	56.6559	0	0	1.30025
NRP2	-37.824	0	0	-3.92567		NTF3	6.84938	7.41717e-12	1.70335e-11	1.29695
SOX21-AS1	-5.67531	1.38434e-08	2.85259e-08	-3.9184		PCYT2	53.3543	0	0	1.29348
UGT2B11	-7.92215	2.3343e-15	5.87898e-15	-3.91477		RBM47	53.0608	0	0	1.29192
URAD	-3.51036	0.000447495	0.000720062	-3.91097		RP11-1143G9.5	15.4459	8.03782e-54	3.52184e-53	1.282
LHX1	-36.398	4.57814e-290	6.77151e-289	-3.89422		COL19A1	5.1052	3.3045e-07	6.37757e-07	1.27763
LGALS3BP	-11.9903	3.99583e-33	1.39018e-32	-3.89191		EPB41L1	29.3776	1.06201e-189	1.00193e-188	1.26576
HAS2	-30.5019	2.46098e-204	2.50208e-203	-3.88678		MAP1A	8.88417	6.43986e-19	1.76263e-18	1.26085
RGCC	-2.80116	0.00509198	0.00747871	-3.82726		PNMA3	11.0563	2.04257e-28	6.62222e-28	1.25175
SORCS1	-25.0931	5.92062e-139	4.42231e-138	-3.80034		LURAP1	4.15672	3.22856e-05	5.60316e-05	1.24356
NAT8	-3.57248	0.000353613	0.00057358	-3.79928		TMEM240	3.71798	0.000200825	0.000330458	1.23931
RP3-467D16.3	-21.4326	6.63868e-102	4.16289e-101	-3.79611		HS3ST1	4.75426	1.99174e-06	3.70617e-06	1.23357
SEMA3C	-5.21456	1.84254e-07	3.59983e-07	-3.79368		RP5-943J3.2	4.7579	1.95615e-06	3.64368e-06	1.23137
NPNT	-11.3666	6.13412e-30	2.03926e-29	-3.78846		PYGB	33.6179	9.17419e-248	1.141e-246	1.22797
ETV1	-6.37284	1.85563e-10	4.07895e-10	-3.77842		CMBL	35.3142	3.55291e-273	4.9345e-272	1.2276
RP11-90D4.3	-3.51106	0.000446328	0.000718406	-3.77338		ARHGAP5-AS1	12.7354	3.75684e-37	1.36888e-36	1.2268
CTD-2306M5.1	-4.61442	3.94202e-06	7.22704e-06	-3.76214		KCTD16	12.2283	2.19432e-34	7.74222e-34	1.22216
COL11A1	-6.54975	5.76318e-11	1.28957e-10	-3.74396		PNMA6A	10.7751	4.51421e-27	1.42991e-26	1.22175
RP11-19O2.2	-3.53732	0.000404213	0.000652826	-3.72782		UNC5B	32.223	8.41248e-228	9.65959e-227	1.21742
TMEM178A	-17.2624	9.03221e-67	4.45317e-66	-3.72653		FILIP1L	33.0272	3.30884e-239	3.9555e-238	1.21309
GSC	-28.3914	2.58344e-177	2.32022e-176	-3.7258		RPS4Y1	58.7903	0	0	1.20003
GAS2L3	-16.4212	1.34961e-60	6.27025e-60	-3.71388		SMAGP	52.6999	0	0	1.19573
DLGAP1-AS2	-5.30261	1.14157e-07	2.24964e-07	-3.70996		HMGCS1	48.7314	0	0	1.19528
RP11-449P1.1	-17.6065	2.19645e-69	1.10583e-68	-3.70524		SLC16A1	55.4936	0	0	1.19395
IFI16	-3.27005	0.00107527	0.00167813	-3.70297		SEMA6A	41.87	0	0	1.19287
L1TD1	-39.5002	0	0	-3.69666		FRZB	50.8545	0	0	1.18089
SUSD4	-7.87832	3.31805e-15	8.32054e-15	-3.69265		TAF9B	26.5284	4.55378e-155	3.67957e-154	1.17856
ZNF559	-8.89036	6.091e-19	1.66976e-18	-3.69015		GLUL	68.5655	0	0	1.17503
S100Z	-3.87967	0.000104598	0.000175537	-3.68583		NAALAD2	8.31586	9.10877e-17	2.36692e-16	1.17491
RP11-384F7.1	-10.0746	7.15212e-24	2.16215e-23	-3.67494		ABAT	8.47909	2.2697e-17	6.00514e-17	1.16985
DSCAM	-23.8744	5.6458e-126	4.0165e-125	-3.67416		MIR4458HG	39.291	0	0	1.16733
SLC5A9	-18.3717	2.21529e-75	1.17401e-74	-3.66107		NABP1	-122.323	0	0	1.16687
TUBA4A	-6.06132	1.35005e-09	2.88173e-09	-3.65737		ETNK2	21.3083	9.51788e-101	5.90469e-100	1.16588
SULT1A1	-13.2056	8.14616e-40	3.073e-39	-3.65205		RAB3A	14.5888	3.31063e-48	1.37248e-47	1.16456
FAM85B	-3.60713	0.000309607	0.000504231	-3.62397		BAMBI	54.7726	0	0	1.16038
SHH	-13.0445	6.83049e-39	2.54551e-38	-3.61556		RARG	6.11528	9.63894e-10	2.07437e-09	1.15806
HOXB-AS1	-8.95452	3.41211e-19	9.41297e-19	-3.61116		ZNF765	33.8193	1.02524e-250	1.28732e-249	1.15785
SQRDL	-6.89021	5.57116e-12	1.28279e-11	-3.6059		SBSPON	7.31037	2.66411e-13	6.36663e-13	1.15488
JAKMIP1	-4.16448	3.12056e-05	5.42472e-05	-3.60428		CX3CL1	4.51238	6.41053e-06	1.16385e-05	1.15217
C4orf47	-4.81066	1.50429e-06	2.81504e-06	-3.59032		HMGCS2	28.5787	1.23747e-179	1.12489e-178	1.15053
AJAP1	-15.6659	2.58771e-55	1.15215e-54	-3.58734		F12	21.1704	1.79181e-99	1.10376e-98	1.14846
RP4-668E10.4	-3.33608	0.000849702	0.00133927	-3.57772		CCDC74B	12.7354	3.76112e-37	1.36949e-36	1.14768
SLC6A19	-5.57722	2.44394e-08	4.96757e-08	-3.57335		TACSTD2	5.99971	1.97667e-09	4.19531e-09	1.14365
RP11-666A20.4	-6.93991	3.9236e-12	9.0742e-12	-3.57119		FAM122C	17.549	6.05606e-69	3.04023e-68	1.14101
LCN15	-16.2124	4.123e-59	1.89203e-58	-3.56992		MAP3K1	31.4691	2.29656e-217	2.49477e-216	1.12879
DACT2	-42.5263	0	0	-3.56855		LINC01534	4.6148	3.93476e-06	7.21625e-06	1.12873
MASP1	-5.79727	6.74038e-09	1.40496e-08	-3.56083		LCP1	28.088	1.37182e-173	1.2072e-172	1.12515
UNC79	-7.13127	9.94456e-13	2.3287e-12	-3.54912		SLC7A2	25.6928	1.40826e-145	1.08436e-144	1.12169
DMRTA2	-3.80423	0.000142244	0.000237044	-3.53715		ST6GALNAC4	9.11802	7.6511e-20	2.13888e-19	1.1206
SOX10	-3.41976	0.000626763	0.000998094	-3.53337		ADD3	64.4691	0	0	1.12035
LRIG3	-35.9192	1.53218e-282	2.2223e-281	-3.52959		ARHGAP24	21.9662	6.06517e-107	3.90618e-106	1.11887
ADCY2	-9.91823	3.46843e-23	1.03657e-22	-3.52408		SNHG25	34.1483	1.41722e-255	1.80989e-254	1.11827
FXYD2	-3.99911	6.35804e-05	0.000108368	-3.51737		VIM-AS1	5.06006	4.19135e-07	8.04763e-07	1.116
CLDN18	-4.44532	8.77606e-06	1.578e-05	-3.51221		B3GALT1	11.6937	1.37348e-31	4.66681e-31	1.11164
IFITM2	-17.0204	5.79768e-65	2.81863e-64	-3.51143		LRAT	11.082	1.53487e-28	4.99166e-28	1.11059
PROX1	-24.8837	1.11732e-136	8.26313e-136	-3.50607		PRADC1	34.4271	9.91682e-260	1.29487e-258	1.10623
TMOD1	-4.47032	7.81022e-06	1.4121e-05	-3.49448		THRB	4.41816	9.95452e-06	1.78438e-05	1.10616
CDX2	-16.7393	6.78257e-63	3.23733e-62	-3.44415		ARL4C	29.9954	1.12653e-197	1.10874e-196	1.10388
CPM	-12.5554	3.71081e-36	1.3363e-35	-3.44309		TBX2-AS1	9.84024	7.553e-23	2.24065e-22	1.10245
RP11-267C16.1	-5.83898	5.25225e-09	1.09915e-08	-3.42408		RALYL	3.92636	8.62405e-05	0.000145804	1.0979
SMIM6	-12.0694	1.53199e-33	5.34411e-33	-3.41615		F7	6.21955	4.98587e-10	1.08144e-09	1.09768
JAKMIP3	-4.29353	1.75855e-05	3.09506e-05	-3.40851		STARD5	4.39019	1.13252e-05	2.01834e-05	1.09044
ALB	-13.4272	4.19035e-41	1.60737e-40	-3.40469		FGFR1	50.0663	0	0	1.08595
HLX	-10.7982	3.51167e-27	1.11505e-26	-3.40006		IMPA2	41.5975	0	0	1.08333
CNNM1	-6.24715	4.18004e-10	9.10806e-10	-3.39367		HIST3H2A	29.7233	3.84221e-194	3.71178e-193	1.08239
PIK3IP1	-3.01264	0.00258984	0.00390677	-3.38948		DOK4	31.7412	4.2028e-221	4.66226e-220	1.08238
CEBPD	-13.7907	2.89766e-43	1.13905e-42	-3.37219		BTBD3	36.6016	2.69263e-293	4.07474e-292	1.0812
ADCY5	-4.04753	5.17615e-05	8.88019e-05	-3.35611		CACNA1C-AS2	6.88757	5.67527e-12	1.30561e-11	1.07849
DUSP6	-37.5212	4.16195e-308	6.64389e-307	-3.34579		TMEM35	3.82326	0.000131696	0.000219606	1.07616
RP11-222K16.2	-6.77899	1.21017e-11	2.76581e-11	-3.33691		PHF24	4.32066	1.55561e-05	2.7471e-05	1.07592
RP11-307E17.8	-7.0753	1.49127e-12	3.47499e-12	-3.32917		RABL6	58.0232	0	0	1.07284
COL9A1	-6.02496	1.69149e-09	3.59879e-09	-3.32549		LAMB1	48.1433	0	0	1.07225
PLPP4	-15.0084	6.46585e-51	2.75245e-50	-3.32521		DHCR24	50.6174	0	0	1.07224
LRRC7	-8.32554	8.3942e-17	2.18232e-16	-3.31437		FAM107B	39.817	0	0	1.06271
B3GAT1	-4.56954	4.88801e-06	8.92075e-06	-3.31274		SPARC	63.0123	0	0	1.06117
TPTEP1	-17.9758	3.01399e-72	1.55941e-71	-3.31061		TTR	53.0118	0	0	1.05738
KLF7	-23.4179	2.81127e-121	1.94449e-120	-3.29049		TMEM54	28.6838	6.0799e-181	5.5752e-180	1.05566
ASGR2	-9.0043	2.17047e-19	6.013e-19	-3.28628		SCD5	25.5356	7.93171e-144	6.08951e-143	1.05542
VIPR2	-8.23683	1.76839e-16	4.55898e-16	-3.27964		RASSF6	12.1783	4.05483e-34	1.42682e-33	1.05147
PTRF	-8.35015	6.81778e-17	1.77656e-16	-3.27766		CDC42EP2	16.4283	1.19943e-60	5.57745e-60	1.05043
TMEM59L	-11.052	2.14474e-28	6.94918e-28	-3.26884		AMD1	56.7011	0	0	1.04692
LRRIQ1	-12.1055	9.87068e-34	3.45243e-33	-3.26028		SHISA9	20.831	2.26483e-96	1.37253e-95	1.04545
SIX4	-3.09695	0.00195521	0.00298905	-3.24778		AGMAT	10.5691	4.14388e-26	1.29305e-25	1.03901
TIMP3	-14.9529	1.491e-50	6.32649e-50	-3.24272		NLGN3	4.39797	1.0927e-05	1.95068e-05	1.03442
RP11-153K16.1	-4.39223	1.12193e-05	2.00151e-05	-3.23959		ENPP2	22.0995	3.19703e-108	2.07174e-107	1.0314
LGI4	-4.40038	1.08059e-05	1.93105e-05	-3.23628		PPM1J	8.49463	1.98568e-17	5.25898e-17	1.02898
IL32	-11.7073	1.16899e-31	3.97973e-31	-3.22892		ELAVL2	5.96016	2.51997e-09	5.32683e-09	1.02799
CALB2	-4.20961	2.55815e-05	4.46036e-05	-3.20933		HLA-DPA1	11.6934	1.37771e-31	4.67814e-31	1.02794
PTGER4	-5.15936	2.47794e-07	4.82144e-07	-3.19082		LGR4	38.7946	0	0	1.02461
MEIS2	-33.8493	3.71986e-251	4.6933e-250	-3.18515		FGFR4	38.4407	0	0	1.02201
COLCA2	-3.67223	0.000240446	0.000393922	-3.174		SLC16A10	6.34456	2.23059e-10	4.90113e-10	1.02042
ADAMTS18	-9.47154	2.75745e-21	7.95044e-21	-3.16133		KRT15	4.93883	7.85933e-07	1.48884e-06	1.02035
PRDM16	-6.25372	4.00782e-10	8.74737e-10	-3.15944		NOG	6.08604	1.15735e-09	2.48152e-09	1.0197
OXTR	-8.90968	5.11814e-19	1.40675e-18	-3.15095		ANXA9	4.93039	8.20669e-07	1.55295e-06	1.01715
MT1F	-7.22491	5.01447e-13	1.18429e-12	-3.14333		GULP1	34.7777	5.28332e-265	7.0932e-264	1.01659
PLAC8	-9.35149	8.64183e-21	2.4605e-20	-3.14257		CDV3	41.4818	0	0	1.01008
MME	-7.48307	7.26083e-14	1.76008e-13	-3.14162		NUPR1	6.2259	4.78808e-10	1.04027e-09	1.00807
PCDH1	-10.0373	1.04498e-23	3.1518e-23	-3.13391		S100A16	71.9792	0	0	1.00643
CTGF	-37.5132	5.61771e-308	8.94052e-307	-3.13279		NEURL1	5.69643	1.22342e-08	2.52495e-08	1.00559
SYT10	-10.8013	3.39527e-27	1.07874e-26	-3.12657		PRR13	80.3447	0	0	1.00449
CYP1B1-AS1	-3.00984	0.00261382	0.00393954	-3.12246		YBX2	16.6194	5.04355e-62	2.38555e-61	1.00402
AL592183.1	-7.17569	7.19437e-13	1.69074e-12	-3.11694
CTNND2	-16.5375	1.97081e-61	9.27148e-61	-3.10869
GNAI1	-23.7146	2.54845e-124	1.79834e-123	-3.10427
TAL2	-16.0851	3.24354e-58	1.48066e-57	-3.09667
SULT1A2	-4.51863	6.22418e-06	1.1308e-05	-3.09664
C16orf45	-8.98652	2.55189e-19	7.05475e-19	-3.09421
CAMKMT	-30.2727	2.62339e-201	2.6164e-200	-3.09064
DIO3	-24.9847	8.95628e-138	6.65178e-137	-3.08572
RDH12	-2.78901	0.00528696	0.00774769	-3.08546
ZNF521	-7.74066	9.89022e-15	2.45195e-14	-3.07493
ATP8B1	-3.47755	0.000506015	0.000810986	-3.07052
SGMS2	-3.9104	9.21423e-05	0.000155531	-3.07052
RAMP1	-14.1057	3.50313e-45	1.40662e-44	-3.06101
RP11-879F14.2	-4.08862	4.33948e-05	7.48157e-05	-3.05066
GLIPR1	-4.34913	1.36677e-05	2.42425e-05	-3.03452
IFITM1	-15.4063	1.48383e-53	6.48524e-53	-3.03279
CRTAC1	-5.90056	3.62264e-09	7.6116e-09	-3.03174
KISS1R	-3.0218	0.00251274	0.00379813	-3.01233
MCF2L2	-22.9471	1.57547e-116	1.06854e-115	-3.00983
TMPRSS11E	-3.82885	0.000128745	0.000214821	-3.00315
EPS8	-12.1619	4.95849e-34	1.74363e-33	-2.9827
MYC	-11.7117	1.1106e-31	3.78342e-31	-2.97763
TFPI	-18.2176	3.74343e-74	1.96202e-73	-2.97086
FAM105A	-21.139	3.48475e-99	2.14408e-98	-2.96776
CAMK1D	-3.51402	0.000441385	0.000710668	-2.96146
ABCG1	-2.92415	0.00345396	0.00513485	-2.95448
SH3PXD2A	-19.559	3.45969e-85	1.94575e-84	-2.95036
GABRB3	-29.5706	3.569e-192	3.39769e-191	-2.94478
NFKBIZ	-7.229	4.86581e-13	1.15022e-12	-2.94376
GSTM3	-25.923	3.66879e-148	2.86286e-147	-2.94194
SCGB1B2P	-4.65055	3.31046e-06	6.09265e-06	-2.94084
ACTG2	-8.91214	5.00585e-19	1.37733e-18	-2.93568
SKAP2	-21.9001	2.59254e-106	1.66355e-105	-2.93217
LSAMP	-12.8396	9.83354e-38	3.60816e-37	-2.93197
NT5E	-5.51025	3.5833e-08	7.23011e-08	-2.92994
CD7	-2.98961	0.00279338	0.00419088	-2.91754
GPC4	-33.2524	1.8858e-242	2.31242e-241	-2.90562
ITGB6	-4.57484	4.76578e-06	8.70374e-06	-2.90309
LINC00937	-13.7014	9.95261e-43	3.88605e-42	-2.9024
ZNF248	-9.39098	5.94438e-21	1.69802e-20	-2.88889
RNF152	-25.5879	2.07982e-144	1.59911e-143	-2.88831
VTN	-34.7715	6.56807e-265	8.7955e-264	-2.88794
RP11-119D9.1	-8.68535	3.77578e-18	1.01697e-17	-2.88353
NBPF26	-3.2397	0.00119654	0.00185797	-2.87896
TNFAIP2	-3.10839	0.0018811	0.00287743	-2.87627
AC093818.1	-4.3052	1.66838e-05	2.9403e-05	-2.87263
MICA	-14.6619	1.131e-48	4.71491e-48	-2.85604
MTUS2	-4.33732	1.44231e-05	2.55392e-05	-2.84983
APOA4	-5.90136	3.60512e-09	7.57785e-09	-2.84892
LINC00240	-8.41508	3.92631e-17	1.031e-16	-2.8472
LMCD1	-55.2947	0	0	-2.84665
C15orf65	-5.73154	9.9521e-09	2.06047e-08	-2.84382
ARID5B	-9.36937	7.297e-21	2.08213e-20	-2.84366
CNR1	-3.54573	0.000391529	0.000633317	-2.83432
SLC30A10	-3.90294	9.50318e-05	0.000160357	-2.8312
NKILA	-4.24376	2.19809e-05	3.84537e-05	-2.82903
SERPING1	-41.976	0	0	-2.82234
GUCY1A2	-7.26533	3.72123e-13	8.84046e-13	-2.82164
CCPG1	-23.6234	2.2155e-123	1.55501e-122	-2.80967
CTD-3035K23.6	-4.46359	8.05989e-06	1.45523e-05	-2.80602
NEDD9	-29.974	2.14079e-197	2.10304e-196	-2.78466
TDGF1	-24.4295	8.31101e-132	6.06078e-131	-2.78091
AJ011932.1	-5.08314	3.71246e-07	7.14123e-07	-2.77756
CH17-189H20.1	-54.4509	0	0	-2.77536
CXCL14	-8.0461	8.54749e-16	2.16835e-15	-2.77346
SAXO2	-4.38282	1.17155e-05	2.08506e-05	-2.77139
ESPN	-16.2032	4.78972e-59	2.19606e-58	-2.75039
TFF1	-21.9301	1.34034e-106	8.62164e-106	-2.74589
TF	-7.41233	1.24099e-13	2.99163e-13	-2.73934
HIST1H2AC	-11.3391	8.40411e-30	2.78859e-29	-2.73429
FOXP2	-7.04316	1.8793e-12	4.37333e-12	-2.72703
VRTN	-16.0438	6.31372e-58	2.87217e-57	-2.72304
GALNT18	-4.21109	2.54145e-05	4.4342e-05	-2.71224
CNTNAP2	-28.0267	7.69271e-173	6.75822e-172	-2.7117
PNMA2	-3.91444	9.06156e-05	0.000153053	-2.71071
HHIP-AS1	-5.28012	1.291e-07	2.53742e-07	-2.70754
SERHL2	-14.6247	1.95317e-48	8.11007e-48	-2.70095
RP11-326G21.1	-3.75943	0.000170298	0.000281998	-2.69661
IRX3	-13.0903	3.73985e-39	1.39671e-38	-2.69176
CSRP1	-26.2733	3.87673e-152	3.08021e-151	-2.69078
SPRY1	-17.4644	2.6743e-68	1.33231e-67	-2.6898
IFI6	-4.95043	7.405e-07	1.4043e-06	-2.68977
FAM129A	-19.019	1.18775e-80	6.52578e-80	-2.68714
ITGA1	-4.66751	3.04866e-06	5.62269e-06	-2.68455
DPYSL5	-3.47177	0.000517045	0.000827904	-2.67207
CNTNAP3B	-7.63631	2.2353e-14	5.5026e-14	-2.66965
CACNG8	-4.31099	1.62526e-05	2.8672e-05	-2.6661
MAMDC2	-6.88989	5.58345e-12	1.28505e-11	-2.6621
RP5-903G2.2	-6.82272	8.93355e-12	2.04709e-11	-2.65786
RP11-266O8.1	-2.8383	0.0045354	0.00668374	-2.65121
LINC00869	-22.2801	5.75956e-110	3.79334e-109	-2.64678
CCDC81	-31.178	2.11993e-213	2.25609e-212	-2.64627
XRCC4	-23.1568	1.24143e-118	8.4969e-118	-2.64305
CPQ	-8.29111	1.12192e-16	2.9081e-16	-2.64001
DIRC2	-23.4244	2.41354e-121	1.6716e-120	-2.6395
BACH2	-10.5292	6.33895e-26	1.97212e-25	-2.63452
C9orf47	-4.55947	5.12823e-06	9.34938e-06	-2.63194
SEMA5B	-5.49736	3.8551e-08	7.76955e-08	-2.62952
NR5A2	-8.44729	2.98155e-17	7.86469e-17	-2.62157
LRIG1	-10.1739	2.59225e-24	7.88671e-24	-2.61711
KIAA2022	-3.13027	0.00174646	0.00267617	-2.61309
ACOX3	-27.7094	5.38281e-169	4.65858e-168	-2.60989
ONECUT1	-12.6469	1.16362e-36	4.2164e-36	-2.59243
ANXA4	-38.3893	0	0	-2.58824
HLA-B	-33.8906	9.17782e-252	1.16075e-250	-2.58394
PDGFA	-14.5859	3.45483e-48	1.43113e-47	-2.58302
ANKRD36C	-11.4948	1.40139e-30	4.70352e-30	-2.57972
AC104654.2	-7.49003	6.88559e-14	1.67144e-13	-2.5791
RP5-1159O4.1	-12.8202	1.26316e-37	4.62836e-37	-2.57649
GPRIN3	-9.01589	1.95275e-19	5.42132e-19	-2.57512
TNFSF15	-5.61368	1.98071e-08	4.04485e-08	-2.57145
PMEPA1	-20.5057	1.91368e-93	1.13864e-92	-2.56735
LRRTM1	-4.01484	5.94859e-05	0.000101588	-2.56716
FOSB	-3.8434	0.00012134	0.000202723	-2.5417
MNX1	-7.27797	3.38886e-13	8.06182e-13	-2.54068
CDCA7L	-18.3357	4.29134e-75	2.26964e-74	-2.53743
MAFF	-8.98861	2.5037e-19	6.92519e-19	-2.52788
MARCH3	-16.1309	1.54638e-58	7.06533e-58	-2.52692
ADAM28	-8.50025	1.89179e-17	5.01287e-17	-2.51143
AC005523.2	-4.93282	8.10525e-07	1.53431e-06	-2.5031
REC8	-30.224	1.14676e-200	1.13936e-199	-2.50138
JAG1	-24.2192	1.39682e-129	1.0074e-128	-2.50085
HSPA2	-6.55792	5.45651e-11	1.22147e-10	-2.49353
SOX6	-8.5828	9.25917e-18	2.47226e-17	-2.48867
GGT1	-9.31357	1.23607e-20	3.50599e-20	-2.4747
MSR1	-2.98396	0.0028454	0.00426281	-2.47302
LCTL	-3.3711	0.000748698	0.00118506	-2.47073
LDLRAD4	-4.7127	2.44456e-06	4.53087e-06	-2.46738
DCDC2	-9.44026	3.71858e-21	1.06688e-20	-2.46361
HIST1H2BD	-9.32152	1.14689e-20	3.25833e-20	-2.46184
TVP23C	-17.6901	4.998e-70	2.5309e-69	-2.45847
C1GALT1	-43.088	0	0	-2.45844
HSD17B11	-28.5896	9.03667e-180	8.27203e-179	-2.45667
SLC13A3	-10.2391	1.32428e-24	4.04547e-24	-2.45126
PLEKHA2	-3.31962	0.000901412	0.00141863	-2.44785
LRRC2	-6.46854	9.89564e-11	2.19549e-10	-2.44579
SERPINB8	-3.73526	0.000187524	0.000309447	-2.44513
SLC44A3	-20.9633	1.41826e-97	8.62489e-97	-2.44237
CREB5	-5.56915	2.55982e-08	5.19907e-08	-2.43906
SSUH2	-4.58016	4.64624e-06	8.49134e-06	-2.43573
MAOB	-5.60399	2.09476e-08	4.27276e-08	-2.43536
IRF9	-5.24844	1.5339e-07	3.00693e-07	-2.43237
MORC4	-16.1667	8.66768e-59	3.96713e-58	-2.42451
PREX2	-5.27287	1.34308e-07	2.63879e-07	-2.42427
ZEB1	-2.70476	0.00683537	0.00992512	-2.42233
MYADM	-50.473	0	0	-2.41676
PRSS1	-29.3333	3.90135e-189	3.65429e-188	-2.41584
CEACAM1	-3.89621	9.77098e-05	0.000164399	-2.41246
DZIP1L	-10.8308	2.46019e-27	7.8355e-27	-2.40877
RNASE4	-3.00785	0.00263107	0.00396098	-2.39894
ANKRD36B	-8.99637	2.33301e-19	6.45988e-19	-2.39799
CGNL1	-21.6117	1.39394e-103	8.84689e-103	-2.39792
RP11-798M19.6	-5.32507	1.00916e-07	1.99395e-07	-2.3859
FAM167A	-6.86476	6.66047e-12	1.53159e-11	-2.37967
ANKS1B	-12.355	4.57831e-35	1.62743e-34	-2.37941
RARB	-17.9266	7.30745e-72	3.76222e-71	-2.37865
PAH	-5.63856	1.71477e-08	3.52237e-08	-2.37283
F2	-22.1531	9.72857e-109	6.34356e-108	-2.37183
FOXC1	-3.44254	0.000576285	0.000919948	-2.37131
LRP11	-6.67769	2.42746e-11	5.4951e-11	-2.36957
ZBED6	-11.9322	8.03725e-33	2.78143e-32	-2.36953
FAXDC2	-3.05737	0.00223288	0.00340261	-2.36909
CNTN1	-3.13885	0.0016961	0.00260356	-2.3681
UNC93A	-7.89595	2.88119e-15	7.23892e-15	-2.36602
LURAP1L	-7.12168	1.06618e-12	2.49555e-12	-2.36527
LOX	-10.2099	1.79105e-24	5.4618e-24	-2.36024
ACTA1	-28.3127	2.41312e-176	2.14883e-175	-2.35742
LINC01138	-10.0219	1.22102e-23	3.67853e-23	-2.3542
NCALD	-3.1564	0.0015973	0.00245768	-2.35397
SGK223	-32.2104	1.26408e-227	1.4483e-226	-2.35344
RP11-637O19.2	-3.89962	9.63444e-05	0.000162362	-2.35025
KCNH8	-4.98941	6.05627e-07	1.1527e-06	-2.34823
TESC	-27.6975	7.48928e-169	6.47094e-168	-2.34457
ZNF470	-6.07414	1.24656e-09	2.66624e-09	-2.34313
ADAMTS16	-7.25118	4.13155e-13	9.80635e-13	-2.34253
FAM110C	-4.64819	3.3486e-06	6.16049e-06	-2.32822
LINC01426	-9.3486	8.88142e-21	2.52734e-20	-2.32759
TTC6	-5.04424	4.55332e-07	8.72663e-07	-2.32407
DACH1	-6.65718	2.79138e-11	6.308e-11	-2.31085
CLDN11	-6.21142	5.25068e-10	1.13653e-09	-2.31069
CFLAR	-43.8464	0	0	-2.30858
GATM	-44.19	0	0	-2.30749
DAB1	-24.5386	5.72913e-133	4.20136e-132	-2.3072
NDC80	-12.3976	2.69334e-35	9.59994e-35	-2.30665
DLGAP1-AS1	-8.89599	5.79028e-19	1.58982e-18	-2.30632
RP11-67L2.2	-8.24197	1.69394e-16	4.3735e-16	-2.30595
PLD1	-15.4666	5.82848e-54	2.56023e-53	-2.30194
TMEM139	-2.82687	0.0047005	0.00692316	-2.29062
TRMT44	-15.928	4.04875e-57	1.82438e-56	-2.2881
MTUS1	-10.72	8.20235e-27	2.58564e-26	-2.28244
C5orf63	-8.11332	4.9255e-16	1.25682e-15	-2.27677
FMN2	-10.5866	3.44038e-26	1.07481e-25	-2.27633
KLF10	-11.0767	1.62799e-28	5.29123e-28	-2.26788
SCN9A	-5.7146	1.09959e-08	2.27209e-08	-2.26745
ABCC3	-3.46823	0.000523903	0.000838373	-2.2656
JAZF1	-11.0047	3.62856e-28	1.17062e-27	-2.26436
NXPH4	-4.73996	2.13764e-06	3.96904e-06	-2.2622
PLP2	-11.4108	3.69203e-30	1.2313e-29	-2.26186
CTU1	-5.43681	5.42427e-08	1.08361e-07	-2.25324
ANKRD37	-13.8929	6.9909e-44	2.77516e-43	-2.24587
IRS2	-23.2438	1.64497e-119	1.12884e-118	-2.24325
CTBS	-24.197	2.39146e-129	1.72001e-128	-2.23099
TNNC1	-18.0525	7.53574e-73	3.91829e-72	-2.22804
ELMO1	-18.5392	9.96354e-77	5.33972e-76	-2.2244
HLA-C	-33.038	2.3173e-239	2.77652e-238	-2.22372
SAP30	-8.98292	2.63676e-19	7.28552e-19	-2.22223
COL5A2	-15.3425	3.97335e-53	1.72938e-52	-2.2132
RP11-631N16.4	-8.64443	5.40744e-18	1.44974e-17	-2.21293
CD80	-2.89573	0.00378275	0.00560297	-2.20879
LEMD1	-4.91604	8.83144e-07	1.66816e-06	-2.20877
SERPINI1	-14.005	1.4529e-44	5.79832e-44	-2.20201
MARCH11	-7.57162	3.68605e-14	9.01454e-14	-2.1871
DGKH	-8.50695	1.78568e-17	4.73648e-17	-2.18375
GPSM2	-16.5191	2.6726e-61	1.25504e-60	-2.18127
ANKRD36	-9.57648	1.00412e-21	2.92251e-21	-2.17934
FAM69A	-5.38264	7.33995e-08	1.45686e-07	-2.17729
PDK1	-14.9106	2.81096e-50	1.18983e-49	-2.17495
GLIS3	-9.07433	1.14379e-19	3.18896e-19	-2.1708
LAPTM4B	-83.3797	0	0	-2.16471
LRP10	-38.6042	0	0	-2.16225
A1CF	-18.8724	1.92313e-79	1.04891e-78	-2.16154
APOLD1	-9.24325	2.39115e-20	6.74572e-20	-2.16078
FBLN7	-5.26369	1.41192e-07	2.77195e-07	-2.15933
FAM20A	-12.9742	1.71299e-38	6.35212e-38	-2.15899
MPZ	-3.04648	0.00231537	0.00352114	-2.15881
CCDC152	-7.20502	5.80343e-13	1.36816e-12	-2.15862
RIBC2	-2.75821	0.00581183	0.0085002	-2.15518
MFSD6	-3.29605	0.000980539	0.00153808	-2.15216
DIAPH3	-27.5913	1.41622e-167	1.21563e-166	-2.14248
RP11-418H16.1	-3.18743	0.00143542	0.00221575	-2.13747
B3GALT4	-5.00592	5.5596e-07	1.06048e-06	-2.13708
GUSB	-24.4744	2.77044e-132	2.02315e-131	-2.13562
ZNF608	-26.3007	1.88354e-152	1.49881e-151	-2.13487
PLSCR1	-32.476	2.32944e-231	2.74088e-230	-2.1338
MN1	-4.13147	3.60445e-05	6.23691e-05	-2.12495
PIK3R5	-8.34893	6.88865e-17	1.79358e-16	-2.12135
HIST1H2BJ	-3.18665	0.00143932	0.00222047	-2.1207
PCED1B	-4.35449	1.3338e-05	2.36899e-05	-2.11775
COL8A1	-3.27261	0.00106559	0.00166401	-2.11744
TNS2	-3.55724	0.000374767	0.000606954	-2.11653
AFAP1L1	-2.71899	0.00654811	0.00952916	-2.10991
RP11-21L23.3	-2.73462	0.00624516	0.00911108	-2.10601
TCP11L1	-12.537	4.6816e-36	1.68242e-35	-2.09758
LRRC26	-7.83636	4.63808e-15	1.15808e-14	-2.0951
TMC5	-3.25171	0.00114711	0.00178386	-2.09159
RP1-90J20.8	-5.63661	1.73428e-08	3.55965e-08	-2.0915
ANKRD1	-24.7297	5.12783e-135	3.76568e-134	-2.09045
DENND2D	-3.89924	9.64969e-05	0.000162567	-2.08678
PHACTR1	-13.8089	2.25387e-43	8.87982e-43	-2.08493
CLU	-27.1377	3.53659e-162	2.95336e-161	-2.08101
RP11-141B14.1	-5.03939	4.67028e-07	8.94425e-07	-2.07033
AP3B2	-6.23568	4.49814e-10	9.79303e-10	-2.06766
HIST1H1B	-2.81461	0.00488367	0.00718283	-2.06662
RGMA	-18.3309	4.68847e-75	2.47718e-74	-2.0636
FKBP7	-20.9312	2.78502e-97	1.69169e-96	-2.06357
TTLL7	-11.9941	3.81611e-33	1.32853e-32	-2.06182
STAT4	-4.46871	7.86923e-06	1.42178e-05	-2.06022
MNS1	-4.60888	4.04848e-06	7.41183e-06	-2.05739
CTD-3252C9.4	-5.07672	3.84013e-07	7.38411e-07	-2.05739
ITGA11	-2.99472	0.00274696	0.00412596	-2.05683
DCX	-2.9886	0.00280261	0.00420352	-2.05286
CASC15	-22.4454	1.41794e-111	9.43371e-111	-2.05171
AC159540.1	-5.74643	9.11487e-09	1.89012e-08	-2.04726
NFKBIA	-45.2808	0	0	-2.04718
TMEM27	-9.85148	6.75455e-23	2.00606e-22	-2.04362
NDRG4	-20.5138	1.62096e-93	9.65566e-93	-2.04217
DENND3	-4.35389	1.33742e-05	2.37462e-05	-2.04097
ISX	-7.34331	2.08371e-13	4.99555e-13	-2.04057
PLAGL1	-8.18782	2.65999e-16	6.82397e-16	-2.03719
FZD8	-20.1433	3.07809e-90	1.79876e-89	-2.03451
RP11-385D13.3	-17.4635	2.71889e-68	1.35324e-67	-2.03041
PGBD5	-3.52278	0.000427041	0.000687784	-2.02789
APLP1	-16.969	1.39309e-64	6.75391e-64	-2.02668
SEMA5A	-11.1712	5.6423e-29	1.84875e-28	-2.02603
PPFIA4	-3.17194	0.00151422	0.00233328	-2.01885
SPOCK3	-13.0168	9.81786e-39	3.65102e-38	-2.01397
PLOD2	-36.7606	7.87933e-296	1.20632e-294	-2.01044
SH2B2	-4.85744	1.18912e-06	2.23563e-06	-2.00921
DIAPH2	-12.0886	1.21317e-33	4.23761e-33	-2.00744
PLXNA4	-5.62689	1.83486e-08	3.75874e-08	-2.00492
PRDM1	-21.01	5.31795e-98	3.24153e-97	-2.00318
RP11-148B6.2	-6.96386	3.31075e-12	7.667e-12	-2.00295
FAM149A	-5.80395	6.47695e-09	1.35113e-08	-2.00167
TM6SF1	-3.2379	0.00120411	0.00186791	-2.00041
VAMP5	-21.0275	3.67699e-98	2.2439e-97	-1.99661
CCKBR	-20.8143	3.21166e-96	1.93959e-95	-1.99576
SCUBE3	-9.29769	1.43532e-20	4.06234e-20	-1.99367
RHEBL1	-3.66531	0.00024704	0.000404472	-1.99115
HPX	-11.5774	5.3674e-31	1.8108e-30	-1.98824
ITGA2	-4.94172	7.74359e-07	1.46744e-06	-1.98051
APOC3	-4.03714	5.41074e-05	9.26141e-05	-1.97967
NPIPB5	-8.55638	1.16466e-17	3.10339e-17	-1.97831
SERPINB9	-42.8301	0	0	-1.97674
WBSCR17	-10.7315	7.24219e-27	2.28572e-26	-1.97576
NECAB1	-3.00992	0.0026132	0.00393954	-1.97351
RP11-54H7.4	-10.0232	1.20555e-23	3.634e-23	-1.97048
AKAP7	-12.8481	8.81234e-38	3.238e-37	-1.96663
RP11-320N7.2	-5.51779	3.43296e-08	6.92944e-08	-1.96236
TRIM8	-15.8748	9.47549e-57	4.25139e-56	-1.95523
FHL1	-8.36321	6.10325e-17	1.59544e-16	-1.94924
ST6GAL2	-3.76303	0.000167869	0.000278241	-1.94883
NUDT9	-23.2267	2.44716e-119	1.67714e-118	-1.94243
PBK	-8.89042	6.08796e-19	1.66976e-18	-1.94209
SLC4A4	-10.9669	5.51014e-28	1.76892e-27	-1.93969
PPARG	-11.0759	1.64137e-28	5.33139e-28	-1.93805
PROC	-3.95043	7.80122e-05	0.000132277	-1.93542
AC145124.2	-9.10906	8.31012e-20	2.32063e-19	-1.93292
GPC6	-52.6551	0	0	-1.9327
NUF2	-12.7401	3.54015e-37	1.29172e-36	-1.92953
CAPN13	-9.61089	7.19252e-22	2.09922e-21	-1.9288
CASZ1	-3.04208	0.00234949	0.00356784	-1.92809
SSBP2	-15.8074	2.766e-56	1.23679e-55	-1.92345
MEX3B	-5.87989	4.10538e-09	8.61898e-09	-1.92215
GFPT2	-6.32572	2.52061e-10	5.52214e-10	-1.91959
KIF27	-5.60682	2.06083e-08	4.20518e-08	-1.91723
DEPDC7	-5.15576	2.52603e-07	4.91137e-07	-1.91404
HIST1H3H	-2.74157	0.00611471	0.00892822	-1.91252
PLAUR	-9.87901	5.13381e-23	1.52818e-22	-1.91105
HIST1H1C	-12.2866	1.06931e-34	3.78818e-34	-1.91057
P3H2	-30.6842	9.24966e-207	9.55251e-206	-1.90799
ITM2A	-13.9932	1.71598e-44	6.83779e-44	-1.90585
KRBA2	-2.84962	0.00437709	0.00645772	-1.90392
LCA5	-11.5483	7.52964e-31	2.53538e-30	-1.90344
RND3	-17.7696	1.21551e-70	6.20315e-70	-1.90189
IL1RAP	-8.18834	2.64861e-16	6.7981e-16	-1.89693
ARFGEF3	-20.0281	3.13264e-89	1.81243e-88	-1.89215
TUNAR	-8.22581	1.93878e-16	4.99334e-16	-1.89035
RIMS2	-6.50159	7.94772e-11	1.77007e-10	-1.88147
CTD-2547G23.4	-11.49	1.48124e-30	4.96527e-30	-1.8811
CFAP46	-6.2827	3.32748e-10	7.26853e-10	-1.88083
ZNF287	-5.3327	9.67631e-08	1.91406e-07	-1.88026
ZNF724P	-8.95553	3.381e-19	9.33207e-19	-1.8766
PLPP1	-25.2458	1.25983e-140	9.50497e-140	-1.87438
AFP	-21.8618	6.00825e-106	3.85058e-105	-1.86699
CLIC6	-5.66698	1.45338e-08	2.99131e-08	-1.86578
COL4A4	-5.44938	5.05457e-08	1.01169e-07	-1.86375
RP11-18H7.1	-2.85478	0.00430672	0.00635748	-1.86149
GPSM3	-9.47318	2.71447e-21	7.83083e-21	-1.86102
PLEKHB1	-21.9065	2.25368e-106	1.44789e-105	-1.86084
SPHK1	-6.22622	4.77809e-10	1.03853e-09	-1.85744
CD34	-10.1452	3.48116e-24	1.05605e-23	-1.85217
ASPM	-12.8653	7.05754e-38	2.59868e-37	-1.84426
RASEF	-9.95738	2.34142e-23	7.00954e-23	-1.84369
HES1	-19.5637	3.1506e-85	1.77382e-84	-1.83826
EXO1	-2.72471	0.00643578	0.00937351	-1.83821
SERINC5	-52.2364	0	0	-1.83747
AHI1	-25.0502	1.73514e-138	1.29235e-137	-1.83663
PDE11A	-6.2517	4.05996e-10	8.85749e-10	-1.8355
CCDC30	-5.93143	3.00311e-09	6.33532e-09	-1.83545
GMPR	-11.0001	3.81696e-28	1.22988e-27	-1.83473
TPGS1	-18.7294	2.84988e-78	1.54152e-77	-1.82971
C10orf54	-8.17554	2.94551e-16	7.54904e-16	-1.82853
SEL1L3	-9.23802	2.51106e-20	7.07258e-20	-1.82267
COL1A2	-3.60201	0.000315766	0.000514102	-1.81974
RP11-295M3.4	-5.00666	5.53816e-07	1.05677e-06	-1.81695
RP11-496I9.1	-5.5992	2.15338e-08	4.39061e-08	-1.81684
TUBB8	-3.82611	0.000130183	0.000217151	-1.81509
SLC37A1	-20.449	6.13776e-93	3.63956e-92	-1.81499
SPC25	-12.7534	2.98398e-37	1.09031e-36	-1.81303
NANOS3	-3.53673	0.000405115	0.00065408	-1.81082
HIST1H2BC	-2.70974	0.00673353	0.00978268	-1.81025
TSPAN2	-26.3675	3.23239e-153	2.58789e-152	-1.81021
MYH14	-7.26564	3.71284e-13	8.82452e-13	-1.80794
CCNE2	-2.70402	0.00685069	0.00994461	-1.80766
PLCXD3	-9.79232	1.21483e-22	3.59776e-22	-1.8021
EDN1	-3.03421	0.00241163	0.00365479	-1.80103
THBS1	-5.83771	5.2923e-09	1.10709e-08	-1.799
CNTN4	-5.74084	9.42098e-09	1.95205e-08	-1.7972
PON2	-35.8104	7.62158e-281	1.09034e-279	-1.79599
KLF3	-26.5223	5.36409e-155	4.32764e-154	-1.79517
HLA-A	-35.8461	2.11867e-281	3.03927e-280	-1.79509
RGS6	-5.63052	1.79665e-08	3.68334e-08	-1.789
NBPF14	-7.74965	9.21495e-15	2.28562e-14	-1.78689
ZBTB8A	-16.7655	4.35974e-63	2.08471e-62	-1.78063
CEP295	-12.1169	8.59959e-34	3.01187e-33	-1.78038
NOL4	-2.98844	0.00280404	0.00420445	-1.77962
NTN4	-13.3568	1.08049e-40	4.12649e-40	-1.7782
BAALC	-3.79516	0.000147549	0.000245494	-1.77816
KIF13B	-22.3607	9.49939e-111	6.27223e-110	-1.77802
PDGFC	-10.0004	1.51707e-23	4.55468e-23	-1.77698
MTRNR2L8	-8.87209	7.1785e-19	1.9607e-18	-1.7759
BICC1	-7.1782	7.06358e-13	1.66075e-12	-1.77516
DUSP4	-35.1784	4.28516e-271	5.90449e-270	-1.77502
CLMP	-24.8476	2.74479e-136	2.02134e-135	-1.77447
PTGIS	-3.92118	8.81178e-05	0.00014893	-1.77339
ELK3	-7.13398	9.75046e-13	2.28529e-12	-1.77215
ATAD5	-14.5636	4.78827e-48	1.98036e-47	-1.7639
HNMT	-9.48558	2.41048e-21	6.96922e-21	-1.76375
FAM124A	-14.5908	3.21348e-48	1.33326e-47	-1.76138
CCDC171	-4.31045	1.62924e-05	2.87326e-05	-1.76069
RAB3C	-4.85177	1.22364e-06	2.29971e-06	-1.76049
RP13-270P17.3	-5.19086	2.09329e-07	4.08363e-07	-1.75931
LYPD1	-10.922	9.04619e-28	2.90054e-27	-1.75745
NHS	-2.81189	0.00492516	0.00723979	-1.75386
KIF15	-6.47647	9.38948e-11	2.08673e-10	-1.75261
ADAMTSL4	-5.36968	7.88762e-08	1.56497e-07	-1.7518
AC098973.2	-8.79289	1.45766e-18	3.95867e-18	-1.75176
FEZ1	-3.25398	0.00113801	0.0017713	-1.74991
NUCB2	-44.3635	0	0	-1.74849
VASN	-5.4022	6.58273e-08	1.30905e-07	-1.74566
RDM1	-3.77081	0.000162718	0.000269959	-1.74532
SLC9A3R2	-17.2196	1.89242e-66	9.31268e-66	-1.74393
MOK	-13.124	2.39821e-39	8.99501e-39	-1.74297
EGFR	-12.3589	4.35867e-35	1.55146e-34	-1.74115
KIZ	-10.3704	3.38064e-25	1.04492e-24	-1.74014
CPXM1	-14.109	3.34179e-45	1.34287e-44	-1.74
AKR1C3	-6.6455	3.02187e-11	6.82299e-11	-1.73858
EPHA2	-25.3675	5.76197e-142	4.38513e-141	-1.73816
TVP23B	-18.1508	1.26619e-73	6.60996e-73	-1.73617
EMP3	-8.39295	4.74108e-17	1.24308e-16	-1.73577
INSIG2	-26.4269	6.71897e-154	5.38752e-153	-1.72809
GCC2	-42.8034	0	0	-1.72729
ZNF790-AS1	-5.09833	3.42669e-07	6.60122e-07	-1.72699
CEP70	-32.6002	4.07716e-233	4.81896e-232	-1.72617
SLC35G2	-3.13103	0.00174191	0.00267122	-1.72527
SGCE	-19.6124	1.21225e-85	6.84718e-85	-1.72124
PALLD	-29.6448	3.95761e-193	3.80221e-192	-1.72059
OLFM1	-4.22176	2.42399e-05	4.23631e-05	-1.71999
ODF3B	-4.40851	1.04086e-05	1.86195e-05	-1.71569
C6orf141	-4.17157	3.02513e-05	5.26057e-05	-1.71526
MAN1A1	-12.4305	1.78533e-35	6.38523e-35	-1.71401
PHLDA2	-13.8425	1.41244e-43	5.57734e-43	-1.71069
PDPN	-4.76464	1.89191e-06	3.52905e-06	-1.71066
B3GNT8	-3.80091	0.000144167	0.000240019	-1.70864
IDUA	-5.65559	1.55313e-08	3.19411e-08	-1.70783
AK9	-5.40417	6.51087e-08	1.29525e-07	-1.70639
CMB9-22P13.1	-4.05232	5.07113e-05	8.70287e-05	-1.70581
NPHP1	-9.71276	2.66028e-22	7.8254e-22	-1.70576
ATF3	-17.7979	7.34248e-71	3.75809e-70	-1.70428
USP44	-5.11253	3.1788e-07	6.14176e-07	-1.69963
LMX1B	-3.23636	0.00121065	0.0018771	-1.69742
PRR15L	-2.81281	0.00491107	0.0072211	-1.69551
RP11-431J24.2	-8.4207	3.74241e-17	9.83699e-17	-1.69375
DYRK4	-14.9651	1.24179e-50	5.27333e-50	-1.69243
GMNN	-29.409	4.21384e-190	3.98261e-189	-1.69202
HIVEP2	-3.34007	0.000837583	0.00132096	-1.68323
ZNF454	-3.04724	0.00230952	0.00351429	-1.68235
SEMA3A	-7.82796	4.9583e-15	1.23686e-14	-1.68209
PRKCDBP	-34.5707	6.97032e-262	9.21631e-261	-1.68165
ETS2	-36.5988	2.99052e-293	4.51249e-292	-1.67889
TCEAL5	-2.81172	0.0049278	0.00724163	-1.67348
SPTSSB	-3.39369	0.000689572	0.00109545	-1.67124
NEBL	-10.0135	1.32991e-23	4.00195e-23	-1.67045
MAP1LC3B2	-3.29493	0.000984461	0.00154377	-1.66913
RP11-841O20.2	-8.87317	7.10938e-19	1.94385e-18	-1.66735
RP5-1042K10.10	-4.61298	3.9694e-06	7.27214e-06	-1.66667
S1PR3	-12.549	4.02401e-36	1.44809e-35	-1.66474
DYNC1I1	-10.0184	1.26586e-23	3.81142e-23	-1.66364
POLD4	-8.69251	3.5453e-18	9.55881e-18	-1.66299
CNN1	-13.5603	6.88677e-42	2.66119e-41	-1.66268
KIFC3	-19.1276	1.48744e-81	8.19813e-81	-1.6586
DUOX1	-4.21741	2.47124e-05	4.31601e-05	-1.65779
KIAA1462	-15.3319	4.67868e-53	2.03468e-52	-1.6577
STXBP6	-9.56382	1.13485e-21	3.30115e-21	-1.65452
FRY-AS1	-3.16678	0.00154135	0.00237298	-1.65452
SLFN13	-7.34735	2.02181e-13	4.85159e-13	-1.65387
FAM184A	-19.3823	1.08874e-83	6.06453e-83	-1.65365
LINC01011	-2.79955	0.0051174	0.00751183	-1.6525
ARSD	-9.0048	2.16061e-19	5.98885e-19	-1.65105
BUB1	-8.21912	2.05004e-16	5.27469e-16	-1.64851
C1GALT1C1	-13.4904	1.78174e-41	6.85971e-41	-1.64525
SORBS1	-2.92167	0.00348157	0.00517296	-1.64466
SAMD4A	-4.41359	1.01668e-05	1.81994e-05	-1.64293
MAML2	-11.4344	2.81368e-30	9.40167e-30	-1.64223
STXBP5	-9.49918	2.11548e-21	6.12985e-21	-1.64085
NEFM	-3.60029	0.00031786	0.00051735	-1.63956
GPLD1	-4.09207	4.2754e-05	7.37352e-05	-1.63914
EFTUD1	-7.55068	4.33004e-14	1.05648e-13	-1.63785
MYL3	-6.41458	1.41215e-10	3.11853e-10	-1.63781
PTPRT	-3.13674	0.00170835	0.0026216	-1.63651
LMF1	-9.19166	3.86826e-20	1.08718e-19	-1.63565
SLC35A3	-22.3925	4.66034e-111	3.0888e-110	-1.63403
TTC39B	-11.0338	2.62663e-28	8.50528e-28	-1.63193
ATPAF2	-30.5439	6.82092e-205	6.98911e-204	-1.63046
PCDHB2	-7.59706	3.0293e-14	7.41881e-14	-1.62952
RNF125	-11.1932	4.40234e-29	1.447e-28	-1.62796
KIAA1524	-10.1318	3.99265e-24	1.21051e-23	-1.62589
PIEZO2	-5.30734	1.11239e-07	2.19294e-07	-1.62491
ZFP69B	-3.39826	0.00067815	0.00107829	-1.62359
ERICH2	-7.08443	1.39622e-12	3.2564e-12	-1.62271
BSPRY	-19.3271	3.17483e-83	1.76469e-82	-1.62231
RGS3	-18.973	2.85274e-80	1.56081e-79	-1.61914
NGF	-3.13532	0.00171668	0.00263361	-1.61904
APOBEC3G	-4.51443	6.34863e-06	1.15302e-05	-1.61795
ANKAR	-3.54822	0.000387846	0.000627747	-1.61516
ANKDD1A	-10.883	1.38849e-27	4.44386e-27	-1.6143
NBPF20	-9.504	2.01985e-21	5.85924e-21	-1.60792
C11orf54	-20.3871	2.17878e-92	1.28615e-91	-1.606
EGLN3	-10.7276	7.55325e-27	2.38246e-26	-1.60482
CENPU	-16.7479	5.87083e-63	2.80471e-62	-1.60439
ARHGAP11B	-7.79138	6.62791e-15	1.64785e-14	-1.6025
LBH	-17.8487	2.96029e-71	1.51813e-70	-1.6018
ZDHHC2	-22.138	1.36164e-108	8.85658e-108	-1.59823
GALNT3	-4.71216	2.4511e-06	4.54138e-06	-1.59776
TBC1D8B	-4.68236	2.83588e-06	5.24132e-06	-1.59575
TPST1	-25.1	4.9715e-139	3.724e-138	-1.59384
STAT3	-15.4982	3.56687e-54	1.57206e-53	-1.59052
MAML3	-15.7875	3.79252e-56	1.69434e-55	-1.58918
PDE8A	-6.49075	8.54087e-11	1.90055e-10	-1.58826
MNX1-AS1	-7.62848	2.37544e-14	5.83933e-14	-1.58268
C19orf33	-8.01636	1.08922e-15	2.76048e-15	-1.58266
XRCC2	-7.03039	2.05961e-12	4.78445e-12	-1.58202
NBL1	-21.3185	7.64251e-101	4.75251e-100	-1.58145
SH3BGR	-11.636	2.70374e-31	9.16297e-31	-1.57358
PRR11	-8.8026	1.33687e-18	3.6344e-18	-1.57292
CTC-425F1.4	-6.73442	1.64586e-11	3.75173e-11	-1.57054
ELF3	-13.2206	6.67224e-40	2.52062e-39	-1.56968
ZNF483	-2.74504	0.00605027	0.00883907	-1.56631
TUBB2A	-49.1429	0	0	-1.56527
CDC45	-4.38404	1.165e-05	2.0741e-05	-1.56469
ZNF93	-122.323	0	0	-1.56099
FZD5	-36.7124	4.63246e-295	7.05104e-294	-1.56032
NCR1	-6.38231	1.74432e-10	3.83911e-10	-1.56005
ZNF730	-7.5196	5.49453e-14	1.33873e-13	-1.5599
AC245100.1	-7.4806	7.39818e-14	1.79254e-13	-1.55743
PDGFRL	-4.6583	3.18826e-06	5.87188e-06	-1.55494
UNC50	-38.1442	0	0	-1.55342
HAUS4	-4.83431	1.3361e-06	2.50567e-06	-1.55247
STAP2	-5.25946	1.44479e-07	2.83542e-07	-1.55141
PLXNA2	-16.0541	5.34892e-58	2.43539e-57	-1.54956
MATN2	-5.11945	3.06425e-07	5.92702e-07	-1.54867
ARSI	-4.20382	2.62448e-05	4.57297e-05	-1.54812
RP11-727F15.9	-4.26772	1.97482e-05	3.46057e-05	-1.54788
RIMKLA	-10.8343	2.36854e-27	7.5574e-27	-1.54591
FGF13-AS1	-3.99035	6.59769e-05	0.000112416	-1.54193
SPON1	-5.81015	6.24164e-09	1.30412e-08	-1.54191
SERINC3	-47.1536	0	0	-1.54024
NBPF12	-11.1862	4.7655e-29	1.56538e-28	-1.53828
TMCC3	-6.315	2.70155e-10	5.91359e-10	-1.5382
SIL1	-19.4156	5.70027e-84	3.18534e-83	-1.5372
MANEA-AS1	-12.3602	4.29058e-35	1.52826e-34	-1.53483
CKAP2L	-7.86939	3.56375e-15	8.92813e-15	-1.53268
OVGP1	-2.78531	0.00534758	0.00783215	-1.53246
C5	-13.4971	1.62623e-41	6.26559e-41	-1.53225
U47924.27	-5.30153	1.14833e-07	2.2621e-07	-1.53206
CASC8	-4.04734	5.1802e-05	8.88423e-05	-1.53015
RP11-119B16.2	-7.34677	2.03051e-13	4.87026e-13	-1.5297
DYX1C1	-8.32757	8.2516e-17	2.14632e-16	-1.52962
INCENP	-5.06623	4.0578e-07	7.79692e-07	-1.52917
ENC1	-30.6407	3.51553e-206	3.62348e-205	-1.52668
ACTC1	-17.6281	1.49791e-69	7.55592e-69	-1.52603
LINC01612	-10.8621	1.74768e-27	5.59001e-27	-1.52464
AC240274.1	-122.323	0	0	-1.52429
SGOL1	-15.8478	1.45625e-56	6.51704e-56	-1.52351
HHEX	-48.9874	0	0	-1.5227
LINC00294	-13.1676	1.34861e-39	5.06916e-39	-1.52245
TAGLN	-37.7301	0	0	-1.52055
ITGA3	-5.31468	1.06844e-07	2.10869e-07	-1.5198
MIS18BP1	-16.4847	4.72585e-61	2.20933e-60	-1.51612
KDELC1	-9.38795	6.11809e-21	1.74669e-20	-1.51525
MMP11	-14.1397	2.16063e-45	8.69566e-45	-1.5151
OSCP1	-9.71407	2.62636e-22	7.72997e-22	-1.51371
RP11-437B10.1	-3.25217	0.00114526	0.00178152	-1.51301
LRP12	-10.5787	3.74135e-26	1.16814e-25	-1.51112
VLDLR	-17.208	2.31401e-66	1.13767e-65	-1.50947
CENPJ	-10.3733	3.28097e-25	1.01472e-24	-1.50561
PLIN2	-32.3656	8.37967e-230	9.79374e-229	-1.50533
MCM10	-6.45797	1.06118e-10	2.35138e-10	-1.50317
PFKFB3	-19.5298	6.125e-85	3.43735e-84	-1.49801
SLC19A3	-9.31917	1.17256e-20	3.32945e-20	-1.49787
LYST	-8.1531	3.54714e-16	9.07763e-16	-1.49354
TSPAN31	-14.702	6.26284e-49	2.62548e-48	-1.49194
CFAP53	-3.14388	0.00166723	0.00256	-1.49076
TLE6	-4.49404	6.98841e-06	1.26526e-05	-1.48746
CENPE	-9.67235	3.95184e-22	1.15856e-21	-1.48667
NTN1	-7.23715	4.58199e-13	1.08558e-12	-1.48556
UGGT2	-11.4947	1.40225e-30	4.70352e-30	-1.48232
VWA1	-8.77534	1.70393e-18	4.6203e-18	-1.48133
GOLGA6L9	-5.48568	4.11887e-08	8.27885e-08	-1.48108
P4HA2	-16.5044	3.40879e-61	1.59932e-60	-1.48102
CTSH	-19.9374	1.92936e-88	1.11257e-87	-1.47691
CHST11	-10.1217	4.42489e-24	1.34078e-23	-1.4764
SMN1	-5.2152	1.83615e-07	3.58868e-07	-1.47415
PELI2	-7.40336	1.32777e-13	3.19936e-13	-1.47239
BLVRA	-19.1682	6.82648e-82	3.77439e-81	-1.47218
SPRED1	-20.6594	8.0313e-95	4.81694e-94	-1.4709
ZBTB38	-17.9196	8.28842e-72	4.26308e-71	-1.46939
IGFBP3	-26.1261	1.84152e-150	1.45433e-149	-1.469
SNX25	-8.11363	4.91279e-16	1.25419e-15	-1.4685
MICU3	-10.0578	8.49169e-24	2.56416e-23	-1.46593
B2M	-31.9764	2.32382e-224	2.62231e-223	-1.4607
GPR37	-14.1678	1.44904e-45	5.84078e-45	-1.46067
FAM111B	-4.1719	3.02064e-05	5.2545e-05	-1.4603
GSTT2B	-4.28587	1.82023e-05	3.20038e-05	-1.45528
TMEM56	-29.8231	1.95789e-195	1.90548e-194	-1.45488
ANKH	-16.4818	4.95498e-61	2.31439e-60	-1.45323
MYL7	-26.7029	4.35125e-157	3.55431e-156	-1.45301
GDF15	-12.4684	1.11061e-35	3.98025e-35	-1.45246
LCA5L	-2.85863	0.00425472	0.00628249	-1.45146
PIGZ	-5.05628	4.27513e-07	8.20549e-07	-1.45036
CPE	-53.4333	0	0	-1.44954
FAM46A	-12.2657	1.38392e-34	4.8961e-34	-1.44895
OSBP2	-3.7324	0.000189664	0.000312781	-1.44785
RP11-440L14.1	-3.84755	0.000119306	0.000199516	-1.44767
CWC22	-18.3185	5.89183e-75	3.10671e-74	-1.44706
PRKCQ	-7.10687	1.18703e-12	2.77591e-12	-1.44629
RP13-188A5.1	-7.26935	3.61232e-13	8.58952e-13	-1.44612
KIAA1324L	-20.0571	1.74839e-89	1.01492e-88	-1.44541
HRK	-5.03099	4.87964e-07	9.33837e-07	-1.44454
ORMDL2	-37.4527	5.43077e-307	8.59079e-306	-1.44359
NOS1AP	-6.4187	1.37447e-10	3.03788e-10	-1.44302
CCDC82	-16.5733	1.08749e-61	5.12984e-61	-1.44268
FUCA2	-30.1318	1.85556e-199	1.83662e-198	-1.4401
BLM	-5.40064	6.64034e-08	1.3195e-07	-1.44001
CWC27	-43.9669	0	0	-1.43705
AMIGO2	-4.13173	3.60036e-05	6.23189e-05	-1.43694
ZMAT1	-3.26264	0.00110378	0.00172108	-1.43636
KCTD1	-6.47624	9.40382e-11	2.08903e-10	-1.43205
TRAPPC2P1	-20.4313	8.80862e-93	5.20563e-92	-1.43174
ZIC2	-12.5958	2.22651e-36	8.03447e-36	-1.43068
CNTRL	-8.92275	4.54844e-19	1.25346e-18	-1.42982
CDCA7	-11.6359	2.70708e-31	9.16837e-31	-1.4289
ZNF669	-6.95967	3.41069e-12	7.89495e-12	-1.42643
TMTC1	-8.43775	3.23513e-17	8.52499e-17	-1.42412
AC096772.6	-6.76973	1.29019e-11	2.94483e-11	-1.42118
WSCD1	-3.73661	0.000186517	0.000308076	-1.42093
KIF2C	-7.81492	5.49975e-15	1.36932e-14	-1.41949
ADGRG6	-16.592	7.96007e-62	3.75825e-61	-1.41803
MPZL2	-6.59548	4.23876e-11	9.52948e-11	-1.41531
NCAPG	-7.96415	1.66358e-15	4.20391e-15	-1.41344
CERCAM	-6.43198	1.25954e-10	2.78856e-10	-1.41298
MTSS1	-14.3371	1.28215e-46	5.23251e-46	-1.41292
MLLT4-AS1	-9.22718	2.77864e-20	7.81782e-20	-1.40913
CCNG2	-19.7861	3.92555e-87	2.24146e-86	-1.4085
CDK11A	-12.136	6.80957e-34	2.38974e-33	-1.4078
VLDLR-AS1	-11.1097	1.12486e-28	3.66964e-28	-1.40744
SDCBP2	-4.06435	4.81655e-05	8.27953e-05	-1.40649
C2CD4C	-5.40596	6.44635e-08	1.28339e-07	-1.40576
RELB	-6.23367	4.55642e-10	9.91579e-10	-1.40569
DUSP1	-18.6841	6.67245e-78	3.60546e-77	-1.40496
CDH8	-3.44619	0.000568551	0.000908432	-1.40463
PPP1R9A	-16.3512	4.26758e-60	1.9722e-59	-1.40423
MTRNR2L12	-5.5203	3.38413e-08	6.83615e-08	-1.40403
OPTN	-26.0277	2.40653e-149	1.88914e-148	-1.40345
TEX9	-3.23784	0.00120437	0.00186791	-1.40154
IER3	-23.844	1.16815e-125	8.28788e-125	-1.40055
SMN2	-3.73036	0.000191206	0.000315226	-1.39712
OSTF1	-19.2186	2.58836e-82	1.43414e-81	-1.39114
LARP7	-35.6546	2.00079e-278	2.83906e-277	-1.39064
RP11-801F7.1	-8.63126	6.06776e-18	1.62427e-17	-1.39016
PARP8	-4.80735	1.52946e-06	2.85907e-06	-1.38938
UBASH3B	-6.72405	1.76737e-11	4.02345e-11	-1.38786
CDKN2A	-16.6029	6.64599e-62	3.14065e-61	-1.38614
CADM4	-15.4961	3.68654e-54	1.62344e-53	-1.38417
SEMA3E	-11.577	5.38933e-31	1.81703e-30	-1.38396
IFT74	-13.6833	1.27692e-42	4.97838e-42	-1.3836
SEC11C	-41.1736	0	0	-1.38315
ACOT2	-6.90038	5.18647e-12	1.19526e-11	-1.37983
PAQR8	-6.07573	1.23424e-09	2.64206e-09	-1.37895
COCH	-11.3129	1.13245e-29	3.75286e-29	-1.37826
GGH	-29.8396	1.19673e-195	1.16687e-194	-1.37763
ISYNA1	-33.1023	2.75724e-240	3.34188e-239	-1.37756
MSRB3	-10.0905	6.08861e-24	1.84171e-23	-1.37567
RGMB	-14.2591	3.93533e-46	1.59856e-45	-1.37553
LRRC3	-8.91619	4.82596e-19	1.32923e-18	-1.37431
LINC01521	-3.5376	0.000403789	0.000652341	-1.37187
PDIA5	-18.8175	5.4238e-79	2.94901e-78	-1.37146
ACSM3	-3.23374	0.00122183	0.00189331	-1.37073
EMB	-13.8268	1.75736e-43	6.92885e-43	-1.37031
POLQ	-2.95352	0.00314171	0.00469062	-1.36976
NFIB	-6.53239	6.47267e-11	1.44524e-10	-1.36842
RP11-620J15.3	-15.0253	5.01226e-51	2.13541e-50	-1.36814
ZNF675	-5.38436	7.2703e-08	1.44358e-07	-1.36676
CARD11	-2.90407	0.00368348	0.00546056	-1.3658
CAPG	-21.2825	1.64757e-100	1.02091e-99	-1.36569
GPR143	-5.00135	5.69293e-07	1.08551e-06	-1.36535
POLR3GL	-25.041	2.18995e-138	1.62877e-137	-1.3647
DAPK2	-3.04655	0.00231486	0.00352114	-1.36462
RAD51AP1	-12.0961	1.10738e-33	3.87065e-33	-1.36334
XXbac-BPGBPG55C20.2	-4.5555	5.22611e-06	9.51788e-06	-1.36292
CLDN4	-2.90813	0.00363601	0.00539325	-1.36204
SERPINB6	-47.9646	0	0	-1.36118
SLC16A4	-3.20865	0.0013336	0.00206345	-1.35951
IKBIP	-27.3887	3.73979e-165	3.14816e-164	-1.35913
ZNF226	-17.5049	1.31493e-68	6.56962e-68	-1.3589
SEPT6	-12.2955	9.57239e-35	3.39344e-34	-1.35662
MSH6	-30.5317	9.90756e-205	1.0132e-203	-1.35661
RP11-10A14.5	-3.59063	0.000329877	0.000536243	-1.35594
LINC00685	-21.6654	4.35508e-104	2.76738e-103	-1.3558
C1QTNF4	-8.75532	2.03521e-18	5.51286e-18	-1.35489
LDHA	-58.2474	0	0	-1.35471
DPF3	-2.84373	0.00445883	0.00657461	-1.35442
ITPRIP	-4.05668	4.97753e-05	8.54503e-05	-1.35439
RTN1	-3.36566	0.000763621	0.00120832	-1.3523
RBP4	-122.323	0	0	-1.34973
TAF1B	-11.1653	6.03079e-29	1.97358e-28	-1.34834
MAFB	-6.59372	4.28926e-11	9.63887e-11	-1.34799
KIRREL	-3.01692	0.00255355	0.00385647	-1.34356
FCGRT	-15.2867	9.3771e-53	4.06444e-52	-1.34318
NRG1	-13.4446	3.31245e-41	1.27249e-40	-1.34274
MTFR2	-4.27957	1.87251e-05	3.28678e-05	-1.34266
ERBB4	-6.22083	4.94529e-10	1.07308e-09	-1.34204
RPGR	-8.43407	3.3385e-17	8.79296e-17	-1.34194
TSPAN12	-22.0604	7.58783e-108	4.91099e-107	-1.34087
HIVEP3	-2.73351	0.00626637	0.00913692	-1.34052
TMBIM4	-27.1166	6.28141e-162	5.23717e-161	-1.3355
FANCB	-4.14318	3.42519e-05	5.93654e-05	-1.3327
TM9SF1	-6.06232	1.34176e-09	2.86519e-09	-1.3325
PANK4	-5.44675	5.12998e-08	1.02639e-07	-1.33215
SRD5A3	-12.9492	2.37471e-38	8.78725e-38	-1.33134
TTK	-6.56386	5.24319e-11	1.17473e-10	-1.33053
SFMBT1	-4.28743	1.80754e-05	3.17914e-05	-1.33048
CDCA2	-7.84661	4.27422e-15	1.06876e-14	-1.3292
RNASET2	-26.3162	1.25102e-152	9.98528e-152	-1.32606
CEP55	-6.46081	1.04147e-10	2.30869e-10	-1.32588
ARSA	-6.48684	8.76531e-11	1.94967e-10	-1.32343
ANKZF1	-17.2383	1.36902e-66	6.74334e-66	-1.32179
RIPK2	-27.9189	1.57401e-171	1.37359e-170	-1.32164
TRIB3	-17.7551	1.57452e-70	8.02747e-70	-1.31945
PLGRKT	-16.6885	1.58803e-62	7.54529e-62	-1.31866
SGOL2	-10.2209	1.59884e-24	4.87851e-24	-1.31763
TTC32	-6.4058	1.49582e-10	3.29912e-10	-1.31698
GLI2	-2.87902	0.00398919	0.00590039	-1.31558
PPIL6	-4.82489	1.4008e-06	2.62512e-06	-1.31328
EEPD1	-8.91316	4.96005e-19	1.36545e-18	-1.3132
IFT81	-16.4793	5.16475e-61	2.41022e-60	-1.31272
DNAJC3-AS1	-6.1967	5.76593e-10	1.24702e-09	-1.31226
SLC39A6	-21.6031	1.67966e-103	1.06473e-102	-1.31133
QSOX1	-20.0448	2.24304e-89	1.29918e-88	-1.31085
IL1RAPL1	-3.49234	0.000478799	0.000769017	-1.31046
AGA	-11.857	1.97883e-32	6.80314e-32	-1.3103
GINM1	-23.432	2.01645e-121	1.39843e-120	-1.30991
PDE4D	-2.92917	0.00339865	0.00505836	-1.30755
IFNAR1	-14.7461	3.26168e-49	1.36954e-48	-1.30739
WFDC2	-55.6318	0	0	-1.30476
RP11-285F7.2	-3.93409	8.35126e-05	0.000141466	-1.30461
SKIL	-42.5715	0	0	-1.30438
GORAB	-5.98568	2.15483e-09	4.5642e-09	-1.30347
WDR54	-33.0915	3.94048e-240	4.74307e-239	-1.30301
MYEF2	-23.4471	1.41611e-121	9.83386e-121	-1.30164
CCSAP	-6.33495	2.37416e-10	5.21001e-10	-1.30038
CD58	-6.41216	1.43474e-10	3.16574e-10	-1.29817
VANGL1	-18.6014	3.13021e-77	1.68273e-76	-1.29742
BNIP3L	-38.9932	0	0	-1.29701
TEX30	-22.2475	1.19315e-109	7.83854e-109	-1.29671
CHST15	-3.89835	9.68504e-05	0.00016311	-1.29535
FBN1	-5.06694	4.04268e-07	7.77073e-07	-1.29373
F10	-15.8804	8.66147e-57	3.88949e-56	-1.2933
KIF20B	-14.3571	9.62218e-47	3.933e-46	-1.29272
MIR210HG	-14.2394	5.21576e-46	2.11539e-45	-1.29227
ZMYM5	-11.882	1.46862e-32	5.06568e-32	-1.28933
RAB38	-6.56869	5.07583e-11	1.1382e-10	-1.28752
DBF4B	-4.73622	2.17738e-06	4.04139e-06	-1.28696
TANC1	-14.5401	6.75441e-48	2.78473e-47	-1.28533
ARHGEF15	-2.75598	0.00585173	0.00855379	-1.28427
MEG3	-3.07162	0.00212901	0.00324905	-1.28331
CEP135	-10.2027	1.92759e-24	5.87477e-24	-1.28238
TACC1	-10.2468	1.22329e-24	3.73914e-24	-1.27946
SMIM14	-34.3428	1.80473e-258	2.3448e-257	-1.278
HMMR	-10.5489	5.14178e-26	1.60157e-25	-1.27473
CBWD3	-7.71839	1.17807e-14	2.91373e-14	-1.27254
PGBD2	-4.42316	9.72696e-06	1.74479e-05	-1.27213
CYP3A5	-4.74089	2.12782e-06	3.95221e-06	-1.2717
PRIM1	-7.60838	2.77549e-14	6.80039e-14	-1.26967
RTKN2	-8.52961	1.46842e-17	3.90088e-17	-1.26947
MLLT3	-4.90951	9.1302e-07	1.72335e-06	-1.26903
CEP112	-5.03557	4.76438e-07	9.12113e-07	-1.26873
SFRP1	-21.0891	1.00158e-98	6.14801e-98	-1.26748
EGF	-3.0341	0.00241254	0.00365512	-1.26677
LGALS3	-3.72315	0.000196754	0.000324065	-1.26644
HIST1H1E	-3.13078	0.00174341	0.00267228	-1.26626
RAB32	-24.8506	2.54673e-136	1.87813e-135	-1.26616
HJURP	-6.17708	6.52969e-10	1.40871e-09	-1.26516
DOCK8	-7.28821	3.14104e-13	7.48248e-13	-1.26479
DLGAP5	-9.42446	4.32318e-21	1.23695e-20	-1.26459
LEO1	-15.8586	1.22576e-56	5.49493e-56	-1.26379
JAK1	-20.0907	8.8909e-90	5.17253e-89	-1.26185
IFT88	-9.7164	2.56693e-22	7.5593e-22	-1.26104
CLSPN	-11.2975	1.3493e-29	4.46863e-29	-1.26018
PRC1	-11.5251	9.86071e-31	3.31603e-30	-1.25933
CASC10	-11.8446	2.29467e-32	7.87862e-32	-1.25775
PPFIBP1	-26.8841	3.36655e-159	2.78032e-158	-1.25605
ACADVL	-32.0818	7.90288e-226	8.97602e-225	-1.25581
RBM11	-4.84382	1.27366e-06	2.39286e-06	-1.25528
CCDC88A	-16.7268	8.35891e-63	3.98609e-62	-1.25285
MRPL39	-20.7268	1.98423e-95	1.19145e-94	-1.25272
LAMB2	-11.5595	6.60546e-31	2.22562e-30	-1.25176
SCLT1	-8.06495	7.32641e-16	1.86309e-15	-1.25119
SPRY2	-19.9135	3.11101e-88	1.78806e-87	-1.2505
DPPA4	-6.81121	9.6778e-12	2.21569e-11	-1.2501
P2RX4	-12.1139	8.91926e-34	3.12174e-33	-1.24991
IFT122	-8.24836	1.60575e-16	4.14786e-16	-1.24978
ST8SIA4	-9.49855	2.12832e-21	6.16364e-21	-1.24955
CXCL16	-4.54187	5.57566e-06	1.01439e-05	-1.24931
RP11-298J20.3	-4.75205	2.01361e-06	3.74538e-06	-1.24722
FGGY	-8.13845	4.00359e-16	1.02307e-15	-1.24635
IGSF8	-12.4045	2.47005e-35	8.81005e-35	-1.24454
PTOV1	-35.9379	7.81267e-283	1.13631e-281	-1.24375
CYP27A1	-14.2484	4.58938e-46	1.86279e-45	-1.24141
DDIT4	-48.5108	0	0	-1.24049
CENPK	-13.4447	3.30835e-41	1.27185e-40	-1.23888
SERPINB1	-23.5578	1.04519e-122	7.29684e-122	-1.2379
NDFIP2	-24.7873	1.22951e-135	9.04172e-135	-1.23718
NDUFAF1	-15.6376	4.03952e-55	1.7955e-54	-1.23487
COL9A3	-14.4673	1.94982e-47	8.01985e-47	-1.23377
ECT2	-10.0011	1.50774e-23	4.52927e-23	-1.23376
RTN4R	-8.88777	6.23463e-19	1.70824e-18	-1.23292
PSIP1	-37.1519	4.07752e-302	6.35414e-301	-1.23255
LAMP2	-18.1866	6.59618e-74	3.45376e-73	-1.23252
SYNE1	-9.26332	1.98172e-20	5.59974e-20	-1.232
ZNF350	-4.38685	1.15004e-05	2.04887e-05	-1.23003
SMTN	-10.1667	2.79283e-24	8.49201e-24	-1.22766
RSPH1	-3.25825	0.00112103	0.0017459	-1.22537
PDIA3	-49.1608	0	0	-1.22522
ASMTL	-10.6385	1.97318e-26	6.19027e-26	-1.22396
CDC25C	-5.21206	1.86756e-07	3.64735e-07	-1.22334
LPAR1	-3.90241	9.52414e-05	0.000160659	-1.22289
GDPD1	-3.29021	0.00100113	0.00156756	-1.22204
ARSE	-13.6828	1.28558e-42	5.00841e-42	-1.22166
BBS2	-7.22172	5.13353e-13	1.21186e-12	-1.22144
C14orf132	-7.29327	3.02518e-13	7.20975e-13	-1.22095
CYR61	-13.7336	6.38745e-43	2.50147e-42	-1.21965
RP11-337C18.8	-5.48156	4.21589e-08	8.46411e-08	-1.21795
TRMT11	-12.0377	2.25213e-33	7.84576e-33	-1.21518
LOXL2	-3.36011	0.00077911	0.00123022	-1.21382
C4orf19	-5.52224	3.34696e-08	6.76367e-08	-1.21263
DECR1	-34.7822	4.51735e-265	6.08042e-264	-1.21183
SPINK5	-3.11039	0.0018684	0.00285968	-1.21174
OPN3	-9.47949	2.55539e-21	7.38005e-21	-1.21159
HES6	-19.9122	3.19256e-88	1.83292e-87	-1.20806
MCCC1	-11.8634	1.83477e-32	6.31198e-32	-1.20783
CCDC18	-6.44403	1.16343e-10	2.57688e-10	-1.20688
FMO5	-5.84106	5.18702e-09	1.08594e-08	-1.20423
GPM6B	-11.4335	2.84335e-30	9.4887e-30	-1.20387
FAM84A	-6.01412	1.8087e-09	3.84348e-09	-1.20381
FERMT2	-31.1568	4.10708e-213	4.35317e-212	-1.20061
FOXJ1	-4.2105	2.54808e-05	4.44428e-05	-1.19941
C10orf12	-3.74267	0.000182076	0.000301122	-1.19739
POMC	-3.03001	0.00244547	0.00370393	-1.1973
KNTC1	-4.49824	6.8517e-06	1.24094e-05	-1.19696
ORAI3	-12.6941	6.37355e-37	2.31588e-36	-1.19656
CTD-3051D23.4	-2.79869	0.00513106	0.00752977	-1.19572
UFL1	-16.4454	9.04734e-61	4.21458e-60	-1.19544
INPP1	-10.359	3.80845e-25	1.17369e-24	-1.19358
PDLIM3	-9.16537	4.9379e-20	1.38558e-19	-1.1923
HAUS7	-4.56882	4.9048e-06	8.94828e-06	-1.18961
DHRS7	-32.3319	2.49685e-229	2.89237e-228	-1.18931
RRAS	-7.77451	7.57405e-15	1.8813e-14	-1.1866
CCDC191	-3.76922	0.000163758	0.000271513	-1.18642
ZNF429	-3.52566	0.000422435	0.000680785	-1.18426
PLXDC2	-4.37915	1.19145e-05	2.11975e-05	-1.18395
DUSP10	-6.16959	6.84671e-10	1.47589e-09	-1.18382
FIG4	-7.17322	7.32546e-13	1.72078e-12	-1.18286
SMAP2	-15.4076	1.45418e-53	6.36095e-53	-1.18273
ZDBF2	-6.10508	1.02752e-09	2.20949e-09	-1.18222
PMP22	-5.31018	1.09514e-07	2.16058e-07	-1.18217
NBPF19	-4.99788	5.7963e-07	1.10402e-06	-1.18176
RASA2	-12.971	1.78773e-38	6.62458e-38	-1.18101
GTSE1	-9.43716	3.83025e-21	1.09831e-20	-1.18033
DEPDC1	-5.76623	8.1064e-09	1.68567e-08	-1.18023
KIF14	-3.98878	6.64145e-05	0.000113052	-1.17939
CBWD2	-5.80518	6.4297e-09	1.34234e-08	-1.17875
HIST2H2AC	-4.6777	2.90117e-06	5.36009e-06	-1.17798
RP3-428L16.2	-4.6964	2.64791e-06	4.89909e-06	-1.17741
PIBF1	-4.78739	1.68963e-06	3.1551e-06	-1.17688
MAPK13	-7.97493	1.5247e-15	3.85856e-15	-1.17674
CHAC1	-16.4043	1.7826e-60	8.25261e-60	-1.17544
TMEM59	-46.114	0	0	-1.17513
FAM227B	-4.08708	4.36834e-05	7.52884e-05	-1.17463
RP11-107N15.1	-3.6605	0.000251722	0.000411752	-1.17457
MBNL2	-8.37185	5.67222e-17	1.48499e-16	-1.17453
CRMP1	-8.29034	1.12925e-16	2.92565e-16	-1.17224
HS6ST1	-20.0554	1.81016e-89	1.04961e-88	-1.17214
LGMN	-22.5361	1.83764e-112	1.22885e-111	-1.17214
IFITM3	-55.0533	0	0	-1.17107
APOM	-5.59301	2.23172e-08	4.5468e-08	-1.17012
SMYD3	-15.9282	4.04014e-57	1.82206e-56	-1.17011
SASH1	-9.22644	2.79771e-20	7.86724e-20	-1.1681
MYL12A	-73.8203	0	0	-1.16674
SDK1	-4.1597	3.18663e-05	5.53223e-05	-1.16501
SDC2	-15.3159	5.98772e-53	2.6018e-52	-1.16387
TLE1	-39.0051	0	0	-1.16333
MANF	-52.0222	0	0	-1.16302
UCP2	-23.0093	3.76149e-117	2.56448e-116	-1.1624
CTSC	-26.9698	3.33988e-160	2.76703e-159	-1.16218
SMC3	-45.1991	0	0	-1.16212
PEX3	-6.26148	3.81351e-10	8.32674e-10	-1.16031
ENDOG	-9.14096	6.19001e-20	1.73506e-19	-1.16029
NDN	-35.9107	2.08297e-282	3.01283e-281	-1.15944
CLDN23	-6.99838	2.58938e-12	6.00442e-12	-1.158
SMC5	-22.1952	3.82551e-109	2.50693e-108	-1.15772
PTGES3L	-8.25604	1.50587e-16	3.8937e-16	-1.15664
MAP1B	-39.2157	0	0	-1.15454
ING3	-9.29895	1.41845e-20	4.02111e-20	-1.1536
COL6A2	-12.1545	5.4262e-34	1.90682e-33	-1.15219
NOMO1	-8.09994	5.49886e-16	1.40244e-15	-1.15202
CCNH	-13.6742	1.44735e-42	5.63443e-42	-1.15075
PYCR2	-27.0868	1.40997e-161	1.1737e-160	-1.1495
SLC1A4	-5.92994	3.0305e-09	6.39053e-09	-1.14911
SLF1	-8.73648	2.40482e-18	6.50393e-18	-1.14886
FKBP5	-3.22491	0.00126011	0.00195147	-1.14885
TCTN2	-3.56842	0.000359142	0.000582368	-1.14605
CASC5	-5.78276	7.34854e-09	1.53051e-08	-1.14561
AC007405.6	-8.64565	5.34978e-18	1.43575e-17	-1.14457
EMC3	-26.5676	1.60781e-155	1.30317e-154	-1.14282
KCNG1	-22.5243	2.39931e-112	1.60036e-111	-1.14152
IQCA1	-10.1757	2.54436e-24	7.74551e-24	-1.14086
ZNF595	-4.74226	2.11346e-06	3.92693e-06	-1.14064
EMC7	-32.0362	3.41362e-225	3.86877e-224	-1.13796
ZNF563	-4.3558	1.32581e-05	2.3556e-05	-1.13759
FRG1	-27.9308	1.12745e-171	9.85528e-171	-1.13668
HSPA4L	-3.50598	0.000454934	0.000731807	-1.13572
NES	-13.573	5.79386e-42	2.24052e-41	-1.13413
CBX4	-6.85096	7.33558e-12	1.68535e-11	-1.1338
C1orf168	-3.50298	0.00046009	0.00073942	-1.13367
MND1	-9.55204	1.27167e-21	3.6971e-21	-1.13324
GID4	-11.7466	7.35528e-32	2.51058e-31	-1.13279
AP001347.6	-11.694	1.36726e-31	4.64867e-31	-1.13217
CTC-260E6.6	-8.38831	4.93177e-17	1.29178e-16	-1.13143
ARHGEF28	-2.78723	0.00531603	0.00778812	-1.13039
CENPC	-9.29857	1.42349e-20	4.03284e-20	-1.12828
RP1-313I6.12	-8.35011	6.81986e-17	1.77656e-16	-1.12662
KLHDC8B	-20.9071	4.61052e-97	2.7973e-96	-1.12652
TMEM45A	-21.6891	2.59846e-104	1.65317e-103	-1.12454
INSR	-20.1422	3.14806e-90	1.8376e-89	-1.12444
SKIDA1	-4.40371	1.06416e-05	1.90295e-05	-1.1234
ERO1B	-2.99751	0.00272194	0.0040919	-1.12329
SORT1	-14.6719	9.76147e-49	4.07259e-48	-1.12223
CEP162	-7.89114	2.9944e-15	7.51976e-15	-1.12191
AMN1	-10.9184	9.41574e-28	3.01718e-27	-1.12077
RFC4	-16.8304	1.46141e-63	7.03952e-63	-1.11724
KCNK12	-5.49952	3.80836e-08	7.67831e-08	-1.11546
MTERF3	-9.01255	2.01326e-19	5.58634e-19	-1.11525
ZBTB8OS	-44.0748	0	0	-1.11479
SYT17	-8.92589	4.42125e-19	1.21905e-18	-1.11431
PSENEN	-46.2306	0	0	-1.11325
GAL	-3.78972	0.000150817	0.000250771	-1.11323
TUSC3	-43.2395	0	0	-1.11299
POC5	-4.80318	1.56165e-06	2.91716e-06	-1.11192
NXN	-26.9743	2.95612e-160	2.45297e-159	-1.10972
FBLIM1	-34.1577	1.02886e-255	1.31715e-254	-1.10961
KCNJ3	-7.67168	1.69753e-14	4.18665e-14	-1.10938
MCM6	-14.8242	1.02237e-49	4.31007e-49	-1.10935
CCDC50	-41.3993	0	0	-1.10805
DDX59	-8.39571	4.63093e-17	1.21481e-16	-1.10803
CDS1	-11.0083	3.48624e-28	1.12609e-27	-1.10797
DPP10	-3.98688	6.69473e-05	0.000113884	-1.10764
CDK1	-9.05061	1.42172e-19	3.95963e-19	-1.10751
SNAPC1	-15.1228	1.14504e-51	4.89824e-51	-1.10734
STEAP1B	-6.75754	1.40352e-11	3.2021e-11	-1.10685
PERP	-69.0477	0	0	-1.10653
PLEKHG4B	-3.92839	8.55171e-05	0.000144675	-1.105
MORN2	-26.0392	1.78076e-149	1.40001e-148	-1.1049
PIGT	-29.9602	3.2435e-197	3.18033e-196	-1.10483
TGFB1I1	-11.2368	2.68983e-29	8.87457e-29	-1.10466
WDR86	-12.3032	8.70771e-35	3.08899e-34	-1.10377
PIM1	-12.521	5.72962e-36	2.05763e-35	-1.10191
TMEM55A	-11.2387	2.63277e-29	8.69179e-29	-1.10167
MANSC1	-5.80748	6.34219e-09	1.3246e-08	-1.1013
HM13	-37.7099	0	0	-1.10113
DHX16	-14.9939	8.0519e-51	3.42206e-50	-1.10113
FAM159B	-5.02681	4.98718e-07	9.53372e-07	-1.09986
EXOSC9	-12.1466	5.97815e-34	2.09937e-33	-1.09861
SAAL1	-14.6981	6.6317e-49	2.77566e-48	-1.09857
CCP110	-9.88932	4.63156e-23	1.38024e-22	-1.09767
OSGEPL1	-3.20129	0.00136813	0.00211501	-1.09689
ERICH5	-5.23159	1.68058e-07	3.292e-07	-1.09676
RAB17	-16.895	4.90059e-64	2.36493e-63	-1.09666
PARP6	-11.5802	5.19135e-31	1.75254e-30	-1.0945
FBXO16	-6.68489	2.311e-11	5.23827e-11	-1.09406
ZNF37A	-9.76426	1.60285e-22	4.73886e-22	-1.09355
TMEM63A	-22.1653	7.43507e-109	4.85412e-108	-1.09151
TMLHE	-6.49103	8.52515e-11	1.89786e-10	-1.09111
CMTM8	-15.2203	2.59172e-52	1.11689e-51	-1.09108
EZH2	-16.415	1.49387e-60	6.92815e-60	-1.08921
CD40	-3.30392	0.000953444	0.00149782	-1.08879
ERI1	-12.7547	2.93528e-37	1.07326e-36	-1.08795
GTF2B	-12.6026	2.04273e-36	7.38145e-36	-1.08759
RCOR2	-4.34488	1.3935e-05	2.46999e-05	-1.08723
TTC26	-3.00005	0.00269932	0.00405906	-1.08671
RP11-212P7.2	-4.73213	2.22181e-06	4.12239e-06	-1.08656
CTA-243E7.1	-5.67423	1.3931e-08	2.86951e-08	-1.08579
HBP1	-14.7095	5.60549e-49	2.35179e-48	-1.08403
TIAM1	-5.92082	3.20332e-09	6.74682e-09	-1.08386
SRR	-11.3264	9.70836e-30	3.21932e-29	-1.08369
TNFRSF12A	-36.5903	4.08008e-293	6.13887e-292	-1.08299
ENPP4	-3.02284	0.00250411	0.00378727	-1.08247
IER2	-30.3317	4.3789e-202	4.38393e-201	-1.08156
SATB1	-9.88809	4.6888e-23	1.3965e-22	-1.07895
ACYP2	-13.1624	1.44408e-39	5.42412e-39	-1.07848
HSP90B1	-64.7476	0	0	-1.07835
BRCA2	-7.23202	4.75859e-13	1.1264e-12	-1.07722
BEX4	-51.7019	0	0	-1.07639
KNSTRN	-11.9816	4.43935e-33	1.54141e-32	-1.07619
GEMIN8	-8.87262	7.14457e-19	1.95245e-18	-1.07545
CENPF	-9.61327	7.02802e-22	2.05235e-21	-1.07534
TCEAL8	-52.8666	0	0	-1.07212
JADE1	-26.7239	2.48165e-157	2.0303e-156	-1.07161
RP11-37B2.1	-6.7994	1.05057e-11	2.4042e-11	-1.07075
SYCP2L	-2.70321	0.00686736	0.00996605	-1.07056
IFNGR1	-11.9256	8.70976e-33	3.01217e-32	-1.06924
NPL	-5.59378	2.22182e-08	4.52839e-08	-1.06871
ARHGAP28	-13.8486	1.29731e-43	5.13044e-43	-1.068
PDLIM5	-31.7269	6.60917e-221	7.3162e-220	-1.06562
CD59	-38.1004	0	0	-1.06518
ZNF680	-5.62213	1.88617e-08	3.86082e-08	-1.06206
BCAS2	-28.3002	3.43336e-176	3.04696e-175	-1.06174
MBNL1	-3.67835	0.000234747	0.000384947	-1.06075
AURKB	-9.45544	3.21664e-21	9.24893e-21	-1.0605
BEX2	-33.3881	2.04134e-244	2.51493e-243	-1.06048
WWOX	-11.966	5.35264e-33	1.85605e-32	-1.05997
FBXO5	-10.3511	4.13609e-25	1.27167e-24	-1.05951
FGF12	-6.84026	7.905e-12	1.8122e-11	-1.05754
DSEL	-9.58582	9.17237e-22	2.6726e-21	-1.05672
FICD	-5.58375	2.35393e-08	4.79021e-08	-1.05638
STC2	-21.7791	3.66227e-105	2.33849e-104	-1.05556
CCDC109B	-3.33685	0.000847321	0.00133592	-1.0553
ARG2	-12.2114	2.70264e-34	9.51648e-34	-1.05385
NUDT6	-4.32304	1.53894e-05	2.71951e-05	-1.05321
CAPN10-AS1	-5.1429	2.7053e-07	5.25211e-07	-1.05276
TRNP1	-5.77195	7.83597e-09	1.63073e-08	-1.05275
GLMN	-9.70717	2.81035e-22	8.25293e-22	-1.05231
ACTA2	-3.03431	0.00241086	0.00365467	-1.05207
VASP	-42.6432	0	0	-1.05102
C21orf58	-7.32706	2.35252e-13	5.62713e-13	-1.05057
UXS1	-22.3927	4.63718e-111	3.07735e-110	-1.05032
TLE4	-9.04124	1.54903e-19	4.30962e-19	-1.04921
TAF1A	-3.48841	0.000485895	0.000779456	-1.04815
RAP1GAP2	-5.75851	8.48619e-09	1.76254e-08	-1.04715
CYB5R2	-7.83922	4.53359e-15	1.13307e-14	-1.04686
HEXB	-18.0904	3.7967e-73	1.9761e-72	-1.04563
DAAM1	-30.4269	2.42358e-203	2.44979e-202	-1.04483
INPP4A	-13.5007	1.54827e-41	5.9696e-41	-1.0446
RAD54B	-3.74836	0.000177993	0.000294462	-1.04245
POLG2	-6.12218	9.23065e-10	1.98732e-09	-1.04168
SMC2	-16.2745	1.49825e-59	6.89352e-59	-1.04121
LRP5	-11.596	4.31892e-31	1.4599e-30	-1.03875
GSDMD	-5.52638	3.26909e-08	6.60886e-08	-1.0384
GPX7	-14.8263	9.90786e-50	4.1803e-49	-1.03781
KRTCAP2	-44.4528	0	0	-1.03665
ITM2B	-40.4044	0	0	-1.03633
ITPKB	-4.15533	3.24822e-05	5.63355e-05	-1.03625
MXRA5	-4.45206	8.5051e-06	1.53264e-05	-1.03457
LMBRD1	-13.0964	3.4525e-39	1.29031e-38	-1.0342
CDC42EP1	-31.3235	2.23346e-215	2.40132e-214	-1.0336
FAM155B	-6.79337	1.09547e-11	2.50476e-11	-1.03343
ANKRD26	-13.4193	4.66325e-41	1.78746e-40	-1.03237
TCTN1	-14.4285	3.4248e-47	1.40425e-46	-1.03165
NUP62CL	-2.78057	0.00542644	0.0079432	-1.03145
ITGAV	-25.4303	1.16607e-142	8.92621e-142	-1.03104
ARHGAP29	-18.894	1.27716e-79	6.97308e-79	-1.03088
ATAD2	-8.45806	2.71873e-17	7.1859e-17	-1.03074
TTTY15	-17.9521	4.62111e-72	2.38151e-71	-1.03061
PCNA	-13.3807	7.8402e-41	2.99863e-40	-1.03017
SPOCK1	-4.29368	1.75737e-05	3.09401e-05	-1.02907
ZNF626	-13.0997	3.30487e-39	1.23602e-38	-1.02827
CCNB2	-8.80068	1.35985e-18	3.69496e-18	-1.02818
APC	-14.2795	2.93575e-46	1.19438e-45	-1.02814
ADGRV1	-4.75111	2.023e-06	3.76152e-06	-1.02806
FAM229B	-24.1177	1.62914e-128	1.16692e-127	-1.02715
ABHD3	-7.23322	4.71693e-13	1.11704e-12	-1.02657
ZC2HC1A	-9.72265	2.41415e-22	7.11338e-22	-1.02632
BUB1B	-5.32808	9.92559e-08	1.96189e-07	-1.02576
NFATC1	-3.84177	0.000122151	0.000204014	-1.02428
EMC2	-18.4657	3.89873e-76	2.07668e-75	-1.02309
RAPGEF5	-3.476	0.000508952	0.000815444	-1.02306
TMEM44	-4.6962	2.65046e-06	4.90209e-06	-1.02274
POC1B	-10.3629	3.65627e-25	1.12812e-24	-1.02263
CASP10	-3.05338	0.00226278	0.00344717	-1.02234
TGFB1	-22.3816	5.94393e-111	3.93456e-110	-1.02192
KIF23	-6.24135	4.33801e-10	9.44835e-10	-1.02144
ARL13B	-7.68116	1.5766e-14	3.89391e-14	-1.01585
LGALS8	-5.93743	2.89515e-09	6.11251e-09	-1.01584
BCAM	-18.5059	1.85135e-76	9.89148e-76	-1.01578
PCM1	-35.3122	3.81632e-273	5.28631e-272	-1.0157
CTSB	-35.5191	2.49333e-276	3.50001e-275	-1.01512
WBP5	-70.1201	0	0	-1.01412
HADHB	-19.6528	5.46653e-86	3.0977e-85	-1.01376
FUT11	-7.4715	7.92831e-14	1.91921e-13	-1.01298
DAD1	-65.1619	0	0	-1.01246
NUAK2	-9.44699	3.48711e-21	1.00101e-20	-1.0114
LRRC75A	-6.5381	6.23048e-11	1.39176e-10	-1.01044
CHKB	-2.99113	0.00277951	0.00417245	-1.01024
C8orf59	-43.8646	0	0	-1.00982
ZNF585A	-3.50429	0.000457822	0.000736002	-1.00693
MRPL16	-21.9708	5.47507e-107	3.53048e-106	-1.00611
MANEA	-9.49028	2.30412e-21	6.66539e-21	-1.00531
ZNF846	-4.91296	8.97104e-07	1.69392e-06	-1.0053
GAREM1	-5.62113	1.89708e-08	3.88164e-08	-1.00366
PMAIP1	-13.8433	1.39623e-43	5.51746e-43	-1.00351
SCCPDH	-23.9204	1.88046e-126	1.3396e-125	-1.00343
PSMC2	-27.6671	1.73986e-168	1.49834e-167	-1.00258
NCAPG2	-5.12263	3.01308e-07	5.83018e-07	-1.0022
SALL4	-22.5252	2.34874e-112	1.56862e-111	-1.00063
GNAZ	-3.11965	0.00181067	0.00277294	-1.00059

## Sheet: CLC D16 DEG
Logfold change threshold = 1.0						Logfold change threshold = 1.0
p-value threshold = 0.01, Wilcoxon-rank-sum test						p-value threshold = 0.01, Wilcoxon-rank-sum test
Negative logfold change						Positive logfold change
D16_names	D16_scores	D16_pvals	D16_pvals_adj	D16_logfoldchanges		D16_names	D16_scores	D16_pvals	D16_pvals_adj	D16_logfoldchanges
PAX6	-21.3281	6.23382e-101	4.1633e-100	-27.874		GIF	42.5682	0	0	9.30376
SLC6A14	-8.12242	4.56964e-16	1.15032e-15	-26.469		CST5	31.3724	4.82096e-216	6.48909e-215	8.78266
LINC01467	-12.2564	1.55316e-34	5.40356e-34	-26.4339		IGSF23	13.3951	6.45482e-41	2.43497e-40	7.22687
CTD-2007L18.5	-13.5654	6.41904e-42	2.45508e-41	-26.4038		HOXA1	55	0	0	7.16317
NOS2	-8.84969	8.7762e-19	2.36015e-18	-26.3347		CYP26B1	44.1321	0	0	6.84957
EGFLAM-AS4	-13.2745	3.25278e-40	1.21741e-39	-26.3004		STAR	48.7742	0	0	6.75463
TSPYL5	-13.3894	6.97718e-41	2.63013e-40	-25.851		SFRP4	19.3592	1.70442e-83	1.00161e-82	6.51122
LINC00371	-10.9473	6.84714e-28	2.16495e-27	-25.7965		CST2	24.9247	4.01214e-137	3.42143e-136	6.3963
RP11-148B6.2	-9.51572	1.80468e-21	5.13272e-21	-25.5332		HOTAIRM1	72.6472	0	0	5.95022
RP11-404P21.3	-4.70044	2.596e-06	4.79966e-06	-24.9946		GFRA1	29.3932	6.71063e-190	7.89592e-189	5.89845
BHLHE22	-5.29757	1.17357e-07	2.30046e-07	-24.9621		PALMD	32.7781	1.20759e-235	1.84881e-234	5.77727
C2CD4A	-3.82007	0.000133416	0.0002239	-24.7333		GLIPR1	15.3698	2.60945e-53	1.14049e-52	5.4563
VWF	-5.14446	2.68296e-07	5.17611e-07	-24.5497		NRK	13.7482	5.21913e-43	2.02126e-42	5.28292
ARHGEF15	-5.4813	4.2222e-08	8.38674e-08	-24.5472		CALB2	14.6085	2.47797e-48	1.02243e-47	5.23929
RP11-397G17.1	-2.84782	0.00440192	0.00648339	-24.4467		HOXA5	8.57522	9.88945e-18	2.60338e-17	4.92938
OTX2-AS1	-4.72341	2.31925e-06	4.30319e-06	-24.3902		HOXA-AS2	26.4507	3.58354e-154	3.37472e-153	4.88581
ASB5	-4.03442	5.47378e-05	9.42167e-05	-24.194		RP11-834C11.4	73.2362	0	0	4.84926
GUCA2B	-3.07749	0.00208753	0.00317558	-24.1653		ACTG2	28.8727	2.62845e-183	2.94071e-182	4.62056
TMPRSS11E	-3.83538	0.000125372	0.000210738	-24.0677		CNR1	11.9416	7.1851e-33	2.45089e-32	4.58156
RP11-400N13.2	-3.7282	0.000192852	0.00032036	-24.0407		EDN1	34.6283	9.48246e-263	1.60162e-261	4.54126
PCAT18	-3.35308	0.000799166	0.00126456	-23.9909		NOL4	15.378	2.29891e-53	1.0056e-52	4.52678
LMX1A	-3.69758	0.000217666	0.000359753	-23.916		CDKN2B-AS1	15.8524	1.35256e-56	6.15825e-56	4.45451
OSR2	-3.76648	0.000165567	0.000276526	-23.8822		HOXA3	31.9233	1.26883e-223	1.80533e-222	4.35916
PPP1R16B	-3.2306	0.00123532	0.00192676	-23.7919		NKAIN4	9.7573	1.71665e-22	4.97419e-22	4.29841
RP11-19O2.2	-3.21529	0.00130315	0.00202832	-23.7498		NEURL3	8.06939	7.06535e-16	1.76668e-15	4.29405
SOX10	-3.10045	0.00193224	0.00294963	-23.6997		UPK1A	8.43689	3.25884e-17	8.43465e-17	4.28115
LINC00458	-29.0663	9.57107e-186	1.08238e-184	-12.0848		GLYATL2	16.1019	2.47445e-58	1.15371e-57	4.25533
GP2	-18.5249	1.29979e-76	7.14885e-76	-11.7829		URAD	9.8682	5.71792e-23	1.67071e-22	4.21396
RP11-148B6.1	-53.2917	0	0	-11.1543		FAM162B	9.83575	7.8977e-23	2.30247e-22	4.1851
RP3-467D16.3	-21.7392	8.74846e-105	6.01141e-104	-10.3175		CLIC6	26.311	1.4348e-152	1.33439e-151	4.15989
CCK	-11.7898	4.40491e-32	1.48227e-31	-9.81386		ACAN	10.8246	2.63185e-27	8.26656e-27	4.13753
GLIS3-AS1	-8.63022	6.12362e-18	1.61691e-17	-9.78102		AC104654.2	23.6112	2.95558e-123	2.31668e-122	4.11803
XXbac-B444P24.8	-4.49412	6.98577e-06	1.25869e-05	-8.73782		GSTA1	49.2153	0	0	4.11768
TFF2	-9.93622	2.89613e-23	8.48581e-23	-8.68201		UPK1A-AS1	9.22533	2.82696e-20	7.87337e-20	4.0865
SFTA2	-3.28452	0.00102157	0.00160244	-8.54733		DPYSL5	11.6295	2.9169e-31	9.68479e-31	4.06001
AGR2	-16.9288	2.75841e-64	1.37422e-63	-8.49328		TIMP3	38.0171	0	0	4.0526
EOMES	-27.2231	3.46522e-163	3.46257e-162	-8.41412		HOXB3	9.17691	4.43627e-20	1.22771e-19	4.02914
SOX21	-9.75549	1.74749e-22	5.06078e-22	-8.2881		CREB5	19.0819	3.57013e-81	2.04745e-80	3.91747
MYCT1	-16.6185	5.1184e-62	2.4907e-61	-8.12423		SKAP2	62.1659	0	0	3.90187
FAM78B	-9.16122	5.13162e-20	1.4179e-19	-8.06992		PDE11A	27.8042	3.8583e-170	4.00835e-169	3.85027
GSC	-28.8421	6.36575e-183	7.10684e-182	-8.0168		FLT1	11.8654	1.78998e-32	6.07018e-32	3.82582
FGF8	-16.3773	2.77856e-60	1.32985e-59	-7.77117		CAMK2B	7.38688	1.50314e-13	3.58235e-13	3.82011
REN	-7.55542	4.17509e-14	1.00694e-13	-7.38633		HOXB2	40.6018	0	0	3.81028
TRDN	-29.907	1.59575e-196	1.96135e-195	-7.34995		PTGIS	17.6758	6.43795e-70	3.37428e-69	3.7956
FGF18	-12.9633	1.97503e-38	7.22154e-38	-7.32479		ADAMTSL4	23.4405	1.65295e-121	1.27841e-120	3.75553
LGR5	-11.9822	4.40665e-33	1.50805e-32	-7.30072		TNFSF15	17.2361	1.42322e-66	7.27731e-66	3.75185
RP4-668E10.4	-3.10017	0.00193413	0.00295164	-7.29751		CYP2E1	14.6333	1.72308e-48	7.13768e-48	3.74303
SHISA2	-38.3834	0	0	-7.2242		NR2F1	8.98899	2.49502e-19	6.81123e-19	3.73817
SOX21-AS1	-4.83643	1.32194e-06	2.48267e-06	-7.10623		BAALC	16.058	5.02175e-58	2.33309e-57	3.70529
CTD-2501M5.1	-8.73092	2.52604e-18	6.73097e-18	-7.08452		NCF2	13.2214	6.60192e-40	2.45683e-39	3.64892
RGS1	-4.09556	4.21149e-05	7.30419e-05	-7.08228		HOXB7	8.67559	4.11409e-18	1.0907e-17	3.59114
CYP2B6	-3.88025	0.00010435	0.000176024	-7.05559		AL592183.1	18.5638	6.30917e-77	3.48101e-76	3.57403
NOG	-5.34323	9.13037e-08	1.79522e-07	-7.05514		FBLN7	17.2925	5.35781e-67	2.75575e-66	3.52636
CD34	-19.3611	1.64204e-83	9.66035e-83	-7.03434		LYPD1	46.406	0	0	3.46757
RP11-449P1.1	-16.1502	1.13242e-58	5.30826e-58	-7.02101		HSPA2	18.6422	1.46151e-77	8.14959e-77	3.41038
GC	-4.27492	1.91204e-05	3.37882e-05	-6.88366		TGFBI	24.6885	1.41961e-134	1.18739e-133	3.40471
IL34	-6.50523	7.75745e-11	1.70879e-10	-6.86158		RNASE4	9.05864	1.32093e-19	3.62303e-19	3.37734
CLVS2	-16.9451	2.09311e-64	1.04476e-63	-6.85209		ISX	24.8792	1.24931e-136	1.06019e-135	3.3754
GRPR	-3.94071	8.12405e-05	0.000138109	-6.74519		FHL1	27.3112	3.12003e-164	3.14768e-163	3.35765
PIK3R5	-12.6768	7.95538e-37	2.84524e-36	-6.73475		IGFBP7	60.1589	0	0	3.32196
PLCXD3	-16.4377	1.02758e-60	4.94069e-60	-6.71969		FAM149A	19.2596	1.17319e-82	6.83295e-82	3.31691
LIMD1-AS1	-12.0077	3.23877e-33	1.10983e-32	-6.71392		CGREF1	7.2362	4.61443e-13	1.08981e-12	3.30364
CFC1B	-6.66086	2.72238e-11	6.0864e-11	-6.66918		PCED1B	13.2663	3.62927e-40	1.35638e-39	3.29617
FAM212A	-3.51366	0.000441971	0.000712927	-6.5335		TFPI2	44.2538	0	0	3.29559
SEMA3E	-32.9781	1.67528e-238	2.57993e-237	-6.49078		GPM6A	14.8019	1.42436e-49	5.96158e-49	3.29181
GRIN2B	-6.08143	1.19118e-09	2.50785e-09	-6.45137		RP11-798M19.6	14.9516	1.51962e-50	6.40122e-50	3.24
RP1-56K13.5	-4.65516	3.23726e-06	5.94123e-06	-6.44971		GGT1	24.7896	1.16155e-135	9.77794e-135	3.16946
GUCA2A	-5.13811	2.77519e-07	5.35011e-07	-6.42215		ADAMTS16	21.5083	1.30112e-102	8.76791e-102	3.14277
RFPL2	-2.95457	0.00313106	0.00466806	-6.3467		STXBP6	34.8407	5.88884e-266	1.01427e-264	3.10326
MYOCD	-15.0055	6.75377e-51	2.86338e-50	-6.33202		MASP1	12.7191	4.63107e-37	1.66198e-36	3.06721
RGS8	-4.02441	5.71182e-05	9.81526e-05	-6.2678		CDX2	35.4358	4.80518e-275	8.587e-274	3.06441
ETNPPL	-3.02337	0.00249979	0.00376226	-6.23565		PTRF	18.6421	1.46342e-77	8.15154e-77	3.06174
FOXC1	-3.97925	6.91345e-05	0.00011822	-6.20775		BHLHE40	15.9822	1.7006e-57	7.82453e-57	3.03506
RP11-805J14.5	-11.4964	1.37481e-30	4.52737e-30	-6.18206		CNN1	43.9024	0	0	3.02927
MEGF10	-4.82753	1.38238e-06	2.59061e-06	-6.16265		DIO1	6.22354	4.86046e-10	1.03833e-09	3.02869
CER1	-27.1657	1.65017e-162	1.64264e-161	-6.16244		GABRB1	6.75689	1.40989e-11	3.17922e-11	3.01711
IL18R1	-2.96853	0.00299228	0.00447134	-6.15709		CXCL8	6.7901	1.12052e-11	2.53875e-11	3.01559
ZIC2	-29.7991	4.0139e-195	4.91047e-194	-6.1561		ALDOC	37.8849	0	0	3.00873
IL2RG	-3.54586	0.000391332	0.000635354	-6.15492		LRRC26	22.0991	3.22367e-108	2.26566e-107	2.97021
CREB3L3	-9.83969	7.59419e-23	2.21522e-22	-6.15242		PRSS12	11.4393	2.65896e-30	8.71778e-30	2.96401
CFC1	-12.8407	9.70218e-38	3.51805e-37	-6.14525		PPFIA4	9.48752	2.36601e-21	6.72189e-21	2.95318
IGF1	-15.8071	2.7803e-56	1.25931e-55	-6.13197		DAPK2	12.6271	1.49619e-36	5.34381e-36	2.95055
GATA3-AS1	-8.73394	2.45945e-18	6.56019e-18	-6.12814		RP11-432J24.5	9.24982	2.24861e-20	6.27931e-20	2.9403
FGF17	-21.661	4.7838e-104	3.26571e-103	-6.12737		WNT11	7.33606	2.19979e-13	5.22127e-13	2.9379
COMT	-8.25241	1.5523e-16	3.9322e-16	-6.03964		SPX	10.0195	1.25147e-23	3.6875e-23	2.91771
RP11-222K16.2	-6.25016	4.10025e-10	8.78793e-10	-6.03195		C10orf54	27.1016	9.42816e-162	9.31431e-161	2.90961
C5orf17	-15.7113	1.26538e-55	5.6774e-55	-6.01982		TGM2	12.3984	2.66513e-35	9.32796e-35	2.87162
KCNK12	-43.0366	0	0	-6.00473		RAB38	27.9065	2.22586e-171	2.33559e-170	2.8678
FREM1	-28.4112	1.46853e-177	1.58868e-176	-5.91589		SNCAIP	16.1139	2.03642e-58	9.50327e-58	2.85862
SIM1	-3.41218	0.000644445	0.00102532	-5.87838		DENND3	12.8492	8.69384e-38	3.1546e-37	2.85553
RP11-385M4.1	-5.84639	5.02356e-09	1.03313e-08	-5.86071		ADORA2B	8.15739	3.42346e-16	8.62619e-16	2.85363
RP11-511B23.1	-53.8359	0	0	-5.85858		NR5A2	20.3151	9.462e-92	5.9262e-91	2.84407
CPB2	-4.75682	1.96667e-06	3.66459e-06	-5.82965		SLC16A3	70.6669	0	0	2.84196
SLITRK2	-14.2795	2.93844e-46	1.19046e-45	-5.81584		PDPN	14.453	2.4007e-47	9.83573e-47	2.82372
CCDC129	-6.65426	2.84737e-11	6.35732e-11	-5.79851		SULT2A1	6.50965	7.5325e-11	1.66134e-10	2.81565
TSPAN8	-5.39744	6.75978e-08	1.33362e-07	-5.79206		HIVEP3	10.6206	2.38998e-26	7.37414e-26	2.80988
TMEM132B	-3.465	0.000530234	0.000849802	-5.7596		SMTNL2	6.40647	1.48927e-10	3.24234e-10	2.80012
TMEM100	-9.55156	1.27761e-21	3.64356e-21	-5.69164		NAT8	6.67573	2.46006e-11	5.50935e-11	2.78784
CTD-2306M5.1	-3.95014	7.8104e-05	0.000132863	-5.66329		HBD	68.4539	0	0	2.78707
ESRRG	-25.3878	3.4376e-142	3.02509e-141	-5.66061		THBS1	16.2482	2.30001e-59	1.08592e-58	2.76548
FAM124A	-24.4777	2.5506e-132	2.11647e-131	-5.64869		GLYATL1	10.6027	2.89514e-26	8.91179e-26	2.76313
ANGPT1	-7.98284	1.43003e-15	3.55537e-15	-5.64304		TUBB8	12.0963	1.10511e-33	3.81182e-33	2.75809
C3	-6.03116	1.6279e-09	3.4122e-09	-5.59504		VSNL1	15.6054	6.6881e-55	2.97274e-54	2.75682
AGR3	-2.95435	0.00313331	0.00467008	-5.57354		LGALS3	60.7357	0	0	2.75626
A2M	-10.2806	8.62042e-25	2.59554e-24	-5.57319		HOXB-AS1	16.9957	8.83079e-65	4.42469e-64	2.74792
RP11-266O8.1	-2.97581	0.00292212	0.00437273	-5.57296		PDGFA	31.6036	3.29451e-219	4.58779e-218	2.74117
ST8SIA4	-26.7522	1.16548e-157	1.12384e-156	-5.56631		GDF15	57.3202	0	0	2.73845
LEFTY1	-41.6437	0	0	-5.55041		IL32	23.5194	2.58314e-122	2.00672e-121	2.73428
TAF9B	-28.7247	1.87758e-181	2.07406e-180	-5.54166		ACTA2	30.3156	7.13728e-202	9.07058e-201	2.71129
RP11-153K16.1	-3.83138	0.000127429	0.000214126	-5.53674		KCNJ8	17.0416	4.03624e-65	2.03405e-64	2.70464
LINC01405	-33.1378	8.49327e-241	1.32749e-239	-5.53215		SAMD4A	14.471	1.8478e-47	7.57641e-47	2.69437
PLXNA4	-7.00612	2.45016e-12	5.63666e-12	-5.51923		PFKP	57.1452	0	0	2.68824
LYZ	-10.1504	3.30127e-24	9.84365e-24	-5.4851		CHST15	15.9962	1.35795e-57	6.25902e-57	2.67808
PPP2R2B	-3.86387	0.000111603	0.000188015	-5.45774		ITGA11	7.00767	2.42317e-12	5.57703e-12	2.66199
RXRG	-5.73725	9.62272e-09	1.96508e-08	-5.4519		NTRK2	12.7392	3.58e-37	1.28831e-36	2.65845
SLC5A9	-16.6872	1.62542e-62	7.96137e-62	-5.43771		CTD-2540F13.2	12.025	2.62648e-33	9.01785e-33	2.64503
CTSE	-7.79712	6.3336e-15	1.55694e-14	-5.43466		TMEM27	22.2892	4.70439e-110	3.34222e-109	2.64461
RSPO3	-25.9451	2.0648e-148	1.8737e-147	-5.4056		PLEKHA2	8.07835	6.56495e-16	1.64391e-15	2.63029
PLSCR2	-26.0497	1.35714e-149	1.23797e-148	-5.40321		RP11-160E2.6	6.01616	1.78607e-09	3.73775e-09	2.62854
TRPM2	-3.96139	7.45142e-05	0.000126921	-5.40224		ADGRA2	15.5009	3.4181e-54	1.5065e-53	2.61726
HLX	-10.3383	4.72716e-25	1.43072e-24	-5.40202		LAMA3	7.13154	9.92518e-13	2.31381e-12	2.60903
CALCR	-9.99737	1.56503e-23	4.60883e-23	-5.39684		NHS	7.71357	1.22344e-14	2.98088e-14	2.60627
SLC38A4	-5.00981	5.44847e-07	1.04042e-06	-5.35848		PDLIM3	37.1574	3.32311e-302	6.35029e-301	2.59248
RPRM	-20.7892	5.42527e-96	3.49836e-95	-5.33693		HPX	40.5254	0	0	2.58414
AC068490.2	-17.5309	8.32524e-69	4.32021e-68	-5.23599		SULT1E1	5.85242	4.84465e-09	9.97506e-09	2.57004
ABCG1	-2.78455	0.00536028	0.00782448	-5.21971		HAUS4	15.048	3.5561e-51	1.51627e-50	2.56023
ZNF385D	-13.7534	4.85958e-43	1.8834e-42	-5.21094		RP11-838N2.3	11.0222	2.98666e-28	9.48342e-28	2.55037
ANK2	-15.8186	2.31714e-56	1.05135e-55	-5.20872		ONECUT1	25.526	1.01528e-143	8.99492e-143	2.53791
RP11-475O6.1	-4.6674	3.05038e-06	5.60938e-06	-5.15472		MN1	9.86232	6.06336e-23	1.77065e-22	2.53315
CHST2	-3.42576	0.000613072	0.000978374	-5.14869		SSUH2	9.12412	7.23191e-20	1.99401e-19	2.52444
LINC00992	-4.32245	1.54309e-05	2.73792e-05	-5.13455		NECAB1	7.47469	7.73835e-14	1.85522e-13	2.51565
TDGF1	-34.3064	6.29647e-258	1.03674e-256	-5.13431		NR2F2-AS1	6.69136	2.21105e-11	4.96019e-11	2.50937
ZIC3	-14.2794	2.93977e-46	1.19046e-45	-5.08867		LYST	26.4059	1.17279e-153	1.10049e-152	2.49855
C1orf61	-4.52759	5.96593e-06	1.07827e-05	-5.0702		NOX4	6.25664	3.93362e-10	8.43771e-10	2.49226
FXYD3	-11.4673	1.92651e-30	6.33219e-30	-5.06318		CASZ1	7.75773	8.6465e-15	2.11655e-14	2.49138
SLC6A19	-5.21063	1.88204e-07	3.65789e-07	-5.04019		DPEP1	17.1103	1.2446e-65	6.30852e-65	2.487
RP5-903G2.2	-6.99255	2.69927e-12	6.19885e-12	-5.02474		DPP6	11.2945	1.39767e-29	4.5258e-29	2.48335
PLPP4	-14.0789	5.12327e-45	2.03223e-44	-4.98463		JAM2	5.08131	3.74838e-07	7.19447e-07	2.4828
NLRP2	-20.8603	1.2285e-96	7.97079e-96	-4.98379		ANG	30.5802	2.24563e-205	2.90323e-204	2.48093
TRPA1	-8.25665	1.49819e-16	3.79695e-16	-4.98264		DHRS3	56.5065	0	0	2.47962
RP11-114G22.1	-19.7008	2.12055e-86	1.27623e-85	-4.94713		CKMT2	8.38293	5.16286e-17	1.3297e-16	2.46957
TRPM3	-7.12483	1.0421e-12	2.42723e-12	-4.92575		SPINK1	64.2478	0	0	2.46314
MME	-6.99877	2.58214e-12	5.93506e-12	-4.88993		ELF3	42.3852	0	0	2.45464
NTN1	-13.1858	1.05889e-39	3.92659e-39	-4.87807		CDH11	23.995	3.13866e-127	2.5167e-126	2.44942
NPY	-14.2501	4.47824e-46	1.80648e-45	-4.86269		ESAM	11.5439	7.92085e-31	2.61828e-30	2.44728
HGD	-10.9583	6.06057e-28	1.91857e-27	-4.8387		FAM110C	10.5124	7.57571e-26	2.31696e-25	2.44447
FAM155B	-22.399	4.02548e-111	2.88731e-110	-4.83136		PFKFB4	24.8201	5.43469e-136	4.58968e-135	2.44227
ZNF506	-6.19759	5.73334e-10	1.22131e-09	-4.80788		PLG	5.42626	5.75472e-08	1.1379e-07	2.44191
RP11-180C16.1	-7.33869	2.15699e-13	5.12199e-13	-4.80459		PLEKHG4B	18.577	4.93353e-77	2.72489e-76	2.43751
SIX3	-7.70205	1.33901e-14	3.25943e-14	-4.74336		RND3	43.1971	0	0	2.43069
IRX3	-14.3039	2.06826e-46	8.39489e-46	-4.71874		ARHGAP10	32.4419	7.04952e-231	1.04862e-229	2.43001
SVIL-AS1	-5.44674	5.13011e-08	1.01632e-07	-4.68086		CEACAM6	27.6153	7.29136e-168	7.51527e-167	2.39581
CPLX1	-2.96632	0.00301386	0.00449974	-4.67853		RAP1GAP2	26.5263	4.82173e-155	4.57366e-154	2.39148
CCDC152	-8.53358	1.41891e-17	3.72029e-17	-4.65407		HABP4	41.6482	0	0	2.38301
FAM179A	-3.66823	0.000244237	0.00040278	-4.65245		ADAMTS9-AS2	5.78916	7.07382e-09	1.44795e-08	2.37509
SAMD5	-8.55092	1.22108e-17	3.20964e-17	-4.6434		CYR61	50.9451	0	0	2.3684
RP11-267C16.1	-5.05617	4.27752e-07	8.19805e-07	-4.63206		ITPKA	7.22502	5.01019e-13	1.17956e-12	2.36456
CD247	-5.11195	3.18852e-07	6.13338e-07	-4.6278		MYL3	15.0431	3.83111e-51	1.63219e-50	2.36211
DYNC1I1	-16.1191	1.87263e-58	8.75453e-58	-4.62532		ARG1	4.23366	2.29919e-05	4.04794e-05	2.33466
UPK1B	-3.16154	0.00156936	0.00241895	-4.60594		RFX6	30.2669	3.12232e-201	3.9489e-200	2.33022
RP11-295M3.4	-7.34035	2.13038e-13	5.06111e-13	-4.58536		IQGAP2	44.0587	0	0	2.31742
TDO2	-2.72901	0.00635239	0.00918308	-4.58159		ACOT2	20.4006	1.65019e-92	1.04101e-91	2.30706
C2CD4B	-3.02913	0.00245257	0.0036965	-4.56719		RP11-302B13.5	4.93329	8.08571e-07	1.53339e-06	2.30422
BMP6	-7.65207	1.97776e-14	4.79201e-14	-4.56448		ANKRD1	51.0632	0	0	2.29355
CNNM1	-5.56398	2.63697e-08	5.28404e-08	-4.56357		RDM1	8.83923	9.63777e-19	2.58919e-18	2.29097
CSMD3	-3.13639	0.00171041	0.00262707	-4.51214		PDK1	27.928	1.22063e-171	1.28596e-170	2.28682
NCR1	-9.73533	2.13134e-22	6.16216e-22	-4.49729		TNC	10.6047	2.8351e-26	8.73212e-26	2.28567
ZG16	-8.71152	2.99813e-18	7.96863e-18	-4.49344		AKAP7	29.6708	1.82944e-193	2.21735e-192	2.28552
RP11-89K21.1	-5.73687	9.64417e-09	1.96869e-08	-4.49125		SULT1A2	7.73808	1.0093e-14	2.46372e-14	2.2816
AJAP1	-13.3725	8.75621e-41	3.29364e-40	-4.48527		COL1A1	25.8472	2.61598e-147	2.34944e-146	2.28078
GRAMD1B	-15.7108	1.27491e-55	5.71524e-55	-4.46927		CYP26A1	69.2391	0	0	2.27909
GAL	-43.866	0	0	-4.46641		RRAS	28.5488	2.90608e-179	3.17667e-178	2.27503
ISL1	-6.52775	6.67653e-11	1.47503e-10	-4.46486		NPPB	60.6509	0	0	2.27286
IL1R1	-3.0042	0.00266282	0.00400072	-4.42617		EBF4	16.6622	2.46642e-62	1.20468e-61	2.27273
DMRTA2	-3.39348	0.000690118	0.00109532	-4.39815		C4orf19	20.5694	5.16248e-94	3.30449e-93	2.27222
CD80	-3.08016	0.00206887	0.00314993	-4.38839		RAB31	31.2307	4.0819e-214	5.4662e-213	2.26436
FLJ22447	-14.0834	4.80278e-45	1.90944e-44	-4.35395		EMP3	21.8768	4.31852e-106	2.99098e-105	2.26104
RASGRF2	-11.8562	1.99954e-32	6.77204e-32	-4.346		ARHGAP6	8.17262	3.01755e-16	7.61807e-16	2.2573
NPAS2	-3.51635	0.000437525	0.000706191	-4.33318		RND1	27.73	3.03753e-169	3.14318e-168	2.25618
TFAP2C	-3.4314	0.000600473	0.00095856	-4.3199		TTC6	9.52334	1.67704e-21	4.77485e-21	2.25051
NT5E	-5.28803	1.23638e-07	2.42007e-07	-4.2844		TDRD12	13.1162	2.65949e-39	9.81331e-39	2.25039
SLCO3A1	-4.36819	1.25281e-05	2.22968e-05	-4.26993		KCTD1	18.2396	2.50387e-74	1.35437e-73	2.24653
LINC00348	-13.3363	1.42297e-40	5.34099e-40	-4.25718		PXDC1	17.947	5.06162e-72	2.6961e-71	2.24028
NEK11	-3.87171	0.000108073	0.000182186	-4.25441		ANKRD29	16.675	1.99133e-62	9.73538e-62	2.23935
CNTN1	-3.39369	0.000689575	0.00109479	-4.24327		TSPAN2	51.3568	0	0	2.23603
CHMP4C	-17.0259	5.27608e-65	2.65375e-64	-4.23349		IGF2-AS	20.3643	3.46818e-92	2.18262e-91	2.23411
RUNX1T1	-4.37216	1.23023e-05	2.19172e-05	-4.22268		P4HA2	45.1619	0	0	2.2244
SAMD3	-4.69268	2.69647e-06	4.98367e-06	-4.20847		RRAGD	15.0305	4.6335e-51	1.97244e-50	2.21655
TNFSF14	-3.74793	0.000178298	0.000296747	-4.18213		JPH2	9.15097	5.6423e-20	1.55818e-19	2.20639
UGT2A3	-2.87672	0.0040183	0.00593507	-4.17964		PDGFB	17.9362	6.15739e-72	3.26979e-71	2.20367
CTD-3035K23.6	-4.31116	1.62397e-05	2.87851e-05	-4.17515		LGALS2	16.6246	4.62156e-62	2.25102e-61	2.20104
RPS4Y1	-57.749	0	0	-4.16162		GSTA2	56.8398	0	0	2.19901
WBSCR17	-13.8054	2.365e-43	9.19312e-43	-4.15131		HULC	31.4754	1.88662e-217	2.59274e-216	2.19552
CXCL14	-9.50971	1.91188e-21	5.43464e-21	-4.14042		NR1H4	4.88943	1.01128e-06	1.90744e-06	2.1951
GMPR	-17.1096	1.25801e-65	6.37035e-65	-4.10315		MAFF	15.4816	4.62055e-54	2.03134e-53	2.19254
FGF13-AS1	-6.09479	1.09583e-09	2.31548e-09	-4.09265		ROBO2	22.526	2.30954e-112	1.66797e-111	2.18662
FAM222A	-7.1211	1.0707e-12	2.49275e-12	-4.09243		PLK2	51.6079	0	0	2.18142
COL4A4	-7.23085	4.79974e-13	1.13103e-12	-4.05482		GRIN2A	9.23984	2.46874e-20	6.8867e-20	2.17957
DSCAM	-20.2277	5.58153e-91	3.47501e-90	-4.03102		HES1	55.9292	0	0	2.17684
FMN2	-11.6837	1.54423e-31	5.15005e-31	-4.01895		TSHZ2	19.8782	6.28643e-88	3.82741e-87	2.16836
MARCH11	-8.76947	1.79501e-18	4.80013e-18	-4.00911		RAB6B	30.3818	9.54241e-203	1.21864e-201	2.16763
ERBB4	-36.5043	9.46262e-292	1.74459e-290	-4.0065		SPOCK2	25.7239	6.31738e-146	5.64468e-145	2.16202
FAM19A4	-8.2939	1.09598e-16	2.78706e-16	-4		LOX	19.4521	2.79852e-84	1.65571e-83	2.14646
SEMA6D	-30.6013	1.17698e-205	1.52541e-204	-3.9888		C4orf47	7.16877	7.56738e-13	1.77125e-12	2.14381
LZTS1	-10.0554	8.69429e-24	2.57194e-23	-3.97998		CYP2S1	26.0522	1.27141e-149	1.1618e-148	2.13961
SHISA9	-21.793	2.70522e-105	1.86621e-104	-3.95968		AFAP1L1	5.70154	1.18731e-08	2.41427e-08	2.13497
MB	-5.5813	2.38724e-08	4.79096e-08	-3.95303		PROSER2	27.9147	1.77076e-171	1.86179e-170	2.13236
SERHL2	-14.8854	4.10241e-50	1.71979e-49	-3.93219		HSPB8	34.426	1.0316e-259	1.70393e-258	2.12936
F5	-3.12574	0.00177356	0.00272168	-3.92705		ITGB6	8.11951	4.68067e-16	1.17714e-15	2.12809
NNMT	-6.81851	9.19873e-12	2.08866e-11	-3.92578		POMC	8.73311	2.47772e-18	6.60557e-18	2.11806
SLC35F3	-13.8945	6.84444e-44	2.66847e-43	-3.9024		RARRES2	43.1808	0	0	2.11099
MAMDC2	-6.77748	1.22291e-11	2.76356e-11	-3.89682		SDSL	29.4371	1.83978e-190	2.16961e-189	2.11031
LEFTY2	-24.8853	1.07305e-136	9.12095e-136	-3.85949		ZNF367	7.50942	5.93893e-14	1.42709e-13	2.10671
GABRB3	-28.2111	4.27712e-175	4.58914e-174	-3.84549		PARD3B	14.2047	8.56653e-46	3.44504e-45	2.09633
JAKMIP1	-3.48924	0.000484397	0.000778963	-3.83993		CXCL16	16.9246	2.96319e-64	1.47483e-63	2.09496
LMX1B	-4.90567	9.31071e-07	1.75933e-06	-3.83848		C1S	5.12809	2.92696e-07	5.63854e-07	2.09433
ZNF790-AS1	-6.83447	8.23099e-12	1.87299e-11	-3.81891		ZBTB16	19.5891	1.91725e-85	1.14597e-84	2.08674
MXRA5	-13.9872	1.86517e-44	7.32087e-44	-3.81711		ACSM3	10.979	4.8211e-28	1.52804e-27	2.08478
EYA2	-12.3348	5.88047e-35	2.05268e-34	-3.77452		SLC7A3	23.1634	1.06518e-118	8.04805e-118	2.07965
ALB	-14.9168	2.56132e-50	1.07547e-49	-3.77156		CAV1	20.7476	1.2876e-95	8.28238e-95	2.07961
PDGFD	-11.7769	5.13196e-32	1.7236e-31	-3.76789		CAPG	49.1553	0	0	2.07363
FAM159B	-18.4459	5.62545e-76	3.08105e-75	-3.74381		ARHGEF28	10.7786	4.34316e-27	1.3601e-26	2.07119
NFASC	-14.6306	1.79228e-48	7.41846e-48	-3.73593		FLNC	29.2669	2.73442e-188	3.14668e-187	2.07069
TFF1	-25.1225	2.82335e-139	2.43945e-138	-3.73376		FRMD4B	23.5248	2.27628e-122	1.77096e-121	2.07042
PLXNA2	-29.0526	1.42531e-185	1.60839e-184	-3.71966		SLC30A4	10.7383	6.72812e-27	2.10193e-26	2.07019
ZNF630	-3.18486	0.00144822	0.00224213	-3.70687		HAUS7	14.2121	7.71017e-46	3.10303e-45	2.06958
SOX17	-38.6194	0	0	-3.70052		RBPMS-AS1	14.177	1.27253e-45	5.10572e-45	2.05329
SERPINA4	-6.46388	1.02051e-10	2.2376e-10	-3.69926		CSRP1	32.2719	1.73652e-228	2.53979e-227	2.04779
PODXL	-51.0944	0	0	-3.69405		NES	41.5516	0	0	2.03547
AC084219.4	-7.07431	1.50191e-12	3.48246e-12	-3.68841		SH2B2	9.46621	2.90175e-21	8.22607e-21	2.03121
TNNC1	-20.9735	1.14486e-97	7.50249e-97	-3.68757		PPP1R13L	31.3832	3.43135e-216	4.64251e-215	2.02981
TMEM139	-3.19209	0.00141248	0.00218939	-3.68523		RP11-736K20.5	38.6224	0	0	2.02728
TRG-AS1	-7.04972	1.79277e-12	4.14435e-12	-3.68371		WEE1	54.057	0	0	2.02203
STC1	-29.2917	1.32228e-188	1.53514e-187	-3.66802		FGG	38.0461	0	0	2.01649
PCDHGA10	-94.8662	0	0	-3.65682		CDCA7L	27.5552	3.83686e-167	3.93146e-166	2.01608
RP4-710M16.2	-15.0573	3.08963e-51	1.31845e-50	-3.58284		AXL	14.8704	5.13206e-50	2.14972e-49	2.01545
DDIT4L	-26.4794	1.67186e-154	1.58012e-153	-3.58172		RBP7	6.70778	1.97607e-11	4.44445e-11	2.01402
ADAMTS18	-8.09312	5.81566e-16	1.45837e-15	-3.57727		CDKN2B	18.3922	1.51686e-75	8.27319e-75	2.01085
ZBTB11-AS1	-9.45047	3.37322e-21	9.54195e-21	-3.57485		MEGF6	26.9259	1.09358e-159	1.0663e-158	2.00883
PHACTR1	-17.0638	2.76019e-65	1.39367e-64	-3.5439		TMEM74B	23.1112	3.57079e-118	2.6786e-117	1.99724
OSBP2	-6.58035	4.69357e-11	1.04089e-10	-3.54336		TGFB1I1	31.4129	1.35e-216	1.84078e-215	1.99708
PAMR1	-3.48417	0.000493659	0.000793604	-3.47401		NUP62CL	10.0884	6.21776e-24	1.84663e-23	1.99603
LINC00694	-2.91287	0.00358129	0.00531358	-3.47212		HLA-B	51.5002	0	0	1.98458
IFITM1	-13.5825	5.08554e-42	1.94648e-41	-3.45375		KLC3	19.0799	3.71323e-81	2.12719e-80	1.98434
CASP4	-3.5957	0.000323525	0.000529368	-3.45299		ARSI	9.24648	2.32013e-20	6.47558e-20	1.98232
TAL2	-13.9144	5.17687e-44	2.02587e-43	-3.42589		PYGL	23.7188	2.30897e-124	1.82075e-123	1.97778
RP11-65I12.1	-2.80886	0.00497174	0.00727965	-3.41749		RP4-621F18.2	6.39312	1.62533e-10	3.53709e-10	1.9764
HIST1H2AC	-10.624	2.3046e-26	7.1191e-26	-3.40708		RP11-277P12.20	12.8108	1.42731e-37	5.1719e-37	1.96804
SOD3	-18.8212	5.06031e-79	2.84595e-78	-3.40504		PBK	19.2508	1.39044e-82	8.08929e-82	1.96761
MMP1	-3.48391	0.000494144	0.000793906	-3.39834		OVGP1	8.05626	7.86617e-16	1.96598e-15	1.96173
PCDH1	-8.54871	1.24475e-17	3.27021e-17	-3.39478		CYB5R2	23.1227	2.73582e-118	2.05816e-117	1.95799
PREX1	-21.1504	2.73512e-99	1.81051e-98	-3.38419		ZNF563	13.3998	6.05923e-41	2.28904e-40	1.95331
DLGAP1	-18.1433	1.44955e-73	7.80048e-73	-3.37161		CSRP2	62.9575	0	0	1.95132
NKX6-2	-6.07612	1.23126e-09	2.58702e-09	-3.36414		ONECUT2	60.1424	0	0	1.94622
CLDN11	-6.36333	1.9743e-10	4.28761e-10	-3.34959		FHOD3	6.46505	1.01265e-10	2.22129e-10	1.94543
IRX2	-4.74746	2.05983e-06	3.83407e-06	-3.33852		NT5M	3.95296	7.71915e-05	0.000131353	1.93947
FOXP2	-6.45262	1.09932e-10	2.40536e-10	-3.32379		ACTC1	36.1404	5.25726e-286	9.52492e-285	1.93025
PCP4	-18.9966	1.81977e-80	1.03794e-79	-3.32279		MTFP1	26.2712	4.09449e-152	3.78776e-151	1.92308
COL4A3	-3.59145	0.000328849	0.000537912	-3.31428		RELL1	5.5325	3.15691e-08	6.29699e-08	1.90848
KCNJ3	-20.8605	1.22419e-96	7.9527e-96	-3.30996		CXCL6	5.55028	2.85221e-08	5.70224e-08	1.90748
C3orf70	-3.92055	8.83471e-05	0.00014985	-3.30363		NAV2	44.3414	0	0	1.90501
SYT14	-4.49645	6.90959e-06	1.24582e-05	-3.30128		N4BP2L1	11.7131	1.09152e-31	3.64956e-31	1.90247
IGFBP5	-45.6506	0	0	-3.2992		LITAF	62.9491	0	0	1.90218
GATA3	-40.0855	0	0	-3.27389		PLEKHN1	5.23955	1.60966e-07	3.13549e-07	1.90053
PCDH17	-24.8758	1.36131e-136	1.15337e-135	-3.27183		SPON1	14.0957	4.03495e-45	1.60661e-44	1.88285
NOVA1-AS1	-6.49498	8.30453e-11	1.82623e-10	-3.25815		MYC	15.1915	4.0254e-52	1.73902e-51	1.88263
FAM167A	-6.68381	2.32804e-11	5.2204e-11	-3.24785		PLEKHF1	9.29975	1.40782e-20	3.95036e-20	1.88128
RNF152	-23.2788	7.2624e-120	5.56749e-119	-3.24571		SCMH1	26.3187	1.17081e-152	1.09081e-151	1.87157
RNF125	-15.9107	5.34455e-57	2.45259e-56	-3.23961		SH3YL1	57.1727	0	0	1.87139
NR0B1	-5.96237	2.48597e-09	5.17763e-09	-3.22971		NANOS3	8.32793	8.22666e-17	2.09814e-16	1.86966
KYNU	-21.744	7.87118e-105	5.4157e-104	-3.22815		INSIG2	43.0306	0	0	1.86949
UNC79	-5.43622	5.44228e-08	1.07735e-07	-3.22154		DOCK9	9.89752	4.26713e-23	1.2482e-22	1.86797
LINC01612	-26.3427	6.21797e-153	5.80344e-152	-3.21964		ABCA7	38.0816	0	0	1.85525
CXCR4	-22.8562	1.26894e-115	9.34484e-115	-3.21655		TNFSF13B	8.87202	7.18287e-19	1.93564e-18	1.84963
NPL	-15.0139	5.9541e-51	2.52844e-50	-3.21057		EFNA3	9.94045	2.77578e-23	8.14229e-23	1.84741
TMTC1	-13.9674	2.46505e-44	9.66817e-44	-3.20777		PPP1R32	4.15793	3.2115e-05	5.60888e-05	1.84279
MSMB	-5.71875	1.0731e-08	2.18543e-08	-3.20671		CCDC61	8.30415	1.00533e-16	2.56026e-16	1.83739
ANGPT2	-17.5069	1.27e-68	6.58388e-68	-3.19315		EFHD1	30.7262	2.54661e-207	3.35026e-206	1.83019
KLHL29	-3.44308	0.000575132	0.000920071	-3.18592		NRXN3	16.2527	2.13707e-59	1.01173e-58	1.82927
RP11-10A14.4	-5.55362	2.7981e-08	5.59834e-08	-3.15895		ZBTB20	24.421	1.02301e-131	8.44867e-131	1.8254
COL9A2	-24.3805	2.75258e-131	2.26611e-130	-3.15297		VTN	57.0933	0	0	1.82401
SLC34A2	-3.74125	0.000183107	0.00030446	-3.1467		PVT1	13.6126	3.37039e-42	1.29569e-41	1.82231
MAFB	-12.5944	2.26576e-36	8.04851e-36	-3.14326		PKP3	21.6948	2.29706e-104	1.57427e-103	1.82108
MIXL1	-12.7285	4.10708e-37	1.47596e-36	-3.14165		PROCR	9.21357	3.15454e-20	8.77174e-20	1.81742
DPYD	-8.28706	1.16083e-16	2.94911e-16	-3.13535		FAM181B	6.77006	1.28731e-11	2.90658e-11	1.81208
PPARGC1A	-5.73204	9.92317e-09	2.02485e-08	-3.13004		NEIL3	4.83714	1.31719e-06	2.47463e-06	1.81135
DIO3	-21.7884	2.9898e-105	2.05982e-104	-3.12882		DUSP1	41.8106	0	0	1.79411
SLC13A3	-9.73597	2.11782e-22	6.12647e-22	-3.12616		HMHA1	14.9304	2.08897e-50	8.78543e-50	1.79347
BST2	-18.2255	3.23886e-74	1.74832e-73	-3.12535		CABYR	7.38465	1.52853e-13	3.64121e-13	1.79304
RP11-20D14.6	-24.2114	1.68814e-129	1.37467e-128	-3.12228		SERPINI1	21.3491	3.9784e-101	2.66039e-100	1.79215
RASSF10	-21.0534	2.1296e-98	1.40436e-97	-3.12111		IGF2	51.9714	0	0	1.79106
PRODH2	-4.83059	1.36127e-06	2.55195e-06	-3.11589		COL6A2	32.0023	1.01401e-224	1.45065e-223	1.78864
SEMA5A	-12.9376	2.76171e-38	1.00839e-37	-3.11554		ADA	26.6087	5.37784e-156	5.11041e-155	1.78583
KLF8	-27.9462	7.34059e-172	7.74906e-171	-3.11544		TGFB2	34.7075	6.06324e-264	1.03411e-262	1.78428
RP1-193H18.2	-15.1262	1.08868e-51	4.67625e-51	-3.11391		DNAH14	32.446	6.17223e-231	9.20735e-230	1.78405
CALB1	-14.3658	8.47828e-47	3.46004e-46	-3.11383		MIF-AS1	8.96119	3.2119e-19	8.73637e-19	1.78279
CTC-260E6.6	-25.8931	7.96315e-148	7.1888e-147	-3.1117		BEND7	8.78033	1.63001e-18	4.36337e-18	1.78178
OTX2	-40.1742	0	0	-3.0983		KLHL5	42.8808	0	0	1.78147
LINC01426	-9.48006	2.54132e-21	7.21603e-21	-3.09002		BICC1	15.6812	2.0333e-55	9.08394e-55	1.78104
RSPH1	-6.53611	6.31374e-11	1.39606e-10	-3.08677		CDT1	28.1523	2.24856e-174	2.39785e-173	1.78068
SPOCK1	-18.2987	8.47469e-75	4.58878e-74	-3.08486		FAM71D	5.98627	2.14707e-09	4.48427e-09	1.77736
RP11-879F14.2	-3.23529	0.00121517	0.0018976	-3.08486		A1CF	31.3738	4.60838e-216	6.21894e-215	1.77612
NTS	-12.3918	2.89407e-35	1.01225e-34	-3.07893		TPTEP1	20.6112	2.17702e-94	1.39521e-93	1.77473
ABCG2	-8.62292	6.52706e-18	1.72256e-17	-3.07869		FAM69A	7.77853	7.3375e-15	1.80033e-14	1.77436
METTL7B	-4.96609	6.83151e-07	1.30072e-06	-3.07647		SAP30	14.3232	1.56803e-46	6.3744e-46	1.77191
SYT10	-8.94017	3.88591e-19	1.05423e-18	-3.07514		CTU1	9.71495	2.6037e-22	7.51129e-22	1.77068
GPR176	-11.9164	9.71666e-33	3.30581e-32	-3.06479		ENDOG	26.663	1.26447e-156	1.20597e-155	1.77047
SLC22A31	-3.88107	0.000103997	0.000175542	-3.05838		IGFBP2	67.5004	0	0	1.76925
PGA5	-4.09808	4.16591e-05	7.22993e-05	-3.05191		MEIOC	4.10453	4.0513e-05	7.04037e-05	1.76144
MCF2L2	-18.8926	1.31132e-79	7.41479e-79	-3.0513		SLC2A1	35.4299	5.92527e-275	1.05169e-273	1.76067
SULT1C2	-2.71728	0.0065821	0.00948634	-3.0317		RASD1	13.4697	2.35697e-41	8.93635e-41	1.75665
NHLH2	-2.71323	0.00666299	0.00959764	-3.02882		UBE2L6	25.2455	1.2689e-140	1.11103e-139	1.75245
BGN	-8.10797	5.14729e-16	1.29324e-15	-3.02342		LCP1	23.2315	2.1867e-119	1.66903e-118	1.75209
KCNJ13	-3.51985	0.000431793	0.000697154	-3.019		PRSS35	8.93133	4.20917e-19	1.14134e-18	1.74725
LRRC3	-16.0874	3.12843e-58	1.45604e-57	-3.01879		FZD2	26.0556	1.16353e-149	1.06508e-148	1.74649
DAB1	-25.0583	1.41613e-138	1.21754e-137	-2.99009		ARHGDIB	16.9883	1.00241e-64	5.01779e-64	1.74613
COL11A2	-3.02784	0.00246306	0.00370911	-2.98961		ARHGAP8	28.2241	2.95654e-175	3.17874e-174	1.74444
PAG1	-8.88674	6.2929e-19	1.69931e-18	-2.98795		HLA-C	48.5516	0	0	1.7399
TNS2	-3.75875	0.000170763	0.000284568	-2.98621		TXNIP	31.7761	1.38516e-221	1.96019e-220	1.73566
RP11-297L17.2	-12.1727	4.3426e-34	1.50383e-33	-2.973		IQCD	5.18739	2.13257e-07	4.13867e-07	1.73524
ZNF649	-16.923	3.04567e-64	1.51445e-63	-2.96914		DGKA	4.90304	9.43665e-07	1.78184e-06	1.73402
GPR37	-23.0095	3.74815e-117	2.78373e-116	-2.96674		NUAK2	24.1015	2.41027e-128	1.94455e-127	1.73215
HESX1	-16.0318	7.65972e-58	3.54296e-57	-2.9627		FAM162A	68.5709	0	0	1.7264
PORCN	-40.1858	0	0	-2.96232		MIR4435-2HG	33.5421	1.17568e-246	1.88253e-245	1.72509
FOXH1	-37.2143	4.00045e-303	7.70088e-302	-2.95354		AFP	56.0643	0	0	1.72122
CAT	-4.77627	1.78579e-06	3.33467e-06	-2.94518		RARA	33.4202	6.97073e-245	1.10938e-243	1.72012
HAS2	-20.8034	4.03198e-96	2.60635e-95	-2.91038		GPC3	68.5649	0	0	1.71515
PDK4	-3.29264	0.000992519	0.00155827	-2.90294		BEND5	16.0652	4.47486e-58	2.08085e-57	1.71489
MT1F	-5.45409	4.92237e-08	9.75901e-08	-2.89713		TMEM56	49.3267	0	0	1.71046
RP1-60O19.1	-9.25314	2.17998e-20	6.09416e-20	-2.88914		LIPC	38.2887	0	0	1.70335
RP11-10A14.3	-3.97725	6.97175e-05	0.000119094	-2.88448		C10orf10	11.2133	3.51008e-29	1.12822e-28	1.70267
PCDH10	-15.2299	2.24093e-52	9.69709e-52	-2.88133		ACTA1	32.202	1.65572e-227	2.40815e-226	1.69931
NR4A2	-5.02416	5.05648e-07	9.6768e-07	-2.87604		BTG3	42.7604	0	0	1.69877
LFNG	-4.96948	6.71342e-07	1.27917e-06	-2.86583		RASSF1	21.9616	6.71612e-107	4.69501e-106	1.69743
HIST1H2BJ	-3.02798	0.00246195	0.00370851	-2.86482		LINC00672	5.52092	3.37234e-08	6.71901e-08	1.69628
EPAS1	-24.9813	9.76519e-138	8.36834e-137	-2.86065		DDB2	36.7646	6.78425e-296	1.26866e-294	1.69624
TMC5	-4.2407	2.22821e-05	3.92561e-05	-2.85245		GOLGA6L9	11.093	1.356e-28	4.31612e-28	1.69316
LRIG3	-26.1526	9.19572e-151	8.462e-150	-2.8358		FAM24B	8.28533	1.17784e-16	2.99087e-16	1.68858
PRDM1	-24.6591	2.9382e-134	2.45366e-133	-2.83233		MND1	22.7064	3.87671e-114	2.83894e-113	1.68393
MTUS1	-10.5114	7.65765e-26	2.34066e-25	-2.83231		TTK	13.5217	1.16472e-41	4.4417e-41	1.68155
CCDC141	-29.2097	1.45889e-187	1.66422e-186	-2.83038		OTUD1	5.96406	2.46044e-09	5.12852e-09	1.68089
C1orf168	-6.88338	5.84487e-12	1.33524e-11	-2.80524		GBE1	17.302	4.54142e-67	2.33814e-66	1.67844
MSR1	-3.02806	0.00246133	0.00370851	-2.80164		GS1-259H13.2	5.01204	5.38573e-07	1.02881e-06	1.67739
CCL2	-19.1977	3.86851e-82	2.24562e-81	-2.79025		RAMP1	21.2209	6.12308e-100	4.05828e-99	1.67722
FRY-AS1	-3.98402	6.77604e-05	0.000115983	-2.79019		TCP10L	4.1843	2.8605e-05	5.0107e-05	1.67595
IGSF21	-6.57207	4.96199e-11	1.09903e-10	-2.78614		IGFBP6	48.7382	0	0	1.67402
AP3B2	-6.41543	1.40427e-10	3.06111e-10	-2.77989		SCML1	15.493	3.87014e-54	1.7043e-53	1.6718
ST8SIA1	-3.04244	0.00234668	0.00354917	-2.76633		RP11-553L6.5	12.8911	5.05127e-38	1.84053e-37	1.66644
SCGN	-8.74588	2.21288e-18	5.90552e-18	-2.76286		MTR	19.7696	5.43982e-87	3.29282e-86	1.66581
CAMKMT	-23.7323	1.67291e-124	1.32117e-123	-2.76191		KIFC1	22.8776	7.76709e-116	5.72796e-115	1.66473
ANKDD1A	-15.5542	1.48909e-54	6.58519e-54	-2.76048		SMYD3	33.0935	3.6902e-240	5.75057e-239	1.66408
C9orf47	-4.06525	4.79819e-05	8.28605e-05	-2.75919		PNCK	4.08767	4.35721e-05	7.54943e-05	1.65759
SALL1	-24.1567	6.3554e-129	5.15122e-128	-2.74706		ZNF846	14.5871	3.39361e-48	1.39913e-47	1.65694
LRRC32	-4.63832	3.51248e-06	6.43954e-06	-2.74238		IL18	7.65054	2.0013e-14	4.84682e-14	1.65588
CCKBR	-30.6502	2.62298e-206	3.40792e-205	-2.74054		KLF3	38.6727	0	0	1.65556
ITPKB	-9.95711	2.34785e-23	6.89087e-23	-2.73449		COTL1	38.0718	0	0	1.65536
MAP2K6	-25.773	1.78216e-146	1.59784e-145	-2.71653		ANXA1	5.7674	8.05019e-09	1.64652e-08	1.65278
DOK5	-3.70131	0.00021449	0.000354952	-2.70411		PANK4	12.6073	1.925e-36	6.85202e-36	1.65165
FERMT1	-4.7264	2.28535e-06	4.2433e-06	-2.69069		SF3A2	46.4285	0	0	1.64996
RP11-337C18.8	-9.97939	1.87622e-23	5.51595e-23	-2.68928		TM4SF18	3.53018	0.000415283	0.000671909	1.64983
TAC4	-10.0687	7.59679e-24	2.25109e-23	-2.68749		ENO2	38.1074	0	0	1.64973
ICOSLG	-7.19412	6.28627e-13	1.47534e-12	-2.68165		IRF1	4.10654	4.01634e-05	6.98193e-05	1.64756
FAM20A	-13.1811	1.12794e-39	4.17376e-39	-2.68078		GUCY1A3	6.35503	2.08393e-10	4.52007e-10	1.64717
RGMA	-20.0384	2.54974e-89	1.57249e-88	-2.67693		EHD2	3.63861	0.000274112	0.00045077	1.64556
LRIG1	-8.91018	5.09512e-19	1.378e-18	-2.67407		CEP57L1	15.7441	7.53664e-56	3.39895e-55	1.64124
ARHGAP28	-32.4215	1.36594e-230	2.02609e-229	-2.67358		PEX3	15.5568	1.43034e-54	6.33608e-54	1.64108
MYCN	-22.3228	2.21994e-110	1.5836e-109	-2.66466		LACC1	4.91054	9.08275e-07	1.71749e-06	1.64017
KLB	-15.4874	4.22141e-54	1.85742e-53	-2.66451		WIPF3	14.77	2.28581e-49	9.53664e-49	1.63196
ADCY2	-7.02096	2.20355e-12	5.08048e-12	-2.66245		BDNF	6.07961	1.20478e-09	2.53546e-09	1.62906
MEG3	-7.92386	2.30247e-15	5.69741e-15	-2.66102		CRISPLD1	16.5002	3.65753e-61	1.76831e-60	1.62825
KLF4	-3.53347	0.000410148	0.00066446	-2.65766		C15orf39	28.2084	4.60873e-175	4.93483e-174	1.62747
KIT	-21.6039	1.64944e-103	1.11871e-102	-2.65394		PRPS2	12.6708	8.58004e-37	3.06656e-36	1.62537
PRKCQ	-10.6651	1.48185e-26	4.59928e-26	-2.6458		SRI	72.5231	0	0	1.62535
LHX1	-22.9686	9.61364e-117	7.09972e-116	-2.63934		INSR	38.5031	0	0	1.62409
MOK	-17.7608	1.42178e-70	7.48183e-70	-2.63891		SYCP2L	6.70019	2.08151e-11	4.67357e-11	1.62311
NRG3	-4.51743	6.25946e-06	1.13055e-05	-2.63226		TIFA	6.44094	1.18736e-10	2.59474e-10	1.61496
CD3D	-3.7003	0.000215349	0.000356036	-2.60942		FAM216A	20.7988	4.43515e-96	2.86343e-95	1.61218
EPHB3	-13.3965	6.3409e-41	2.39373e-40	-2.60433		RAD51	15.3789	2.26939e-53	9.93522e-53	1.60988
VRTN	-13.4826	1.97937e-41	7.52104e-41	-2.60152		SYT1	4.08755	4.35959e-05	7.55106e-05	1.60882
FAM19A2	-4.0963	4.19808e-05	7.28335e-05	-2.59918		RAD51B	4.19204	2.7646e-05	4.85265e-05	1.60424
TTN	-39.3887	0	0	-2.59392		PLBD1	8.30089	1.03335e-16	2.63034e-16	1.60261
AOX1	-5.98315	2.18866e-09	4.5693e-09	-2.59361		CXCL1	7.53135	5.02168e-14	1.2089e-13	1.60201
FAM19A5	-20.8292	2.35363e-96	1.5252e-95	-2.58773		CPOX	15.09	1.8842e-51	8.06677e-51	1.60184
FAM184A	-30.0358	3.34473e-198	4.1402e-197	-2.56716		RARRES1	4.40388	1.06332e-05	1.90213e-05	1.60122
C9orf135	-9.58563	9.1897e-22	2.62936e-21	-2.56038		TF	14.4877	1.4486e-47	5.94425e-47	1.59977
RP11-12G12.7	-42.8168	0	0	-2.55924		CIART	7.37491	1.64459e-13	3.91591e-13	1.59926
MPZ	-4.21978	2.4454e-05	4.29668e-05	-2.53313		PHLDB3	10.6374	1.99513e-26	6.17042e-26	1.59704
LCN15	-9.81017	1.01795e-22	2.95783e-22	-2.52454		ZC3H12A	12.0214	2.74339e-33	9.41312e-33	1.59594
PALM3	-3.58432	0.000337959	0.000552122	-2.52174		EGLN1	36.5727	7.77466e-293	1.43845e-291	1.59566
FABP1	-10.2291	1.46806e-24	4.41513e-24	-2.51228		GABRA2	9.72404	2.38139e-22	6.87754e-22	1.59288
S1PR3	-16.3247	6.58167e-60	3.12719e-59	-2.51164		KCNS3	10.6476	1.78953e-26	5.54437e-26	1.59008
SLC30A1	-15.8051	2.87141e-56	1.29945e-55	-2.50962		LDHA	74.9522	0	0	1.58285
B4GALNT3	-17.9938	2.17874e-72	1.16407e-71	-2.50916		DPYSL3	47.7122	0	0	1.58113
SLC7A8	-28.6103	5.00349e-180	5.4923e-179	-2.50508		PGK1	73.3781	0	0	1.57757
GCNT1	-19.5375	5.26655e-85	3.14073e-84	-2.50225		RNF207	21.0994	8.05734e-99	5.3268e-98	1.57682
UNC5D	-14.1239	2.70492e-45	1.07949e-44	-2.5015		RNF165	5.89483	3.75075e-09	7.78087e-09	1.57177
ST3GAL1	-27.53	7.68807e-167	7.84693e-166	-2.49232		EMILIN2	12.772	2.35189e-37	8.50448e-37	1.56798
CECR6	-6.36171	1.99519e-10	4.3294e-10	-2.48566		RIT1	39.2963	0	0	1.56754
LINC00937	-10.3123	6.20186e-25	1.8738e-24	-2.48226		SERPINA5	40.9932	0	0	1.56691
RP11-817O13.8	-3.07182	0.00212758	0.00323086	-2.47979		HYI	36.12	1.10035e-285	1.9867e-284	1.5625
KCTD12	-14.6606	1.15326e-48	4.78485e-48	-2.47024		PPP2R5B	8.29562	1.08017e-16	2.74818e-16	1.56187
EHHADH	-15.3128	6.2833e-53	2.73477e-52	-2.45104		CMB9-22P13.1	7.01037	2.37691e-12	5.47295e-12	1.56145
PCSK9	-14.2694	3.39479e-46	1.3726e-45	-2.44826		CYP2R1	18.7793	1.11474e-78	6.25592e-78	1.55923
RP11-631N16.4	-8.42351	3.65371e-17	9.43801e-17	-2.44771		DPF3	7.07426	1.50246e-12	3.48246e-12	1.55892
RP4-635E18.6	-3.55641	0.000375956	0.000611147	-2.43914		SNX10	29.2855	1.58903e-188	1.84074e-187	1.55666
CNTNAP2	-22.6131	3.22211e-113	2.34319e-112	-2.43758		CDC25C	10.1231	4.36484e-24	1.29928e-23	1.55649
RP1-34B20.21	-3.1123	0.00185636	0.00283709	-2.43519		TAGLN	56.4449	0	0	1.55441
DPPA4	-11.2515	2.2772e-29	7.34202e-29	-2.43426		KIRREL	6.17581	6.58232e-10	1.40159e-09	1.55318
SEMA3A	-9.42629	4.24838e-21	1.19981e-20	-2.43422		MACROD1	34.6509	4.33563e-263	7.37056e-262	1.55121
DNMBP	-22.9718	8.91969e-117	6.60587e-116	-2.43078		CRYM	20.1828	1.38662e-90	8.61249e-90	1.54943
TUBA4A	-4.07133	4.67451e-05	8.07513e-05	-2.41989		TYMS	46.1625	0	0	1.54779
RP11-307E17.8	-4.97339	6.57909e-07	1.25403e-06	-2.41901		KIF2C	14.0051	1.45172e-44	5.7109e-44	1.5474
NLGN3	-2.73645	0.00621058	0.00899049	-2.41572		ZDBF2	14.0156	1.2521e-44	4.94048e-44	1.54632
VEPH1	-17.2241	1.75031e-66	8.94112e-66	-2.41472		MICAL2	13.193	9.62736e-40	3.57256e-39	1.5457
ZNF521	-6.061	1.35273e-09	2.83998e-09	-2.40902		BLVRA	33.5079	3.70017e-246	5.90674e-245	1.54534
IGFL3	-2.80065	0.00510004	0.007455	-2.40604		RP11-67L2.2	10.3105	6.31937e-25	1.9082e-24	1.54201
ELAVL2	-4.61091	4.00906e-06	7.32685e-06	-2.39801		RBPMS	57.3494	0	0	1.54153
LINC00176	-18.9523	4.22771e-80	2.40612e-79	-2.3888		SERPINF2	30.9725	1.26418e-210	1.67576e-209	1.53908
MAPK10	-17.2804	6.61032e-67	3.38998e-66	-2.38781		COX6A2	3.82423	0.000131179	0.000220287	1.53727
PITX2	-37.5954	0	4.98733e-308	-2.38558		RP11-390F4.6	13.4985	1.59578e-41	6.07233e-41	1.53543
FAM101A	-14.6414	1.52997e-48	6.34276e-48	-2.38072		FHL2	22.4527	1.20392e-111	8.67088e-111	1.53395
MANEA	-21.4016	1.29001e-101	8.6596e-101	-2.37651		SRR	24.7493	3.1519e-135	2.64901e-134	1.5319
C1orf21	-26.3582	4.13118e-153	3.86265e-152	-2.36881		EEPD1	18.8695	2.0328e-79	1.14819e-78	1.52983
RASL10B	-24.4316	7.90276e-132	6.54729e-131	-2.36368		TMEM187	12.4158	2.14577e-35	7.51523e-35	1.52961
RP11-1151B14.3	-7.75206	9.0412e-15	2.2111e-14	-2.34433		CAST	50.0107	0	0	1.52725
ABAT	-5.50568	3.67746e-08	7.31859e-08	-2.34031		PCSK5	6.82599	8.7322e-12	1.98532e-11	1.52652
RP11-1275H24.3	-5.48716	4.08452e-08	8.12251e-08	-2.33858		RP11-496I9.1	9.05977	1.30722e-19	3.58731e-19	1.52193
SMLR1	-15.2279	2.30841e-52	9.98087e-52	-2.33046		MTFR2	8.46013	2.67068e-17	6.92261e-17	1.52096
ST6GALNAC1	-5.46487	4.63247e-08	9.18773e-08	-2.3274		PPIL6	9.12663	7.06641e-20	1.94941e-19	1.52058
DSEL	-18.3032	7.79582e-75	4.22556e-74	-2.32647		BAG2	22.164	7.64799e-109	5.41147e-108	1.5191
S100A4	-14.6681	1.03195e-48	4.28493e-48	-2.32264		PCK2	34.5246	3.4252e-261	5.69344e-260	1.51701
MANEA-AS1	-16.4693	6.0956e-61	2.93891e-60	-2.31766		FBXL8	3.94545	7.96513e-05	0.000135451	1.51461
EPHA7	-5.15726	2.50593e-07	4.84709e-07	-2.31103		CDK1	24.3457	6.43177e-131	5.27849e-130	1.51214
TMEM44-AS1	-3.33782	0.000844393	0.00133331	-2.30803		GOLGA8B	16.4482	8.64152e-61	4.15873e-60	1.51187
TRMT44	-14.1156	3.04448e-45	1.21408e-44	-2.30202		ATF3	21.5998	1.80409e-103	1.22202e-102	1.51018
PRSS2	-14.9517	1.51889e-50	6.40122e-50	-2.29343		DONSON	22.5751	7.60669e-113	5.52408e-112	1.50886
CASC10	-19.9221	2.61708e-88	1.6027e-87	-2.28825		C5orf34	5.58708	2.30922e-08	4.64506e-08	1.50807
PLEKHB1	-23.6785	6.00437e-124	4.72765e-123	-2.28804		AC078941.1	4.68359	2.81898e-06	5.19542e-06	1.5061
KIAA1161	-16.1189	1.88013e-58	8.78178e-58	-2.284		F2RL1	21.6331	8.77484e-104	5.96689e-103	1.50509
NRGN	-14.9866	8.98819e-51	3.80454e-50	-2.27905		SBSPON	7.7003	1.3575e-14	3.30292e-14	1.50398
NTN4	-14.1729	1.34764e-45	5.3988e-45	-2.2721		VASN	9.57536	1.01503e-21	2.90103e-21	1.50317
SCGB1B2P	-3.60263	0.000315015	0.000515927	-2.26976		NOTCH2NL	3.19635	0.00139176	0.00215855	1.50287
SLC40A1	-32.031	4.0394e-225	5.81052e-224	-2.26148		PBX1	55.2695	0	0	1.50241
LRRC2	-5.01422	5.32492e-07	1.01794e-06	-2.25747		GPR137B	6.50112	7.97249e-11	1.75542e-10	1.50238
ROR2	-33.3277	1.53123e-243	2.42221e-242	-2.25425		SRPX	7.66377	1.80549e-14	4.38071e-14	1.50133
SOBP	-3.34944	0.000809738	0.0012809	-2.25177		FILIP1L	32.5543	1.82047e-232	2.74696e-231	1.49998
GADL1	-4.72837	2.26331e-06	4.20386e-06	-2.24571		RP5-862P8.2	7.71307	1.22831e-14	2.99136e-14	1.49822
TPK1	-16.3258	6.46881e-60	3.07635e-59	-2.24385		FILIP1	8.22231	1.99622e-16	5.05181e-16	1.49247
SFRP1	-41.4248	0	0	-2.24298		ADGRF4	3.68777	0.000226225	0.000373663	1.49245
IAH1	-39.5947	0	0	-2.242		F2	35.1612	7.83014e-271	1.37119e-269	1.49103
MMP16	-12.5645	3.31167e-36	1.1732e-35	-2.23722		JUNB	30.5167	1.5637e-204	2.00675e-203	1.49092
NUDT4	-52.9722	0	0	-2.23588		BNIP3L	57.6007	0	0	1.48912
PRR15L	-3.67376	0.000239008	0.00039428	-2.22399		TJP3	8.76455	1.8752e-18	5.01203e-18	1.48195
TUNAR	-8.84059	9.52171e-19	2.55933e-18	-2.22383		MFI2	7.07684	1.47482e-12	3.42144e-12	1.47873
RP3-428L16.2	-7.74694	9.41337e-15	2.30105e-14	-2.21153		ARG2	25.3549	7.92676e-142	6.96385e-141	1.47789
LGALS3BP	-7.40017	1.36015e-13	3.24305e-13	-2.21124		MTCL1	13.3862	7.28229e-41	2.74317e-40	1.47612
LINC00665	-39.6424	0	0	-2.20743		SLC8B1	4.46121	8.14989e-06	1.46391e-05	1.47275
SAXO2	-3.45914	0.000541908	0.000867716	-2.20734		PGBD5	5.44456	5.19336e-08	1.02846e-07	1.47242
CXCL12	-4.51555	6.31515e-06	1.14021e-05	-2.20665		BLVRB	41.0548	0	0	1.4714
RGS16	-6.58273	4.6188e-11	1.02475e-10	-2.20473		BRIP1	7.4837	7.22569e-14	1.7339e-13	1.46969
FGF14-AS2	-10.0559	8.65493e-24	2.56174e-23	-2.19136		CDCA3	16.5115	3.03419e-61	1.46966e-60	1.46895
SGIP1	-8.24337	1.67426e-16	4.23909e-16	-2.18784		STOM	21.2792	1.76817e-100	1.17788e-99	1.46237
HIST2H2BE	-3.8804	0.000104285	0.000175971	-2.1754		FAM83B	4.03219	5.52604e-05	9.50224e-05	1.46128
PLAC9	-32.2463	3.95932e-228	5.77465e-227	-2.16969		DUOX1	6.81862	9.19223e-12	2.08809e-11	1.46112
ANKS1B	-10.8461	2.08181e-27	6.55465e-27	-2.16597		MRPL38	5.36307	8.18194e-08	1.61055e-07	1.46111
TNNI3	-8.91587	4.84014e-19	1.31107e-18	-2.16559		FGB	47.1478	0	0	1.45985
PTPRT	-3.67531	0.000237561	0.000392017	-2.16371		FOXA1	27.8889	3.63822e-171	3.80995e-170	1.45951
AC005523.2	-4.05215	5.0749e-05	8.74372e-05	-2.16214		LBX2	10.5457	5.31524e-26	1.63134e-25	1.4593
MAP3K12	-6.02416	1.69986e-09	3.56161e-09	-2.15958		MMP11	22.3505	1.19411e-110	8.54146e-110	1.45888
RASSF3	-11.3226	1.01387e-29	3.29525e-29	-2.15677		ATP8B3	2.73934	0.00615628	0.00891682	1.45537
OLFM1	-4.66593	3.07229e-06	5.64241e-06	-2.15343		LCAT	10.1838	2.34175e-24	7.01452e-24	1.44819
COLEC12	-23.2418	1.72205e-119	1.3163e-118	-2.14201		DTNA	23.3909	5.29149e-121	4.08646e-120	1.4474
GABBR2	-2.74417	0.00606641	0.00879816	-2.1253		NRM	21.5575	4.50625e-103	3.04056e-102	1.44736
ARAP3	-3.47911	0.000503073	0.000807261	-2.11834		CCNB2	20.3167	9.1526e-92	5.73928e-91	1.4469
BCHE	-4.92427	8.46736e-07	1.60344e-06	-2.11635		MEIS1	18.9144	8.67863e-80	4.91257e-79	1.4466
MYO10	-26.0302	2.2566e-149	2.05488e-148	-2.112		CCDC160	5.32073	1.03352e-07	2.02983e-07	1.44533
MT1X	-6.5716	4.97766e-11	1.10203e-10	-2.11078		ROBO3	11.3535	7.12632e-30	2.32193e-29	1.44488
ONECUT3	-2.92215	0.00347627	0.00516362	-2.10989		RASL10A	3.20803	0.00133648	0.00207711	1.44181
MYLIP	-17.9339	6.41438e-72	3.40281e-71	-2.1038		SGF29	17.0617	2.86319e-65	1.44428e-64	1.43894
RP11-54H7.4	-8.58102	9.4037e-18	2.47799e-17	-2.10003		ANKZF1	27.2641	1.12969e-163	1.13533e-162	1.43889
SORCS1	-14.3332	1.35639e-46	5.5226e-46	-2.09484		YBX2	16.2399	2.63205e-59	1.24045e-58	1.43858
SPOCK3	-12.6255	1.52791e-36	5.4534e-36	-2.08641		PRIM1	12.8492	8.69027e-38	3.1546e-37	1.43772
PCAT14	-28.1686	1.41727e-174	1.51446e-173	-2.0841		NSG1	5.53349	3.13927e-08	6.26418e-08	1.43693
ATP8A1	-2.71935	0.00654105	0.0094314	-2.08404		CDR2	21.5877	2.34311e-103	1.58508e-102	1.43443
MT2A	-4.71675	2.39645e-06	4.4417e-06	-2.08051		GSN	50.8358	0	0	1.4343
NLGN4X	-15.6994	1.52687e-55	6.83305e-55	-2.07493		SNAI3	3.16368	0.00155789	0.00240268	1.43419
TTYH1	-6.04172	1.52481e-09	3.19739e-09	-2.06637		ITPR3	12.2314	2.1135e-34	7.33839e-34	1.43345
FZD8	-18.6159	2.3882e-77	1.32605e-76	-2.0627		SERPIND1	2.81978	0.00480566	0.00704633	1.43215
GLCE	-21.2736	1.99491e-100	1.32723e-99	-2.06042		ASH2L	37.5746	0	1.0874e-307	1.42935
ARL15	-16.3584	3.79e-60	1.81062e-59	-2.05891		BUB1	10.5027	8.39534e-26	2.56464e-25	1.4273
KIAA0040	-10.521	6.91272e-26	2.11543e-25	-2.05869		STC2	42.2493	0	0	1.42474
DENND2C	-23.5903	4.8502e-123	3.79606e-122	-2.05788		MAATS1	10.6386	1.97052e-26	6.09789e-26	1.42382
CRLF1	-9.77872	1.38958e-22	4.0287e-22	-2.05603		PRRT2	5.58113	2.38955e-08	4.79375e-08	1.42309
C9orf66	-7.88664	3.10432e-15	7.64546e-15	-2.04304		P2RX4	21.6653	4.35699e-104	2.97822e-103	1.42193
RP11-119D9.1	-5.62457	1.85968e-08	3.748e-08	-2.04069		GADD45B	18.7921	8.76933e-79	4.92663e-78	1.42168
TSPAN5	-11.2686	1.87586e-29	6.05921e-29	-2.03606		IFFO2	6.37002	1.89005e-10	4.10635e-10	1.42092
SEC11C	-45.7772	0	0	-2.03556		KIF23	16.0339	7.40307e-58	3.42727e-57	1.42018
IFITM2	-10.4642	1.26184e-25	3.84799e-25	-2.03059		CAV2	30.006	8.18466e-198	1.01073e-196	1.42014
LUM	-8.94243	3.8069e-19	1.03387e-18	-2.02492		SERPINF1	43.569	0	0	1.41888
HSD17B2	-3.47189	0.000516807	0.000828537	-2.02232		ANXA3	62.4868	0	0	1.41813
ST6GALNAC3	-3.93576	8.29329e-05	0.000140894	-2.01379		PLXNC1	4.10245	4.08807e-05	7.09719e-05	1.41581
RP11-774O3.3	-3.98616	6.71499e-05	0.000114976	-2.00028		TUBB6	44.9212	0	0	1.41528
AJ011932.1	-3.66223	0.000250029	0.000411942	-1.99964		POLD1	16.1546	1.05336e-58	4.94211e-58	1.41444
SSTR2	-21.8118	1.79233e-105	1.23808e-104	-1.99621		EXO1	3.37096	0.00074907	0.0011878	1.41281
SORBS1	-3.4427	0.000575948	0.000921095	-1.98039		PRSS23	34.5344	2.44695e-261	4.08034e-260	1.4116
RP1-122P22.4	-8.67532	4.12373e-18	1.09271e-17	-1.97876		CTH	17.8053	6.432e-71	3.39154e-70	1.411
PNPLA3	-19.8183	2.07151e-87	1.25828e-86	-1.97489		HOGA1	3.20002	0.0013742	0.00213321	1.40728
SLC35E4	-4.78501	1.70977e-06	3.19726e-06	-1.97264		FAM105A	24.1749	4.08746e-129	3.32328e-128	1.40404
NNAT	-14.2221	6.67815e-46	2.68975e-45	-1.96968		NMRK2	24.1275	1.2855e-128	1.03872e-127	1.40404
ADAM28	-6.7723	1.26749e-11	2.86307e-11	-1.96949		NEFH	8.71068	3.0206e-18	8.02429e-18	1.40322
CP	-3.63566	0.000277267	0.000455814	-1.96746		OXTR	7.68892	1.48386e-14	3.60701e-14	1.40149
FGF12	-12.5911	2.36403e-36	8.3862e-36	-1.96728		FAM114A1	40.1675	0	0	1.4004
BMPER	-2.86984	0.00410684	0.00606071	-1.96062		AF127936.9	5.72662	1.0245e-08	2.08808e-08	1.39864
L1TD1	-21.2214	6.05371e-100	4.01739e-99	-1.95914		UBASH3B	13.9212	4.71007e-44	1.84457e-43	1.39681
MAOB	-4.77543	1.79321e-06	3.34732e-06	-1.95839		ZP3	4.6247	3.75132e-06	6.86301e-06	1.39655
RP11-771K4.1	-27.6425	3.43551e-168	3.54799e-167	-1.95572		GADD45A	51.115	0	0	1.39618
GPLD1	-4.76104	1.926e-06	3.59007e-06	-1.95317		EMP2	28.448	5.15831e-178	5.5919e-177	1.39613
MPPED2	-5.37361	7.71744e-08	1.52026e-07	-1.94458		RRM1	26.7285	2.19373e-157	2.10373e-156	1.39597
CTD-3065J16.9	-3.57606	0.00034881	0.000569475	-1.94406		PCNA	30.0993	4.94401e-199	6.14889e-198	1.39463
HS3ST3B1	-8.82469	1.09764e-18	2.9473e-18	-1.94253		SIAH2	22.9813	7.16703e-117	5.31538e-116	1.39251
CCDC81	-19.6841	2.95074e-86	1.77383e-85	-1.93902		LTB	8.80697	1.28575e-18	3.45062e-18	1.39077
EDA	-20.4141	1.25383e-92	7.91927e-92	-1.93438		JAG1	30.6671	1.56122e-206	2.03346e-205	1.39009
SPHK1	-6.47317	9.59684e-11	2.10688e-10	-1.93052		TINAGL1	13.0643	5.26897e-39	1.93602e-38	1.39005
MRAP2	-7.10073	1.24101e-12	2.88412e-12	-1.93036		KCNMB3	6.06781	1.29668e-09	2.72339e-09	1.38997
CLDN18	-2.90022	0.00372896	0.0055233	-1.92882		WDR54	45.1114	0	0	1.38766
SMAGP	-41.4606	0	0	-1.92779		ZFP36L1	68.125	0	0	1.38624
LGR4	-37.7134	0	0	-1.92535		TRANK1	3.25543	0.00113222	0.00177123	1.38577
RP11-666A20.4	-4.18423	2.86134e-05	5.0107e-05	-1.92303		HHIP-AS1	5.00716	5.5239e-07	1.05444e-06	1.38454
SP8	-6.86484	6.65661e-12	1.52002e-11	-1.91717		ARID5A	5.22437	1.74748e-07	3.39888e-07	1.38414
ARHGAP5-AS1	-8.37625	5.46429e-17	1.40595e-16	-1.91444		SDHA	35.7991	1.1416e-280	2.04707e-279	1.37899
ELL2	-34.9963	2.56283e-268	4.42871e-267	-1.91186		HJURP	11.3648	6.26144e-30	2.04522e-29	1.37866
TNFSF4	-2.96664	0.00301073	0.00449634	-1.90148		AP001258.4	4.60076	4.20948e-06	7.68509e-06	1.37751
KCP	-2.9081	0.00363631	0.00539063	-1.8991		HPRT1	19.1387	1.20291e-81	6.94424e-81	1.37564
AMOT	-36.4201	2.04908e-290	3.76456e-289	-1.89622		LGALS8	15.7499	6.87755e-56	3.10438e-55	1.37541
PIP5K1B	-7.93952	2.02969e-15	5.02956e-15	-1.89543		MUM1L1	5.82214	5.80979e-09	1.19201e-08	1.37175
NR0B2	-5.62021	1.90722e-08	3.84232e-08	-1.88921		GRB7	19.0974	2.65415e-81	1.52381e-80	1.36931
S100A1	-3.25788	0.00112249	0.00175653	-1.87942		NDC80	12.1889	3.56392e-34	1.23499e-33	1.36753
NQO1	-27.831	1.82726e-170	1.90209e-169	-1.87546		PTOV1	55.0209	0	0	1.36409
HIST1H3H	-2.72242	0.00648055	0.00935286	-1.87499		FUT11	16.4219	1.33355e-60	6.39418e-60	1.36105
GLIPR2	-34.2052	2.02544e-256	3.3038e-255	-1.87393		SIPA1	25.4964	2.16278e-143	1.91289e-142	1.36094
GUCY1A2	-4.81578	1.46628e-06	2.74685e-06	-1.86986		LSAMP	14.2557	4.13283e-46	1.66971e-45	1.36033
UCP2	-31.9841	1.81689e-224	2.59216e-223	-1.86425		C1QTNF4	14.1898	1.06002e-45	4.25635e-45	1.3596
JAKMIP3	-2.75827	0.00581087	0.0084469	-1.85987		PDK3	7.17382	7.29362e-13	1.7087e-12	1.35876
ALDH1A3	-5.91206	3.37858e-09	7.01995e-09	-1.85852		CDKN2A	23.804	3.03737e-125	2.40965e-124	1.35816
GATA2	-2.96299	0.00304671	0.00454618	-1.85206		HAAO	8.54298	1.30809e-17	3.43488e-17	1.35603
RAB17	-31.6878	2.2883e-220	3.22085e-219	-1.85116		C11orf63	4.54373	5.52679e-06	1.00202e-05	1.3554
IFI35	-3.00211	0.00268116	0.00402481	-1.84895		CNTN4	8.47399	2.37119e-17	6.16769e-17	1.35393
ACVR2A	-16.3538	4.08493e-60	1.94974e-59	-1.83746		HIVEP2	5.62553	1.84936e-08	3.72864e-08	1.35391
RPS6KA5	-8.07416	6.79419e-16	1.7005e-15	-1.83276		NOSTRIN	6.12141	9.27535e-10	1.96622e-09	1.35377
NUDT10	-3.99134	6.57006e-05	0.000112531	-1.83229		SCN8A	3.76555	0.000166186	0.000277471	1.35313
KCNC3	-3.90039	9.60395e-05	0.00016239	-1.83218		PLK4	6.70138	2.06455e-11	4.63749e-11	1.35138
GRAMD3	-5.52576	3.28054e-08	6.5386e-08	-1.82825		ITGA2B	3.11518	0.00183832	0.00281274	1.34798
CACHD1	-11.6689	1.83859e-31	6.12395e-31	-1.8278		LGI4	5.80963	6.26107e-09	1.28359e-08	1.3424
LINC01356	-39.6582	0	0	-1.82739		TNIK	17.2778	6.91427e-67	3.54238e-66	1.3354
EXOC3-AS1	-9.87782	5.19532e-23	1.51886e-22	-1.824		RP11-386G11.5	6.90105	5.16208e-12	1.18132e-11	1.33413
ISPD	-5.31759	1.0515e-07	2.0636e-07	-1.81051		PLS1	8.68903	3.65563e-18	9.6965e-18	1.33311
ENPP1	-7.73638	1.02284e-14	2.49563e-14	-1.80675		SLC12A4	18.3926	1.50493e-75	8.2167e-75	1.33086
KCNN1	-3.05485	0.00225175	0.0034115	-1.80657		B3GNT8	5.30855	1.10499e-07	2.16694e-07	1.32968
AXIN2	-5.29638	1.18123e-07	2.31384e-07	-1.80507		PHF24	3.57599	0.000348907	0.000569475	1.32958
TENM4	-5.43343	5.52809e-08	1.09392e-07	-1.8042		BIK	6.63246	3.30132e-11	7.34937e-11	1.32934
IL6R	-9.56589	1.11238e-21	3.17755e-21	-1.80276		ASNS	47.633	0	0	1.32827
GLI2	-3.74152	0.00018291	0.000304231	-1.80259		H1FX	48.4479	0	0	1.32712
EFNA5	-28.5694	1.61138e-179	1.7651e-178	-1.79764		MIR210HG	22.5488	1.37911e-112	9.98759e-112	1.32602
RGS6	-5.36516	8.08794e-08	1.59265e-07	-1.7954		GPR143	8.47103	2.43239e-17	6.32058e-17	1.32422
FAM129A	-11.7541	6.72492e-32	2.25283e-31	-1.79021		EGLN3	14.4121	4.34359e-47	1.77541e-46	1.32406
SLC7A2	-18.3815	1.84682e-75	1.00519e-74	-1.78579		LINC00662	21.9211	1.63414e-106	1.13933e-105	1.32378
TNNT1	-15.3919	1.85372e-53	8.12223e-53	-1.7812		F10	31.5334	3.03181e-218	4.19962e-217	1.32281
HS6ST1	-26.6745	9.30472e-157	8.89043e-156	-1.77931		ST3GAL6	12.898	4.62104e-38	1.68611e-37	1.32222
SLC5A3	-28.7511	8.76931e-182	9.72799e-181	-1.77846		EME1	6.22843	4.71143e-10	1.00731e-09	1.31941
STARD4-AS1	-8.90699	5.24363e-19	1.41743e-18	-1.77144		SLC20A2	18.8369	3.76026e-79	2.11935e-78	1.31875
RP11-54O7.3	-2.90364	0.00368851	0.00546647	-1.77065		PRSS1	30.9884	7.72364e-211	1.02903e-209	1.31762
CTC-425F1.4	-7.74141	9.83218e-15	2.40118e-14	-1.7699		LINC00152	36.9958	1.33589e-299	2.54353e-298	1.317
RGS2	-19.1353	1.28365e-81	7.40218e-81	-1.76776		RGL1	9.30888	1.29186e-20	3.6269e-20	1.31209
SPRY4	-8.51522	1.66266e-17	4.34849e-17	-1.76635		PAM	27.537	6.32615e-167	6.46948e-166	1.31142
SCT	-10.0242	1.19333e-23	3.51816e-23	-1.76167		CLDN3	33.0412	2.08236e-239	3.22581e-238	1.30965
LINC01535	-2.83868	0.00453011	0.00665909	-1.75997		CDC45	6.23293	4.57779e-10	9.79138e-10	1.30684
BTBD3	-32.6549	6.83558e-234	1.03442e-232	-1.75935		SAAL1	27.021	8.38182e-161	8.21858e-160	1.3065
FMO5	-9.47088	2.77508e-21	7.87125e-21	-1.754		ARRDC4	6.43082	1.26919e-10	2.77125e-10	1.30522
SH3TC1	-4.6381	3.5163e-06	6.44204e-06	-1.75341		BCO2	3.92829	8.55516e-05	0.000145296	1.30449
RUNDC3A-AS1	-3.23114	0.001233	0.00192371	-1.75281		IKBIP	39.096	0	0	1.30338
PLLP	-14.58	3.76726e-48	1.55196e-47	-1.75057		CLSTN2	5.18077	2.20969e-07	4.28517e-07	1.30151
PCDHB5	-11.7862	4.5999e-32	1.54689e-31	-1.74905		AURKB	18.3831	1.79552e-75	9.78289e-75	1.30095
SLC39A14	-38.6184	0	0	-1.74647		CTD-2012K14.8	3.68226	0.000231171	0.000381593	1.2994
JPH1	-4.37079	1.23799e-05	2.2048e-05	-1.74644		PCAT6	16.4577	7.38758e-61	3.55855e-60	1.2985
ST6GALNAC2	-11.7138	1.08347e-31	3.62495e-31	-1.74616		IDH2	61.5048	0	0	1.29649
FGFR3	-30.4266	2.44222e-203	3.12652e-202	-1.74564		PIFO	14.6286	1.84678e-48	7.63626e-48	1.29566
TACSTD2	-3.03708	0.00238882	0.00360769	-1.74191		NPNT	9.34159	9.48964e-21	2.66995e-20	1.29317
GJA4	-3.74621	0.000179529	0.000298702	-1.7405		JUN	30.222	1.2184e-200	1.52986e-199	1.29102
TVP23C	-11.9057	1.10541e-32	3.75841e-32	-1.73401		GPC2	21.8878	3.39252e-106	2.359e-105	1.29028
IFI6	-2.996	0.00273549	0.00410284	-1.73157		TNFRSF12A	56.9016	0	0	1.2896
CHN2	-8.66242	4.61842e-18	1.22317e-17	-1.72862		LMCD1	45.4172	0	0	1.2896
HLA-DRB1	-3.19787	0.00138448	0.0021479	-1.72857		FTCD	4.92591	8.39669e-07	1.59063e-06	1.28868
VMAC	-4.95492	7.23616e-07	1.37576e-06	-1.71562		INCENP	6.27222	3.55945e-10	7.64449e-10	1.28676
CLMP	-22.5541	1.22354e-112	8.87323e-112	-1.71486		SEPT6	19.1677	6.88851e-82	3.98544e-81	1.2866
APOBEC3F	-7.23113	4.79e-13	1.12975e-12	-1.70415		MATN2	9.00384	2.17952e-19	5.95615e-19	1.28543
SOX6	-5.81027	6.23705e-09	1.27917e-08	-1.69699		DEGS1	27.3662	6.92765e-165	7.01609e-164	1.28499
ITGA9	-3.07484	0.00210613	0.00320107	-1.6865		MAD2L1	26.8308	1.41362e-158	1.36563e-157	1.28494
FKBP5	-5.10951	3.22998e-07	6.21087e-07	-1.68561		NAGS	3.21098	0.00132281	0.00205771	1.28492
MYCL	-18.7092	4.16682e-78	2.33093e-77	-1.67959		ANKLE1	3.89536	9.80511e-05	0.000165665	1.28458
LIX1L	-10.9502	6.63324e-28	2.09859e-27	-1.67697		JMJD6	20.9932	7.55997e-98	4.9604e-97	1.28259
EMB	-15.347	3.70952e-53	1.61859e-52	-1.67217		PHGDH	66.3127	0	0	1.28231
GPATCH4	-33.2421	2.65558e-242	4.16305e-241	-1.67013		AMIGO2	6.76888	1.29782e-11	2.92904e-11	1.27965
PAQR5	-17.1458	6.75074e-66	3.43507e-65	-1.65904		IFI27	4.85791	1.1863e-06	2.23354e-06	1.2751
GNG2	-13.1785	1.1661e-39	4.31107e-39	-1.65799		PIWIL2	3.77499	0.000160013	0.000267762	1.27505
DEPTOR	-6.409	1.46474e-10	3.19027e-10	-1.65689		RNPEP	44.9917	0	0	1.27457
RP11-431J24.2	-7.66392	1.80335e-14	4.37755e-14	-1.65413		CRIM1	17.2387	1.36065e-66	6.9642e-66	1.27423
DUSP4	-27.1634	1.76026e-162	1.74891e-161	-1.65251		TMLHE	11.9748	4.81574e-33	1.64698e-32	1.2739
MDN1	-19.5601	3.38488e-85	2.02089e-84	-1.6434		FDXR	24.4291	8.3996e-132	6.94791e-131	1.273
NRIP3	-6.27094	3.58871e-10	7.70417e-10	-1.64134		JAK1	29.711	5.53276e-194	6.72146e-193	1.27276
SOX15	-3.47746	0.000506189	0.000812011	-1.64087		HMGCL	27.5663	2.82168e-167	2.89692e-166	1.27216
PDCD4-AS1	-3.6534	0.000258792	0.000425977	-1.64021		CLYBL	7.65489	1.93477e-14	4.69003e-14	1.27153
IGSF10	-7.10445	1.20803e-12	2.80996e-12	-1.63853		TANC1	21.3959	1.45753e-101	9.7716e-101	1.27139
NCAM1	-3.58971	0.00033104	0.000541158	-1.63719		KDM3A	18.2299	2.99061e-74	1.61598e-73	1.27085
BFSP1	-2.82753	0.00469081	0.0068895	-1.63526		UNC5B-AS1	12.2459	1.76612e-34	6.14038e-34	1.27068
PLPP3	-18.557	7.15283e-77	3.93819e-76	-1.63437		DIRC2	18.7379	2.43246e-78	1.36218e-77	1.2705
TSPYL1	-38.8679	0	0	-1.63263		P4HA1	37.8094	0	0	1.26943
PELI1	-20.3485	4.78629e-92	3.00852e-91	-1.62842		AZU1	6.996	2.63369e-12	6.05089e-12	1.26373
FRY	-7.91991	2.37686e-15	5.87594e-15	-1.62411		PIGU	20.5404	9.3884e-94	5.98754e-93	1.26297
SACM1L	-23.5045	3.67016e-122	2.84696e-121	-1.62163		LRCH2	4.47974	7.47342e-06	1.34378e-05	1.26224
TMEM164	-15.9432	3.178e-57	1.46093e-56	-1.62142		PER2	15.7426	7.72164e-56	3.47939e-55	1.26018
LAYN	-5.1078	3.25932e-07	6.26498e-07	-1.61664		AMN1	18.9545	4.05752e-80	2.31177e-79	1.25875
PPP1R26-AS1	-3.41358	0.000641156	0.00102039	-1.61548		RAMP2	7.48461	7.17617e-14	1.72281e-13	1.25813
PAQR4	-11.7562	6.55916e-32	2.20011e-31	-1.611		KNTC1	7.57082	3.70866e-14	8.96517e-14	1.25812
RGMB	-15.8858	7.94937e-57	3.63202e-56	-1.60957		MORC4	16.6961	1.39804e-62	6.8669e-62	1.25654
FAM13C	-5.88831	3.90167e-09	8.08754e-09	-1.60238		GPR160	23.7538	1.00269e-124	7.93066e-124	1.25461
SPRY1	-9.25841	2.07507e-20	5.80398e-20	-1.6021		ST8SIA3	10.8816	1.41054e-27	4.4438e-27	1.25459
CTTNBP2	-3.16472	0.00155231	0.00239479	-1.60133		HIST1H4C	54.3606	0	0	1.25452
ADAMTS9	-18.8267	4.5624e-79	2.56868e-78	-1.59794		SLC44A3	23.951	9.02048e-127	7.19989e-126	1.25377
CDKN1C	-36.62	1.37267e-293	2.54868e-292	-1.59397		AC145124.2	9.68408	3.52366e-22	1.01317e-21	1.25108
LRP2	-9.25035	2.23756e-20	6.25181e-20	-1.57645		ARHGAP11B	9.93934	2.80669e-23	8.22835e-23	1.24733
THTPA	-13.3028	2.22989e-40	8.35768e-40	-1.5726		FIG4	12.6989	5.99536e-37	2.14718e-36	1.24522
TCF7L1	-30.9835	8.99255e-211	1.19505e-209	-1.56899		RP11-320N7.2	5.32099	1.03207e-07	2.02773e-07	1.24437
TOR4A	-7.19344	6.31804e-13	1.48213e-12	-1.56111		ABCB7	16.9399	2.28592e-64	1.13991e-63	1.24409
UGT3A2	-8.99601	2.34064e-19	6.3931e-19	-1.55019		CELF5	4.6144	3.9424e-06	7.20754e-06	1.24345
ZNF121	-23.1965	4.94311e-119	3.75103e-118	-1.5463		MAP1LC3B2	3.98149	6.84839e-05	0.000117184	1.24314
SLC8A1	-4.13201	3.59613e-05	6.26391e-05	-1.54588		CBLC	2.81689	0.00484913	0.00710808	1.2424
RIMS2	-5.31889	1.044e-07	2.04964e-07	-1.5429		LIMS2	9.97594	1.94245e-23	5.70744e-23	1.24148
ZBTB38	-16.8317	1.42972e-63	7.06896e-63	-1.54133		TMEM92	30.1278	2.09597e-199	2.61297e-198	1.24092
PIK3R3	-10.1744	2.57902e-24	7.71203e-24	-1.54049		RARA-AS1	14.743	3.41301e-49	1.42281e-48	1.24045
RAP2B	-27.3115	3.09873e-164	3.13223e-163	-1.53583		CDH6	37.9723	0	0	1.23755
DLGAP1-AS1	-5.33462	9.57434e-08	1.8818e-07	-1.53258		RNF114	44.2349	0	0	1.2357
GAREM1	-8.47086	2.4359e-17	6.32656e-17	-1.53087		AIM1L	15.0834	2.08197e-51	8.89892e-51	1.23491
RP11-10A14.5	-3.72089	0.000198519	0.000329356	-1.53005		PLA2G12B	10.1581	3.05072e-24	9.11733e-24	1.23416
RP11-61J19.5	-4.05862	4.93641e-05	8.51072e-05	-1.52593		ZDHHC14	4.7128	2.44331e-06	4.52215e-06	1.23366
PAQR8	-7.67	1.7199e-14	4.17884e-14	-1.52516		CHKB	6.70481	2.01668e-11	4.5319e-11	1.23262
SLC39A8	-10.8376	2.28475e-27	7.18926e-27	-1.52479		RFC4	24.3371	7.94271e-131	6.5083e-130	1.23176
FCGRT	-19.476	1.75304e-84	1.03834e-83	-1.51865		PLEKHG3	17.3626	1.58334e-67	8.15982e-67	1.22945
LRRN1	-21.4382	5.88481e-102	3.96052e-101	-1.51308		ZNF483	3.76944	0.000163615	0.000273528	1.22886
ZC3H4	-19.3171	3.85373e-83	2.25454e-82	-1.51067		CENPH	27.9855	2.43621e-172	2.57697e-171	1.22671
XYLT2	-12.3497	4.89018e-35	1.70814e-34	-1.5078		LPCAT2	3.56292	0.000366745	0.000597473	1.22581
SLC2A6	-6.63927	3.1523e-11	7.02659e-11	-1.50691		KIF22	26.9618	4.14286e-160	4.04702e-159	1.2239
SUSD4	-4.07462	4.60897e-05	7.9698e-05	-1.50647		PRDM16	5.64956	1.60855e-08	3.25063e-08	1.22389
CD40	-4.83445	1.33513e-06	2.50565e-06	-1.50631		DACT2	27.8777	4.97375e-171	5.19811e-170	1.2231
KCTD16	-6.42109	1.35299e-10	2.95301e-10	-1.5054		RELN	3.54474	0.000393007	0.000637479	1.22286
CST1	-17.171	4.37492e-66	2.22832e-65	-1.50208		AKR1D1	6.09337	1.1056e-09	2.33404e-09	1.22274
AIF1L	-25.5845	2.27004e-144	2.01798e-143	-1.50149		ANXA4	44.7699	0	0	1.22019
RP11-35G9.3	-3.42355	0.000618085	0.000985773	-1.49815		TRMT11	17.627	1.52988e-69	8.00245e-69	1.21998
CDH8	-3.33338	0.00085797	0.00135387	-1.49278		INHBE	3.57568	0.000349313	0.000569961	1.21992
STEAP3	-3.97613	7.00453e-05	0.000119543	-1.4925		SARNP	13.5023	1.51593e-41	5.77268e-41	1.2191
SLC16A10	-3.92115	8.81277e-05	0.000149526	-1.48805		ECH1	58.2154	0	0	1.21711
KCNH8	-2.84003	0.00451089	0.00663829	-1.48692		SERPING1	43.7354	0	0	1.21551
ELMO1	-12.2628	1.43437e-34	4.99361e-34	-1.48617		TLN1	49.3226	0	0	1.21487
RP11-262H14.4	-3.70481	0.00021155	0.000350308	-1.48541		NCAPG2	9.18651	4.05776e-20	1.12475e-19	1.21405
CHST11	-10.4211	1.98666e-25	6.03374e-25	-1.48535		ISYNA1	46.5579	0	0	1.21286
ST6GAL2	-2.73157	0.00630341	0.0091173	-1.48138		RNF212	30.684	9.31245e-207	1.21596e-205	1.21055
U47924.27	-4.67875	2.88634e-06	5.31583e-06	-1.47412		FAM43A	3.1416	0.00168027	0.00258306	1.21003
A4GALT	-5.15932	2.47843e-07	4.79566e-07	-1.47352		AC009404.2	3.15246	0.00161903	0.00249403	1.20994
CAPS	-4.18728	2.82314e-05	4.95042e-05	-1.47176		DKFZP434L187	2.97134	0.00296505	0.00443318	1.20592
GPRIN3	-4.66634	3.06609e-06	5.633e-06	-1.4702		TMEM178A	18.9474	4.63502e-80	2.63507e-79	1.20479
AGL	-27.2996	4.28922e-164	4.31891e-163	-1.46908		FBXO17	42.7403	0	0	1.20401
RBM24	-8.74891	2.1542e-18	5.75186e-18	-1.46846		RARB	16.1484	1.16524e-58	5.45723e-58	1.20099
JAZF1	-7.19257	6.35808e-13	1.49086e-12	-1.46709		NBPF14	8.69526	3.46036e-18	9.18784e-18	1.19998
ANGPTL2	-7.215	5.39331e-13	1.26805e-12	-1.46474		NEK6	29.2613	3.22567e-188	3.70386e-187	1.19958
FUT2	-2.97086	0.00296964	0.00443878	-1.46427		HTRA3	4.75238	2.01038e-06	3.74337e-06	1.1987
PTPN13	-29.6452	3.90534e-193	4.7116e-192	-1.46401		ARHGDIG	16.8826	6.03865e-64	2.99985e-63	1.19828
PHACTR2	-40.5942	0	0	-1.46188		CCDC80	23.0801	7.33428e-118	5.49389e-117	1.19817
ADAMTS12	-23.0371	1.98024e-117	1.4749e-116	-1.45976		EXOSC8	43.6907	0	0	1.19794
COL19A1	-2.75429	0.00588205	0.00854324	-1.45483		NFKBIZ	7.16342	7.86903e-13	1.83939e-12	1.1958
FAM122C	-10.6885	1.15192e-26	3.57738e-26	-1.45217		TACC3	14.1965	9.62832e-46	3.86906e-45	1.19572
ELAVL4	-4.96244	6.96114e-07	1.32492e-06	-1.45206		PSME1	48.9998	0	0	1.19301
WDR5B	-4.14968	3.32939e-05	5.80897e-05	-1.44988		HAPLN3	10.53	6.28396e-26	1.92752e-25	1.19295
LINC00511	-6.64133	3.10861e-11	6.93214e-11	-1.44678		MTTP	25.2373	1.56235e-140	1.36341e-139	1.19232
TSPAN12	-21.8968	2.78975e-106	1.94244e-105	-1.44538		FAM131C	3.95938	7.5146e-05	0.000127956	1.19105
RP11-54O7.1	-3.78839	0.000151624	0.000253968	-1.44459		ZNF775	5.53442	3.12262e-08	6.23334e-08	1.18918
CIDEB	-3.57237	0.000353767	0.00057651	-1.44253		SMN1	6.73752	1.61115e-11	3.6315e-11	1.18885
AFF2	-9.39129	5.92695e-21	1.67027e-20	-1.44049		SPESP1	13.2206	6.67185e-40	2.4811e-39	1.18883
GADD45G	-10.3389	4.69864e-25	1.42291e-24	-1.43584		ODF3B	5.29751	1.17395e-07	2.30046e-07	1.18854
EDNRA	-17.0937	1.65463e-65	8.37066e-65	-1.43451		KIF20A	7.23087	4.79895e-13	1.13103e-12	1.18685
TANGO6	-6.3381	2.3261e-10	5.03492e-10	-1.43252		LINC00623	5.0637	4.11205e-07	7.8867e-07	1.18673
ZNF814	-19.5269	6.4864e-85	3.85941e-84	-1.43222		SLC1A3	17.5538	5.56721e-69	2.89185e-68	1.18651
RP11-384F7.1	-4.71754	2.38717e-06	4.42607e-06	-1.43168		SLC30A10	3.32843	0.000873357	0.00137655	1.18559
ABCC4	-18.764	1.48659e-78	8.33382e-78	-1.43154		DHPS	38.2788	0	0	1.18544
SAMHD1	-6.24025	4.3688e-10	9.35202e-10	-1.43018		PGM1	46.4287	0	0	1.18444
CCND1	-4.15313	3.27963e-05	5.72405e-05	-1.42896		CFD	14.1755	1.29877e-45	5.20702e-45	1.18293
GPX2	-10.0302	1.12277e-23	3.312e-23	-1.42872		ASPM	13.2629	3.79917e-40	1.41785e-39	1.17977
RP11-126K1.6	-9.43888	3.76781e-21	1.06524e-20	-1.42239		RP11-115D19.1	23.1286	2.38965e-118	1.80032e-117	1.17835
CFTR	-4.1287	3.64822e-05	6.35254e-05	-1.42035		AGT	19.3716	1.34077e-83	7.89681e-83	1.1781
DHCR24	-39.724	0	0	-1.41855		POLQ	4.0922	4.27306e-05	7.40607e-05	1.17793
C7orf50	-47.5265	0	0	-1.41827		CTGF	29.2771	2.02727e-188	2.34322e-187	1.17745
AMD1	-43.7268	0	0	-1.41775		SPC25	13.2632	3.78458e-40	1.41341e-39	1.17695
GDF11	-15.5488	1.62038e-54	7.15975e-54	-1.41613		PHYH	26.396	1.52188e-153	1.42551e-152	1.17694
ARL4D	-32.3103	5.02131e-229	7.36458e-228	-1.41262		SIPA1L2	31.3837	3.3798e-216	4.58462e-215	1.17636
PDZD8	-21.9939	3.29162e-107	2.30414e-106	-1.41203		PEX11G	8.53153	1.44422e-17	3.78476e-17	1.17633
GPC4	-14.0819	4.90888e-45	1.95014e-44	-1.41201		SMTN	17.3719	1.34773e-67	6.9524e-67	1.17603
CTD-2162K18.4	-3.54889	0.000386865	0.000628296	-1.41066		CEP112	7.78732	6.8448e-15	1.68102e-14	1.17509
SKIDA1	-7.22855	4.88165e-13	1.14981e-12	-1.40762		KLHL13	3.72117	0.000198302	0.0003291	1.17433
AMHR2	-16.0564	5.15882e-58	2.39464e-57	-1.40573		IFT122	12.2128	2.6573e-34	9.22043e-34	1.17419
MORC2-AS1	-10.2074	1.83682e-24	5.51152e-24	-1.40495		PPM1J	6.34222	2.2648e-10	4.90426e-10	1.17169
LRRC75A	-14.9279	2.16994e-50	9.11863e-50	-1.4028		UGP2	48.9869	0	0	1.17022
SLC46A3	-3.53045	0.000414855	0.000671462	-1.40263		ORC1	4.28843	1.79943e-05	3.18413e-05	1.16976
LRRC8B	-14.3311	1.39858e-46	5.68997e-46	-1.40161		MEIS3	27.2205	3.71676e-163	3.70685e-162	1.16596
C2orf88	-6.68253	2.34849e-11	5.26399e-11	-1.39879		SERPINB1	31.4956	9.97477e-218	1.37442e-216	1.16559
UBAP2	-29.2348	7.01643e-188	8.02141e-187	-1.39609		KIF18A	6.12323	9.16963e-10	1.9446e-09	1.16114
SEMA6A	-26.6603	1.35855e-156	1.29334e-155	-1.39461		HSD17B8	10.3516	4.11468e-25	1.24751e-24	1.16108
CA11	-10.935	7.84456e-28	2.47435e-27	-1.39425		ENPP2	15.7877	3.78179e-56	1.70997e-55	1.16046
MXD4	-29.0888	4.98113e-186	5.64528e-185	-1.39214		IGSF9	7.04838	1.81013e-12	4.18263e-12	1.16015
SLC26A2	-18.6006	3.1773e-77	1.76232e-76	-1.38579		IMPDH2	56.8006	0	0	1.15895
RASL12	-11.1141	1.07139e-28	3.41645e-28	-1.38474		DOPEY2	8.36473	6.02532e-17	1.54574e-16	1.15854
FBN2	-7.07216	1.52543e-12	3.53258e-12	-1.38465		ZYX	39.1407	0	0	1.15819
STEAP1B	-8.28781	1.15356e-16	2.93205e-16	-1.38165		RFC5	13.9088	5.60385e-44	2.18805e-43	1.15591
ZDHHC2	-17.6764	6.37242e-70	3.34329e-69	-1.3776		NUF2	13.1785	1.16669e-39	4.31107e-39	1.15467
B3GALT1	-5.65623	1.54734e-08	3.12934e-08	-1.37698		NCAPG	10.0658	7.82612e-24	2.31774e-23	1.15177
CCDC85B	-43.0198	0	0	-1.37593		IRS1	19.739	9.96929e-87	6.01373e-86	1.15144
TMTC2	-4.29472	1.74912e-05	3.09615e-05	-1.3754		C8orf34	9.1741	4.55371e-20	1.25955e-19	1.15125
TM4SF1	-4.07305	4.64014e-05	8.02106e-05	-1.37511		MAFK	12.4668	1.13302e-35	3.99227e-35	1.15045
C1orf64	-2.72516	0.0064271	0.00928339	-1.37086		SLIT3	8.72749	2.60389e-18	6.93487e-18	1.15017
LINC01521	-3.74846	0.000177922	0.000296216	-1.36867		S100P	21.0326	3.29862e-98	2.17253e-97	1.14899
SDC3	-15.9942	1.40313e-57	6.46157e-57	-1.36638		CPNE1	52.545	0	0	1.14777
APC	-18.0537	7.37566e-73	3.95281e-72	-1.36434		RAD51AP1	15.1712	5.48937e-52	2.36368e-51	1.14685
SOX5	-3.09778	0.00194975	0.00297375	-1.36423		MRPL39	25.1921	4.89441e-140	4.25699e-139	1.14571
SPRY2	-20.8791	8.29051e-97	5.39914e-96	-1.36351		PRKCA	9.59792	8.15782e-22	2.33667e-21	1.1446
CTA-243E7.1	-7.05827	1.68584e-12	3.89889e-12	-1.36346		SPAG5	13.2548	4.2317e-40	1.57702e-39	1.14441
PRRT3	-6.50956	7.53695e-11	1.66162e-10	-1.36084		TUFT1	13.1814	1.12302e-39	4.1585e-39	1.14282
CUX2	-5.42578	5.77006e-08	1.14008e-07	-1.35235		SNAP25	5.5686	2.56799e-08	5.14974e-08	1.13986
TRIM2	-21.2526	3.1186e-100	2.0722e-99	-1.35234		ARSE	17.9385	5.90191e-72	3.1373e-71	1.13854
MFSD13A	-7.53405	4.91908e-14	1.18474e-13	-1.34815		ZNF467	5.12633	2.95438e-07	5.68717e-07	1.13771
STIM2	-9.23249	2.64424e-20	7.37233e-20	-1.34769		CRTAC1	5.80356	6.49213e-09	1.33044e-08	1.13746
PYROXD1	-4.53538	5.75002e-06	1.04141e-05	-1.34694		KIF15	6.57315	4.92609e-11	1.09154e-10	1.13376
PIK3R1	-18.4178	9.45947e-76	5.17012e-75	-1.34681		RBP4	-94.8662	0	0	1.13294
SMAD6	-20.2546	3.23668e-91	2.01753e-90	-1.34521		ESPN	13.8155	2.05607e-43	7.9982e-43	1.13225
RAB3C	-4.58812	4.47248e-06	8.15387e-06	-1.34308		RNASEH2A	29.4559	1.05783e-190	1.25313e-189	1.13125
FZD4	-20.461	4.79641e-93	3.04044e-92	-1.34287		ADPRM	10.1142	4.78112e-24	1.42158e-23	1.13121
TYRO3	-30.2269	1.04958e-200	1.32106e-199	-1.34082		HKDC1	6.47392	9.54902e-11	2.09726e-10	1.12655
RP11-299J3.8	-3.30781	0.000940285	0.00147848	-1.33949		BLM	6.84544	7.62416e-12	1.73717e-11	1.12625
GNG11	-3.48317	0.000495521	0.00079563	-1.33899		CDC20	14.9997	7.37952e-51	3.12615e-50	1.12614
AC016700.5	-4.34232	1.40989e-05	2.50498e-05	-1.33856		AMN	17.8326	3.94438e-71	2.08403e-70	1.12523
DYNC2H1	-8.75244	2.08783e-18	5.57748e-18	-1.33745		RAI14	28.6775	7.28744e-181	8.01618e-180	1.12503
RRP9	-20.2943	1.44319e-91	9.01735e-91	-1.33333		MIR181A2HG	4.93827	7.88198e-07	1.49583e-06	1.12486
SYT17	-11.3775	5.41181e-30	1.76991e-29	-1.33326		HSPG2	43.77	0	0	1.12348
ZBED5-AS1	-5.87975	4.10894e-09	8.49364e-09	-1.33132		CCNB1	16.4368	1.04214e-60	5.00609e-60	1.12017
CPS1	-2.73295	0.00627696	0.00908406	-1.33002		SMN2	5.07561	3.86264e-07	7.41105e-07	1.11976
SLC16A1	-35.9159	1.72411e-282	3.10221e-281	-1.32504		PLOD2	31.3359	1.5161e-215	2.03546e-214	1.11945
VILL	-4.86289	1.15683e-06	2.17883e-06	-1.32486		DLGAP5	12.1196	8.31691e-34	2.87252e-33	1.11694
CD3EAP	-12.871	6.55308e-38	2.38609e-37	-1.3198		MRPL16	30.7006	5.59227e-207	7.32028e-206	1.11641
INPP4A	-17.1918	3.05807e-66	1.56063e-65	-1.31851		METRN	32.4028	2.50737e-230	3.70864e-229	1.11631
TP53	-21.0869	1.04907e-98	6.92674e-98	-1.31695		FOSB	4.47094	7.78766e-06	1.39932e-05	1.1069
PTK2B	-10.4893	9.67753e-26	2.95461e-25	-1.31612		CHAF1B	7.8249	5.08042e-15	1.25064e-14	1.10659
ZCCHC24	-9.46431	2.95495e-21	8.36784e-21	-1.31492		HAUS8	11.5078	1.20527e-30	3.97405e-30	1.10457
PBLD	-3.18055	0.00146998	0.00227447	-1.3141		C2orf82	3.60544	0.00031162	0.000510686	1.10303
MECOM	-9.69994	3.01668e-22	8.68352e-22	-1.31319		C9orf3	20.2681	2.46155e-91	1.53619e-90	1.10283
CECR2	-16.7837	3.2143e-63	1.58774e-62	-1.31213		TTC27	6.85393	7.18459e-12	1.63915e-11	1.10268
PLXDC2	-5.86302	4.54534e-09	9.38462e-09	-1.31176		PRKD1	5.88145	4.06689e-09	8.41005e-09	1.10233
C8orf48	-3.53011	0.000415387	0.000671909	-1.3116		TPGS1	21.9433	1.00345e-106	7.00541e-106	1.10184
CTD-2369P2.10	-5.54363	2.96264e-08	5.92075e-08	-1.31027		MRPS31	26.9814	2.44069e-160	2.38868e-159	1.10119
HOMER2	-11.2502	2.31001e-29	7.44322e-29	-1.30659		PRRG4	6.30218	2.93497e-10	6.31887e-10	1.10088
WNK3	-23.3642	9.88466e-121	7.61119e-120	-1.30497		KLF10	11.8313	2.69085e-32	9.08988e-32	1.09623
SPATA6	-12.7727	2.32863e-37	8.42619e-37	-1.30163		PGM2L1	23.9994	2.82042e-127	2.26499e-126	1.09588
SLC25A53	-5.15992	2.47051e-07	4.78211e-07	-1.29782		AURKC	3.07323	0.00211755	0.00321656	1.09585
TTC39B	-8.39139	4.80434e-17	1.23797e-16	-1.29578		CTD-3051D23.4	3.75894	0.000170637	0.00028445	1.09575
C17orf97	-7.72043	1.15941e-14	2.82752e-14	-1.29513		ACSF2	9.98394	1.79208e-23	5.27153e-23	1.09574
GDAP1	-6.13395	8.57223e-10	1.81938e-09	-1.29506		FSTL3	8.88313	6.50063e-19	1.7545e-18	1.09411
RP11-783K16.5	-5.03239	4.84396e-07	9.27687e-07	-1.29478		ZNF93	-94.8662	0	0	1.09406
RP11-445F12.1	-12.7255	4.26802e-37	1.53274e-36	-1.29463		TK1	19.5033	1.02982e-84	6.12048e-84	1.09386
FAM126A	-29.7353	2.68902e-194	3.27435e-193	-1.29439		TUBA1A	50.117	0	0	1.09372
GPSM3	-6.56903	5.06446e-11	1.12077e-10	-1.29381		SMC3	48.8657	0	0	1.09318
PPP1R3B	-15.6299	4.55367e-55	2.03092e-54	-1.29089		BRI3	54.512	0	0	1.09195
PDE5A	-12.7543	2.94836e-37	1.06466e-36	-1.28721		DPP7	40.3055	0	0	1.09078
OVOL2	-11.8782	1.53571e-32	5.21126e-32	-1.28448		CTB-25B13.5	3.13903	0.0016951	0.00260433	1.09048
CRMP1	-10.1996	1.99044e-24	5.96904e-24	-1.28436		TPD52	36.9332	1.35493e-298	2.56115e-297	1.0903
MFSD14B	-19.746	8.68503e-87	5.24508e-86	-1.28349		AQP10	8.03029	9.72456e-16	2.42929e-15	1.08846
SEL1L3	-6.20673	5.40969e-10	1.15377e-09	-1.28345		ZNF34	3.24846	0.00116031	0.00181408	1.08531
C3orf14	-19.7021	2.0668e-86	1.24531e-85	-1.27935		FH	24.9647	1.47917e-137	1.26551e-136	1.08439
RP11-380D23.2	-16.6508	2.98732e-62	1.45775e-61	-1.27828		MXD3	10.0782	6.89731e-24	2.04498e-23	1.08394
RP11-563N4.1	-2.84293	0.00447004	0.00658188	-1.27762		GATM	27.2445	1.93153e-163	1.93375e-162	1.08221
SLC12A2	-17.281	6.54597e-67	3.36026e-66	-1.27743		ACADS	12.7709	2.3843e-37	8.61572e-37	1.08074
TMSB4Y	-4.25142	2.12416e-05	3.74608e-05	-1.27722		NABP1	-94.8662	0	0	1.08073
IL17RD	-6.6542	2.84841e-11	6.35732e-11	-1.27626		UACA	31.6377	1.12002e-219	1.56803e-218	1.08052
PCTP	-20.2108	7.87415e-91	4.89656e-90	-1.27543		IQGAP3	8.42733	3.53634e-17	9.13933e-17	1.07951
PCDH7	-28.4864	1.7276e-178	1.88452e-177	-1.27461		BARD1	24.1325	1.14067e-128	9.23118e-128	1.07938
SLC25A21-AS1	-3.53086	0.000414209	0.000670625	-1.27411		ILVBL	23.2429	1.6769e-119	1.28366e-118	1.07723
LDLRAD3	-11.1607	6.3506e-29	2.0325e-28	-1.26792		DAPK3	35.0056	1.85127e-268	3.20968e-267	1.07677
LRRC16A	-18.6307	1.81036e-77	1.00627e-76	-1.26622		LHPP	12.0347	2.33507e-33	8.02259e-33	1.07437
ARHGAP24	-11.9412	7.21969e-33	2.46109e-32	-1.26495		LPCAT4	13.6874	1.20831e-42	4.65883e-42	1.07425
GREM2	-4.33823	1.43635e-05	2.55113e-05	-1.26134		ADAMTS6	4.44081	8.96225e-06	1.60872e-05	1.07274
MEGF9	-5.71393	1.10398e-08	2.24571e-08	-1.25961		NCAPH	7.46279	8.47126e-14	2.02815e-13	1.0725
KCNJ16	-10.9361	7.75027e-28	2.44608e-27	-1.2593		ASF1B	11.3451	7.84205e-30	2.55037e-29	1.07237
ERICH6-AS1	-6.636	3.22316e-11	7.18148e-11	-1.25669		RFPL1S	3.06905	0.00214743	0.00325916	1.07121
C16orf74	-10.3171	5.90002e-25	1.78363e-24	-1.25357		GAS6	25.1502	1.40642e-139	1.2172e-138	1.07104
ZNF585A	-4.69083	2.72095e-06	5.02535e-06	-1.25236		APLF	4.25942	2.0496e-05	3.61702e-05	1.06921
TMEM198	-2.98111	0.00287201	0.00430022	-1.25088		HIST1H1D	3.02174	0.00251326	0.00378144	1.06893
PPM1N	-5.6308	1.79378e-08	3.62075e-08	-1.25035		KIAA1524	9.806	1.06091e-22	3.08093e-22	1.06813
DAG1	-34.5167	4.50151e-261	7.45883e-260	-1.24634		ZNF703	22.1275	1.72018e-108	1.2106e-107	1.06806
ITLN2	-14.0809	4.9774e-45	1.97586e-44	-1.24322		PRC1	15.2993	7.72784e-53	3.36071e-52	1.06718
RAB40B	-10.338	4.74502e-25	1.43529e-24	-1.24296		KCNQ2	23.9302	1.48689e-126	1.18498e-125	1.06702
RPL22L1	-32.5147	6.61381e-232	9.9226e-231	-1.23683		ITGA2	4.51313	6.38773e-06	1.15292e-05	1.06694
USB1	-40.4826	0	0	-1.23608		CDCA2	8.85139	8.64383e-19	2.32575e-18	1.06683
ADI1	-34.5954	2.96605e-262	4.97763e-261	-1.23543		GEMIN8	13.3067	2.11753e-40	7.94226e-40	1.06634
GREB1	-15.1051	1.49922e-51	6.43435e-51	-1.23349		DIXDC1	11.0406	2.43301e-28	7.73483e-28	1.06579
CNTN3	-2.8152	0.0048747	0.00714356	-1.23342		RAD54L	7.91602	2.45243e-15	6.05418e-15	1.06506
SLC37A1	-13.4217	4.51463e-41	1.70799e-40	-1.23143		TMEM102	7.32915	2.31619e-13	5.49504e-13	1.0648
LIMCH1	-13.9882	1.83991e-44	7.22713e-44	-1.2188		UPK3BL	2.9317	0.00337114	0.00501153	1.06375
RBM47	-29.7385	2.44063e-194	2.97882e-193	-1.21856		CTD-3131K8.2	3.70205	0.000213861	0.000354023	1.06367
AC096772.6	-5.68971	1.27252e-08	2.58252e-08	-1.21851		ETHE1	28.4594	3.72526e-178	4.04678e-177	1.05952
SH3RF2	-8.96162	3.19955e-19	8.7073e-19	-1.21675		GLDC	22.3052	3.29265e-110	2.34243e-109	1.05863
AMMECR1	-17.7265	2.61816e-70	1.37638e-69	-1.21392		KRT7	4.80912	1.51596e-06	2.83789e-06	1.05843
MAF	-15.6153	5.72825e-55	2.55044e-54	-1.21127		AUH	13.4131	5.06874e-41	1.91624e-40	1.05754
PSMD5-AS1	-10.1507	3.28917e-24	9.81317e-24	-1.21036		MYOF	23.366	9.48305e-121	7.3127e-120	1.05738
LHFPL2	-20.4158	1.21138e-92	7.66037e-92	-1.20919		CCDC109B	4.73729	2.16593e-06	4.02584e-06	1.05728
GNAS-AS1	-3.19926	0.00137782	0.00213819	-1.20657		CKAP2L	9.2794	1.7044e-20	4.77486e-20	1.05726
CTA-293F17.1	-6.05157	1.43442e-09	3.01028e-09	-1.20592		CEP72	4.62437	3.75747e-06	6.87184e-06	1.05673
TAOK3	-14.6755	9.25853e-49	3.84743e-48	-1.20576		CA4	13.9981	1.60099e-44	6.29337e-44	1.05557
CRELD2	-30.5367	8.48979e-205	1.0922e-203	-1.2021		PRSS22	12.0533	1.86269e-33	6.40805e-33	1.05533
RP5-908M14.9	-5.22704	1.72245e-07	3.35269e-07	-1.2002		ZNF385C	3.11539	0.00183699	0.00281203	1.05497
HAGHL	-11.3576	6.80081e-30	2.21725e-29	-1.19315		VIM	62.0783	0	0	1.05437
TRIML2	-5.13375	2.84017e-07	5.47337e-07	-1.19292		C3orf67	7.97019	1.58435e-15	3.92972e-15	1.05431
GPD1L	-4.57485	4.76559e-06	8.67918e-06	-1.19282		SPEG	5.25918	1.44696e-07	2.82276e-07	1.05363
SLC35A3	-15.0928	1.8068e-51	7.74807e-51	-1.18914		IMMP2L	14.962	1.30017e-50	5.49007e-50	1.05328
CTC-526N19.1	-3.19098	0.00141789	0.00219712	-1.18831		TXNRD3	7.17269	7.35402e-13	1.72208e-12	1.05135
ERO1B	-3.53633	0.000405724	0.0006577	-1.18677		PDX1	13.9105	5.46721e-44	2.13629e-43	1.05128
B3GNT2	-19.1185	1.77017e-81	1.01741e-80	-1.18089		CEBPD	11.2745	1.75434e-29	5.67019e-29	1.04835
TLN2	-30.0841	7.81895e-199	9.70142e-198	-1.17978		DENND6B	4.70627	2.52285e-06	4.66607e-06	1.04805
SPRY4-IT1	-3.16553	0.00154801	0.00238885	-1.17958		AC023590.1	4.9412	7.76421e-07	1.47402e-06	1.04726
C8orf88	-5.71934	1.06936e-08	2.17866e-08	-1.17875		SARS	51.2967	0	0	1.04695
VASH1	-5.62564	1.84824e-08	3.72781e-08	-1.1737		TMEM246	6.9006	5.17847e-12	1.18455e-11	1.04622
LETM1	-22.4903	5.16416e-112	3.72445e-111	-1.17143		PIM1	18.4696	3.63069e-76	1.99269e-75	1.04568
S100A16	-49.5056	0	0	-1.17119		NUSAP1	16.5654	1.23907e-61	6.01276e-61	1.04384
PIGM	-8.51901	1.60926e-17	4.21094e-17	-1.16976		EXOSC9	15.1893	4.164e-52	1.79742e-51	1.04264
HMGCS2	-12.7334	3.85453e-37	1.38615e-36	-1.16625		GIPC2	2.72517	0.00642679	0.00928339	1.04105
RP11-327P2.5	-3.30514	0.000949275	0.00149172	-1.16608		SHMT2	48.2016	0	0	1.04093
PTCH1	-9.07699	1.11619e-19	3.06792e-19	-1.16532		PLK1	9.64791	5.01672e-22	1.43853e-21	1.03917
AKR1C3	-5.53925	3.03765e-08	6.06834e-08	-1.16202		WWC1	13.7104	8.80112e-43	3.39843e-42	1.03883
MPZL3	-5.10329	3.33795e-07	6.41377e-07	-1.15958		PRKCD	7.64876	2.02927e-14	4.91228e-14	1.03859
SYNE4	-12.7107	5.15417e-37	1.84717e-36	-1.15631		DNASE2	25.4534	6.48125e-143	5.72274e-142	1.03777
TMEM220	-3.44919	0.000562264	0.000899759	-1.15186		IGDCC3	13.0685	4.98331e-39	1.83235e-38	1.03776
RP11-156K23.3	-4.02174	5.77687e-05	9.92378e-05	-1.15126		CPN1	9.82514	8.77519e-23	2.55261e-22	1.0375
SPIN4	-5.42601	5.7629e-08	1.13909e-07	-1.15117		XRCC1	16.5579	1.4041e-61	6.80726e-61	1.03726
REEP6	-25.9763	9.18102e-149	8.3458e-148	-1.15082		BAG3	18.6944	5.49896e-78	3.07284e-77	1.03705
FAM104B	-31.1488	5.25941e-213	7.02506e-212	-1.14951		NFATC4	3.28904	0.00100531	0.00157787	1.03559
KCNK6	-11.2885	1.49499e-29	4.83492e-29	-1.14937		TAGLN2	60.3424	0	0	1.03425
RP11-1143G9.5	-7.12943	1.00784e-12	2.34848e-12	-1.14809		PDLIM4	17.6775	6.25073e-70	3.28273e-69	1.03355
RP11-379H18.1	-3.72486	0.000195424	0.000324427	-1.14679		GMPS	25.5452	6.21338e-144	5.51411e-143	1.03065
AC060834.3	-6.10258	1.04368e-09	2.20886e-09	-1.14642		AJUBA	26.1987	2.74861e-151	2.53823e-150	1.03061
TNKS2-AS1	-3.06369	0.00218628	0.00331616	-1.14474		ITGAV	31.5881	5.37585e-219	7.4663e-218	1.02879
STXBP5	-6.48169	9.06989e-11	1.99286e-10	-1.14438		HLA-E	22.1832	4.98463e-109	3.53652e-108	1.02858
APOBEC3G	-3.77504	0.00015998	0.000267762	-1.14382		CLDN7	47.6072	0	0	1.02791
MXD1	-5.89584	3.72771e-09	7.73613e-09	-1.14108		AIFM2	12.0843	1.27903e-33	4.40881e-33	1.02758
FST	-18.1055	2.88576e-73	1.54973e-72	-1.14069		NGF	3.55453	0.000378658	0.000615349	1.02536
ST6GALNAC4	-4.83393	1.33867e-06	2.51139e-06	-1.14056		CYP27A1	15.5562	1.44386e-54	6.39056e-54	1.02453
SSX5	-3.8517	0.000117298	0.00019742	-1.13644		BCL3	9.82856	8.48198e-23	2.47143e-22	1.02398
H2AFJ	-18.9279	6.72064e-80	3.80836e-79	-1.13593		TCEA3	16.2478	2.31432e-59	1.09169e-58	1.02396
CGNL1	-11.3067	1.21588e-29	3.94201e-29	-1.13585		SERPINA1	40.4089	0	0	1.0236
ST5	-19.1308	1.39807e-81	8.05312e-81	-1.13328		RP11-390F4.3	6.60492	3.97718e-11	8.83518e-11	1.02332
FPGT	-4.37516	1.21342e-05	2.16251e-05	-1.13232		TMEM44	7.26972	3.60228e-13	8.52693e-13	1.02284
LINC00294	-9.89969	4.17563e-23	1.2228e-22	-1.12983		SLC15A4	10.3504	4.16858e-25	1.26312e-24	1.0211
RP11-481J2.3	-2.74625	0.00602803	0.008748	-1.12791		HEG1	19.5333	5.7263e-85	3.41102e-84	1.02067
SLC7A5	-33.0442	1.8818e-239	2.92377e-238	-1.12692		DUSP15	9.71176	2.68648e-22	7.74156e-22	1.02009
ASH1L-AS1	-3.34224	0.000831064	0.00131345	-1.12507		ALDOA	73.1467	0	0	1.01945
LYSMD1	-4.25361	2.10348e-05	3.71085e-05	-1.12221		ACTN4	48.3723	0	0	1.01875
HIF3A	-11.6904	1.4272e-31	4.76583e-31	-1.12177		IER2	35.1327	2.13719e-270	3.73011e-269	1.01863
NR3C1	-11.8413	2.38693e-32	8.06839e-32	-1.11801		GNB5	14.072	5.6418e-45	2.23622e-44	1.01706
GFPT2	-4.48054	7.44528e-06	1.33918e-05	-1.11786		ZNF250	6.79577	1.07739e-11	2.44313e-11	1.01654
USP18	-4.55472	5.2455e-06	9.52338e-06	-1.11673		MELK	16.6988	1.33738e-62	6.57515e-62	1.01608
EXOSC6	-20.5641	5.75852e-94	3.67703e-93	-1.11641		TRAIP	4.92074	8.62187e-07	1.63211e-06	1.01571
LRP11	-3.03305	0.00242097	0.00365414	-1.11426		LMO7	5.85485	4.77449e-09	9.84609e-09	1.012
RASSF8-AS1	-10.9462	6.93319e-28	2.19084e-27	-1.11231		ERVH48-1	13.274	3.27515e-40	1.22491e-39	1.01186
METTL25	-3.49079	0.000481595	0.000774695	-1.10946		ALDH1B1	12.4379	1.62649e-35	5.71181e-35	1.01169
TTC30B	-2.69929	0.00694876	0.00999553	-1.10932		EPS8L2	23.211	3.52585e-119	2.67944e-118	1.00627
BCL11A	-6.2732	3.53712e-10	7.60277e-10	-1.10514		MEF2C	7.76399	8.22979e-15	2.01549e-14	1.00619
SNHG25	-19.5979	1.61208e-85	9.64671e-85	-1.10491		PREP	14.4898	1.40495e-47	5.76966e-47	1.00322
COL9A3	-14.0899	4.38105e-45	1.7431e-44	-1.10414		CLMN	3.27581	0.0010536	0.00165168	1.00318
LYRM5	-18.3684	2.3546e-75	1.28024e-74	-1.10048		PGM2	15.0657	2.72264e-51	1.16278e-50	1.00304
ARHGAP42	-16.3293	6.1057e-60	2.90631e-59	-1.09936		PNP	15.322	5.45184e-53	2.37486e-52	1.00189
TLE3	-17.9757	3.02076e-72	1.6123e-71	-1.0979
BORCS6	-8.4059	4.2458e-17	1.09512e-16	-1.09208
RP5-882C2.2	-3.65712	0.000255065	0.000420106	-1.08919
LIFR	-21.4083	1.11743e-101	7.51074e-101	-1.08862
APOBEC3C	-11.8217	3.01549e-32	1.01734e-31	-1.0884
SMAD9	-9.54447	1.36811e-21	3.89951e-21	-1.08641
SEMA6B	-4.89864	9.65009e-07	1.82148e-06	-1.08629
YPEL2	-26.2999	1.92043e-152	1.78287e-151	-1.0845
FGFRL1	-18.1735	8.3735e-74	4.51531e-73	-1.08401
TCHP	-10.0864	6.34572e-24	1.88357e-23	-1.0822
PTPN5	-11.1137	1.07608e-28	3.42932e-28	-1.07934
MFSD1	-6.85274	7.24505e-12	1.65151e-11	-1.07831
DLEU2	-6.82033	9.08336e-12	2.06426e-11	-1.07779
DNAJC3-AS1	-6.07942	1.20618e-09	2.5374e-09	-1.07774
RRS1	-13.5176	1.23108e-41	4.69135e-41	-1.07757
LRP12	-8.18156	2.80194e-16	7.07715e-16	-1.07496
MGAT5	-9.37163	7.14184e-21	2.01047e-20	-1.07491
CLIP3	-6.53602	6.31789e-11	1.39639e-10	-1.07103
ILF3-AS1	-17.9068	1.04381e-71	5.53174e-71	-1.07072
NFIB	-6.56714	5.12911e-11	1.1346e-10	-1.06939
LINC00479	-20.068	1.40598e-89	8.69153e-89	-1.06872
DNMT3B	-19.9859	7.31193e-89	4.49358e-88	-1.06698
GRIA3	-6.09332	1.10595e-09	2.33404e-09	-1.06489
FGA	-8.53514	1.39986e-17	3.67219e-17	-1.06248
SCPEP1	-8.46619	2.53558e-17	6.57893e-17	-1.06245
GPR82	-3.85863	0.000114024	0.000192032	-1.06243
ZC3HAV1	-22.3292	1.92122e-110	1.37237e-109	-1.06159
FAM195A	-28.0158	1.04425e-172	1.10682e-171	-1.06088
PTPRG	-12.4231	1.95896e-35	6.87473e-35	-1.05821
GCGR	-2.80858	0.004976	0.00728274	-1.05815
SYNC	-14.7891	1.72242e-49	7.19759e-49	-1.05663
REEP2	-8.96254	3.17298e-19	8.63948e-19	-1.05291
DNAJC3	-23.9633	6.71131e-127	5.36495e-126	-1.05216
SPRED1	-14.1668	1.47038e-45	5.886e-45	-1.0516
ZNF660	-5.55532	2.77107e-08	5.54849e-08	-1.04901
CELF4	-12.78	2.12083e-37	7.67959e-37	-1.04884
NME5	-3.8004	0.000144461	0.000242125	-1.04566
FRMD4A	-12.8944	4.84203e-38	1.76552e-37	-1.04523
BMP2	-21.6488	6.2391e-104	4.24811e-103	-1.04059
LIN28A	-38.2558	0	0	-1.03896
FAM171B	-2.85246	0.0043382	0.00639314	-1.03813
ANO5	-3.31911	0.000903045	0.0014212	-1.03729
RP11-66N11.8	-6.44367	1.16619e-10	2.54955e-10	-1.03673
ACSL1	-14.4194	3.90631e-47	1.59792e-46	-1.03616
SMIM6	-3.05404	0.00225782	0.00341972	-1.03398
POGLUT1	-9.21795	3.02831e-20	8.42969e-20	-1.03251
MTERF4	-24.0869	3.42592e-128	2.75971e-127	-1.03088
CTXN1	-32.8214	2.91212e-236	4.47151e-235	-1.03005
BLOC1S3	-4.65499	3.24e-06	5.94417e-06	-1.0274
TMEM14B	-37.7928	0	0	-1.02315
ARRDC3	-15.3297	4.84164e-53	2.11081e-52	-1.02254
FICD	-6.31087	2.7747e-10	5.98366e-10	-1.02123
PIK3CB	-11.1714	5.62598e-29	1.80279e-28	-1.01959
PTPRS	-19.2298	2.08386e-82	1.211e-81	-1.01908
SALL4	-20.9138	4.0129e-97	2.6199e-96	-1.01797
AC073283.4	-6.22542	4.80254e-10	1.02637e-09	-1.01502
WSCD1	-2.93173	0.0033708	0.00501153	-1.01341
SYNE3	-6.59414	4.27716e-11	9.49754e-11	-1.01194
GAB2	-10.6985	1.0342e-26	3.21371e-26	-1.01104
KB-68A7.1	-3.18877	0.00142878	0.00221335	-1.00966
CCDC71L	-9.40758	5.07686e-21	1.43147e-20	-1.00741
MICU3	-6.65713	2.7923e-11	6.24007e-11	-1.0035
TMSB15A	-23.048	1.54009e-117	1.1487e-116	-1.00278
P3H2	-13.7438	5.54702e-43	2.14665e-42	-1.00165

## Sheet: CLC D26 DEG
Logfold change threshold = 1.0						Logfold change threshold = 1.0
p-value threshold = 0.01, Wilcoxon-rank-sum test						p-value threshold = 0.01, Wilcoxon-rank-sum test
Negative logfold change						Positive logfold change
D26_names	D26_scores	D26_pvals	D26_pvals_adj	D26_logfoldchanges		D26_names	D26_scores	D26_pvals	D26_pvals_adj	D26_logfoldchanges
RP11-148B6.1	-55.4734	0	0	-30.3802		SLC6A14	32.2872	1.05926e-228	8.85989e-228	28.4268
LINC00458	-30.2626	3.56479e-201	2.67794e-200	-29.8882		RP11-404P21.3	18.6846	6.61227e-78	2.6964e-77	26.9524
TDGF1	-39.7614	0	0	-29.3972		C2CD4A	15.185	4.44507e-52	1.48056e-51	26.6911
GSC	-30.2546	4.5362e-201	3.4028e-200	-28.4475		RP11-397G17.1	11.3203	1.04131e-29	2.76065e-29	26.4045
MYCT1	-17.4463	3.67096e-68	1.39994e-67	-27.013		AGR2	68.2721	0	0	12.4752
FGF8	-17.1679	4.61946e-66	1.72891e-65	-26.7832		GP2	73.2374	0	0	12.2163
PLCXD3	-17.319	3.37954e-67	1.27672e-66	-26.6618		TFF2	39.7819	0	0	11.8793
PIK3R5	-13.4766	2.1492e-41	6.48601e-41	-26.5946		RP11-462G2.1	7.81324	5.57382e-15	1.16738e-14	11.2803
CTD-2007L18.5	-14.0971	3.95827e-45	1.24179e-44	-26.4261		REN	30.3435	3.05854e-202	2.30757e-201	11.2128
NOS2	-9.19651	3.69753e-20	8.47277e-20	-26.357		XXbac-B444P24.8	17.8674	2.11505e-71	8.2399e-71	10.987
EGFLAM-AS4	-13.7948	2.74026e-43	8.4301e-43	-26.3227		CYP2B6	15.5044	3.24018e-54	1.09881e-53	10.1844
EYA2	-14.5824	3.6372e-48	1.17558e-47	-26.2599		CLRN3	8.78637	1.54474e-18	3.44036e-18	10.0859
TRIML2	-12.4423	1.53925e-35	4.34944e-35	-25.9651		GAST	9.42525	4.29077e-21	1.00252e-20	10.0055
NCR1	-11.1058	1.17528e-28	3.07689e-28	-25.6931		CPB2	19.5888	1.9274e-85	8.23156e-85	9.81161
CYP4X1	-12.3628	4.15499e-35	1.16464e-34	-25.6616		SFTA2	13.0566	5.83034e-39	1.71119e-38	9.56459
RP11-148B6.2	-9.88864	4.66328e-23	1.1252e-22	-25.5555		AGR3	12.2822	1.1286e-34	3.14828e-34	9.3829
CTD-2501M5.1	-9.15673	5.34908e-20	1.22358e-19	-25.517		GC	17.3686	1.42773e-67	5.41319e-67	9.21815
SSX5	-9.86477	5.91688e-23	1.42571e-22	-25.5069		A2M	42.5762	0	0	9.20944
RGS6	-8.6635	4.57508e-18	1.01204e-17	-25.2255		CFC1B	26.4932	1.15953e-154	7.10923e-154	9.03967
IGSF21	-8.07479	6.75911e-16	1.44099e-15	-25.1009		SLC38A4	20.2773	2.03875e-91	8.97805e-91	8.95958
BHLHE22	-5.50518	3.68793e-08	6.51485e-08	-24.9844		MUC13	8.00366	1.2077e-15	2.55805e-15	8.92458
CCDC129	-7.15196	8.55477e-13	1.709e-12	-24.9827		AC104654.1	9.61667	6.79936e-22	1.6102e-21	8.92303
RP11-222K16.2	-6.61894	3.61775e-11	6.93865e-11	-24.8314		MYEOV	9.96145	2.24756e-23	5.45078e-23	8.69527
RP11-385M4.1	-6.30868	2.81424e-10	5.27771e-10	-24.8045		KRT23	7.75284	8.98564e-15	1.87446e-14	8.67791
MB	-6.44392	1.16424e-10	2.20389e-10	-24.6368		HGD	47.7165	0	0	8.57976
SAMD3	-5.20287	1.96232e-07	3.37319e-07	-24.6074		FXYD3	48.7738	0	0	8.56013
ARHGEF15	-5.69611	1.22572e-08	2.19639e-08	-24.5695		C2CD4B	12.8515	8.43694e-38	2.43661e-37	8.54915
RGS8	-4.22435	2.39631e-05	3.78153e-05	-24.3973		IL2RG	14.2572	4.04628e-46	1.28246e-45	8.53861
RP1-56K13.5	-4.95625	7.18659e-07	1.20838e-06	-24.2492		CTSE	32.3354	2.22877e-229	1.87316e-228	8.50526
TRPM2	-4.20048	2.66346e-05	4.19298e-05	-24.1437		LYZ	41.9708	0	0	8.42754
GRPR	-4.13684	3.52122e-05	5.50854e-05	-24.1257		FAM212A	13.8244	1.81508e-43	5.60362e-43	8.27223
PAMR1	-4.22435	2.39631e-05	3.78153e-05	-24.0581		CAPN8	9.53367	1.51825e-21	3.57122e-21	8.21196
RP4-668E10.4	-3.26174	0.00110731	0.00159326	-24.0112		FGF18	49.8292	0	0	8.13802
LMX1A	-3.84249	0.000121793	0.000185435	-23.9383		CFC1	51.136	0	0	8.07409
RP11-19O2.2	-3.34129	0.00083389	0.00121184	-23.7721		EDN3	7.31842	2.50901e-13	5.0586e-13	7.96219
CYP1B1-AS1	-3.13445	0.00172176	0.00244843	-23.6637		SIX2	8.62647	6.32724e-18	1.3961e-17	7.87352
CYP26A1	-47.4739	0	0	-13.7077		SERPINA4	28.845	5.85459e-183	4.07642e-182	7.51903
LINC01405	-36.0688	6.99149e-285	7.41041e-284	-12.2822		LINC00694	13.3116	1.98193e-40	5.92655e-40	7.45407
PAX6	-22.1341	1.48343e-108	7.1786e-108	-12.0774		UGT2A3	12.44	1.5845e-35	4.47489e-35	7.45406
NODAL	-34.6425	5.79829e-263	5.59114e-262	-11.5941		MMP1	16.573	1.09224e-61	3.93328e-61	7.33397
EOMES	-28.4762	2.30847e-178	1.57385e-177	-11.3588		COMT	31.1645	3.224e-213	2.55771e-212	7.17246
SOX17	-45.6837	0	0	-10.8273		NKX6-2	30.4681	6.89038e-204	5.25918e-203	7.1487
RP3-467D16.3	-22.6241	2.5097e-113	1.2397e-112	-10.7365		SULF1	6.73329	1.65864e-11	3.21059e-11	7.13741
KCNK12	-46.6952	0	0	-10.6714		MFAP4	6.03334	1.60601e-09	2.95056e-09	7.13513
MYOCD	-16.0292	7.98596e-58	2.78949e-57	-10.377		ZG16	36.3223	7.18437e-289	7.80443e-288	7.13165
CD34	-20.212	7.68189e-91	3.37436e-90	-10.3624		RGS1	15.2435	1.81749e-52	6.07688e-52	7.04275
ZIC3	-15.3761	2.36899e-53	7.98715e-53	-9.90713		NNMT	31.5118	5.98217e-218	4.81887e-217	7.00767
RASGRF2	-13.3466	1.24042e-40	3.71984e-40	-9.87586		F5	13.1387	1.97573e-39	5.82811e-39	6.97573
FAM159B	-21.9265	1.45037e-106	6.93529e-106	-9.81144		PDK4	15.5083	3.04706e-54	1.03399e-53	6.74621
NLRP2	-22.8326	2.17522e-115	1.08886e-114	-9.65891		SCGN	49.9774	0	0	6.68852
AC068490.2	-19.2628	1.10321e-82	4.64716e-82	-9.65886		NPAS2	14.1544	1.75433e-45	5.53022e-45	6.65225
CXCL14	-11.2515	2.27605e-29	6.01282e-29	-9.53328		RP1-60O19.1	49.9559	0	0	6.62566
LINC00371	-11.3414	8.18055e-30	2.16988e-29	-9.47288		BGN	43.3099	0	0	6.54898
SIX3	-8.4529	2.84161e-17	6.20203e-17	-9.43333		SLC6A19	19.8232	1.87664e-87	8.12073e-87	6.48627
IGF1	-16.8351	1.34924e-63	4.93339e-63	-9.27931		CYP3A7	4.6619	3.13303e-06	5.12322e-06	6.45129
MYL7	-61.8546	0	0	-9.2069		NTS	70.6744	0	0	6.41699
RSPO3	-28.6975	4.10211e-181	2.83359e-180	-9.19028		PDE1C	9.03898	1.58135e-19	3.5875e-19	6.38802
FGF17	-23.5747	7.01273e-123	3.63551e-122	-8.99122		UPK1B	12.4847	9.05234e-36	2.569e-35	6.34975
RP11-511B23.1	-58.0811	0	0	-8.9272		ERP27	9.08531	1.03406e-19	2.35202e-19	6.30386
GLIS3-AS1	-8.96939	2.98155e-19	6.74068e-19	-8.87184		CD3D	26.4044	1.21913e-153	7.42252e-153	6.29098
LINC01467	-12.6973	6.12218e-37	1.75072e-36	-8.79682		CASP4	15.6591	2.87739e-55	9.83421e-55	6.24841
MCF2L2	-24.911	5.65785e-137	3.16164e-136	-8.75359		KNG1	9.07106	1.17862e-19	2.67965e-19	6.21987
PLAC9	-48.8695	0	0	-8.66875		SMOC2	12.416	2.13947e-35	6.02597e-35	6.14166
NMRK2	-36.2019	5.67291e-287	6.08676e-286	-8.62906		ALB	59.3935	0	0	6.05787
RP11-89K21.1	-6.21615	5.09515e-10	9.49739e-10	-8.55013		NRG3	21.6035	1.66506e-103	7.84013e-103	6.04636
ACTG2	-11.1805	5.08282e-29	1.33872e-28	-8.35936		FABP1	62.2183	0	0	6.0339
CCK	-12.2143	2.60626e-34	7.25099e-34	-8.30915		ONECUT3	18.1738	8.32312e-74	3.29901e-73	6.02231
CCDC81	-46.3715	0	0	-8.27529		TTYH1	69.1682	0	0	5.96904
GRIN2B	-6.43838	1.20752e-10	2.28334e-10	-8.22331		SULT1C2	12.2093	2.77422e-34	7.706e-34	5.95413
MARCH11	-9.99233	1.64672e-23	4.00289e-23	-8.20999		ANGPTL3	6.29622	3.0499e-10	5.71555e-10	5.91423
PLSCR2	-29.4087	4.2461e-190	3.05392e-189	-8.19874		GALNT5	9.21281	3.17693e-20	7.2894e-20	5.8872
TAL2	-17.3617	1.60878e-67	6.0908e-67	-8.19666		CP	23.7547	9.82184e-125	5.16337e-124	5.84624
HAS2	-30.944	3.06261e-210	2.40418e-209	-8.15037		CHGA	8.03944	9.02502e-16	1.91938e-15	5.78292
PGA5	-5.0378	4.70908e-07	7.97695e-07	-8.06794		VSIG1	7.23281	4.73093e-13	9.47997e-13	5.77942
CLVS2	-17.7625	1.37905e-70	5.35262e-70	-8.05438		SOBP	17.491	1.67737e-68	6.41073e-68	5.70477
TAC4	-13.4975	1.61706e-41	4.89419e-41	-7.98282		NT5E	20.2792	1.96353e-91	8.65406e-91	5.70002
WBSCR17	-15.7553	6.31544e-56	2.1755e-55	-7.96179		TSPAN8	19.042	7.6588e-81	3.19534e-80	5.69815
JAKMIP3	-4.05192	5.07991e-05	7.88101e-05	-7.89532		GNRH2	10.544	5.41188e-26	1.36037e-25	5.69024
ACTC1	-39.4092	0	0	-7.86573		NR0B2	41.1547	0	0	5.67963
CER1	-29.37	1.32854e-189	9.52908e-189	-7.72609		CXCL12	27.3172	2.64935e-164	1.68146e-163	5.67653
LGR5	-12.4287	1.82619e-35	5.1519e-35	-7.71767		CGA	70.7717	0	0	5.67394
FAM179A	-3.94029	8.13835e-05	0.000125	-7.71734		SMOC1	8.51854	1.61582e-17	3.54736e-17	5.62273
RP11-805J14.5	-12.1117	9.15898e-34	2.53336e-33	-7.66255		HSD17B2	24.167	4.95021e-129	2.6666e-128	5.58245
GNG2	-22.7199	2.85084e-114	1.41757e-113	-7.64467		FGF14	6.06784	1.29645e-09	2.38938e-09	5.40848
RBM24	-16.7286	8.10847e-63	2.95038e-62	-7.59693		CDH17	12.3585	4.38111e-35	1.22671e-34	5.39166
RP11-431J24.2	-13.5968	4.18144e-42	1.26996e-41	-7.52872		MISP	13.2262	6.19033e-40	1.83745e-39	5.37838
PCAT18	-3.44701	0.000566834	0.000832989	-7.51678		SERPINA6	14.9103	2.82323e-50	9.27379e-50	5.28543
ANKS1B	-15.5489	1.6195e-54	5.51345e-54	-7.50276		TM4SF1	57.958	0	0	5.27631
NPY	-15.5148	2.75516e-54	9.35539e-54	-7.45846		EDNRB	8.18416	2.74205e-16	5.88899e-16	5.20349
DSCAM	-23.6035	3.55007e-123	1.84773e-122	-7.44977		SERPINA11	9.64507	5.15758e-22	1.22306e-21	5.13982
TRG-AS1	-8.1738	2.98818e-16	6.41235e-16	-7.34132		LCN15	51.9633	0	0	5.08433
RP11-180C16.1	-7.99112	1.3372e-15	2.82892e-15	-7.27358		TUBA4A	18.2561	1.85199e-74	7.39666e-74	5.02902
GADL1	-6.8175	9.26412e-12	1.80122e-11	-7.26666		GUCA2B	9.16904	4.77247e-20	1.09264e-19	4.98818
ARHGDIG	-27.2277	3.05529e-163	1.92277e-162	-7.24606		CCL15	10.7835	4.11961e-27	1.05737e-26	4.94995
NFASC	-17.4004	8.19336e-68	3.11098e-67	-7.20537		UGT2B11	22.9508	1.44643e-116	7.31035e-116	4.92513
SEMA3E	-34.7353	2.31145e-264	2.24541e-263	-7.19738		GFRA3	7.69217	1.44654e-14	2.99965e-14	4.8933
ZIC2	-31.3436	1.19008e-215	9.52793e-215	-7.12905		GJA4	24.7408	3.89078e-135	2.1535e-134	4.89026
DNAJC15	-75.1949	0	0	-7.12324		LGALS3BP	34.5872	3.93558e-262	3.77412e-261	4.86113
TFAP2C	-3.61704	0.000297992	0.000445668	-7.0924		AGTR1	28.6012	6.48436e-180	4.44982e-179	4.81093
OTX2-AS1	-4.86919	1.12056e-06	1.87153e-06	-7.08756		DKK1	20.1139	5.57138e-90	2.43707e-89	4.78721
VRTN	-18.0024	1.86431e-72	7.31749e-72	-7.02537		HIST1H2AC	38.9273	0	0	4.7837
GREM2	-8.47176	2.41718e-17	5.28448e-17	-7.02251		INHA	44.2593	0	0	4.73661
RP11-114G22.1	-21.456	4.00988e-102	1.86961e-101	-7.0167		MYZAP	8.22207	2.00023e-16	4.30997e-16	4.72921
PCP4	-25.0449	1.98301e-138	1.12007e-137	-6.99077		SNAP25-AS1	8.09852	5.56304e-16	1.18842e-15	4.72912
COL4A3	-4.41578	1.00645e-05	1.61402e-05	-6.9209		LINC00982	12.9851	1.4868e-38	4.32012e-38	4.7031
ACTA1	-36.7803	3.82016e-296	4.27401e-295	-6.88979		ITIH2	31.4476	4.53007e-217	3.63795e-216	4.69542
TRIM4	-8.92961	4.27518e-19	9.61962e-19	-6.7745		MAOB	22.9232	2.72565e-116	1.37623e-115	4.69017
FLJ22447	-15.687	1.85646e-55	6.35736e-55	-6.76326		HEY1	39.3986	0	0	4.68334
LINC01356	-65.6943	0	0	-6.72882		SEMA3C	14.4696	1.88432e-47	6.05666e-47	4.67414
RP11-153K16.1	-4.02588	5.67622e-05	8.78531e-05	-6.72057		ATP2C2	8.33751	7.58717e-17	1.64227e-16	4.65817
TSPYL5	-13.7957	2.70366e-43	8.32729e-43	-6.71627		RASSF9	14.2491	4.54106e-46	1.43841e-45	4.649
CST2	-7.06993	1.55016e-12	3.06866e-12	-6.69156		PIK3AP1	31.5613	1.25579e-218	1.01315e-217	4.62883
NUPR1	-7.09698	1.27515e-12	2.53576e-12	-6.67261		IFI6	16.528	2.30587e-61	8.26388e-61	4.61111
CTD-2306M5.1	-4.22465	2.39309e-05	3.77871e-05	-6.63143		RP11-319F12.2	7.73994	9.94646e-15	2.07241e-14	4.60879
FAM129A	-21.4586	3.79823e-102	1.77251e-101	-6.60661		COL11A2	10.3964	2.57361e-25	6.44448e-25	4.53996
DMRTA2	-3.69574	0.000219248	0.000329501	-6.58564		FXYD2	10.7656	5.00156e-27	1.28248e-26	4.45311
SBSPON	-8.18602	2.70005e-16	5.80117e-16	-6.581		SQRDL	18.4155	9.85861e-76	3.9738e-75	4.43084
FAM124A	-25.8076	7.28479e-147	4.27135e-146	-6.56045		SMIM6	34.33	2.80101e-258	2.63305e-257	4.42197
LRRTM1	-4.76521	1.88657e-06	3.1171e-06	-6.54826		GPRIN3	32.9989	8.42895e-239	7.39263e-238	4.3998
CNN1	-30.794	3.14857e-208	2.44961e-207	-6.44651		FXYD1	8.09794	5.58958e-16	1.1936e-15	4.39883
CCKBR	-47.8633	0	0	-6.43984		CCND1	76.7129	0	0	4.36602
TNNT1	-26.4609	2.73299e-154	1.66588e-153	-6.43133		PDE3A	35.7682	3.44461e-280	3.55739e-279	4.35979
JPH2	-6.40976	1.45749e-10	2.75403e-10	-6.42073		NCALD	11.5466	7.67581e-31	2.06211e-30	4.33949
CD247	-5.44721	5.11649e-08	9.002e-08	-6.38007		KIRREL2	6.68968	2.23657e-11	4.31809e-11	4.33651
LRRC2	-7.29377	3.014e-13	6.06506e-13	-6.34966		CPM	35.6702	1.14703e-278	1.17531e-277	4.33646
LIMD1-AS1	-12.4804	9.54805e-36	2.70528e-35	-6.34662		TDO2	7.08703	1.37023e-12	2.72072e-12	4.33308
CST1	-34.8182	1.28805e-265	1.25825e-264	-6.34624		ADGRG1	7.18645	6.64982e-13	1.33047e-12	4.32276
STAR	-13.613	3.35115e-42	1.01897e-41	-6.33659		SGMS2	11.1479	7.33292e-29	1.92553e-28	4.30561
ERBB4	-44.3257	0	0	-6.33494		MPZ	15.2332	2.13063e-52	7.11026e-52	4.27277
HHIP	-3.11921	0.00181339	0.00257384	-6.3172		SLIT1	6.33671	2.34722e-10	4.41453e-10	4.26938
DOK5	-4.58532	4.53292e-06	7.34583e-06	-6.28985		PIK3IP1	8.41943	3.78328e-17	8.24013e-17	4.26852
MRAP2	-10.716	8.55981e-27	2.18524e-26	-6.28801		RP1-102K2.8	7.04715	1.82618e-12	3.6069e-12	4.23441
TRDN	-30.6024	1.13879e-205	8.78156e-205	-6.28706		DNER	9.23823	2.50609e-20	5.77294e-20	4.2322
SLC38A5	-44.9275	0	0	-6.27448		PRR15L	14.4097	4.49956e-47	1.43832e-46	4.23207
PRR5L	-3.70251	0.000213476	0.000321011	-6.18836		MAOA	7.23689	4.59093e-13	9.20295e-13	4.2161
ACKR3	-7.48036	7.41223e-14	1.51544e-13	-6.17399		GPBAR1	8.97321	2.87991e-19	6.5137e-19	4.1877
CYP1B1	-8.72201	2.73304e-18	6.06365e-18	-6.08806		ANXA13	27.5644	2.9766e-167	1.90765e-166	4.16804
SHISA9	-24.7482	3.23847e-135	1.79816e-134	-6.0436		C14orf105	28.1421	2.99393e-174	1.98937e-173	4.16021
LRRC32	-5.64855	1.61806e-08	2.89053e-08	-6.00557		SPHK1	30.4151	3.46842e-203	2.63198e-202	4.15335
EPSTI1	-61.0655	0	0	-5.98065		PTGER4	14.4166	4.06845e-47	1.30131e-46	4.13796
ST8SIA4	-28.2032	5.34743e-175	3.56223e-174	-5.96795		LPAR6	28.8763	2.36907e-183	1.65613e-182	4.13005
FRY-AS1	-4.92083	8.61763e-07	1.4439e-06	-5.93307		CCL20	4.30364	1.68011e-05	2.67307e-05	4.11238
SSUH2	-5.28177	1.2794e-07	2.21746e-07	-5.93136		LRRC4C	7.67928	1.59987e-14	3.31497e-14	4.0768
ALDH1A3	-9.38242	6.44722e-21	1.50034e-20	-5.924		CD7	8.59745	8.1505e-18	1.79462e-17	4.05682
SLC2A3	-76.7791	0	0	-5.91962		C8orf4	63.5927	0	0	4.04905
RASL12	-22.1687	6.88216e-109	3.33349e-108	-5.90756		UGT2B7	6.59432	4.27214e-11	8.17279e-11	4.02499
GIF	-10.4953	9.08295e-26	2.27988e-25	-5.89911		TFPI	49.9903	0	0	4.01936
CST4	-18.1587	1.09658e-73	4.3399e-73	-5.89661		PYY	3.09544	0.00196519	0.00278553	4.01852
MIXL1	-17.1975	2.77038e-66	1.03909e-65	-5.85593		SLC28A2	5.96134	2.5017e-09	4.57524e-09	4.00929
PPP1R16B	-3.28041	0.00103657	0.00149353	-5.84288		HIST1H2AE	9.93013	3.07867e-23	7.45258e-23	3.99941
RPRM	-21.9814	4.34043e-107	2.08692e-106	-5.83922		ARL14	11.8672	1.75203e-32	4.78041e-32	3.96424
NTF3	-6.36262	1.98347e-10	3.73667e-10	-5.77108		TMEM139	9.35706	8.1984e-21	1.9011e-20	3.95322
DYNC1I1	-17.5043	1.32826e-68	5.08019e-68	-5.76491		LGALS14	5.36927	7.90572e-08	1.37843e-07	3.95212
MYL3	-12.5038	7.12071e-36	2.02301e-35	-5.76288		FOS	36.2302	2.04068e-287	2.19856e-286	3.94854
KLF8	-35.7863	1.80524e-280	1.87173e-279	-5.75668		HIST1H3H	11.5956	4.33757e-31	1.17009e-30	3.92718
SLC5A9	-17.4251	5.32158e-68	2.02499e-67	-5.72872		MMP10	6.87564	6.17106e-12	1.20521e-11	3.897
RUNX1T1	-4.78956	1.67148e-06	2.7687e-06	-5.72476		SGK2	8.57352	1.00373e-17	2.20822e-17	3.88034
RGMA	-27.5396	5.90243e-167	3.77813e-166	-5.71976		C3orf70	11.1532	6.90475e-29	1.81401e-28	3.87385
SOX21	-9.8464	7.10467e-23	1.70956e-22	-5.7069		APOA4	19.0394	8.04656e-81	3.35444e-80	3.84793
CD80	-3.29192	0.000995063	0.0014353	-5.69		LRP11	20.9208	3.46551e-97	1.58199e-96	3.81622
LIMS2	-15.8574	1.25054e-56	4.33058e-56	-5.63887		TMEM59L	26.853	7.77196e-159	4.83301e-158	3.81303
FRZB	-64.1297	0	0	-5.63678		DCX	11.3901	4.68444e-30	1.24696e-29	3.808
LINC00479	-53.2325	0	0	-5.62829		ATP8B1	9.21778	3.03322e-20	6.97189e-20	3.79794
VLDLR-AS1	-21.7508	6.78751e-105	3.21042e-104	-5.62823		SOX6	26.0871	5.11305e-150	3.04572e-149	3.75616
NTN1	-14.0349	9.53823e-45	2.98162e-44	-5.62276		MICA	38.6609	0	0	3.75531
KIT	-27.8857	3.97326e-171	2.60375e-170	-5.61949		MFSD6	11.1166	1.04128e-28	2.72745e-28	3.74799
PREX1	-25.0284	3.00113e-138	1.69331e-137	-5.58645		ANGPTL4	14.1565	1.70247e-45	5.36995e-45	3.74322
LRP2	-15.8741	9.57693e-57	3.32305e-56	-5.5617		NPW	55.2836	0	0	3.74068
PRDM1	-32.7811	1.09555e-235	9.46584e-235	-5.55524		GSTM3	68.2845	0	0	3.74008
C5orf17	-16.2168	3.83949e-59	1.35378e-58	-5.54933		HIST1H2BJ	10.2193	1.62503e-24	4.01352e-24	3.72358
OSR2	-3.83559	0.000125265	0.0001905	-5.5399		PAQR8	37.7429	0	0	3.67147
GATA3	-48.8098	0	0	-5.53172		SULT1C4	14.6138	2.29273e-48	7.42866e-48	3.65267
TRPA1	-8.89502	5.84102e-19	1.31035e-18	-5.52985		GAS2L3	36.2893	2.38927e-288	2.59011e-287	3.63967
DPPA3	-6.31208	2.75306e-10	5.16667e-10	-5.52229		TFF3	38.2057	0	0	3.63614
IRX3	-15.3749	2.41094e-53	8.12336e-53	-5.51794		UGT8	7.96727	1.62221e-15	3.42358e-15	3.63564
HLX	-10.7608	5.27005e-27	1.35e-26	-5.51522		DCDC2	28.3342	1.30918e-176	8.78827e-176	3.61954
IFITM1	-15.6917	1.72273e-55	5.90327e-55	-5.47208		EPS8	30.2863	1.73722e-201	1.30691e-200	3.57644
IL34	-6.72305	1.77956e-11	3.44339e-11	-5.46203		CXCL2	6.73903	1.59446e-11	3.08749e-11	3.56782
C1orf61	-4.86497	1.14475e-06	1.9101e-06	-5.45311		PAK3	12.9382	2.73938e-38	7.94647e-38	3.56598
LMX1B	-5.43338	5.52959e-08	9.70324e-08	-5.43925		USH1C	6.18436	6.23532e-10	1.15897e-09	3.55754
NR0B1	-7.12971	1.0058e-12	2.00701e-12	-5.43537		CNTFR	4.67691	2.91226e-06	4.77563e-06	3.50037
FAT3	-10.1616	2.9422e-24	7.24276e-24	-5.42968		DEFB1	16.2005	5.00409e-59	1.76203e-58	3.4888
ADCY2	-9.39081	5.95379e-21	1.38798e-20	-5.41864		NR4A2	14.21	7.94119e-46	2.51391e-45	3.48141
MME	-7.40568	1.30481e-13	2.65216e-13	-5.41055		ST6GALNAC3	13.3646	9.73142e-41	2.92166e-40	3.4604
SERHL2	-16.8345	1.36279e-63	4.97948e-63	-5.37718		XRCC4	51.8699	0	0	3.45079
TTN	-53.5947	0	0	-5.37036		HIST1H2BD	24.1693	4.68542e-129	2.52656e-128	3.42703
NOG	-5.43956	5.34108e-08	9.38137e-08	-5.34232		LURAP1L	19.4702	1.96486e-84	8.35065e-84	3.41034
FOXH1	-46.2796	0	0	-5.33916		SPTSSB	17.0439	3.88179e-65	1.43945e-64	3.40633
VWF	-5.19011	2.10172e-07	3.60925e-07	-5.33165		TMC5	9.87645	5.26635e-23	1.27013e-22	3.38226
APELA	-35.0243	9.58855e-269	9.43715e-268	-5.32318		COL11A1	10.9518	6.51346e-28	1.69085e-27	3.38166
TM6SF1	-4.18672	2.83015e-05	4.44472e-05	-5.29773		VWA1	45.6891	0	0	3.3663
CALCR	-10.4315	1.78045e-25	4.46476e-25	-5.29369		FCER1G	6.879	6.0276e-12	1.17763e-11	3.36461
DIO1	-3.08694	0.00202229	0.00286336	-5.27979		RGCC	5.60333	2.10268e-08	3.74095e-08	3.33234
PRPH2	-3.35958	0.0007806	0.0011366	-5.23256		SEL1L3	32.992	1.0561e-238	9.24704e-238	3.31888
DLGAP1	-20.9294	2.89152e-97	1.32112e-96	-5.23079		PLAC8	17.4325	4.67257e-68	1.77931e-67	3.31293
RP11-10A14.3	-4.98358	6.24198e-07	1.05259e-06	-5.20632		SLC41A2	8.91549	4.85657e-19	1.09184e-18	3.30154
FAM184A	-44.6613	0	0	-5.20246		VGF	3.20868	0.00133347	0.00190975	3.30112
NRG1	-27.97	3.76674e-172	2.48396e-171	-5.18219		GUCY1A2	17.0564	3.1339e-65	1.16459e-64	3.28797
CRABP2	-70.3607	0	0	-5.16196		AHSG	6.85622	7.07051e-12	1.37779e-11	3.28226
RP11-400N13.2	-3.75703	0.000171945	0.000259454	-5.16006		TOX	6.34676	2.19896e-10	4.13718e-10	3.26737
PHF24	-4.65482	3.24257e-06	5.29902e-06	-5.13759		LAYN	18.805	6.8738e-79	2.82505e-78	3.26124
ZNF385D	-14.345	1.14422e-46	3.64647e-46	-5.13015		SFRP5	51.5872	0	0	3.26092
ANK2	-16.5125	2.98106e-61	1.06618e-60	-5.12438		RAB3C	18.6832	6.78923e-78	2.76641e-77	3.24885
FAM78B	-9.21762	3.03761e-20	6.97584e-20	-5.12422		TMPRSS6	7.43349	1.0577e-13	2.1591e-13	3.22602
MAPK10	-23.515	2.86792e-122	1.48091e-121	-5.12361		HSD17B11	70.8467	0	0	3.22473
PTPN5	-25.7914	1.10818e-146	6.4904e-146	-5.11376		ASGR2	18.8603	2.41626e-79	9.97754e-79	3.2178
RNF125	-18.5011	2.02301e-76	8.19218e-76	-5.10477		COL9A1	12.3967	2.72257e-35	7.66007e-35	3.21185
RP11-449P1.1	-16.2114	4.18859e-59	1.47587e-58	-5.0894		SPP1	4.80667	1.53463e-06	2.54847e-06	3.20722
ELAVL4	-9.32337	1.12706e-20	2.60888e-20	-5.07802		SLIT2	6.57763	4.78006e-11	9.13446e-11	3.20428
ASB5	-4.07506	4.60029e-05	7.15175e-05	-5.0752		PAH	15.9148	5.00431e-57	1.73988e-56	3.20406
CCL2	-24.7669	2.03826e-135	1.13656e-134	-5.07474		TM4SF5	10.314	6.08994e-25	1.51482e-24	3.20169
PLPP4	-14.7301	4.13339e-49	1.34509e-48	-5.06166		ARID5B	21.8196	1.51177e-105	7.20258e-105	3.19594
C16orf74	-21.3581	3.28211e-101	1.5235e-100	-5.05926		SAMD5	19.122	1.65668e-81	6.93397e-81	3.1869
KCNG1	-57.103	0	0	-5.04877		ITGA1	11.3795	5.29301e-30	1.40753e-29	3.1719
RP11-119D9.1	-8.73646	2.40523e-18	5.34542e-18	-5.04217		THBS4	5.25278	1.49819e-07	2.5898e-07	3.17135
CXCR4	-33.5941	2.04903e-247	1.84342e-246	-5.02197		IL1RAP	26.4786	1.70903e-154	1.04416e-153	3.1628
NOVA1-AS1	-7.49468	6.6459e-14	1.36036e-13	-5.00155		HIST1H2BC	8.71287	2.96279e-18	6.5706e-18	3.15015
COL4A4	-8.03785	9.14258e-16	1.94359e-15	-4.99111		RAB27B	5.79771	6.7228e-09	1.21423e-08	3.13784
SLC35F3	-15.2272	2.33224e-52	7.77808e-52	-4.9897		RP11-297L17.2	26.7664	7.95349e-158	4.92251e-157	3.12103
PODXL	-58.2471	0	0	-4.9811		CPQ	18.8493	2.97684e-79	1.22827e-78	3.11774
SOX21-AS1	-4.8029	1.56387e-06	2.59538e-06	-4.96075		APLP1	51.4388	0	0	3.10841
HESX1	-20.0774	1.16217e-89	5.07094e-89	-4.96066		THSD7A	10.2924	7.62888e-25	1.89312e-24	3.09648
CST5	-7.57515	3.58701e-14	7.38561e-14	-4.9227		SPRY1	35.3915	2.30396e-274	2.32438e-273	3.0923
GLI2	-6.22678	4.76116e-10	8.8875e-10	-4.91861		MET	14.1308	2.45477e-45	7.72892e-45	3.09024
JAKMIP1	-3.79915	0.000145194	0.000220167	-4.9165		PROC	13.0066	1.12276e-38	3.2696e-38	3.08558
RIPPLY3	-35.0032	2.01022e-268	1.97107e-267	-4.89777		TCN1	5.5163	3.4621e-08	6.12003e-08	3.08443
RP5-903G2.2	-7.24494	4.32629e-13	8.68575e-13	-4.88306		LINC01314	6.7142	1.89099e-11	3.65628e-11	3.07909
ITLN2	-30.5404	7.59553e-205	5.82287e-204	-4.87405		RTN1	19.456	2.59103e-84	1.0994e-83	3.06408
STC2	-51.7427	0	0	-4.87271		AMBP	72.3598	0	0	3.05463
BMPER	-4.52364	6.0786e-06	9.82028e-06	-4.87232		TM4SF4	65.0122	0	0	3.05406
SYT10	-10.8007	3.41461e-27	8.78139e-27	-4.86509		S100A4	39.4602	0	0	3.0493
DNMT3B	-49.375	0	0	-4.85679		SH3TC1	13.8036	2.42347e-43	7.47308e-43	3.04702
MYL4	-35.0589	2.85687e-269	2.81706e-268	-4.83781		APOM	36.2804	3.29343e-288	3.5629e-287	3.03589
CUBN	-12.6897	6.74401e-37	1.92644e-36	-4.82624		LDB2	3.43365	0.000595515	0.000873367	3.03368
GLYATL2	-5.44008	5.32568e-08	9.36061e-08	-4.82195		MT1F	13.7953	2.72091e-43	8.37547e-43	3.01441
C9orf47	-4.89598	9.78174e-07	1.63581e-06	-4.7794		APOC3	15.0792	2.21894e-51	7.36738e-51	3.00361
EGF	-5.25553	1.47599e-07	2.55311e-07	-4.77746		HIST1H1C	33.8472	3.99399e-251	3.6433e-250	2.99315
ANGPT1	-8.07932	6.51277e-16	1.3896e-15	-4.76771		ACPP	4.58963	4.44028e-06	7.20462e-06	2.98969
AZU1	-9.64986	4.92245e-22	1.16836e-21	-4.76086		PLP2	28.3507	8.21212e-177	5.53394e-176	2.97944
NKX2-5	-18.9055	1.02761e-79	4.26352e-79	-4.74306		DENND2D	9.56199	1.15517e-21	2.72453e-21	2.97487
GLIPR2	-59.0325	0	0	-4.73889		AREG	29.8373	1.28318e-195	9.38367e-195	2.96964
SPOCK3	-18.2814	1.16475e-74	4.66254e-74	-4.72995		PPARG	36.4621	4.42416e-291	4.88711e-290	2.95173
RP11-838N2.3	-6.46359	1.02248e-10	1.93835e-10	-4.72218		FCGRT	67.772	0	0	2.94664
RP11-879F14.2	-3.82454	0.000131017	0.000199131	-4.71623		AKR1C3	22.1953	3.80879e-109	1.84827e-108	2.93701
AC104654.2	-8.01112	1.13673e-15	2.40968e-15	-4.6836		PDX1	31.5773	7.57395e-219	6.11994e-218	2.91978
TRPM3	-7.38218	1.5572e-13	3.16027e-13	-4.67467		CLDN4	20.5073	1.85116e-93	8.27725e-93	2.91008
FUT1	-6.89634	5.33602e-12	1.04407e-11	-4.67194		SERPINA1	71.2657	0	0	2.89457
GATA5	-13.7668	4.03676e-43	1.24113e-42	-4.63614		CLU	76.8489	0	0	2.88142
SOX15	-5.22267	1.76364e-07	3.03864e-07	-4.63383		TRIM8	40.4844	0	0	2.87212
ETNPPL	-3.03135	0.00243463	0.00342037	-4.61547		SCUBE3	24.3937	1.99697e-131	1.08692e-130	2.85785
NEK11	-4.19212	2.76361e-05	4.34412e-05	-4.60208		C16orf45	17.4611	2.83556e-68	1.08214e-67	2.85029
KCNQ2	-39.8548	0	0	-4.59632		FAXDC2	6.90007	5.19766e-12	1.01776e-11	2.84833
FILIP1	-9.35761	8.15573e-21	1.89204e-20	-4.55012		ST6GALNAC1	11.1346	8.50963e-29	2.23229e-28	2.83152
CTC-260E6.6	-32.0695	1.1748e-225	9.733e-225	-4.54947		TFF1	42.3915	0	0	2.82974
PORCN	-49.2341	0	0	-4.50401		C3	10.2843	8.29625e-25	2.05678e-24	2.81819
RARB	-20.6129	2.101e-94	9.42659e-94	-4.49412		HIST1H4H	5.0844	3.68788e-07	6.27755e-07	2.80782
B4GALNT3	-23.4525	1.24664e-121	6.42462e-121	-4.48291		S100P	30.3825	9.36763e-203	7.07776e-202	2.80255
FAM155B	-23.2238	2.61541e-119	1.34389e-118	-4.47858		SULT1A1	24.7463	3.4016e-135	1.88674e-134	2.79689
IGFL3	-3.61536	0.000299933	0.000448444	-4.46739		GPR153	8.47834	2.28434e-17	4.99616e-17	2.79385
PCDH7	-55.8374	0	0	-4.45877		EXOC3L4	6.31215	2.75179e-10	5.16614e-10	2.79035
TMEM100	-9.56562	1.11526e-21	2.6316e-21	-4.42802		SLC4A4	32.7079	1.20613e-234	1.0336e-233	2.78851
SLC8A1	-6.52014	7.02424e-11	1.33596e-10	-4.42285		LIPH	7.58187	3.40616e-14	7.016e-14	2.78689
MXRA5	-15.2402	1.91409e-52	6.39168e-52	-4.40976		SERPINE1	7.4096	1.26677e-13	2.57784e-13	2.78458
GPM6A	-6.41445	1.41332e-10	2.67154e-10	-4.39718		TRNP1	38.853	0	0	2.77677
FAM46B	-21.6812	3.08393e-104	1.45472e-103	-4.39548		MT1X	16.0154	9.97088e-58	3.47587e-57	2.76732
AJAP1	-14.0547	7.20512e-45	2.25499e-44	-4.3886		SOX9	53.9156	0	0	2.7648
SEMA6D	-32.5699	1.09642e-232	9.31956e-232	-4.38206		MYH14	19.6201	1.04115e-85	4.45383e-85	2.76253
ARSI	-7.25855	3.91262e-13	7.86128e-13	-4.3702		RDH12	5.57338	2.49844e-08	4.43753e-08	2.76219
GAL	-46.6649	0	0	-4.36724		AQP10	13.7088	8.99529e-43	2.75919e-42	2.76214
SLITRK2	-14.6618	1.13256e-48	3.67643e-48	-4.36092		FAM84A	35.9262	1.18984e-282	1.24104e-281	2.76117
SVIL-AS1	-5.56078	2.68566e-08	4.7652e-08	-4.32823		MEG3	15.3096	6.60151e-53	2.21432e-52	2.75693
ACAN	-3.81401	0.000136732	0.000207576	-4.32775		SNAP25	12.0182	2.85055e-33	7.84313e-33	2.75071
SLN	-8.54426	1.29361e-17	2.84236e-17	-4.32134		PIGZ	19.7461	8.67385e-87	3.7257e-86	2.7502
ADAMTS19	-22.7055	3.95232e-114	1.96155e-113	-4.31935		S100A1	7.5327	4.97016e-14	1.01934e-13	2.7436
PHACTR1	-19.0812	3.61801e-81	1.51188e-80	-4.31074		ARHGAP23	7.38939	1.47503e-13	2.99584e-13	2.74177
LINC00176	-24.9355	3.06372e-137	1.71752e-136	-4.30596		FKBP7	49.4682	0	0	2.74039
SYNE3	-16.9872	1.02195e-64	3.77625e-64	-4.30211		SLC18B1	36.4183	2.1867e-290	2.40033e-289	2.73861
PLXNA4	-7.12759	1.02143e-12	2.03741e-12	-4.29041		DACH1	15.8529	1.34158e-56	4.64277e-56	2.73732
ZNF385B	-5.81569	6.03832e-09	1.09211e-08	-4.28719		AGT	23.2181	2.98843e-119	1.53406e-118	2.72149
TAF9B	-28.7524	8.45373e-182	5.85499e-181	-4.28268		KLHL29	7.04405	1.86727e-12	3.68667e-12	2.7189
ZNF630	-3.36883	0.000754877	0.00110007	-4.28019		CYP39A1	6.83657	8.11102e-12	1.57937e-11	2.71755
RASGRP1	-7.30129	2.85011e-13	5.73969e-13	-4.26542		MIR181A2HG	10.1622	2.92402e-24	7.2014e-24	2.71615
RASD1	-14.5928	3.12302e-48	1.01002e-47	-4.25855		KISS1R	5.69073	1.26498e-08	2.26597e-08	2.71331
PTPN13	-52.9142	0	0	-4.25287		IDUA	16.8552	9.60779e-64	3.51793e-63	2.71231
HHIP-AS1	-5.5539	2.7937e-08	4.95187e-08	-4.24761		SPESP1	22.8785	7.60129e-116	3.82328e-115	2.7024
CCDC141	-36.1274	8.41925e-286	8.96e-285	-4.23809		PLD1	33.6481	3.32775e-248	3.01455e-247	2.69851
NRP2	-32.8621	7.66133e-237	6.64151e-236	-4.23309		CEACAM1	8.11062	5.03619e-16	1.07674e-15	2.69505
KB-68A7.1	-7.50953	5.93396e-14	1.21558e-13	-4.23224		ABCC3	7.31179	2.63599e-13	5.31257e-13	2.69454
WNT11	-3.2045	0.00135299	0.00193612	-4.228		GLTPD2	26.5351	3.81836e-155	2.34935e-154	2.67677
COL4A1	-67.2763	0	0	-4.22549		CD74	3.92653	8.61808e-05	0.00013211	2.67315
RP11-307E17.8	-6.43922	1.20086e-10	2.27157e-10	-4.19887		RP11-10A14.5	11.8486	2.18711e-32	5.95822e-32	2.66689
TRIM17	-13.657	1.83481e-42	5.60504e-42	-4.19868		ITGA3	16.3445	4.76341e-60	1.69208e-59	2.6647
ADM2	-21.4161	9.45937e-102	4.39869e-101	-4.19256		CASC8	12.7678	2.48167e-37	7.13566e-37	2.66378
GPC4	-35.7338	1.18148e-279	1.21776e-278	-4.17218		GLIS3	19.5424	4.78381e-85	2.0414e-84	2.66344
GCNT1	-28.3831	3.26494e-177	2.20583e-176	-4.16551		EGFR	35.9215	1.4109e-282	1.46868e-281	2.663
ARL4D	-61.5766	0	0	-4.16495		PROX1	40.2464	0	0	2.66042
GMPR	-18.2344	2.75022e-74	1.0959e-73	-4.16028		SNCG	4.95364	7.28365e-07	1.22391e-06	2.65436
ESRRG	-24.3118	1.47205e-130	7.98719e-130	-4.13985		SOD3	30.6173	7.19565e-206	5.55699e-205	2.64629
TXNRD2	-13.1178	2.60386e-39	7.66805e-39	-4.13911		SFXN3	13.4947	1.67934e-41	5.07975e-41	2.64153
ITPKB	-11.9716	5.00578e-33	1.37514e-32	-4.13788		LCTL	6.75468	1.43149e-11	2.77602e-11	2.63503
ICOSLG	-9.11177	8.10444e-20	1.8474e-19	-4.13033		ADAM28	15.7908	3.59947e-56	1.24237e-55	2.62576
KCNN1	-4.10559	4.03288e-05	6.28831e-05	-4.12094		DUSP6	51.7674	0	0	2.61506
RP11-20D14.6	-27.7863	6.35903e-170	4.14128e-169	-4.11776		STXBP5	25.5174	1.26495e-143	7.31046e-143	2.61325
SOX10	-3.06682	0.00216351	0.0030534	-4.1056		COLCA1	5.01607	5.27391e-07	8.92219e-07	2.61155
LEFTY2	-28.322	1.85027e-176	1.23888e-175	-4.0944		ADGRG6	57.7672	0	0	2.60825
ADM	-51.7957	0	0	-4.07255		GNAI1	37.7036	0	0	2.60673
CDH13	-8.6337	5.93995e-18	1.3112e-17	-4.05866		PHLDA2	38.1255	0	0	2.60498
UGT3A1	-32.3145	4.37688e-229	3.66677e-228	-4.05565		SLC19A3	33.9559	9.99401e-253	9.16438e-252	2.60329
SP8	-10.0792	6.83137e-24	1.66989e-23	-4.05236		SYNPO	3.68482	0.000228868	0.000343761	2.60185
ARHGAP10	-20.7501	1.22326e-95	5.52153e-95	-4.04445		NRP1	42.2953	0	0	2.59817
NHLH2	-3.11787	0.00182166	0.00258488	-4.03826		ADCY5	6.66021	2.73434e-11	5.26943e-11	2.5872
COL8A1	-3.62763	0.00028603	0.00042839	-4.03287		QSOX1	65.7665	0	0	2.58099
LINC01612	-31.1501	5.0517e-213	3.99557e-212	-4.02545		PDGFC	25.6741	2.27523e-145	1.32368e-144	2.58078
PRSS2	-26.1859	3.84922e-151	2.30601e-150	-4.01835		HEY2	6.36533	1.94871e-10	3.67295e-10	2.57487
RP5-1159O4.1	-13.6873	1.20874e-42	3.69897e-42	-4.01766		LOXL4	18.8708	1.98239e-79	8.19888e-79	2.57173
MAFB	-14.3001	2.18516e-46	6.94267e-46	-4.01655		NCEH1	4.7711	1.83226e-06	3.02975e-06	2.54522
DDIT4L	-28.7547	7.90043e-182	5.47902e-181	-4.01144		MBNL1	17.6541	9.47117e-70	3.64908e-69	2.54107
CNR1	-3.59505	0.000324329	0.000484365	-4.00925		PLXDC2	18.6973	5.20354e-78	2.12525e-77	2.53757
S1PR3	-21.3338	5.51204e-101	2.55408e-100	-4.0057		CRTAC1	10.3824	2.98085e-25	7.44644e-25	2.53621
CHAC1	-33.7868	3.07786e-250	2.79786e-249	-3.9815		LTB	13.9595	2.75328e-44	8.56577e-44	2.53534
ANKDD1A	-18.733	2.66601e-78	1.09312e-77	-3.95582		SSBP2	34.5996	2.56399e-262	2.46784e-261	2.53026
ISL1	-6.75905	1.38899e-11	2.69461e-11	-3.9496		SLC16A8	4.84896	1.24111e-06	2.0676e-06	2.52956
RASL10B	-32.0754	9.70587e-226	8.05387e-225	-3.94619		TESC	47.6383	0	0	2.52668
PALLD	-47.2736	0	0	-3.94195		COL9A2	42.135	0	0	2.51682
ANKRD33B	-25.6341	6.35961e-145	3.69577e-144	-3.93275		METTL7B	9.04392	1.51153e-19	3.43507e-19	2.51259
CCDC170	-3.02105	0.002519	0.00353322	-3.93173		C6orf141	10.7526	5.76401e-27	1.47581e-26	2.49821
CCDC152	-8.51518	1.6633e-17	3.65006e-17	-3.93043		PON2	74.0319	0	0	2.48233
CALB2	-4.21152	2.53657e-05	3.99683e-05	-3.92961		SERPINB8	7.11501	1.11902e-12	2.22952e-12	2.46861
LRAT	-10.9122	1.00735e-27	2.60726e-27	-3.92346		CEBPD	21.9382	1.12157e-106	5.37286e-106	2.46547
TNNI3	-11.7484	7.19679e-32	1.95651e-31	-3.91998		RP11-10A14.4	9.83164	8.22657e-23	1.9777e-22	2.45481
AC060834.3	-11.9691	5.15872e-33	1.41642e-32	-3.91622		NUDT9	45.2078	0	0	2.4547
GFRA1	-7.41629	1.2045e-13	2.45303e-13	-3.91481		LAMC2	11.868	1.73466e-32	4.73551e-32	2.45355
OXTR	-8.36294	6.11759e-17	1.32691e-16	-3.91061		DYRK4	36.4421	9.17264e-291	1.00899e-289	2.45162
OTX2	-46.3692	0	0	-3.90729		COLCA2	5.95757	2.56013e-09	4.67884e-09	2.44924
RFPL2	-2.9177	0.00352628	0.00488584	-3.89697		SLC39A5	20.9006	5.28404e-97	2.40585e-96	2.44722
NNAT	-18.71	4.10451e-78	1.679e-77	-3.89628		SH3PXD2A	30.126	2.21109e-199	1.6445e-198	2.44493
NPPB	-48.9086	0	0	-3.89503		SCN9A	10.6497	1.74867e-26	4.43391e-26	2.44057
SLC7A3	-17.232	1.5267e-66	5.74269e-66	-3.86373		SAMD13	4.97111	6.65717e-07	1.12116e-06	2.44039
LINC00992	-4.34361	1.40162e-05	2.23474e-05	-3.85529		INPP1	38.9269	0	0	2.42938
IRX2	-5.16697	2.37924e-07	4.07914e-07	-3.85129		GALNT3	12.3643	4.07787e-35	1.14364e-34	2.42207
HMOX1	-25.1755	7.43362e-140	4.22152e-139	-3.85005		C1GALT1C1	31.245	2.61049e-214	2.08362e-213	2.40688
FMN2	-12.3709	3.75443e-35	1.0535e-34	-3.84523		MECOM	30.4512	1.15376e-203	8.78065e-203	2.40469
B3GALT5-AS1	-3.17684	0.00148887	0.00212534	-3.83209		CAPS	11.1734	5.5055e-29	1.44931e-28	2.40434
EDNRA	-30.1028	4.45131e-199	3.30128e-198	-3.82115		TBC1D8	8.47038	2.44602e-17	5.34531e-17	2.40075
A4GALT	-9.39866	5.52647e-21	1.28893e-20	-3.80948		C1orf116	9.21817	3.02212e-20	6.94941e-20	2.40065
COL4A2	-66.0444	0	0	-3.80751		HIST2H2BE	7.81749	5.38887e-15	1.1291e-14	2.40006
DPPA4	-14.0174	1.22016e-44	3.80509e-44	-3.80266		NMI	5.26657	1.38993e-07	2.40584e-07	2.39837
FAM162B	-3.14987	0.00163341	0.00232533	-3.78664		TINAGL1	18.7278	2.9386e-78	1.20395e-77	2.39814
ST6GALNAC2	-18.1591	1.08826e-73	4.31023e-73	-3.78191		CPA2	3.85614	0.000115193	0.000175589	2.39507
SEMA5B	-5.89556	3.73411e-09	6.79827e-09	-3.76766		SLC35G2	7.75481	8.84745e-15	1.84636e-14	2.38651
ERVH48-1	-19.6194	1.05662e-85	4.5163e-85	-3.76566		STAP2	13.4499	3.08277e-41	9.28732e-41	2.38226
ZNF506	-6.22077	4.94718e-10	9.22486e-10	-3.73984		ETV1	8.82912	1.05501e-18	2.35567e-18	2.37936
KEL	-6.00061	1.96576e-09	3.60516e-09	-3.73716		SERPINA5	54.2299	0	0	2.37849
CHST15	-7.871	3.51828e-15	7.38937e-15	-3.72725		ID4	33.5999	1.68038e-247	1.51698e-246	2.37461
KYNU	-24.6443	4.24078e-134	2.32754e-133	-3.7251		CYP4V2	6.07049	1.2752e-09	2.35104e-09	2.37322
ITGA9	-5.10348	3.33456e-07	5.68723e-07	-3.70951		LGI4	6.14746	7.87311e-10	1.45976e-09	2.37003
OVOL2	-24.0126	2.05284e-127	1.0968e-126	-3.69544		RASEF	22.5643	9.71055e-113	4.77861e-112	2.36328
SULT2A1	-3.36295	0.000771148	0.00112315	-3.68217		TMEM178A	21.0478	2.39298e-98	1.09717e-97	2.36169
DTNA	-25.8647	1.66102e-147	9.75014e-147	-3.67361		GOLT1A	35.9507	4.93581e-283	5.15847e-282	2.36091
ART5	-3.14879	0.00163949	0.0023327	-3.67148		IFITM2	20.2542	3.26483e-91	1.43653e-90	2.35817
NRIP3	-9.53753	1.46271e-21	3.44524e-21	-3.66986		DYRK3	3.60447	0.000312793	0.000467404	2.35388
SLC35F1	-7.53639	4.83172e-14	9.91335e-14	-3.66613		CSGALNACT1	5.7179	1.0785e-08	1.93723e-08	2.35286
FAM181B	-7.09911	1.25564e-12	2.49792e-12	-3.66134		SPIN4	16.4806	5.05967e-61	1.80712e-60	2.3466
NTN4	-19.1307	1.40295e-81	5.8814e-81	-3.66067		GCNT3	5.4037	6.5281e-08	1.14165e-07	2.34583
RP11-771K4.1	-42.1408	0	0	-3.65971		PLEKHB1	42.4917	0	0	2.33947
SLC6A4	-2.93986	0.00328365	0.00456295	-3.65553		PCDHB2	18.2448	2.27413e-74	9.07572e-74	2.33802
PSTPIP2	-16.389	2.29126e-60	8.16126e-60	-3.63922		CTB-171A8.1	3.89893	9.66179e-05	0.000147533	2.33526
IGSF23	-3.07114	0.00213246	0.0030112	-3.62975		RCN3	9.21906	2.99725e-20	6.89526e-20	2.33524
MYCL	-29.314	6.88065e-189	4.90832e-188	-3.61733		TGFBR2	23.577	6.63779e-123	3.44455e-122	2.33056
PRSS1	-34.4263	1.01829e-259	9.62414e-259	-3.59363		C8orf34-AS1	13.1235	2.41637e-39	7.11992e-39	2.32797
GLIPR1	-3.9303	8.48416e-05	0.000130158	-3.59125		C8orf34	13.0274	8.54439e-39	2.49517e-38	2.32583
ARHGAP6	-5.24411	1.57043e-07	2.71289e-07	-3.58923		PCDH9	5.96604	2.43083e-09	4.44874e-09	2.32569
ATF3	-25.6044	1.36167e-144	7.89555e-144	-3.58844		LAMP2	57.4264	0	0	2.32378
RP11-475O6.1	-4.62439	3.75701e-06	6.11683e-06	-3.58474		RP11-465N4.4	5.65731	1.53762e-08	2.74778e-08	2.32192
MYOF	-40.0868	0	0	-3.57664		TCEAL5	6.57688	4.80432e-11	9.17745e-11	2.31053
TNC	-8.31366	9.27985e-17	2.00534e-16	-3.57481		FAM46A	33.1184	1.61668e-240	1.42268e-239	2.30777
GFPT2	-8.14046	3.9378e-16	8.43975e-16	-3.56779		SCPEP1	27.5719	2.41706e-167	1.55094e-166	2.3046
SALL1	-28.2554	1.22137e-175	8.15704e-175	-3.56099		FGA	27.8543	9.54747e-171	6.24102e-170	2.30303
ACSL1	-34.1888	3.55242e-256	3.30969e-255	-3.55752		NPC1L1	6.10569	1.02358e-09	1.89246e-09	2.30186
ALPL	-14.4951	1.30122e-47	4.18501e-47	-3.53972		TMOD1	5.70668	1.15203e-08	2.06647e-08	2.30072
FAM122C	-17.9796	2.81487e-72	1.10402e-71	-3.53901		LAMB2	37.7164	0	0	2.29888
AXIN2	-7.33674	2.18852e-13	4.41924e-13	-3.52834		LRRC8C	5.64333	1.66788e-08	2.97548e-08	2.28561
SMAGP	-58.5669	0	0	-3.52164		HNMT	20.704	3.18468e-95	1.43626e-94	2.27934
BMP6	-7.65719	1.90045e-14	3.93e-14	-3.51585		LINC01091	4.87626	1.08117e-06	1.80632e-06	2.27135
CPEB1	-3.3642	0.00076766	0.00111838	-3.50451		CD302	15.3625	2.92185e-53	9.82584e-53	2.26769
ADGRA2	-8.36095	6.22129e-17	1.34829e-16	-3.49557		CHST2	4.68559	2.7915e-06	4.58191e-06	2.26662
ENO2	-36.3327	4.93364e-289	5.38178e-288	-3.48657		CXCL1	9.60118	7.90374e-22	1.86751e-21	2.2655
DENND2C	-32.5413	2.78042e-232	2.35953e-231	-3.47611		ESPN	27.9993	1.65863e-172	1.09516e-171	2.2649
LRRC3	-17.8896	1.42049e-71	5.54638e-71	-3.46787		CLGN	20.8659	1.09349e-96	4.9744e-96	2.25391
RP3-428L16.2	-9.79744	1.15473e-22	2.7722e-22	-3.46003		MANSC1	21.8063	2.01988e-105	9.60591e-105	2.25188
LIFR	-52.8392	0	0	-3.45837		NLRP1	22.8624	1.09919e-115	5.51809e-115	2.24973
N4BP3	-15.1862	4.36392e-52	1.45445e-51	-3.45424		ELOVL4	23.7378	1.47024e-124	7.70587e-124	2.24652
ZNF649	-18.5534	7.6589e-77	3.11109e-76	-3.44559		NFKBIZ	10.9442	7.08216e-28	1.83757e-27	2.24635
LHX1	-32.9442	5.13104e-238	4.47023e-237	-3.44023		LINC00511	15.4105	1.39038e-53	4.69681e-53	2.24466
GRAMD1B	-15.4448	8.18439e-54	2.76831e-53	-3.43801		NOMO1	28.509	9.06815e-179	6.19046e-178	2.2431
ADAM19	-43.4647	0	0	-3.43385		PTPRE	4.84298	1.27906e-06	2.12879e-06	2.23584
SEMA5A	-14.5017	1.18256e-47	3.8057e-47	-3.43142		PDCD4-AS1	7.67879	1.60596e-14	3.32626e-14	2.23571
SOCS2	-46.4272	0	0	-3.43015		CD58	17.8804	1.67543e-71	6.53694e-71	2.23563
KCP	-4.22004	2.44262e-05	3.85343e-05	-3.42583		KISS1	9.49942	2.11059e-21	4.95785e-21	2.2287
GAB2	-26.5206	5.60915e-155	3.44712e-154	-3.42165		METRNL	11.5985	4.19492e-31	1.1322e-30	2.22168
SPOCK1	-20.2251	5.88159e-91	2.58573e-90	-3.41415		SERPING1	66.5255	0	0	2.20976
JPH1	-6.85764	7.00081e-12	1.36472e-11	-3.41197		LRRC24	6.4681	9.92409e-11	1.88202e-10	2.20905
CRMP1	-19.3977	8.07107e-84	3.41634e-83	-3.40961		MPZL2	18.0193	1.37366e-72	5.39976e-72	2.20822
RP11-445F12.1	-27.9534	5.98775e-172	3.94363e-171	-3.40952		PDGFRL	10.9596	5.97739e-28	1.55246e-27	2.20784
FAM101A	-18.3847	1.74044e-75	6.9992e-75	-3.38503		LMF1	21.5379	6.88006e-103	3.22796e-102	2.20416
SLC22A3	-27.704	6.2508e-169	4.05566e-168	-3.3776		SIM1	3.63719	0.000275624	0.000413159	2.19293
EFHD1	-24.7063	9.15153e-135	5.04925e-134	-3.37195		ANXA4	63.4876	0	0	2.19266
STMN2	-2.83948	0.00451867	0.00619365	-3.3592		PLSCR4	6.11562	9.61833e-10	1.77956e-09	2.1926
RIMKLA	-15.7005	1.49983e-55	5.14284e-55	-3.35634		CDH1	25.2851	4.65843e-141	2.67158e-140	2.18987
SLC7A5	-63.8958	0	0	-3.34889		IL11RA	12.974	1.71733e-38	4.98445e-38	2.18979
AMOT	-52.8856	0	0	-3.3432		ARSA	18.0231	1.28309e-72	5.04752e-72	2.1855
KHDRBS2	-6.67639	2.44907e-11	4.72489e-11	-3.33492		LIPC	37.164	2.6035e-302	2.96992e-301	2.17982
LAMP3	-3.61729	0.000297699	0.000445358	-3.32807		CPXM1	28.0172	1.00306e-172	6.63975e-172	2.17613
DIO3	-24.1409	9.30429e-129	5.00691e-128	-3.32638		SIL1	41.3386	0	0	2.16984
AIF1L	-42.0486	0	0	-3.31874		ADAM8	5.77713	7.59869e-09	1.37101e-08	2.16505
PDZRN3	-21.9437	9.95271e-107	4.7722e-106	-3.31471		IGF2	63.3714	0	0	2.16229
TMEM200C	-9.61191	7.12131e-22	1.68568e-21	-3.31301		JUNB	38.1698	0	0	2.15899
MGARP	-4.99929	5.75422e-07	9.71593e-07	-3.31262		SUSD4	9.60851	7.36073e-22	1.74156e-21	2.15582
NDRG4	-24.552	4.11899e-133	2.25361e-132	-3.31138		ZEB1	4.40262	1.06953e-05	1.71413e-05	2.15536
USP2	-18.0436	8.85669e-73	3.48674e-72	-3.29884		CTD-3252C9.4	8.72921	2.56457e-18	5.69711e-18	2.15236
ADORA2B	-3.57473	0.000350596	0.000522997	-3.28944		SEMA3D	5.19239	2.07607e-07	3.56636e-07	2.14577
MYO10	-35.7892	1.62861e-280	1.69194e-279	-3.28342		ZBED8	3.54058	0.000399249	0.00059422	2.13524
PRRG3	-5.03062	4.88909e-07	8.2792e-07	-3.27415		CCDC68	10.607	2.76577e-26	6.98917e-26	2.11062
VLDLR	-26.3616	3.77809e-153	2.2949e-152	-3.27406		MEIS2	39.1777	0	0	2.10722
SOCS3	-36.2102	4.20431e-287	4.52028e-286	-3.26684		RNF128	23.0344	2.10858e-117	1.06775e-116	2.10718
CENPA	-42.8738	0	0	-3.2667		B2M	76.469	0	0	2.10548
RP11-160O5.1	-36.3527	2.3832e-289	2.6051e-288	-3.26446		GJB1	29.7258	3.56163e-194	2.58651e-193	2.10418
MANEA-AS1	-20.3497	4.67586e-92	2.0713e-91	-3.26099		GRAMD3	10.6409	1.92231e-26	4.86712e-26	2.1004
CAMKMT	-29.757	1.40673e-194	1.02443e-193	-3.25931		TACC1	29.2037	1.7395e-187	1.23583e-186	2.09972
LHFPL2	-39.683	0	0	-3.25723		APH1B	17.2197	1.8885e-66	7.0934e-66	2.09939
GPR176	-13.0853	3.99811e-39	1.17475e-38	-3.25217		MAPK4	10.7127	8.87317e-27	2.26413e-26	2.09795
TAGLN	-61.1774	0	0	-3.24451		TNFAIP2	4.05852	4.93851e-05	7.66391e-05	2.09196
ABCC4	-32.1647	5.49642e-227	4.58999e-226	-3.24287		MVP	13.4452	3.28309e-41	9.88513e-41	2.08959
MYBL2	-45.7034	0	0	-3.24221		C19orf66	9.08718	1.0164e-19	2.31285e-19	2.08926
RAB15	-21.7567	5.97539e-105	2.82885e-104	-3.22704		ABCC6	19.3126	4.20736e-83	1.77946e-82	2.08536
BMP4	-27.4655	4.54128e-166	2.90331e-165	-3.22244		PLXND1	11.2282	2.9638e-29	7.82181e-29	2.08441
FAM65B	-17.0649	2.70747e-65	1.00756e-64	-3.21947		REC8	40.9711	0	0	2.0794
GCGR	-4.69284	2.69435e-06	4.42801e-06	-3.21892		RP11-428J1.5	4.58819	4.47109e-06	7.25237e-06	2.07895
MSMB	-5.88832	3.90132e-09	7.09528e-09	-3.21879		CLDN18	3.38069	0.000723033	0.00105454	2.07828
VIPR2	-7.01895	2.23536e-12	4.40676e-12	-3.21399		MMP16	18.8473	3.08978e-79	1.27286e-78	2.07504
HOXA1	-11.546	7.73774e-31	2.07768e-30	-3.20748		RGS2	36.2513	9.47114e-288	1.02249e-286	2.07298
NOL4	-4.461	8.15769e-06	1.31144e-05	-3.20535		CNGA1	7.07142	1.5336e-12	3.03703e-12	2.06972
MYOZ3	-5.75242	8.79727e-09	1.58345e-08	-3.19931		WFIKKN1	21.731	1.04595e-104	4.94279e-104	2.06691
RXRG	-5.42624	5.75522e-08	1.00885e-07	-3.19759		JAG1	40.4469	0	0	2.06277
ZNF790-AS1	-6.75441	1.43421e-11	2.77925e-11	-3.19419		SRD5A3	30.1858	3.64111e-200	2.71579e-199	2.05817
NKAIN4	-3.08797	0.00201526	0.00285418	-3.19017		KCNC3	6.65675	2.79947e-11	5.38701e-11	2.05259
CHMP4C	-16.8246	1.611e-63	5.88228e-63	-3.18571		F2	36.7077	5.50205e-295	6.12952e-294	2.04938
SAMD14	-6.60839	3.88516e-11	7.44336e-11	-3.17686		TMBIM4	57.9879	0	0	2.04677
TMEM88	-46.4358	0	0	-3.17679		TF	14.9971	7.67185e-51	2.53118e-50	2.04645
IGFBP5	-47.9611	0	0	-3.1719		CHPF2	31.4896	1.20715e-217	9.70909e-217	2.04581
KCTD12	-18.062	6.34685e-73	2.50242e-72	-3.1701		NAAA	14.329	1.44143e-46	4.58804e-46	2.04522
DPP6	-6.2353	4.50921e-10	8.42922e-10	-3.15553		ERBB3	42.1806	0	0	2.04501
NLGN4X	-20.8381	1.95402e-96	8.8659e-96	-3.1441		LPAR1	11.1038	1.20245e-28	3.14487e-28	2.04183
LUM	-10.7185	8.33244e-27	2.12927e-26	-3.13817		GLUD2	5.02489	5.0373e-07	8.52741e-07	2.04161
CNTNAP2	-28.7481	9.57867e-182	6.62536e-181	-3.13256		SERPIND1	3.26964	0.00107686	0.0015503	2.0396
CACNG8	-4.16768	3.0772e-05	4.82258e-05	-3.12169		DUSP5	54.3895	0	0	2.03387
DACT1	-21.8291	1.22871e-105	5.8593e-105	-3.12117		GALNT2	42.9444	0	0	2.02853
HLA-DPB1	-42.8883	0	0	-3.11022		SDC1	31.7212	7.91929e-221	6.46887e-220	2.02278
IGFBP6	-47.1173	0	0	-3.10662		TCEAL1	14.8674	5.36271e-50	1.75605e-49	2.0177
TMTC1	-14.5209	8.93085e-48	2.87943e-47	-3.1001		RAMP1	20.1253	4.42777e-90	1.93844e-89	2.01504
AKAP12	-52.8083	0	0	-3.09837		HSPA4L	11.6406	2.56283e-31	6.9313e-31	2.01479
LINC01426	-10.2417	1.28968e-24	3.18828e-24	-3.09736		ZNF503	2.68598	0.00723178	0.00972909	2.01323
RFX6	-18.2863	1.06312e-74	4.26225e-74	-3.09382		ITGA2	9.68156	3.61159e-22	8.59169e-22	2.01293
NFATC1	-8.91798	4.74861e-19	1.06803e-18	-3.08736		RBP4	-98.5841	0	0	2.01121
GATA3-AS1	-8.32128	8.70144e-17	1.88112e-16	-3.08655		EGR1	11.582	5.08647e-31	1.37e-30	2.01095
FAM159A	-13.6355	2.46226e-42	7.49993e-42	-3.07048		SLC44A3	30.5045	2.27172e-204	1.73646e-203	2.00823
TLN2	-55.146	0	0	-3.06975		MIR194-2HG	3.48918	0.000484501	0.000716218	2.00057
AOX1	-6.64535	3.02503e-11	5.8189e-11	-3.04674		CES4A	3.63455	0.000278467	0.000417302	1.99851
KCNJ8	-8.4337	3.34897e-17	7.30329e-17	-3.04602		KRT7	8.00965	1.15032e-15	2.43751e-15	1.99839
PITX2	-44.2448	0	0	-3.03816		CXXC5	59.7692	0	0	1.99772
PPFIA4	-3.80848	0.000139826	0.00021215	-3.03754		SIAE	16.2626	1.81979e-59	6.42942e-59	1.98439
UNC5D	-15.9769	1.85249e-57	6.44924e-57	-3.03724		SLC9A3R2	31.1762	2.23831e-213	1.77842e-212	1.98436
FOXC1	-3.74759	0.000178545	0.000269257	-3.03657		GUSB	36.9031	4.12287e-298	4.63248e-297	1.98346
RP11-637O19.2	-4.11066	3.94526e-05	6.15902e-05	-3.0361		GMNN	46.8299	0	0	1.9781
PPP2R2B	-3.66948	0.00024304	0.000364839	-3.03172		KLF10	16.1637	9.09628e-59	3.19223e-58	1.97635
CECR2	-32.7226	7.46084e-235	6.40409e-234	-3.02499		FOSB	5.14475	2.67875e-07	4.58214e-07	1.97287
HIST1H1B	-2.89856	0.00374884	0.0051805	-3.02327		ABHD3	22.4574	1.08361e-111	5.31255e-111	1.97229
SLC2A14	-5.9936	2.05249e-09	3.7629e-09	-3.0114		HEXB	52.3077	0	0	1.96575
ARHGAP40	-3.41281	0.000642962	0.00094064	-3.00531		VASH1	13.0104	1.06785e-38	3.11317e-38	1.95559
BST2	-19.1169	1.82476e-81	7.63134e-81	-2.99811		FUCA2	58.5938	0	0	1.95238
MAMDC2	-6.90742	4.93561e-12	9.66811e-12	-2.98889		P3H1	41.0447	0	0	1.95007
C9orf135	-10.807	3.18968e-27	8.20696e-27	-2.98495		PRDM16	7.73337	1.04733e-14	2.18131e-14	1.94781
ITPRIP	-6.70559	2.00591e-11	3.87562e-11	-2.97657		ACTRT3	3.4048	0.000662123	0.00096813	1.93269
CLMP	-35.2185	1.04148e-271	1.0387e-270	-2.97383		PDE8A	12.7788	2.15434e-37	6.2047e-37	1.93035
MCC	-50.6379	0	0	-2.9688		ATP7A	6.92534	4.34928e-12	8.52915e-12	1.92971
GPR161	-36.7532	1.03487e-295	1.15535e-294	-2.96466		ERICH5	17.7025	4.01146e-70	1.55355e-69	1.9294
TMEM150C	-28.9599	2.10472e-184	1.48322e-183	-2.95716		FUCA1	37.2703	4.96633e-304	5.70257e-303	1.92851
C2orf88	-10.7258	7.70006e-27	1.96959e-26	-2.94778		CAMK2N1	37.7	0	0	1.92491
MTUS2	-3.98203	6.83281e-05	0.000105411	-2.94466		ZBED5-AS1	13.0317	8.07588e-39	2.35967e-38	1.92368
HBE1	-4.59105	4.4102e-06	7.15803e-06	-2.9433		HOGA1	3.62655	0.000287236	0.000429951	1.9202
COLEC12	-30.1063	4.00598e-199	2.97522e-198	-2.93634		HIVEP2	6.51808	7.12137e-11	1.35394e-10	1.91964
SH3RF2	-16.8578	9.20224e-64	3.37179e-63	-2.93441		RP11-242D8.1	46.5106	0	0	1.91125
LGI2	-20.6813	5.10111e-95	2.29265e-94	-2.93353		ORAI3	30.5062	2.15491e-204	1.64958e-203	1.90975
SOAT2	-6.12243	9.21585e-10	1.7057e-09	-2.91997		CXCL6	4.5579	5.16669e-06	8.35994e-06	1.90778
RP11-1143G9.5	-12.6733	8.31903e-37	2.37376e-36	-2.91866		PLEKHH2	10.5524	4.95377e-26	1.24582e-25	1.90079
LURAP1	-3.62699	0.000286744	0.000429337	-2.90775		TBX2	3.38779	0.000704573	0.00102876	1.89957
AJ011932.1	-4.68834	2.75437e-06	4.52522e-06	-2.90759		CLCN4	8.05782	7.76693e-16	1.6545e-15	1.89832
CYP26B1	-8.94788	3.62384e-19	8.17511e-19	-2.90389		SCFD2	6.53541	6.34336e-11	1.20778e-10	1.89102
ARHGAP42	-33.4591	1.89502e-245	1.69323e-244	-2.90076		SPRY2	42.652	0	0	1.89056
EXPH5	-23.6104	3.01056e-123	1.56848e-122	-2.88383		CMTM8	42.3421	0	0	1.89006
FRY	-11.9238	8.89445e-33	2.43701e-32	-2.88087		PGBD2	10.5563	4.75038e-26	1.19524e-25	1.88667
PTPRT	-4.50883	6.51874e-06	1.05184e-05	-2.87849		CLN5	21.3509	3.82758e-101	1.77513e-100	1.88341
LGALS2	-11.3459	7.77634e-30	2.06371e-29	-2.86967		PKNOX2	3.29273	0.000992206	0.00143158	1.88286
FAM85B	-2.91519	0.00355475	0.00492399	-2.86378		RP4-625H18.2	5.01706	5.24678e-07	8.87917e-07	1.88128
TMEM132B	-3.03065	0.00244028	0.00342739	-2.85986		HLA-A	57.3372	0	0	1.87814
GADD45G	-16.5086	3.18107e-61	1.13694e-60	-2.85507		TMEM55A	27.8382	1.49505e-170	9.76069e-170	1.87621
RP11-380D23.2	-28.5454	3.20621e-179	2.19447e-178	-2.85492		PFKFB3	37.1618	2.8277e-302	3.21866e-301	1.87575
PRR5	-36.0426	1.80405e-284	1.90828e-283	-2.85315		SLCO1A2	3.53829	0.000402731	0.000599062	1.87489
P3H2	-39.2516	0	0	-2.85204		ENDOD1	4.56124	5.08525e-06	8.23072e-06	1.87158
SLC7A7	-50.928	0	0	-2.84436		CHPF	60.2458	0	0	1.86941
RPS6KA5	-10.6522	1.70346e-26	4.32347e-26	-2.84171		FAM105A	23.213	3.36546e-119	1.72591e-118	1.85926
TP53I11	-41.2573	0	0	-2.83751		AQP3	21.5613	4.14476e-103	1.94811e-102	1.85827
GPR37	-24.284	2.89589e-130	1.56641e-129	-2.83194		CCPG1	26.1883	3.61345e-151	2.16724e-150	1.8559
SLC39A8	-16.5542	1.49322e-61	5.36984e-61	-2.82576		GPSM3	14.4259	3.55825e-47	1.14091e-46	1.85583
NBL1	-31.3726	4.79128e-216	3.84183e-215	-2.8225		SGCE	32.9745	1.8841e-238	1.64419e-237	1.85451
GLT1D1	-11.7427	7.70078e-32	2.09244e-31	-2.81825		IGSF8	27.5923	1.37665e-167	8.86613e-167	1.85317
C1orf64	-4.49648	6.90865e-06	1.11338e-05	-2.81809		HTRA3	4.26338	2.0136e-05	3.19104e-05	1.84345
PDLIM2	-64.0189	0	0	-2.81417		RP11-356J5.12	3.93737	8.23803e-05	0.000126494	1.84332
HLA-DRB1	-4.54165	5.58161e-06	9.02294e-06	-2.81385		DLK1	66.4624	0	0	1.84186
FAM167A	-6.87545	6.17924e-12	1.20636e-11	-2.80325		LINGO1	11.3042	1.25059e-29	3.31214e-29	1.84054
GJA1	-60.7993	0	0	-2.79768		TPGS1	30.4106	3.97298e-203	3.0105e-202	1.83615
STC1	-25.2554	9.87165e-141	5.64896e-140	-2.7941		MOXD1	10.0968	5.70851e-24	1.39868e-23	1.83331
APOLD1	-10.1583	3.04462e-24	7.49138e-24	-2.7929		LRP5	30.2181	1.36959e-200	1.02446e-199	1.83327
PIM1	-26.2609	5.36129e-152	3.2378e-151	-2.79214		COX6A2	3.4335	0.000595842	0.000873412	1.82876
DAPK2	-5.22697	1.72307e-07	2.97168e-07	-2.78668		CLDND2	7.49408	6.67642e-14	1.36607e-13	1.82679
MYO9A	-35.5115	3.26944e-276	3.31759e-275	-2.786		DFNA5	20.2879	1.64345e-91	7.2617e-91	1.82588
CD40	-7.08967	1.34429e-12	2.67023e-12	-2.7765		NDFIP2	50.5082	0	0	1.82582
SLC35F2	-18.5127	1.63147e-76	6.61175e-76	-2.77608		ST8SIA3	13.9554	2.91509e-44	9.06377e-44	1.82571
GSTA2	-34.8931	9.44634e-267	9.24505e-266	-2.77523		RP11-161M6.2	6.60949	3.85633e-11	7.39083e-11	1.81515
FAM57B	-3.06652	0.00216566	0.00305562	-2.77514		RGS16	5.23996	1.60614e-07	2.77184e-07	1.81285
DENND1C	-16.0626	4.66788e-58	1.63158e-57	-2.77091		HYAL3	9.11406	7.93562e-20	1.80971e-19	1.80855
ZNF114	-8.44192	3.12171e-17	6.81053e-17	-2.75624		VTN	55.9783	0	0	1.80526
AUTS2	-34.0352	6.71945e-254	6.21609e-253	-2.74416		CTNND2	17.312	3.82199e-67	1.44282e-66	1.80144
SFRP4	-4.02088	5.79815e-05	8.96872e-05	-2.73499		KIF12	20.6815	5.08737e-95	2.28844e-94	1.79819
TSPAN2	-32.366	8.26819e-230	6.98262e-229	-2.73312		ZNF287	7.41726	1.19571e-13	2.43609e-13	1.79717
MEIS3	-34.2448	5.21674e-257	4.87765e-256	-2.72841		CRYL1	12.5764	2.84865e-36	8.11509e-36	1.79447
CRNDE	-48.0396	0	0	-2.72419		GRIA3	13.0541	6.02124e-39	1.76524e-38	1.79362
MOK	-19.0302	9.58681e-81	3.99336e-80	-2.71956		CHPT1	29.8999	1.97328e-196	1.45318e-195	1.79176
RP4-710M16.2	-14.4355	3.09601e-47	9.93303e-47	-2.71882		LDOC1	45.1718	0	0	1.78746
YBX2	-16.3366	5.42317e-60	1.92383e-59	-2.71587		PLEKHA4	9.42801	4.17961e-21	9.76985e-21	1.78163
EDA	-26.4842	1.47265e-154	9.01848e-154	-2.7015		RAB37	5.39513	6.84733e-08	1.19668e-07	1.78138
FBXL16	-4.16772	3.07666e-05	4.82258e-05	-2.69493		PCSK1N	51.9747	0	0	1.77873
GNG13	-3.08426	0.0020406	0.00288772	-2.69456		SLC25A20	12.7324	3.90459e-37	1.11902e-36	1.77745
CLIC6	-7.70703	1.2878e-14	2.67682e-14	-2.69364		EPHX4	3.48458	0.000492912	0.000728036	1.7774
S100A14	-50.0667	0	0	-2.69123		ASGR1	9.7713	1.49523e-22	3.58145e-22	1.77733
GABBR2	-3.41544	0.000636792	0.000931873	-2.68385		GORAB	12.3596	4.32058e-35	1.21041e-34	1.77461
REEP2	-16.5871	8.63931e-62	3.11324e-61	-2.68212		CTSH	35.675	9.65686e-279	9.91437e-278	1.77222
PCDH10	-15.7648	5.43763e-56	1.87436e-55	-2.67476		SNX22	5.13571	2.81087e-07	4.80344e-07	1.7711
SCN7A	-2.91334	0.00357584	0.00495189	-2.67074		EFNA1	11.9016	1.16062e-32	3.17669e-32	1.76977
SLC7A11	-33.3272	1.55767e-243	1.38003e-242	-2.66732		BCAM	53.0624	0	0	1.76667
TET1	-49.7037	0	0	-2.66437		SMARCA2	7.76088	8.43416e-15	1.76222e-14	1.76511
IL17RD	-11.5625	6.37904e-31	1.71637e-30	-2.66419		LSAMP	13.6435	2.20779e-42	6.73267e-42	1.76194
AKNA	-17.1134	1.17894e-65	4.4061e-65	-2.66401		STAT3	24.9607	1.63619e-137	9.18228e-137	1.75902
WDR86	-23.6027	3.61674e-123	1.88056e-122	-2.65922		H2AFJ	42.7798	0	0	1.75849
PLXNA2	-25.7467	3.50742e-146	2.04965e-145	-2.64434		RP11-54O7.3	4.06827	4.7364e-05	7.35681e-05	1.75765
ARHGAP28	-34.5869	3.9827e-262	3.81233e-261	-2.64366		NR1H4	4.14992	3.32588e-05	5.20919e-05	1.75738
SORCS1	-18.8478	3.0633e-79	1.26295e-78	-2.6418		TRAM1L1	2.9646	0.00303078	0.00422389	1.75326
STEAP1B	-13.0202	9.39212e-39	2.73967e-38	-2.63392		ATF7IP2	37.1492	4.5101e-302	5.12254e-301	1.75304
CASC10	-23.134	2.10707e-118	1.07635e-117	-2.63346		ARHGEF10L	8.05604	7.88049e-16	1.67801e-15	1.74936
RP11-666A20.4	-5.38601	7.20409e-08	1.25777e-07	-2.6277		LFNG	5.24536	1.55975e-07	2.69533e-07	1.74445
EHHADH	-16.5446	1.75001e-61	6.28897e-61	-2.62292		PPP1R3C	2.79665	0.00516362	0.00705183	1.74307
LINC01224	-26.1	3.64696e-150	2.17488e-149	-2.61647		MT-ND4L	60.2355	0	0	1.74203
PIP5K1B	-10.3921	2.69321e-25	6.74075e-25	-2.61269		IGF2-AS	11.0024	3.7216e-28	9.68022e-28	1.73641
SMTNL2	-2.67939	0.00737567	0.00991757	-2.61147		NXPH4	4.65762	3.19888e-06	5.22926e-06	1.72707
TNFSF14	-3.37666	0.000733718	0.00106953	-2.60974		NID1	16.6228	4.76591e-62	1.7198e-61	1.72632
NPL	-14.4034	4.92927e-47	1.57472e-46	-2.60949		HNF1A	3.86245	0.000112255	0.000171161	1.72527
PLCG2	-17.919	8.38525e-72	3.28386e-71	-2.60767		RP11-25K19.1	7.90954	2.58334e-15	5.43664e-15	1.72444
HOXB2	-12.2136	2.63129e-34	7.31288e-34	-2.60765		A1CF	31.3047	4.02892e-215	3.22067e-214	1.72422
GPR162	-3.62987	0.000283563	0.000424817	-2.60717		IRF9	5.8885	3.89716e-09	7.09017e-09	1.7242
FZD4	-34.6953	9.27602e-264	8.97768e-263	-2.6054		ACP2	35.0111	1.52602e-268	1.49911e-267	1.71591
DIO3OS	-14.7905	1.68695e-49	5.50677e-49	-2.60421		PRAF2	37.746	0	0	1.71051
LRRC4	-7.09286	1.31368e-12	2.6114e-12	-2.59652		RP11-355B11.2	2.79392	0.0052074	0.00710606	1.70059
DUSP2	-5.64256	1.67541e-08	2.98788e-08	-2.59224		PGBD5	5.06413	4.1026e-07	6.97669e-07	1.69575
IAH1	-44.441	0	0	-2.59077		CNTN3	4.39794	1.09282e-05	1.75092e-05	1.69266
TNNC1	-18.2584	1.77394e-74	7.09577e-74	-2.58553		RNASET2	44.6677	0	0	1.69104
GRIN2A	-5.58009	2.4039e-08	4.27251e-08	-2.58413		NAGLU	17.048	3.61898e-65	1.3439e-64	1.68684
LINC00937	-11.6097	3.67781e-31	9.93142e-31	-2.58306		PLA2G15	13.6389	2.35227e-42	7.16907e-42	1.68618
DOCK8	-11.8773	1.55259e-32	4.24066e-32	-2.58198		DPP10	9.75497	1.75654e-22	4.20157e-22	1.68611
FAM3B	-8.04694	8.48921e-16	1.80689e-15	-2.57398		PIGK	21.6558	5.35889e-104	2.52558e-103	1.68505
PTGES3L	-15.4762	5.01961e-54	1.70114e-53	-2.55835		AFP	56.0423	0	0	1.68465
GSTA1	-15.4005	1.6241e-53	5.48276e-53	-2.55752		CLDN1	30.2043	2.08258e-200	1.55555e-199	1.68364
ARHGAP24	-20.5795	4.19126e-94	1.87889e-93	-2.55244		SARM1	7.61614	2.61381e-14	5.3924e-14	1.67925
GRIP2	-11.3554	6.96916e-30	1.85043e-29	-2.55015		CTGF	33.9697	6.25037e-253	5.74157e-252	1.67714
CTSV	-56.7519	0	0	-2.54171		B3GNT9	5.37174	7.79808e-08	1.36057e-07	1.67565
TCEA3	-23.0998	4.6558e-118	2.37368e-117	-2.54095		P3H3	28.3814	3.43416e-177	2.31717e-176	1.67511
CAPN13	-10.8973	1.18769e-27	3.06342e-27	-2.53584		ETV4	28.4264	9.53281e-178	6.46552e-177	1.67493
FEZ1	-3.90223	9.53125e-05	0.00014571	-2.53034		RP11-157P1.4	3.18036	0.00147092	0.00210086	1.67049
DLGAP1-AS2	-3.92902	8.52942e-05	0.000130814	-2.5263		GTF2B	27.0618	2.77323e-161	1.73692e-160	1.66606
GATA4	-54.2796	0	0	-2.51567		FTCD	4.8665	1.13594e-06	1.89601e-06	1.66344
PCAT14	-33.5986	1.76067e-247	1.58672e-246	-2.50448		B3GAT1	3.86628	0.000110507	0.000168594	1.66288
ANKRD29	-9.23511	2.58013e-20	5.93827e-20	-2.50445		ASMTL	22.3064	3.20186e-110	1.55953e-109	1.66115
LINC01315	-11.1686	5.81074e-29	1.52736e-28	-2.50434		FURIN	40.5602	0	0	1.6602
LIN28A	-63.6053	0	0	-2.49514		LMBRD1	28.8484	5.30964e-183	3.7019e-182	1.65953
RUNDC3A-AS1	-4.09581	4.20699e-05	6.55004e-05	-2.49497		GLB1	42.7169	0	0	1.65895
AC145124.2	-10.0977	5.65307e-24	1.38574e-23	-2.49238		LRRC73	3.24253	0.00118474	0.00170186	1.65858
FBLN2	-4.67509	2.93832e-06	4.81686e-06	-2.49137		PIGH	29.8696	4.88624e-196	3.58324e-195	1.65857
AP3B2	-6.54992	5.75683e-11	1.0969e-10	-2.48698		LRP10	42.878	0	0	1.65681
HSPA12A	-15.5849	9.22071e-55	3.14116e-54	-2.47937		NFIB	12.4315	1.76353e-35	4.9778e-35	1.65333
RP1-122P22.4	-11.4663	1.94893e-30	5.21175e-30	-2.47719		HULC	19.5138	8.38065e-85	3.57047e-84	1.64705
TBX3	-31.9747	2.45478e-224	2.02095e-223	-2.47563		CDO1	15.5227	2.43687e-54	8.27999e-54	1.6456
PPP1R26-AS1	-4.89795	9.68419e-07	1.62001e-06	-2.47204		AQP11	5.73949	9.49619e-09	1.70807e-08	1.64531
RP11-160E2.6	-2.7054	0.00682218	0.00920405	-2.46457		MATN2	8.12197	4.58683e-16	9.81473e-16	1.64188
NSG1	-6.17197	6.74445e-10	1.25227e-09	-2.46418		LOXL3	5.07427	3.88991e-07	6.61715e-07	1.64035
ANGPT2	-16.5137	2.92497e-61	1.04683e-60	-2.46234		PDIA5	32.0776	9.05757e-226	7.52785e-225	1.63963
PITX1	-15.2919	8.6551e-53	2.89943e-52	-2.46096		RP5-1148A21.3	3.31048	0.000931355	0.00134861	1.63743
AP1S2	-57.8832	0	0	-2.46081		OPN3	20.0015	5.34663e-89	2.32709e-88	1.6362
EDN1	-9.81002	1.01946e-22	2.4497e-22	-2.45314		TBC1D8B	6.63947	3.14818e-11	6.05136e-11	1.63376
ZNF521	-6.21394	5.16712e-10	9.62128e-10	-2.44875		HSPA1A	27.6006	1.09575e-167	7.06569e-167	1.63317
KCNJ3	-19.3002	5.35436e-83	2.26092e-82	-2.44612		SNX25	12.7932	1.78909e-37	5.15558e-37	1.62965
NT5M	-2.97307	0.00294839	0.00411563	-2.44186		ANTXR2	13.8442	1.37836e-43	4.2629e-43	1.62405
RPS4Y1	-48.6719	0	0	-2.43666		GSDMD	12.7486	3.1721e-37	9.11587e-37	1.62268
PCK2	-31.6774	3.18403e-220	2.59278e-219	-2.42461		CD59	70.0066	0	0	1.61877
C9orf66	-9.29927	1.41408e-20	3.26892e-20	-2.42216		ACADVL	55.6814	0	0	1.61645
KIF1A	-35.266	1.95112e-272	1.95336e-271	-2.41917		ADCY9	4.00067	6.3164e-05	9.75595e-05	1.61585
SLC13A5	-3.06604	0.00216916	0.00305891	-2.41667		TDRD12	7.87552	3.39322e-15	7.1353e-15	1.61475
TMEM92	-34.5176	4.36265e-261	4.14571e-260	-2.41629		GAREM1	13.7018	9.90283e-43	3.03401e-42	1.61346
CECR6	-6.62134	3.55954e-11	6.82951e-11	-2.40797		RP11-277P12.20	5.67285	1.40438e-08	2.5131e-08	1.61104
SERPINE2	-54.8018	0	0	-2.40274		FRMD6	11.2661	1.93007e-29	5.10654e-29	1.60871
CYP11A1	-7.25729	3.94926e-13	7.93184e-13	-2.39497		RAB40B	17.8712	1.97607e-71	7.70419e-71	1.60782
DIAPH3	-27.036	5.5779e-161	3.48935e-160	-2.39281		SMPD1	36.4044	3.62309e-290	3.96873e-289	1.60614
SLC35E4	-5.73532	9.73298e-09	1.75007e-08	-2.39256		NDN	65.3942	0	0	1.60562
CTD-2265O21.3	-3.29769	0.000974846	0.00140769	-2.39242		TRIM21	6.18798	6.09414e-10	1.13353e-09	1.59545
CDC42EP3	-46.1166	0	0	-2.38973		GRHL2	2.7368	0.00620395	0.00839811	1.59493
NEFL	-10.3905	2.73785e-25	6.84919e-25	-2.385		GALC	19.5107	8.8978e-85	3.78771e-84	1.59428
PIF1	-13.0452	6.76435e-39	1.97977e-38	-2.37939		TST	27.635	4.23159e-168	2.73538e-167	1.5918
MSX2	-9.46544	2.92317e-21	6.84208e-21	-2.37703		SUSD1	10.56	4.56596e-26	1.14939e-25	1.58609
AHNAK	-55.9587	0	0	-2.37137		EPDR1	9.29563	1.46331e-20	3.38124e-20	1.58383
FHL1	-9.75169	1.81425e-22	4.33764e-22	-2.37137		OLFML3	6.59311	4.30698e-11	8.23643e-11	1.5773
CELF4	-24.7583	2.52384e-135	1.40434e-134	-2.36702		CNPY4	9.3522	8.58439e-21	1.98972e-20	1.57462
PAQR5	-21.9173	1.77633e-106	8.48619e-106	-2.36419		ETNK1	41.7552	0	0	1.57397
CNKSR2	-13.9744	2.23419e-44	6.95907e-44	-2.36411		AHR	11.218	3.32572e-29	8.77252e-29	1.57211
OSBP2	-5.77529	7.68221e-09	1.38513e-08	-2.36314		F10	33.2122	7.17884e-242	6.32801e-241	1.57032
FAM64A	-17.7911	8.28373e-71	3.22001e-70	-2.36313		CCDC183	14.5974	2.91758e-48	9.44741e-48	1.57022
STK26	-41.8017	0	0	-2.36312		CTU1	6.03354	1.60404e-09	2.94797e-09	1.57003
CDK6	-43.1844	0	0	-2.36233		GDPD5	5.24332	1.57712e-07	2.72354e-07	1.56946
RP11-54H7.4	-10.624	2.30459e-26	5.82938e-26	-2.36187		CTSO	4.39285	1.11876e-05	1.79194e-05	1.56937
RIMS2	-7.3292	2.31524e-13	4.67151e-13	-2.36089		FAAH2	2.94938	0.00318413	0.00442819	1.56895
ZNF296	-4.27283	1.93008e-05	3.0624e-05	-2.35918		GRK5	14.0581	6.8728e-45	2.15485e-44	1.56807
EPHB3	-13.7087	9.00375e-43	2.76016e-42	-2.35596		ATP6AP2	53.1895	0	0	1.56568
RP4-647C14.2	-4.04165	5.30771e-05	8.22224e-05	-2.35314		LIPA	14.4368	3.03431e-47	9.74104e-47	1.56551
TRMT44	-15.7935	3.44805e-56	1.1909e-55	-2.35067		CEACAM6	8.19934	2.41713e-16	5.19757e-16	1.5628
OLFM1	-5.24276	1.58192e-07	2.73093e-07	-2.34662		LRPAP1	67.9432	0	0	1.56122
CACHD1	-14.8608	5.92152e-50	1.93782e-49	-2.34623		CTD-3080P12.3	3.00989	0.00261345	0.00365589	1.55587
TUNAR	-9.65343	4.75406e-22	1.1289e-21	-2.34549		RP11-479G22.8	4.67152	2.9898e-06	4.89665e-06	1.55452
C1orf54	-4.06054	4.89598e-05	7.60016e-05	-2.34449		PLIN2	43.632	0	0	1.5541
DNMBP	-23.8946	3.48336e-126	1.84231e-125	-2.34295		PBLD	4.94802	7.49718e-07	1.25939e-06	1.55359
BSPRY	-24.5623	3.19586e-133	1.75037e-132	-2.3414		TMEM17	7.36827	1.72854e-13	3.50528e-13	1.55339
CTC-526N19.1	-5.21093	1.879e-07	3.23421e-07	-2.33626		LGMN	42.2424	0	0	1.54865
MITF	-19.7566	7.0444e-87	3.02828e-86	-2.33546		MEIG1	3.07721	0.00208951	0.00295295	1.54748
PTK2B	-16.8891	5.41647e-64	1.98604e-63	-2.33248		CTD-2015H6.3	12.1433	6.22805e-34	1.72449e-33	1.5456
NGEF	-3.96792	7.25038e-05	0.000111689	-2.32913		ATXN7L2	2.81579	0.00486579	0.00665724	1.54368
RAB17	-40.0697	0	0	-2.32821		BICC1	9.23561	2.56828e-20	5.91361e-20	1.54304
PLCL1	-4.25938	2.04999e-05	3.24675e-05	-2.3249		ARAP2	3.82615	0.000130163	0.000197891	1.54154
GAS6	-31.9306	1.00353e-223	8.24883e-223	-2.32453		RP11-126K1.6	13.1804	1.13792e-39	3.36808e-39	1.54083
ZNF737	-2.75206	0.00592223	0.00804796	-2.31937		FBN1	8.74879	2.15654e-18	4.79475e-18	1.53779
WARS	-50.0496	0	0	-2.31576		PPIC	62.1592	0	0	1.53677
FERMT2	-46.7686	0	0	-2.30851		HADHB	40.3598	0	0	1.53603
APOBEC3D	-3.16944	0.00152733	0.00217846	-2.3075		SPOCK2	10.9039	1.10393e-27	2.85018e-27	1.53555
BACH2	-9.37599	6.85268e-21	1.59328e-20	-2.3048		PLD3	69.0471	0	0	1.53465
RCOR2	-9.24072	2.44836e-20	5.64243e-20	-2.30375		HMGCS2	17.4238	5.44047e-68	2.06872e-67	1.53334
DPYSL3	-42.1485	0	0	-2.29969		CERCAM	9.40553	5.17672e-21	1.20844e-20	1.53082
FZD5	-49.4458	0	0	-2.297		MBNL2	15.6826	1.98972e-55	6.80927e-55	1.52911
COL1A1	-16.9967	8.68467e-65	3.21137e-64	-2.29554		ITM2B	72.4996	0	0	1.52452
FLNC	-21.0553	2.04596e-98	9.3888e-98	-2.29447		AGA	19.4583	2.47845e-84	1.05249e-83	1.5233
NR6A1	-61.2575	0	0	-2.29238		PCDHA4	2.95794	0.00309707	0.00431398	1.52177
GPT2	-51.2274	0	0	-2.28872		C11orf54	26.4819	1.56625e-154	9.58047e-154	1.51912
RNF152	-20.6397	1.20855e-94	5.42707e-94	-2.28792		HENMT1	9.25269	2.18911e-20	5.04941e-20	1.51788
RBPMS2	-50.7283	0	0	-2.28756		TSPAN15	10.0737	7.22193e-24	1.76454e-23	1.51679
RP11-631N16.4	-8.50575	1.80428e-17	3.95447e-17	-2.28227		DPF3	5.36761	7.97883e-08	1.39072e-07	1.50962
NOX4	-2.90553	0.00366627	0.0050731	-2.27807		SLFN13	9.73745	2.08732e-22	4.98594e-22	1.50913
SKA1	-22.2657	7.95592e-110	3.87149e-109	-2.26836		TSPAN7	7.86766	3.61336e-15	7.58603e-15	1.50438
GNB4	-23.1402	1.82649e-118	9.33937e-118	-2.2674		PRSS22	11.1993	4.10994e-29	1.08302e-28	1.50435
JAZF1	-10.0719	7.35466e-24	1.79613e-23	-2.2656		EMC7	50.826	0	0	1.50235
PRKCQ	-10.6781	1.28818e-26	3.27422e-26	-2.26434		CD47	33.4438	3.17185e-245	2.82927e-244	1.49857
RP11-736K20.5	-25.0987	5.14341e-139	2.9146e-138	-2.25734		SPINK1	47.6294	0	0	1.4949
AC002454.1	-5.08285	3.71822e-07	6.32713e-07	-2.25465		XXbac-B135H6.15	3.43886	0.00058417	0.000857263	1.49455
CDKN1B	-27.6422	3.46328e-168	2.2415e-167	-2.25326		PLEKHA6	8.79533	1.42625e-18	3.17781e-18	1.49285
SLC13A3	-9.10061	8.98226e-20	2.04572e-19	-2.25287		CADM4	21.7108	1.6235e-104	7.66513e-104	1.49137
CTD-3035K23.6	-3.76188	0.000168639	0.000254832	-2.24577		ACAA1	51.5515	0	0	1.49123
UACA	-41.444	0	0	-2.24487		STARD10	46.4178	0	0	1.49103
ST6GAL2	-4.02469	5.70514e-05	8.82746e-05	-2.24449		BCHE	3.12539	0.00177569	0.00252307	1.48988
LONRF1	-27.4306	1.18302e-165	7.55404e-165	-2.23924		CARD11	4.01137	6.03672e-05	9.32672e-05	1.48662
TRIM71	-39.0791	0	0	-2.23778		HM13	67.372	0	0	1.48545
RP4-621F18.2	-3.23485	0.00121707	0.00174687	-2.23724		CRIP2	7.42053	1.16655e-13	2.37759e-13	1.48398
ANXA6	-40.6516	0	0	-2.23439		PTPN3	6.0338	1.60149e-09	2.94431e-09	1.48253
PMAIP1	-28.0197	9.36018e-173	6.20378e-172	-2.2334		RGS3	23.6026	3.62045e-123	1.88062e-122	1.48201
PVT1	-9.49806	2.1384e-21	5.02092e-21	-2.2295		PIGB	6.10204	1.04721e-09	1.93479e-09	1.48056
RP11-54O7.1	-5.29831	1.1688e-07	2.0271e-07	-2.22768		AIG1	39.7741	0	0	1.47865
PFKFB4	-12.4783	9.81127e-36	2.77836e-35	-2.22534		ASAH1	56.164	0	0	1.47807
TIGD4	-2.9023	0.00370434	0.00512171	-2.22122		MORC4	15.3961	1.738e-53	5.8635e-53	1.47527
ST3GAL1	-27.2965	4.66693e-164	2.95836e-163	-2.22031		CA4	10.5314	6.19387e-26	1.55545e-25	1.47369
ZNF724P	-9.96806	2.1029e-23	5.10468e-23	-2.21704		ANXA1	5.17879	2.23335e-07	3.83279e-07	1.47181
NUDT4	-54.5053	0	0	-2.21283		PIGM	13.0066	1.12221e-38	3.2696e-38	1.47116
SCGB1B2P	-3.77563	0.000159607	0.000241742	-2.2116		SIRPA	6.45969	1.04916e-10	1.98821e-10	1.4707
ADAM12	-2.78157	0.00540971	0.0073706	-2.20923		APOL2	2.7368	0.00620395	0.00839811	1.47033
AGL	-39.8343	0	0	-2.20112		RP11-446N19.1	3.9989	6.36379e-05	9.82625e-05	1.47002
TSPO	-28.3959	2.27091e-177	1.53624e-176	-2.20056		OS9	48.8882	0	0	1.46987
ZC3HAV1	-41.6107	0	0	-2.19935		HLA-C	40.9276	0	0	1.4687
AFF2	-13.5827	5.0712e-42	1.53751e-41	-2.19534		DNAJC22	24.7657	2.10173e-135	1.17071e-134	1.46739
CIT	-9.44058	3.70711e-21	8.66925e-21	-2.19514		ASPHD1	7.00842	2.41023e-12	4.74614e-12	1.46656
TRIB3	-25.4327	1.0981e-142	6.33221e-142	-2.19154		SDC2	22.1249	1.8218e-108	8.80788e-108	1.46639
FAM131C	-5.0943	3.50029e-07	5.96598e-07	-2.19062		UFSP1	2.68404	0.00727373	0.00978301	1.46513
LINC00261	-60.2657	0	0	-2.18949		NOTCH4	2.92823	0.00340899	0.00472708	1.46213
PNPLA3	-22.2654	8.00114e-110	3.88988e-109	-2.18905		TRIM38	9.9007	4.13365e-23	9.9833e-23	1.4615
FAM132A	-5.04751	4.47618e-07	7.59717e-07	-2.18851		IGSF1	4.67297	2.96876e-06	4.86524e-06	1.46145
PAPSS2	-17.6784	6.15467e-70	2.37654e-69	-2.18824		ETFB	63.8402	0	0	1.45768
PPP1R14A	-49.3077	0	0	-2.18782		KDELC1	12.3295	6.28164e-35	1.75604e-34	1.45751
FLNB	-63.4545	0	0	-2.1848		HMOX2	40.8526	0	0	1.45531
REP15	-3.96618	7.30332e-05	0.000112471	-2.17562		MMAA	4.69757	2.63275e-06	4.32813e-06	1.45296
ESPL1	-6.74947	1.48388e-11	2.87443e-11	-2.16698		TMC6	35.9918	1.12444e-283	1.17988e-282	1.45284
TCP11L1	-12.0611	1.69513e-33	4.67141e-33	-2.16563		TCTN3	38.7486	0	0	1.45176
CD55	-8.32713	8.28249e-17	1.79129e-16	-2.16449		CD46	40.6447	0	0	1.44983
RP11-107N15.1	-7.05525	1.72296e-12	3.4056e-12	-2.16217		METTL25	5.5576	2.73506e-08	4.85121e-08	1.4498
TMEM159	-28.4377	6.90795e-178	4.69131e-177	-2.15804		ATP6AP1	55.2549	0	0	1.4464
PRICKLE1	-25.2119	2.96316e-140	1.6901e-139	-2.15165		APMAP	44.9635	0	0	1.44223
ANGPTL2	-9.32727	1.08636e-20	2.51689e-20	-2.14947		NDST2	2.86352	0.00418958	0.0057637	1.44196
GATA6-AS1	-43.1409	0	0	-2.14903		SVIP	46.4633	0	0	1.44086
FOSL2	-22.7509	1.40667e-114	7.00794e-114	-2.14684		GRB14	10.9113	1.01774e-27	2.63284e-27	1.44074
CTD-2162K18.4	-5.03816	4.70025e-07	7.96457e-07	-2.14632		LHFP	4.55045	5.35314e-06	8.65629e-06	1.43847
ERICH2	-8.37517	5.51439e-17	1.19707e-16	-2.14254		ARV1	18.7962	8.11542e-79	3.33273e-78	1.43728
ZNF765	-32.6797	3.03176e-234	2.59384e-233	-2.14183		TEX9	4.61261	3.97645e-06	6.46807e-06	1.43642
ZNF682	-26.7097	3.62816e-157	2.24286e-156	-2.13946		CYB5D2	21.797	2.4788e-105	1.1767e-104	1.436
IQGAP3	-11.1379	8.20425e-29	2.15325e-28	-2.13438		ALG13	24.0377	1.12298e-127	6.01221e-127	1.43362
MTSS1	-20.3976	1.75689e-92	7.79582e-92	-2.12989		SLC22A31	3.15797	0.0015887	0.0022629	1.43028
CELF2	-35.5208	2.34399e-276	2.38314e-275	-2.12914		FBXO8	9.12634	7.08569e-20	1.61729e-19	1.42987
FUT8	-26.3091	1.50869e-152	9.15351e-152	-2.1275		IFNGR1	22.4246	2.26481e-111	1.10931e-110	1.42979
FAM72D	-4.38859	1.14088e-05	1.82681e-05	-2.12224		BDNF	3.7225	0.000197263	0.000297143	1.42905
SNHG18	-29.1402	1.11112e-186	7.88324e-186	-2.11602		MAPK13	11.5869	4.80234e-31	1.2948e-30	1.4289
CAT	-4.72888	2.25765e-06	3.71848e-06	-2.11139		GSTA4	26.8262	1.60024e-158	9.92755e-158	1.42862
RP11-384F7.1	-6.9671	3.23547e-12	6.3592e-12	-2.11033		EMC3	41.7419	0	0	1.42003
IHH	-17.4694	2.45152e-68	9.36264e-68	-2.10367		NAPEPLD	11.0799	1.56971e-28	4.09721e-28	1.41944
TMPRSS11E	-3.02073	0.00252166	0.003536	-2.10182		DHRS7	48.6224	0	0	1.41799
NHS	-3.07453	0.00210833	0.00297875	-2.09882		IFNAR1	21.8097	1.87772e-105	8.93795e-105	1.41749
ESYT3	-2.79314	0.00521999	0.00712138	-2.09427		CD68	2.74885	0.00598047	0.00811867	1.41733
CCDC171	-4.62282	3.78558e-06	6.16143e-06	-2.09376		MAPRE2	11.4196	3.33934e-30	8.9117e-30	1.41733
IGSF10	-9.35966	7.99945e-21	1.85661e-20	-2.09141		IL13RA1	21.5383	6.82279e-103	3.20396e-102	1.41698
HK2	-25.2527	1.05838e-140	6.04988e-140	-2.08998		GLA	18.8168	5.50593e-79	2.26466e-78	1.41617
SMAD9	-17.5641	4.64222e-69	1.78332e-68	-2.08842		SEMA4G	14.4249	3.6065e-47	1.15567e-46	1.41439
PDPN	-5.86926	4.37738e-09	7.94178e-09	-2.08388		RP11-156K23.3	5.6468	1.63458e-08	2.91707e-08	1.41364
JMJD1C-AS1	-13.2109	7.59192e-40	2.24965e-39	-2.08083		RCBTB2	2.69689	0.00699906	0.00943054	1.40882
CAPN2	-40.9803	0	0	-2.07776		NEDD9	26.8508	8.26198e-159	5.13164e-158	1.40846
IL6R	-11.0939	1.34242e-28	3.50743e-28	-2.07015		BBS12	3.23193	0.00122958	0.00176434	1.40503
RP11-247A12.2	-2.95762	0.00310022	0.00431607	-2.06832		PAG1	6.65956	2.74642e-11	5.29074e-11	1.4027
PDLIM1	-64.5948	0	0	-2.06412		TMEM2	23.9599	7.28782e-127	3.86616e-126	1.4022
UGT3A2	-12.0189	2.82618e-33	7.78017e-33	-2.06376		SSFA2	13.4562	2.83208e-41	8.53701e-41	1.40172
ASNS	-46.482	0	0	-2.06211		TBC1D4	3.34006	0.000837591	0.00121688	1.40128
NRGN	-15.3274	5.01899e-53	1.68566e-52	-2.05889		ITGB6	3.85396	0.000116223	0.000177108	1.40064
SCD5	-24.7427	3.71334e-135	2.05746e-134	-2.05777		GNPDA2	8.66393	4.55769e-18	1.00863e-17	1.39877
FAM72C	-3.76536	0.000166308	0.000251455	-2.05635		SULT1A2	4.42673	9.5672e-06	1.53474e-05	1.39832
RASL10A	-2.77858	0.00545969	0.00743676	-2.05506		TMEM175	9.91791	3.47953e-23	8.41905e-23	1.3952
LINC01535	-3.7205	0.00019883	0.000299418	-2.05382		HLA-B	38.5278	0	0	1.39517
SKP2	-44.2332	0	0	-2.05329		ITFG1	35.9991	8.6351e-284	9.09726e-283	1.39331
ELMO1	-16.711	1.09008e-62	3.9609e-62	-2.05177		SORT1	23.9753	5.0349e-127	2.67371e-126	1.39252
TIMP3	-10.2644	1.01988e-24	2.52487e-24	-2.04505		RNFT1	14.4389	2.94351e-47	9.45536e-47	1.39154
PDLIM3	-16.8936	5.01726e-64	1.84095e-63	-2.03969		RHOU	23.0278	2.4529e-117	1.24091e-116	1.38982
HMHA1	-10.135	3.86335e-24	9.48359e-24	-2.03921		CTSA	31.1794	2.0287e-213	1.61433e-212	1.3872
FAM193B	-24.9985	6.34979e-138	3.575e-137	-2.03759		PVRL3	11.4476	2.41853e-30	6.46093e-30	1.37773
MGMT	-23.4755	7.26448e-122	3.74747e-121	-2.03413		C19orf33	7.10178	1.23161e-12	2.45104e-12	1.37605
SH3BGR	-14.1116	3.22169e-45	1.01192e-44	-2.03337		FAM227B	5.26857	1.37491e-07	2.38063e-07	1.37555
ZFP42	-18.4848	2.73669e-76	1.10651e-75	-2.03294		ISYNA1	48.1023	0	0	1.37555
CNNM1	-4.41361	1.0166e-05	1.6298e-05	-2.02797		URB1-AS1	4.20761	2.58084e-05	4.06414e-05	1.37479
RORA	-25.0549	1.54526e-138	8.73759e-138	-2.02767		OSTM1	16.7762	3.64367e-63	1.32765e-62	1.37411
DDIT3	-45.9678	0	0	-2.02578		RNF149	22.695	5.02431e-114	2.49122e-113	1.37383
MAP3K15	-2.74945	0.00596962	0.00810606	-2.02302		SLC30A10	3.39007	0.000698747	0.00102111	1.3738
ECHDC3	-3.54065	0.000399136	0.00059422	-2.01564		GALNT1	34.5273	3.11935e-261	2.98046e-260	1.37344
IMPA2	-41.7036	0	0	-2.01175		DECR1	51.5838	0	0	1.37218
STARD4-AS1	-10.3858	2.87844e-25	7.19403e-25	-2.00687		VILL	4.95475	7.24222e-07	1.21734e-06	1.37128
TRPS1	-7.10543	1.19949e-12	2.38804e-12	-2.00615		TMEM102	7.54663	4.46659e-14	9.17501e-14	1.36908
SLC25A29	-37.3108	1.09744e-304	1.2629e-303	-1.99727		GGH	37.7179	0	0	1.36772
CASC15	-20.8561	1.34091e-96	6.09463e-96	-1.99684		MINPP1	24.6859	1.51489e-134	8.34065e-134	1.36511
HOTAIRM1	-6.91563	4.65773e-12	9.1272e-12	-1.98986		DTX3L	4.23385	2.2972e-05	3.63058e-05	1.3644
FOXJ1	-7.07214	1.52561e-12	3.02464e-12	-1.97958		MT2A	4.62715	3.70736e-06	6.03974e-06	1.36304
NUAK2	-17.5824	3.36324e-69	1.29295e-68	-1.9725		U47924.27	6.09475	1.09608e-09	2.02365e-09	1.36286
PCDHGA10	-98.5841	0	0	-1.96875		TBX2-AS1	4.25401	2.09979e-05	3.32389e-05	1.35896
ELAVL2	-4.99573	5.86139e-07	9.89369e-07	-1.96356		TTC13	7.08661	1.37441e-12	2.72798e-12	1.35795
LBH	-20.0868	9.61818e-90	4.20023e-89	-1.96304		CPE	57.5338	0	0	1.35623
KIAA0040	-11.012	3.34597e-28	8.70751e-28	-1.95898		HPN	33.3148	2.35725e-243	2.0849e-242	1.35531
RHOBTB3	-72.2001	0	0	-1.95852		GRN	54.0634	0	0	1.35397
CYYR1	-13.5767	5.50671e-42	1.66858e-41	-1.9574		IGFBP3	30.8723	2.81608e-209	2.20074e-208	1.35198
GID4	-19.4886	1.37291e-84	5.83962e-84	-1.95557		CDH11	7.26795	3.64978e-13	7.33881e-13	1.34897
EPPK1	-22.3432	1.40638e-110	6.86281e-110	-1.95049		EXT2	27.9441	7.77036e-172	5.10484e-171	1.34766
GLYATL1	-3.89929	9.64759e-05	0.000147359	-1.95005		TOR1B	8.40239	4.37497e-17	9.51303e-17	1.34764
ZBTB21	-12.8761	6.13464e-38	1.77268e-37	-1.94648		CASP7	9.79282	1.20881e-22	2.9007e-22	1.34371
YPEL1	-21.9956	3.17253e-107	1.52678e-106	-1.94576		ST14	12.0914	1.1732e-33	3.24164e-33	1.34343
CACNA1C-AS2	-5.255	1.48024e-07	2.55963e-07	-1.94145		MCEE	12.2823	1.12721e-34	3.1461e-34	1.33887
FAM20A	-12.0877	1.22672e-33	3.38772e-33	-1.93872		LINC00680	3.31693	0.000910109	0.0013193	1.33823
LINC00665	-38.464	0	0	-1.93762		MANBA	16.7741	3.77422e-63	1.37426e-62	1.33703
L1TD1	-23.9931	3.28239e-127	1.74838e-126	-1.92765		FBXO4	4.27194	1.93777e-05	3.07273e-05	1.33556
NUDT10	-4.57614	4.73625e-06	7.67297e-06	-1.92613		P4HTM	23.778	5.64418e-125	2.97014e-124	1.33354
NBPF12	-13.8571	1.15167e-43	3.56814e-43	-1.9261		CRLF1	4.44929	8.61559e-06	1.3842e-05	1.33288
CEP70	-32.7626	2.01161e-235	1.73237e-234	-1.92556		GGCX	35.15	1.16418e-270	1.15448e-269	1.33002
FBN2	-9.71088	2.7098e-22	6.46991e-22	-1.92226		SLC35A1	14.341	1.21363e-46	3.86531e-46	1.32788
SLC16A1-AS1	-12.1712	4.42366e-34	1.22552e-33	-1.9183		AC011043.1	11.9996	3.57049e-33	9.81886e-33	1.32765
SGK223	-25.8833	1.02678e-147	6.04069e-147	-1.91658		PDGFD	7.86599	3.6618e-15	7.68465e-15	1.32513
RNASE1	-25.6283	7.37929e-145	4.28359e-144	-1.91632		TXNDC15	22.7886	5.95271e-115	2.97409e-114	1.32394
THEMIS2	-9.12774	6.99446e-20	1.59716e-19	-1.91619		ORMDL2	43.0085	0	0	1.32316
TAC3	-7.06209	1.64014e-12	3.24312e-12	-1.91267		PDIA3	66.8008	0	0	1.32173
CRISPLD2	-3.97548	7.02388e-05	0.000108295	-1.90971		CFAP44	3.06639	0.0021666	0.00305612	1.32052
PPM1J	-7.0697	1.55265e-12	3.07244e-12	-1.90769		AK9	5.27933	1.29656e-07	2.24646e-07	1.31925
BIN1	-39.0326	0	0	-1.90667		MTHFD2L	27.5886	1.5249e-167	9.7968e-167	1.31862
PRSS35	-6.51203	7.41397e-11	1.40906e-10	-1.90439		LAD1	13.6806	1.32539e-42	4.05124e-42	1.31807
TPK1	-15.6428	3.72256e-55	1.27145e-54	-1.90276		TTC39C	9.93593	2.90449e-23	7.0342e-23	1.3178
NEK6	-30.9353	4.00768e-210	3.14135e-209	-1.8949		HEPH	17.5195	1.01656e-68	3.8937e-68	1.31772
SALL4	-38.1315	0	0	-1.88955		PLOD1	32.1236	2.06332e-226	1.71757e-225	1.31595
FST	-33.5769	3.64232e-247	3.27122e-246	-1.87655		PLA2G10	2.93931	0.0032894	0.00456851	1.31547
RP11-295M3.4	-5.53312	3.14585e-08	5.56664e-08	-1.87545		CTSF	23.5595	1.00397e-122	5.19962e-122	1.31302
NXN	-38.3623	0	0	-1.87284		TTLL7	10.905	1.09032e-27	2.81784e-27	1.31262
MDN1	-23.0962	5.05989e-118	2.57469e-117	-1.86678		TIAM1	9.37575	6.8688e-21	1.59632e-20	1.30989
NAMPT	-38.827	0	0	-1.86541		HNF4G	4.07343	4.63248e-05	7.19753e-05	1.30924
RP11-418H16.1	-2.83004	0.00465416	0.00637437	-1.86138		SLC35D1	9.94387	2.68214e-23	6.50171e-23	1.3089
HIST1H1D	-3.38341	0.000715917	0.00104474	-1.85605		DOLK	17.3671	1.46513e-67	5.55096e-67	1.3077
PALMD	-4.19502	2.72849e-05	4.29149e-05	-1.85579		SERTAD1	13.4104	5.25339e-41	1.58085e-40	1.30702
MSI1	-32.7427	3.85873e-235	3.31762e-234	-1.85569		B3GALT1	5.75308	8.76331e-09	1.57788e-08	1.30595
KCNK6	-17.1796	3.77474e-66	1.41377e-65	-1.85058		MPV17L	3.30803	0.000939543	0.00135934	1.30561
LZTS1	-8.13963	3.96489e-16	8.49434e-16	-1.84772		ERP44	39.0719	0	0	1.30544
FAM13C	-6.89276	5.47203e-12	1.06989e-11	-1.84422		SMTN	16.5896	8.29096e-62	2.98977e-61	1.30494
CERS4	-35.7725	2.96071e-280	3.0637e-279	-1.843		POGLUT1	13.6233	2.91e-42	8.85858e-42	1.30327
LRRC7	-5.43548	5.46494e-08	9.59572e-08	-1.8429		SCARB2	34.4432	5.68707e-260	5.38472e-259	1.30241
FZD7	-44.0782	0	0	-1.8426		ATP10D	4.27963	1.87208e-05	2.97306e-05	1.30053
NRXN3	-10.575	3.89172e-26	9.81081e-26	-1.83836		GALNT7	23.9508	9.07083e-127	4.80717e-126	1.29727
AC073283.4	-9.58283	9.44243e-22	2.22906e-21	-1.83413		GPRC5C	46.1094	0	0	1.2969
C3orf67	-9.3685	7.35681e-21	1.70822e-20	-1.83334		PBXIP1	18.5217	1.37958e-76	5.5996e-76	1.2931
ANXA8L1	-7.0821	1.41985e-12	2.81603e-12	-1.82723		B3GALT4	4.14386	3.41513e-05	5.34738e-05	1.29215
SYNE4	-18.6216	2.14689e-77	8.72757e-77	-1.82465		HPGD	3.52811	0.000418532	0.000621507	1.29109
RP11-267C16.1	-3.99822	6.38197e-05	9.84851e-05	-1.81489		MPZL3	6.57461	4.87821e-11	9.31521e-11	1.28936
G0S2	-3.65353	0.000258656	0.000388059	-1.81468		MCOLN3	2.74045	0.00613559	0.00831632	1.2887
SFRP1	-37.2614	6.93727e-304	7.94826e-303	-1.81048		TIMP1	47.6009	0	0	1.28838
HPDL	-5.47046	4.48859e-08	7.91056e-08	-1.80392		FAM171B	3.91725	8.95637e-05	0.000137162	1.28626
SYNE2	-23.8678	6.61316e-126	3.49058e-125	-1.80019		ATP5L2	8.17934	2.85399e-16	6.12688e-16	1.28613
ZNF730	-8.03427	9.41335e-16	2.00034e-15	-1.79952		TMEM30B	8.466	2.5396e-17	5.54519e-17	1.28495
C1orf21	-25.5353	7.98802e-144	4.62158e-143	-1.79232		NFKB1	7.74113	9.85407e-15	2.05398e-14	1.28468
UNC5B-AS1	-13.8489	1.29114e-43	3.99552e-43	-1.79009		TCTN1	21.5055	1.38302e-102	6.45984e-102	1.28342
VAT1	-59.4218	0	0	-1.7896		B4GAT1	21.8348	1.08391e-105	5.17354e-105	1.2817
MTHFD2	-53.1738	0	0	-1.78945		OSTF1	22.1735	6.1956e-109	3.00372e-108	1.28118
ZNF585A	-7.08267	1.41402e-12	2.80553e-12	-1.78835		NANOS3	3.43897	0.000583923	0.00085714	1.27976
SLC7A8	-24.512	1.10044e-132	6.00823e-132	-1.78831		VPS13C	13.2274	6.09339e-40	1.8097e-39	1.27892
LINC00294	-15.6375	4.04311e-55	1.38004e-54	-1.78384		TMED3	57.112	0	0	1.2788
PPFIBP1	-34.0684	2.16482e-254	2.00975e-253	-1.78328		ATP5EP2	22.2177	2.31611e-109	1.12497e-108	1.27636
RHEBL1	-3.39957	0.00067493	0.000986581	-1.78087		ADAP1	2.75445	0.00587917	0.00799152	1.27463
GAN	-29.3168	6.33311e-189	4.5239e-188	-1.7806		BSCL2	3.42364	0.000617892	0.000905481	1.27294
ADD3	-54.4963	0	0	-1.78042		ADAM15	5.35951	8.34457e-08	1.4535e-07	1.27228
RP11-521B24.3	-6.64221	3.09023e-11	5.94213e-11	-1.77847		SELM	39.2624	0	0	1.2718
FUT2	-3.59967	0.000318626	0.000475984	-1.77815		AP4B1	3.13209	0.00173568	0.00246689	1.27138
ANXA2R	-3.7689	0.000163971	0.000248136	-1.77089		TMEM30A	38.093	0	0	1.26981
ADAMTS12	-28.7635	6.14664e-182	4.26841e-181	-1.7684		ENPP4	4.96415	6.90041e-07	1.16101e-06	1.26946
RCAN3	-28.8112	1.55239e-182	1.07946e-181	-1.76834		SDCBP2	3.30986	0.00093344	0.00135126	1.26946
AUNIP	-9.91057	3.74509e-23	9.05323e-23	-1.76357		ACTR10	31.0051	4.60322e-211	3.62443e-210	1.26883
SCT	-11.1197	1.00617e-28	2.6368e-28	-1.76203		RAP1GAP	7.13722	9.52375e-13	1.90185e-12	1.26838
TGFB1I1	-18.9889	2.10874e-80	8.76994e-80	-1.75639		CH507-254M2.3	3.51279	0.00044343	0.000657734	1.26699
ZCCHC24	-13.4903	1.78374e-41	5.38929e-41	-1.75361		TMEM5	17.0851	1.91636e-65	7.14169e-65	1.26685
RGMB	-18.6851	6.54126e-78	2.66953e-77	-1.75307		COMMD3	36.9519	6.77845e-299	7.64913e-298	1.26499
HAGHL	-16.711	1.08951e-62	3.9609e-62	-1.75245		VWA9	16.9479	1.99298e-64	7.34359e-64	1.26281
IER5	-15.8523	1.35481e-56	4.68545e-56	-1.75157		RP1-90J20.8	4.0998	4.13511e-05	6.44388e-05	1.2585
RBP7	-3.46224	0.000535706	0.000788574	-1.74855		NFE2L3	13.0783	4.38212e-39	1.28686e-38	1.25819
RFESD	-8.88262	6.53023e-19	1.46371e-18	-1.74609		POLR3GL	28.9861	9.83981e-185	6.94357e-184	1.25817
DPEP1	-8.95713	3.33246e-19	7.52427e-19	-1.7449		ELK3	6.38079	1.76183e-10	3.3231e-10	1.25755
RASGEF1B	-7.69665	1.39675e-14	2.89868e-14	-1.74464		FNDC3A	26.3867	1.94812e-153	1.18471e-152	1.25655
PTGIS	-4.6051	4.12262e-06	6.70165e-06	-1.74219		SAP30	8.20519	2.30231e-16	4.95271e-16	1.25452
PRODH2	-4.27062	1.94927e-05	3.09004e-05	-1.742		VASN	5.20908	1.89779e-07	3.26548e-07	1.25243
SPATA6	-16.6963	1.39525e-62	5.06275e-62	-1.73908		TMEM59	61.8761	0	0	1.25037
ITGA2B	-2.88118	0.00396192	0.00546486	-1.73751		CBWD2	7.62392	2.46089e-14	5.07891e-14	1.24997
TICRR	-4.09918	4.14614e-05	6.45914e-05	-1.73439		NOTCH1	2.70495	0.00683154	0.0092143	1.24904
NKILA	-3.3224	0.000892458	0.00129444	-1.72468		PIGO	7.21944	5.22027e-13	1.04565e-12	1.24829
TRIM36	-2.96866	0.00299101	0.0041718	-1.72444		AC245100.1	8.07482	6.75757e-16	1.44099e-15	1.24819
PTGR1	-48.6888	0	0	-1.72348		ACSL4	9.48294	2.47216e-21	5.79938e-21	1.24669
HACD1	-45.3589	0	0	-1.72003		CTSB	53.7764	0	0	1.24246
TGFB2	-19.861	8.86104e-88	3.84076e-87	-1.71642		TUSC3	57.039	0	0	1.24066
RP11-496I9.1	-5.63131	1.78848e-08	3.18628e-08	-1.71615		KDELR3	25.4415	8.77256e-143	5.06429e-142	1.23916
PIFO	-13.1695	1.3148e-39	3.88724e-39	-1.71483		BMP1	12.1064	9.77367e-34	2.70195e-33	1.23529
SH3GL3	-6.17542	6.59876e-10	1.22565e-09	-1.71282		IL18	2.69983	0.00693745	0.00934993	1.23489
AK4	-52.9588	0	0	-1.70922		C14orf37	7.42321	1.14312e-13	2.33076e-13	1.23467
ZNF528	-19.4517	2.82095e-84	1.19599e-83	-1.70899		SLC12A2	19.7962	3.20787e-87	1.38584e-86	1.23463
ARHGAP8	-18.6995	4.99473e-78	2.04156e-77	-1.70876		TMED1	38.2934	0	0	1.2344
C7orf50	-54.4507	0	0	-1.70767		TOX3	13.9136	5.23756e-44	1.62753e-43	1.23396
COL5A1	-11.4804	1.65425e-30	4.42824e-30	-1.7074		ZNF385A	11.6099	3.66956e-31	9.91425e-31	1.23387
CKMT2	-3.45858	0.000543023	0.000798895	-1.70294		BORCS7	23.7385	1.44554e-124	7.58399e-124	1.23301
TLE3	-27.3479	1.14338e-164	7.28314e-164	-1.70258		PHLDB1	14.1173	2.97093e-45	9.3372e-45	1.23097
AXL	-8.61888	6.76116e-18	1.49121e-17	-1.70235		CYB5R1	18.4266	8.04223e-76	3.24415e-75	1.23078
UNC79	-4.44516	8.7825e-06	1.41016e-05	-1.70012		TTC30B	2.76855	0.00563069	0.0076657	1.23075
FAM19A2	-3.47859	0.000504052	0.000743861	-1.69918		OBSL1	32.7748	1.34455e-235	1.15981e-234	1.22716
RAC3	-51.2664	0	0	-1.69516		RCL1	5.82465	5.72327e-09	1.03549e-08	1.22707
FAM19A4	-6.0899	1.1298e-09	2.08516e-09	-1.69498		PARP9	4.35076	1.35666e-05	2.16569e-05	1.22616
DUSP4	-30.9571	2.03731e-210	1.60171e-209	-1.69282		KHK	4.20976	2.5564e-05	4.02687e-05	1.22608
RGS5	-29.7503	1.71892e-194	1.25003e-193	-1.68535		BTD	15.0605	2.94414e-51	9.75666e-51	1.22571
ARRDC3	-24.9241	4.08148e-137	2.28563e-136	-1.68405		MLLT3	6.63735	3.19376e-11	6.13671e-11	1.22164
CA14	-8.81506	1.19621e-18	2.6698e-18	-1.68398		MRPS28	26.2553	6.21609e-152	3.74971e-151	1.21957
EIF4EBP1	-72.1891	0	0	-1.68026		SLC43A1	11.5074	1.21137e-30	3.2477e-30	1.2185
ZNF93	-98.5841	0	0	-1.67916		ANGEL1	4.76682	1.87159e-06	3.09332e-06	1.21832
LMNB2	-31.6453	8.8032e-220	7.13522e-219	-1.67204		B3GNT8	3.52217	0.000428021	0.000635058	1.21825
ZNF418	-5.17859	2.23573e-07	3.83561e-07	-1.67112		PDCD4	19.7448	8.89852e-87	3.81907e-86	1.2177
FZD8	-17.6866	5.31767e-70	2.05486e-69	-1.6699		BACE2	3.74328	0.000181631	0.000273833	1.21568
ZCWPW1	-6.23081	4.64016e-10	8.66782e-10	-1.66594		TMEM53	17.3956	8.9121e-68	3.38143e-67	1.21528
CAPN12	-17.5066	1.27599e-68	4.88382e-68	-1.66131		ABCD3	20.7674	8.52727e-96	3.85235e-95	1.21488
TMPO	-38.4655	0	0	-1.66027		PLA2G12B	8.02094	1.04937e-15	2.2263e-15	1.21306
MMP23B	-17.0662	2.64669e-65	9.85638e-65	-1.65662		MPHOSPH10	29.8053	3.33495e-195	2.4354e-194	1.21305
ZBTB16	-9.76515	1.58878e-22	3.80204e-22	-1.65274		STEAP1	6.6584	2.76821e-11	5.3288e-11	1.21274
SLC16A1	-43.1196	0	0	-1.65248		C5orf15	37.0889	4.25039e-301	4.81711e-300	1.20843
TXNIP	-20.285	1.74316e-91	7.68931e-91	-1.64609		MIR503HG	2.79803	0.00514149	0.00702527	1.20609
CDCA8	-13.8566	1.1597e-43	3.59089e-43	-1.64513		RTN4R	9.70424	2.89213e-22	6.89894e-22	1.20502
NUAK1	-32.1517	8.358e-227	6.96855e-226	-1.64166		MED31	26.6347	2.68867e-156	1.65817e-155	1.20378
FGF11	-6.09802	1.07389e-09	1.98338e-09	-1.63956		C5	13.8033	2.43339e-43	7.49924e-43	1.20334
CARS	-35.3567	7.90307e-274	7.94251e-273	-1.63545		TP53I3	28.9272	5.43174e-184	3.81753e-183	1.20324
FZD2	-16.6994	1.3235e-62	4.80572e-62	-1.63526		CHAC2	4.16534	3.10884e-05	4.8707e-05	1.20113
ARHGAP11A	-12.5061	6.91742e-36	1.96632e-35	-1.63405		CPD	32.4789	2.11872e-231	1.79508e-230	1.19839
ZNF101	-10.4196	2.01865e-25	5.05726e-25	-1.63311		COL4A5	26.2126	1.909e-151	1.14627e-150	1.19734
GTSE1	-17.1818	3.63372e-66	1.36193e-65	-1.63302		UXS1	34.7373	2.15865e-264	2.10088e-263	1.19658
LRRN1	-25.172	8.11575e-140	4.60391e-139	-1.63246		TM9SF2	39.6993	0	0	1.19581
FAM19A5	-17.8967	1.25108e-71	4.88854e-71	-1.63203		HBD	37.3364	4.21357e-305	4.85953e-304	1.1947
ROBO3	-9.14115	6.17933e-20	1.41227e-19	-1.62987		PEG10	36.7046	6.16098e-295	6.84902e-294	1.1941
DYNC2H1	-11.5019	1.29063e-30	3.45664e-30	-1.6288		C3orf33	5.86846	4.3987e-09	7.97769e-09	1.19035
RASSF10	-16.389	2.29301e-60	8.16195e-60	-1.62521		DBR1	9.2549	2.14432e-20	4.94828e-20	1.18972
CCNB1IP1	-57.2109	0	0	-1.62058		PCYOX1L	3.97145	7.14371e-05	0.00011011	1.18941
UBAP2	-35.1687	6.02073e-271	5.98189e-270	-1.61963		ACYP2	17.7018	4.05874e-70	1.5707e-69	1.18834
RAB20	-14.2751	3.128e-46	9.93221e-46	-1.61738		VCAN	53.2971	0	0	1.18653
FOXA2	-50.8104	0	0	-1.61699		PEX6	6.21507	5.13005e-10	9.55905e-10	1.1832
HOMER2	-14.6825	8.34169e-49	2.7095e-48	-1.61597		TSPAN6	54.9038	0	0	1.18276
CMBL	-24.9785	1.04588e-137	5.88209e-137	-1.61438		TMEM37	15.1027	1.55466e-51	5.17167e-51	1.18203
ZDHHC2	-22.6848	6.32859e-114	3.13496e-113	-1.6117		ZNF467	3.7426	0.000182127	0.000274501	1.18032
CDT1	-20.076	1.19561e-89	5.21251e-89	-1.6113		PDE3B	7.76469	8.18444e-15	1.71141e-14	1.17985
LINC00240	-5.96231	2.48694e-09	4.54984e-09	-1.61113		HSD17B8	8.04655	8.51632e-16	1.81192e-15	1.17973
ENAH	-61.6108	0	0	-1.61111		CLEC11A	23.8622	7.56687e-126	3.98994e-125	1.17615
CA11	-13.4654	2.50028e-41	7.54117e-41	-1.61106		WNK2	11.8323	2.65674e-32	7.23385e-32	1.17465
RASA2	-18.1358	1.66132e-73	6.56998e-73	-1.60855		SLC27A2	3.96583	7.31424e-05	0.000112606	1.17374
CDCA5	-13.2357	5.45945e-40	1.62234e-39	-1.60836		ARL6IP5	44.3219	0	0	1.17206
ABCG2	-7.00909	2.39868e-12	4.72517e-12	-1.60786		CTBS	17.6341	1.3492e-69	5.19443e-69	1.16999
RP11-12G12.7	-33.9252	2.83124e-252	2.59167e-251	-1.60705		ZNF226	18.3898	1.58641e-75	6.38467e-75	1.16963
BARD1	-24.5417	5.307e-133	2.90057e-132	-1.607		CCNH	16.6558	2.74467e-62	9.93851e-62	1.16768
PRKAB2	-38.4333	0	0	-1.602		PTPRG	14.9974	7.6372e-51	2.52134e-50	1.16744
CENPV	-64.9781	0	0	-1.5987		MICAL2	7.16248	7.92303e-13	1.584e-12	1.16662
TRPC4	-4.02751	5.63711e-05	8.72736e-05	-1.59475		RBM45	6.868	6.51091e-12	1.27064e-11	1.16641
FAM198B	-5.64809	1.62241e-08	2.89633e-08	-1.59253		ACOT13	42.4921	0	0	1.16543
BMPR1B	-6.70789	1.97453e-11	3.8164e-11	-1.59128		SEC62	63.7505	0	0	1.16402
SYCP2L	-3.97614	7.00443e-05	0.000108027	-1.58947		SCP2	51.7782	0	0	1.16365
CCNF	-14.5944	3.04722e-48	9.86109e-48	-1.58913		CNTNAP3B	4.32472	1.52728e-05	2.43287e-05	1.162
BMP2	-34.3548	1.19601e-258	1.12632e-257	-1.58588		TAPBP	15.0427	3.85289e-51	1.27506e-50	1.16198
EPS8L1	-23.3241	2.52554e-120	1.29899e-119	-1.58199		SLC25A4	50.2257	0	0	1.16194
VSNL1	-5.41258	6.21223e-08	1.08823e-07	-1.58095		CCND2	53.0834	0	0	1.15998
MAP3K1	-24.2549	5.87274e-130	3.17007e-129	-1.58053		NCSTN	35.3703	4.88168e-274	4.91548e-273	1.15832
TVP23C	-12.3807	3.32474e-35	9.34926e-35	-1.5801		CLCN3	26.9535	5.19068e-160	3.23552e-159	1.15809
MANEA	-17.7116	3.41112e-70	1.32203e-69	-1.57653		SLC39A11	7.33759	2.17469e-13	4.39301e-13	1.15762
PDE5A	-16.3379	5.30249e-60	1.88229e-59	-1.5738		CNIH1	50.6098	0	0	1.15734
SSBP3	-49.148	0	0	-1.57362		IL10RB	9.51877	1.75244e-21	4.12024e-21	1.15725
LCP1	-14.7038	6.09343e-49	1.98169e-48	-1.57273		RP11-14N7.2	44.3143	0	0	1.15703
RP11-385D13.3	-13.7557	4.70953e-43	1.44713e-42	-1.56885		RHOBTB1	4.6811	2.85334e-06	4.68047e-06	1.15542
PCSK9	-11.6544	2.17821e-31	5.89412e-31	-1.56853		PDE9A	26.7748	6.35851e-158	3.94002e-157	1.15511
ASH2L	-28.6459	1.80232e-180	1.2417e-179	-1.56785		SLC39A6	22.0842	4.48424e-108	2.16401e-107	1.15278
NEXN	-27.7697	1.0077e-169	6.55444e-169	-1.56758		ITM2A	9.0405	1.5595e-19	3.54099e-19	1.14923
BBC3	-28.4709	2.68765e-178	1.82998e-177	-1.56748		BRI3BP	13.2462	4.74346e-40	1.41118e-39	1.14697
PKP2	-39.1079	0	0	-1.56538		GNPTG	17.3542	1.83454e-67	6.94049e-67	1.14627
ENPEP	-2.74172	0.00611186	0.0082863	-1.56338		TDP2	28.3433	1.01326e-176	6.81929e-176	1.14455
PSPH	-43.2455	0	0	-1.56102		PTRH2	16.352	4.21032e-60	1.49662e-59	1.14208
ODC1	-68.8155	0	0	-1.56073		SAYSD1	17.8578	2.51192e-71	9.77876e-71	1.1415
NEK2	-13.9705	2.35915e-44	7.34395e-44	-1.55978		RPN2	61.8412	0	0	1.14097
RP11-61J19.5	-4.59319	4.36525e-06	7.08946e-06	-1.55092		ACAT1	24.0151	1.93533e-127	1.03508e-126	1.14053
TTC6	-3.50536	0.000455996	0.00067599	-1.54685		ARNT2	4.55509	5.23631e-06	8.46998e-06	1.13986
BCL7C	-52.1245	0	0	-1.54631		RDH5	4.85194	1.22262e-06	2.03939e-06	1.13985
LOXL2	-5.01497	5.30425e-07	8.97063e-07	-1.54372		BLVRA	21.5248	9.13017e-103	4.27217e-102	1.13902
SUGCT	-4.04725	5.1824e-05	8.03526e-05	-1.54085		ATP1A1	65.0803	0	0	1.1389
ATF4	-68.0176	0	0	-1.53877		RP11-734K2.4	3.53311	0.000410696	0.000610563	1.13886
PAQR7	-13.1443	1.8352e-39	5.41664e-39	-1.53853		DPYSL2	25.2876	4.37057e-141	2.50924e-140	1.13743
PPM1K	-27.252	1.57575e-163	9.9405e-163	-1.53211		LYRM5	23.706	3.12796e-124	1.63453e-123	1.13473
JADE1	-33.7252	2.47221e-249	2.24341e-248	-1.52915		VAMP5	14.2002	9.13583e-46	2.8886e-45	1.13277
GPSM2	-12.7348	3.78738e-37	1.08602e-36	-1.52912		FAM111A	8.36161	6.18708e-17	1.34143e-16	1.13067
ZNF48	-25.9889	6.60767e-149	3.90494e-148	-1.52365		HSPA1B	10.9149	9.78247e-28	2.53318e-27	1.13001
KLF7	-14.0572	6.95876e-45	2.18049e-44	-1.52334		TMEM185B	8.22087	2.02038e-16	4.3516e-16	1.12813
SLC1A5	-35.4765	1.13164e-275	1.14387e-274	-1.51634		LIMCH1	15.7255	1.01086e-55	3.47528e-55	1.12499
LINC00348	-8.64003	5.6198e-18	1.24105e-17	-1.51511		MARCH2	3.82127	0.000132764	0.000201611	1.1245
RABL6	-47.0453	0	0	-1.51091		CEBPA	10.2068	1.84842e-24	4.56094e-24	1.1209
CCDC60	-3.35518	0.000793138	0.00115357	-1.51053		CNTN4	4.59109	4.40928e-06	7.15803e-06	1.11851
SPARC	-50.6998	0	0	-1.50639		GPR157	5.20768	1.91217e-07	3.28913e-07	1.11849
ERI1	-18.344	3.68531e-75	1.47977e-74	-1.5058		ARSD	9.69689	3.1084e-22	7.40136e-22	1.11656
FGF12	-11.5434	7.97464e-31	2.14019e-30	-1.50372		RFX7	3.5294	0.000416499	0.000619015	1.11452
AMHR2	-20.5173	1.50991e-93	6.75716e-93	-1.50015		ZBED6	7.60065	2.94647e-14	6.0739e-14	1.11409
TMSB15A	-33.5415	1.19949e-246	1.07543e-245	-1.49942		CA2	12.7166	4.77953e-37	1.36902e-36	1.1135
PNCK	-2.87247	0.00407281	0.00561338	-1.49821		FAM135A	9.00801	2.09839e-19	4.75225e-19	1.11161
MPPED2	-5.22497	1.74178e-07	3.00197e-07	-1.49718		AKR1D1	3.08052	0.00206637	0.00292183	1.11023
TXNRD1	-33.402	1.28039e-244	1.14015e-243	-1.49576		MUC3A	3.47919	0.000502941	0.000742639	1.11011
PROCR	-5.71682	1.08536e-08	1.94889e-08	-1.49372		PNP	17.0952	1.61146e-65	6.01396e-65	1.1099
ADAMTSL4	-5.43982	5.33347e-08	9.37115e-08	-1.49018		MT-ATP8	3.38598	0.00070925	0.0010353	1.10986
CEP85L	-9.49662	2.16805e-21	5.08825e-21	-1.48767		BCL11A	5.17817	2.24074e-07	3.84295e-07	1.10805
FBXO17	-35.1997	2.02165e-271	2.01243e-270	-1.48698		CBX8	6.36258	1.98395e-10	3.73667e-10	1.10748
AGO2	-35.967	2.74407e-283	2.8736e-282	-1.48669		TCIRG1	2.77806	0.00546849	0.00744682	1.10616
RENBP	-4.72501	2.30106e-06	3.78879e-06	-1.4864		MRPL53	7.40914	1.27121e-13	2.58589e-13	1.10603
MEGF6	-13.6547	1.89266e-42	5.77842e-42	-1.48633		RGAG4	3.20065	0.0013712	0.00196004	1.10561
MID1IP1	-41.293	0	0	-1.48607		SEC11C	44.4209	0	0	1.10463
AP001347.6	-16.6794	1.85206e-62	6.711e-62	-1.48589		RGL1	4.56144	5.08045e-06	8.2255e-06	1.10461
RP11-563N4.1	-3.81335	0.000137098	0.000208071	-1.48245		CDS1	14.0257	1.08596e-44	3.39062e-44	1.10203
SLC1A3	-15.5443	1.73915e-54	5.91696e-54	-1.48233		FUT4	4.1934	2.74802e-05	4.32091e-05	1.10181
ZNF121	-24.5097	1.16495e-132	6.35382e-132	-1.48149		FERMT1	3.01339	0.00258343	0.00361584	1.10092
RP11-254F7.2	-4.89503	9.82901e-07	1.64319e-06	-1.48039		ELOVL1	30.8771	2.42188e-209	1.89551e-208	1.10084
ZNF337-AS1	-3.90163	9.55471e-05	0.000146026	-1.48		FBXO2	24.7197	6.57088e-135	3.62923e-134	1.09961
KMT5A	-27.2466	1.82511e-163	1.14997e-162	-1.47879		SUFU	7.72635	1.10678e-14	2.30422e-14	1.09933
LIN7A	-16.5261	2.38247e-61	8.53257e-61	-1.47724		SLC35F5	18.4421	6.0316e-76	2.43684e-75	1.09817
MAST1	-5.77627	7.63767e-09	1.37757e-08	-1.47507		FGB	30.594	1.47133e-205	1.13293e-204	1.09715
FOXM1	-18.4375	6.56986e-76	2.65226e-75	-1.47493		RIOK2	14.1784	1.24743e-45	3.94179e-45	1.09635
SEMA3A	-7.95964	1.72544e-15	3.63851e-15	-1.47486		SORBS1	2.83895	0.00452626	0.00620244	1.09632
GATA6	-41.9485	0	0	-1.47439		SLAIN1	5.81216	6.16725e-09	1.11504e-08	1.09559
FILIP1L	-19.2619	1.12084e-82	4.71764e-82	-1.46908		LEO1	16.1244	1.71955e-58	6.02647e-58	1.09526
WEE1	-26.2834	2.96892e-152	1.79507e-151	-1.46757		TMEM263	24.7492	3.16496e-135	1.75921e-134	1.09293
BRCA2	-11.0576	2.01418e-28	5.24689e-28	-1.46741		PRDX4	64.2329	0	0	1.08922
ZNF677	-34.087	1.14986e-254	1.06939e-253	-1.46631		ECE2	12.42	2.03477e-35	5.73415e-35	1.08828
AMOTL2	-31.7811	1.18194e-221	9.66972e-221	-1.46594		BBS2	8.19477	2.51068e-16	5.39651e-16	1.08816
WNK3	-27.8065	3.62197e-170	2.36172e-169	-1.46364		ATG4A	6.21408	5.16254e-10	9.61616e-10	1.08809
TRIB1	-20.4781	3.37889e-93	1.50954e-92	-1.46305		LSR	54.0082	0	0	1.08439
INPP4A	-20.682	5.03342e-95	2.26612e-94	-1.46274		RP11-390F4.3	4.9232	8.51414e-07	1.42748e-06	1.08361
ADAMTS18	-5.50362	3.72069e-08	6.56829e-08	-1.46129		CYBA	59.7974	0	0	1.07928
WIPF3	-8.87769	6.82647e-19	1.52946e-18	-1.46111		TBC1D2B	3.22408	0.00126376	0.00181141	1.07903
FAM126A	-34.014	1.38165e-253	1.27365e-252	-1.46029		REEP5	47.4315	0	0	1.07842
ARAP3	-3.07019	0.00213924	0.00301996	-1.45999		DDOST	52.1529	0	0	1.07792
NREP	-55.7141	0	0	-1.45678		POLD4	6.10816	1.00789e-09	1.86412e-09	1.07702
MYCN	-17.0479	3.62244e-65	1.34423e-64	-1.45522		VMP1	40.8423	0	0	1.07692
CLN8	-34.3108	5.4192e-258	5.08511e-257	-1.45434		ABHD13	16.9248	2.95127e-64	1.08517e-63	1.07684
MAGI3	-15.3273	5.02474e-53	1.68651e-52	-1.45357		CDC42EP1	38.8006	0	0	1.07678
RP13-188A5.1	-7.91482	2.47618e-15	5.21322e-15	-1.4502		SSTR2	13.9125	5.31643e-44	1.65106e-43	1.07655
MYL9	-51.9545	0	0	-1.44896		SNCAIP	4.7301	2.24412e-06	3.69735e-06	1.07634
GPM6B	-15.3643	2.84143e-53	9.56151e-53	-1.44833		SLC22A17	17.2117	2.16832e-66	8.13857e-66	1.07536
EPB41L1	-19.2188	2.57635e-82	1.08352e-81	-1.44505		FAM101B	3.49683	0.00047082	0.000696979	1.07483
RNF41	-31.692	2.00504e-220	1.63526e-219	-1.44491		HARS	26.022	2.79526e-149	1.65565e-148	1.07456
FGFR1	-40.402	0	0	-1.44465		ZBTB38	16.7952	2.64711e-63	9.65201e-63	1.0745
SLC1A1	-18.4937	2.3222e-76	9.39647e-76	-1.44113		RNF25	10.1399	3.67435e-24	9.02388e-24	1.07233
ENPP2	-15.8639	1.12604e-56	3.90201e-56	-1.44082		CLSTN3	12.2316	2.10797e-34	5.86779e-34	1.0713
VWA5A	-16.376	2.83901e-60	1.00985e-59	-1.44023		MTRNR2L8	6.24964	4.11407e-10	7.6988e-10	1.07078
NR3C1	-16.5307	2.20651e-61	7.91322e-61	-1.43801		PIGT	34.218	1.30763e-256	1.22046e-255	1.07066
PSMC3IP	-17.0273	5.14933e-65	1.90813e-64	-1.43663		TJP2	32.4327	9.48446e-231	8.02272e-230	1.06929
KLHL23	-29.9835	1.61289e-197	1.18945e-196	-1.43348		ABHD14A	22.6544	1.26227e-113	6.24103e-113	1.06822
F7	-4.08921	4.3284e-05	6.73708e-05	-1.43213		PGPEP1	16.2985	1.01077e-59	3.58078e-59	1.06749
PLPP3	-17.9034	1.10932e-71	4.33785e-71	-1.43081		LEMD1	2.88493	0.00391505	0.00540448	1.06744
RP11-1275H24.3	-4.35277	1.34426e-05	2.1472e-05	-1.43014		RP11-140K17.3	4.77723	1.77727e-06	2.94114e-06	1.06603
KIF11	-10.829	2.50915e-27	6.46231e-27	-1.42709		TMED10	61.7922	0	0	1.06506
LRIG3	-18.0499	7.9055e-73	3.11461e-72	-1.42697		DUSP1	27.8692	6.29961e-171	4.1231e-170	1.06134
RAP2B	-27.5896	1.48257e-167	9.53651e-167	-1.42526		SAR1B	25.958	1.47523e-148	8.70835e-148	1.06043
ZNF836	-6.31665	2.67286e-10	5.01976e-10	-1.42449		RABGGTB	36.3262	6.24521e-289	6.79832e-288	1.05949
ABCA1	-24.6446	4.20301e-134	2.30923e-133	-1.42449		HES1	24.0668	5.57379e-128	2.98714e-127	1.05926
PSRC1	-13.3317	1.51498e-40	4.53542e-40	-1.41503		CBX4	8.07985	6.48454e-16	1.38414e-15	1.05888
ZNF564	-2.71104	0.00670719	0.00905892	-1.4106		ITGB1	63.8837	0	0	1.05869
MKI67	-16.6458	3.24555e-62	1.1736e-61	-1.41037		TRAPPC2P1	18.5183	1.46997e-76	5.96188e-76	1.05782
SUSD3	-5.14387	2.69133e-07	4.60216e-07	-1.40656		DENND4A	8.06257	7.47058e-16	1.59202e-15	1.05757
CRYM	-13.747	5.30584e-43	1.62941e-42	-1.40613		B3GNT7	3.44612	0.000568702	0.0008355	1.05629
SGOL1	-17.5489	6.06777e-69	2.32924e-68	-1.40268		UGGT2	9.90422	3.99056e-23	9.64217e-23	1.05399
FAM149A	-4.71844	2.3766e-06	3.9107e-06	-1.39904		STAT4	2.95106	0.00316684	0.00440531	1.05355
HDGF	-45.4594	0	0	-1.39809		DPP10-AS1	6.37789	1.79539e-10	3.38519e-10	1.05351
ANKRD36B	-6.54308	6.02638e-11	1.14784e-10	-1.39798		RDH11	44.6122	0	0	1.05091
RAPGEF5	-5.77882	7.5227e-09	1.35777e-08	-1.39635		ING3	10.0865	6.33879e-24	1.55165e-23	1.04999
ATAD5	-12.8323	1.08053e-37	3.11887e-37	-1.39224		SPRYD4	9.99621	1.58341e-23	3.85078e-23	1.04956
FHL2	-16.6421	3.45437e-62	1.24824e-61	-1.39208		HYPK	3.43907	0.000583709	0.00085714	1.04789
ZFP69B	-3.42165	0.000622429	0.000911875	-1.39155		ABAT	2.76755	0.00564789	0.00768713	1.04711
UNC93A	-5.18743	2.13218e-07	3.66035e-07	-1.38993		ATG2B	4.78603	1.70112e-06	2.81691e-06	1.04616
CDCA4	-26.0192	3.00251e-149	1.7764e-148	-1.3899		FGFR3	28.3406	1.09273e-176	7.34475e-176	1.04556
PCED1B	-3.18397	0.00145269	0.00207539	-1.38967		NDUFAF3	41.2342	0	0	1.04491
ACOX3	-16.9866	1.03177e-64	3.80983e-64	-1.38701		RPL22L1	35.9953	9.91008e-284	1.04195e-282	1.04432
CTD-3051D23.4	-3.2141	0.00130854	0.00187457	-1.38689		ZNF667-AS1	14.8782	4.56877e-50	1.49794e-49	1.0439
SACM1L	-22.8931	5.4414e-116	2.73953e-115	-1.38193		FAM110C	3.46846	0.00052345	0.0007714	1.0414
PFKP	-19.2903	6.48365e-83	2.73557e-82	-1.38189		ONECUT1	12.2578	1.52532e-34	4.24816e-34	1.04046
DLC1	-30.3218	5.91874e-202	4.45907e-201	-1.3785		PROS1	8.35884	6.33371e-17	1.37209e-16	1.04044
SYT17	-15.0964	1.71071e-51	5.68356e-51	-1.37463		PSME2	38.9687	0	0	1.04015
CASC5	-9.09494	9.46346e-20	2.15438e-19	-1.37015		MT-ND3	70.2246	0	0	1.03923
TCHP	-13.6866	1.22096e-42	3.73419e-42	-1.3697		FOLR1	14.0439	8.39859e-45	2.62694e-44	1.03828
GNG11	-3.46439	0.000531436	0.000782729	-1.36864		ID1	63.1758	0	0	1.03713
DPYSL4	-10.3561	3.92638e-25	9.77581e-25	-1.3685		PHKA2	8.93374	4.11863e-19	9.27134e-19	1.03613
TMEM164	-15.719	1.12084e-55	3.85087e-55	-1.36037		NAGA	8.86851	7.41301e-19	1.66016e-18	1.03604
ZGRF1	-2.87151	0.00408521	0.00562898	-1.35866		EID1	67.07	0	0	1.03485
CENPF	-20.0593	1.67376e-89	7.29101e-89	-1.35711		HIST1H4J	4.98639	6.15173e-07	1.03804e-06	1.03437
TANGO6	-6.8973	5.29997e-12	1.03741e-11	-1.35494		TC2N	3.72934	0.000191985	0.000289276	1.03341
SKIDA1	-7.99995	1.24466e-15	2.63528e-15	-1.35483		SNRNP35	16.5688	1.1714e-61	4.21543e-61	1.03324
RBMS3	-7.30103	2.85563e-13	5.74859e-13	-1.35395		STAT1	21.3826	1.9405e-101	9.01547e-101	1.033
MEF2C	-9.11509	7.86071e-20	1.79341e-19	-1.35364		TGFB1	22.0358	1.30813e-107	6.30117e-107	1.03262
KIF14	-6.19537	5.8149e-10	1.08198e-09	-1.3528		P3H4	24.0038	2.53734e-127	1.3529e-126	1.03231
AL592183.1	-4.11843	3.81459e-05	5.96037e-05	-1.35227		MXD1	5.30841	1.10585e-07	1.9192e-07	1.03207
SAXO2	-2.81108	0.00493753	0.00675363	-1.35132		ABCF3	11.3034	1.26203e-29	3.34074e-29	1.03015
PLK1	-16.1925	5.69245e-59	2.00307e-58	-1.35102		TPST1	19.9592	1.24579e-88	5.41325e-88	1.0274
ZNF385C	-3.30963	0.000934205	0.00135199	-1.3485		NAT1	2.75973	0.00578491	0.00786952	1.02723
RP11-473M20.16	-3.02356	0.00249818	0.00350683	-1.34663		RASSF4	11.4005	4.15556e-30	1.10674e-29	1.0269
ETS2	-28.1424	2.97128e-174	1.97683e-173	-1.34508		RPP40	6.48941	8.6173e-11	1.63597e-10	1.02435
MAP1B	-40.5804	0	0	-1.34441		QPRT	59.0229	0	0	1.02419
CTH	-13.2754	3.21416e-40	9.573e-40	-1.34251		ATP1B3	47.091	0	0	1.02353
PDE11A	-6.00676	1.89263e-09	3.47347e-09	-1.34133		SLC43A2	6.6278	3.40732e-11	6.53986e-11	1.02235
KIF18B	-5.83879	5.25799e-09	9.51966e-09	-1.34014		CREG1	26.2336	1.0992e-151	6.61543e-151	1.0223
CEP128	-4.74225	2.1136e-06	3.4867e-06	-1.33656		FARSB	14.0307	1.01142e-44	3.15978e-44	1.02219
MACROD1	-20.6934	3.97296e-95	1.79023e-94	-1.33518		CCDC28B	24.6882	1.43173e-134	7.89111e-134	1.02217
CDH8	-3.91538	9.02612e-05	0.000138189	-1.3346		CALCOCO1	8.30766	9.76046e-17	2.10832e-16	1.02144
PTCH1	-10.6795	1.26962e-26	3.22861e-26	-1.33209		UBASH3B	4.18346	2.87109e-05	4.5063e-05	1.0201
DAB1	-15.592	8.25204e-55	2.813e-54	-1.32874		ZFP36L2	47.3799	0	0	1.01978
TMEM185A	-29.8737	4.3266e-196	3.17729e-195	-1.32857		CITED4	2.79009	0.00526934	0.00718684	1.01928
ISPD	-5.22852	1.7087e-07	2.94786e-07	-1.32782		C7orf55	30.7182	3.25512e-207	2.52501e-206	1.01778
SLC25A23	-30.7084	4.39326e-207	3.40283e-206	-1.32712		TLE6	3.32142	0.000895595	0.00129862	1.01685
PLEKHJ1	-67.6648	0	0	-1.32601		RBKS	4.35924	1.30517e-05	2.0854e-05	1.01605
CDCA2	-9.17446	4.53834e-20	1.03949e-19	-1.32375		SEMA6B	3.87516	0.000106555	0.000162613	1.01592
TCF7L1	-28.914	7.95322e-184	5.58218e-183	-1.32365		RP11-127B20.3	3.27851	0.00104356	0.00150278	1.01571
VEGFA	-29.8918	2.5161e-196	1.85032e-195	-1.3235		ADI1	40.279	0	0	1.01563
WDR76	-5.01487	5.3069e-07	8.97221e-07	-1.32269		TEX2	5.33524	9.54185e-08	1.65874e-07	1.01502
KIF4A	-9.64558	5.13226e-22	1.2176e-21	-1.31843		TM2D3	24.3522	5.49447e-131	2.98744e-130	1.0142
RACGAP1	-14.35	1.06584e-46	3.39873e-46	-1.31617		STOM	10.0479	9.38141e-24	2.28789e-23	1.01336
CRYAB	-4.86853	1.12432e-06	1.87722e-06	-1.31579		MAGED2	49.16	0	0	1.0117
HSD11B2	-8.64533	5.36495e-18	1.18627e-17	-1.31533		KBTBD3	9.30194	1.37904e-20	3.18933e-20	1.01104
LPP	-45.9957	0	0	-1.31485		ID2	48.9429	0	0	1.00963
CTB-25B13.5	-3.05219	0.00227181	0.00319763	-1.3141		C5orf63	4.9278	8.31602e-07	1.39515e-06	1.00861
KRAS	-51.1756	0	0	-1.31391		BEX5	10.6507	1.72997e-26	4.38863e-26	1.00786
AC093818.1	-2.68787	0.00719085	0.009679	-1.31368		APP	57.1935	0	0	1.00757
HRAS	-37.0089	8.23264e-300	9.31017e-299	-1.31199		ADAMTS6	3.59099	0.000329429	0.000491702	1.00493
PAQR4	-10.9041	1.10216e-27	2.84702e-27	-1.31007		RHOB	20.7802	6.54228e-96	2.95815e-95	1.00467
TJP1	-43.4768	0	0	-1.3099		FBXL17	5.50414	3.70978e-08	6.55124e-08	1.00442
DAPK3	-31.239	3.14724e-214	2.50821e-213	-1.30948		IER5L	7.95309	1.81919e-15	3.83465e-15	1.00422
CHST11	-9.80067	1.11838e-22	2.68617e-22	-1.30779		GINM1	21.8004	2.30098e-105	1.09328e-104	1.00181
S100A16	-54.5279	0	0	-1.3065
CDH2	-62.1508	0	0	-1.30534
DAAM1	-33.3877	2.06544e-244	1.8361e-243	-1.30455
STIL	-6.80531	1.00831e-11	1.959e-11	-1.29912
ALDOC	-10.2975	7.23428e-25	1.79605e-24	-1.29889
ASPM	-11.3105	1.16436e-29	3.08532e-29	-1.29641
PCYT2	-33.0977	3.203e-240	2.81391e-239	-1.29435
SLC1A4	-7.94937	1.87457e-15	3.94979e-15	-1.29324
RP11-337C18.8	-7.24028	4.47765e-13	8.97931e-13	-1.29286
GLCE	-16.3898	2.26329e-60	8.06713e-60	-1.29227
FSCN1	-68.237	0	0	-1.29226
MCM8	-10.0494	9.24093e-24	2.25468e-23	-1.28902
ZCCHC11	-34.0219	1.05883e-253	9.77783e-253	-1.28873
ZC3H4	-18.9899	2.06882e-80	8.61075e-80	-1.28658
AC096772.6	-6.97047	3.15889e-12	6.21101e-12	-1.28594
CTXN1	-39.4163	0	0	-1.28502
HLA-DPA1	-7.59597	3.05497e-14	6.2951e-14	-1.28422
USP51	-11.2508	2.29436e-29	6.05812e-29	-1.28269
RP11-440L14.1	-4.06105	4.88514e-05	7.58558e-05	-1.28259
MAP3K12	-4.80837	1.52166e-06	2.52853e-06	-1.27991
KIF23	-11.5534	7.09805e-31	1.90885e-30	-1.27864
RAI14	-25.1965	4.37653e-140	2.49081e-139	-1.27722
SPSB1	-16.8488	1.06976e-63	3.91425e-63	-1.27697
GUCY1A3	-4.14177	3.44643e-05	5.39476e-05	-1.27588
ROR2	-23.8757	5.48046e-126	2.89563e-125	-1.27301
FHOD3	-3.08548	0.00203224	0.00287667	-1.27069
PARD6B	-25.7687	1.99109e-146	1.16484e-145	-1.27039
TMEM27	-6.94126	3.88625e-12	7.62683e-12	-1.26703
RP11-722G7.1	-7.43151	1.07363e-13	2.19076e-13	-1.26537
PSAT1	-43.5307	0	0	-1.2649
DBF4	-20.3852	2.26404e-92	1.00377e-91	-1.26165
HJURP	-8.55742	1.15423e-17	2.53824e-17	-1.25836
CENPH	-23.7129	2.65422e-124	1.38975e-123	-1.25772
DLEU2	-8.78166	1.61082e-18	3.58599e-18	-1.25727
GPX2	-12.6902	6.70385e-37	1.91601e-36	-1.25398
CTD-2547G23.4	-8.83254	1.02327e-18	2.28576e-18	-1.25388
PKIG	-42.3639	0	0	-1.25338
CTA-29F11.1	-14.8002	1.46021e-49	4.76959e-49	-1.25134
INCENP	-4.6865	2.77911e-06	4.56301e-06	-1.25101
SRGAP1	-22.3514	1.17006e-110	5.71494e-110	-1.24913
EFNA5	-23.0401	1.84758e-117	9.38307e-117	-1.24865
HOXB-AS1	-5.12406	2.9903e-07	5.10672e-07	-1.248
RASSF3	-9.21528	3.10475e-20	7.1269e-20	-1.24534
SMG6	-20.3161	9.25848e-92	4.09437e-91	-1.24492
PDE4A	-3.47141	0.000517734	0.000763406	-1.24487
FA2H	-3.05785	0.00222934	0.00314123	-1.24445
NBPF20	-8.84643	9.03665e-19	2.02205e-18	-1.24348
BAALC	-3.48655	0.000489296	0.000722898	-1.24313
RASA4	-5.26306	1.41679e-07	2.45152e-07	-1.23796
CCNA2	-17.5408	6.99199e-69	2.68009e-68	-1.23499
ZBTB8A	-12.769	2.44316e-37	7.02879e-37	-1.2319
FANCA	-14.2591	3.9361e-46	1.2483e-45	-1.22925
EML2	-14.8074	1.31195e-49	4.288e-49	-1.22877
XYLT2	-12.3775	3.46158e-35	9.72883e-35	-1.22864
CIART	-4.6996	2.60669e-06	4.28663e-06	-1.22835
PIK3CB	-14.7765	2.07583e-49	6.76778e-49	-1.2232
CHCHD6	-31.9755	2.39302e-224	1.9732e-223	-1.223
MOB3B	-12.3469	5.06478e-35	1.41738e-34	-1.22294
ZNF367	-2.90397	0.00368468	0.00509722	-1.22046
MORC2-AS1	-10.4936	9.24769e-26	2.32012e-25	-1.22034
TMEM14B	-47.7581	0	0	-1.22025
TEAD2	-36.8292	6.2991e-297	7.06254e-296	-1.21997
JARID2	-29.3702	1.31925e-189	9.47546e-189	-1.21977
POMC	-3.52603	0.000421831	0.000626228	-1.2179
LINC01521	-3.96376	7.37787e-05	0.000113552	-1.21715
TCF4	-14.8846	4.14924e-50	1.36124e-49	-1.21669
PNPT1	-19.6955	2.35828e-86	1.00965e-85	-1.21269
SCMH1	-12.6781	7.81651e-37	2.23158e-36	-1.21201
FSD1	-7.84231	4.42334e-15	9.27537e-15	-1.21118
RDM1	-3.23835	0.00120222	0.00172603	-1.20899
TTC39B	-9.76843	1.53822e-22	3.68273e-22	-1.20795
POLH	-5.71573	1.09236e-08	1.96079e-08	-1.20693
GIGYF1	-19.0558	5.87808e-81	2.45436e-80	-1.20537
FHOD1	-8.94324	3.77936e-19	8.51861e-19	-1.20482
CYB5R2	-9.60452	7.65123e-22	1.80948e-21	-1.20106
ZNF665	-4.18501	2.85158e-05	4.47703e-05	-1.19828
TUBB2B	-45.7416	0	0	-1.1968
LRIG1	-6.15444	7.53455e-10	1.39798e-09	-1.19604
CENPJ	-9.53415	1.51119e-21	3.55623e-21	-1.1957
LRRCC1	-11.5022	1.28614e-30	3.44638e-30	-1.19551
HMGA1	-75.8416	0	0	-1.19269
TFAP4	-6.63618	3.21922e-11	6.18336e-11	-1.1917
PPM1N	-5.73261	9.88987e-09	1.77766e-08	-1.19142
CYP2S1	-11.4713	1.83887e-30	4.91994e-30	-1.19014
PER2	-10.7181	8.36683e-27	2.13701e-26	-1.18926
KCTD16	-7.54267	4.60458e-14	9.45474e-14	-1.18884
CTD-3001H11.2	-4.36811	1.25325e-05	2.00428e-05	-1.18788
CENPL	-7.87242	3.47833e-15	7.30841e-15	-1.18651
SPTLC3	-11.075	1.65852e-28	4.32687e-28	-1.18603
CEP55	-7.7019	1.34055e-14	2.78537e-14	-1.18591
CEP135	-10.9938	4.09449e-28	1.06448e-27	-1.18575
PYGB	-20.8481	1.58624e-96	7.20343e-96	-1.18471
PROSER2	-11.0298	2.74557e-28	7.14859e-28	-1.18468
NPM3	-45.953	0	0	-1.18383
STEAP3	-3.84047	0.0001228	0.000186859	-1.18226
KCNJ13	-3.05464	0.00225333	0.00317418	-1.18092
CDCA7	-11.918	9.53639e-33	2.61153e-32	-1.17807
CASK	-22.0474	1.0125e-107	4.88163e-107	-1.17721
VCL	-36.1912	8.3672e-287	8.95923e-286	-1.17503
TBL1XR1	-33.4769	1.04529e-245	9.35579e-245	-1.17489
WDR31	-2.70128	0.00690741	0.00931184	-1.17285
FAM76A	-12.3728	3.66627e-35	1.02931e-34	-1.17196
GABRB3	-14.3231	1.56945e-46	4.98945e-46	-1.17156
MIS12	-16.4046	1.77279e-60	6.32311e-60	-1.17008
NOS1AP	-6.49922	8.07401e-11	1.53339e-10	-1.16871
CEP162	-9.83347	8.07883e-23	1.94307e-22	-1.16814
ARHGEF39	-7.66417	1.79987e-14	3.72495e-14	-1.16777
ELFN1	-10.692	1.10903e-26	2.82437e-26	-1.16688
PLSCR1	-18.9798	2.50516e-80	1.04103e-79	-1.16577
DPYD	-5.70722	1.14839e-08	2.06064e-08	-1.16542
IQGAP2	-14.2019	8.91439e-46	2.82029e-45	-1.16467
CNN2	-53.5768	0	0	-1.16419
KIF2C	-9.53555	1.49094e-21	3.51014e-21	-1.16417
CENPK	-16.2756	1.46958e-59	5.19915e-59	-1.16307
MSH6	-25.5865	2.15758e-144	1.24968e-143	-1.1629
NFKBIA	-26.0689	8.21187e-150	4.87499e-149	-1.16103
MXD3	-11.4559	2.19729e-30	5.8729e-30	-1.16057
TPX2	-21.4544	4.15093e-102	1.93366e-101	-1.15889
ANKRD11	-39.8493	0	0	-1.15849
HMMR	-14.5155	9.671e-48	3.11615e-47	-1.15826
LRRC16A	-19.1695	6.65947e-82	2.79399e-81	-1.15755
EMP2	-20.2865	1.69188e-91	7.46939e-91	-1.15707
ANLN	-14.8156	1.16228e-49	3.80119e-49	-1.15479
MIS18BP1	-14.1731	1.34444e-45	4.24577e-45	-1.15464
PLTP	-24.4971	1.58759e-132	8.64997e-132	-1.15453
ZNF573	-4.29706	1.73075e-05	2.75196e-05	-1.15067
TCEAL2	-7.43016	1.08467e-13	2.21244e-13	-1.15023
EIF4EBP2	-39.1434	0	0	-1.15015
ORC6	-27.2046	5.72403e-163	3.59796e-162	-1.14963
FANCD2	-12.9792	1.60506e-38	4.66117e-38	-1.14559
MND1	-12.4821	9.35134e-36	2.65098e-35	-1.14437
RPP25	-12.7367	3.6978e-37	1.06091e-36	-1.14389
CCDC85B	-38.6057	0	0	-1.14369
ACAP2	-21.2883	1.45805e-100	6.74415e-100	-1.14255
CTD-2540F13.2	-3.52865	0.000417686	0.000620426	-1.14202
IRS1	-13.976	2.18506e-44	6.81009e-44	-1.14023
[truncated: 124 more rows]

## Sheet: HSLC D5 DEG
Logfold change threshold = 1.0						Logfold change threshold = 1.0
[truncated: 727 more rows]

[truncated: 9 more sheets: HSLC D7 DEG, HSLC D9 DEG, HSLC D13 DEG, ELC D2.5 DEG, ELC D3.5 DEG, ELC D5.5 DEG, MLC D4 DEG, MLC D31 DEG, MLC D38 DEG]
