# Supplementary material for: Single-cell atlas of human liver development reveals pathways directing hepatic cell fates
Source: Nat Cell Biol. Author manuscript; Available in PMC 2024 Dec 7. (PMC7617064; doi:10.1038/s41556-022-00989-7)
Supplement: Extended Data Figure 6 Source Data [file EMS151900-supplement-Extended_Data_Figure_6_Source_Data.xlsx]

## Sheet: Source data
Extended Data Fig. 6a,b
	Adult Liver			Fetal Liver
AR	1.15213	2.44787	2.71904	0.00197727	0.00181778	0.00267029
ATF5	8.19007	9.33017	19.2036	0.463226	0.503978	1.09961
CAR	0.3535	1.62341	1.99066	0.0252052	0.0207569	0.0241678
ESR1	0.341505	1.23785	3.34007	0.242914	0.219945	0.192051
FXR	1.33922	2.36219	2.35876	0.305994	0.302116	0.212258
GR	0.32611	0.584806	0.487403	0.118016	0.098097	0.105399
HLF	0.991019	3.18275	2.9789	0.209768	0.0985426	0.15502
NFIA	2.11877	4.95498	6.42784	0.316859	0.324409	0.366129
NFIB	0.873218	1.5879	2.90143	0.113102	0.0750874	0.0515888
NFIC	1.76334	2.78515	5.12831	0.0799446	0.0530428	0.0686869
NFIX	0.609421	0.718792	1.52604	0.0305072	0.0244996	0.0345841
PXR	0.167231	1.06278	0.764924	0.00469648	0.00463217	0.00528345
RORC	1.20449	1.56517	1.23258	0.00087052	0.00155819	0.00075652
PPARA	1.05112	2.48871	4.48462	0.343243	0.23173	0.218357
PPARG	0.423379	0.483872	0.449735	0.146421	0.0978266	0.104097
LXRB	2.10326	1.21604		0.33713	0.332869	0.33439
LRH1	0.379415	1.14987	0.964396	0.167946	0.129964	0.0982264
RARA	0.721741	0.83019	1.47528	0.202504	0.172738	0.116271
RORA	0.396614	0.646192	1.24395	0.0770416	0.0682289	0.0665905
REVERBA	0.106199	0.413411	1.60141	0.0270348	0.0287993	0.019824
REVERBB	0.234649	1.16749	0.971443	0.106971	0.0938886	0.0703926
PARP10	0.125282	0.32447	0.199506	0.00917592	0.00600315	0.00668067
PARP12	0.263279	0.502423	0.603917	0.0926242	0.0722226	0.100627
MAFB	0.429447	0.451896	0.643696	0.158223	0.0906114	0.0683852
CRY1	0.312426	0.281429	0.287522	0.0797359	0.0677674	0.0800564
CUX2	0.0374225	0.165632	0.113739	0.0030275	0.00208171	0.00295262
ARNTL	0.657464	0.513843	2.56805	0.0416119	0.03306	0.0329423
KAT2B	0.620651	1.00944	1.43689	0.413625	0.396921	0.456393
STAT5A	0.0317279	0.0543359	0.0570272	0.0402132	0.0426137	0.0381312
ABTB2	0.103957	0.0939257	0.174714	0.0181539	0.0119879	0.00983926
ATOH8	0.20016	0.0619691	0.832415	0.00415821	0.00322138	0.0026766
CRIP2	0.406448	0.278259	0.797737	0.0293443	0.0238212	0.0235269
MAOA	2.83429	4.09155	2.96488	0.200191	0.151814	0.241701
HLX	0.169403	0.294375	0.234079	0.0566346	0.0451805	0.0329554
SIRT5	0.158293	0.274505	0.479586	0.0478498	0.0582838	0.0383857
PAX8	0.00184616	0.00511306	0.0105461	0.00044855	4.88648e-05	0.00103886
PROX1	1.11374	1.46128	2.1193	0.1596	0.132261	0.116512
ARID5A	0.0686554	0.0471817	0.0870113	0.0186177	0.0125765	0.013953
L3MBTL4	0.0849027	0.233294	0.238346	0.0100812	0.00860936	0.00875638
TBX15	0.580774	0.465989	1.41293	0.00202967	0.0022955	0.0032134
