# Supplementary material for: Single-cell atlas of human liver development reveals pathways directing hepatic cell fates
Source: Nat Cell Biol. Author manuscript; Available in PMC 2024 Dec 7. (PMC7617064; doi:10.1038/s41556-022-00989-7)
Supplement: Extended Data Figure 7 Source Data [file EMS151900-supplement-Extended_Data_Figure_7_Source_Data.xlsx]

## Sheet: Source data
Extended Data Fig. 7a
	Untransduced HLC						NFIX HLC						Fetal liver			Adult liver
NFIX	0.00157365	0.00163372	0.00206172	0.00057577	0.0009193	0.00045035	0.130128	0.095766	0.409248	0.0752893	0.0389942	0.264156	0.0305072	0.0244996	0.0345841	0.609421	0.718792	1.52604
	Untransduced HLC						NFIA HLC						Fetal liver			Adult liver
NFIA	0.0435835	0.0471668	0.0310782	0.0120677	0.0208857	0.00645322	0.241926	0.367698	0.336151	0.749721	0.417351	1.75551	0.316859	0.324409	0.366129	2.11877	4.95498	6.42784
	Untransduced HLC						CAR HLC						Fetal liver			Adult liver
CAR	0.0263968	0.0242974	0.0105658	0.00841736	0.00747949	0.00754216	11.3564	19.5493	11.438	13.6415	13.6078	14.7215	0.0252052	0.0207569	0.0241678	0.3535	1.62341	1.99066
Extended Data Fig. 7b
	Untransduced						NFIX						NFIA						CAR
NFIX	9.6478e-05	9.16092e-05	0.000122131	0.000575769	0.000919296	0.000450348	0.0076957	0.0053304	0.0196143	0.0752893	0.0389942	0.264156	9.54046e-05	8.66379e-05	0.000124169	0.0024663	0.00150614	0.00729711	0.000115854	8.22073e-05	2.99037e-05	0.000670791	0.000701677	0.000515593
NFIA	0.00266866	0.0026254	0.00184133	0.0120677	0.0208857	0.00645322	0.0021285	0.00235658	0.00078534	0.0206997	0.0412474	0.00316871	0.0139408	0.0214844	0.019642	0.749721	0.417351	1.75551	0.00206613	0.00264381	0.00033968	0.0203119	0.0109698	0.00685834
CAR	0.00161584	0.00135126	0.00062616	0.00841736	0.00747949	0.00754216	0.00119793	0.00106231	0.00032561	0.0106473	0.0101113	0.00651105	0.00085552	0.00104129	0.00074717	0.00811926	0.0102894	0.00840929	0.654566	1.06869	0.529687	13.6415	13.6078	14.7215
ALB	0.137884	0.139209	0.00559599	0.00266433	0.0270679	0.00117208	1.17459	0.810923	0.0210004	0.310732	0.591764	0.0985121	0.382864	1.25514	0.122784	1.34356	0.596271	0.378471	0.0195529	0.0666941	9.2287e-05	0.00312021	0.00230182	0.00044369
AFP	15.0893	16.4093	2.7011	17.5237	42.5265	12.5624	9.09856	10.2255	0.72099	25.1581	48.9062	6.83484	4.25422	12.4981	2.45746	21.1626	13.7443	6.92088	4.36065	14.5692	0.410573	28.8488	16.3397	6.87021
SAA1	0.0183447	0.0183635	0.0020278	0.0364288	0.0424946	0.024117	0.0189142	0.0479818	0.00978058	0.0889841	0.0892274	0.119282	0.053275	0.128227	0.0479807	0.367576	0.125789	0.169944	0.0014326	0.0155269	0.0005563	0.0345142	0.0123735	0.0112949
SAA2	0.0265271	0.0242715	0.00310891	0.0498711	0.0652315	0.03263	0.0295845	0.068396	0.016788	0.134066	0.139859	0.212186	0.0820875	0.273149	0.083318	0.534861	0.203972	0.224362	0.0020218	0.0220098	0.0008149	0.0470471	0.0187265	0.0157774
LRP1	0.0222699	0.0211188	0.0140629	0.322534	0.479666	0.432748	0.0219904	0.0275233	0.012699	0.397284	0.516365	0.496465	0.0199525	0.0236803	0.0206469	0.551354	0.519482	0.503614	0.0196685	0.0248224	0.0122262	0.46704	0.421243	0.401017
CES2	0.00339469	0.00285552	0.00228985	0.0332782	0.0517831	0.0310375	0.00295077	0.00350542	0.00176933	0.041247	0.0561644	0.0277431	0.00300231	0.00320059	0.00427318	0.0443981	0.0617092	0.0446104	0.00254652	0.00369284	0.00193156	0.0444138	0.0459391	0.0365004
AOX1	0.00215688	0.00203401	0.00081935	0.00671467	0.0126616	0.00551174	0.00268749	0.00232589	0.00059037	0.0175685	0.02182	0.00468302	0.00204241	0.00226351	0.00154635	0.0107641	0.0131064	0.00575183	0.00160304	0.00294181	0.00041636	0.0149112	0.00969146	0.0083079
NR1H4	0.00256558	0.00163402	0.00185778	0.00549184	0.0167559	0.00203034	0.00316138	0.0015296	0.00070511	0.0152484	0.030641	0.00084685	0.00381082	0.00228221	0.00273519	0.0176298	0.00920315	0.00370088	0.00267915	0.0015016	0.00020657	0.00886259	0.00333027	0.00067117

## Sheet: D23 NFIX
Logfold change threshold = 1.0						Logfold change threshold = 1.0
p-value threshold = 0.01, Wilcoxon-rank-sum test						p-value threshold = 0.01, Wilcoxon-rank-sum test
Negative log foldchange compared to GFP control						Positive log foldchange compared to GFP control
NFIX_names	NFIX_scores	NFIX_pvals	NFIX_pvals_adj	NFIX_logfoldchanges		NFIX_names	NFIX_scores	NFIX_pvals	NFIX_pvals_adj	NFIX_logfoldchanges
NEAT1	24.9992	6.23266e-138	5.94854e-136	-inf		SAA1	49.4107	0	0	543.409
FTH1	8.20762	2.25608e-16	1.77698e-15	-inf		MT2A	41.8265	0	0	316.797
						SAA2	50.1849	0	0	280.102
						MT1X	38.3316	0	0	82.9954
						SOD2	41.3047	0	0	80.1279
						CRYAB	46.1499	0	0	72.0053
						G0S2	21.5908	2.19338e-103	1.14625e-101	61.9744
						ALB	38.6179	0	0	60.5986
						S100A10	18.0784	4.71539e-73	1.52642e-71	49.1153
						CTSB	30.9794	1.02257e-210	2.5664e-208	48.4597
						WFDC2	42.5511	0	0	46.6097
						SH3BGRL3	18.1335	1.7352e-73	5.68034e-72	42.1655
						S100A6	10.2139	1.71737e-24	1.86498e-23	41.1946
						KRT19	21.9432	1.00678e-106	5.57681e-105	34.7606
						HP	23.7042	3.26142e-124	2.45561e-122	34.6605
						KRT7	43.7299	0	0	33.5716
						C6orf15	7.86095	3.81231e-15	2.85769e-14	30.1615
						SLPI	40.3064	0	0	28.352
						MGST1	28.2399	1.89587e-175	2.91978e-173	27.142
						S100A11	19.586	2.03729e-85	8.33321e-84	26.6246
						CYR61	23.4406	1.64663e-121	1.18284e-119	21.9957
						IFITM3	25.9584	1.46201e-148	1.55609e-146	21.8639
						MGP	31.4133	1.3301e-216	3.91878e-214	21.7609
						CD59	37.8501	0	0	21.188
						MT1E	23.4666	8.95302e-122	6.45411e-120	20.9999
						ITGB1	30.4249	2.57682e-203	5.88587e-201	20.9644
						CD24	13.317	1.84358e-40	3.13362e-39	20.7921
						C12orf75	26.8123	2.32432e-158	2.91674e-156	20.3468
						CTGF	15.7904	3.62301e-56	8.77856e-55	19.5059
						TPM1	24.5238	8.24147e-133	7.01007e-131	17.0072
						KRT8	7.51527	5.67922e-14	4.02977e-13	16.9347
						MT-ND3	12.7686	2.45447e-37	3.84118e-36	16.1967
						TM4SF1	24.2067	1.89015e-129	1.54316e-127	15.7075
						GPRC5A	33.6161	9.75267e-248	4.40582e-245	15.6399
						VIM	17.9834	2.62752e-72	8.42505e-71	13.867
						TAGLN	17.4085	7.11511e-68	2.11158e-66	13.6065
						RRAD	35.2261	7.97338e-272	4.50252e-269	13.133
						TIMP1	20.4422	7.04915e-93	3.25687e-91	12.9812
						S100A2	26.6352	2.65414e-156	3.19266e-154	12.7203
						PTH1R	27.2352	2.4886e-163	3.30658e-161	12.7096
						TPM2	23.6483	1.23028e-123	9.19497e-122	12.1832
						SPOCK1	32.7738	1.38973e-235	5.53956e-233	12.1004
						RGCC	30.2779	2.24312e-201	4.95656e-199	11.9215
						PNRC1	30.199	2.44413e-200	5.34266e-198	11.9062
						DSP	31.1027	2.21212e-212	5.76541e-210	11.7647
						CHI3L1	27.722	3.79464e-169	5.47101e-167	11.5496
						ZFP36L1	11.9311	8.15242e-33	1.12132e-31	11.4682
						HSPB1	9.05932	1.31264e-19	1.18809e-18	11.4613
						CYP4B1	14.0691	5.88439e-45	1.11382e-43	11.2909
						CD44	39.9589	0	0	11.1908
						COL23A1	19.5254	6.68019e-85	2.68914e-83	11.0918
						SBSN	13.6534	1.92735e-42	3.42492e-41	10.965
						MSN	36.4429	8.89744e-291	6.23711e-288	10.6832
						MYH9	19.7763	4.76586e-87	2.01006e-85	10.0027
						CDKN1A	16.3918	2.18835e-60	5.73286e-59	9.68008
						RARRES2	35.7273	1.49119e-279	9.18618e-277	9.67203
						TP53I11	36.9401	1.05045e-298	8.21334e-296	9.5956
						CD63	8.38794	4.94758e-17	4.03609e-16	9.53074
						VDR	24.726	5.62115e-135	5.07877e-133	9.42074
						NNMT	27.2297	2.88881e-163	3.81341e-161	8.89072
						COL6A2	32.7326	5.36818e-235	2.05905e-232	8.65654
						IGFL2	8.09846	5.56604e-16	4.31548e-15	8.56246
						FLNC	19.8377	1.40733e-87	6.02308e-86	8.39951
						CPA4	8.4317	3.40677e-17	2.79597e-16	8.38297
						GLUL	13.277	3.14954e-40	5.31785e-39	8.22412
						ANKRD1	14.4387	2.95382e-47	5.88131e-46	8.10957
						CCL2	17.9847	2.5655e-72	8.23918e-71	8.02123
						CYBRD1	21.1635	2.07214e-99	1.01997e-97	8.01973
						MSMO1	14.2468	4.68993e-46	9.07151e-45	7.97887
						MAL2	21.7104	1.63479e-104	8.6999e-103	7.94061
						TACSTD2	17.6575	8.90613e-70	2.7226e-68	7.93979
						LPP	23.0736	8.51725e-118	5.77157e-116	7.85469
						ATOH8	9.60739	7.44111e-22	7.36949e-21	7.82043
						DCLK1	8.99559	2.34967e-19	2.09685e-18	7.8052
						BACE2	40.2452	0	0	7.80005
						SVEP1	19.5175	7.79622e-85	3.1322e-83	7.70053
						TNFAIP8L3	16.2858	1.24442e-59	3.22677e-58	7.61698
						PPP1CB	23.7716	6.56998e-125	5.0211e-123	7.54123
						IER3	26.6556	1.54019e-156	1.86372e-154	7.4589
						ADAMTSL4	37.4446	7.35296e-307	6.49906e-304	7.4267
						CARHSP1	18.5916	3.75707e-77	1.30115e-75	7.37013
						CDH3	31.7559	2.63018e-221	8.91148e-219	7.36553
						AZGP1	17.1038	1.3904e-65	4.01497e-64	7.35868
						YWHAZ	15.9483	2.92685e-57	7.23844e-56	7.3514
						EMP1	18.5791	4.73994e-77	1.63596e-75	7.12189
						CLU	24.0485	8.65644e-128	6.90105e-126	7.11739
						MFI2	36.4186	2.15915e-290	1.46311e-287	7.11737
						CD9	30.5627	3.83288e-205	8.95616e-203	7.05792
						CES2	31.3621	6.66246e-216	1.85536e-213	7.05628
						LINC01405	16.7313	7.75348e-63	2.10161e-61	6.9858
						IGFBP4	17.0075	7.23042e-65	2.04433e-63	6.96385
						PADI2	9.56825	1.08731e-21	1.07092e-20	6.93231
						CLIC4	26.538	3.53334e-155	4.12812e-153	6.81965
						PLCXD3	8.87867	6.76659e-19	5.92922e-18	6.69354
						THBS1	21.7112	1.60689e-104	8.57389e-103	6.66418
						C3	26.6253	3.45498e-156	4.13155e-154	6.55581
						CELA3A	9.8011	1.11369e-22	1.13428e-21	6.49122
						FSTL1	20.6059	2.4272e-94	1.13955e-92	6.3331
						TNC	21.7256	1.17428e-104	6.28209e-103	6.19682
						NPTX2	9.15857	5.25915e-20	4.83552e-19	6.12252
						LRP1	27.4598	5.31063e-166	7.24562e-164	6.1201
						HIF1A	14.1424	2.08194e-45	3.97406e-44	6.09744
						LAMB3	24.81	6.99696e-136	6.43625e-134	6.08315
						LEPR	28.5865	9.89745e-180	1.64922e-177	6.0512
						SLC4A4	9.31736	1.19268e-20	1.13246e-19	5.98802
						ALPL	21.2687	2.21398e-100	1.10314e-98	5.95808
						TGFBR3	13.7237	7.31829e-43	1.31658e-41	5.95139
						DBNDD1	31.4549	3.59648e-217	1.09124e-214	5.93703
						LTBP2	12.6396	1.27678e-36	1.95449e-35	5.9293
						NFIX	8.73408	2.45657e-18	2.11161e-17	5.92608
						FAM150B	8.22761	1.90991e-16	1.5098e-15	5.90497
						ACLY	20.1585	2.2673e-90	1.00858e-88	5.89966
						CALM2	10.8372	2.29388e-27	2.69863e-26	5.87515
						RASSF2	12.6465	1.17006e-36	1.79518e-35	5.87231
						COL6A1	22.5662	9.308e-113	5.73401e-111	5.81875
						CD164	21.68	3.1674e-104	1.67682e-102	5.69302
						CPED1	15.1398	8.84605e-52	1.93784e-50	5.62471
						GFPT2	23.316	3.0484e-120	2.13693e-118	5.60355
						LDLR	22.5014	4.01854e-112	2.44589e-110	5.55501
						CCND1	26.5412	3.24242e-155	3.81012e-153	5.54558
						GGT5	8.61256	7.14459e-18	6.03667e-17	5.53131
						TMEM158	9.68899	3.35834e-22	3.36977e-21	5.51255
						GAS6	13.8219	1.88065e-43	3.43193e-42	5.46159
						ANXA1	22.6898	5.64366e-114	3.54105e-112	5.392
						S1PR3	24.7577	2.56059e-135	2.34478e-133	5.38939
						ITGA5	18.5806	4.61702e-77	1.59625e-75	5.37697
						ATP6V1C2	8.04358	8.72498e-16	6.72045e-15	5.35583
						SLC9A3R1	16.5938	7.72891e-62	2.07011e-60	5.33864
						FAM198A	10.9111	1.02041e-27	1.21451e-26	5.33831
						ZNF385D	13.2269	6.13591e-40	1.02495e-38	5.31723
						ACTN1	19.8274	1.72603e-87	7.35606e-86	5.29262
						CEBPB	18.6363	1.63013e-77	5.69396e-76	5.28289
						SPARC	14.1326	2.39246e-45	4.55823e-44	5.26647
						ABLIM2	10.8876	1.32021e-27	1.56402e-26	5.20515
						AOX1	27.5946	1.29308e-167	1.81289e-165	5.19815
						IGSF23	12.9423	2.59855e-38	4.18589e-37	5.16642
						NPR1	22.2705	7.13241e-110	4.17853e-108	5.1575
						KCNK12	10.9949	4.0423e-28	4.87113e-27	5.1234
						YWHAH	20.4543	5.50005e-93	2.55275e-91	5.08661
						TRIM47	22.7088	3.66755e-114	2.30829e-112	5.05527
						ACTN4	12.556	3.68322e-36	5.55461e-35	5.01921
						PRSS8	22.1073	2.68593e-108	1.51673e-106	4.9813
						INSIG1	18.4743	3.3233e-76	1.13355e-74	4.94054
						CDCP1	31.1418	6.54884e-213	1.72898e-210	4.91027
						HES2	19.838	1.39869e-87	5.99874e-86	4.86125
						SDC1	16.7603	4.76583e-63	1.29698e-61	4.85697
						FAM43A	27.3615	7.87132e-165	1.05971e-162	4.81407
						PDZK1IP1	8.50924	1.75074e-17	1.45328e-16	4.81361
						TNFRSF1B	10.9508	6.5837e-28	7.87295e-27	4.7536
						FDPS	16.728	8.19305e-63	2.2178e-61	4.72312
						CSNK1A1	21.6012	1.7505e-103	9.17164e-102	4.68419
						PDLIM4	23.5084	3.34915e-122	2.4491e-120	4.67471
						TJP2	28.7121	2.69781e-181	4.6875e-179	4.66295
						CSTB	9.74904	1.86218e-22	1.88527e-21	4.65087
						ARL6IP5	28.9907	8.61424e-185	1.53613e-182	4.64732
						NAMPT	17.6929	4.75211e-70	1.46151e-68	4.63049
						BHLHE40	24.4602	3.92252e-132	3.29508e-130	4.62377
						NUPR1	14.2098	7.96491e-46	1.53332e-44	4.61719
						ITGA7	23.3986	4.41957e-121	3.14145e-119	4.61405
						CFLAR	22.859	1.18798e-115	7.6668e-114	4.59018
						FBXO2	21.0401	2.81764e-98	1.37692e-96	4.56286
						PKIB	17.0643	2.73584e-65	7.8444e-64	4.54382
						DUSP1	10.2058	1.86854e-24	2.02589e-23	4.53535
						LAMC2	21.3051	1.01791e-100	5.09681e-99	4.53345
						UGCG	21.6182	1.21162e-103	6.3646e-102	4.5191
						ECM1	11.7759	5.19302e-32	7.01454e-31	4.51713
						HPD	25.3179	2.02707e-141	2.02002e-139	4.4955
						SOX9	27.1634	1.75876e-162	2.30669e-160	4.48873
						MAST4	25.6094	1.19788e-144	1.23613e-142	4.47969
						CA12	18.8975	1.19556e-79	4.35567e-78	4.45855
						FABP3	18.7974	7.93215e-79	2.84899e-77	4.38612
						DST	22.4175	2.65822e-111	1.59407e-109	4.36699
						TGM2	14.9248	2.2725e-50	4.85779e-49	4.36538
						UBE2H	24.1483	7.78255e-129	6.32846e-127	4.32625
						C11orf96	11.2178	3.3339e-29	4.14778e-28	4.31917
						RHOB	10.6428	1.88339e-26	2.16681e-25	4.30623
						CD46	23.4138	3.09184e-121	2.2054e-119	4.28631
						LMTK3	21.0356	3.09508e-98	1.50887e-96	4.26942
						ARF6	19.6782	3.31427e-86	1.38065e-84	4.21634
						MCL1	12.869	6.72626e-38	1.06827e-36	4.21622
						CTNNB1	14.9982	7.54385e-51	1.61942e-49	4.1953
						DPYSL2	26.9417	7.12681e-160	9.11201e-158	4.19029
						COL4A2	21.7491	7.03945e-105	3.78584e-103	4.19025
						CTNNAL1	24.9789	1.03708e-137	9.85177e-136	4.18989
						MAP2	11.5526	7.16261e-31	9.35789e-30	4.1803
						DDR1	24.9552	1.87575e-137	1.75724e-135	4.17344
						PDP1	26.1554	8.54797e-151	9.39306e-149	4.16848
						PRR15L	9.50565	1.98797e-21	1.94016e-20	4.12777
						CPD	18.8466	3.13592e-79	1.13233e-77	4.12033
						NDRG1	18.7891	9.2703e-79	3.31789e-77	4.118
						C1R	22.082	4.71145e-108	2.65316e-106	4.04807
						DYSF	22.2439	1.29293e-109	7.53125e-108	4.04516
						CDA	20.5971	2.91325e-94	1.3646e-92	4.02931
						CLDN4	7.50315	6.23025e-14	4.40691e-13	4.02401
						ERO1A	15.3186	5.74448e-53	1.31361e-51	4.01753
						PHACTR2	20.2069	8.5114e-91	3.8112e-89	3.99159
						RBP5	10.9629	5.76064e-28	6.90089e-27	3.97403
						PLCD1	25.3292	1.52533e-141	1.52751e-139	3.96297
						MMP14	23.7538	1.00486e-124	7.62232e-123	3.96121
						C1S	22.2379	1.47627e-109	8.55016e-108	3.95926
						PLAGL1	18.3395	4.00298e-75	1.34507e-73	3.95331
						DLL1	10.5934	3.19773e-26	3.65823e-25	3.95016
						TNIP1	23.0801	7.3404e-118	4.99073e-116	3.94628
						EGLN3	26.0539	1.21566e-149	1.32155e-147	3.94015
						CALD1	8.15443	3.5082e-16	2.74406e-15	3.93285
						ADAM8	9.53938	1.43694e-21	1.40915e-20	3.91077
						KCNK15	11.6042	3.92254e-31	5.15792e-30	3.89696
						LINC01588	8.69956	3.3317e-18	2.85026e-17	3.84364
						GYPC	24.0803	4.02544e-128	3.23452e-126	3.82847
						FAM46B	18.2873	1.04373e-74	3.47836e-73	3.82489
						GPC1	26.5094	7.55926e-155	8.78127e-153	3.80894
						MMP24-AS1	12.655	1.04967e-36	1.61291e-35	3.80521
						ARSJ	10.7552	5.60313e-27	6.52757e-26	3.76841
						MMP24	21.4421	5.41359e-102	2.79322e-100	3.76827
						RHOV	9.52122	1.71164e-21	1.67611e-20	3.76286
						SYNPO	22.3099	2.95853e-110	1.7433e-108	3.7537
						HDAC7	24.5492	4.41275e-133	3.80114e-131	3.74661
						APLP2	10.5398	5.66333e-26	6.42824e-25	3.73962
						FXYD5	20.0337	2.79954e-89	1.2292e-87	3.72701
						FKBP1A	9.30056	1.39706e-20	1.32281e-19	3.72592
						C16orf74	10.5244	6.67076e-26	7.55908e-25	3.70426
						CNN3	14.497	1.26511e-47	2.54639e-46	3.68001
						ACSS2	21.4158	9.52186e-102	4.90051e-100	3.66554
						ITGA3	19.1259	1.5373e-81	5.80887e-80	3.64683
						MXD1	19.3245	3.34336e-83	1.30205e-81	3.63919
						SDC4	7.80131	6.12674e-15	4.55395e-14	3.63477
						OAF	21.3655	2.8002e-101	1.41605e-99	3.6048
						PTRF	24.222	1.30452e-129	1.07366e-127	3.59328
						MALL	8.59339	8.44426e-18	7.10527e-17	3.59016
						C1QTNF1	24.6623	2.71687e-134	2.42242e-132	3.58726
						TMBIM6	8.95115	3.51788e-19	3.11341e-18	3.5818
						MET	25.9368	2.55936e-148	2.70985e-146	3.57905
						QSOX1	16.7498	5.68021e-63	1.54376e-61	3.57328
						IQGAP1	24.0333	1.24835e-127	9.91315e-126	3.57183
						PHLDA2	9.52067	1.72073e-21	1.6842e-20	3.56282
						DYNC1I1	9.74681	1.90363e-22	1.92597e-21	3.55694
						CAV2	15.8959	6.76694e-57	1.65542e-55	3.55368
						AQP3	14.5373	7.03443e-48	1.4215e-46	3.54029
						SRPX	12.1888	3.56502e-34	5.07872e-33	3.53036
						TRIB2	9.65377	4.73809e-22	4.72855e-21	3.48586
						ADAM15	25.2003	3.97762e-140	3.92529e-138	3.47581
						RAB11FIP1	12.409	2.33542e-35	3.44534e-34	3.44427
						ABCC3	19.9919	6.47432e-89	2.82439e-87	3.43117
						COL12A1	8.39653	4.59855e-17	3.75588e-16	3.40871
						ITGA2	21.1017	7.67788e-99	3.76105e-97	3.40602
						AHNAK2	11.6798	1.61677e-31	2.15806e-30	3.36673
						CAMK2N1	14.8461	7.37255e-50	1.56447e-48	3.36259
						SERPING1	12.5769	2.83048e-36	4.29089e-35	3.33821
						BCL2L1	8.46536	2.55373e-17	2.10693e-16	3.32888
						UBASH3B	19.0282	9.95313e-81	3.69228e-79	3.32325
						C19orf33	14.7725	2.20309e-49	4.62671e-48	3.31604
						PMEPA1	19.8656	8.07804e-88	3.47185e-86	3.31054
						PEA15	20.5932	3.1611e-94	1.47729e-92	3.30813
						AC013461.1	23.4735	7.60986e-122	5.50537e-120	3.30315
						UBALD2	17.7895	8.52201e-71	2.67765e-69	3.28984
						LDLRAD3	12.4475	1.44343e-35	2.13874e-34	3.27515
						GPX3	9.4433	3.61232e-21	3.49025e-20	3.27449
						RRAS	19.0665	4.79418e-81	1.79817e-79	3.27444
						OCIAD2	12.8738	6.32393e-38	1.00594e-36	3.26907
						NID2	11.9341	7.86128e-33	1.082e-31	3.25529
						CAST	19.1253	1.55463e-81	5.86347e-80	3.2532
						ECHDC2	19.5479	4.29827e-85	1.75461e-83	3.25154
						DMKN	13.7823	3.25635e-43	5.92114e-42	3.21029
						KCTD1	10.9769	4.93628e-28	5.92733e-27	3.17526
						GBP3	23.8291	1.66972e-125	1.28575e-123	3.16851
						MUC1	8.42145	3.71848e-17	3.04811e-16	3.16691
						CYTH3	12.1858	3.70067e-34	5.26827e-33	3.16673
						TFCP2L1	15.1618	6.33491e-52	1.39677e-50	3.14143
						DHCR24	8.11392	4.90133e-16	3.8103e-15	3.1386
						RP11-356J5.12	12.2271	2.22768e-34	3.19594e-33	3.12437
						DIXDC1	19.4224	4.99195e-84	1.97051e-82	3.11968
						GLIPR2	11.0963	1.30687e-28	1.60237e-27	3.11424
						ZBTB16	15.5873	8.88097e-55	2.0896e-53	3.11381
						BGN	11.1009	1.24215e-28	1.52394e-27	3.1122
						FAS	16.7725	3.87628e-63	1.05631e-61	3.11151
						CCDC6	21.979	4.57181e-107	2.55331e-105	3.10416
						C10orf54	16.4742	5.6212e-61	1.48214e-59	3.103
						SYTL2	11.4881	1.51337e-30	1.9546e-29	3.10157
						CCDC109B	10.0443	9.73563e-24	1.02813e-22	3.07893
						SCNN1A	15.0214	5.31606e-51	1.14603e-49	3.07716
						RNF144B	9.69697	3.10587e-22	3.11799e-21	3.07547
						OSMR	26.1597	7.64784e-151	8.49579e-149	3.05441
						EFEMP1	12.8775	6.02419e-38	9.62024e-37	3.05368
						EPB41L4B	19.5269	6.48736e-85	2.6219e-83	3.0522
						CITED4	17.2188	1.9183e-66	5.6111e-65	3.04642
						IRF6	21.2067	8.28102e-100	4.08604e-98	3.0432
						SLC38A2	11.4497	2.35951e-30	3.03585e-29	3.04204
						TMEM98	16.9851	1.05926e-64	2.97428e-63	3.02526
						CAV1	18.0816	4.44687e-73	1.44179e-71	3.02495
						HEBP2	9.17618	4.46673e-20	4.11437e-19	3.01244
						AHNAK	11.9557	6.06275e-33	8.38432e-32	3.01072
						PHLDB2	21.2658	2.35201e-100	1.1662e-98	3.0026
						RP11-320N7.2	8.36424	6.05052e-17	4.91218e-16	2.99968
						MRAS	14.3404	1.22262e-46	2.40375e-45	2.99523
						MPZL2	18.4022	1.26165e-75	4.26049e-74	2.97493
						TIMP2	17.4691	2.46364e-68	7.38692e-67	2.96579
						RNF157	14.8578	6.18912e-50	1.31472e-48	2.96242
						GABARAPL1	18.4525	4.97974e-76	1.69286e-74	2.95509
						SLC34A2	13.2669	3.60047e-40	6.0591e-39	2.95342
						CDKN2A	14.3987	5.26905e-47	1.04299e-45	2.94539
						MFAP2	15.6951	1.635e-55	3.90574e-54	2.93229
						VSTM2L	12.4623	1.19816e-35	1.77922e-34	2.93121
						ITGB4	10.0012	1.5056e-23	1.57851e-22	2.92665
						SYCE1L	20.6123	2.129e-94	1.00419e-92	2.92656
						FRMD6	16.8475	1.09518e-63	3.01272e-62	2.9264
						B4GALT5	19.0406	7.85563e-81	2.93022e-79	2.91868
						SPINT2	9.20651	3.36897e-20	3.12017e-19	2.91005
						PLLP	9.34433	9.2475e-21	8.83008e-20	2.90848
						SDC3	15.3122	6.34178e-53	1.44531e-51	2.90182
						SOD3	8.78768	1.52682e-18	1.32136e-17	2.8936
						LIPH	16.4851	4.699e-61	1.24221e-59	2.88635
						PAQR4	14.3332	1.35804e-46	2.65713e-45	2.86684
						SBSPON	8.61026	7.28969e-18	6.15671e-17	2.86423
						SAA4	13.8728	9.26431e-44	1.70438e-42	2.85873
						PODXL	17.7739	1.12592e-70	3.53222e-69	2.85823
						LAYN	11.645	2.43294e-31	3.22e-30	2.84205
						EPHB6	8.88223	6.55346e-19	5.74495e-18	2.83917
						EHD2	20.0929	8.5094e-90	3.74432e-88	2.82524
						ABLIM3	20.4303	8.99831e-93	4.148e-91	2.82426
						GMPR	12.0141	2.99457e-33	4.18109e-32	2.8204
						PLAU	7.65701	1.90311e-14	1.38123e-13	2.80832
						CCND3	19.9846	7.49287e-89	3.26173e-87	2.79695
						PLK2	15.1517	7.38325e-52	1.62089e-50	2.79635
						GABRE	9.09777	9.22016e-20	8.40146e-19	2.77954
						MBOAT2	14.215	7.39369e-46	1.42606e-44	2.77683
						C1orf21	10.5071	8.01613e-26	9.07349e-25	2.76759
						CARD19	19.2866	6.96096e-83	2.69542e-81	2.75265
						PDE8B	8.10136	5.43464e-16	4.21844e-15	2.74334
						CD47	17.1239	9.83918e-66	2.86153e-64	2.72863
						PHKG2	16.997	8.63732e-65	2.43197e-63	2.72637
						RP11-134L10.1	10.543	5.47292e-26	6.21559e-25	2.72375
						GALNT3	16.9264	2.87627e-64	8.00981e-63	2.71862
						ITGB8	15.4696	5.56344e-54	1.29256e-52	2.71755
						ANXA11	12.6857	7.10055e-37	1.09686e-35	2.70688
						PLAUR	16.376	2.84023e-60	7.40245e-59	2.68365
						LOX	10.9992	3.85415e-28	4.65821e-27	2.67692
						CACNG4	11.6925	1.39158e-31	1.86237e-30	2.65756
						LITAF	12.915	3.70574e-38	5.95055e-37	2.64782
						PIM1	17.5702	4.16842e-69	1.26477e-67	2.63596
						PSORS1C1	12.3138	7.63579e-35	1.1064e-33	2.63369
						TMEM245	21.8154	1.65608e-105	9.00174e-104	2.6242
						CISH	12.3967	2.72342e-35	4.00611e-34	2.62406
						PTTG1IP	15.2816	1.01492e-52	2.3027e-51	2.62202
						TMC5	12.3989	2.6485e-35	3.89873e-34	2.61759
						MN1	8.45725	2.73744e-17	2.25575e-16	2.61507
						CD82	12.1341	6.96931e-34	9.85937e-33	2.60523
						SGK223	18.8832	1.56777e-79	5.70146e-78	2.60306
						METTL7B	10.8218	2.71373e-27	3.18335e-26	2.59953
						CD81	13.0873	3.89177e-39	6.36491e-38	2.58165
						NFE2L3	19.174	6.10434e-82	2.31954e-80	2.57912
						EPHB2	10.2795	8.71941e-25	9.55563e-24	2.57425
						PPL	17.5013	1.40104e-68	4.21328e-67	2.55988
						ICAM1	18.485	2.72567e-76	9.31262e-75	2.55874
						BMP1	19.5431	4.72679e-85	1.92567e-83	2.54876
						SEL1L3	22.3166	2.54753e-110	1.50549e-108	2.53597
						TUBA4A	18.1592	1.08674e-73	3.56904e-72	2.53519
						ITPR3	19.8035	2.777e-87	1.17857e-85	2.52904
						CTSD	9.26787	1.899e-20	1.78478e-19	2.52293
						MCFD2	12.6436	1.21307e-36	1.85977e-35	2.52255
						HSPB8	15.0152	5.83794e-51	1.25587e-49	2.5083
						VMP1	12.799	1.66047e-37	2.60661e-36	2.50722
						NPDC1	19.4716	1.91204e-84	7.62155e-83	2.50377
						SOCS3	18.6133	2.50859e-77	8.73238e-76	2.50182
						KIT	7.97789	1.48857e-15	1.13422e-14	2.50081
						DNAJC6	13.2791	3.06112e-40	5.17286e-39	2.49107
						SLC26A2	13.4753	2.18537e-41	3.80688e-40	2.49007
						PAM	18.3332	4.4928e-75	1.50468e-73	2.47358
						ATP13A3	16.5005	3.63906e-61	9.64516e-60	2.4725
						MT1F	14.6695	1.01068e-48	2.08802e-47	2.47217
						MGLL	15.912	5.22759e-57	1.28347e-55	2.46216
						PLEKHF1	12.9195	3.49189e-38	5.61603e-37	2.45953
						LGMN	20.1591	2.23911e-90	9.98223e-89	2.45894
						TSTD1	9.55618	1.22186e-21	1.20229e-20	2.43434
						MGEA5	19.5388	5.13525e-85	2.08372e-83	2.43215
						COL4A1	12.7336	3.84533e-37	5.99476e-36	2.43064
						LIMA1	15.2519	1.59896e-52	3.59174e-51	2.42583
						RP11-496I9.1	15.2552	1.5193e-52	3.42035e-51	2.42377
						HIST1H1C	15.1928	3.94692e-52	8.7595e-51	2.41456
						FBLN5	9.88676	4.7518e-23	4.90352e-22	2.41233
						PXN	14.7071	5.80224e-49	1.20238e-47	2.4064
						RPS6KA2	17.2389	1.35637e-66	3.9789e-65	2.4061
						IDI1	10.1687	2.73583e-24	2.94893e-23	2.40533
						RASL12	14.8455	7.43712e-50	1.57653e-48	2.39855
						TNXB	8.31077	9.50818e-17	7.64301e-16	2.3985
						EDN1	10.9958	4.0032e-28	4.82973e-27	2.38229
						RFTN1	16.5639	1.27013e-61	3.38406e-60	2.38173
						DAB2	14.666	1.06457e-48	2.19489e-47	2.37857
						RALBP1	14.6849	8.05478e-49	1.66747e-47	2.37307
						TMEM159	18.3474	3.46081e-75	1.16675e-73	2.3613
						ANGPTL4	11.6748	1.71513e-31	2.28636e-30	2.36119
						CCND2	12.7209	4.52388e-37	7.03104e-36	2.35688
						ARHGAP28	11.3981	4.27451e-30	5.47207e-29	2.35416
						HSD17B12	14.8581	6.16375e-50	1.3107e-48	2.34742
						CDH1	8.63363	5.94361e-18	5.03869e-17	2.34742
						FADS3	19.9722	9.61823e-89	4.17797e-87	2.34598
						ATP13A2	15.4147	1.3032e-53	3.01396e-52	2.33618
						FAM129B	12.8796	5.86265e-38	9.37701e-37	2.33473
						GNG12	18.2147	3.94898e-74	1.30112e-72	2.33132
						DAAM1	20.3889	2.0979e-92	9.60544e-91	2.32987
						EFS	8.63889	5.67617e-18	4.81799e-17	2.32895
						WSB1	11.309	1.18434e-29	1.49358e-28	2.3281
						ERBB3	14.1426	2.07331e-45	3.9613e-44	2.3246
						HIPK2	15.274	1.14015e-52	2.57535e-51	2.3126
						PLXNB2	16.5789	9.90052e-62	2.64131e-60	2.30489
						ST14	12.1112	9.21329e-34	1.29797e-32	2.30312
						WBP2	17.8739	1.88307e-71	5.99075e-70	2.30116
						TJP1	16.8239	1.63014e-63	4.47222e-62	2.29835
						MAFB	7.77072	7.80429e-15	5.76711e-14	2.29812
						GTF2I	8.40111	4.42288e-17	3.61822e-16	2.29643
						IRF2BP2	11.5592	6.62997e-31	8.66756e-30	2.28942
						SFRP1	9.95783	2.33094e-23	2.43003e-22	2.28789
						SERINC1	17.0048	7.57134e-65	2.13478e-63	2.28529
						DUSP5	10.3441	4.44876e-25	4.92318e-24	2.28172
						SLIT3	8.21498	2.12192e-16	1.6739e-15	2.27906
						IGSF8	19.0078	1.47093e-80	5.43681e-79	2.27229
						CFB	12.3169	7.34835e-35	1.06551e-33	2.27122
						ELK3	13.37	9.04925e-41	1.54981e-39	2.2703
						SLC35G2	7.69484	1.41667e-14	1.03521e-13	2.25889
						SLC30A1	17.4117	6.72444e-68	1.99856e-66	2.25849
						AKR1B1	18.9157	8.47317e-80	3.09248e-78	2.25256
						BCL6	16.8971	4.72522e-64	1.31049e-62	2.24941
						GRHL1	13.4076	5.45654e-41	9.39255e-40	2.24437
						BAG3	16.0683	4.25842e-58	1.07008e-56	2.24
						ARHGAP44	16.4456	9.01599e-61	2.3711e-59	2.21887
						LIMCH1	18.5052	1.87488e-76	6.42739e-75	2.21737
						MXRA8	10.4981	8.81285e-26	9.95867e-25	2.21472
						CHST11	7.56318	3.9332e-14	2.80752e-13	2.21278
						ETS1	14.6187	2.13288e-48	4.3621e-47	2.20764
						PCDH1	11.7792	4.99663e-32	6.75375e-31	2.20263
						DLAT	15.1561	6.90115e-52	1.51833e-50	2.20147
						DAB2IP	14.418	3.9859e-47	7.92076e-46	2.19245
						CTNND1	12.5944	2.26567e-36	3.44751e-35	2.18709
						GFOD1	11.0828	1.52091e-28	1.86256e-27	2.18629
						DOCK9	9.24849	2.27688e-20	2.12715e-19	2.18469
						TAPBP	14.529	7.93947e-48	1.6028e-46	2.18456
						SYNE2	17.6577	8.88445e-70	2.72006e-68	2.16191
						SMPDL3B	8.28993	1.13316e-16	9.08004e-16	2.16102
						DFNA5	14.3799	6.91615e-47	1.36769e-45	2.16034
						TMEM140	13.1609	1.47273e-39	2.43804e-38	2.15973
						RRBP1	11.1401	8.00239e-29	9.87738e-28	2.15859
						FOXO3	17.1037	1.39368e-65	4.01875e-64	2.15387
						TMEM217	7.72157	1.14907e-14	8.42388e-14	2.1528
						IGF2BP2	13.3153	1.88522e-40	3.19905e-39	2.15182
						VGLL3	8.81433	1.20399e-18	1.04598e-17	2.14715
						NYNRIN	11.7269	9.27555e-32	1.24382e-30	2.1451
						CXADR	13.0566	5.82539e-39	9.48153e-38	2.14209
						MPZL1	15.846	1.49916e-56	3.65425e-55	2.14017
						FGF2	8.75306	2.07642e-18	1.78711e-17	2.1379
						FST	14.491	1.38135e-47	2.7776e-46	2.13782
						SDCBP	15.1826	4.60876e-52	1.0206e-50	2.13408
						PLEKHA6	11.8672	1.75318e-32	2.3984e-31	2.11852
						SQRDL	17.5648	4.58183e-69	1.38814e-67	2.11428
						NFIC	15.2642	1.32508e-52	2.98642e-51	2.10903
						LIPG	12.5139	6.26391e-36	9.40465e-35	2.10816
						MACF1	16.3838	2.49457e-60	6.50989e-59	2.10304
						TMEM134	12.7264	4.21895e-37	6.56715e-36	2.10156
						REEP3	16.7039	1.22701e-62	3.31261e-61	2.09394
						EFNB1	13.4902	1.78544e-41	3.11288e-40	2.09314
						ZG16B	13.0718	4.77491e-39	7.79047e-38	2.09056
						SLC22A18AS	9.28969	1.54734e-20	1.46035e-19	2.08955
						HNRNPAB	11.4199	3.32743e-30	4.26772e-29	2.08467
						VCL	12.1425	6.28476e-34	8.90333e-33	2.0835
						SLC45A4	10.688	1.15824e-26	1.34012e-25	2.08347
						AFAP1L1	11.9131	1.01091e-32	1.38856e-31	2.07853
						H6PD	15.1362	9.34532e-52	2.04501e-50	2.07367
						GPRC5B	10.3929	2.67114e-25	2.98197e-24	2.07352
						APTR	16.8042	2.27322e-63	6.22808e-62	2.07298
						P3H2	17.0783	2.15128e-65	6.17703e-64	2.07153
						PLP2	11.7853	4.64842e-32	6.29984e-31	2.05301
						RNF115	13.1273	2.29741e-39	3.76949e-38	2.05096
						NFIB	12.6881	6.88112e-37	1.06377e-35	2.04641
						FLRT3	10.9304	8.24628e-28	9.84373e-27	2.04372
						ALDH1B1	11.9004	1.17778e-32	1.61233e-31	2.03977
						LAMP2	14.0443	8.34901e-45	1.57446e-43	2.03864
						BNIP3L	13.9289	4.23078e-44	7.84025e-43	2.0366
						SIRPA	10.6344	2.0624e-26	2.37007e-25	2.03195
						HIST1H2AC	14.2727	3.2367e-46	6.29053e-45	2.02843
						RAMP1	8.94336	3.77504e-19	3.33374e-18	2.02701
						FAM126A	13.1869	1.04449e-39	1.73476e-38	2.0209
						HEG1	8.6354	5.85223e-18	4.96536e-17	2.01975
						MLLT4	10.9911	4.2154e-28	5.07671e-27	2.01786
						GALNT2	17.7506	1.70435e-70	5.30594e-69	2.01056
						RUNX1	15.0273	4.86206e-51	1.05038e-49	2.0056
						CTBP2	15.091	1.85721e-51	4.04666e-50	2.00057
						A4GALT	9.24601	2.33024e-20	2.17499e-19	1.99543
						CLCF1	11.6761	1.68829e-31	2.25205e-30	1.98892
						GRN	13.1863	1.05238e-39	1.74644e-38	1.98663
						YPEL2	14.1699	1.40688e-45	2.70071e-44	1.98575
						AXL	10.5705	4.08129e-26	4.65593e-25	1.98353
						GPC4	9.97475	1.96591e-23	2.0537e-22	1.98116
						QPCT	8.09806	5.58416e-16	4.32623e-15	1.97544
						FADS2	11.268	1.88773e-29	2.36594e-28	1.97487
						PPM1J	10.1514	3.26702e-24	3.51403e-23	1.974
						GPD1L	9.88765	4.70956e-23	4.8624e-22	1.96522
						ELL2	11.56	6.57049e-31	8.59533e-30	1.96075
						BIRC3	7.89631	2.87289e-15	2.16147e-14	1.95705
						APP	12.6294	1.45319e-36	2.2212e-35	1.94576
						TRNP1	14.9234	2.31985e-50	4.9538e-49	1.94565
						MYO1B	13.8459	1.34591e-43	2.46274e-42	1.94161
						ZSWIM4	10.2056	1.87152e-24	2.02804e-23	1.92769
						SLC39A14	10.9814	4.69525e-28	5.64457e-27	1.92735
						GALNT1	14.7381	3.66713e-49	7.63041e-48	1.91715
						UGP2	10.9614	5.8578e-28	7.01315e-27	1.91528
						FBLN1	14.0188	1.19685e-44	2.2466e-43	1.91319
						RAB5B	13.6783	1.36928e-42	2.45035e-41	1.91172
						PROS1	12.8598	7.57506e-38	1.2012e-36	1.90614
						ABHD2	14.4495	2.52405e-47	5.04538e-46	1.90555
						PROCR	12.1186	8.41696e-34	1.1866e-32	1.903
						FAM102A	14.9898	8.5646e-51	1.8366e-49	1.89182
						LMO7	14.5586	5.15074e-48	1.04292e-46	1.89082
						DDAH1	14.0511	7.58367e-45	1.43146e-43	1.88881
						HSD3B1	7.57815	3.50529e-14	2.51266e-13	1.88731
						SVIL	15.7117	1.25689e-55	3.01668e-54	1.88478
						PALLD	12.3751	3.56262e-35	5.20291e-34	1.88042
						TYMP	15.2754	1.11575e-52	2.52305e-51	1.88
						ARNTL	7.67213	1.69167e-14	1.2335e-13	1.87997
						IFFO2	9.03942	1.57498e-19	1.41985e-18	1.87954
						THSD4	8.14583	3.76673e-16	2.94288e-15	1.87099
						ZFP36	9.54478	1.36402e-21	1.33957e-20	1.87087
						ARHGAP29	12.9055	4.19006e-38	6.71236e-37	1.87026
						SOCS2	15.7159	1.17733e-55	2.82907e-54	1.86911
						SSH1	15.767	5.24921e-56	1.26585e-54	1.86754
						GBE1	12.2513	1.65275e-34	2.37952e-33	1.86481
						PREPL	11.6045	3.90838e-31	5.14261e-30	1.85281
						ATN1	16.0905	2.97507e-58	7.50375e-57	1.85123
						SLFN5	15.1945	3.84571e-52	8.5442e-51	1.84797
						BEND7	8.25793	1.48226e-16	1.17891e-15	1.84173
						ENTPD2	11.617	3.37806e-31	4.45348e-30	1.83916
						PXDC1	11.0741	1.67612e-28	2.0477e-27	1.83669
						MAT2A	14.1103	3.28333e-45	6.23802e-44	1.83363
						GPR87	9.92326	3.2979e-23	3.41825e-22	1.82777
						PLSCR1	15.7862	3.87429e-56	9.37624e-55	1.82396
						AHDC1	16.9216	3.1168e-64	8.66777e-63	1.82162
						IRF2BPL	12.5078	6.77019e-36	1.01498e-34	1.81952
						SCD5	7.91607	2.45143e-15	1.85054e-14	1.81915
						PDGFC	13.9852	1.91862e-44	3.58489e-43	1.81746
						AKT3	9.55069	1.28833e-21	1.26647e-20	1.81732
						MAP3K14	8.39971	4.47566e-17	3.65992e-16	1.80839
						BASP1	10.3949	2.61489e-25	2.92078e-24	1.8056
						ATP2B4	15.7675	5.20368e-56	1.25636e-54	1.80371
						PFKFB2	8.75836	1.98116e-18	1.70801e-17	1.8018
						MFSD1	11.3447	7.87971e-30	9.9867e-29	1.80084
						NEXN	8.02038	1.05416e-15	8.08373e-15	1.79695
						CYB5R1	13.9526	3.03321e-44	5.63639e-43	1.79452
						IRAK2	8.08883	6.02419e-16	4.66004e-15	1.79238
						CREB5	13.8958	6.7198e-44	1.24188e-42	1.7871
						DSEL	11.1312	8.84387e-29	1.09028e-27	1.78454
						RAB3IP	15.6599	2.84476e-55	6.76388e-54	1.78143
						PLEKHO1	9.99993	1.52507e-23	1.5981e-22	1.77992
						ANO6	15.1777	4.97153e-52	1.09974e-50	1.77949
						ERBB2IP	15.5787	1.01599e-54	2.38775e-53	1.77588
						OSBPL1A	14.5602	5.03038e-48	1.01957e-46	1.77041
						TMEM54	13.9866	1.88278e-44	3.52117e-43	1.76844
						NOTCH2	15.9668	2.17602e-57	5.40127e-56	1.76748
						ASAP3	14.0617	6.52961e-45	1.23479e-43	1.76411
						PTS	8.93215	4.17807e-19	3.68486e-18	1.76346
						TPBG	14.3398	1.23419e-46	2.4218e-45	1.76228
						ARPP19	10.3887	2.79129e-25	3.11438e-24	1.76158
						ODF3B	10.5053	8.16657e-26	9.23863e-25	1.76075
						LPIN1	13.9935	1.70755e-44	3.1964e-43	1.75768
						ZBTB38	15.6023	7.02616e-55	1.6551e-53	1.75606
						DLGAP4	13.2717	3.37796e-40	5.68935e-39	1.75088
						RP11-268J15.5	9.499	2.1192e-21	2.06328e-20	1.74181
						CORO2B	8.32492	8.43823e-17	6.80448e-16	1.7321
						STXBP1	9.06752	1.21751e-19	1.10347e-18	1.71968
						NABP1	12.9482	2.40374e-38	3.87822e-37	1.7193
						TPD52L1	13.7416	5.71993e-43	1.03269e-41	1.71084
						TEAD1	15.0963	1.71169e-51	3.73357e-50	1.70808
						KLF13	15.3371	4.32299e-53	9.91896e-52	1.70788
						GCLM	9.86588	5.85201e-23	6.01444e-22	1.7074
						RRAS2	12.2752	1.23123e-34	1.77516e-33	1.70593
						AEBP1	7.67051	1.71313e-14	1.2487e-13	1.69922
						CLSTN3	14.7746	2.13719e-49	4.49295e-48	1.69843
						MYH14	12.5231	5.58445e-36	8.39692e-35	1.69378
						MAP2K3	13.8943	6.8551e-44	1.26573e-42	1.69316
						NUCB2	13.7649	4.1436e-43	7.50759e-42	1.69264
						HSD17B2	7.78478	6.98321e-15	5.16976e-14	1.68971
						PPP1R18	14.5128	1.00587e-47	2.02659e-46	1.68766
						OCLN	11.4912	1.46011e-30	1.8882e-29	1.67751
						ARMC9	8.731	2.52437e-18	2.16897e-17	1.67211
						DNAJB5	11.8465	2.24257e-32	3.05558e-31	1.66761
						RAB3B	13.1199	2.53409e-39	4.15114e-38	1.66689
						ADAM9	13.1564	1.56357e-39	2.58002e-38	1.66161
						JOSD2	14.4518	2.44283e-47	4.88783e-46	1.6607
						MAOA	12.8444	9.24701e-38	1.4629e-36	1.6561
						TNFRSF10B	11.4896	1.48739e-30	1.92226e-29	1.65172
						SNX18	10.8799	1.4375e-27	1.70198e-26	1.65068
						LNPEP	12.5941	2.27656e-36	3.46149e-35	1.64885
						PLEC	12.5657	3.26039e-36	4.92791e-35	1.64536
						TNFAIP1	11.9965	3.70799e-33	5.163e-32	1.64371
						MAP2K1	14.0414	8.69858e-45	1.63735e-43	1.64127
						HSPA1B	12.4996	7.50469e-36	1.12261e-34	1.64116
						RHOQ	14.6412	1.53361e-48	3.15236e-47	1.64088
						SEC14L2	12.3925	2.86977e-35	4.21529e-34	1.64052
						CCDC71L	9.24926	2.26046e-20	2.11278e-19	1.63977
						MYO5B	13.2488	4.58574e-40	7.68538e-39	1.63604
						INSIG2	15.0505	3.42393e-51	7.43644e-50	1.63191
						TGFB2	9.75176	1.81299e-22	1.83639e-21	1.63129
						ST3GAL6	12.0674	1.57046e-33	2.20482e-32	1.63111
						SESTD1	14.1567	1.69868e-45	3.2547e-44	1.62889
						SGMS2	14.6221	2.03037e-48	4.15663e-47	1.62726
						TMEM165	12.7484	3.18408e-37	4.97533e-36	1.62678
						CREB3L1	14.1137	3.12931e-45	5.95095e-44	1.6262
						TES	11.7302	8.92437e-32	1.19751e-30	1.62617
						RIPK2	12.8289	1.12903e-37	1.78061e-36	1.62539
						PLOD2	7.56021	4.02422e-14	2.86946e-13	1.62433
						SMTN	11.4919	1.44881e-30	1.87479e-29	1.62373
						PHC2	11.6708	1.79641e-31	2.39157e-30	1.62166
						EOGT	10.0542	8.80775e-24	9.32567e-23	1.62123
						FNDC4	10.1414	3.61845e-24	3.88792e-23	1.61803
						UQCC1	12.773	2.32103e-37	3.63514e-36	1.6171
						PCYOX1	12.8567	7.88277e-38	1.24902e-36	1.61517
						ASAP2	14.0911	4.31055e-45	8.17437e-44	1.61432
						DVL2	8.72321	2.70431e-18	2.31771e-17	1.61188
						LIPA	12.9607	2.04374e-38	3.30264e-37	1.61115
						WASF2	9.09464	9.48962e-20	8.64312e-19	1.60954
						FGFR1	16.2801	1.36614e-59	3.52887e-58	1.60925
						AGRN	10.0283	1.14466e-23	1.20569e-22	1.60901
						SLC9A7	11.9092	1.06024e-32	1.45436e-31	1.60155
						GNAI1	8.00097	1.23445e-15	9.44491e-15	1.60092
						ITGB5	12.9495	2.36422e-38	3.8175e-37	1.60063
						YPEL3	12.4567	1.28514e-35	1.90698e-34	1.59847
						ABLIM1	14.5877	3.36313e-48	6.84375e-47	1.59782
						EFEMP2	13.7312	6.60051e-43	1.19061e-41	1.59426
						LMNA	10.331	5.1014e-25	5.62094e-24	1.59202
						TMPRSS2	13.5056	1.44955e-41	2.5316e-40	1.5888
						PPARG	9.50172	2.06462e-21	2.01207e-20	1.58576
						IL1R1	12.4148	2.17279e-35	3.20775e-34	1.58476
						SPSB1	11.9536	6.21652e-33	8.5853e-32	1.58285
						KATNAL1	8.66298	4.59576e-18	3.91893e-17	1.57764
						MINK1	13.8543	1.1975e-43	2.19513e-42	1.57571
						SACS	7.54048	4.6823e-14	3.33169e-13	1.5749
						LURAP1L	7.84009	4.50224e-15	3.36369e-14	1.57357
						IER5	13.1594	1.50253e-39	2.48332e-38	1.5707
						UBE2B	9.64904	4.96174e-22	4.94932e-21	1.56362
						STXBP6	9.28273	1.65193e-20	1.55617e-19	1.55983
						NATD1	9.72252	2.41714e-22	2.43861e-21	1.55875
						FKBP5	9.03468	1.64485e-19	1.47956e-18	1.55622
						TAX1BP3	8.95703	3.33527e-19	2.95566e-18	1.55257
						PINK1	12.0545	1.83633e-33	2.571e-32	1.55168
						JUNB	10.3463	4.35159e-25	4.8209e-24	1.55047
						EEA1	14.7233	4.56662e-49	9.49231e-48	1.55039
						ACSL3	9.95979	2.28543e-23	2.38381e-22	1.54488
						STRN	11.9561	6.0302e-33	8.34499e-32	1.54326
						EGFR	13.6365	2.42977e-42	4.30269e-41	1.54317
						GATA3	12.1598	5.08714e-34	7.21678e-33	1.54182
						GABPB1-AS1	12.6218	1.60157e-36	2.44615e-35	1.53915
						CREBRF	12.0484	1.97835e-33	2.76601e-32	1.53886
						EPS15	13.789	2.96876e-43	5.40303e-42	1.53865
						AMOTL1	13.3498	1.18797e-40	2.02772e-39	1.5341
						LRRC8A	10.2203	1.608e-24	1.75089e-23	1.53389
						FOSL2	12.7098	5.21705e-37	8.08981e-36	1.53314
						RNF24	11.4702	1.86223e-30	2.40059e-29	1.53136
						DIAPH2	9.63987	5.42538e-22	5.40385e-21	1.5312
						TAB2	14.1435	2.04762e-45	3.91591e-44	1.53055
						MMP23B	10.0897	6.13802e-24	6.52955e-23	1.52822
						TLCD2	11.0597	1.96694e-28	2.39724e-27	1.5279
						MPRIP	11.9587	5.84943e-33	8.10034e-32	1.52606
						PPARD	11.99	4.00995e-33	5.572e-32	1.52539
						ENDOD1	13.4403	3.50816e-41	6.0644e-40	1.52391
						N4BP2L2	12.7339	3.83011e-37	5.97562e-36	1.5226
						SRGAP2	10.3853	2.89323e-25	3.22635e-24	1.52217
						SHISA9	10.7036	9.79227e-27	1.13428e-25	1.52214
						CDKN1C	12.912	3.85175e-38	6.18014e-37	1.5191
						ZHX3	9.67657	3.79212e-22	3.79007e-21	1.513
						RETSAT	13.3164	1.85807e-40	3.15561e-39	1.51071
						NT5C2	12.3905	2.94143e-35	4.3112e-34	1.51049
						TNRC6B	14.296	2.31771e-46	4.5131e-45	1.50971
						APOBEC3C	11.7568	6.51382e-32	8.78696e-31	1.50466
						FGF13	9.10557	8.58187e-20	7.83389e-19	1.50343
						RNF19B	9.54046	1.42201e-21	1.39517e-20	1.49597
						FGD6	11.5927	4.48868e-31	5.88712e-30	1.49411
						ARID5B	12.378	3.43669e-35	5.02622e-34	1.49398
						FAM210B	11.8592	1.92892e-32	2.63174e-31	1.49107
						KLHL24	13.7496	5.12401e-43	9.2592e-42	1.49071
						LRP11	11.9081	1.0741e-32	1.47238e-31	1.49063
						MAP7D1	11.0431	2.36818e-28	2.87935e-27	1.49022
						ELOVL6	11.7339	8.54461e-32	1.14807e-30	1.4902
						SLC16A1	11.9365	7.63708e-33	1.05257e-31	1.48954
						H1F0	8.55162	1.21378e-17	1.01459e-16	1.48725
						DNAJB6	9.97324	1.99611e-23	2.08418e-22	1.48537
						PCMTD1	14.7567	2.78788e-49	5.83675e-48	1.48259
						MAP4	10.9976	3.92535e-28	4.74144e-27	1.48243
						KIF5C	13.3851	7.39449e-41	1.26854e-39	1.4823
						NOTCH3	9.09927	9.09404e-20	8.29025e-19	1.48222
						ANKRD9	12.2013	3.05844e-34	4.36315e-33	1.48171
						FYCO1	8.57468	9.93656e-18	8.33679e-17	1.48063
						NCOR2	13.4628	2.59035e-41	4.49311e-40	1.47708
						FOXJ2	9.3606	7.9288e-21	7.58159e-20	1.47003
						RALB	12.6195	1.6484e-36	2.5158e-35	1.46884
						PARD6B	9.45895	3.11063e-21	3.01124e-20	1.46797
						TRIM38	10.3405	4.61882e-25	5.10304e-24	1.46794
						KIAA1522	10.4633	1.2734e-25	1.4318e-24	1.4593
						SDF4	9.25833	2.07663e-20	1.94722e-19	1.4517
						PLEKHH3	10.8601	1.78578e-27	2.10942e-26	1.45146
						ID3	11.2987	1.33232e-29	1.67603e-28	1.44943
						ITSN2	12.8765	6.10525e-38	9.74204e-37	1.44582
						DSG2	9.40154	5.37691e-21	5.17308e-20	1.43808
						WIPI1	9.29814	1.42928e-20	1.3527e-19	1.43783
						ARL6IP1	10.0744	7.17283e-24	7.61443e-23	1.43629
						FHOD1	8.74591	2.21231e-18	1.90246e-17	1.43162
						TC2N	10.8781	1.46543e-27	1.73403e-26	1.42938
						EHBP1L1	8.85268	8.544e-19	7.45135e-18	1.42795
						PLOD1	11.168	5.84944e-29	7.24197e-28	1.42584
						C1orf106	12.468	1.11583e-35	1.65817e-34	1.42524
						ARHGEF12	13.9773	2.14524e-44	4.00096e-43	1.42185
						SKAP2	8.83122	1.03539e-18	9.01046e-18	1.41857
						FAM20C	11.8349	2.57706e-32	3.50429e-31	1.41722
						PPP3CA	11.521	1.03401e-30	1.34402e-29	1.4165
						SORT1	12.3172	7.31865e-35	1.06196e-33	1.41484
						CRACR2B	8.48622	2.13476e-17	1.76484e-16	1.41272
						CRTAP	11.4347	2.80479e-30	3.59966e-29	1.41136
						NEK7	9.93341	2.97888e-23	3.09441e-22	1.4099
						ARSA	10.7955	3.61439e-27	4.23254e-26	1.40313
						SFXN3	13.9369	3.78257e-44	7.01604e-43	1.40269
						MAPRE3	7.84262	4.41249e-15	3.29906e-14	1.39729
						KCNK6	12.4232	1.95602e-35	2.88982e-34	1.3967
						SGCB	11.0413	2.41627e-28	2.93606e-27	1.39381
						AFAP1	9.88019	5.07386e-23	5.23056e-22	1.3903
						BICC1	10.8426	2.16119e-27	2.54399e-26	1.3894
						CAPRIN1	11.2504	2.30614e-29	2.8797e-28	1.38923
						MVP	11.5218	1.02477e-30	1.33285e-29	1.38718
						AZIN1	10.4718	1.16349e-25	1.30894e-24	1.38532
						CPNE8	9.25712	2.10017e-20	1.96748e-19	1.38169
						TLN2	7.64817	2.03857e-14	1.47638e-13	1.37919
						MYO1E	11.1442	7.64436e-29	9.4412e-28	1.37819
						CHIC2	12.5799	2.72351e-36	4.13489e-35	1.37443
						RAB31	9.70964	2.74295e-22	2.76047e-21	1.37225
						EFCAB14	12.7093	5.24697e-37	8.13e-36	1.36643
						NUP188	10.5499	5.08668e-26	5.78016e-25	1.36155
						MBNL1	13.2454	4.79745e-40	8.02694e-39	1.36134
						FBXO3	11.1287	9.093e-29	1.11896e-27	1.35401
						RND3	10.0572	8.5412e-24	9.04816e-23	1.35396
						C1orf198	10.1529	3.21787e-24	3.463e-23	1.35104
						PPP1R14A	8.54157	1.32408e-17	1.10543e-16	1.35069
						ZFYVE21	11.7945	4.16822e-32	5.65282e-31	1.349
						IFNGR1	10.6294	2.17571e-26	2.49605e-25	1.3486
						TSPAN5	8.78984	1.49766e-18	1.29723e-17	1.34313
						SRGAP2C	11.4995	1.32725e-30	1.71858e-29	1.34082
						ITPKC	9.07367	1.1508e-19	1.04487e-18	1.33866
						NFE2L1	11.1015	1.23286e-28	1.51346e-27	1.33062
						MYO6	11.2524	2.25324e-29	2.81538e-28	1.32914
						GSDMB	10.345	4.409e-25	4.88184e-24	1.32752
						SESN3	11.3732	5.68341e-30	7.24376e-29	1.322
						CCDC186	12.484	9.12641e-36	1.36119e-34	1.32162
						RRM2B	10.6191	2.42831e-26	2.78267e-25	1.31558
						CDC42EP4	7.83129	4.82908e-15	3.60258e-14	1.31534
						VANGL1	9.4039	5.25782e-21	5.0609e-20	1.31453
						CREG1	9.99224	1.64812e-23	1.72526e-22	1.31218
						CHST3	10.9695	5.35912e-28	6.42368e-27	1.31171
						EPN2	10.2769	8.96069e-25	9.80419e-24	1.31142
						ABI1	11.9932	3.85484e-33	5.36012e-32	1.31142
						CEP250	8.99048	2.46147e-19	2.19086e-18	1.30309
						CDK18	10.5757	3.86349e-26	4.40993e-25	1.30248
						USP12	11.1066	1.16526e-28	1.43219e-27	1.30101
						PIK3CB	11.3304	9.27351e-30	1.17167e-28	1.30068
						DCTN1	9.92909	3.11068e-23	3.22803e-22	1.29761
						AIM1L	8.73021	2.54209e-18	2.18327e-17	1.29477
						PTPRS	10.2296	1.46182e-24	1.59342e-23	1.29396
						DIAPH1	10.1722	2.63765e-24	2.84914e-23	1.29092
						MLXIP	10.3998	2.48338e-25	2.77693e-24	1.29024
						PLEKHG3	10.408	2.2797e-25	2.55339e-24	1.28995
						RNF145	9.3379	9.82672e-21	9.36995e-20	1.28445
						LRFN4	8.21756	2.07679e-16	1.63894e-15	1.28386
						SRGAP2B	10.0583	8.44775e-24	8.95382e-23	1.28206
						GSK3B	11.2874	1.51424e-29	1.90135e-28	1.28169
						NET1	10.0449	9.67638e-24	1.02241e-22	1.28117
						SP1	11.4379	2.70491e-30	3.47586e-29	1.27094
						LIMS2	10.0769	6.98827e-24	7.42239e-23	1.2696
						RORA	9.20861	3.30378e-20	3.06258e-19	1.26787
						WDR44	7.90838	2.60761e-15	1.96698e-14	1.26636
						VPS13D	10.6434	1.87195e-26	2.15487e-25	1.26445
						RBMS1	11.238	2.65403e-29	3.30801e-28	1.26083
						CD2AP	12.1825	3.85442e-34	5.48331e-33	1.26025
						CALCOCO1	9.77236	1.47963e-22	1.50322e-21	1.25826
						ITGA6	9.69769	3.08397e-22	3.09753e-21	1.25745
						TGFBR2	9.86658	5.81104e-23	5.97535e-22	1.25239
						SHMT1	8.142	3.888e-16	3.03646e-15	1.23818
						ZNF532	9.78094	1.35939e-22	1.38244e-21	1.23659
						MAP3K13	10.5672	4.22753e-26	4.81734e-25	1.23527
						NUMBL	8.15791	3.40878e-16	2.66835e-15	1.22927
						PQLC1	10.3354	4.87161e-25	5.3765e-24	1.22687
						RBFOX2	11.4562	2.18987e-30	2.81937e-29	1.22586
						ANKIB1	11.5231	1.00934e-30	1.31362e-29	1.22514
						CLSTN1	11.0749	1.66138e-28	2.03092e-27	1.22219
						CCNL1	9.97823	1.8983e-23	1.98511e-22	1.22203
						MXI1	11.4359	2.7678e-30	3.55443e-29	1.21481
						B3GNT2	9.47711	2.61433e-21	2.53805e-20	1.20941
						RUSC2	7.53887	4.7407e-14	3.37207e-13	1.20917
						FNBP1	10.3572	3.88314e-25	4.30662e-24	1.20851
						SYPL1	10.0531	8.89894e-24	9.41731e-23	1.20644
						HIPK3	11.6215	3.2039e-31	4.22661e-30	1.20573
						SCARF2	8.31911	8.86247e-17	7.13525e-16	1.2049
						ACAT2	8.74866	2.15904e-18	1.85743e-17	1.20488
						DHRS1	8.97648	2.79557e-19	2.48388e-18	1.20329
						ITGAV	10.5565	4.74221e-26	5.39477e-25	1.2017
						EPB41L4A	7.84451	4.34648e-15	3.25091e-14	1.19852
						RPA1	9.48741	2.36853e-21	2.30162e-20	1.19817
						YOD1	8.43141	3.41529e-17	2.80184e-16	1.19803
						ATP2C1	11.7977	4.01199e-32	5.44457e-31	1.1979
						DDAH2	11.0668	1.81785e-28	2.21953e-27	1.19724
						TMEM136	10.1376	3.76199e-24	4.03576e-23	1.19666
						OTULIN	11.5919	4.53124e-31	5.93911e-30	1.19643
						MAP4K4	9.95716	2.34671e-23	2.44397e-22	1.19203
						UHMK1	11.5239	9.99909e-31	1.30219e-29	1.18593
						RC3H1	11.7492	7.12707e-32	9.60147e-31	1.18414
						FRYL	10.3707	3.37122e-25	3.75116e-24	1.18299
						TMEM43	11.6506	2.27898e-31	3.02411e-30	1.18123
						MAP1S	10.3423	4.53422e-25	5.0123e-24	1.17928
						UBA6	12.049	1.96396e-33	2.74778e-32	1.17646
						TOB1	9.99969	1.52878e-23	1.60116e-22	1.17087
						RASA1	8.2994	1.04635e-16	8.40094e-16	1.17017
						IRS2	7.86745	3.61942e-15	2.7171e-14	1.16906
						VPS13A	12.0395	2.20172e-33	3.0762e-32	1.16789
						SLC9A1	8.27327	1.3034e-16	1.0395e-15	1.16735
						GOT2	8.20891	2.23198e-16	1.75868e-15	1.16733
						FAM135A	7.71711	1.18993e-14	8.71714e-14	1.16676
						ACSF2	8.12401	4.5102e-16	3.51834e-15	1.16543
						FEM1C	8.5701	1.03393e-17	8.67113e-17	1.16515
						NFKBIA	10.497	8.91618e-26	1.00698e-24	1.16442
						MPZL3	10.716	8.56483e-27	9.93803e-26	1.15929
						FBXL20	8.45211	2.86076e-17	2.35642e-16	1.15679
						HSPA1A	9.04809	1.45487e-19	1.31391e-18	1.15535
						TSC22D1	8.07007	7.02605e-16	5.42471e-15	1.15518
						MEF2D	8.99012	2.46957e-19	2.19711e-18	1.15376
						SLC35F2	8.26871	1.35419e-16	1.07916e-15	1.14722
						FAM214A	9.00016	2.2538e-19	2.01218e-18	1.14497
						PITPNM1	8.07665	6.65693e-16	5.14362e-15	1.14444
						RBMS3	7.5555	4.17263e-14	2.9732e-13	1.1442
						DHX40	9.24285	2.40021e-20	2.2362e-19	1.14203
						CSNK1G1	8.72962	2.55526e-18	2.19366e-17	1.14066
						CYTH2	12.0866	1.24283e-33	1.74848e-32	1.14004
						STAG2	10.7504	5.89798e-27	6.86713e-26	1.13999
						PARP4	9.93898	2.8169e-23	2.92914e-22	1.13816
						NUFIP2	10.1097	5.00124e-24	5.33422e-23	1.13028
						SNX33	7.83099	4.84032e-15	3.60965e-14	1.12829
						LINC00467	9.81786	9.43207e-23	9.63057e-22	1.12237
						PXYLP1	7.96865	1.60411e-15	1.22135e-14	1.11816
						OSBPL3	7.93282	2.14231e-15	1.62141e-14	1.11748
						PTPN14	10.0932	5.92353e-24	6.30469e-23	1.11485
						TRADD	9.29411	1.48439e-20	1.40289e-19	1.11211
						MAPK3	9.60737	7.44235e-22	7.36949e-21	1.11022
						TTC14	10.9043	1.09893e-27	1.30644e-26	1.10388
						SH3PXD2B	9.49143	2.27884e-21	2.21658e-20	1.10209
						SCAMP1	11.0148	3.24409e-28	3.92789e-27	1.10131
						HMHA1	7.98699	1.38277e-15	1.05519e-14	1.10065
						PGRMC1	9.51327	1.8476e-21	1.80663e-20	1.09914
						RP11-553L6.5	7.85648	3.95083e-15	2.95934e-14	1.09852
						CAPN1	7.78779	6.81892e-15	5.05366e-14	1.09751
						KIF22	8.60193	7.8384e-18	6.60642e-17	1.09726
						CLIP4	9.79494	1.18367e-22	1.20495e-21	1.09532
						SLMAP	11.5387	8.41562e-31	1.09808e-29	1.09064
						PER1	10.0416	1.00059e-23	1.05612e-22	1.08272
						APOL2	8.93475	4.0811e-19	3.6009e-18	1.0823
						HSPA12A	8.19725	2.4594e-16	1.93263e-15	1.08119
						MICAL3	9.85907	6.26279e-23	6.43012e-22	1.07995
						MAGI1	10.2537	1.13933e-24	1.24457e-23	1.0792
						BCL10	9.02924	1.72861e-19	1.55353e-18	1.07056
						DPP9	9.26758	1.90421e-20	1.78885e-19	1.06783
						ARL4D	8.67113	4.27836e-18	3.65133e-17	1.06749
						SHROOM3	8.91265	4.98275e-19	4.39074e-18	1.06509
						LGALS8	9.03882	1.58367e-19	1.42643e-18	1.06221
						TUG1	11.3065	1.21872e-29	1.53598e-28	1.0596
						YAF2	9.84209	7.41506e-23	7.594e-22	1.05893
						CNPPD1	9.10422	8.68857e-20	7.92774e-19	1.05805
						ESYT1	9.4608	3.05587e-21	2.96105e-20	1.05419
						ZFC3H1	9.37355	7.01361e-21	6.71911e-20	1.05073
						PPFIA1	9.18801	4.00186e-20	3.69454e-19	1.04862
						TRPM4	7.58951	3.21111e-14	2.30748e-13	1.04744
						TBC1D15	8.07791	6.58877e-16	5.0929e-15	1.04706
						DTNA	10.2272	1.49834e-24	1.63236e-23	1.04487
						CEPT1	8.11261	4.95436e-16	3.85004e-15	1.0441
						OXR1	8.99325	2.40023e-19	2.1401e-18	1.04179
						NBL1	8.87487	7.00169e-19	6.12994e-18	1.04115
						CBFB	9.01181	2.02689e-19	1.81678e-18	1.04077
						RNF168	9.87451	5.36942e-23	5.53243e-22	1.03315
						PPP1R13L	9.81334	9.86469e-23	1.00622e-21	1.02265
						UBE2Z	9.12778	6.99161e-20	6.40236e-19	1.02124
						PITX1	8.72121	2.75239e-18	2.35792e-17	1.01971
						KLF10	9.58882	8.91003e-22	8.79282e-21	1.01876
						PTGFRN	8.89703	5.73588e-19	5.0391e-18	1.01859
						ZSWIM6	7.90828	2.60978e-15	1.96788e-14	1.01815
						NFAT5	10.8516	1.95981e-27	2.30962e-26	1.01555
						ARL8B	9.57838	9.85801e-22	9.71417e-21	1.0136
						RHBDF2	7.63273	2.29836e-14	1.66157e-13	1.01303
						PNPLA8	8.66747	4.41822e-18	3.76911e-17	1.01134
						CSF1	8.03273	9.53268e-16	7.32665e-15	1.01
						EFNA1	9.08656	1.0222e-19	9.29768e-19	1.00675
						PTPRU	9.19263	3.8334e-20	3.54224e-19	1.00579
						GGT7	9.19234	3.84384e-20	3.55027e-19	1.00474
						TNS1	7.91877	2.39879e-15	1.81215e-14	1.0034
						DOCK5	9.54049	1.42154e-21	1.39517e-20	1.00175

## Sheet: D23 NFIA
Logfold change threshold = 1.0						Logfold change threshold = 1.0
p-value threshold = 0.01, Wilcoxon-rank-sum test						p-value threshold = 0.01, Wilcoxon-rank-sum test
Negative log foldchange compared to GFP control						Positive log foldchange compared to GFP control
NFIA_names	NFIA_scores	NFIA_pvals	NFIA_pvals_adj	NFIA_logfoldchanges		NFIA_names	NFIA_scores	NFIA_pvals	NFIA_pvals_adj	NFIA_logfoldchanges
*No significant differentially expressed genes compared to HLC D23 GFP control.						SAA1	53.0393	0	0	377.184
						SAA2	55.151	0	0	164.843
						ALB	48.6081	0	0	154.351
						FGG	12.184	3.78085e-34	1.20758e-32	30.8136
						PLA2G2A	3.0344	0.00241013	0.00834299	28.4614
						MT2A	24.6859	1.51679e-134	3.89986e-132	19.9599
						RBP4	6.31452	2.70993e-10	2.16133e-09	15.2964
						MGST1	14.7818	1.91998e-49	1.05312e-47	11.748
						WFDC2	26.7497	1.24449e-157	4.41342e-155	10.7728
						HP	11.4371	2.72952e-30	7.24432e-29	9.742
						RARRES2	34.803	2.18926e-265	2.64888e-262	9.17537
						FGA	4.78246	1.73167e-06	9.23722e-06	8.51022
						SLC22A7	4.62534	3.73976e-06	1.92886e-05	6.90362
						PGC	23.907	2.59186e-126	5.85846e-124	6.84793
						AZGP1	12.8983	4.60289e-38	1.69672e-36	6.41453
						ITLN1	10.1732	2.61105e-24	5.14431e-23	6.28351
						MT1X	14.7877	1.7576e-49	9.66636e-48	5.86834
						NUPR1	19.254	1.30775e-82	1.46989e-80	5.84427
						CRYAB	19.3264	3.21941e-83	3.65856e-81	5.74812
						G0S2	5.83081	5.51597e-09	3.89221e-08	5.2051
						PLCXD3	4.02199	5.77082e-05	0.000253687	5.16008
						KRT7	24.3443	6.65982e-131	1.6116e-128	5.07109
						VDR	5.37288	7.74888e-08	4.82697e-07	4.89215
						CYBRD1	4.87655	1.07956e-06	5.87604e-06	4.55768
						KRT19	4.17054	3.0388e-05	0.000138931	4.17571
						SLPI	11.6425	2.50662e-31	7.02433e-30	4.04594
						SLC4A4	3.52228	0.000427851	0.00166581	4.03636
						CA9	3.45262	0.000555178	0.00212495	4.01648
						TPM2	9.70186	2.96038e-22	5.25385e-21	3.98687
						SLCO4A1	4.15561	3.24423e-05	0.000147896	3.90033
						SAA4	13.9522	3.05228e-44	1.39516e-42	3.89162
						CLU	19.6329	8.09737e-86	9.85531e-84	3.70802
						IGSF23	10.748	6.05529e-27	1.34942e-25	3.58105
						AGR2	13.6204	3.02976e-42	1.28493e-40	3.41802
						CDKN1A	8.77293	1.7407e-18	2.55564e-17	3.37209
						SOD2	7.31229	2.6262e-13	2.66231e-12	3.33276
						ABLIM2	3.75777	0.000171437	0.000704978	3.32337
						C8G	7.36654	1.75111e-13	1.80003e-12	3.26857
						LYSMD2	4.11268	3.91087e-05	0.000176216	3.21806
						METTL7A	13.9647	2.56055e-44	1.17826e-42	3.21405
						RBP5	8.41787	3.83394e-17	5.09433e-16	3.20473
						LINC01405	8.51476	1.66936e-17	2.26947e-16	3.18799
						RRAD	8.79306	1.45545e-18	2.15221e-17	2.96936
						NAMPT	14.3884	6.11533e-47	3.09818e-45	2.93588
						RAMP1	12.7648	2.57948e-37	9.22737e-36	2.89836
						ALDOB	5.58536	2.33219e-08	1.53457e-07	2.85887
						FABP3	12.6561	1.03539e-36	3.60964e-35	2.83689
						DDT	4.7735	1.81054e-06	9.63546e-06	2.75668
						LEAP2	8.84538	9.12163e-19	1.36057e-17	2.67776
						HPD	17.0257	5.29591e-65	4.35726e-63	2.66572
						RAB26	10.1611	2.95845e-24	5.81763e-23	2.6323
						PTH1R	3.51855	0.000433915	0.0016875	2.61774
						TM4SF1	11.7144	1.07487e-31	3.06219e-30	2.60193
						XAGE2	3.32151	0.000895318	0.00332056	2.58047
						HSPB6	5.53108	3.18271e-08	2.05995e-07	2.56467
						BACE2	16.2149	3.95516e-59	2.85452e-57	2.52976
						DEFB1	7.34128	2.11554e-13	2.1606e-12	2.51534
						PIPOX	4.65233	3.282e-06	1.70216e-05	2.50809
						CYP21A2	4.30704	1.65453e-05	7.84872e-05	2.4915
						GAS6-AS1	7.39412	1.4235e-13	1.47357e-12	2.43247
						AOX1	13.5457	8.40529e-42	3.4927e-40	2.40977
						ANKDD1A	4.29832	1.72098e-05	8.14076e-05	2.40333
						C8A	4.74982	2.03595e-06	1.0782e-05	2.28549
						CCL2	3.70467	0.000211665	0.000860592	2.27372
						FAM43A	11.7514	6.94469e-32	1.99505e-30	2.26346
						PRR15L	3.95345	7.70335e-05	0.000333066	2.25798
						ARSJ	4.57541	4.75296e-06	2.41989e-05	2.23713
						PHLDA2	8.87273	7.13734e-19	1.07237e-17	2.17019
						SBSPON	5.66504	1.46986e-08	9.92894e-08	2.16896
						CD44	13.4903	1.78387e-41	7.39767e-40	2.16389
						GMPR	8.94089	3.86043e-19	5.88622e-18	2.15575
						NR1H4	13.9341	3.93281e-44	1.78574e-42	2.14068
						KLHL29	3.46074	0.000538698	0.00206687	2.13346
						S1PR3	7.0195	2.22669e-12	2.12041e-11	2.1155
						FGL1	8.56567	1.07449e-17	1.48729e-16	2.113
						TRIM47	5.81712	5.98696e-09	4.19434e-08	2.0909
						NID2	5.98002	2.23106e-09	1.63661e-08	2.06794
						CYR61	3.86501	0.000111087	0.00046861	2.06199
						CTSD	9.05457	1.3711e-19	2.14628e-18	2.06058
						ROM1	5.29758	1.17346e-07	7.15802e-07	2.0336
						EPHB6	6.00009	1.9721e-09	1.45391e-08	2.00496
						DYNC1I1	3.61867	0.000296117	0.00117994	1.98265
						COL12A1	3.89454	9.83859e-05	0.000418717	1.95391
						DLL1	3.27107	0.0010714	0.00392144	1.93134
						DYSF	8.63863	5.68927e-18	8.04279e-17	1.91841
						MSRB3	4.15128	3.30626e-05	0.000150557	1.91579
						GDNF	3.77833	0.000157884	0.000651067	1.90549
						OLAH	3.65352	0.000258667	0.00103774	1.89379
						AKR1C2	10.6809	1.25049e-26	2.74801e-25	1.88497
						CTNNAL1	14.4996	1.21796e-47	6.31037e-46	1.87494
						PLIN5	4.04749	5.17706e-05	0.000229349	1.86393
						PDE8B	4.35038	1.35899e-05	6.52194e-05	1.83737
						ACACB	5.62846	1.81821e-08	1.21267e-07	1.82428
						TUBA4A	13.4187	4.69913e-41	1.9216e-39	1.81036
						C4BPB	3.01556	0.00256507	0.00883769	1.79388
						MYO7A	3.59618	0.000322929	0.00128057	1.78045
						GYPC	13.413	5.07475e-41	2.07108e-39	1.76081
						TDO2	3.66037	0.000251855	0.001012	1.74725
						CD59	6.18315	6.28363e-10	4.87544e-09	1.72675
						PKIB	6.39772	1.57717e-10	1.28275e-09	1.72636
						FABP1	5.82868	5.58671e-09	3.93672e-08	1.70666
						NPR1	4.88414	1.0388e-06	5.6737e-06	1.66677
						CHST2	3.5043	0.000457816	0.00177508	1.66164
						HAO2	3.56025	0.000370499	0.00145657	1.65398
						CA12	4.88205	1.04989e-06	5.72818e-06	1.63537
						RGCC	4.75486	1.98588e-06	1.0525e-05	1.63109
						TMC5	8.64545	5.35949e-18	7.60272e-17	1.63039
						SLC51A	5.44618	5.14643e-08	3.26215e-07	1.62262
						FAS	6.5805	4.68857e-11	3.98674e-10	1.57503
						NOXO1	6.13647	8.43774e-10	6.43037e-09	1.57024
						SLC22A18AS	7.46153	8.55222e-14	8.96589e-13	1.56441
						AQP3	8.13376	4.16181e-16	5.10157e-15	1.55531
						KRT17	3.20846	0.0013345	0.00481661	1.55445
						SLC2A14	3.93236	8.4115e-05	0.00036158	1.5476
						FAM96B	4.36179	1.29005e-05	6.21429e-05	1.53639
						NAGS	3.53647	0.00040552	0.00158517	1.53476
						CDA	8.18902	2.63353e-16	3.28098e-15	1.51675
						AKR1B1	11.3761	5.4975e-30	1.43865e-28	1.50764
						RP11-134L10.1	5.43888	5.36165e-08	3.39439e-07	1.50395
						FBXO2	8.48059	2.24057e-17	3.02801e-16	1.50113
						LEPR	8.10639	5.21477e-16	6.35442e-15	1.49999
						ABCC3	10.8792	1.44887e-27	3.32981e-26	1.48318
						FADS3	11.6715	1.78344e-31	5.04588e-30	1.47361
						CISD3	12.91	3.95165e-38	1.4619e-36	1.47003
						C1R	8.52045	1.58936e-17	2.16644e-16	1.45459
						IDH2	5.31657	1.05739e-07	6.48658e-07	1.4434
						ZBTB16	5.93218	2.98943e-09	2.16818e-08	1.43603
						CCND3	10.4412	1.60728e-25	3.35295e-24	1.42007
						SHMT1	10.6897	1.13693e-26	2.50917e-25	1.41953
						KHK	6.45445	1.0861e-10	8.9719e-10	1.40766
						RNF144B	3.21942	0.00128452	0.00464999	1.3989
						ALPL	3.20117	0.0013687	0.00492631	1.39745
						LRRC2	4.23871	2.24807e-05	0.000104546	1.36517
						CES2	8.9832	2.63016e-19	4.04031e-18	1.34943
						ITIH3	3.57302	0.000352885	0.00139292	1.32256
						CTC-241F20.4	2.98194	0.00286427	0.00977521	1.31793
						TMEM217	3.99382	6.50185e-05	0.000283761	1.30706
						MAFB	3.83513	0.000125496	0.000526373	1.30386
						ADAM15	10.55	5.07969e-26	1.08951e-24	1.29586
						IGFBP5	5.01292	5.36108e-07	3.02862e-06	1.28747
						ECHDC3	5.34574	9.00458e-08	5.57206e-07	1.25445
						CDCP1	6.99543	2.64453e-12	2.49979e-11	1.25173
						CCND1	8.51287	1.69679e-17	2.30372e-16	1.24912
						ZG16B	8.32711	8.28402e-17	1.07031e-15	1.2412
						BGN	5.63048	1.79711e-08	1.20054e-07	1.23444
						NNMT	6.73839	1.60146e-11	1.40952e-10	1.23285
						FOLR1	6.16868	6.88625e-10	5.31694e-09	1.20682
						RAB24	6.83902	7.97382e-12	7.19673e-11	1.19732
						GHR	3.46032	0.000539536	0.0020697	1.19311
						ITGA7	3.76068	0.00016945	0.000697361	1.14753
						MKNK2	6.60834	3.88653e-11	3.31985e-10	1.14554
						PAQR4	4.35131	1.35325e-05	6.49896e-05	1.12547
						B3GNT3	5.19846	2.00942e-07	1.19352e-06	1.12285
						OCIAD2	3.97686	6.98312e-05	0.000303477	1.12229
						C1S	6.83139	8.40935e-12	7.5732e-11	1.11779
						PQLC1	10.3298	5.16454e-25	1.05596e-23	1.1173
						ARHGAP28	4.33396	1.4645e-05	6.98754e-05	1.11018
						HYAL1	5.3257	1.00564e-07	6.1894e-07	1.10813
						ALDH1B1	6.8205	9.07234e-12	8.1382e-11	1.10525
						SYNPO	5.98377	2.18035e-09	1.60056e-08	1.10488
						METTL7B	4.53261	5.82605e-06	2.93788e-05	1.08691
						GPR37	3.35521	0.000793061	0.00296429	1.08091
						PPM1J	4.96678	6.80737e-07	3.81113e-06	1.05561
						STC2	3.48095	0.000499638	0.00192418	1.0495
						DBNDD1	7.80021	6.18056e-15	7.01203e-14	1.03453
						MSN	6.6468	2.99538e-11	2.5844e-10	1.03347
						AKR1C1	5.77473	7.70776e-09	5.3525e-08	1.0218

## Sheet: D23 CAR
Logfold change threshold = 1.0						Logfold change threshold = 1.0
p-value threshold = 0.01, Wilcoxon-rank-sum test						p-value threshold = 0.01, Wilcoxon-rank-sum test
Negative log foldchange compared to GFP control						Positive log foldchange compared to GFP control
CAR_names	CAR_scores	CAR_pvals	CAR_pvals_adj	CAR_logfoldchanges		CAR_names	CAR_scores	CAR_pvals	CAR_pvals_adj	CAR_logfoldchanges
NEAT1	15.9717	2.01182e-57	2.38672e-54	-inf		CYB5A	21.3662	2.75451e-101	1.85177e-97	35.502
TMSB10	15.1421	8.5432e-52	8.20473e-49	-inf		FN1	13.618	3.13222e-42	1.4357e-39	33.1854
SAT1	11.7251	9.47763e-32	2.10049e-29	-inf		MT1X	5.30399	1.13296e-07	2.33874e-06	15.5976
TMSB4X	9.49427	2.21767e-21	2.28194e-19	-inf		SERF2	6.28168	3.34925e-10	9.9775e-09	12.5091
RPS27	8.74809	2.17001e-18	1.75762e-16	-inf		S100A6	4.93987	7.81747e-07	1.37457e-05	12.3678
RPS29	7.62823	2.37992e-14	1.22133e-12	-inf		TSKU	27.2785	7.64295e-164	1.54143e-159	12.3673
						PSAP	13.0223	9.13304e-39	3.41102e-36	12.147
						LY6E	7.0722	1.52493e-12	6.2383e-11	11.9123
						CD24	11.822	3.00309e-32	7.04259e-30	11.761
						TCEB2	9.92839	3.1326e-23	3.80592e-21	10.5345
						GDF15	10.0331	1.09004e-23	1.38264e-21	9.88729
						MT1E	4.45558	8.36669e-06	0.000120099	8.97393
						SPARC	22.1565	9.03225e-109	9.10812e-105	8.14599
						APOA4	20.2692	2.40513e-91	6.92952e-88	8.03652
						ALDH1A1	20.0185	3.79663e-89	9.57129e-86	7.88451
						CST3	9.77162	1.49045e-22	1.71768e-20	7.64135
						GNRH2	8.85256	8.55375e-19	7.24841e-17	6.87409
						AKR1B10	5.69655	1.22254e-08	2.92961e-07	6.55704
						PTMA	7.43768	1.02466e-13	4.86244e-12	6.49115
						ATP5I	12.24	1.89961e-34	5.24814e-32	6.38901
						C12orf75	12.7596	2.75785e-37	9.42716e-35	6.28174
						MT1G	6.69565	2.14719e-11	7.62404e-10	6.21432
						SCD	7.89761	2.84305e-15	1.64294e-13	6.01546
						SH3BGRL3	6.26154	3.81197e-10	1.13059e-08	6.0141
						TMA7	10.4004	2.46779e-25	3.69631e-23	5.92031
						MIF	7.72591	1.11061e-14	5.94133e-13	5.84868
						ITM2C	16.6574	2.67226e-62	3.84958e-59	5.55868
						GPX2	20.3139	9.69216e-92	3.25786e-88	5.41482
						OST4	8.62074	6.65222e-18	5.18e-16	5.21734
						PPDPF	5.39598	6.81521e-08	1.44228e-06	5.01307
						PRDX1	7.51282	5.78658e-14	2.84643e-12	4.97229
						APLP2	9.3615	7.8614e-21	7.888e-19	4.88464
						SOX4	5.23113	1.68479e-07	3.34438e-06	4.7449
						LINC01356	5.41404	6.16184e-08	1.31883e-06	4.71257
						ODC1	12.4141	2.19028e-35	6.49612e-33	4.63992
						ATP1B1	6.57903	4.73517e-11	1.5943e-09	4.50792
						TMEM160	9.64388	5.21793e-22	5.65781e-20	4.46345
						AC090498.1	18.0056	1.75923e-72	3.22547e-69	4.22466
						IGFBP3	15.6451	3.58529e-55	3.8057e-52	4.15861
						CD99	7.88493	3.14713e-15	1.8083e-13	4.0288
						CYP2A6	5.51834	3.42222e-08	7.62644e-07	3.94147
						CYP2A7	6.63118	3.33009e-11	1.15596e-09	3.94101
						TOMM7	5.98424	2.17403e-09	5.7692e-08	3.88114
						ZFP36L1	5.6973	1.21722e-08	2.92248e-07	3.79483
						NAMPT	14.8597	6.02201e-50	5.28052e-47	3.72086
						TMED9	9.72574	2.34202e-22	2.6241e-20	3.59163
						MFGE8	9.20478	3.42358e-20	3.30367e-18	3.53981
						CTGF	5.05018	4.41388e-07	8.10002e-06	3.45909
						GLUL	9.75837	1.69861e-22	1.92459e-20	3.45815
						JUND	8.50527	1.81169e-17	1.34827e-15	3.45678
						AKR1C2	14.3763	7.29115e-47	5.07062e-44	3.44689
						GJA1	12.8265	1.16569e-37	4.12449e-35	3.444
						CD52	4.89299	9.93148e-07	1.70757e-05	3.44164
						UBL5	6.97146	3.13675e-12	1.21658e-10	3.41288
						PRSS23	8.43321	3.36317e-17	2.40526e-15	3.39993
						CD3G	11.0333	2.63899e-28	4.75207e-26	3.38335
						CALU	11.2661	1.92838e-29	3.77587e-27	3.33746
						SULT1C2	15.0357	4.28436e-51	3.92759e-48	3.32569
						FSTL1	13.8075	2.29691e-43	1.1581e-40	3.31007
						DUSP5	11.5409	8.20978e-31	1.78038e-28	3.1599
						ASPH	8.01858	1.06978e-15	6.53796e-14	3.10652
						HMGN1	7.59623	3.04881e-14	1.54883e-12	3.09662
						UGT1A1	12.4824	9.3153e-36	2.89032e-33	3.09512
						BAX	9.92129	3.36378e-23	4.06232e-21	3.09151
						WSB1	13.1145	2.72137e-39	1.03556e-36	3.08599
						ATP6V0B	8.40821	4.16307e-17	2.91531e-15	3.05006
						KRT10	9.88932	4.63138e-23	5.55986e-21	3.03483
						LGI2	12.32	7.06769e-35	2.00762e-32	3.00715
						PLD3	13.4132	5.05965e-41	2.1259e-38	2.90467
						RHOC	5.08784	3.62169e-07	6.74443e-06	2.8775
						C4orf48	11.7913	4.32735e-32	9.91751e-30	2.86902
						CD3D	9.46118	3.04503e-21	3.11737e-19	2.81
						HCFC1R1	10.0706	7.44966e-24	9.63107e-22	2.80735
						P4HB	4.24454	2.19042e-05	0.000286488	2.79064
						SPINT2	9.6003	7.97108e-22	8.46109e-20	2.7751
						BASP1	9.36308	7.74433e-21	7.80938e-19	2.75647
						BSG	6.56233	5.29752e-11	1.76888e-09	2.73806
						GSN	9.55633	1.22012e-21	1.27499e-19	2.71948
						GADD45A	11.9856	4.22639e-33	1.07896e-30	2.71422
						NDRG1	10.6015	2.93188e-26	4.73041e-24	2.69796
						SYTL4	6.06003	1.36098e-09	3.76003e-08	2.69649
						PLA2G16	9.99828	1.55063e-23	1.9069e-21	2.68884
						PAH	5.88934	3.87749e-09	1.00387e-07	2.67479
						VCAN	14.3343	1.335e-46	8.68523e-44	2.64503
						HNRNPC	9.30175	1.38154e-20	1.37255e-18	2.6396
						SERPINE2	10.3442	4.44482e-25	6.44914e-23	2.62656
						PCBP2	8.39185	4.7856e-17	3.32814e-15	2.57643
						MEGF6	13.7886	2.98627e-43	1.46895e-40	2.56485
						ARHGDIB	16.3138	7.87101e-60	9.9214e-57	2.51221
						PTPRF	5.66086	1.50613e-08	3.54856e-07	2.51019
						CCNI	5.544	2.95637e-08	6.64704e-07	2.49607
						CSF3R	11.0043	3.64376e-28	6.44626e-26	2.47338
						EPAS1	10.0915	6.02625e-24	7.94362e-22	2.43944
						FKBP11	11.8143	3.29336e-32	7.63455e-30	2.43267
						FSCN1	9.17106	4.6838e-20	4.45579e-18	2.41185
						BCL2L1	6.79305	1.09786e-11	4.05525e-10	2.40085
						SLC47A1	7.35416	1.92129e-13	8.76666e-12	2.3807
						GNAS	7.41987	1.17237e-13	5.52439e-12	2.36521
						TMEM30A	9.24821	2.2829e-20	2.25694e-18	2.29789
						SLC7A7	7.58834	3.24019e-14	1.64192e-12	2.28261
						AKR1C3	8.58633	8.97903e-18	6.93828e-16	2.26387
						TMEM256	5.27994	1.2923e-07	2.6353e-06	2.24814
						SNHG25	13.8725	9.30393e-44	4.93794e-41	2.22598
						CHP1	12.0427	2.11852e-33	5.62188e-31	2.22472
						SEC61G	4.30738	1.65198e-05	0.000220936	2.21708
						F11R	11.1907	4.52669e-29	8.45317e-27	2.21559
						SEMA6D	12.4937	8.08165e-36	2.54673e-33	2.20921
						COTL1	5.75296	8.76946e-09	2.15161e-07	2.18233
						PRSS8	11.3686	5.99507e-30	1.18538e-27	2.11376
						CLU	9.62098	6.52058e-22	7.03247e-20	2.11357
						SPINT1	8.78544	1.55759e-18	1.28218e-16	2.112
						LITAF	9.82009	9.22643e-23	1.08818e-20	2.11193
						DEFB1	5.05125	4.38924e-07	8.06214e-06	2.09636
						CLDN4	8.84394	9.2398e-19	7.797e-17	2.09599
						IGFBP5	6.05445	1.40896e-09	3.88035e-08	2.08147
						PGD	11.8402	2.41882e-32	5.73915e-30	2.0621
						NEU1	10.1304	4.04826e-24	5.47954e-22	2.05477
						TSPAN13	9.23148	2.66919e-20	2.61322e-18	2.05442
						ROMO1	5.65888	1.52366e-08	3.58149e-07	2.05103
						RASSF10	4.03514	5.45691e-05	0.000661387	2.04616
						COL4A2	12.8202	1.26409e-37	4.39556e-35	2.04381
						TMEM258	4.50093	6.76567e-06	9.90922e-05	2.03881
						GDE1	12.3761	3.52028e-35	1.01424e-32	2.00047
						LAMA1	13.4091	5.35179e-41	2.20275e-38	1.9877
						PDIA6	6.36318	1.97616e-10	6.10341e-09	1.96329
						MEF2C	7.21736	5.30049e-13	2.30886e-11	1.96074
						COL4A1	11.847	2.22943e-32	5.35277e-30	1.91404
						BAMBI	6.5847	4.55791e-11	1.53719e-09	1.91319
						A1BG	13.1399	1.94563e-39	7.54607e-37	1.91145
						SOX15	7.77061	7.81108e-15	4.26921e-13	1.89886
						IFI16	4.75921	1.94351e-06	3.19192e-05	1.89666
						AOX1	9.1394	6.27982e-20	5.89076e-18	1.89428
						ITGB1	5.12807	2.92725e-07	5.55903e-06	1.89299
						PXDN	10.5884	3.37453e-26	5.40139e-24	1.87813
						MOCS1	8.95405	3.42685e-19	3.0049e-17	1.87646
						CTSL	8.50464	1.82156e-17	1.35063e-15	1.87181
						NRG1	12.9682	1.85322e-38	6.7956e-36	1.8703
						ARL4C	10.4701	1.18537e-25	1.79749e-23	1.8624
						ANO1	9.1288	6.92596e-20	6.46679e-18	1.84756
						LAPTM4A	7.62163	2.50498e-14	1.28225e-12	1.8446
						TXNRD1	8.41434	3.95107e-17	2.77784e-15	1.82994
						ABCA7	8.43794	3.2297e-17	2.32631e-15	1.81766
						PDIA3	6.6223	3.53646e-11	1.21712e-09	1.81068
						PPP1R1C	5.32112	1.03129e-07	2.13323e-06	1.80653
						RP11-556E13.1	9.19249	3.83861e-20	3.68653e-18	1.79295
						TNFRSF21	9.01525	1.96429e-19	1.75291e-17	1.77915
						CNN3	8.3088	9.66722e-17	6.58677e-15	1.77662
						ZFAND5	8.68259	3.86856e-18	3.03584e-16	1.7699
						RNASE1	9.68709	3.42141e-22	3.79138e-20	1.76887
						CD9	12.4289	1.82123e-35	5.48216e-33	1.76249
						PARM1	11.4805	1.65353e-30	3.43797e-28	1.76053
						AKR1C1	8.57585	9.8359e-18	7.57139e-16	1.75662
						ID3	7.72936	1.08087e-14	5.82862e-13	1.74636
						PET100	13.3325	1.4983e-40	6.04353e-38	1.74477
						LINC01420	10.8497	2.00133e-27	3.36356e-25	1.74398
						SQSTM1	8.02299	1.03204e-15	6.34579e-14	1.73685
						NR6A1	13.4867	1.87363e-41	8.21463e-39	1.70977
						AGRN	11.8754	1.58819e-32	3.85911e-30	1.69162
						MBOAT7	11.5042	1.25594e-30	2.63851e-28	1.6874
						UPP1	9.76494	1.59206e-22	1.81405e-20	1.68252
						TLE2	14.0759	5.34548e-45	3.08022e-42	1.67979
						FOS	8.08415	6.25998e-16	3.95772e-14	1.67973
						LIN28A	12.5347	4.82028e-36	1.5431e-33	1.67934
						CYP2S1	10.1286	4.12647e-24	5.54818e-22	1.67574
						ART5	8.32847	8.18931e-17	5.61775e-15	1.66936
						NPC2	5.53205	3.16514e-08	7.07699e-07	1.64826
						UFM1	10.3823	2.98542e-25	4.39489e-23	1.64437
						CRABP2	10.1064	5.17416e-24	6.91076e-22	1.63477
						RHOBTB3	4.98217	6.28766e-07	1.12221e-05	1.62725
						TMEM108	4.90674	9.26027e-07	1.59898e-05	1.62664
						AEBP1	8.32288	8.58541e-17	5.86951e-15	1.62187
						LIFR	12.2914	1.00703e-34	2.8208e-32	1.57679
						SERPINH1	6.88942	5.60185e-12	2.12365e-10	1.57641
						EIF5A	6.25938	3.86509e-10	1.14466e-08	1.57412
						ARF4	7.11045	1.15665e-12	4.78018e-11	1.56677
						DAD1	4.54936	5.38105e-06	8.06877e-05	1.56353
						INPP5F	11.4075	3.83418e-30	7.73277e-28	1.56227
						HSP90B1	4.21193	2.53203e-05	0.000327136	1.55528
						COL6A1	10.5483	5.17255e-26	8.21418e-24	1.54861
						KDELR1	6.47487	9.4894e-11	3.08681e-09	1.54059
						FDFT1	6.38772	1.68378e-10	5.27306e-09	1.53843
						UGCG	8.45547	2.77959e-17	2.0165e-15	1.53801
						TIMP2	10.0053	1.44495e-23	1.78784e-21	1.51339
						LPP	5.66772	1.44711e-08	3.42954e-07	1.50711
						NTN1	7.04751	1.82144e-12	7.33229e-11	1.5017
						NFE2L2	8.62884	6.19788e-18	4.84491e-16	1.49814
						DHCR24	4.07123	4.6765e-05	0.000575095	1.49432
						PVRL2	7.82096	5.24216e-15	2.92864e-13	1.49413
						LAMC1	6.21829	5.02608e-10	1.46694e-08	1.49092
						NBEAL2	10.9342	7.90747e-28	1.38676e-25	1.49012
						CYP1B1	9.2445	2.36338e-20	2.32511e-18	1.48523
						TMEM106B	11.0821	1.53166e-28	2.80824e-26	1.48348
						SEZ6L2	12.0292	2.49448e-33	6.5336e-31	1.46202
						LGALS1	5.13155	2.87371e-07	5.4728e-06	1.44441
						C12orf49	9.17194	4.64578e-20	4.44057e-18	1.43821
						RP1-122P22.4	6.37271	1.85716e-10	5.77123e-09	1.43742
						FKBP10	8.26267	1.4245e-16	9.51305e-15	1.43518
						SEPW1	5.47917	4.27317e-08	9.37774e-07	1.43384
						TSC22D1	11.5204	1.04159e-30	2.23475e-28	1.41998
						TSPAN14	9.64596	5.11315e-22	5.57416e-20	1.41453
						METRNL	8.29282	1.10594e-16	7.48478e-15	1.40672
						SPTLC3	6.75922	1.38742e-11	5.07829e-10	1.4025
						PLCG2	6.48854	8.66713e-11	2.83304e-09	1.39931
						YAP1	11.2102	3.63481e-29	6.85111e-27	1.39465
						ANXA5	5.21629	1.82541e-07	3.5917e-06	1.3946
						MMP14	10.3883	2.80304e-25	4.15675e-23	1.39228
						LAMTOR5	4.2244	2.39584e-05	0.000310336	1.39072
						RHOA	4.97353	6.57431e-07	1.17129e-05	1.38217
						GANAB	7.65147	1.98691e-14	1.03813e-12	1.37989
						CTNNB1	6.2944	3.08588e-10	9.24756e-09	1.37214
						NDUFA3	6.73166	1.67738e-11	6.08441e-10	1.3681
						QSOX1	7.31238	2.62449e-13	1.17886e-11	1.36337
						MDK	4.40803	1.04314e-05	0.000146504	1.36025
						MTRNR2L8	10.9276	8.50294e-28	1.4657e-25	1.35603
						GXYLT2	4.00396	6.22907e-05	0.000745124	1.35447
						TRMT112	6.02325	1.70948e-09	4.64022e-08	1.34743
						SCNN1A	6.99151	2.71949e-12	1.06706e-10	1.34293
						IFNGR1	8.5296	1.46855e-17	1.11344e-15	1.34278
						MSX2	4.87966	1.06267e-06	1.81627e-05	1.34178
						WFDC2	6.01109	1.84283e-09	4.96875e-08	1.34078
						ARF1	5.34793	8.89646e-08	1.85547e-06	1.33867
						CNBP	5.70568	1.1588e-08	2.78886e-07	1.33809
						RCN1	9.49847	2.13002e-21	2.20299e-19	1.33256
						THSD7A	9.59452	8.4312e-22	8.85627e-20	1.32588
						SPTSSA	7.60066	2.94623e-14	1.50049e-12	1.31752
						FBLN1	10.812	3.0207e-27	5.03483e-25	1.31619
						CSDE1	5.77679	7.61392e-09	1.8911e-07	1.31212
						ID4	6.43259	1.25445e-10	4.00948e-09	1.31141
						AP2B1	7.64229	2.13395e-14	1.10636e-12	1.30812
						NUCB1	7.50555	6.11723e-14	3.00176e-12	1.30748
						GADD45G	6.06029	1.35872e-09	3.75894e-08	1.304
						MMP24-AS1	4.9396	7.8282e-07	1.37525e-05	1.30358
						G6PD	7.98296	1.42861e-15	8.60064e-14	1.3035
						C9orf16	7.05632	1.70975e-12	6.95206e-11	1.30328
						CHPF	8.68864	3.66793e-18	2.88964e-16	1.30259
						TRAM2	9.15422	5.47516e-20	5.15996e-18	1.29784
						METTL12	11.222	3.18021e-29	6.0508e-27	1.29503
						BZW1	7.24717	4.25565e-13	1.86582e-11	1.28763
						CAPN2	5.86046	4.61573e-09	1.17538e-07	1.28735
						FUT8	10.5224	6.81261e-26	1.07341e-23	1.27828
						RNF19A	10.283	8.40776e-25	1.17755e-22	1.27364
						SEMA3B	8.19122	2.58601e-16	1.68241e-14	1.27182
						GUCA1A	4.31344	1.60737e-05	0.000215113	1.26859
						SEPT9	6.26933	3.62606e-10	1.07862e-08	1.26635
						GPRC5C	8.55444	1.18439e-17	9.08246e-16	1.24782
						MORF4L1	4.65831	3.18812e-06	5.03115e-05	1.24754
						AXL	5.12305	3.00634e-07	5.67713e-06	1.23415
						OSTC	5.27325	1.34028e-07	2.72487e-06	1.23123
						ALDH1A3	6.52965	6.59221e-11	2.18671e-09	1.23101
						HEPH	7.92346	2.30984e-15	1.34639e-13	1.22647
						DAG1	7.85002	4.15959e-15	2.36311e-13	1.22562
						GPCPD1	8.15033	3.62924e-16	2.32364e-14	1.22115
						MVD	8.04361	8.72298e-16	5.4466e-14	1.21253
						IFFO2	4.65321	3.26801e-06	5.15318e-05	1.2122
						DNM1	4.37189	1.23178e-05	0.00016969	1.21074
						DYNLT3	7.85583	3.97138e-15	2.26256e-13	1.21046
						CD46	8.20561	2.29417e-16	1.50713e-14	1.20755
						FABP3	4.5004	6.78271e-06	9.92697e-05	1.20553
						LEMD1	5.41973	5.9689e-08	1.28065e-06	1.20198
						SLC27A2	6.19791	5.72165e-10	1.65321e-08	1.1976
						IRF2BPL	8.02257	1.03558e-15	6.34818e-14	1.19283
						SHROOM1	4.85669	1.19363e-06	2.02126e-05	1.19274
						TTC3	5.8627	4.55404e-09	1.16408e-07	1.18609
						ITGAE	9.30849	1.29663e-20	1.29457e-18	1.18448
						CDX2	5.86216	4.56873e-09	1.16636e-07	1.17413
						IFI27L2	10.079	6.84075e-24	8.90092e-22	1.17368
						SLC44A1	10.3512	4.13445e-25	6.0423e-23	1.17133
						GPRC5A	5.53444	3.12234e-08	6.99681e-07	1.16683
						SMS	7.86866	3.58458e-15	2.0538e-13	1.16643
						FAAP20	5.56155	2.67389e-08	6.05923e-07	1.16
						ADAMTS7	5.04957	4.42803e-07	8.11858e-06	1.15508
						RNF145	8.16479	3.22001e-16	2.0748e-14	1.15471
						CSTB	5.51299	3.52787e-08	7.84454e-07	1.15414
						STX3	9.15995	5.19218e-20	4.91624e-18	1.15027
						ENO2	9.41611	4.68109e-21	4.74413e-19	1.14165
						ARHGAP5	7.91854	2.40321e-15	1.39677e-13	1.1415
						UBE2E3	7.19099	6.43214e-13	2.78376e-11	1.13678
						MMP24	5.38179	7.37495e-08	1.5591e-06	1.13631
						CD81	5.75876	8.4732e-09	2.08654e-07	1.13188
						MAGED1	7.4314	1.07453e-13	5.08712e-12	1.12921
						GPAT3	6.24283	4.29736e-10	1.26524e-08	1.12855
						MASP1	8.19305	2.54692e-16	1.66234e-14	1.12458
						TMEM97	5.86736	4.42794e-09	1.13328e-07	1.12323
						ZNF703	7.84273	4.40857e-15	2.47666e-13	1.123
						CSNK1A1	6.51923	7.06705e-11	2.33653e-09	1.12049
						CRTAP	9.59788	8.16083e-22	8.61715e-20	1.11848
						SPON2	5.10092	3.3801e-07	6.32373e-06	1.11753
						H1FX	7.11929	1.08483e-12	4.50183e-11	1.11752
						SREBF2	10.0834	6.54041e-24	8.56539e-22	1.11687
						YBX3	4.54302	5.54551e-06	8.29687e-05	1.1153
						RAB15	7.4425	9.88007e-14	4.69956e-12	1.10784
						ANXA1	6.67739	2.43231e-11	8.53128e-10	1.10777
						SUMF2	8.49513	1.97706e-17	1.46026e-15	1.10541
						SETD5	8.07922	6.5181e-16	4.10803e-14	1.09816
						NCBP2	8.42347	3.65497e-17	2.60471e-15	1.09718
						UBE2H	7.58073	3.43629e-14	1.73692e-12	1.09492
						PLCXD1	4.64262	3.44025e-06	5.39107e-05	1.08883
						SERPINB9P1	4.32988	1.49193e-05	0.000201536	1.08667
						WDR86	4.77626	1.78583e-06	2.94494e-05	1.08659
						SNHG18	8.22383	1.97106e-16	1.30335e-14	1.08596
						TUBB2B	8.28171	1.21422e-16	8.16279e-15	1.08215
						PRKCSH	7.48277	7.27737e-14	3.53663e-12	1.08072
						SERINC5	8.92342	4.52115e-19	3.91342e-17	1.07746
						FAM65B	7.39967	1.36528e-13	6.30092e-12	1.0755
						HABP2	5.21262	1.86187e-07	3.6492e-06	1.07284
						POR	6.46364	1.02213e-10	3.30357e-09	1.06944
						SLC39A7	10.0192	1.25477e-23	1.58164e-21	1.06907
						AES	5.88676	3.93843e-09	1.01834e-07	1.0682
						YIPF2	8.36393	6.06625e-17	4.20427e-15	1.06125
						PLEKHH1	8.52131	1.57755e-17	1.17837e-15	1.05748
						TGFB2	7.2614	3.83111e-13	1.69072e-11	1.05515
						PNISR	6.83787	8.03806e-12	3.00764e-10	1.0547
						CAMK2D	8.5516	1.21396e-17	9.27395e-16	1.05153
						SLC12A7	9.02563	1.78658e-19	1.61577e-17	1.04833
						SYTL5	5.444	5.20972e-08	1.12736e-06	1.04727
						CXCL16	7.5436	4.57157e-14	2.27592e-12	1.04708
						BBS9	5.68574	1.30244e-08	3.10859e-07	1.04515
						LMTK3	6.96861	3.20083e-12	1.23431e-10	1.04348
						RAB8B	8.06419	7.37203e-16	4.61736e-14	1.04311
						VAT1	5.7382	9.56888e-09	2.32512e-07	1.04252
						COL6A2	8.96982	2.97002e-19	2.61569e-17	1.03905
						FAM132A	5.99172	2.07627e-09	5.54674e-08	1.03802
						WBP5	6.10112	1.05327e-09	2.94625e-08	1.03616
						REEP2	4.34668	1.38214e-05	0.000187837	1.03437
						GGT1	7.55162	4.29863e-14	2.14591e-12	1.03262
						HNRNPH1	5.37052	7.8509e-08	1.65279e-06	1.03261
						CLDN3	8.41642	3.88153e-17	2.74676e-15	1.03133
						SNHG9	9.6497	4.92994e-22	5.40364e-20	1.03109
						SLC20A1	6.91784	4.58588e-12	1.75167e-10	1.03096
						PDIA4	6.16499	7.04859e-10	2.01354e-08	1.02877
						TRIM71	7.26552	3.716e-13	1.64352e-11	1.02427
						APP	6.30924	2.80412e-10	8.47879e-09	1.02247
						FAM127A	6.29476	3.07867e-10	9.23969e-09	1.01421
						SMPDL3A	9.01859	1.90529e-19	1.70782e-17	1.01346
						MIR4458HG	7.64322	2.1185e-14	1.10118e-12	1.0096
						DGUOK	6.42887	1.28557e-10	4.09594e-09	1.00471
						PPM1K	8.351	6.76855e-17	4.67494e-15	1.00001

## Sheet: D23 RORC
Logfold change threshold = 1.0						Logfold change threshold = 1.0
p-value threshold = 0.01, Wilcoxon-rank-sum test						p-value threshold = 0.01, Wilcoxon-rank-sum test
Negative log foldchange compared to GFP control						Positive log foldchange compared to GFP control
RORC_names	RORC_scores	RORC_pvals	RORC_pvals_adj	RORC_logfoldchanges		RORC_names	RORC_scores	RORC_pvals	RORC_pvals_adj	RORC_logfoldchanges
*No significant differentially expressed genes compared to HLC D23 GFP control.						MT-ND3	24.6368	5.09357e-134	8.47328e-132	64.9603
						MT-CO3	13.471	2.31683e-41	6.86424e-40	51.5181
						FGA	12.8573	7.82962e-38	2.10467e-36	35.1067
						FGB	11.6284	2.95418e-31	6.53106e-30	32.6793
						MT-ND2	12.0521	1.88982e-33	4.50164e-32	30.5195
						ALB	18.8491	2.98974e-79	2.06384e-77	25.7366
						HP	13.901	6.24996e-44	2.01019e-42	24.603
						ATF5	22.0015	2.78366e-107	3.17385e-105	22.6269
						MT-ND1	10.3642	3.60661e-25	6.30459e-24	22.6031
						AGT	20.0567	1.76358e-89	1.51021e-87	22.1721
						MT2A	13.7735	3.67905e-43	1.15941e-41	19.2584
						MT-ATP6	6.17149	6.76505e-10	5.36944e-09	18.2014
						MT-CYB	6.28142	3.35488e-10	2.73553e-09	13.3114
						APCS	23.6027	3.61719e-123	5.28135e-121	13.1913
						UQCRQ	12.5768	2.83428e-36	7.24454e-35	12.0209
						TF	6.34754	2.18789e-10	1.80868e-09	11.0981
						CDKN1A	13.6952	1.08416e-42	3.36439e-41	10.738
						TGM2	20.136	3.56838e-90	3.09488e-88	10.6993
						ERRFI1	13.7063	9.30549e-43	2.89211e-41	10.5164
						MT-ND5	6.74765	1.50259e-11	1.33751e-10	10.1138
						SERPINF2	16.8803	6.27802e-64	3.20938e-62	9.46963
						PTP4A1	9.93019	3.07659e-23	4.95945e-22	9.37256
						LEAP2	16.2627	1.81412e-59	8.29226e-58	8.64963
						LINC01320	5.61582	1.95634e-08	1.39459e-07	8.25357
						ITIH1	24.0157	1.90838e-127	2.82705e-125	8.18307
						XBP1	15.6819	2.01158e-55	8.24746e-54	8.14266
						ITM2B	14.8741	4.85653e-50	1.77912e-48	8.03757
						A2M	12.765	2.5713e-37	6.79486e-36	7.91384
						ITGB1	12.6286	1.46828e-36	3.78637e-35	7.86419
						SPP2	5.89899	3.65744e-09	2.74917e-08	7.44369
						HMGN3	16.4365	1.04771e-60	4.96807e-59	7.34163
						APOB	8.73728	2.38798e-18	3.12067e-17	7.05949
						CALR	7.98505	1.40469e-15	1.56381e-14	7.03494
						HIGD1A	15.6991	1.53385e-55	6.31431e-54	7.00131
						BHMT	15.7232	1.04856e-55	4.33412e-54	6.82503
						CTSD	8.36845	5.83825e-17	7.07809e-16	6.49468
						STOM	15.0634	2.8201e-51	1.07582e-49	6.28512
						CCL20	16.2232	3.45455e-59	1.56496e-57	6.2571
						G6PC	12.885	5.46624e-38	1.47523e-36	5.94092
						SOCS3	32.7515	2.89356e-235	8.38924e-232	5.81606
						HIF1A	8.99164	2.43568e-19	3.31314e-18	5.54909
						CP	20.7751	7.27226e-96	7.0957e-94	5.50418
						CEBPD	14.9638	1.26513e-50	4.71116e-49	5.38974
						S100A9	11.1584	6.51628e-29	1.31984e-27	5.36408
						RDX	8.97252	2.89804e-19	3.92366e-18	5.3328
						LBP	13.5662	6.35526e-42	1.92221e-40	5.32305
						NDRG1	20.7214	2.22251e-95	2.13772e-93	5.14647
						ACSL1	18.079	4.66755e-73	2.90577e-71	5.09833
						ARG1	11.8624	1.85637e-32	4.27156e-31	5.08118
						RP11-295G20.2	20.6138	2.06254e-94	1.93793e-92	5.05105
						PAG1	28.1406	3.12292e-174	1.1737e-171	4.98973
						MAT1A	13.2376	5.32352e-40	1.51956e-38	4.93929
						NPAS2	10.1567	3.09489e-24	5.22118e-23	4.885
						MRC1	5.25507	1.4797e-07	9.74382e-07	4.82195
						PCSK6	14.7286	4.22402e-49	1.52267e-47	4.71892
						SDC1	15.0841	2.06064e-51	7.9056e-50	4.58348
						C3	20.4902	2.63139e-93	2.41647e-91	4.54171
						TMA7	8.51935	1.60452e-17	2.0251e-16	4.42541
						HOPX	6.87307	6.28366e-12	5.73412e-11	4.3935
						SLC38A4	9.95047	2.50991e-23	4.06858e-22	4.33949
						CYP2J2	9.93481	2.93729e-23	4.7462e-22	4.30387
						CXCL2	14.9708	1.13922e-50	4.26575e-49	4.26231
						SPATS2L	9.64899	4.96435e-22	7.60388e-21	4.21108
						DEFB1	10.3769	3.15839e-25	5.52582e-24	4.0843
						DNER	4.66794	3.04238e-06	1.7452e-05	4.01348
						IGFBP1	8.43804	3.22704e-17	4.00078e-16	3.92373
						PALM3	4.72999	2.24536e-06	1.30797e-05	3.89486
						ITIH3	13.0807	4.24785e-39	1.17934e-37	3.80535
						SAA4	11.1887	4.63045e-29	9.41633e-28	3.75826
						SDR16C5	11.0743	1.67224e-28	3.32076e-27	3.68654
						PRSS22	9.51474	1.82163e-21	2.71638e-20	3.67367
						MT-ND4L	9.1678	4.82783e-20	6.76663e-19	3.56818
						PTN	6.10621	1.02024e-09	8.00378e-09	3.56068
						ACKR2	6.42007	1.36209e-10	1.14419e-09	3.54819
						CYP3A7	5.87905	4.12638e-09	3.09479e-08	3.54359
						NR1D1	17.4027	7.86859e-68	4.37515e-66	3.50423
						FAM150A	8.08963	5.98455e-16	6.8081e-15	3.49568
						OST4	5.07871	3.79997e-07	2.39578e-06	3.49256
						SELM	9.12753	7.00827e-20	9.76874e-19	3.48897
						WSB1	10.3624	3.67452e-25	6.41776e-24	3.48545
						QSOX1	8.18378	2.7507e-16	3.19002e-15	3.41025
						BTG1	10.5174	7.17915e-26	1.29397e-24	3.37576
						UQCR11	5.16454	2.41035e-07	1.54951e-06	3.34819
						SERINC2	9.79839	1.14392e-22	1.81091e-21	3.23094
						STC1	14.0873	4.54623e-45	1.49539e-43	3.2247
						SOD2	5.96301	2.47628e-09	1.89289e-08	3.22044
						RP11-1151B14.3	13.361	1.02181e-40	2.96252e-39	3.19025
						SLPI	9.84874	6.94084e-23	1.10482e-21	3.15965
						KLKB1	4.39247	1.12068e-05	6.06834e-05	3.10126
						ERO1A	7.69938	1.36725e-14	1.45432e-13	3.08383
						CLMN	14.8251	1.00857e-49	3.66827e-48	3.06768
						TACSTD2	8.41116	4.05968e-17	4.99038e-16	3.06001
						SNHG25	18.4824	2.8638e-76	1.86884e-74	3.02472
						CPD	11.9061	1.10067e-32	2.53842e-31	3.01308
						ROMO1	8.49748	1.93744e-17	2.42719e-16	3.01137
						DFNA5	16.0488	5.8247e-58	2.56983e-56	2.97368
						SLC22A9	6.70417	2.02558e-11	1.78658e-10	2.95563
						ACSL4	9.73561	2.12534e-22	3.32822e-21	2.94251
						CPM	9.36033	7.94904e-21	1.15729e-19	2.93841
						PSAPL1	12.6089	1.88532e-36	4.84949e-35	2.88515
						NCOA4	13.3963	6.35717e-41	1.85906e-39	2.88511
						PRR15L	5.44506	5.17865e-08	3.56273e-07	2.87904
						OPN3	12.3603	4.28593e-35	1.06336e-33	2.86777
						PEBP1	5.18401	2.17162e-07	1.40584e-06	2.85508
						TFF3	8.96385	3.13526e-19	4.23354e-18	2.81339
						ST6GAL1	16.0443	6.26383e-58	2.75758e-56	2.81181
						DHCR24	7.93821	2.05117e-15	2.26365e-14	2.80287
						NDUFB1	13.0273	8.56154e-39	2.35124e-37	2.77957
						GADD45G	20.2013	9.54505e-91	8.42247e-89	2.76062
						MSMB	4.98522	6.18903e-07	3.80164e-06	2.75216
						PLG	13.4976	1.61476e-41	4.80522e-40	2.74654
						FXYD3	8.64291	5.47986e-18	7.07466e-17	2.73875
						TMEM176A	8.52229	1.56426e-17	1.97552e-16	2.73452
						PNRC1	11.4487	2.38778e-30	5.13348e-29	2.71629
						GRHL1	16.3577	3.83092e-60	1.78732e-58	2.68863
						KRT23	4.85743	1.18916e-06	7.14024e-06	2.66092
						MIR4435-2HG	7.19968	6.03543e-13	5.8889e-12	2.64671
						C5	13.8327	1.61824e-43	5.16387e-42	2.62456
						BAAT	8.15657	3.44683e-16	3.96786e-15	2.62015
						GLDC	17.4064	7.37964e-68	4.11455e-66	2.61707
						GPRC5A	4.49924	6.81983e-06	3.77443e-05	2.6143
						CCND1	11.2667	1.91541e-29	3.97883e-28	2.60269
						CD164	9.30716	1.31295e-20	1.88714e-19	2.59968
						CLIC5	5.92609	3.10224e-09	2.34837e-08	2.57888
						SLC9A3R1	11.4754	1.75389e-30	3.78673e-29	2.5773
						ZNF385A	21.0331	3.26873e-98	3.25191e-96	2.57222
						SERPING1	7.74798	9.33637e-15	1.00467e-13	2.56765
						SERPINA3-1	5.9259	3.10594e-09	2.3503e-08	2.55968
						FAM89A	16.3329	5.762e-60	2.6821e-58	2.54063
						MAL2	13.2888	2.68711e-40	7.71357e-39	2.53029
						CYP3A5	12.8885	5.22527e-38	1.41208e-36	2.52363
						GLUD1	4.94451	7.63372e-07	4.66084e-06	2.52316
						GC	6.65346	2.86277e-11	2.49892e-10	2.50165
						NMT2	17.318	3.43918e-67	1.88544e-65	2.48829
						MBNL3	13.9929	1.72163e-44	5.59046e-43	2.47502
						ACACB	6.6278	3.40732e-11	2.95899e-10	2.47188
						SERPINA11	12.0511	1.91369e-33	4.55316e-32	2.4594
						GJB3	4.30014	1.70688e-05	9.04469e-05	2.42914
						LPCAT1	7.81395	5.5421e-15	6.00838e-14	2.4221
						CLDN1	11.7494	7.1087e-32	1.5924e-30	2.42096
						PARM1	11.4564	2.18332e-30	4.70387e-29	2.39381
						ELL2	11.2164	3.38627e-29	6.94186e-28	2.38723
						LOXL4	12.2598	1.48947e-34	3.66854e-33	2.3868
						ARNTL	10.1849	2.31481e-24	3.92473e-23	2.33647
						SCARB1	6.82045	9.07544e-12	8.17877e-11	2.30413
						CMTM6	15.9711	2.03081e-57	8.86348e-56	2.29252
						NPTN	14.2276	6.17593e-46	2.09599e-44	2.2923
						CPB2	4.94301	7.69264e-07	4.6954e-06	2.28289
						SRPX2	5.48566	4.11934e-08	2.85721e-07	2.2742
						PPP1R3C	10.0512	9.07682e-24	1.50256e-22	2.26461
						CAT	16.0544	5.32516e-58	2.3597e-56	2.26218
						RP4-568C11.4	4.14346	3.42102e-05	0.000175239	2.24139
						C2	6.36049	2.01117e-10	1.67008e-09	2.22894
						GRAMD3	8.62779	6.25504e-18	8.04475e-17	2.22607
						IGSF3	16.8316	1.43227e-63	7.28517e-62	2.22592
						IGFBP4	6.8179	9.23798e-12	8.31418e-11	2.20877
						KTN1	7.72317	1.13468e-14	1.21202e-13	2.20412
						C4orf3	4.82323	1.41254e-06	8.39703e-06	2.20354
						HSD17B2	12.4753	1.01808e-35	2.56033e-34	2.18592
						GPAM	10.2305	1.44717e-24	2.47224e-23	2.171
						PROX1	14.0058	1.43561e-44	4.66917e-43	2.16399
						C2orf54	8.32693	8.29678e-17	9.9576e-16	2.15253
						WNK1	12.7408	3.50601e-37	9.22885e-36	2.14589
						MYLK	6.18003	6.40892e-10	5.09475e-09	2.14226
						RNF144B	4.76286	1.90872e-06	1.12185e-05	2.13065
						PVR	5.29914	1.1635e-07	7.73446e-07	2.12853
						C1S	12.9993	1.23402e-38	3.37071e-37	2.1175
						TGFBI	9.88965	4.61621e-23	7.39432e-22	2.10689
						PTPRD	10.1342	3.89729e-24	6.54764e-23	2.092
						LIPH	9.87212	5.49888e-23	8.78047e-22	2.08718
						CYP39A1	4.70862	2.494e-06	1.44588e-05	2.08415
						CYP4V2	5.20615	1.92803e-07	1.25495e-06	2.08018
						UGT1A1	7.06727	1.58009e-12	1.50554e-11	2.07592
						CD82	8.28134	1.21796e-16	1.44215e-15	2.07568
						OLFML3	7.40674	1.29437e-13	1.30889e-12	2.07378
						PLEKHA2	6.19564	5.80501e-10	4.63282e-09	2.07124
						PAK2	15.0484	3.53714e-51	1.34431e-49	2.05049
						ERICH5	4.50526	6.62905e-06	3.67486e-05	2.05006
						DNAJC27-AS1	4.78609	1.70058e-06	1.00417e-05	2.04947
						DBP	13.5008	1.54629e-41	4.62179e-40	2.03983
						NCKAP5	5.73273	9.88287e-09	7.19673e-08	2.03946
						ATP5I	5.47267	4.43296e-08	3.0674e-07	2.03704
						IRF2BP2	11.7894	4.42725e-32	1.0028e-30	2.02143
						SHC1	7.92088	2.35843e-15	2.59991e-14	2.00323
						MAN1A1	13.8049	2.37992e-43	7.54694e-42	1.98675
						DUSP6	9.82265	8.99496e-23	1.42842e-21	1.97814
						C2orf72	15.1734	5.30264e-52	2.05376e-50	1.97804
						SCARB2	10.3119	6.22586e-25	1.0781e-23	1.978
						MXRA7	12.5934	2.29576e-36	5.89032e-35	1.97335
						RAB26	5.73877	9.5365e-09	6.95948e-08	1.96744
						WNT4	8.87363	7.08023e-19	9.41634e-18	1.95144
						PLCB1	14.9664	1.21788e-50	4.55189e-49	1.95075
						LINC00657	12.7002	5.89971e-37	1.54099e-35	1.95011
						PDCD4	16.5063	3.30609e-61	1.59755e-59	1.94991
						IL6ST	8.90419	5.37749e-19	7.18474e-18	1.9496
						VGLL3	5.62511	1.8539e-08	1.32389e-07	1.93465
						TMEM30A	8.08396	6.26969e-16	7.1205e-15	1.92824
						MEGF9	15.2228	2.49804e-52	9.73087e-51	1.92568
						LAMC2	7.3915	1.45186e-13	1.46595e-12	1.92455
						SLC34A2	6.50639	7.69759e-11	6.56122e-10	1.90935
						MAPK6	12.5615	3.43563e-36	8.75957e-35	1.89834
						GDE1	5.89973	3.64087e-09	2.73773e-08	1.89691
						CTSH	9.02512	1.79504e-19	2.45487e-18	1.89327
						SFT2D2	15.3775	2.31577e-53	9.16151e-52	1.8922
						GTF2I	6.57529	4.8558e-11	4.17578e-10	1.86932
						SLC2A2	6.58371	4.58853e-11	3.956e-10	1.86328
						SLC7A8	8.37385	5.57652e-17	6.77394e-16	1.86219
						ALDOC	10.9214	9.11039e-28	1.76427e-26	1.85827
						CNN3	5.06109	4.16858e-07	2.61277e-06	1.85604
						HOOK1	15.8779	9.00895e-57	3.84919e-55	1.8559
						MIR210HG	16.0372	7.02434e-58	3.07903e-56	1.83833
						APOH	8.64193	5.52712e-18	7.13114e-17	1.8377
						SLC40A1	11.1004	1.24826e-28	2.49591e-27	1.8295
						ADAM10	12.7146	4.90922e-37	1.28558e-35	1.82603
						MIR4458HG	14.1024	3.67139e-45	1.21353e-43	1.822
						SASH1	9.9509	2.49914e-23	4.05436e-22	1.82187
						EPO	4.67188	2.98457e-06	1.713e-05	1.81683
						SLC46A3	4.92007	8.65124e-07	5.25365e-06	1.81633
						PLAGL1	5.971	2.35799e-09	1.80723e-08	1.8114
						ACSL3	11.1718	5.60116e-29	1.13676e-27	1.79876
						PSTPIP2	11.8385	2.46851e-32	5.64172e-31	1.79345
						PCSK9	6.85375	7.19386e-12	6.54119e-11	1.79047
						GPX3	9.66861	4.09923e-22	6.30735e-21	1.78882
						PDIA4	6.82409	8.84841e-12	7.98126e-11	1.78704
						AGXT	8.98566	2.57173e-19	3.49353e-18	1.78653
						CD47	9.71908	2.50032e-22	3.88843e-21	1.78285
						PIK3AP1	6.83547	8.1737e-12	7.39898e-11	1.78228
						CITED2	8.03928	9.03656e-16	1.01549e-14	1.78014
						TNFSF10	9.20866	3.30229e-20	4.66064e-19	1.77761
						SYT7	9.268	1.89678e-20	2.70712e-19	1.77348
						FAM110A	7.13044	1.00046e-12	9.65953e-12	1.76696
						YPEL2	13.9729	2.28131e-44	7.39602e-43	1.76417
						CANX	6.73094	1.68573e-11	1.49658e-10	1.7568
						RP11-556E13.1	8.62663	6.31874e-18	8.12153e-17	1.75583
						MLLT3	7.58135	3.41978e-14	3.56652e-13	1.75169
						HEBP2	6.00833	1.87441e-09	1.44754e-08	1.75109
						DUOX2	4.51811	6.23955e-06	3.47031e-05	1.74021
						KLB	9.72304	2.40495e-22	3.7507e-21	1.73771
						SERPINA3	5.63745	1.72585e-08	1.23505e-07	1.71673
						TAPBP	9.53866	1.4469e-21	2.17196e-20	1.71673
						ITGA1	7.53732	4.79746e-14	4.96504e-13	1.7137
						CXXC5	12.1229	7.99086e-34	1.9215e-32	1.71293
						SERPINA10	5.28385	1.26494e-07	8.37859e-07	1.71061
						SHISA9	10.5815	3.62982e-26	6.63072e-25	1.68887
						IDH1	9.06999	1.19028e-19	1.64332e-18	1.68865
						KCNS3	7.12306	1.05557e-12	1.01674e-11	1.68308
						PLEKHA1	13.0614	5.46814e-39	1.50988e-37	1.68151
						GPR160	12.7021	5.75757e-37	1.5058e-35	1.6782
						TLCD2	11.9106	1.04203e-32	2.40592e-31	1.67508
						CRISPLD1	4.82712	1.38525e-06	8.23963e-06	1.66942
						TRABD2B	8.35507	6.53934e-17	7.89506e-16	1.66796
						GAS6	5.56408	2.63541e-08	1.85881e-07	1.66689
						RP11-798K3.2	10.3542	4.00504e-25	6.97702e-24	1.66641
						HMGCS2	6.13478	8.52756e-10	6.72365e-09	1.66551
						ELF3	10.0448	9.68252e-24	1.59632e-22	1.66544
						ABLIM3	11.4268	3.07394e-30	6.58076e-29	1.65824
						SORT1	9.76766	1.54987e-22	2.44403e-21	1.65393
						PLXNC1	8.31626	9.07812e-17	1.08761e-15	1.64577
						DST	7.65606	1.91723e-14	2.02236e-13	1.64559
						ADAM28	4.7585	1.95033e-06	1.14531e-05	1.64418
						NFIC	11.9415	7.19542e-33	1.67731e-31	1.6333
						C1orf115	11.9242	8.85035e-33	2.05043e-31	1.6302
						CRYAB	8.00764	1.16927e-15	1.30962e-14	1.62505
						TMEM61	6.66366	2.67084e-11	2.33439e-10	1.62282
						PGRMC2	10.9081	1.05449e-27	2.02851e-26	1.62191
						FAM96A	10.3115	6.25018e-25	1.08139e-23	1.60598
						NR0B2	4.44122	8.94511e-06	4.89593e-05	1.60491
						CAST	9.50934	1.91878e-21	2.85287e-20	1.60193
						SMOC1	6.23156	4.61825e-10	3.72229e-09	1.59836
						AHR	14.1228	2.7468e-45	9.10886e-44	1.59509
						DDX17	10.9083	1.05221e-27	2.02606e-26	1.59467
						ALDH4A1	5.91885	3.24193e-09	2.44955e-08	1.58986
						RNF152	9.50035	2.09186e-21	3.10566e-20	1.58943
						COX14	8.59643	8.22322e-18	1.05028e-16	1.58726
						KCND3	5.38068	7.42048e-08	5.03002e-07	1.57734
						CTC-425F1.4	5.57638	2.45569e-08	1.73773e-07	1.57594
						CDS1	12.7572	2.8419e-37	7.50019e-36	1.5724
						TRIM22	7.14111	9.25809e-13	8.95582e-12	1.57197
						MYCN	4.57382	4.78907e-06	2.69311e-05	1.55104
						RRM2B	10.0891	6.17531e-24	1.02812e-22	1.53544
						EGFR-AS1	4.73662	2.17312e-06	1.26807e-05	1.52483
						RP11-12G12.7	9.04416	1.50814e-19	2.07369e-18	1.52347
						SORBS2	9.48132	2.51087e-21	3.71685e-20	1.51676
						NEBL	8.93266	4.15888e-19	5.5823e-18	1.51649
						CPT1A	8.04626	8.53649e-16	9.61421e-15	1.50331
						CNTN3	4.34617	1.38532e-05	7.41627e-05	1.4926
						KCNJ3	7.77893	7.31424e-15	7.90008e-14	1.4853
						HULC	7.10742	1.18234e-12	1.13723e-11	1.48234
						COBLL1	9.43522	3.90188e-21	5.72173e-20	1.48079
						SLC45A4	7.5569	4.12796e-14	4.28745e-13	1.48011
						ABCC3	9.18692	4.04264e-20	5.68574e-19	1.47994
						EFR3A	13.4391	3.5666e-41	1.0521e-39	1.47325
						SDF4	8.16022	3.34407e-16	3.85833e-15	1.46352
						ENPP1	6.76903	1.29645e-11	1.15757e-10	1.46153
						H6PD	10.93	8.28725e-28	1.60793e-26	1.46108
						B4GALT1	4.68633	2.78154e-06	1.60237e-05	1.45547
						MIDN	6.19212	5.93593e-10	4.73173e-09	1.45469
						ANTXR2	10.8129	2.99224e-27	5.68078e-26	1.45158
						PHACTR2	10.0724	7.32029e-24	1.21476e-22	1.44138
						SOX9	6.8469	7.54666e-12	6.85277e-11	1.43783
						SLC38A3	6.74938	1.48479e-11	1.32224e-10	1.4372
						SLC29A4	8.59335	8.44716e-18	1.07618e-16	1.43237
						ZDHHC21	6.25902	3.87399e-10	3.13863e-09	1.4281
						ONECUT1	5.93323	2.97035e-09	2.25358e-08	1.41041
						LASP1	6.38474	1.71687e-10	1.43155e-09	1.40983
						GPC6	10.9936	4.10432e-28	8.03251e-27	1.40934
						SLC19A3	9.76051	1.66316e-22	2.62065e-21	1.40499
						SUMF2	10.051	9.09162e-24	1.50378e-22	1.40454
						MT-ND6	7.50951	5.9349e-14	6.11105e-13	1.40313
						SGK1	10.9646	5.65554e-28	1.10153e-26	1.39496
						RNASET2	8.25316	1.54259e-16	1.81489e-15	1.38946
						SLC16A7	6.24472	4.24565e-10	3.43152e-09	1.3821
						SMARCA1	9.98359	1.79837e-23	2.92921e-22	1.381
						COL27A1	11.1282	9.14897e-29	1.84205e-27	1.37245
						TCEA3	9.42032	4.49698e-21	6.58962e-20	1.37194
						SERPINA5	5.55036	2.85077e-08	2.00472e-07	1.37039
						ADAM19	5.1022	3.35721e-07	2.12589e-06	1.36517
						NR1D2	7.27997	3.33887e-13	3.30549e-12	1.36129
						SEMA4G	9.54437	1.36941e-21	2.06021e-20	1.3584
						LEPROT	5.78463	7.26734e-09	5.35356e-08	1.3574
						DSEL	6.42749	1.29726e-10	1.09245e-09	1.35738
						FAM134B	10.4207	1.99494e-25	3.52984e-24	1.35427
						ATF7IP2	11.1069	1.16101e-28	2.32603e-27	1.35076
						HSPB8	6.2162	5.09339e-10	4.08094e-09	1.34838
						PANX2	5.54266	2.97913e-08	2.09354e-07	1.33902
						CFH	5.27285	1.34322e-07	8.87678e-07	1.33854
						TMCO1	9.58913	8.88283e-22	1.35242e-20	1.33572
						LINC00467	10.7782	4.36269e-27	8.22107e-26	1.33407
						DGAT2	7.80395	5.99993e-15	6.50126e-14	1.33239
						SH2D4A	8.17652	2.92149e-16	3.38616e-15	1.32763
						MAP3K8	6.11689	9.54166e-10	7.50283e-09	1.32577
						P3H2	7.06269	1.63312e-12	1.55242e-11	1.3255
						TSPAN6	10.2745	9.18372e-25	1.57818e-23	1.32504
						SNHG9	12.719	4.637e-37	1.21587e-35	1.32404
						ANAPC16	7.45618	8.90648e-14	9.08783e-13	1.32388
						SLC20A1	6.62462	3.48135e-11	3.0194e-10	1.3237
						FADS2	5.30913	1.10152e-07	7.34408e-07	1.32172
						PTGER4	5.82014	5.87996e-09	4.36161e-08	1.32136
						CHMP1B	9.74125	2.01069e-22	3.15599e-21	1.3184
						PREPL	7.91706	2.43194e-15	2.67658e-14	1.31285
						ERP27	7.6772	1.62609e-14	1.72422e-13	1.31165
						DAAM1	10.6457	1.82641e-26	3.36666e-25	1.30857
						SLC31A2	7.2804	3.3283e-13	3.29662e-12	1.30537
						IL13RA1	8.42144	3.719e-17	4.58827e-16	1.30356
						PNPLA3	10.3238	5.5005e-25	9.55759e-24	1.30353
						LRG1	6.54258	6.04657e-11	5.17349e-10	1.29708
						ACOX1	11.405	3.94729e-30	8.44154e-29	1.29435
						GBP3	6.69293	2.18744e-11	1.92099e-10	1.29302
						SYNGR1	10.7475	6.09229e-27	1.13957e-25	1.28862
						PPP3CA	10.4828	1.03576e-25	1.85205e-24	1.2885
						NEDD9	5.07365	3.90257e-07	2.45362e-06	1.28807
						SEL1L	13.6157	3.2302e-42	9.87304e-41	1.2878
						MSRB1	11.0938	1.34416e-28	2.685e-27	1.28712
						MAGI1	12.2252	2.28042e-34	5.56933e-33	1.28577
						SRP9	7.25258	4.08912e-13	4.03054e-12	1.28314
						C1R	7.50987	5.91875e-14	6.09752e-13	1.27955
						INSIG2	11.8566	1.98943e-32	4.56737e-31	1.27837
						SLC39A8	7.02595	2.12618e-12	2.00143e-11	1.27819
						ENPP5	7.15493	8.37149e-13	8.12527e-12	1.27473
						SLC48A1	9.72611	2.33355e-22	3.64583e-21	1.27203
						VEGFA	9.52733	1.61373e-21	2.41169e-20	1.27038
						RP11-297L17.2	4.34862	1.36998e-05	7.33801e-05	1.26562
						LIMCH1	9.35318	8.50554e-21	1.23565e-19	1.26372
						MTHFS	7.59444	3.09124e-14	3.23552e-13	1.26112
						TMEM45A	9.6922	3.25436e-22	5.03025e-21	1.25153
						MAP7D3	6.77191	1.27097e-11	1.13532e-10	1.25043
						LGMN	10.2906	7.76586e-25	1.34021e-23	1.24437
						ZNF395	9.69889	3.04796e-22	4.71482e-21	1.24324
						ZDHHC20	10.8161	2.88874e-27	5.49455e-26	1.23575
						CDO1	4.25247	2.11426e-05	0.000110818	1.2341
						MPZL3	9.98578	1.75903e-23	2.86744e-22	1.22739
						SH3PXD2A	5.28911	1.22909e-07	8.15446e-07	1.22707
						NTN4	4.11897	3.80563e-05	0.000193524	1.22467
						SVIP	10.7547	5.6301e-27	1.05506e-25	1.22268
						TTC9	4.46121	8.14977e-06	4.47911e-05	1.22265
						ACADSB	7.91993	2.37643e-15	2.61833e-14	1.21793
						NPEPPS	8.65541	4.91128e-18	6.34869e-17	1.21074
						RP11-532F12.5	9.96665	2.13307e-23	3.4688e-22	1.21053
						SHROOM1	6.98878	2.77288e-12	2.58738e-11	1.21037
						RYBP	9.67713	3.7715e-22	5.81631e-21	1.2101
						TMED2	4.94911	7.45546e-07	4.55474e-06	1.20852
						MT-ATP8	6.10491	1.02859e-09	8.06618e-09	1.20493
						TMC5	4.24369	2.19869e-05	0.000114918	1.20344
						ZHX2	5.59527	2.20276e-08	1.56366e-07	1.2017
						EPAS1	5.72738	1.01996e-08	7.41671e-08	1.19973
						SDC2	9.88429	4.87043e-23	7.79538e-22	1.19924
						IRS2	6.68639	2.28749e-11	2.00538e-10	1.1976
						NFKBIZ	10.5764	3.83289e-26	6.99537e-25	1.19503
						TMEM181	10.8135	2.96963e-27	5.64314e-26	1.19125
						CDK5RAP2	6.47236	9.64806e-11	8.18593e-10	1.18747
						GCKR	5.02387	5.064e-07	3.14486e-06	1.18655
						RGS2	6.34547	2.21749e-10	1.83156e-09	1.18405
						SLC30A1	8.51159	1.71562e-17	2.15862e-16	1.1835
						STXBP4	5.04936	4.43297e-07	2.77077e-06	1.18125
						BCL6	8.7631	1.8995e-18	2.49679e-17	1.1785
						CYGB	4.07023	4.69666e-05	0.00023623	1.17821
						ARL4C	7.99685	1.27639e-15	1.42566e-14	1.17688
						GLIS3	9.89807	4.24377e-23	6.80848e-22	1.17436
						TGFBR2	5.90025	3.62947e-09	2.73018e-08	1.17241
						SORL1	4.84941	1.2383e-06	7.41772e-06	1.16942
						TOPORS-AS1	10.6777	1.29394e-26	2.39385e-25	1.16874
						LL22NC03-2H8.5	4.48185	7.4e-06	4.07995e-05	1.16752
						C3orf58	7.3742	1.6534e-13	1.6653e-12	1.16641
						VMP1	5.36743	7.98669e-08	5.4012e-07	1.16625
						ST20-AS1	6.91193	4.7811e-12	4.38465e-11	1.16582
						VSIG10	8.25009	1.5827e-16	1.86101e-15	1.16507
						WDR26	10.1352	3.85485e-24	6.48171e-23	1.15183
						GBA	5.77025	7.91531e-09	5.80981e-08	1.14727
						CTNNB1	4.88863	1.01541e-06	6.14056e-06	1.1414
						FURIN	4.788	1.68449e-06	9.94957e-06	1.13717
						EGLN1	9.79058	1.23585e-22	1.95491e-21	1.13337
						FGF11	6.93479	4.06817e-12	3.74268e-11	1.12947
						TOX3	8.2182	2.06572e-16	2.4108e-15	1.12936
						HILPDA	5.36313	8.17918e-08	5.52217e-07	1.12119
						SLC10A7	4.51336	6.38083e-06	3.54597e-05	1.11897
						FAM214A	8.46042	2.6641e-17	3.31909e-16	1.11711
						PAM	6.93239	4.13804e-12	3.80523e-11	1.114
						CFB	6.44991	1.11916e-10	9.46784e-10	1.11324
						C1QTNF1	5.98242	2.19849e-09	1.69073e-08	1.11277
						ENPP4	4.92935	8.25053e-07	5.01631e-06	1.11259
						GCNT1	5.42036	5.9478e-08	4.06707e-07	1.11159
						MBL2	5.28817	1.23546e-07	8.19134e-07	1.1112
						ERLEC1	7.20533	5.79022e-13	5.66325e-12	1.1104
						GSPT2	5.0259	5.01063e-07	3.11648e-06	1.10897
						LYRM9	6.22883	4.6994e-10	3.78469e-09	1.10865
						RUNX1	5.95247	2.64121e-09	2.01365e-08	1.10373
						TMPRSS2	6.89902	5.23641e-12	4.79355e-11	1.10091
						SEMA6D	5.70225	1.18238e-08	8.5549e-08	1.09976
						ABHD17C	4.7615	1.92159e-06	1.12909e-05	1.09895
						ALCAM	8.36693	5.91382e-17	7.16543e-16	1.09806
						FAM3B	7.51133	5.85299e-14	6.0359e-13	1.09698
						CDK14	6.69441	2.16541e-11	1.90247e-10	1.09572
						SNX18	6.95974	3.40891e-12	3.15189e-11	1.0942
						IL1R1	9.11595	7.79837e-20	1.08551e-18	1.09345
						RIC8B	4.09263	4.26505e-05	0.000215966	1.09318
						SYAP1	6.5798	4.7107e-11	4.05616e-10	1.08968
						POGK	9.92406	3.27178e-23	5.25739e-22	1.08875
						BCAM	6.72015	1.8154e-11	1.60609e-10	1.08799
						MGAT4A	7.11594	1.1115e-12	1.0696e-11	1.08611
						SERINC5	9.27943	1.70392e-20	2.43873e-19	1.08575
						RIN2	4.87768	1.07342e-06	6.47402e-06	1.08503
						RP11-140K17.3	6.54499	5.94996e-11	5.09512e-10	1.08443
						IRF1	7.14714	8.86063e-13	8.5836e-12	1.08287
						AFMID	8.42213	3.69698e-17	4.56666e-16	1.08189
						B3GNT5	7.32927	2.31412e-13	2.31355e-12	1.08172
						SNTB1	8.39349	4.71929e-17	5.77324e-16	1.07873
						GALNT1	8.19156	2.57864e-16	2.99905e-15	1.07588
						MBNL2	8.65757	4.81921e-18	6.2416e-17	1.0752
						MAML3	6.33168	2.42503e-10	1.99821e-09	1.07141
						SMAD5	9.38387	6.35952e-21	9.27202e-20	1.07022
						CPEB4	7.67434	1.6627e-14	1.76212e-13	1.06993
						SLC12A2	5.84534	5.05542e-09	3.76789e-08	1.06959
						SAA2	7.04792	1.81611e-12	1.71832e-11	1.06412
						APP	4.09097	4.29567e-05	0.000217462	1.06286
						DPYD	4.12288	3.74165e-05	0.000190509	1.06214
						OSBPL9	9.06237	1.27642e-19	1.75984e-18	1.06006
						NR1H4	4.8449	1.26677e-06	7.57935e-06	1.05967
						MYO1B	8.37726	5.41751e-17	6.59559e-16	1.05906
						VPS41	6.0363	1.5769e-09	1.22337e-08	1.05872
						PPP2R1B	9.25749	2.09295e-20	2.98498e-19	1.058
						IP6K3	8.06827	7.13041e-16	8.07543e-15	1.05734
						TMEM45B	4.45336	8.45354e-06	4.63563e-05	1.04923
						SLC1A3	7.3167	2.54152e-13	2.53216e-12	1.04685
						AGAP1	8.35122	6.75623e-17	8.13272e-16	1.04568
						TMCC1	9.06227	1.27767e-19	1.76037e-18	1.0438
						NFE2L1	7.95685	1.76475e-15	1.955e-14	1.0413
						PHKG1	4.94276	7.7025e-07	4.70001e-06	1.03999
						PANK1	5.36169	8.24487e-08	5.56467e-07	1.03862
						RP11-108M9.4	8.15712	3.43109e-16	3.95199e-15	1.03846
						ACSF2	6.94132	3.88452e-12	3.57534e-11	1.03518
						PGPEP1	9.03965	1.57171e-19	2.15526e-18	1.03508
						ALAS1	5.96872	2.39121e-09	1.832e-08	1.03299
						STAT3	8.37287	5.62315e-17	6.82547e-16	1.03079
						TNRC6B	9.92566	3.21956e-23	5.17758e-22	1.03004
						TPP1	6.86895	6.46781e-12	5.89686e-11	1.02874
						OXT	6.54354	6.00774e-11	5.14244e-10	1.02787
						ARID5B	7.28227	3.28241e-13	3.25435e-12	1.02728
						COL4A5	9.33163	1.04255e-20	1.5038e-19	1.026
						TAB3	8.95635	3.3562e-19	4.52284e-18	1.02103
						RANBP6	5.05441	4.31733e-07	2.70099e-06	1.02045
						PFKFB4	6.35423	2.09479e-10	1.73597e-09	1.01909
						ZMIZ2	7.54523	4.51477e-14	4.67724e-13	1.01861
						CLGN	5.04888	4.44415e-07	2.77606e-06	1.01518
						GGCX	8.12926	4.31915e-16	4.94122e-15	1.01456
						UBE2H	6.59835	4.15753e-11	3.59051e-10	1.01405
						PIAS1	7.28645	3.18236e-13	3.15824e-12	1.01367
						LINC01184	6.9033	5.08096e-12	4.65334e-11	1.01266
						CRIM1	5.76765	8.03855e-09	5.89174e-08	1.00995
						PPM1L	7.39089	1.4585e-13	1.47192e-12	1.00189
						PET100	7.15013	8.66936e-13	8.40232e-12	1.00062

## Sheet: D23 FXR
Logfold change threshold = 1.0						Logfold change threshold = 1.0
p-value threshold = 0.01, Wilcoxon-rank-sum test						p-value threshold = 0.01, Wilcoxon-rank-sum test
Negative log foldchange compared to GFP control						Positive log foldchange compared to GFP control
FXR_names	FXR_scores	FXR_pvals	FXR_pvals_adj	FXR_logfoldchanges		FXR_names	FXR_scores	FXR_pvals	FXR_pvals_adj	FXR_logfoldchanges
ARHGAP40	21.1616	2.1587e-99	5.04217e-98	-6.62516		SYT7	21.2565	2.86855e-100	6.97725e-99	4.00972
DERL3	21.2406	4.02672e-100	9.6851e-99	-6.58213		MT-CO3	23.9317	1.43359e-126	8.43213e-124	2.94897
RASGRP1	22.5762	7.42377e-113	4.8517e-111	-6.45917		LINC00659	21.6842	2.89362e-104	8.66746e-103	2.8859
ALB	27.4222	1.48948e-165	1.07077e-162	-4.68927		LBP	23.8578	8.39916e-126	4.52855e-123	2.83033
FGF19	22.0294	1.50472e-107	5.59515e-106	-4.3195		RP11-462L8.1	20.9573	1.6112e-97	3.4067e-96	2.43658
LPO	21.2845	1.58052e-100	3.88821e-99	-3.85908		CLNK	22.4057	3.46296e-111	1.73685e-109	2.09043
CHST2	23.181	7.08704e-119	2.08423e-116	-3.11735		TAPBP	21.559	4.3566e-103	1.22023e-101	2.08537
PTGS2	21.4953	1.72386e-102	4.70606e-101	-2.97556		FAM111B	22.2544	1.02315e-109	4.66184e-108	2.01293
CXCL5	21.6193	1.18334e-103	3.40277e-102	-2.91939		POLQ	21.1727	1.704e-99	4.00906e-98	1.91689
RP4-621F18.2	21.6825	3.00189e-104	8.95034e-103	-2.65068		PCSK6	21.9369	1.15439e-106	3.97283e-105	1.70873
ZNF488	21.6905	2.52156e-104	7.58813e-103	-2.55821		RP11-115H18.1	22.3202	2.35399e-110	1.1117e-108	1.55293
COL8A1	22.7899	5.77543e-115	5.8386e-113	-2.54495		CXCL2	22.4384	1.6622e-111	8.88795e-110	1.43535
MT1B	23.2947	5.0148e-120	2.16305e-117	-2.54335		SOCS3	30.7641	7.90949e-208	6.3968e-205	1.28871
LINC00520	22.7762	7.90046e-115	7.864e-113	-2.17641		TRBV30	21.1476	2.90432e-99	6.73511e-98	1.28191
ARHGAP20	21.5016	1.50443e-102	4.12444e-101	-2.01654		AC131097.4	22.5549	1.20108e-112	7.69403e-111	1.20216
FAM25G	23.2105	3.56581e-119	1.15354e-116	-1.98673		AC018647.3	21.7962	2.52327e-105	7.92502e-104	1.17421
SCEL	22.7502	1.42868e-114	1.37963e-112	-1.96895		RP11-334A14.8	22.028	1.55409e-107	5.7457e-106	1.01158
EVA1A	23.2072	3.84904e-119	1.18587e-116	-1.88354
RP11-568A7.4	22.5365	1.8226e-112	1.13387e-110	-1.81505
MAMDC2	23.0839	6.71347e-118	1.60875e-115	-1.79312
KRTAP2-3	21.2124	7.33897e-100	1.75069e-98	-1.65973
RP11-263K19.4	22.9394	1.87892e-116	3.19912e-114	-1.51327
MT1M	22.3915	4.76074e-111	2.33349e-109	-1.508
RP11-181E10.3	22.4091	3.21078e-111	1.63573e-109	-1.4255
MPP4	22.1073	2.68903e-108	1.07395e-106	-1.39167
CDH13	23.1466	1.57218e-118	3.94408e-116	-1.27768
SPRR2A	21.3846	1.85841e-101	4.86797e-100	-1.14604
NCAM1	22.172	6.4013e-109	2.72476e-107	-1.00987

## Sheet: D23 RXRA
Logfold change threshold = 1.0						Logfold change threshold = 1.0
p-value threshold = 0.01, Wilcoxon-rank-sum test						p-value threshold = 0.01, Wilcoxon-rank-sum test
Negative log foldchange compared to GFP control						Positive log foldchange compared to GFP control
RXRA_names	RXRA_scores	RXRA_pvals	RXRA_pvals_adj	RXRA_logfoldchanges		RXRA_names	RXRA_scores	RXRA_pvals	RXRA_pvals_adj	RXRA_logfoldchanges
PSRC1	16.9902	9.70371e-65	2.02526e-63	-6.71598		CEP55	17.5621	4.80318e-69	1.49407e-67	3.5702
P2RX5	18.2528	1.96427e-74	1.39996e-72	-6.17675		RP11-462L8.1	16.9995	8.27874e-65	1.73907e-63	3.40558
KIF18A	17.3554	1.79587e-67	4.762e-66	-4.00608		CLNK	18.4707	3.55374e-76	4.69239e-74	2.38603
MT1B	18.6323	1.75637e-77	5.41128e-75	-3.38706		RP11-181E10.3	17.348	2.04186e-67	5.39219e-66	2.37814
CALCB	17.9276	7.18248e-72	3.0373e-70	-2.77271		FAM111B	17.8071	6.2209e-71	2.35376e-69	2.06107
ADPRHL1	18.0649	6.02084e-73	3.01975e-71	-2.31868		RP11-115H18.1	17.3966	8.76076e-68	2.40179e-66	1.87907
AC018647.3	17.5216	9.80625e-69	2.91039e-67	-2.20389		LINC00704	18.2427	2.36654e-74	1.62889e-72	1.87323
RP11-263K19.4	18.4916	2.41096e-76	3.31891e-74	-1.77519		MT-CO2	18.5898	3.88331e-77	8.97322e-75	1.57678
RP11-334A14.8	17.9971	2.05343e-72	9.22617e-71	-1.52871		FGF19	17.479	2.07271e-68	6.04075e-67	1.30217
UHRF1	17.0866	1.86786e-65	4.15295e-64	-1.51657		APOE	17.2921	5.39453e-67	1.38502e-65	1.27353
TENM2	18.7645	1.47309e-78	1.19136e-75	-1.14506		AC131097.4	18.1285	1.89832e-73	1.07738e-71	1.01017
COL8A1	18.1153	2.41397e-73	1.3349e-71	-1.07971
DAW1	18.255	1.88864e-74	1.37297e-72	-1.05412
KIF11	17.375	1.27711e-67	3.4286e-66	-1.02389

## Sheet: D23 ATF5
Logfold change threshold = 1.0						Logfold change threshold = 1.0
p-value threshold = 0.01, Wilcoxon-rank-sum test						p-value threshold = 0.01, Wilcoxon-rank-sum test
Negative log foldchange compared to GFP control						Positive log foldchange compared to GFP control
ATF5_names	ATF5_scores	ATF5_pvals	ATF5_pvals_adj	ATF5_logfoldchanges		ATF5_names	ATF5_scores	ATF5_pvals	ATF5_pvals_adj	ATF5_logfoldchanges
IGSF3	6.67679	2.4423e-11	1.62904e-09	-8.2931		C5orf24	6.12521	9.05629e-10	4.57767e-08	5.37817
CSTB	9.05567	1.35736e-19	2.58297e-17	-5.51513		DNAJB9	6.25605	3.94847e-10	2.14677e-08	4.66282
LEAP2	6.27495	3.49746e-10	1.91767e-08	-4.48446		INHBE	6.0423	1.51933e-09	7.07199e-08	4.48698
DHCR24	7.30109	2.85442e-13	2.7159e-11	-3.6764		AJUBA	8.35318	6.64495e-17	1.02364e-14	4.36306
C3	8.23204	1.84048e-16	2.76928e-14	-3.65165		FURIN	7.76674	8.05314e-15	9.47342e-13	3.78186
ABCC3	7.53025	5.06432e-14	5.55358e-12	-3.13328		MARVELD3	7.26772	3.65611e-13	3.37929e-11	3.6801
GADD45B	7.21643	5.3372e-13	4.79606e-11	-2.18085		PARP9	6.54026	6.14105e-11	3.97326e-09	3.47853
CTNNB1	6.06845	1.29149e-09	6.09924e-08	-2.02447		EGR1	11.1779	5.23386e-29	1.99195e-26	3.46316
HP	7.45481	8.9996e-14	9.39151e-12	-1.90021		PFKFB3	6.70381	2.0305e-11	1.38288e-09	3.44319
SLC9A3R1	6.82798	8.61162e-12	6.40428e-10	-1.76832		TP53INP1	14.8114	1.2358e-49	1.59913e-46	3.31502
GALNT1	6.01746	1.77176e-09	8.01629e-08	-1.72802		JUN	10.0988	5.5934e-24	1.44757e-21	3.30471
IGFBP4	6.15283	7.61106e-10	3.97126e-08	-1.705		CBX4	6.78905	1.12876e-11	8.20569e-10	3.30346
FGF2	6.90819	4.90862e-12	3.7808e-10	-1.63584		PARP14	7.1602	8.05581e-13	7.13988e-11	3.14163
CTSD	6.42583	1.31155e-10	7.93058e-09	-1.57194		MTHFS	9.53175	1.54661e-21	3.33551e-19	3.07934
SPSB1	6.29116	3.15096e-10	1.75747e-08	-1.48007		APOC3	9.27427	1.7884e-20	3.73255e-18	3.06957
STOM	6.17812	6.48708e-10	3.46871e-08	-1.45315		SERPINA5	11.318	1.06859e-29	4.60918e-27	3.06148
PPP3CA	8.67933	3.98107e-18	6.7783e-16	-1.42249		RBCK1	6.76408	1.34158e-11	9.64446e-10	2.91418
SNHG25	9.58083	9.62718e-22	2.14786e-19	-1.31123		NDST1	7.27225	3.5354e-13	3.31508e-11	2.75516
DGAT2	6.6632	2.67925e-11	1.76885e-09	-1.25769		APOB	14.7734	2.17319e-49	2.34342e-46	2.63952
VWA1	6.37033	1.88621e-10	1.11961e-08	-1.18593		CGA	23.1698	9.19065e-119	1.48659e-115	2.57102
SLC39A14	9.6763	3.80225e-22	8.78591e-20	-1.07052		MFAP3L	6.02604	1.68026e-09	7.65584e-08	2.43732
NNMT	11.2001	4.07319e-29	1.6471e-26	-1.04861		AGPAT2	6.03343	1.60511e-09	7.36528e-08	2.42407
						HLA-B	6.83721	8.07491e-12	6.07496e-10	2.40775
						IL6ST	10.5807	3.66194e-26	1.12823e-23	2.39351
						CLGN	6.47178	9.68561e-11	6.07366e-09	2.37578
						AGT	6.72818	1.71799e-11	1.2082e-09	2.34554
						FGB	7.39382	1.42673e-13	1.42014e-11	2.30393
						MAT1A	6.07057	1.27458e-09	6.06361e-08	2.26018
						GLCE	8.9571	3.33344e-19	6.16211e-17	2.25595
						FLRT2	6.40378	1.51574e-10	9.08038e-09	2.18651
						SERPIND1	7.22771	4.91214e-13	4.47628e-11	2.18322
						SORBS2	11.6737	1.73726e-31	8.02862e-29	2.09446
						PRSS2	6.18981	6.02368e-10	3.24777e-08	1.96356
						GPC6	7.65354	1.95526e-14	2.25903e-12	1.93853
						TRIB3	6.4744	9.51885e-11	6.03794e-09	1.8693
						EGR2	7.34542	2.0512e-13	2.0108e-11	1.67568
						HSPA8	7.14813	8.79682e-13	7.69128e-11	1.67142
						DNAJA1	6.70956	1.95206e-11	1.35804e-09	1.66032
						SPINK1	12.0319	2.41399e-33	1.20142e-30	1.58584
						SNTB1	6.74667	1.51279e-11	1.07558e-09	1.5829
						RP11-680C21.1	6.0844	1.16931e-09	5.60405e-08	1.5585
						IGFBP1	7.85435	4.01862e-15	4.90575e-13	1.48944
						MT-ATP6	10.9822	4.65457e-28	1.67306e-25	1.43294
						LARP6	8.69674	3.41544e-18	5.97241e-16	1.41392
						ABCC6	6.94947	3.66665e-12	2.92879e-10	1.37191
						ATF3	6.12673	8.97041e-10	4.56996e-08	1.28629
						DDIT4	6.30956	2.79836e-10	1.62449e-08	1.25219
						MT-CYB	10.7865	3.98513e-27	1.35704e-24	1.23082
						MT-ND2	7.49612	6.57355e-14	7.08848e-12	1.07739
						SLC7A2	7.63704	2.22274e-14	2.523e-12	1.07041
						FOS	7.40118	1.34979e-13	1.36455e-11	1.06478

## Sheet: D23 HLF
Logfold change threshold = 1.0						Logfold change threshold = 1.0
p-value threshold = 0.01, Wilcoxon-rank-sum test						p-value threshold = 0.01, Wilcoxon-rank-sum test
Negative log foldchange compared to GFP control						Positive log foldchange compared to GFP control
HLF_names	HLF_scores	HLF_pvals	HLF_pvals_adj	HLF_logfoldchanges		HLF_names	HLF_scores	HLF_pvals	HLF_pvals_adj	HLF_logfoldchanges
RASIP1	12.8465	8.99872e-38	1.9939e-36	-6.77086		RBP4	22.6188	2.83364e-113	3.05561e-110	4.09361
LINC01315	13.5222	1.15599e-41	5.88918e-40	-5.08535		CLNK	13.127	2.30523e-39	6.42882e-38	3.10483
RP11-200A1.1	13.7173	8.0043e-43	6.68652e-41	-4.93176		DSCAM-AS1	12.7492	3.15127e-37	6.51397e-36	3.09493
MT1B	14.1527	1.79822e-45	5.05847e-43	-4.51251		PECR	16.1904	5.89385e-59	2.93333e-56	2.59564
AC002456.2	13.1479	1.75057e-39	4.97312e-38	-3.53396		HGD	12.9495	2.36623e-38	5.69126e-37	2.46963
NXPE3	12.848	8.8218e-38	1.96817e-36	-2.98099		AP001626.2	13.5957	4.24648e-42	2.54396e-40	2.36524
P2RX5	12.9312	3.00246e-38	7.11571e-37	-2.92721		RP11-181E10.3	13.406	5.57966e-41	2.20301e-39	1.90291
ODAM	14.147	1.94919e-45	5.25469e-43	-2.79399		LINC00659	12.9297	3.06116e-38	7.22837e-37	1.85254
AK8	13.218	6.9097e-40	2.12885e-38	-2.54737		TAGLN3	12.7317	3.93992e-37	8.0414e-36	1.79136
CLU	14.0213	1.15556e-44	2.67017e-42	-2.45046		RP11-334A14.8	13.9806	2.04712e-44	4.41496e-42	1.76795
FAM218A	12.8016	1.60607e-37	3.44081e-36	-2.14581		SLC16A6	14.7046	6.01917e-49	2.434e-46	1.7568
DERL3	12.6489	1.13388e-36	2.15138e-35	-1.93943		FGF19	13.1196	2.54163e-39	7.02749e-38	1.74351
AC131097.4	13.9439	3.42658e-44	6.52059e-42	-1.87523		RP1-276N6.2	12.783	2.03991e-37	4.31315e-36	1.46291
LINC01220	13.2874	2.73789e-40	9.27443e-39	-1.4915		FAM111B	13.2899	2.64958e-40	9.02251e-39	1.44777
CHST2	14.4913	1.37542e-47	4.68367e-45	-1.2081		TRBV30	13.1935	9.55924e-40	2.87666e-38	1.43465
CH17-302M23.1	13.8904	7.24366e-44	1.17166e-41	-1.17063		MT-CO2	14.6373	1.62313e-48	6.17742e-46	1.24894
LINC00520	13.4024	5.85025e-41	2.29401e-39	-1.06843		LINC00704	13.4115	5.17571e-41	2.06709e-39	1.15406
RP4-621F18.2	13.4531	2.95178e-41	1.30808e-39	-1.04871		KIF11	12.8468	8.95865e-38	1.99184e-36	1.08958
CISD3	13.8788	8.51526e-44	1.26573e-41	-1.03811
CORO6	13.4316	3.95026e-41	1.65962e-39	-1.0134
