# Supplementary material for: Single-cell atlas of human liver development reveals pathways directing hepatic cell fates
Source: Nat Cell Biol. Author manuscript; Available in PMC 2024 Dec 7. (PMC7617064; doi:10.1038/s41556-022-00989-7)
Supplement: Figure 1 Source Data [file EMS151900-supplement-Figure_1_Source_Data.xlsx]

## Sheet: Hepatocyte_stage-specific DEG
Global/stage-specific DEG analyses
Logfold change threshold = 1.0
p-value threshold = 0.01, Wilcoxon-rank-sum test
HB1 stage-specific DEG					HB2 stage-specific DEG					FH1 stage-specific DEG					FH2 stage-specific DEG					AH stage-specific DEG
HB1_names	HB1_scores	HB1_pvals_adj	HB1_logfoldchanges		HB2_names	HB2_scores	HB2_pvals_adj	HB2_logfoldchanges		FH1_names	FH1_scores	FH1_pvals_adj	FH1_logfoldchanges		FH2_names	FH2_scores	FH2_pvals_adj	FH2_logfoldchanges		AH_names	AH_scores	AH_pvals_adj	AH_logfoldchanges
NPW	90.4681	0	4.59705		MT1H	32.8061	1.77185e-156	4.00261		CYP3A7	50.1023	0	3.73957		FXYD1	44.1822	1.81605e-239	3.20181		SAA1	198.423	0	15.6052
SPINK1	86.2469	0	5.12162		MT-CYB	30.4601	3.91223e-148	1.83263		ALB	49.9434	0	3.00428		ALB	38.8253	3.02757e-182	3.328		HP	164.922	0	6.11289
SRSF9	81.9797	0	3.42847		MT-CO1	30.1999	1.74973e-146	1.80066		F2	49.2376	0	2.75458		PRAP1	35.6797	1.93485e-172	3.00877		CYP2E1	152.696	0	14.2011
BRI3	79.3755	0	3.42586		MT-ATP6	29.5597	1.34746e-145	1.78658		APOH	46.8952	0	2.77421		ANGPTL3	35.0654	7.41695e-176	2.74807		SAA2	134.95	0	15.8071
SRM	75.5046	0	3.83515		MT-ND4	29.2522	2.40208e-143	1.83894		LIPC	46.4418	0	2.84952		CYP3A7	33.7123	3.11061e-163	3.52562		APCS	126.133	0	7.66977
FST	73.7057	0	3.6791		AMN	29.2107	9.85048e-146	2.46616		GSTA1	45.8494	0	3.34009		LEPR	33.0746	1.19457e-166	2.88388		NNMT	122.249	0	9.22098
GLRX5	73.3408	0	3.33397		MT1G	28.9352	2.85298e-132	2.85383		AMBP	45.0349	1.13847e-296	2.51803		GC	31.2473	7.32145e-149	2.8333		ADH1B	119.542	0	8.20818
MARCKS	71.1928	0	3.53479		ODC1	28.268	1.13189e-136	2.60743		MT1H	44.8205	3.54661e-290	4.26126		RPS4Y1	30.59	3.02467e-129	5.75065		C9	118.671	0	9.49071
S100A11	70.947	0	3.52605		IGF2	28.2302	1.54991e-123	3.25243		VTN	44.7654	6.3146e-301	2.30803		AKR1C1	30.2768	1.11065e-146	2.65748		HSD17B6	117.625	0	7.48571
LAPTM4B	70.3358	0	3.4676		DUSP9	28.1935	3.14804e-133	2.52305		AC104389.1	44.4903	1.32286e-307	3.55882		CPS1	30.2548	4.85486e-134	2.03725		AZGP1	115.702	0	5.24014
RAC1	67.6334	0	2.99901		MEG3	28.0234	2.80494e-124	3.072		SERPINA4	44.2736	0	2.29306		S100A4	30.086	2.39667e-144	2.96357		CES1	112.955	0	9.19309
DUSP9	67.2327	0	3.3547		MT1E	27.7761	8.1404e-125	2.41802		GC	43.5473	3.08203e-297	2.71401		CFHR1	29.5057	1.15448e-140	2.77493		TAT	110.007	0	4.39287
FABP5	66.6346	0	3.60522		APOE	27.3417	6.31339e-127	2.07463		SERPINC1	43.5291	5.00546e-302	2.36973		CDR1-AS	29.0414	1.26989e-118	5.25783		CYP2C8	100.725	0	7.76441
SEC61G	65.4605	0	2.84078		MT-ND2	27.2751	1.04947e-126	1.55932		S100A4	43.4359	4.73663e-298	3.51676		MT1H	28.5819	3.18046e-122	3.99858		MAT1A	95.8466	0	3.63161
COTL1	65.2702	0	3.55161		EEF1A1	26.9196	1.04967e-117	2.61608		AHSG	43.4162	1.67896e-263	4.35343		CFH	28.5077	6.02833e-134	2.76008		ORM1	91.8281	0	3.40316
RPL39	64.233	0	2.88486		MT1F	26.8488	6.9649e-119	2.54663		ITIH1	43.3019	8.86486e-292	2.47204		MT1G	28.4995	1.93258e-121	3.13733		CYP2C9	91.2098	0	8.34345
S100A13	63.4703	0	3.10386		CYBA	26.4987	1.04565e-122	2.44183		HSPA1A	43.0136	1.82265e-297	3.18012		FAM178B	28.3181	6.83361e-132	3.28351		SLC22A1	88.7195	0	6.58147
YBX1	63.3572	0	2.91987		TPT1	26.4559	2.0374e-117	2.22277		GSN	42.8005	1.22989e-290	2.72167		S100A6	27.7105	3.3268e-126	2.63528		C1R	86.6464	0	3.71605
RPS2	63.0338	0	3.82105		SCD	26.2673	5.97039e-117	2.50082		HSPA1B	42.7281	4.14905e-288	3.35024		SLCO1B1	27.4437	4.72525e-118	3.3619		TAT-AS1	86.5594	0	7.96613
MZT2B	62.2313	0	2.90584		MT1M	25.6959	1.38629e-115	2.1027		APOA1	42.565	8.37757e-261	3.00744		MT1E	27.4341	3.6131e-116	2.67732		C4BPA	84.8906	0	4.83853
RPL26	61.6725	0	3.14203		AHSG	25.6372	2.08777e-106	3.39591		AFP	42.5643	6.27594e-254	5.49989		VTN	27.0801	7.66105e-118	2.10462		C8G	80.8973	0	4.99608
MARCKSL1	61.5023	0	3.13467		DLK1	25.5141	8.21173e-109	2.92675		AGT	42.4245	6.1868e-279	2.55605		PEG3	26.9151	1.5362e-121	2.40975		CRP	79.0248	0	10.2848
RPL34	61.4386	0	2.9231		MT-ND1	25.1999	2.78791e-113	1.40935		BCAM	41.6038	9.34326e-285	2.62869		SPP2	26.901	3.11011e-118	3.16562		SAA4	74.8962	0	3.75425
RPS28	61.3531	0	2.67989		AFP	25.1556	1.34703e-102	4.27173		PRAP1	41.341	4.7366e-278	2.65437		ATF5	26.8519	5.41792e-122	2.1241		CYP8B1	74.1485	0	3.91418
PFN1	61.3086	0	2.99195		APOM	24.9969	3.13886e-106	2.62286		SERPIND1	41.2126	1.42029e-274	2.39896		CLU	26.7053	7.77396e-118	1.92755		AOX1	73.523	0	5.25202
RPL36	61.0836	0	2.73103		GSTP1	24.8651	2.78733e-105	2.75692		ECH1	40.8678	2.96929e-267	2.34185		DHRS7	26.478	1.23446e-118	2.23863		LINC00844	73.0474	0	8.41909
RPL7	60.9134	0	3.484		RPL28	24.7056	4.49575e-103	2.25453		TM7SF2	40.6709	3.452e-264	2.54332		HAL	26.4743	1.26989e-118	2.38634		C1S	72.6106	0	2.68351
TMSB4X	60.8329	0	3.01124		RPS3A	24.6895	4.49575e-103	2.51415		DLK1	40.4889	3.80444e-246	3.52277		SLC7A2	26.4597	3.37684e-119	2.10543		HSD11B1	67.5948	0	30.1817
RPL21	60.5582	0	2.82243		MT-CO3	24.4557	9.92103e-107	1.40149		ITIH2	40.4771	2.53832e-254	2.66642		GSTA1	26.38	5.20453e-115	2.84053		F9	65.2523	0	4.28367
RPS18	60.2089	0	3.15947		MT-CO2	24.4429	1.40972e-108	1.60051		MT1G	40.2993	9.64401e-250	3.08595		ACSL4	26.3518	5.0501e-112	2.52542		BAAT	64.0325	0	3.28362
SPATS2L	59.7839	0	2.55121		ITIH1	24.3948	3.03343e-105	1.87275		PLG	40.125	9.37193e-268	1.98322		APOH	26.2356	4.84792e-113	2.34406		APOA5	63.1386	0	3.0545
RPL27A	59.7429	0	3.22793		ACTG1	24.2668	6.34872e-103	2.11874		F10	40.0982	2.85185e-264	2.37636		FGG	26.152	1.49572e-115	1.75561		CYP3A4	61.1386	0	8.64306
RPL12	59.6958	0	2.94113		HMGCS1	23.8492	2.42281e-100	2.33759		MT1E	39.8821	2.64786e-248	2.70171		PLIN2	25.9461	9.522e-115	2.32087		CYP2D6	60.8498	0	5.395
NGFRAP1	59.3813	0	3.0394		GNB2L1	23.8438	1.5466e-98	2.29409		CLU	39.315	2.45421e-258	1.98668		VCAM1	25.564	7.14496e-113	2.39362		FMO3	60.5563	0	7.04061
RPL35	59.2659	0	2.79354		NAP1L1	23.8167	1.32674e-102	2.03539		DONSON	38.9942	5.8585e-254	3.36545		F13B	25.3861	2.89629e-110	2.56927		GPX2	59.8854	0	4.78723
RPL36A	58.9506	0	2.52802		FADS2	23.7994	1.49829e-103	2.02149		PRDX2	38.9823	3.25154e-242	2.51027		ITIH3	25.2009	4.36355e-110	1.93648		AKR1C4	56.6452	0	4.3681
RPS19	58.9114	0	2.95239		MSMO1	23.7855	1.07188e-99	2.09775		S100A6	38.8915	3.66962e-254	3.01537		APOB	25.1201	4.79463e-99	2.14105		AQP9	56.2195	0	12.1264
WBP5	58.7568	0	2.92829		RBP1	23.6627	1.01955e-101	2.15659		EBP	38.8232	4.02555e-248	2.41098		LIPC	24.963	7.29781e-105	2.3272		ADH1C	55.1602	0	7.42259
RPL41	58.7351	0	2.47476		RPL7A	23.6595	4.88347e-98	2.24836		KNG1	38.8218	2.91068e-254	2.0274		ITIH2	24.5845	1.53378e-97	2.32343		FGL1	54.9188	0	2.47176
RPS15	58.7026	0	2.73548		MT-ND5	23.6183	4.58962e-100	1.32552		ARSE	38.7642	3.24006e-255	2.40813		ITIH1	24.5289	9.81289e-100	2.03352		RP11-434D9.1	54.8098	0	10.4851
RPL15	58.5833	0	3.26159		RPSA	23.5003	1.35751e-96	2.25702		TMEM176B	38.6217	1.02669e-250	2.04886		MT1F	24.526	6.01783e-97	2.5795		MFSD2A	53.617	0	8.3749
RPS14	58.2387	0	3.11254		PABPC1	23.4825	5.2083e-100	1.77266		MST1	38.5394	2.3488e-252	2.09082		AGT	24.4669	7.52004e-98	2.12636		TTC36	53.2834	0	3.90568
OSTC	58.2299	0	2.95662		YBX1	23.4545	1.55065e-99	2.02094		PHYH	38.5146	1.65387e-247	2.30793		NUPR1	23.9884	1.56816e-101	1.92624		RP11-403I13.5	52.2882	0	9.40144
PEG10	57.8845	0	3.54134		RPS3	23.447	2.10858e-95	2.41964		CD63	38.1653	1.57067e-233	2.38894		IGFBP1	23.6777	1.05872e-98	2.82942		ORM2	51.5055	0	1.96578
TMEM258	57.8202	0	2.60924		RPL9	23.3838	3.33466e-96	2.03604		C2	38.028	1.4646e-247	2.06103		PLG	23.4982	4.78499e-95	1.63188		SLPI	50.7026	0	5.94883
C14orf2	57.8018	0	2.24352		EEF2	23.3758	2.6728e-97	1.77146		UBB	37.9841	2.90366e-233	2.22626		A2M	23.0931	1.62005e-89	1.86446		CYP2B6	48.8242	0	12.2549
ODC1	57.7637	0	3.15941		GSN	23.3424	6.23734e-100	2.09007		GPC3	37.9736	6.77152e-222	3.3542		AMBP	22.8193	9.72442e-89	1.94992		AR	47.84	0	5.29277
RPL22L1	57.7038	0	3.07253		SERPINA5	23.338	4.64361e-97	1.92261		ATP5B	37.686	4.66369e-236	2.2734		PTP4A1	22.8083	8.4093e-93	1.66433		UGT2B7	47.5057	0	2.86807
POLR2L	57.3067	0	2.17324		MT2A	23.3219	4.54695e-97	1.68959		UBC	37.5024	2.04264e-241	2.13014		FGA	22.6357	1.62005e-89	1.39294		DEFB1	46.4744	0	8.05378
RPL35A	57.3066	0	2.94709		GPC3	23.2787	1.66725e-94	2.73837		ALDOB	37.3516	6.23086e-234	1.90544		TMEM123	22.4901	1.64709e-89	1.68265		C3	46.2595	0	1.76501
RPS27A	57.2561	0	2.98759		RPL10A	23.277	1.30808e-94	2.22004		DHRS7	37.3126	1.45278e-239	2.24287		EIF1AY	22.4549	5.8756e-83	4.67908		HAO2	46.0649	0	4.96469
RPS8	57.184	0	3.11092		RPS4X	23.1883	2.82785e-93	2.35921		H2AFJ	37.0801	2.14973e-228	2.34616		KNG1	22.4488	5.73978e-90	1.73205		GLYAT	45.8355	0	3.73899
RPL6	56.9718	0	2.99258		GNAS	23.0843	1.28275e-97	1.76145		GSTP1	37.069	9.24341e-213	3.09429		APOA1	22.4201	7.80319e-83	2.3502		LINC01485	45.599	0	8.8293
RPS4X	56.927	0	3.36355		NACA	23.057	1.30808e-94	2.00499		HLA-A	36.8519	3.12123e-233	2.08783		MT2A	22.373	1.18974e-87	1.84966		LRG1	45.4955	0	2.0738
USMG5	56.8431	0	2.13838		S100A10	23.05	1.89905e-95	2.00988		GALK1	36.6153	6.97149e-231	2.26829		AHSG	22.3469	2.47165e-81	3.32144		TSKU	44.4733	0	2.80032
RPS6	56.7476	0	3.21112		RPL29	22.999	7.81752e-93	2.17281		APOM	36.4722	1.25244e-209	2.89916		F2	22.2671	1.49176e-86	1.92097		IGF1	43.745	0	5.72026
DYNLL1	56.6098	0	2.89721		RPLP0	22.9413	1.44598e-91	2.15048		PRDX1	36.2214	4.78801e-216	2.20844		SERPINC1	22.0377	3.56757e-87	1.84313		CES2	43.4156	0	2.16608
RPS13	56.5133	0	2.9129		RPS8	22.907	1.35838e-91	2.15527		TECR	36.1226	1.50892e-225	2.14073		AC104389.1	21.9045	5.98419e-87	2.60697		ACSL1	42.8289	0	1.76759
HMGN1	56.4727	0	2.68063		KANSL1-AS1	22.8896	2.03189e-94	2.63165		ACAT2	36.0352	9.85252e-224	2.35273		FABP1	21.7333	5.45625e-80	2.36171		CCL16	42.3556	0	3.71035
RPS26	56.3945	0	2.48047		RPS2	22.8809	1.96783e-91	2.46929		MT-ND2	35.818	2.33101e-221	1.63102		C5	21.7228	5.46913e-86	1.63664		CFH	41.7774	0	2.08521
RPS3	56.3619	0	3.37925		MDK	22.7902	1.05611e-93	2.22331		SLC39A5	35.7674	1.12309e-220	2.08208		ALDOB	21.6056	2.48874e-83	1.63898		GNMT	41.6721	0	2.26448
RPS15A	56.3465	0	2.90488		RPS5	22.7657	8.35115e-91	2.17694		F12	35.755	6.43665e-224	1.84851		AFP	21.3247	3.73533e-75	4.07252		LBP	41.6269	0	2.57164
KRT10	56.3062	0	2.6323		ZFAS1	22.6814	1.925e-93	1.91967		ASGR2	35.4634	4.52554e-215	1.83242		HSPA1A	21.3174	5.34536e-82	2.1389		ACSM5	41.5559	0	3.5013
OST4	56.2207	0	2.58215		RPS23	22.4923	4.15968e-89	2.11582		HSD17B2	35.3863	5.45111e-220	2.15988		TM4SF4	21.261	1.50142e-81	1.62661		SDS	41.4428	0	5.14828
RPL23	56.184	0	2.74378		RPL30	22.4587	4.52715e-90	1.8981		SERPINF1	35.0795	1.0699e-209	2.04429		MALAT1	21.2329	1.03779e-76	2.14921		HAO1	40.8436	0	2.90064
TCEAL8	56.0783	0	2.68697		RPL5	22.4516	7.82377e-90	2.10581		TFR2	34.9813	5.07798e-216	1.87059		OAT	21.1264	5.06723e-82	1.94112		PON1	37.9547	1.80879e-282	2.39652
TIMM13	56.0687	0	2.49831		EEF1B2	22.415	2.85708e-91	2.09714		FABP1	34.7276	2.74632e-199	2.64836		SMIM1	21.0946	1.75875e-81	1.89146		CYP2A6	37.6615	1.12745e-262	8.08093
RPL10	55.927	0	3.19256		SERPINA6	22.3576	5.75336e-91	2.19777		SERPINA11	34.6259	1.47827e-212	2.1148		MGST3	21.0349	2.94639e-79	1.72783		ACSM2B	37.3992	1.17016e-278	1.43135
NPM1	55.9007	0	3.0458		RPL15	22.3445	3.59045e-88	2.1717		MGST3	34.5512	1.56468e-208	2.01419		TM4SF5	21.0009	6.42811e-80	1.79506		CXCL2	37.2957	3.34052e-267	3.40165
MAP2K2	55.8819	0	3.19213		RPS12	22.3118	2.01177e-88	1.96068		RBP4	34.5262	3.78096e-202	1.95119		TFR2	20.9616	3.29277e-80	1.57528		ABCC3	36.7597	6.91327e-260	3.24405
RPL18A	55.8312	0	3.02101		RPL31	22.3108	9.80103e-88	1.84272		HLA-C	34.3073	3.33409e-209	1.97925		ECH1	20.9608	6.09942e-79	1.81621		NFIA	35.4268	1.69181e-248	2.27008
EIF5A	55.729	0	2.50758		TMEM97	22.2468	3.5887e-91	1.88417		ITM2B	34.2869	2.81141e-202	1.87726		MEG3	20.9564	6.45053e-74	2.57882		AFM	35.3285	2.08452e-248	2.48877
RPS27	55.5971	0	2.39028		H2AFJ	22.1792	7.9199e-90	1.85523		TM4SF5	34.2567	3.50419e-206	2.0428		TMEM176B	20.8287	3.59056e-79	1.65533		NFIC	35.3208	1.73149e-248	1.9433
RPL10A	55.5965	0	3.08669		RPS24	22.1623	2.89775e-87	1.99419		FAM178B	34.216	6.36786e-196	3.72815		DLK1	20.8246	1.63387e-74	2.67788		GPT	35.0464	1.07877e-240	2.63905
RPL32	55.4538	0	2.8476		BEX1	22.1573	2.03383e-87	2.32999		BLVRB	33.8998	3.85414e-205	2.0678		DST	20.6743	4.70985e-79	1.80441		UGT2B15	34.7442	5.61167e-232	4.88683
RPS23	55.4278	0	3.04829		RPL27A	22.1396	9.7471e-87	2.10259		FDPS	33.8338	2.50476e-199	2.46537		SLC51A	20.612	3.37573e-76	2.7502		ANO1	34.7233	7.12823e-231	4.63872
H1FX	55.3391	0	3.39847		APOA2	22.1303	2.07473e-86	2.13401		UROD	33.831	2.62144e-204	2.19123		SDSL	20.5823	2.14145e-78	1.91424		ACSM2A	34.529	2.0801e-240	1.4549
RPS29	55.3377	0	2.4148		LGALS2	22.1156	1.82787e-91	1.96272		FOS	33.7189	1.87797e-193	3.20688		GSN	20.4906	3.753e-74	1.86951		HPGD	34.4235	8.81699e-232	3.05724
BTF3	55.3097	0	2.8587		RPS17	22.1024	5.23577e-87	1.9503		PPIB	33.7135	7.99447e-191	2.24811		CYP4A11	20.474	1.0656e-77	1.7626		FKBP5	34.2949	1.26694e-232	2.4678
RPL23A	55.1399	0	2.83211		RPL10	22.0361	1.18231e-85	2.16442		ADH5	33.6943	3.906e-200	2.02324		MT1HL1	20.3974	1.41863e-76	2.43962		NAMPT	34.2246	2.58259e-235	1.61535
RPL13	55.0359	0	2.86505		BTF3	22.0326	5.30926e-88	1.97314		KRT8	33.6857	7.50179e-200	1.97932		MT1M	20.3967	6.25719e-77	2.03474		CYP2C18	33.5171	3.86901e-216	5.31858
RPL28	55.0274	0	2.96289		COTL1	22.0118	4.14644e-91	2.16622		ADH1A	33.6487	1.49422e-202	2.15893		GPC3	20.2969	9.38825e-71	2.60769		SLC10A1	33.381	3.06283e-217	3.72348
SNRPN	54.9851	0	2.72696		RPL4	22.0043	1.84132e-87	2.01641		GGH	33.556	2.33374e-201	2.15313		SERPIND1	20.2697	3.80637e-74	1.7346		UGT1A1	33.3159	1.93377e-212	27.7279
RPL8	54.9119	0	3.04751		HSPA8	21.9686	3.54253e-89	1.92676		TMEM176A	33.4871	5.60346e-198	1.80016		TGFBI	20.2056	1.29782e-75	2.08656		PCK1	32.629	1.87665e-217	1.5565
RPL13A	54.9068	0	2.93499		CALR	21.9654	8.34815e-89	1.6056		A1BG	33.3933	4.15069e-199	1.71547		IGF2	20.1729	1.10813e-68	2.61404		RDH16	32.2416	3.23291e-210	1.85868
RPS24	54.7062	0	2.85064		RPL18A	21.9359	9.16373e-86	2.05492		SERPINA6	33.2656	5.35419e-190	2.48903		FGB	20.1677	3.03055e-74	1.20174		C6	32.2083	4.21319e-210	1.7269
SEC61B	54.6601	0	2.56565		ACSL4	21.9059	4.32638e-88	2.00271		HSPB1	33.2624	8.00281e-189	2.28143		AGPAT2	19.8974	7.84934e-74	1.88605		APOL1	32.1689	9.83467e-202	4.65684
PHPT1	54.52	0	2.46656		RPS7	21.8483	1.5466e-85	2.05113		PHGDH	33.1952	8.18603e-198	2.1147		HMGCS2	19.7834	5.19414e-73	1.42686		LINC01554	32.1159	1.55497e-199	7.08953
RPL3	54.4345	0	3.15139		FADS1	21.8338	2.12585e-88	2.0275		MAGED2	33.1657	1.33231e-197	2.16211		PHYH	19.6886	2.79331e-71	1.74988		AKR7A3	31.6614	1.61159e-196	4.24928
RPL37A	54.3467	0	2.54824		RPS27A	21.8331	2.43869e-85	1.97717		LMAN2	33.1608	2.37026e-195	1.86168		C2	19.5923	1.81605e-71	1.53023		APOF	31.6309	2.7729e-202	1.94721
LDHB	54.264	0	2.97714		RPL8	21.7944	5.79462e-85	2.08519		ACAA1	33.0048	1.04467e-194	1.73129		A1BG	19.4846	7.76172e-71	1.4614		HSD17B13	30.9192	2.77185e-187	5.19735
TMSB10	54.0729	0	2.94845		RPL7	21.7571	2.33772e-84	2.19789		SERPINA5	32.8982	7.52343e-186	2.09747		ARG1	19.4773	7.6797e-71	1.4878		PRG4	30.8298	6.01314e-195	1.86247
RPS5	54.002	0	3.04206		FDFT1	21.7548	3.98501e-88	1.89809		PF4	32.8906	2.60262e-185	3.47634		TMEM176A	19.438	3.27357e-70	1.54086		FAM99A	30.2833	4.47798e-185	2.61911
BEX1	53.9174	0	3.36595		RPL13A	21.7515	1.38984e-84	2.00355		SOAT2	32.8318	1.49937e-191	2.5456		SERPINA4	19.4131	3.103e-70	1.57339		ABCC9	30.1216	2.24079e-179	4.79325
RNF7	53.907	0	2.48804		GAPDH	21.7076	9.00507e-86	1.87596		CFHR1	32.7993	3.565e-194	2.46377		CD63	19.086	1.2128e-65	1.75694		KLF9	29.9664	1.46019e-181	2.54057
RPLP2	53.8604	0	2.51555		FAM3B	21.6951	4.0059e-88	2.2305		SERPINF2	32.7892	8.15036e-189	1.7774		SEPP1	19.0673	1.92505e-67	1.25274		THRSP	29.6351	3.75159e-173	6.4052
RPS10	53.8291	0	2.4591		RPL18	21.6873	7.69803e-85	1.88242		SLC22A9	32.7504	1.54235e-193	2.29176		TM7SF2	19.0622	9.83026e-67	1.79551		RP11-393N21.2	29.5999	6.02784e-173	6.07215
ZFAS1	53.7821	0	2.68052		RPS6	21.6313	1.1016e-83	2.12608		DHCR7	32.6961	2.07084e-192	2.05241		SLC38A4	18.7971	5.4753e-67	1.63861		ABHD2	29.4619	1.05722e-178	1.45963
NT5DC2	53.666	0	3.49899		RPS14	21.5666	3.33857e-83	2.01258		RHOC	32.6579	5.3069e-192	2.0484		GLS2	18.7835	2.09355e-65	2.49999		CHRDL2	29.4585	5.60494e-172	5.07505
ERH	53.6174	0	2.40503		SNHG23	21.4661	8.23011e-87	1.93939		MT1F	32.6463	3.6416e-179	2.42958		GOT1	18.7278	1.34055e-66	1.68429		MT-ATP8	29.4536	1.40105e-179	1.24368

## Sheet: Hepatocyte_stage-specific GO
Global/stage-specific gene ontology enrichment
algorithm = "elim", statistic = "fisher"
cutoff = 0.01
HB1 stage-specific GO enrichment							HB2 stage-specific GO enrichment							FH1 stage-specific GO enrichment							FH2 stage-specific GO enrichment							AH stage-specific GO enrichment
GO.ID	Term	Annotated	Significant	Expected	elimFisher		GO.ID	Term	Annotated	Significant	Expected	elimFisher		GO.ID	Term	Annotated	Significant	Expected	elimFisher		GO.ID	Term	Annotated	Significant	Expected	elimFisher		GO.ID	Term	Annotated	Significant	Expected	elimFisher
GO:0006614	SRP-dependent cotranslational protein targeting to membrane	96	48	0.53	< 1e-30		GO:0006614	SRP-dependent cotranslational protein targeting to membrane	96	33	0.54	< 1e-30		GO:0002576	platelet degranulation	124	13	0.71	2.5e-13		GO:0002576	platelet degranulation	124	18	0.69	5.6e-21		GO:0006805	xenobiotic metabolic process	118	18	0.65	3.5e-19
GO:0000184	nuclear-transcribed mRNA catabolic process, nonsense-mediated decay	121	47	0.66	< 1e-30		GO:0000184	nuclear-transcribed mRNA catabolic process, nonsense-mediated decay	121	34	0.69	< 1e-30		GO:0010951	negative regulation of endopeptidase activity	240	16	1.37	4.5e-13		GO:0010273	detoxification of copper ion	14	7	0.08	4.3e-13		GO:0006953	acute-phase response	47	10	0.26	6.6e-14
GO:0019083	viral transcription	177	48	0.97	< 1e-30		GO:0006413	translational initiation	194	34	1.1	< 1e-30		GO:0007597	blood coagulation, intrinsic pathway	18	5	0.1	4.5e-08		GO:0010951	negative regulation of endopeptidase activity	240	15	1.33	4.1e-12		GO:0042738	exogenous drug catabolic process	22	8	0.12	1.8e-13
GO:0006413	translational initiation	194	48	1.06	< 1e-30		GO:0019083	viral transcription	177	33	1	< 1e-30		GO:0051918	negative regulation of fibrinolysis	10	4	0.06	2.1e-07		GO:0071276	cellular response to cadmium ion	36	8	0.2	1.8e-11		GO:0019373	epoxygenase P450 pathway	19	6	0.1	5.9e-10
GO:0002181	cytoplasmic translation	97	18	0.53	4.2e-23		GO:0002181	cytoplasmic translation	97	14	0.55	2.5e-16		GO:0071276	cellular response to cadmium ion	36	5	0.21	1.8e-06		GO:0071294	cellular response to zinc ion	22	7	0.12	2e-11		GO:0042759	long-chain fatty acid biosynthetic process	27	6	0.15	6.2e-09
GO:0000028	ribosomal small subunit assembly	17	7	0.09	2.2e-12		GO:0010273	detoxification of copper ion	14	6	0.08	8.2e-11		GO:0043691	reverse cholesterol transport	17	4	0.1	2.3e-06		GO:0071280	cellular response to copper ion	28	7	0.16	1.4e-10		GO:0016098	monoterpenoid metabolic process	6	4	0.03	1.3e-08
GO:0006364	rRNA processing	199	14	1.09	9.4e-08		GO:0071276	cellular response to cadmium ion	36	7	0.2	1.1e-09		GO:0034375	high-density lipoprotein particle remodeling	17	4	0.1	2.3e-06		GO:0006882	cellular zinc ion homeostasis	35	7	0.19	7.6e-10		GO:0042573	retinoic acid metabolic process	32	6	0.18	1.9e-08
GO:0000027	ribosomal large subunit assembly	28	5	0.15	4e-07		GO:0071294	cellular response to zinc ion	22	6	0.12	2e-09		GO:0098869	cellular oxidant detoxification	94	8	0.54	2.8e-06		GO:0043687	post-translational protein modification	357	14	1.98	9.9e-09		GO:0006958	complement activation, classical pathway	134	9	0.74	5e-08
GO:0042273	ribosomal large subunit biogenesis	66	11	0.36	8.5e-06		GO:0071280	cellular response to copper ion	28	6	0.16	9.6e-09		GO:0055114	oxidation-reduction process	969	25	5.55	3.6e-06		GO:0007597	blood coagulation, intrinsic pathway	18	5	0.1	3.8e-08		GO:0042572	retinol metabolic process	45	6	0.25	1.6e-07
GO:0042274	ribosomal small subunit biogenesis	65	11	0.36	0.00013		GO:0006882	cellular zinc ion homeostasis	35	6	0.2	4e-08		GO:0006625	protein targeting to peroxisome	68	5	0.39	4.3e-05		GO:0030449	regulation of complement activation	108	8	0.6	1.5e-07		GO:0008210	estrogen metabolic process	32	5	0.18	8e-07
GO:0033119	negative regulation of RNA splicing	24	3	0.13	0.0003		GO:0034384	high-density lipoprotein particle clearance	14	4	0.08	9.3e-07		GO:0006882	cellular zinc ion homeostasis	35	4	0.2	4.6e-05		GO:0019433	triglyceride catabolic process	33	5	0.18	9.9e-07		GO:0006957	complement activation, alternative pathway	14	4	0.08	8.1e-07
GO:1902231	positive regulation of intrinsic apoptotic signaling pathway in response to DNA damage	6	2	0.03	0.00044		GO:0006364	rRNA processing	199	11	1.13	6.1e-06		GO:2001240	negative regulation of extrinsic apoptotic signaling pathway in absence of ligand	36	4	0.21	5.2e-05		GO:0045926	negative regulation of growth	240	9	1.33	7.3e-06		GO:0008203	cholesterol metabolic process	143	8	0.78	1.2e-06
GO:0000462	maturation of SSU-rRNA from tricistronic rRNA transcript (SSU-rRNA, 5.8S rRNA, LSU-rRNA)	33	3	0.18	0.00077		GO:0042274	ribosomal small subunit biogenesis	65	8	0.37	6.4e-06		GO:0006635	fatty acid beta-oxidation	71	5	0.41	5.4e-05		GO:0031639	plasminogen activation	24	4	0.13	8.7e-06		GO:0030449	regulation of complement activation	108	7	0.59	2.1e-06
GO:0032071	regulation of endodeoxyribonuclease activity	8	2	0.04	0.00082		GO:1902600	proton transmembrane transport	137	7	0.78	1.3e-05		GO:0006805	xenobiotic metabolic process	118	6	0.68	5.9e-05		GO:0072378	blood coagulation, fibrin clot formation	27	8	0.15	1.2e-05		GO:0070989	oxidative demethylation	19	4	0.1	3.1e-06
GO:0000056	ribosomal small subunit export from nucleus	8	2	0.04	0.00082		GO:0034380	high-density lipoprotein particle assembly	14	3	0.08	6.1e-05		GO:0010273	detoxification of copper ion	14	3	0.08	6.3e-05		GO:0051918	negative regulation of fibrinolysis	10	3	0.06	1.9e-05		GO:0019835	cytolysis	42	5	0.23	3.2e-06
GO:0022618	ribonucleoprotein complex assembly	227	17	1.25	0.00184		GO:0045926	negative regulation of growth	240	8	1.36	6.5e-05		GO:0045926	negative regulation of growth	240	8	1.37	7e-05		GO:0034374	low-density lipoprotein particle remodeling	13	3	0.07	4.5e-05		GO:0008202	steroid metabolic process	316	21	1.73	3.3e-06
GO:0006596	polyamine biosynthetic process	13	2	0.07	0.00223		GO:0045471	response to ethanol	132	6	0.75	0.0001		GO:0043312	neutrophil degranulation	482	11	2.76	9.6e-05		GO:1900026	positive regulation of substrate adhesion-dependent cell spreading	37	4	0.21	5.1e-05		GO:0002933	lipid hydroxylation	7	3	0.04	5.5e-06
GO:0000463	maturation of LSU-rRNA from tricistronic rRNA transcript (SSU-rRNA, 5.8S rRNA, LSU-rRNA)	14	2	0.08	0.0026		GO:0000028	ribosomal small subunit assembly	17	3	0.1	0.00011		GO:0032787	monocarboxylic acid metabolic process	629	18	3.6	0.00014		GO:0042632	cholesterol homeostasis	81	5	0.45	8.7e-05		GO:0008209	androgen metabolic process	28	4	0.15	1.6e-05
GO:0010608	posttranscriptional regulation of gene expression	587	12	3.22	0.00311		GO:0043691	reverse cholesterol transport	17	3	0.1	0.00011		GO:0006953	acute-phase response	47	4	0.27	0.00015		GO:0034116	positive regulation of heterotypic cell-cell adhesion	16	3	0.09	8.8e-05		GO:0006631	fatty acid metabolic process	363	23	1.99	2e-05
GO:0032781	positive regulation of ATPase activity	56	3	0.31	0.00359		GO:0043651	linoleic acid metabolic process	17	3	0.1	0.00011		GO:0008202	steroid metabolic process	316	15	1.81	0.00016		GO:0042730	fibrinolysis	27	6	0.15	9.6e-05		GO:0015721	bile acid and bile salt transport	30	4	0.16	2.1e-05
GO:0060263	regulation of respiratory burst	17	2	0.09	0.00384		GO:0034375	high-density lipoprotein particle remodeling	17	3	0.1	0.00011		GO:0043687	post-translational protein modification	357	9	2.04	0.00021		GO:0043691	reverse cholesterol transport	17	3	0.09	0.00011		GO:0006637	acyl-CoA metabolic process	103	6	0.57	2.2e-05
GO:0034101	erythrocyte homeostasis	119	4	0.65	0.00417		GO:0006123	mitochondrial electron transport, cytochrome c to oxygen	19	3	0.11	0.00016		GO:0051092	positive regulation of NF-kappaB transcription factor activity	149	6	0.85	0.00021		GO:0034375	high-density lipoprotein particle remodeling	17	3	0.09	0.00011		GO:0008228	opsonization	12	3	0.07	3.4e-05
GO:0071806	protein transmembrane transport	62	3	0.34	0.00479		GO:0000470	maturation of LSU-rRNA	21	3	0.12	0.00022		GO:1901687	glutathione derivative biosynthetic process	21	3	0.12	0.00022		GO:0055114	oxidation-reduction process	969	17	5.37	0.00016		GO:0006869	lipid transport	340	13	1.87	3.6e-05
GO:0045727	positive regulation of translation	124	4	0.68	0.00483		GO:0006120	mitochondrial electron transport, NADH to ubiquinone	54	4	0.31	0.00025		GO:0071294	cellular response to zinc ion	22	3	0.13	0.00026		GO:0098869	cellular oxidant detoxification	94	5	0.52	0.00018		GO:0006544	glycine metabolic process	14	3	0.08	5.6e-05
GO:0032271	regulation of protein polymerization	206	5	1.13	0.00553		GO:0001523	retinoid metabolic process	103	5	0.58	0.0003		GO:0001523	retinoid metabolic process	103	7	0.59	0.0003		GO:0030198	extracellular matrix organization	366	9	2.03	0.0002		GO:0055114	oxidation-reduction process	969	25	5.32	6.8e-05
GO:0042104	positive regulation of activated T cell proliferation	21	2	0.12	0.00584		GO:0032981	mitochondrial respiratory chain complex I assembly	61	4	0.35	0.00039		GO:0002034	regulation of blood vessel diameter by renin-angiotensin	5	2	0.03	0.00032		GO:0007584	response to nutrient	217	7	1.2	0.0002		GO:0009617	response to bacterium	684	15	3.75	0.0001
GO:1901798	positive regulation of signal transduction by p53 class mediator	23	2	0.13	0.00699		GO:0000027	ribosomal large subunit assembly	28	3	0.16	0.00052		GO:0070370	cellular heat acclimation	5	2	0.03	0.00032		GO:0090277	positive regulation of peptide hormone secretion	98	5	0.54	0.00021		GO:0052695	cellular glucuronidation	19	3	0.1	0.00015
GO:0006283	transcription-coupled nucleotide-excision repair	73	3	0.4	0.00754		GO:0050766	positive regulation of phagocytosis	66	4	0.37	0.00053		GO:0070432	regulation of nucleotide-binding oligomerization domain containing 2 signaling pathway	5	2	0.03	0.00032		GO:0007160	cell-matrix adhesion	219	7	1.21	0.00022		GO:0042737	drug catabolic process	134	13	0.74	0.00025
GO:0006487	protein N-linked glycosylation	78	3	0.43	0.00904		GO:0071671	regulation of smooth muscle cell chemotaxis	7	2	0.04	0.00065		GO:0061077	chaperone-mediated protein folding	58	4	0.33	0.00034		GO:0001523	retinoid metabolic process	103	5	0.57	0.00027		GO:0022900	electron transport chain	179	6	0.98	0.00045
							GO:0034371	chylomicron remodeling	9	2	0.05	0.00111		GO:0006695	cholesterol biosynthetic process	68	6	0.39	0.00035		GO:1903401	L-lysine transmembrane transport	5	2	0.03	0.0003		GO:0050918	positive chemotaxis	68	4	0.37	0.00053
							GO:0010873	positive regulation of cholesterol esterification	9	2	0.05	0.00111		GO:0010968	regulation of microtubule nucleation	6	2	0.03	0.00048		GO:0050996	positive regulation of lipid catabolic process	26	3	0.14	0.00039		GO:0009820	alkaloid metabolic process	7	2	0.04	0.00061
							GO:0042632	cholesterol homeostasis	81	4	0.46	0.00115		GO:2001199	negative regulation of dendritic cell differentiation	6	2	0.03	0.00048		GO:0010269	response to selenium ion	6	2	0.03	0.00045		GO:0009804	coumarin metabolic process	8	2	0.04	0.00082
							GO:1900026	positive regulation of substrate adhesion-dependent cell spreading	37	3	0.21	0.00119		GO:0071280	cellular response to copper ion	28	3	0.16	0.00054		GO:2001199	negative regulation of dendritic cell differentiation	6	2	0.03	0.00045		GO:0006699	bile acid biosynthetic process	36	3	0.2	0.001
							GO:1904667	negative regulation of ubiquitin protein ligase activity	10	2	0.06	0.00139		GO:0050766	positive regulation of phagocytosis	66	4	0.38	0.00055		GO:1903400	L-arginine transmembrane transport	6	2	0.03	0.00045		GO:0097267	omega-hydroxylase P450 pathway	9	2	0.05	0.00105
							GO:0051593	response to folic acid	10	2	0.06	0.00139		GO:0042167	heme catabolic process	7	2	0.04	0.00067		GO:0043152	induction of bacterial agglutination	6	2	0.03	0.00045		GO:0034308	primary alcohol metabolic process	89	9	0.49	0.00105
							GO:0034378	chylomicron assembly	10	2	0.06	0.00139		GO:1902905	positive regulation of supramolecular fiber organization	192	6	1.1	0.00082		GO:0010043	response to zinc ion	53	10	0.29	0.00053		GO:0050716	positive regulation of interleukin-1 secretion	38	3	0.21	0.00117
							GO:0034372	very-low-density lipoprotein particle remodeling	11	2	0.06	0.00169		GO:0019433	triglyceride catabolic process	33	3	0.19	0.00088		GO:0042311	vasodilation	29	3	0.16	0.00054		GO:0097278	complement-dependent cytotoxicity	10	2	0.05	0.0013
							GO:0033344	cholesterol efflux	42	3	0.24	0.00172		GO:0070314	G1 to G0 transition	8	2	0.05	0.00089		GO:0019915	lipid storage	68	4	0.38	0.00055		GO:0006693	prostaglandin metabolic process	40	3	0.22	0.00136
							GO:0045540	regulation of cholesterol biosynthetic process	43	3	0.24	0.00185		GO:0002480	antigen processing and presentation of exogenous peptide antigen via MHC class I, TAP-independent	8	2	0.05	0.00089		GO:0006695	cholesterol biosynthetic process	68	4	0.38	0.00055		GO:0006694	steroid biosynthetic process	191	8	1.05	0.00142
							GO:0007568	aging	310	7	1.76	0.0019		GO:0045471	response to ethanol	132	5	0.76	0.00097		GO:0015721	bile acid and bile salt transport	30	3	0.17	0.0006		GO:0042178	xenobiotic catabolic process	11	2	0.06	0.00159
							GO:0033700	phospholipid efflux	12	2	0.07	0.00202		GO:0010873	positive regulation of cholesterol esterification	9	2	0.05	0.00114		GO:2000352	negative regulation of endothelial cell apoptotic process	30	3	0.17	0.0006		GO:0046689	response to mercury ion	11	2	0.06	0.00159
							GO:0046688	response to copper ion	42	8	0.24	0.0021		GO:1903265	positive regulation of tumor necrosis factor-mediated signaling pathway	9	2	0.05	0.00114		GO:0090287	regulation of cellular response to growth factor stimulus	262	7	1.45	0.00063		GO:0043568	positive regulation of insulin-like growth factor receptor signaling pathway	12	2	0.07	0.0019
							GO:0042493	response to drug	1000	18	5.67	0.00211		GO:0042632	cholesterol homeostasis	81	4	0.46	0.0012		GO:0006536	glutamate metabolic process	32	3	0.18	0.00073		GO:0006069	ethanol oxidation	12	2	0.07	0.0019
							GO:0051704	multi-organism process	2572	51	14.57	0.00226		GO:0042026	protein refolding	38	3	0.22	0.00133		GO:0045907	positive regulation of vasoconstriction	33	3	0.18	0.0008		GO:0034356	NAD biosynthesis via nicotinamide riboside salvage pathway	12	2	0.07	0.0019
							GO:0034374	low-density lipoprotein particle remodeling	13	2	0.07	0.00238		GO:0051186	cofactor metabolic process	583	12	3.34	0.00144		GO:0070943	neutrophil mediated killing of symbiont cell	8	2	0.04	0.00083		GO:0046395	carboxylic acid catabolic process	263	8	1.44	0.00194
							GO:0036109	alpha-linolenic acid metabolic process	13	2	0.07	0.00238		GO:0007584	response to nutrient	217	6	1.24	0.00155		GO:0070328	triglyceride homeostasis	34	3	0.19	0.00087		GO:0009636	response to toxic substance	511	9	2.8	0.00195
							GO:0006636	unsaturated fatty acid biosynthetic process	49	3	0.28	0.00269		GO:0030195	negative regulation of blood coagulation	52	7	0.3	0.00157		GO:0030195	negative regulation of blood coagulation	52	8	0.29	0.00094		GO:0046456	icosanoid biosynthetic process	49	3	0.27	0.00245
							GO:0010466	negative regulation of peptidase activity	250	6	1.42	0.00298		GO:0051006	positive regulation of lipoprotein lipase activity	11	2	0.06	0.00173		GO:0030212	hyaluronan metabolic process	35	3	0.19	0.00095		GO:0030593	neutrophil chemotaxis	103	4	0.57	0.00248
							GO:0050821	protein stabilization	173	5	0.98	0.00303		GO:0034372	very-low-density lipoprotein particle remodeling	11	2	0.06	0.00173		GO:0034371	chylomicron remodeling	9	2	0.05	0.00107		GO:0019372	lipoxygenase pathway	16	2	0.09	0.0034
							GO:0071346	cellular response to interferon-gamma	177	5	1	0.00334		GO:0002486	antigen processing and presentation of endogenous peptide antigen via MHC class I via ER pathway, TAP-independent	11	2	0.06	0.00173		GO:0010873	positive regulation of cholesterol esterification	9	2	0.05	0.00107		GO:0002922	positive regulation of humoral immune response	16	2	0.09	0.0034
							GO:0016114	terpenoid biosynthetic process	16	2	0.09	0.00362		GO:0090084	negative regulation of inclusion body assembly	11	2	0.06	0.00173		GO:1902042	negative regulation of extrinsic apoptotic signaling pathway via death domain receptors	37	3	0.21	0.00112		GO:0046500	S-adenosylmethionine metabolic process	16	2	0.09	0.0034
							GO:0061684	chaperone-mediated autophagy	16	2	0.09	0.00362		GO:0045639	positive regulation of myeloid cell differentiation	90	4	0.52	0.00177		GO:0002224	toll-like receptor signaling pathway	142	5	0.79	0.00116		GO:0032720	negative regulation of tumor necrosis factor production	56	3	0.31	0.00359
							GO:0050665	hydrogen peroxide biosynthetic process	16	2	0.09	0.00362		GO:0033344	cholesterol efflux	42	3	0.24	0.00178		GO:0006094	gluconeogenesis	84	4	0.47	0.00122		GO:0006633	fatty acid biosynthetic process	149	10	0.82	0.0036
							GO:1901566	organonitrogen compound biosynthetic process	1812	49	10.27	0.00394		GO:0014003	oligodendrocyte development	43	3	0.25	0.0019		GO:0034382	chylomicron remnant clearance	10	2	0.06	0.00133		GO:0071385	cellular response to glucocorticoid stimulus	57	3	0.31	0.00378
							GO:0032930	positive regulation of superoxide anion generation	18	2	0.1	0.00458		GO:0045540	regulation of cholesterol biosynthetic process	43	3	0.25	0.0019		GO:0034378	chylomicron assembly	10	2	0.06	0.00133		GO:0010866	regulation of triglyceride biosynthetic process	17	2	0.09	0.00384
							GO:0033273	response to vitamin	92	7	0.52	0.00467		GO:0051873	killing by host of symbiont cells	12	2	0.07	0.00206		GO:0030388	fructose 1,6-bisphosphate metabolic process	10	2	0.06	0.00133		GO:0017001	antibiotic catabolic process	59	3	0.32	0.00416
							GO:0034101	erythrocyte homeostasis	119	4	0.67	0.00467		GO:0032460	negative regulation of protein oligomerization	12	2	0.07	0.00206		GO:0000050	urea cycle	11	2	0.06	0.00162		GO:0019432	triglyceride biosynthetic process	36	4	0.2	0.0046
							GO:1990000	amyloid fibril formation	19	2	0.11	0.0051		GO:0002476	antigen processing and presentation of endogenous peptide antigen via MHC class Ib	12	2	0.07	0.00206		GO:0051006	positive regulation of lipoprotein lipase activity	11	2	0.06	0.00162		GO:0006089	lactate metabolic process	19	2	0.1	0.00479
							GO:0045727	positive regulation of translation	124	4	0.7	0.00541		GO:0006069	ethanol oxidation	12	2	0.07	0.00206		GO:0034372	very-low-density lipoprotein particle remodeling	11	2	0.06	0.00162		GO:0006555	methionine metabolic process	19	2	0.1	0.00479
							GO:0017148	negative regulation of translation	124	4	0.7	0.00541		GO:0097284	hepatocyte apoptotic process	12	2	0.07	0.00206		GO:0055091	phospholipid homeostasis	11	2	0.06	0.00162		GO:1901568	fatty acid derivative metabolic process	160	13	0.88	0.00495
							GO:0043312	neutrophil degranulation	482	8	2.73	0.00603		GO:0042572	retinol metabolic process	45	3	0.26	0.00217		GO:0006527	arginine catabolic process	11	2	0.06	0.00162		GO:1904469	positive regulation of tumor necrosis factor secretion	20	2	0.11	0.00531
							GO:0042104	positive regulation of activated T cell proliferation	21	2	0.12	0.00622		GO:0034374	low-density lipoprotein particle remodeling	13	2	0.07	0.00243		GO:0019835	cytolysis	42	3	0.23	0.00162		GO:0009068	aspartate family amino acid catabolic process	21	2	0.12	0.00584
							GO:0055093	response to hyperoxia	21	2	0.12	0.00622		GO:0010755	regulation of plasminogen activation	13	2	0.07	0.00243		GO:0032964	collagen biosynthetic process	43	3	0.24	0.00174		GO:1905952	regulation of lipid localization	133	4	0.73	0.00617
							GO:0033189	response to vitamin A	21	2	0.12	0.00622		GO:0098754	detoxification	120	13	0.69	0.00259		GO:0051004	regulation of lipoprotein lipase activity	23	4	0.13	0.00186		GO:0006625	protein targeting to peroxisome	68	3	0.37	0.00619
							GO:0042246	tissue regeneration	68	3	0.39	0.00677		GO:0016525	negative regulation of angiogenesis	102	4	0.58	0.0028		GO:0015908	fatty acid transport	95	4	0.53	0.00192		GO:0044242	cellular lipid catabolic process	212	5	1.16	0.00623
							GO:0031579	membrane raft organization	22	2	0.12	0.00682		GO:0030299	intestinal cholesterol absorption	14	2	0.08	0.00282		GO:0032460	negative regulation of protein oligomerization	12	2	0.07	0.00194		GO:0042537	benzene-containing compound metabolic process	22	2	0.12	0.00641
							GO:0043603	cellular amide metabolic process	1055	46	5.98	0.00721		GO:0034380	high-density lipoprotein particle assembly	14	2	0.08	0.00282		GO:0006953	acute-phase response	47	3	0.26	0.00225		GO:0008643	carbohydrate transport	138	4	0.76	0.00702
							GO:0052548	regulation of endopeptidase activity	400	7	2.27	0.00764		GO:0034384	high-density lipoprotein particle clearance	14	2	0.08	0.00282		GO:0048771	tissue remodeling	167	5	0.93	0.00237		GO:0001889	liver development	139	4	0.76	0.0072
							GO:0009150	purine ribonucleotide metabolic process	505	14	2.86	0.00787		GO:0001909	leukocyte mediated cytotoxicity	105	4	0.6	0.0031		GO:0009062	fatty acid catabolic process	102	4	0.57	0.00249		GO:0031100	animal organ regeneration	73	3	0.4	0.00754
							GO:0009894	regulation of catabolic process	962	12	5.45	0.00803		GO:0050821	protein stabilization	173	5	0.99	0.00317		GO:0007229	integrin-mediated signaling pathway	103	4	0.57	0.00258		GO:0006706	steroid catabolic process	25	2	0.14	0.00823
							GO:0000302	response to reactive oxygen species	219	5	1.24	0.00814		GO:0030449	regulation of complement activation	108	4	0.62	0.00343		GO:0030299	intestinal cholesterol absorption	14	2	0.08	0.00265		GO:0006730	one-carbon metabolic process	26	2	0.14	0.00889
							GO:0031100	animal organ regeneration	73	3	0.41	0.00823		GO:0048260	positive regulation of receptor-mediated endocytosis	54	3	0.31	0.00365		GO:0006957	complement activation, alternative pathway	14	2	0.08	0.00265		GO:0010954	positive regulation of protein processing	26	2	0.14	0.00889
							GO:0043407	negative regulation of MAP kinase activity	74	3	0.42	0.00855		GO:0022900	electron transport chain	179	5	1.02	0.00366		GO:1903793	positive regulation of anion transport	50	3	0.28	0.00268		GO:0032651	regulation of interleukin-1 beta production	78	3	0.43	0.00904
							GO:0009743	response to carbohydrate	222	5	1.26	0.0086		GO:0010744	positive regulation of macrophage derived foam cell differentiation	16	2	0.09	0.0037		GO:0022408	negative regulation of cell-cell adhesion	172	5	0.95	0.00269		GO:0032496	response to lipopolysaccharide	328	6	1.8	0.00935
							GO:0010664	negative regulation of striated muscle cell apoptotic process	26	2	0.15	0.00945		GO:2000047	regulation of cell-cell adhesion mediated by cadherin	16	2	0.09	0.0037		GO:0006631	fatty acid metabolic process	363	10	2.01	0.00274		GO:0046470	phosphatidylcholine metabolic process	79	3	0.43	0.00936
							GO:0071514	genetic imprinting	26	2	0.15	0.00945		GO:0070293	renal absorption	16	2	0.09	0.0037		GO:0006000	fructose metabolic process	15	2	0.08	0.00305		GO:0048240	sperm capacitation	27	2	0.15	0.00956
							GO:0009725	response to hormone	985	12	5.58	0.0096		GO:0030194	positive regulation of blood coagulation	27	6	0.15	0.00384		GO:0006690	icosanoid metabolic process	108	4	0.6	0.00306
														GO:0002526	acute inflammatory response	212	10	1.21	0.00389		GO:0035924	cellular response to vascular endothelial growth factor stimulus	53	3	0.29	0.00317
														GO:0043651	linoleic acid metabolic process	17	2	0.1	0.00417		GO:0002526	acute inflammatory response	212	13	1.18	0.0032
														GO:0032930	positive regulation of superoxide anion generation	18	2	0.1	0.00468		GO:0048260	positive regulation of receptor-mediated endocytosis	54	3	0.3	0.00334
														GO:0051131	chaperone-mediated protein complex assembly	18	2	0.1	0.00468		GO:0042448	progesterone metabolic process	16	2	0.09	0.00347
														GO:0017001	antibiotic catabolic process	59	3	0.34	0.00469		GO:0006103	2-oxoglutarate metabolic process	16	2	0.09	0.00347
														GO:0014910	regulation of smooth muscle cell migration	59	3	0.34	0.00469		GO:0010744	positive regulation of macrophage derived foam cell differentiation	16	2	0.09	0.00347
														GO:0006869	lipid transport	340	11	1.95	0.00471		GO:0032890	regulation of organic acid transport	57	3	0.32	0.00389
														GO:0046034	ATP metabolic process	275	6	1.57	0.00499		GO:0060192	negative regulation of lipase activity	17	2	0.09	0.00392
														GO:0071456	cellular response to hypoxia	194	5	1.11	0.00515		GO:0090083	regulation of inclusion body assembly	17	2	0.09	0.00392
														GO:1990000	amyloid fibril formation	19	2	0.11	0.00521		GO:0006805	xenobiotic metabolic process	118	4	0.65	0.00421
														GO:0070987	error-free translesion synthesis	19	2	0.11	0.00521		GO:0044320	cellular response to leptin stimulus	18	2	0.1	0.0044
														GO:0007565	female pregnancy	196	5	1.12	0.00537		GO:0051131	chaperone-mediated protein complex assembly	18	2	0.1	0.0044
														GO:2000257	regulation of protein activation cascade	109	5	0.62	0.00552		GO:0070527	platelet aggregation	60	3	0.33	0.0045
														GO:1901673	regulation of mitotic spindle assembly	20	2	0.11	0.00576		GO:1902533	positive regulation of intracellular signal transduction	1043	13	5.79	0.00488
														GO:0042276	error-prone translesion synthesis	20	2	0.11	0.00576		GO:1990000	amyloid fibril formation	19	2	0.11	0.0049
														GO:0010804	negative regulation of tumor necrosis factor-mediated signaling pathway	20	2	0.11	0.00576		GO:0010544	negative regulation of platelet activation	19	2	0.11	0.0049
														GO:0019730	antimicrobial humoral response	125	4	0.72	0.00577		GO:2000257	regulation of protein activation cascade	109	9	0.6	0.0051
														GO:0000717	nucleotide-excision repair, DNA duplex unwinding	22	2	0.13	0.00696		GO:0043312	neutrophil degranulation	482	8	2.67	0.00531
														GO:0050728	negative regulation of inflammatory response	132	4	0.76	0.00698		GO:0006071	glycerol metabolic process	20	2	0.11	0.00542
														GO:0007254	JNK cascade	209	5	1.2	0.00701		GO:1901607	alpha-amino acid biosynthetic process	65	3	0.36	0.00563
														GO:0042127	regulation of cell proliferation	1569	17	8.98	0.00741		GO:0010660	regulation of muscle cell apoptotic process	65	3	0.36	0.00563
														GO:0006297	nucleotide-excision repair, DNA gap filling	23	2	0.13	0.00759		GO:0050766	positive regulation of phagocytosis	66	3	0.37	0.00587
														GO:0000715	nucleotide-excision repair, DNA damage recognition	23	2	0.13	0.00759		GO:1901687	glutathione derivative biosynthetic process	21	2	0.12	0.00597
														GO:0019430	removal of superoxide radicals	23	2	0.13	0.00759		GO:0046628	positive regulation of insulin receptor signaling pathway	21	2	0.12	0.00597
														GO:0051495	positive regulation of cytoskeleton organization	214	5	1.23	0.00773		GO:0009068	aspartate family amino acid catabolic process	21	2	0.12	0.00597
														GO:0030512	negative regulation of transforming growth factor beta receptor signaling pathway	71	3	0.41	0.00785		GO:0002532	production of molecular mediator involved in inflammatory response	67	3	0.37	0.00613
														GO:0032967	positive regulation of collagen biosynthetic process	24	2	0.14	0.00825		GO:0042246	tissue regeneration	68	3	0.38	0.00638
														GO:0031100	animal organ regeneration	73	3	0.42	0.00847		GO:0006809	nitric oxide biosynthetic process	68	3	0.38	0.00638
														GO:0008211	glucocorticoid metabolic process	25	2	0.14	0.00893		GO:0006625	protein targeting to peroxisome	68	3	0.38	0.00638
														GO:0032691	negative regulation of interleukin-1 beta production	25	2	0.14	0.00893		GO:0089718	amino acid import across plasma membrane	23	2	0.13	0.00714
														GO:0051788	response to misfolded protein	25	2	0.14	0.00893		GO:0008203	cholesterol metabolic process	143	7	0.79	0.0075
														GO:0030258	lipid modification	234	11	1.34	0.00929		GO:0046686	response to cadmium ion	62	10	0.34	0.00766
														GO:0019058	viral life cycle	315	6	1.8	0.00947		GO:0002719	negative regulation of cytokine production involved in immune response	24	2	0.13	0.00776
														GO:0010954	positive regulation of protein processing	26	2	0.15	0.00964		GO:0030193	regulation of blood coagulation	79	10	0.44	0.00826
														GO:0070911	global genome nucleotide-excision repair	26	2	0.15	0.00964		GO:0003071	renal system process involved in regulation of systemic arterial blood pressure	25	2	0.14	0.0084
														GO:0050996	positive regulation of lipid catabolic process	26	2	0.15	0.00964		GO:0062013	positive regulation of small molecule metabolic process	145	4	0.8	0.00865
														GO:0006081	cellular aldehyde metabolic process	77	3	0.44	0.0098		GO:0051092	positive regulation of NF-kappaB transcription factor activity	149	4	0.83	0.0095
																					GO:1905954	positive regulation of lipid localization	79	3	0.44	0.00964
																					GO:0061621	canonical glycolysis	27	2	0.15	0.00976
																					GO:0071377	cellular response to glucagon stimulus	27	2	0.15	0.00976

## Sheet: Hepatocyte_pairwise DEG
Local/pairwise DEG analyses
Logfold change threshold = 1.0
p-value threshold = 0.01, Wilcoxon-rank-sum test
Transition to HB2 from HB1 (HB2 vs HB1)												Transition to FH1 from HB2 (FH1 vs HB2)												Transition to FH2 from FH1 (FH2 vs FH1)												Transition to AH from FH2 (AH vs FH2)
Negative logfold change in HB2 compared to HB1						Positive logfold change in HB2 compared to HB1						Negative logfold change in FH1 compared to HB2						Positive logfold change in FH1 compared to HB2						Negative logfold change in FH2 compared to FH1						Positive logfold change in FH2 compared to FH1						Negative logfold change in AH compared to FH2						Positive logfold change in AH compared to FH2
HB2_names	HB2_scores	HB2_pvals	HB2_pvals_adj	HB2_logfoldchanges		HB2_names	HB2_scores	HB2_pvals	HB2_pvals_adj	HB2_logfoldchanges		FH1_names	FH1_scores	FH1_pvals	FH1_pvals_adj	FH1_logfoldchanges		FH1_names	FH1_scores	FH1_pvals	FH1_pvals_adj	FH1_logfoldchanges		FH2_names	FH2_scores	FH2_pvals	FH2_pvals_adj	FH2_logfoldchanges		FH2_names	FH2_scores	FH2_pvals	FH2_pvals_adj	FH2_logfoldchanges		AH_names	AH_scores	AH_pvals	AH_pvals_adj	AH_logfoldchanges		AH_names	AH_scores	AH_pvals	AH_pvals_adj	AH_logfoldchanges
ADAD2	-56.8731	0	0	-18.4231		CYP3A7-CYP3A51P	6.71624	1.8647e-11	4.83696e-10	5.94109		RSPO3	-5.28541	1.25425e-07	2.31651e-06	-4.3561		ALX1	-99.5633	0	0	19.0717		RP5-1021I20.4	-52.0856	0	0	-20.0717		RP11-360F5.1	-52.0856	0	0	20.1183		DLK1	-39.4796	0	0	-31.7552		LINC00844	27.4296	1.21531e-165	3.6453e-164	29.8601
CRYBB2	-9.43445	3.93057e-21	1.99676e-19	-6.06696		ADD2	4.55961	5.12497e-06	7.44099e-05	5.75989		NPNT	-3.51555	0.000438849	0.00407044	-3.71734		CD69	3.73207	0.00018991	0.0019117	6.39431		SPINK1	-17.9091	1.00099e-71	6.63974e-69	-10.2667		SLC6A1	3.92469	8.68414e-05	0.000669359	3.78727		RBP2	-32.7169	8.99092e-235	5.37972e-233	-30.5003		HSD11B1	25.9301	3.05119e-148	8.04046e-147	29.5692
MTRNR2L1	-27.541	5.6724e-167	6.58452e-164	-4.61014		SPTA1	4.74586	2.07623e-06	3.1741e-05	5.20669		TPGS1	-12.781	2.09432e-37	3.15726e-35	-3.69687		S100A8	10.4004	2.46839e-25	2.11287e-23	5.30522		SLC22A31	-4.98974	6.04603e-07	6.12946e-06	-4.86483		USP9Y	4.24271	2.20834e-05	0.000185153	3.67727		COL2A1	-36.2906	2.27796e-288	3.14792e-286	-30.3852		CYP2B6	19.0916	2.96583e-81	4.19334e-80	29.0367
RP11-511B23.1	-7.95865	1.73922e-15	6.17396e-14	-4.52802		SLC38A5	4.65812	3.19107e-06	4.7673e-05	5.20435		RUNX1T1	-3.36123	0.000775962	0.00677246	-3.50785		PRTN3	7.36601	1.75815e-13	6.48922e-12	5.14429		TFF3	-4.00784	6.12777e-05	0.000481592	-3.88984		DDX3Y	10.449	1.48139e-25	7.36443e-24	3.29227		AC104389.1	-32.4456	6.24935e-231	3.556e-229	-30.1233		AQP9	20.6975	3.64659e-95	5.85472e-94	28.937
PGC	-7.24408	4.35382e-13	1.29422e-11	-4.34492		ICAM4	4.44555	8.76681e-06	0.000123053	4.90989		TMEM52B	-7.94287	1.97561e-15	8.73632e-14	-3.21569		MPO	8.06242	7.47986e-16	3.41835e-14	4.87228		SFRP1	-5.30584	1.12155e-07	1.2399e-06	-3.8482		CDR1-AS	21.7454	7.64354e-105	1.6132e-101	3.28587		CYP19A1	-30.7029	5.20653e-207	2.2893e-205	-29.983		RP11-403I13.5	19.3468	2.16729e-83	3.13885e-82	28.827
TMC4	-5.09025	3.57588e-07	5.9639e-06	-3.87035		AC104389.1	31.2028	9.7535e-214	1.88698e-210	4.78257		SP5	-3.72008	0.000199157	0.00199122	-3.18527		AZU1	4.18853	2.80773e-05	0.000334107	4.60357		TFF2	-4.12486	3.70957e-05	0.000301756	-3.56279		TTTY14	3.37683	0.000733272	0.00481438	3.21923		FAM178B	-33.2325	3.65382e-242	2.38278e-240	-29.9754		MFSD2A	19.6553	5.21181e-86	7.65806e-85	28.8064
RP11-817J15.3	-6.8024	1.02889e-11	2.73931e-10	-3.83568		ANK1	5.94518	2.76159e-09	5.93639e-08	4.76798		ABHD12B	-6.78996	1.12162e-11	3.45351e-10	-3.09779		CTD-3252C9.4	4.24918	2.14557e-05	0.000262028	4.59703		PCSK1N	-5.50441	3.70406e-08	4.30183e-07	-3.48644		RPS4Y1	21.4179	9.09944e-102	1.76044e-98	3.18542		AL132709.8	-26.6034	6.19688e-156	1.7127e-154	-29.4211		LINC01554	9.92399	3.27409e-23	2.10324e-22	27.7115
SPINK4	-3.31473	0.000917302	0.00876382	-3.47303		GYPE	3.75837	0.000171026	0.00190983	4.67365		NES	-3.43609	0.000590171	0.00529012	-3.08991		ATF3	8.98934	2.48727e-19	1.49986e-17	4.08449		PTN	-3.54156	0.000397766	0.00275247	-3.13147		UTY	4.11236	3.9163e-05	0.000317683	2.95862		TCEAL5	-19.1853	4.90939e-82	6.99242e-81	-29.0063		UGT1A1	9.88145	5.01044e-23	3.20271e-22	27.5807
BAIAP2L2	-3.72629	0.000194315	0.00215025	-2.98648		FAM178B	7.04946	1.7962e-12	5.06074e-11	4.50465		HAND2	-3.57402	0.000351543	0.00331765	-3.01757		FOSB	14.2218	6.70665e-46	1.33078e-43	4.06083		FAM153B	-6.75997	1.38018e-11	2.26608e-10	-3.06183		EIF1AY	17.7303	2.44581e-70	1.49426e-67	2.83546		PLA2G7	-20.8039	3.98654e-96	6.46761e-95	-28.9641		CYP2A7	5.23383	1.66032e-07	6.4783e-07	27.504
FAM99A	-4.46593	7.97214e-06	0.000112457	-2.94729		GATA1	6.98804	2.78754e-12	7.71341e-11	4.47643		MYO10	-4.03861	5.37696e-05	0.000605097	-2.87423		PON1	8.46016	2.66999e-17	1.38363e-15	3.99104		C21orf33	-5.03406	4.80197e-07	4.94599e-06	-2.98964		ABCB11	8.95678	3.34291e-19	1.0027e-17	2.75231		TUSC3	-16.8333	1.3914e-63	1.6331e-62	-28.3895		THRSP	8.80728	1.28215e-18	7.37704e-18	27.468
TNNI2	-5.54849	2.88149e-08	5.52408e-07	-2.82875		GFI1B	4.89555	9.8033e-07	1.56207e-05	4.10829		CCDC61	-3.56822	0.000359416	0.00338695	-2.67181		CXCL2	5.46799	4.55171e-08	9.03183e-07	3.63565		CH507-154B10.1	-4.03663	5.42234e-05	0.000430818	-2.78389		GYS2	4.38945	1.13636e-05	9.95535e-05	2.58817		GATA1	-13.7844	3.16312e-43	2.91756e-42	-28.1063		CYP1A2	7.25453	4.03048e-13	1.96993e-12	27.2268
NPTX2	-14.758	2.7346e-49	4.99893e-47	-2.77664		ACOT1	3.52458	0.000424154	0.00439605	4.02777		CXCL14	-9.46206	3.01935e-21	2.10502e-19	-2.65298		HAMP	15.2288	2.27749e-52	5.50774e-50	3.25563		KRT19	-18.693	5.64872e-78	5.70177e-75	-2.63365		AFM	13.7681	3.96258e-43	5.47591e-41	2.50221		KRT6C	-12.0926	1.15614e-33	9.13271e-33	-28.0251		LAMA5-AS1	7.88201	3.22144e-15	1.68595e-14	27.2235
HAMP	-10.7768	4.42936e-27	3.2135e-25	-2.23855		RGCC	5.25192	1.50519e-07	2.63534e-06	3.89234		PDE4B	-3.63568	0.000277244	0.00268523	-2.62661		CXCL3	5.71344	1.10715e-08	2.4005e-07	3.17897		CCL2	-4.45804	8.27126e-06	7.36859e-05	-2.52751		TNNI2	3.90239	9.52464e-05	0.000730023	2.3834		WNK4	-12.9385	2.72931e-38	2.33987e-37	-27.9858		FLJ22763	6.75468	1.43155e-11	6.61653e-11	26.9904
S100A9	-18.5441	9.10839e-77	3.06464e-74	-2.2258		GABRE	6.66205	2.70035e-11	6.93488e-10	3.83311		CCDC3	-3.79919	0.00014517	0.0015019	-2.6221		CYP4A22	11.9635	5.51936e-33	7.19874e-31	3.06621		PTGDR2	-5.73283	9.87677e-09	1.22883e-07	-2.46884		FRRS1	7.1947	6.25979e-13	1.17769e-11	2.29195		PNMA3	-12.1477	5.90243e-34	4.68482e-33	-27.884		NAT2	5.98894	2.11218e-09	8.97609e-09	26.7673
SLC6A19	-4.43052	9.40082e-06	0.000131555	-2.14239		NFE2	5.43946	5.34422e-08	9.98161e-07	3.76338		SLC22A31	-20.398	1.742e-92	1.01106e-89	-2.60169		RP11-817J15.3	3.29306	0.000991019	0.00842457	2.96711		FOLR1	-4.37695	1.20349e-05	0.000104999	-2.43487		PRG4	20.3575	3.9822e-92	6.16338e-89	2.19276		GFRA3	-11.4419	2.58294e-30	1.91828e-29	-27.8358		LGALS4	5.2551	1.47942e-07	5.79e-07	26.6986
OLFM2	-4.77063	1.83652e-06	2.83488e-05	-2.09953		KCNH2	8.30909	9.64373e-17	3.73771e-15	3.75924		GZMK	-9.39389	5.78221e-21	3.89101e-19	-2.55983		PRSS57	7.97031	1.58274e-15	7.07992e-14	2.92035		IER5	-4.48226	7.38567e-06	6.61519e-05	-2.40883		AC004556.1	6.03254	1.61402e-09	2.18363e-08	2.09957		MEG9	-10.9213	9.1192e-28	6.42523e-27	-27.735		ESR1	5.46781	4.55636e-08	1.82317e-07	26.6147
UCHL1	-5.29999	1.15808e-07	2.06181e-06	-2.01731		PRDM6	8.11511	4.85353e-16	1.78573e-14	3.7035		HIC1	-4.57358	4.79463e-06	6.68542e-05	-2.55952		IGLL1	4.49755	6.87413e-06	9.33615e-05	2.87279		ITGB2	-3.59357	0.000326174	0.00228706	-2.40005		CFH	27.6527	2.59154e-168	8.59504e-165	2.04542		UPK3A	-9.48972	2.31644e-21	1.4261e-20	-27.5853		AKR1B10	3.64918	0.000263083	0.000849004	26.5823
FABP2	-4.13392	3.56624e-05	0.000454661	-1.96229		BBOX1	3.7662	0.000165748	0.00185446	3.60307		NPDC1	-6.77268	1.26419e-11	3.87708e-10	-2.54655		AZGP1	7.86096	3.81204e-15	1.63889e-13	2.83079		IGFBP7	-3.45622	0.000547812	0.00368851	-2.39296		ADIRF	4.96341	6.92645e-07	6.96727e-06	2.02001		ETV4	-9.42465	4.31524e-21	2.635e-20	-27.4965		CITED4	4.70207	2.5754e-06	9.48151e-06	26.3922
CITED4	-7.59209	3.14798e-14	1.02501e-12	-1.94707		CFI	17.3635	1.5602e-67	4.1634e-65	3.49613		NENF	-27.5091	1.36668e-166	3.9661e-163	-2.50791		DUSP4	4.18218	2.88728e-05	0.000342519	2.65017		C4orf48	-6.42167	1.3479e-10	2.0202e-09	-2.38485		UGT2A3	6.86624	6.59165e-12	1.11702e-10	1.98177		PRSS57	-9.22944	2.72048e-20	1.63158e-19	-27.3906		RP1-232P20.1	4.51063	6.46344e-06	2.32248e-05	26.3163
HTRA3	-3.29015	0.00100133	0.00947693	-1.85208		GSTT2B	8.29989	1.04208e-16	4.03214e-15	2.78499		ECSCR-1	-5.41882	5.99935e-08	1.16358e-06	-2.47651		CFH	11.9189	9.43744e-33	1.21722e-30	2.64255		HS6ST2	-3.54623	0.000390783	0.00270818	-2.37568		F9	6.24764	4.16706e-10	5.99767e-09	1.89997		SSUH2	-7.79788	6.29572e-15	3.27129e-14	-27.2916		SULT1B1	4.40428	1.06136e-05	3.77458e-05	26.2812
CDK2AP1	-3.48764	0.000487304	0.00496848	-1.77357		KLKB1	11.551	7.29532e-31	6.56465e-29	2.70058		BLOC1S4	-11.7482	7.21331e-32	8.81391e-30	-2.44614		MTRNR2L1	5.17742	2.24978e-07	3.9629e-06	2.58305		REP15	-5.59168	2.24888e-08	2.66786e-07	-2.32306		SEPHS2	6.12732	8.93744e-10	1.2358e-08	1.88003		SNHG24	-7.92802	2.22668e-15	1.17062e-14	-27.2548		SLC28A1	4.22348	2.40558e-05	8.36047e-05	26.1966
MYCN	-7.61629	2.61065e-14	8.54849e-13	-1.76374		TAL1	5.2194	1.79507e-07	3.11701e-06	2.6634		RHOBTB1	-4.31867	1.56974e-05	0.000196353	-2.423		MATK	3.32911	0.000871231	0.00751635	2.50555		MYO1G	-3.8621	0.000112416	0.000851497	-2.30874		HIST1H1E	11.0805	1.56045e-28	9.19475e-27	1.87267		TRIM71	-7.92802	2.22668e-15	1.17062e-14	-27.1674		IGHA1	3.52155	0.000429028	0.00135903	26.1593
C1orf64	-5.16678	2.3816e-07	4.06852e-06	-1.60639		PF4	8.48949	2.07551e-17	8.54346e-16	2.58877		TM4SF18	-4.09447	4.23134e-05	0.00048607	-2.36613		SLC17A4	4.14072	3.46218e-05	0.00040391	2.47675		GPHA2	-4.34848	1.37087e-05	0.00011871	-2.3032		CFHR4	4.906	9.29524e-07	9.19857e-06	1.85889		HIST1H2BH	-6.04096	1.53202e-09	6.5574e-09	-27.0845		CHI3L1	3.29821	0.000973027	0.0029948	26.1417
S100P	-7.55643	4.14287e-14	1.33957e-12	-1.60332		SLC51A	6.17225	6.73254e-10	1.53114e-08	2.53982		SAC3D1	-12.6845	7.21031e-37	1.05946e-34	-2.35746		GNA15	4.31968	1.56256e-05	0.000195771	2.39996		COL6A2	-4.30484	1.67104e-05	0.000142891	-2.30124		KCNT2	6.54501	5.94908e-11	9.23838e-10	1.82224		HMGA2	-7.08209	1.41991e-12	6.81932e-12	-27.0608		ATOH8	4.02141	5.78507e-05	0.000196411	26.1353
XRRA1	-6.88754	5.6764e-12	1.53773e-10	-1.60273		HSPA6	3.85349	0.000116448	0.00134768	2.45988		HAPLN1	-4.35666	1.32061e-05	0.00016855	-2.32716		GP9	7.20332	5.87641e-13	2.05153e-11	2.38908		FOSB	-10.5923	3.23652e-26	1.69998e-24	-2.27928		CFHR2	5.73182	9.93562e-09	1.23549e-07	1.7907		MEP1A	-6.88688	5.70284e-12	2.67848e-11	-27.0175		PIGR	3.36202	0.000773735	0.00239923	25.9328
BASP1	-9.52122	1.71154e-21	8.8893e-20	-1.58513		DONSON	16.9934	9.19172e-65	2.345e-62	2.36061		SFRP1	-17.7593	1.46135e-70	5.47205e-68	-2.29992		FAM178B	23.5089	3.30677e-122	3.65572e-119	2.35531		LINC01370	-7.53616	4.83993e-14	9.8306e-13	-2.23557		SNHG24	4.93851	7.87227e-07	7.8811e-06	1.75808		CCDC8	-5.97589	2.28842e-09	9.70372e-09	-26.7258		AC004540.4	3.04297	0.00234259	0.00695202	25.7167
ALOX5AP	-5.44171	5.27724e-08	9.86444e-07	-1.51231		MT1HL1	22.4368	1.72157e-111	9.992e-109	2.35256		PCDH17	-6.40001	1.55372e-10	4.17007e-09	-2.28314		AFM	3.2931	0.000990882	0.00842457	2.34132		RP11-372E1.4	-6.21692	5.0702e-10	7.21261e-09	-2.18848		PSD3	11.2883	1.49922e-29	9.33133e-28	1.73317		ELOVL4	-5.64005	1.69997e-08	6.94956e-08	-26.6769		CYP2E1	37.7832	0	0	11.1076
RDH12	-7.27835	3.37937e-13	1.01364e-11	-1.50524		RP11-386G11.10	8.27405	1.29483e-16	4.96873e-15	2.34648		CAV1	-10.8177	2.83902e-27	2.71238e-25	-2.26231		FOS	24.3169	1.29789e-130	1.67399e-127	2.27161		GPX8	-9.75285	1.79368e-22	6.77106e-21	-2.14731		AZGP1	15.176	5.1004e-52	1.14962e-49	1.71704		KEL	-5.52039	3.38249e-08	1.36121e-07	-26.5833		C9	35.7868	1.77401e-280	2.04902e-278	10.4394
LFNG	-3.98646	6.70678e-05	0.000813503	-1.50442		LPA	5.28763	1.23909e-07	2.20098e-06	2.34116		METRN	-7.04028	1.91851e-12	6.37199e-11	-2.25973		C21orf33	5.02115	5.13621e-07	8.41511e-06	2.22787		PSTPIP1	-3.23705	0.00120774	0.00761721	-2.1367		NRG1	7.69005	1.47079e-14	3.13841e-13	1.68336		MCCD1	-4.80461	1.55055e-06	5.76701e-06	-26.508		SAA1	39.125	0	0	10.4279
F8A1	-6.11353	9.74481e-10	2.18585e-08	-1.49519		CDHR5	4.6429	3.43549e-06	5.10617e-05	2.29583		RP11-492E3.2	-7.82106	5.2382e-15	2.20708e-13	-2.23472		RP11-254I22.3	6.09238	1.11243e-09	2.71282e-08	2.21352		CBLC	-4.04135	5.31443e-05	0.000422968	-2.13136		GREM2	3.86261	0.000112184	0.00085002	1.66702		CYTL1	-4.80461	1.55055e-06	5.76701e-06	-26.4524		SPINK1	26.8813	3.63192e-159	1.03969e-157	10.2685
UGT2B7	-4.71007	2.47633e-06	3.74775e-05	-1.4495		BAAT	4.56338	5.03372e-06	7.31765e-05	2.26897		TUSC1	-5.72886	1.0111e-08	2.2041e-07	-2.21766		PNMT	6.26659	3.69033e-10	9.51942e-09	2.1356		AC092687.5	-3.61798	0.000296915	0.00209711	-2.11996		SLCO1B1	19.8079	2.54383e-87	3.28097e-84	1.66186		DPP10-AS1	-4.73954	2.14208e-06	7.91761e-06	-26.4419		SAA2	38.4145	0	0	10.0823
BEX5	-13.9538	2.98404e-44	4.55773e-42	-1.43656		RFESD	6.22395	4.84777e-10	1.11653e-08	2.13176		THBS4	-11.1729	5.53415e-29	5.86671e-27	-2.21607		ITGB2	3.94101	8.11393e-05	0.000879425	2.11447		RAD51AP1	-4.08691	4.37163e-05	0.000352892	-2.07589		MYO1E	6.41329	1.42414e-10	2.12759e-09	1.63619		DPP10	-4.67446	2.94721e-06	1.08229e-05	-26.3978		NNMT	37.452	5.57401e-307	1.37666e-304	9.78679
PRSS2	-3.39958	0.000674888	0.00665317	-1.42349		S100A4	14.1937	1.00215e-45	1.62699e-43	1.98987		IGDCC3	-5.15531	2.53218e-07	4.41344e-06	-2.21219		HSPA6	10.3949	2.61472e-25	2.20739e-23	2.1038		TNNC1	-11.9313	8.12974e-33	6.1882e-31	-2.07257		AC240274.1	-52.0856	0	0	1.52966		HIST3H2A	-4.46876	7.86756e-06	2.81308e-05	-26.3819		DEFB1	17.7984	7.27484e-71	9.30026e-70	8.77501
MROH8	-3.49179	0.000479802	0.00490208	-1.41102		KANSL1-AS1	20.93	2.85256e-97	1.35153e-94	1.94361		EDNRA	-3.6154	0.000299882	0.00288046	-2.19079		CYTL1	4.01466	5.95303e-05	0.000661904	2.09746		FAM173A	-14.8044	1.37306e-49	2.79622e-47	-2.06326		HIST1H1D	6.8955	5.36773e-12	9.19005e-11	1.50924		MMP11	-4.60939	4.03844e-06	1.47092e-05	-26.3759		RP11-434D9.1	20.1478	2.81191e-90	4.30047e-89	8.77468
KLF2	-3.59862	0.000319908	0.00341	-1.41092		CYP4F12	5.6859	1.30127e-08	2.57986e-07	1.93644		PGP	-20.8703	9.97189e-97	7.01537e-94	-2.17971		SPP2	19.1776	5.6916e-82	2.64272e-79	2.09727		BGN	-6.12686	8.96318e-10	1.23789e-08	-2.03759		ENO3	9.98543	1.76527e-23	7.18991e-22	1.50055		HIST1H3G	-3.10253	0.00191877	0.00574714	-26.3744		IGF1	15.9847	1.63275e-57	1.78297e-56	8.36363
CTU1	-5.35809	8.41064e-08	1.53628e-06	-1.39536		APOA4	6.46791	9.93707e-11	2.44384e-09	1.92309		TFF2	-13.5199	1.19404e-41	2.06872e-39	-2.17731		PLGLB2	7.11888	1.08807e-12	3.68768e-11	2.05959		C10orf10	-7.18788	6.58056e-13	1.23305e-11	-2.03046		PON1	13.3883	7.08141e-41	8.65273e-39	1.49148		CLDN19	-4.60939	4.03844e-06	1.47092e-05	-26.3648		CYP2C9	32.1349	1.43487e-226	7.76502e-225	8.28738
FRAT2	-7.78339	7.06044e-15	2.39642e-13	-1.36783		TCP10L	3.49628	0.000471793	0.0048273	1.88735		AVP	-9.76556	1.58242e-22	1.18891e-20	-2.1617		CMTM5	3.60723	0.000309487	0.00296047	2.02082		FOXJ1	-3.38347	0.000715771	0.0047048	-2.02066		RAB3B	5.72097	1.05916e-08	1.31213e-07	1.48436		GYPE	-4.34911	1.36691e-05	4.8243e-05	-26.3376		TAT-AS1	30.549	5.83607e-205	2.48606e-203	7.64744
RP11-10A14.4	-4.21034	2.54982e-05	0.000335201	-1.35651		FETUB	10.7193	8.26418e-27	5.86732e-25	1.86457		SOCS1	-6.23467	4.5273e-10	1.15374e-08	-2.1511		HLA-DRA	4.62567	3.73395e-06	5.29874e-05	2.01397		COL1A2	-3.99726	6.408e-05	0.000502426	-1.98558		HAO1	6.63228	3.30546e-11	5.23819e-10	1.46748		SLC6A11	-4.41418	1.01393e-05	3.60924e-05	-26.2661		LINC01485	16.0183	9.51427e-58	1.04043e-56	7.42488
SOX18	-3.84255	0.000121765	0.00140292	-1.27121		FOS	8.48983	2.06931e-17	8.53307e-16	1.84909		KDR	-9.07012	1.18891e-19	7.34087e-18	-2.14753		PLGLB1	13.6022	3.88384e-42	6.93595e-40	1.98706		SLC26A3	-9.76699	1.56013e-22	5.90863e-21	-1.97975		S100A14	5.02989	4.9075e-07	5.05244e-06	1.45086		EGFLAM	-4.21897	2.45423e-05	8.52574e-05	-26.2129		ABCC9	9.14919	5.73637e-20	3.41651e-19	7.31469
SGIP1	-6.51876	7.08932e-11	1.76405e-09	-1.24203		HK1	5.6576	1.53506e-08	3.03044e-07	1.84586		LIN28B	-6.75423	1.43599e-11	4.36362e-10	-2.12353		GATA2	3.52361	0.000425717	0.00395813	1.94083		KLF2	-3.8111	0.000138351	0.00103445	-1.96265		SERPINE1	7.47573	7.6777e-14	1.54058e-12	1.39427		IGF2-AS	-4.1539	3.26861e-05	0.000112755	-26.1917		RP11-115C10.1	8.12937	4.31519e-16	2.31848e-15	7.26423
FRAT1	-4.80275	1.56498e-06	2.43843e-05	-1.2315		DNAJA4	4.1905	2.78345e-05	0.00036202	1.84078		TFF3	-12.5924	2.32617e-36	3.3543e-34	-2.0925		LAT	3.81663	0.000135287	0.00140403	1.90707		CTGF	-4.38849	1.14139e-05	9.99191e-05	-1.96053		CPT1A	11.2976	1.34804e-29	8.41293e-28	1.33309		PPP1R3G	-3.89361	9.87625e-05	0.000329862	-26.1648		CES1	35.4746	1.21138e-275	1.26682e-273	7.08298
NME2	-6.25092	4.08048e-10	9.44491e-09	-1.22969		TFRC	9.09827	9.17845e-20	4.3576e-18	1.80114		FRK	-6.70093	2.07095e-11	6.17191e-10	-2.08315		JUNB	20.4043	1.53122e-92	9.11509e-90	1.88621		STARD6	-6.87801	6.06961e-12	1.03308e-10	-1.95208		UGT2B7	5.98534	2.15944e-09	2.87628e-08	1.32914		PTK7	-3.89361	9.87625e-05	0.000329862	-26.0764		LINC01018	7.80872	5.77706e-15	3.00448e-14	7.08067
ZNF124	-3.45498	0.000550334	0.00554538	-1.22062		HSPA1B	23.1546	1.30603e-118	8.54348e-116	1.78428		GIMAP4	-5.29179	1.21123e-07	2.24959e-06	-2.06786		PVT1	3.63249	0.000280697	0.00271641	1.87945		SOCS3	-5.69309	1.2476e-08	1.52524e-07	-1.95166		CTH	9.99271	1.64029e-23	6.70438e-22	1.30842		MYB	-3.56826	0.000359364	0.00114507	-26.0374		CYP2C8	33.9649	7.35491e-253	5.40353e-251	7.04527
METRN	-10.8099	3.09069e-27	2.26352e-25	-1.20572		SLC1A2	4.3362	1.44968e-05	0.000197164	1.73092		PCAT19	-3.64308	0.000269394	0.00261545	-2.04215		PTPN7	3.35703	0.000787859	0.00686339	1.86756		MACROD1	-8.05413	8.00454e-16	1.87521e-14	-1.94263		ABCA6	9.9092	3.79667e-23	1.50415e-21	1.30725		IQCA1	-3.30797	0.00093974	0.00289542	-26.0014		CYP2A6	14.648	1.38759e-48	1.36733e-47	7.01089
TRIM61	-3.3524	0.00080115	0.00777896	-1.19087		MLLT3	3.37262	0.000744568	0.00729362	1.66684		AC240274.1	-99.5633	0	0	-2.03727		MYB	3.28613	0.00101573	0.00861252	1.85842		GAL	-3.5629	0.000366784	0.00255407	-1.9053		CMYA5	5.88781	3.91338e-09	5.09548e-08	1.2748		DNTT	-3.43811	0.00058578	0.00183752	-25.9598		UGT3A1	7.02082	2.2057e-12	1.05019e-11	6.87141
SLC9A3R2	-17.4794	2.0577e-68	5.68709e-66	-1.15006		MT1B	12.7135	4.97566e-37	6.0164e-35	1.65391		ETS1	-4.79077	1.66144e-06	2.48692e-05	-2.03291		CRYM	3.42535	0.000614014	0.00548346	1.83413		OIT3	-5.8918	3.82018e-09	4.97975e-08	-1.89023		LGI4	9.95984	2.2843e-23	9.27137e-22	1.22307		DGKK	-3.43811	0.00058578	0.00183752	-25.9493		ADH1C	21.0918	9.46387e-99	1.57953e-97	6.74612
FBXL6	-3.5061	0.00045473	0.00467331	-1.11141		PIM1	5.75058	8.8939e-09	1.80333e-07	1.63824		SMAD6	-4.03308	5.50508e-05	0.000617719	-2.00529		NR4A1	9.61034	7.23075e-22	5.16521e-20	1.82873		COQ2	-8.45869	2.70404e-17	7.18554e-16	-1.88345		CYP51A1	9.59933	8.04665e-22	2.90079e-20	1.17534		NTS	-3.23234	0.00122783	0.00374576	-25.945		SLPI	19.9945	6.15262e-89	9.27528e-88	6.6439
TRNP1	-13.652	1.96517e-42	2.90595e-40	-1.06754		EPOR	4.84098	1.29201e-06	2.03083e-05	1.62935		TEK	-4.60756	4.07413e-06	5.75335e-05	-1.98701		XXbac-BPG252P9.9	9.40297	5.30469e-21	3.59049e-19	1.81672		ACOT4	-6.10854	1.00545e-09	1.38079e-08	-1.87876		RP11-254I22.3	8.36725	5.89762e-17	1.52132e-15	1.17124		CTSV	-3.16734	0.00153843	0.00465357	-25.9174		CRP	29.82	2.14985e-195	8.30464e-194	6.63558
RGMB-AS1	-6.72264	1.78466e-11	4.64492e-10	-1.06671		G6PC	5.45778	4.82115e-08	9.05566e-07	1.60405		NRP2	-5.1917	2.08377e-07	3.70086e-06	-1.96817		SLC3A1	5.08282	3.71875e-07	6.26976e-06	1.81291		BMP4	-7.02182	2.19002e-12	3.90803e-11	-1.85916		G6PC	13.9654	2.53363e-44	3.77056e-42	1.14668		STARD6	-3.04769	0.00230609	0.00684719	-25.8166		PRR34-AS1	5.81898	5.92072e-09	2.46469e-08	6.6147
EFHD2	-6.51159	7.43612e-11	1.84441e-09	-1.06027		GLS2	5.65476	1.56062e-08	3.07566e-07	1.60107		LDB2	-7.32525	2.38459e-13	8.66362e-12	-1.96662		ERICH5	6.65126	2.906e-11	8.52916e-10	1.8016		LYVE1	-3.74009	0.000183958	0.00134512	-1.85341		RNF152	3.27967	0.00103928	0.00664133	1.14256		COL9A1	-2.98262	0.00285795	0.00841794	-25.7083		HSD17B13	9.68861	3.37078e-22	2.11217e-21	6.60958
FCF1	-6.3156	2.69121e-10	6.33021e-09	-1.06		LYL1	5.83797	5.28417e-09	1.09827e-07	1.59185		ARMC10	-15.9629	2.31737e-57	6.40476e-55	-1.94524		GADD45B	16.7498	5.6837e-63	1.75937e-60	1.80078		VIM	-11.7984	3.97669e-32	2.89413e-30	-1.82128		CCAT1	3.30472	0.000950728	0.00611585	1.12511		MIR3142HG	-281.617	0	0	-21.1183		CYP2C18	10.5574	4.69406e-26	3.19207e-25	6.58424
RP11-706C16.7	-6.96977	3.1746e-12	8.75314e-11	-1.05688		LECT2	10.8208	2.74307e-27	2.02812e-25	1.5918		MDFI	-4.85843	1.18322e-06	1.83009e-05	-1.91805		SLC51A	13.2124	7.44596e-40	1.226e-37	1.7994		CASC10	-6.92819	4.2627e-12	7.36331e-11	-1.80756		NFIC	7.63318	2.29026e-14	4.82493e-13	1.12402		GPC3	-39.4815	0	0	-14.2478		AVPR1A	5.44704	5.12137e-08	2.04643e-07	6.56543
MAP2K2	-20.196	1.0611e-90	4.47901e-88	-1.03256		GC	30.4372	1.76986e-203	2.93493e-200	1.56469		LGR5	-6.19294	5.9053e-10	1.48857e-08	-1.91629		NFKBIZ	6.88402	5.81875e-12	1.84446e-10	1.79905		FBLN1	-10.935	7.84327e-28	4.43487e-26	-1.78443		PPARGC1A	5.65669	1.54319e-08	1.86695e-07	1.11504		CDR1-AS	-27.0526	3.56108e-161	1.03602e-159	-11.9202		CYP3A4	23.0569	1.25504e-117	2.47764e-116	6.46088
SPTY2D1	-9.64919	4.95458e-22	2.61422e-20	-1.02648		SLC2A1	5.78249	7.36032e-09	1.50818e-07	1.56338		MAP1B	-3.80293	0.000142997	0.0014814	-1.89282		GPLD1	3.54299	0.000395614	0.00370495	1.75207		RASSF4	-3.34015	0.000837322	0.00545128	-1.77719		ANGPTL8	13.4699	2.3518e-41	2.95132e-39	1.08709		BEX1	-38.962	0	0	-11.07		PLA2G2A	6.82207	8.97358e-12	4.18167e-11	6.05177
SPRY1	-10.8822	1.40082e-27	1.05247e-25	-1.01923		GSTA1	32.4674	3.08157e-231	7.15417e-228	1.54971		ITGA9	-3.34928	0.000810223	0.00703972	-1.87157		ITGA2B	4.8033	1.56069e-06	2.35127e-05	1.73987		NUDT8	-7.11943	1.08374e-12	1.99052e-11	-1.77288		SLC22A25	5.90004	3.63417e-09	4.74527e-08	1.08132		MEG8	-16.7683	4.15926e-63	4.84017e-62	-10.9025		CNDP1	3.8294	0.000128457	0.000424339	5.97414
CCZ1	-9.80088	1.11606e-22	6.15449e-21	-1.01151		CYP4A11	12.4392	1.60068e-35	1.80395e-33	1.53379		FGF23	-6.89725	5.30173e-12	1.69073e-10	-1.86666		PPP1R15A	14.4235	3.68212e-47	7.56496e-45	1.73671		OLFML3	-9.08081	1.07766e-19	3.3947e-18	-1.76276		MBNL2	9.3178	1.18781e-20	3.96779e-19	1.08129		KCNH2	-15.8442	1.5405e-56	1.66423e-55	-10.8515		GPR153	3.45687	0.000546496	0.0017187	5.78919
						ERMAP	5.6477	1.62608e-08	3.19112e-07	1.52542		NFIB	-4.39984	1.08333e-05	0.000140585	-1.85741		PPP2R2B	6.63238	3.30325e-11	9.64632e-10	1.73566		CXCL2	-3.21887	0.00128697	0.0080687	-1.76121		RAPH1	10.2018	1.94695e-24	8.72596e-23	1.06845		IGF2BP1	-15.5319	2.10892e-54	2.21542e-53	-10.7798		LINC01093	6.01133	1.84012e-09	7.84864e-09	5.7106
						SLCO1B3	7.77211	7.71919e-15	2.60912e-13	1.51596		RAB31	-3.75025	0.000176655	0.00179171	-1.85658		RP5-940J5.9	8.01092	1.13857e-15	5.13263e-14	1.72777		KCNE5	-3.7084	0.000208571	0.00150941	-1.75563		RNF19A	10.4307	1.79574e-25	8.83259e-24	1.06752		SNHG23	-36.1564	2.95356e-286	3.85224e-284	-10.5887		ALPL	3.15911	0.0015825	0.00478314	5.67169
						LXN	5.56828	2.57261e-08	4.96061e-07	1.51455		HRAS	-7.62664	2.40949e-14	9.5296e-13	-1.83542		PPBP	17.0361	4.43274e-65	1.47015e-62	1.69589		NDN	-13.997	1.6264e-44	2.46788e-42	-1.75114		IL1RN	4.33941	1.42865e-05	0.000123391	1.06141		ERP27	-12.2783	1.18408e-34	9.52518e-34	-10.5178		TPRG1-AS1	3.09537	0.00196566	0.00587774	5.66125
						IL32	8.45659	2.7532e-17	1.12334e-15	1.51167		ELK3	-5.09746	3.44249e-07	5.84644e-06	-1.83088		PRG4	5.09909	3.41289e-07	5.80466e-06	1.67326		GLTPD2	-19.7788	4.53353e-87	5.5395e-84	-1.72532		RP11-817J15.3	3.62961	0.000283854	0.00201097	1.05967		LDOC1	-22.2923	4.38993e-110	8.11438e-109	-10.448		AOX1	28.391	2.61019e-177	8.60769e-176	5.64351
						CLEC4M	3.66865	0.000243834	0.00266018	1.47825		PSTPIP1	-9.60879	7.34093e-22	5.21184e-20	-1.82511		IRF1	4.6906	2.72403e-06	3.9501e-05	1.66299		THAP7-AS1	-3.24542	0.00117276	0.0074147	-1.70597		SGK2	3.83124	0.000127497	0.000959164	1.02372		NFE2	-12.9152	3.69347e-38	3.15829e-37	-10.4399		HSD17B6	35.531	1.6353e-276	1.73357e-274	5.60257
						PPBP	5.99859	1.99033e-09	4.32249e-08	1.47673		WWTR1	-4.63458	3.5766e-06	5.1161e-05	-1.82426		SPN	5.41127	6.258e-08	1.20971e-06	1.6482		IGFBP6	-4.93805	7.89077e-07	7.89622e-06	-1.68747		GRK5	3.3092	0.000935621	0.00603037	1.02279		SULT1C4	-10.5859	3.46331e-26	2.36066e-25	-10.1777		HTRA1	10.0436	9.80652e-24	6.37191e-23	5.59644
						MBOAT2	3.40285	0.000666879	0.0065854	1.44664		AAED1	-4.6289	3.67617e-06	5.23274e-05	-1.82138		CD9	8.34478	7.13482e-17	3.54694e-15	1.64231		CHAF1A	-3.55969	0.00037129	0.00258157	-1.67056		PPP1R3B	3.25371	0.00113908	0.00722144	1.01998		SGIP1	-19.2328	1.96883e-82	2.81802e-81	-10.1708		RP11-328K4.1	7.38688	1.50314e-13	7.48059e-13	5.48584
						SERPINI1	11.3564	6.89558e-30	5.95122e-28	1.44259		MRC1	-4.28756	1.80645e-05	0.000223076	-1.77534		LPA	9.48709	2.3757e-21	1.66127e-19	1.59663		SPARC	-10.9981	3.90438e-28	2.24923e-26	-1.66781		NEDD9	6.60733	3.91326e-11	6.1719e-10	1.0104		FKBP10	-10.3158	5.97948e-25	3.98792e-24	-10.157		CES3	5.15844	2.49016e-07	9.64489e-07	5.40751
						SLC22A7	10.0818	6.64961e-24	3.98908e-22	1.43874		MYCT1	-4.41296	1.01969e-05	0.00013322	-1.7744		PLEK	6.42453	1.32277e-10	3.55845e-09	1.59421		ECM1	-5.91986	3.22209e-09	4.22861e-08	-1.66737								IGSF1	-33.9929	2.83593e-253	2.09678e-251	-10.1405		CHRDL2	8.48515	2.15446e-17	1.19919e-16	5.26215
						NR1I3	5.64722	1.63063e-08	3.19737e-07	1.43643		ZNF414	-6.96297	3.33179e-12	1.08183e-10	-1.76214		UGT2B10	21.4217	8.38118e-102	6.70957e-99	1.59321		ATF3	-5.34238	9.17356e-08	1.0244e-06	-1.66134								IGF2BP3	-17.5321	8.15151e-69	1.01636e-67	-10.0522		TRPM8	4.40414	1.06204e-05	3.77586e-05	5.24882
						FMO1	11.3946	4.44659e-30	3.85194e-28	1.4286		HHIP	-3.50048	0.000464419	0.00427855	-1.75641		ABCA6	5.22853	1.70861e-07	3.06977e-06	1.59291		LGALS3	-3.19698	0.00138873	0.00864826	-1.63897								GFI1B	-10.1952	2.08306e-24	1.37543e-23	-10.0158		GPX2	24.765	2.13979e-135	5.0588e-134	5.19157
						CH507-154B10.1	3.84372	0.000121182	0.0013976	1.42758		PDGFRB	-5.149	2.61881e-07	4.55076e-06	-1.74971		LGI4	5.96882	2.38976e-09	5.61546e-08	1.57972		TMED6	-4.99185	5.98046e-07	6.07094e-06	-1.636								DUSP9	-36.6059	2.30457e-293	3.56686e-291	-9.97022		ANO1	11.3965	4.35178e-30	3.21447e-29	5.18223
						C1R	6.12116	9.28976e-10	2.08579e-08	1.41323		TFPI2	-4.29437	1.75186e-05	0.000216951	-1.74023		KLF2	3.73297	0.000189235	0.00190598	1.55402		USP18	-7.37432	1.65192e-13	3.25283e-12	-1.63279								PF4	-23.5861	5.35102e-123	1.11018e-121	-9.9232		SLC1A1	6.19227	5.93054e-10	2.58755e-09	5.17295
						GYLTL1B	4.34511	1.39209e-05	0.00019011	1.39849		CDH5	-4.86275	1.15767e-06	1.79535e-05	-1.73005		PF4	17.3188	3.39505e-67	1.21261e-64	1.53656		COLEC11	-7.95276	1.82397e-15	4.16784e-14	-1.62928								ANK1	-8.43827	3.22075e-17	1.78456e-16	-9.78636		CHRNA4	4.11594	3.85607e-05	0.000132332	5.08532
						FECH	9.94939	2.53725e-23	1.4473e-21	1.38006		AKAP12	-8.52031	1.59125e-17	8.39601e-16	-1.72031		GLS2	11.8103	3.45327e-32	4.31028e-30	1.53027		CORO2A	-3.25531	0.00113267	0.00719063	-1.62409								GPC5	-8.36281	6.12438e-17	3.35972e-16	-9.75517		AKR7A3	10.4572	1.35881e-25	9.1544e-25	5.07791
						C3	19.6846	2.92038e-86	1.11147e-83	1.36655		CCZ1B	-3.98083	6.86736e-05	0.000757164	-1.71534		SRGN	6.5157	7.23495e-11	2.02614e-09	1.51975		PBK	-3.76778	0.000164702	0.00121543	-1.61207								MEG3	-39.4171	0	0	-9.75349		SHD	5.48819	4.06082e-08	1.62966e-07	4.94239
						CFB	7.39254	1.44053e-13	4.49506e-12	1.35331		KCNK6	-4.3175	1.57807e-05	0.000197288	-1.71087		NRGN	4.75639	1.97083e-06	2.92363e-05	1.51223		MMP24-AS1	-15.6916	1.72722e-55	4.6627e-53	-1.60859								ZNF711	-8.17797	2.88676e-16	1.56076e-15	-9.7122		HORMAD2-AS1	3.64788	0.000264412	0.000853173	4.92312
						PHKG1	4.74046	2.13238e-06	3.25479e-05	1.34598		IFI16	-5.45448	4.91163e-08	9.67162e-07	-1.68258		SLC22A25	3.82874	0.000128803	0.00134274	1.50904		AC011043.1	-3.30714	0.00094253	0.00607153	-1.59937								KIF6	-7.32153	2.45161e-13	1.21177e-12	-9.54626		SLC22A1	30.8131	1.74861e-208	7.80687e-207	4.90985
						PPP1R15A	5.01257	5.37069e-07	8.83046e-06	1.34542		FEZ1	-5.88306	4.02756e-09	9.17605e-08	-1.67866		C17orf99	3.4612	0.00053777	0.004875	1.46803		CLCN4	-3.39377	0.000689382	0.00454808	-1.59658								MLF1	-6.5511	5.71143e-11	2.58574e-10	-9.38978		RTP3	7.90035	2.78129e-15	1.4579e-14	4.8549
						PCK1	13.6481	2.07336e-42	3.04652e-40	1.33741		FNDC4	-9.16086	5.1485e-20	3.22176e-18	-1.66152		ELF3	5.87379	4.25938e-09	9.68518e-08	1.46342		EVA1B	-4.39632	1.10101e-05	9.66389e-05	-1.59349								IGLL1	-6.03055	1.63402e-09	6.98757e-09	-9.37521		TMPRSS2	3.49881	0.000467335	0.00147614	4.85467
						CNRIP1	4.566	4.97122e-06	7.23131e-05	1.32917		ENDOG	-9.7814	1.35325e-22	1.0267e-20	-1.65461		BEST1	10.6746	1.33771e-26	1.20842e-24	1.46338		IRF1	-3.93	8.49454e-05	0.000655398	-1.59216								MBOAT2	-6.35584	2.07297e-10	9.19488e-10	-9.32594		APOL1	9.86828	5.71389e-23	3.64433e-22	4.70343
						HSPA1A	24.9704	1.28331e-137	1.06405e-134	1.32001		C8orf82	-15.1864	4.35166e-52	1.02049e-49	-1.64746		SLC17A1	7.86621	3.65534e-15	1.57737e-13	1.46318		SPAG5	-3.34478	0.000823486	0.00536572	-1.59193								B3GALNT1	-6.22573	4.79324e-10	2.09685e-09	-9.31321		SAMD5	3.03076	0.00243943	0.00723199	4.65188
						ASPG	7.60434	2.8637e-14	9.35073e-13	1.2826		TSR3	-16.1703	8.17375e-59	2.37202e-56	-1.63983		GADD45G	4.06691	4.76409e-05	0.000541907	1.44703		LITAF	-3.56574	0.000362837	0.00252886	-1.59089								GALNT7	-11.6173	3.36725e-31	2.54224e-30	-9.30877		ADH1B	35.3278	2.19913e-273	2.23925e-271	4.62588
						SLC6A12	3.97137	7.14609e-05	0.000862733	1.28256		CTNNBIP1	-14.7382	3.66193e-49	7.79957e-47	-1.63665		G6PC	8.88609	6.32943e-19	3.7201e-17	1.4292		CPVL	-18.1226	2.1147e-73	1.63649e-70	-1.58049								MSI1	-6.22573	4.79324e-10	2.09685e-09	-9.30297		SYNPO	4.21122	2.53997e-05	8.81829e-05	4.56274
						ZFP36	11.6062	3.83158e-31	3.47477e-29	1.27479		WASF3	-4.76679	1.87187e-06	2.7893e-05	-1.6269		KLKB1	17.1153	1.14146e-65	4.01516e-63	1.42877		TNIP2	-4.90714	9.24118e-07	9.15287e-06	-1.5721								PRTN3	-5.88983	3.86604e-09	1.6248e-08	-9.22038		AKR1C4	23.5292	2.05118e-122	4.21792e-121	4.47508
						ADH4	16.6981	1.35284e-62	3.34122e-60	1.26943		NR2F1	-10.9946	4.05682e-28	4.09492e-26	-1.62009		ACOT12	5.14803	2.63243e-07	4.57101e-06	1.42668		NUF2	-3.68432	0.000229315	0.00164721	-1.56669								BEX4	-34.3084	5.88196e-258	4.74152e-256	-9.19401		FMO3	21.7783	3.72262e-105	6.61749e-104	4.41203
						MTRNR2L12	9.06791	1.21325e-19	5.72496e-18	1.25803		APLNR	-5.50493	3.69308e-08	7.39126e-07	-1.61991		RGS2	3.78346	0.000154662	0.00158808	1.41166		COL1A1	-4.81557	1.46777e-06	1.42041e-05	-1.56047								FMO1	-14.2682	3.45468e-46	3.31558e-45	-9.17712		IRF6	3.78502	0.000153696	0.00050377	4.39031
						BTG2	9.5167	1.78763e-21	9.26375e-20	1.24489		CD93	-3.54805	0.000388089	0.0036433	-1.60287		SLCO1B1	7.99581	1.28723e-15	5.76919e-14	1.39462		EBPL	-15.385	2.06388e-53	5.04369e-51	-1.55667								HIST1H1D	-10.3805	3.04179e-25	2.03922e-24	-9.15498		CYP2D6	23.0908	5.72982e-118	1.13793e-116	4.35522
						CCND3	4.06881	4.72528e-05	0.000588846	1.24412		DZIP1	-4.57833	4.68707e-06	6.55512e-05	-1.59744		BAAT	6.92766	4.27864e-12	1.37962e-10	1.39354		RNF145	-5.04445	4.54818e-07	4.69292e-06	-1.55495								PPP2R2B	-10.6408	1.92431e-26	1.31784e-25	-9.14913		APCS	36.6675	2.40468e-294	3.93148e-292	4.20504
						DUSP1	13.1126	2.78989e-39	3.65932e-37	1.20281		FLT1	-4.54925	5.3838e-06	7.43548e-05	-1.59605		KEL	4.5939	4.35038e-06	6.10631e-05	1.39345		MYLIP	-3.32976	0.000869209	0.0056399	-1.54386								ROBO1	-18.4255	8.20982e-76	1.10942e-74	-9.13189		CUX2	5.20053	1.98725e-07	7.72667e-07	4.16481
						BHLHE40	5.32818	9.91993e-08	1.79083e-06	1.18941		RMI2	-6.83477	8.21356e-12	2.54928e-10	-1.58782		EGR1	10.4739	1.13828e-25	9.89752e-24	1.39277		SLC51B	-3.18893	0.00142803	0.00886446	-1.54042								ICAM4	-10.1854	2.30431e-24	1.51937e-23	-9.11567		BCO2	7.77412	7.5972e-15	3.93786e-14	4.15191
						ACSL5	3.51516	0.000439481	0.00453668	1.17022		TAF10	-15.3039	7.20625e-53	1.79893e-50	-1.57739		ICAM4	7.72992	1.07613e-14	4.42184e-13	1.36634		CTSF	-11.421	3.28347e-30	2.11161e-28	-1.53558								PNMT	-5.49933	3.8124e-08	1.53209e-07	-9.1104		AC004862.6	7.23032	4.81841e-13	2.35108e-12	4.04816
						SLCO1B1	3.58204	0.000340925	0.00362073	1.1658		COL4A2	-7.23995	4.48843e-13	1.58605e-11	-1.56171		RP11-386G11.10	12.7247	4.31233e-37	6.37676e-35	1.36601		DOLK	-4.76851	1.85595e-06	1.77755e-05	-1.5286								SPTA1	-4.85934	1.17777e-06	4.42017e-06	-9.10771		MOGAT2	7.18415	6.76291e-13	3.28537e-12	3.99627
						GSTA2	18.4037	1.22682e-75	4.01152e-73	1.15761		GLRX5	-27.2619	1.20132e-163	3.09888e-160	-1.56032		ALOX15B	3.37832	0.000729302	0.00641586	1.36137		CHCHD10	-15.4217	1.17038e-53	2.95343e-51	-1.52815								ADD2	-5.31465	1.06865e-07	4.2079e-07	-9.05209		RP11-393N21.2	7.90196	2.7456e-15	1.43952e-14	3.92096
						TRIM8	4.58502	4.53949e-06	6.64913e-05	1.15611		ZNF503	-3.34609	0.000819609	0.00711329	-1.55864		FGL1	18.7902	9.09e-79	3.98176e-76	1.35755		TUBA1A	-5.38491	7.24804e-08	8.18436e-07	-1.52027								ARMC4	-5.11945	3.06428e-07	1.18173e-06	-9.01144		FAM99A	12.3869	3.07737e-35	2.49717e-34	3.92022
						UGT2B10	8.69693	3.40998e-18	1.48251e-16	1.15142		COTL1	-24.5605	3.33908e-133	4.56001e-130	-1.54576		SGIP1	6.8484	7.46819e-12	2.33983e-10	1.35166		ASNS	-4.08439	4.41931e-05	0.000356493	-1.51543								GNG4	-9.53461	1.50449e-21	9.29686e-21	-9.01081		RP11-290F5.1	5.69103	1.26278e-08	5.18605e-08	3.84243
						BHMT	15.3366	4.35146e-53	9.01995e-51	1.14765		RAI1	-3.27235	0.00106656	0.00898777	-1.53158		CISH	4.07536	4.59439e-05	0.00052363	1.34456		TYSND1	-4.40681	1.04906e-05	9.21838e-05	-1.51211								SLC26A3	-4.85918	1.17871e-06	4.42297e-06	-8.95193		C8G	30.2865	1.72833e-201	7.08922e-200	3.79669
						SLC25A37	11.0236	2.94039e-28	2.27547e-26	1.12167		CEBPB	-12.2337	2.0527e-34	2.80326e-32	-1.52028		S100A4	23.2214	2.76979e-119	2.92288e-116	1.32895		MYL9	-4.66815	3.03928e-06	2.84401e-05	-1.51024								SPTSSB	-4.5339	5.79051e-06	2.08843e-05	-8.91143		SEPT4	3.1356	0.00171501	0.00516683	3.75972
						DIO1	9.73489	2.14043e-22	1.16648e-20	1.11443		TRIM6	-5.37514	7.65226e-08	1.45738e-06	-1.51144		FETUB	14.8313	9.19569e-50	2.01403e-47	1.32886		HES6	-3.81902	0.000133984	0.00100503	-1.50898								ATP1B2	-4.6534	3.26499e-06	1.19634e-05	-8.90207		C4BPA	31.164	3.27639e-213	1.55552e-211	3.75553
						PYROXD2	4.19127	2.77395e-05	0.000361189	1.10852		TGFBR3	-5.88547	3.96922e-09	9.06091e-08	-1.50969		CFI	20.6488	1.00108e-94	6.28139e-92	1.32541		SPATC1L	-8.84296	9.32149e-19	2.69835e-17	-1.50403								PRTFDC1	-4.52333	6.08735e-06	2.19107e-05	-8.87117		RP3-394A18.1	3.57211	0.000354123	0.00112915	3.66181
						BEST1	4.10594	4.02669e-05	0.000507787	1.10603		CENPV	-17.0755	2.25717e-65	7.70623e-63	-1.50833		F13B	15.7891	3.69528e-56	9.97554e-54	1.3185		FAM110A	-3.31808	0.00090637	0.0058581	-1.50306								GP9	-4.59885	4.24837e-06	1.54399e-05	-8.83776		ADCY1	4.83763	1.31395e-06	4.91375e-06	3.60916
						RHBG	8.90476	5.34993e-19	2.40705e-17	1.10546		GPR182	-3.30139	0.000962054	0.00820538	-1.50562		LEPR	16.0204	9.21256e-58	2.57685e-55	1.31292		MALL	-5.23771	1.62579e-07	1.75964e-06	-1.49389								RAB34	-21.1522	2.63102e-99	4.42621e-98	-8.76499		MME	4.92833	8.29355e-07	3.13486e-06	3.57035
						CAPG	10.3438	4.46317e-25	2.87028e-23	1.08698		LYL1	-5.10828	3.25108e-07	5.55386e-06	-1.49673		NFE2	7.77461	7.56785e-15	3.15431e-13	1.31266		MIB2	-4.17838	2.93586e-05	0.000242214	-1.49205								NRG3	-4.33854	1.43429e-05	5.05213e-05	-8.74666		HPGD	14.2231	6.58814e-46	6.29684e-45	3.55535
						ACVR2B	10.1435	3.54042e-24	2.15169e-22	1.06797		ECI1	-20.1803	1.45732e-90	7.8682e-88	-1.48635		TSPAN32	4.50315	6.6952e-06	9.11647e-05	1.30396		RGS3	-9.70857	2.77193e-22	1.0313e-20	-1.49165								ZNF660	-4.07828	4.53706e-05	0.000155083	-8.68378		RP13-650J16.1	6.04752	1.47095e-09	6.30064e-09	3.41375
						TUBB6	4.66064	3.15233e-06	4.71245e-05	1.0665		AVEN	-6.11266	9.79811e-10	2.41735e-08	-1.48523		ITGA4	4.64318	3.43079e-06	4.92269e-05	1.29663		ATP6V0E2	-5.48069	4.23662e-08	4.89827e-07	-1.48992								GPX8	-3.94819	7.8745e-05	0.000264718	-8.67852		UGT2B15	11.1677	5.86907e-29	4.23683e-28	3.3856
						CCZ1B	3.31674	0.000910741	0.0087083	1.05885		SRGAP2C	-4.1464	3.37739e-05	0.000394811	-1.48183		GATA1	10.155	3.14908e-24	2.57426e-22	1.28104		GMDS	-4.83013	1.36441e-06	1.32259e-05	-1.48378								GDF11	-4.01321	5.98994e-05	0.00020307	-8.65314		CSTA	6.02794	1.66059e-09	7.09724e-09	3.34503
						UROC1	7.47222	7.88513e-14	2.50084e-12	1.05737		PPP1R35	-7.41366	1.22864e-13	4.57116e-12	-1.48011		LBP	4.60278	4.16896e-06	5.87298e-05	1.26261		WBSCR16	-7.34982	1.98473e-13	3.85909e-12	-1.47789								HIST1H1B	-3.81799	0.000134542	0.000443555	-8.61803		CXCL2	15.2738	1.14265e-52	1.17744e-51	3.29418
						FMO5	8.99017	2.46838e-19	1.14155e-17	1.05696		DAB2	-13.2701	3.45005e-40	5.72116e-38	-1.46848		PON3	20.0648	1.49777e-89	7.90278e-87	1.25459		NECAB3	-5.11382	3.15711e-07	3.31954e-06	-1.47191								CDCA7	-3.81801	0.000134532	0.000443555	-8.5993		GDA	5.41764	6.03909e-08	2.40651e-07	3.29129
						PRAP1	30.9371	3.79126e-210	6.77061e-207	1.0353		BRI3	-24.7282	5.31746e-135	7.71563e-132	-1.44984		VNN3	3.63985	0.000272797	0.00264547	1.2426		RP11-713M15.2	-3.80602	0.000141224	0.00105239	-1.47005								IGF2BP2	-30.1108	3.4987e-199	1.40286e-197	-8.56854		CYP4F11	5.75482	8.67341e-09	3.5855e-08	3.23585
						HGFAC	12.664	9.36523e-37	1.10367e-34	1.03489		PIM3	-5.65201	1.58583e-08	3.34392e-07	-1.44794		GFI1B	6.8839	5.82353e-12	1.84446e-10	1.23612		ECHDC3	-6.02915	1.64822e-09	2.22472e-08	-1.46559								C17orf99	-3.6228	0.000291434	0.000936979	-8.54695		CYR61	3.72474	0.000195515	0.000637331	3.22964
						ENPP7	3.31043	0.000931534	0.00888152	1.02632		NRIP1	-9.91427	3.60894e-23	2.80218e-21	-1.43638		CYP4A11	19.3814	1.10733e-83	5.24648e-81	1.23071		TSPAN18	-6.44671	1.14303e-10	1.7254e-09	-1.46361								SPTB	-3.68782	0.000226187	0.000733504	-8.51138		LINC00869	7.11442	1.12384e-12	5.41869e-12	3.21746
						FBXO2	5.33864	9.36447e-08	1.70114e-06	1.02263		NR2F2	-15.5047	3.22664e-54	8.23183e-52	-1.43279		DPP7	10.9256	8.69424e-28	8.55277e-26	1.22759		FAAP100	-3.82204	0.000132352	0.000993111	-1.46106								SMIM10	-3.61213	0.000303695	0.000974916	-8.49719		DAO	4.30926	1.638e-05	5.75133e-05	3.20362
						KCNJ8	4.38469	1.16149e-05	0.000160316	1.01712		TYROBP	-10.5364	5.87256e-26	5.18393e-24	-1.43084		CFHR1	22.7418	1.72831e-114	1.67185e-111	1.21822		SUSD3	-8.21896	2.05281e-16	5.06461e-15	-1.46044								SOAT2	-21.5118	1.20681e-102	2.10024e-101	-8.42967		KCND3	3.5592	0.000371992	0.00118385	3.19063
												CIB2	-4.27199	1.93736e-05	0.000237935	-1.4308		SAA4	7.21866	5.25032e-13	1.84405e-11	1.20798		BAMBI	-7.89645	2.86965e-15	6.47442e-14	-1.4589								PARPBP	-3.3625	0.000772413	0.00239607	-8.41581		MFAP3L	4.39113	1.12765e-05	4.00299e-05	3.17382
												RASSF3	-6.63351	3.27807e-11	9.58485e-10	-1.42644		IER2	14.3655	8.52496e-47	1.7361e-44	1.20101		BAG3	-5.37223	7.77693e-08	8.74331e-07	-1.45451								GATA2	-3.36246	0.000772511	0.00239607	-8.41142		HLA-F	3.0275	0.00246584	0.0073075	3.17368
												ZNF771	-5.33045	9.79696e-08	1.83721e-06	-1.4159		SOCS2	4.08933	4.32617e-05	0.000495982	1.19948		ABHD12	-6.58297	4.6115e-11	7.23383e-10	-1.45066								MPO	-6.41064	1.44911e-10	6.45731e-10	-8.39745		MAN1C1	5.09872	3.41955e-07	1.31634e-06	3.0882
												NR2F2-AS1	-4.00809	6.12129e-05	0.000679636	-1.40796		TSC22D3	6.88705	5.69594e-12	1.80899e-10	1.19325		MXD4	-6.23212	4.60174e-10	6.59662e-09	-1.44833								CSF3R	-31.1979	1.13726e-213	5.44386e-212	-8.35674		ABCC3	13.2416	5.04869e-40	4.45837e-39	3.03057
												SRM	-20.7912	5.20065e-96	3.55113e-93	-1.39734		CDHR5	5.86285	4.54981e-09	1.03052e-07	1.16132		S100A11	-18.1684	9.18309e-74	7.35154e-71	-1.4482								HKDC1	-11.858	1.95678e-32	1.50875e-31	-8.35443		SLC41A2	4.6897	2.73605e-06	1.0065e-05	3.01333
												NPW	-25.9531	1.67871e-148	3.24775e-145	-1.39611		DNAJA4	6.95763	3.46035e-12	1.12044e-10	1.15902		THBS1	-4.15906	3.19555e-05	0.000262426	-1.43723								FXYD2	-37.709	0	0	-8.33117		AR	15.6396	3.91454e-55	4.15736e-54	2.99539
												MAP4K4	-14.9757	1.05826e-50	2.36237e-48	-1.3838		CSRNP1	3.29517	0.000983635	0.00837406	1.14631		DHRS11	-3.48937	0.000484167	0.00329148	-1.43652								SLC16A9	-6.15025	7.73612e-10	3.35453e-09	-8.32594		FITM1	3.28492	0.00102012	0.00313559	2.97421
												CRIP2	-3.90566	9.39679e-05	0.00100579	-1.37945		BTG2	12.4429	1.52912e-35	2.15151e-33	1.12143		EGR1	-9.70715	2.81079e-22	1.04409e-20	-1.42457								DTL	-3.23228	0.00122805	0.00374588	-8.29927		RORC	4.45457	8.40613e-06	3.00334e-05	2.93855
												CHSY1	-4.38426	1.16379e-05	0.000150019	-1.37648		CYP3A7-CYP3A51P	6.08892	1.13677e-09	2.76637e-08	1.11		WFIKKN1	-5.39613	6.80941e-08	7.70782e-07	-1.42206								EGFR-AS1	-7.89837	2.82574e-15	1.48087e-14	-8.29474		TTC36	20.1517	2.59885e-90	3.97988e-89	2.91758
												ZNF827	-4.03094	5.55548e-05	0.000622171	-1.37632		SMPDL3A	12.432	1.75179e-35	2.43531e-33	1.10805		H2AFX	-7.80323	6.03428e-15	1.32412e-13	-1.42068								MAP7D2	-5.955	2.6007e-09	1.10018e-08	-8.26863		RP11-130L8.2	3.15645	0.001597	0.00482507	2.91472
												MESDC1	-4.94824	7.48882e-07	1.20141e-05	-1.37267		CYP4F12	7.69068	1.46355e-14	5.8989e-13	1.10738		LYZ	-5.95878	2.54127e-09	3.36555e-08	-1.41701								SERPINI1	-20.221	6.39775e-91	9.86257e-90	-8.24532		CCL16	15.0489	3.51234e-51	3.55926e-50	2.85534
												BMP7	-4.33155	1.48061e-05	0.000186612	-1.37091		ACTRT3	-99.5633	0	0	1.10348		SYTL1	-5.22723	1.72071e-07	1.85804e-06	-1.41074								LGALS2	-29.0354	2.35144e-185	8.2965e-184	-8.23644		UPB1	10.9241	8.83731e-28	6.2304e-27	2.83414
												FXYD6	-4.39489	1.10828e-05	0.000143422	-1.36523		FERMT3	5.12463	2.98125e-07	5.12306e-06	1.09734		RDH14	-5.67903	1.35457e-08	1.64907e-07	-1.39951								ACKR1	-3.03709	0.00238876	0.00708359	-8.2301		TSKU	18.9567	3.88575e-80	5.44427e-79	2.75764
												SPINK1	-25.7556	2.79115e-146	4.98457e-143	-1.3634		MBL2	4.6148	3.93464e-06	5.56652e-05	1.09044		HMOX1	-4.38849	1.14139e-05	9.99191e-05	-1.39793								TSPAN32	-5.82482	5.71728e-09	2.38299e-08	-8.21901		MYLK	13.1555	1.5823e-39	1.38413e-38	2.74182
												TP53I11	-3.41048	0.000648496	0.00575736	-1.35815		THBS1	4.28316	1.84255e-05	0.000226932	1.07098		TRADD	-4.12559	3.69778e-05	0.000300903	-1.39774								ALOX15B	-4.96907	6.7275e-07	2.55331e-06	-8.21349		CCDC71L	3.21652	0.00129754	0.00395169	2.73879
												CHCHD10	-29.2524	4.18014e-188	1.61743e-184	-1.35521		TCEAL5	8.70511	3.17265e-18	1.79649e-16	1.06256		FKBP10	-12.2871	1.062e-34	9.26898e-33	-1.39677								FAM3B	-14.5053	1.12078e-47	1.09236e-46	-8.19995		TPGS1	3.41936	0.000627679	0.00196285	2.70416
												F2R	-4.92344	8.50359e-07	1.34941e-05	-1.34119		LAPTM5	4.91164	9.03158e-07	1.42637e-05	1.06059		C19orf24	-12.0254	2.61368e-33	2.0852e-31	-1.39538								SERPINE2	-6.92963	4.21933e-12	1.9926e-11	-8.19053		FKBP5	14.2883	2.58794e-46	2.48682e-45	2.67893
												HMGA2	-13.8457	1.35057e-43	2.52862e-41	-1.33824		CTH	4.85274	1.21765e-06	1.87212e-05	1.05001		C17orf58	-6.1405	8.22615e-10	1.14153e-08	-1.39372								C19orf33	-9.19673	3.69006e-20	2.20511e-19	-8.12968		GNMT	21.433	6.5853e-102	1.13753e-100	2.58698
												TM4SF1	-5.22223	1.76785e-07	3.16686e-06	-1.33228		APOF	5.95259	2.63939e-09	6.15221e-08	1.04603		LMNB1	-4.26277	2.01911e-05	0.00017021	-1.3928								BEX2	-32.3512	1.33407e-229	7.40954e-228	-8.11042		HAO2	14.4841	1.52658e-47	1.48662e-46	2.57209
												RAC1	-26.7384	1.68455e-157	3.91084e-154	-1.32844		ASPG	11.0484	2.23043e-28	2.27113e-26	1.04086		XIST	-18.2194	3.62048e-74	3.00189e-71	-1.39141								PEG10	-38.7393	0	0	-8.07965		G0S2	9.15407	5.48295e-20	3.26809e-19	2.5429
												ANK3	-3.95417	7.68014e-05	0.000836706	-1.31532		RP11-620J15.3	6.51049	7.49073e-11	2.0902e-09	1.03467		FLVCR1-AS1	-5.18827	2.12263e-07	2.27616e-06	-1.39066								TAL1	-7.24624	4.28493e-13	2.09297e-12	-7.9653		KDM8	4.57612	4.7367e-06	1.71824e-05	2.53709
												BAMBI	-15.6247	4.94161e-55	1.30369e-52	-1.31347		KCNH2	9.30194	1.37903e-20	9.09535e-19	1.02943		RELN	-3.71216	0.000205501	0.00148951	-1.3899								ABI3BP	-6.66092	2.72123e-11	1.24583e-10	-7.91454		KLF9	11.0731	1.69494e-28	1.21113e-27	2.53482
												VWA1	-9.29217	1.51173e-20	9.91423e-19	-1.30965		LINC00152	4.52706	5.98106e-06	8.20481e-05	1.02909		CLTB	-6.97095	3.14809e-12	5.50762e-11	-1.38755								MFSD2B	-4.71851	2.37577e-06	8.76048e-06	-7.89755		CAV2	3.60935	0.00030697	0.000984883	2.50078
												GPHA2	-7.76254	8.3242e-15	3.46335e-13	-1.30182		SHMT1	6.01589	1.78906e-09	4.25562e-08	1.01695		PGP	-4.41528	1.00881e-05	8.8815e-05	-1.3842								LINC00470	-9.05823	1.32588e-19	7.82252e-19	-7.89058		ACSM5	14.0071	1.41062e-44	1.31839e-43	2.46579
												COL4A1	-4.08583	4.39198e-05	0.00050204	-1.29771		CNRIP1	8.29109	1.12212e-16	5.51932e-15	1.01523		SREBF1	-10.3537	4.02499e-25	1.91092e-23	-1.38116								LINC00632	-7.94263	1.97946e-15	1.0423e-14	-7.81915		RDH16	16.8361	1.32636e-63	1.55755e-62	2.42192
												CCNE1	-3.28076	0.00103527	0.00874948	-1.2764		SPTA1	4.46458	8.02276e-06	0.000107372	1.00897		HSPA6	-7.05899	1.67712e-12	3.02299e-11	-1.37104								C5orf30	-4.52316	6.09239e-06	2.19254e-05	-7.80991		CHCHD10	29.9154	1.23963e-196	4.82874e-195	2.40147
												FOXA1	-6.9159	4.64898e-12	1.49282e-10	-1.27167								MAFB	-3.19456	0.00140046	0.00871662	-1.37084								VCAM1	-36.6653	2.60723e-294	4.23283e-292	-7.80364		CYP8B1	25.8311	3.97309e-147	1.03292e-145	2.38119
												CITED2	-16.7718	3.92351e-63	1.26511e-60	-1.27059								CLEC11A	-5.50917	3.60526e-08	4.18917e-07	-1.37074								NDN	-8.33183	7.96039e-17	4.35561e-16	-7.76859		SDS	13.1625	1.44236e-39	1.26314e-38	2.36434
												MID1	-3.63424	0.000278797	0.00269915	-1.2702								BCAT1	-6.81775	9.24755e-12	1.53901e-10	-1.37								FAM19A5	-4.12246	3.74843e-05	0.000128733	-7.76551		GADD45G	11.3472	7.66151e-30	5.63235e-29	2.34587
												NCK2	-4.20803	2.57608e-05	0.000309556	-1.25628								KIF20B	-3.8089	0.000139586	0.00104268	-1.36957								TNNI2	-5.22972	1.69766e-07	6.62068e-07	-7.76538		ACACB	12.7258	4.25167e-37	3.56471e-36	2.33375
												PIGX	-5.44603	5.15057e-08	1.00993e-06	-1.25576								C12orf75	-8.74324	2.26517e-18	6.41318e-17	-1.36727								KITLG	-5.94482	2.7676e-09	1.1695e-08	-7.72038		CD81	21.5286	8.39831e-103	1.46488e-101	2.30434
												SCAMP5	-3.74243	0.00018225	0.00184523	-1.23788								IL17RE	-4.62973	3.66137e-06	3.39873e-05	-1.36659								OXCT1	-4.06776	4.74662e-05	0.000162079	-7.71183		FAM134B	6.7178	1.84486e-11	8.49469e-11	2.26747
												OAF	-13.1522	1.65194e-39	2.7008e-37	-1.23534								PGAM2	-3.98655	6.70422e-05	0.000523705	-1.35934								CCDC28B	-14.6739	9.47441e-49	9.34401e-48	-7.69948		ABCB4	14.4483	2.57017e-47	2.49244e-46	2.26351
												IGFBP4	-11.1015	1.234e-28	1.28469e-26	-1.22545								ADORA2A-AS1	-4.19317	2.75079e-05	0.000227836	-1.35426								SLC12A5	-21.3457	4.27565e-101	7.32572e-100	-7.69078		HOMER2	4.93758	7.90966e-07	2.99219e-06	2.24908
												DSEL	-4.35475	1.33216e-05	0.000169837	-1.22536								STXBP6	-3.86741	0.000109996	0.000834804	-1.35318								PEG3	-37.8678	0	0	-7.65588		CFHR5	7.16081	8.02015e-13	3.88475e-12	2.23106
												RELN	-6.83898	7.97611e-12	2.48222e-10	-1.22232								SCPEP1	-3.71811	0.00020072	0.00145805	-1.3518								LRRC17	-8.71727	2.84993e-18	1.62485e-17	-7.65277		NUDT8	11.3184	1.06377e-29	7.79564e-29	2.21224
												MPND	-5.50633	3.66382e-08	7.33902e-07	-1.22194								SLC25A33	-6.78863	1.13201e-11	1.87051e-10	-1.35018								SCARA3	-9.50363	2.02695e-21	1.24888e-20	-7.63821		METRN	3.40339	0.000665546	0.00207623	2.19909
												FRAS1	-5.08258	3.72333e-07	6.27292e-06	-1.21698								DAB2	-5.62492	1.85598e-08	2.22449e-07	-1.34716								ATRNL1	-3.87255	0.000107702	0.000358584	-7.62184		SRD5A1	7.21105	5.55229e-13	2.70405e-12	2.1795
												PDCD2	-10.9507	6.59411e-28	6.57034e-26	-1.21697								ITGA2B	-3.48364	0.000494638	0.00335579	-1.34668								MDK	-37.3161	8.9976e-305	2.02804e-302	-7.60238		TAT	33.6016	1.58747e-247	1.09038e-245	2.17664
												USP27X	-4.54099	5.59895e-06	7.71883e-05	-1.21591								TROAP	-3.97684	6.98373e-05	0.00054444	-1.34338								DNAJA4	-9.24326	2.39099e-20	1.43732e-19	-7.59329		GPT	12.6548	1.05308e-36	8.77544e-36	2.1502
												AP1S2	-5.24562	1.55756e-07	2.8224e-06	-1.21547								PFKM	-6.81844	9.20346e-12	1.53277e-10	-1.33938								SLC22A15	-3.73172	0.000190176	0.000620623	-7.55888		VNN1	5.4606	4.74526e-08	1.89778e-07	2.10656
												PHACTR2	-6.86171	6.80405e-12	2.14332e-10	-1.21539								CPXM1	-3.26594	0.00109103	0.00693575	-1.33787								CA12	-5.42389	5.83175e-08	2.32509e-07	-7.53473		IGKC	4.82819	1.37782e-06	5.14515e-06	2.10125
												PSIP1	-10.8693	1.61451e-27	1.56176e-25	-1.21191								ITGB1BP1	-9.64017	5.40987e-22	1.97788e-20	-1.33609								CDCA5	-3.61216	0.000303654	0.000974916	-7.48703		SLC10A1	9.19622	3.70751e-20	2.21497e-19	2.09111
												YBX3	-11.5278	9.55255e-31	1.12575e-28	-1.21122								HIST1H2BH	-7.10579	1.19639e-12	2.19396e-11	-1.33507								LINC00665	-6.78039	1.19852e-11	5.55499e-11	-7.481		RARRES3	6.08	1.20182e-09	5.1679e-09	2.04667
												ASAP2	-3.37299	0.000743576	0.00652167	-1.2112								PDSS1	-3.31818	0.000906073	0.00585781	-1.33431								OLFML3	-5.22867	1.70732e-07	6.65725e-07	-7.47276		APOA5	24.5065	1.25972e-132	2.91581e-131	2.02064
												EID2	-4.20865	2.56899e-05	0.000309237	-1.20872								TOMM40	-8.23338	1.82005e-16	4.51917e-15	-1.33332								SLC22A17	-13.6337	2.52436e-42	2.29555e-41	-7.46746		LPIN3	3.34416	0.00082531	0.00255404	2.01225
												CRIM1	-4.64957	3.32628e-06	4.78457e-05	-1.20641								CTD-2350C19.2	-3.31044	0.000931499	0.0060088	-1.33193								ITGA4	-8.20186	2.36695e-16	1.28241e-15	-7.4569		C1R	29.3129	7.10399e-189	2.58233e-187	2.00258
												SLC9A3R2	-8.60475	7.64833e-18	4.1584e-16	-1.20263								CTC-524C5.2	-4.63839	3.51139e-06	3.26474e-05	-1.33003								KIFC1	-6.84525	7.63421e-12	3.57114e-11	-7.45613		CYP4F2	8.87615	6.92141e-19	4.00517e-18	1.99864
												RAMP2	-7.34751	2.01926e-13	7.41757e-12	-1.19759								CRHBP	-6.70357	2.03395e-11	3.2975e-10	-1.32982								CNRIP1	-13.1739	1.24103e-39	1.0897e-38	-7.44359		ABHD2	17.2532	1.05814e-66	1.28415e-65	1.97578
												SNX18	-6.33647	2.35086e-10	6.19497e-09	-1.19678								BOP1	-6.75072	1.4711e-11	2.40683e-10	-1.32589								ARMCX1	-9.03937	1.57577e-19	9.27325e-19	-7.39293		CEBPB	17.4303	4.85719e-68	5.99811e-67	1.95929
												IGFBP3	-6.78409	1.16824e-11	3.59231e-10	-1.19547								TMEM187	-4.87876	1.06756e-06	1.05063e-05	-1.31885								LEFTY1	-3.02673	0.00247213	0.00732519	-7.37637		F9	20.2029	9.23936e-91	1.42242e-89	1.93025
												CDC34	-8.02692	9.99532e-16	4.52342e-14	-1.1928								CENPV	-6.78341	1.17369e-11	1.93662e-10	-1.31773								MAP9	-6.84436	7.68193e-12	3.5913e-11	-7.37364		NENF	11.0631	1.89511e-28	1.35292e-27	1.9202
												MTHFD1L	-5.62713	1.83229e-08	3.83229e-07	-1.18935								CCR6	-6.29942	2.9876e-10	4.35953e-09	-1.31641								CDC20	-15.0058	6.72808e-51	6.79422e-50	-7.36383		LGALS1	17.45	3.4423e-68	4.26676e-67	1.91803
												STARD6	-10.6936	1.09053e-26	9.88971e-25	-1.18803								TACC3	-4.70024	2.59853e-06	2.45034e-05	-1.31183								LXN	-8.59769	8.13353e-18	4.57211e-17	-7.3239		HP	38.4057	0	0	1.88298
												PKIB	-5.80457	6.45294e-09	1.43911e-07	-1.18389								NIF3L1	-4.73824	2.15578e-06	2.04949e-05	-1.30945								NAALAD2	-3.08101	0.00206299	0.00615056	-7.30402		SEC14L2	9.04714	1.46766e-19	8.64142e-19	1.87583
												C12orf49	-3.85778	0.000114422	0.00120239	-1.18188								GADD45G	-3.47774	0.000505666	0.0034236	-1.3023								BCL11A	-2.96152	0.00306123	0.00898477	-7.28069		CES2	19.1797	5.4693e-82	7.78512e-81	1.86908
												MXD4	-11.8082	3.5407e-32	4.39576e-30	-1.17701								AKR1B1	-7.29442	2.99947e-13	5.77411e-12	-1.29741								PKMYT1	-4.43734	9.10771e-06	3.249e-05	-7.27838		FNDC4	8.20802	2.2487e-16	1.21919e-15	1.86108
												CLDN5	-5.47799	4.30175e-08	8.5578e-07	-1.17242								RDH16	-5.45895	4.7897e-08	5.50484e-07	-1.29575								ANKLE1	-3.09159	0.00199085	0.00594847	-7.27587		SLC46A3	3.87091	0.000108431	0.000360908	1.83899
												EHD3	-3.65877	0.000253429	0.00247598	-1.17184								RP11-706C16.7	-4.93741	7.91675e-07	7.91879e-06	-1.29351								LGI4	-19.8764	6.50985e-88	9.70666e-87	-7.27463		MGLL	8.65421	4.96341e-18	2.80913e-17	1.79914
												SKIDA1	-4.66627	3.06716e-06	4.42831e-05	-1.16987								RASGRP2	-3.86618	0.000110555	0.000838223	-1.29227								RIMKLB	-3.09149	0.00199156	0.00594981	-7.22511		GLYAT	13.9345	3.90927e-44	3.63904e-43	1.79509
												FAM50A	-10.1927	2.13846e-24	1.76677e-22	-1.16769								PEX7	-3.21063	0.00132446	0.00828802	-1.29159								PAK3	-4.25271	2.11199e-05	7.36215e-05	-7.22382		SERPINA3	3.95221	7.74323e-05	0.000260494	1.78084
												YWHAH	-14.4477	2.59015e-47	5.369e-45	-1.16304								RPUSD1	-3.83266	0.000126764	0.000954264	-1.28948								NBEA	-2.96142	0.00306228	0.0089867	-7.20046		OGDHL	3.78016	0.000156729	0.000513422	1.76638
												SSBP4	-4.87143	1.10793e-06	1.72398e-05	-1.15023								ZSCAN2	-3.21182	0.00131898	0.00825821	-1.28482								NRSN2	-7.09495	1.29396e-12	6.22604e-12	-7.17827		NFIB	6.78849	1.13315e-11	5.25827e-11	1.7649
												LITAF	-6.44789	1.13419e-10	3.0833e-09	-1.14939								TUBB2A	-6.16751	6.93718e-10	9.68453e-09	-1.28174								EPCAM	-18.8516	2.85181e-79	3.96453e-78	-7.16395		CDKN1A	4.62218	3.79726e-06	1.38678e-05	1.74597
												PDCD7	-6.00495	1.91395e-09	4.53875e-08	-1.14795								ID3	-8.12611	4.43305e-16	1.064e-14	-1.27808								SLC38A5	-6.95405	3.5494e-12	1.67963e-11	-7.13515		CFHR3	3.42797	0.000608115	0.00190371	1.72555
												CLEC1B	-7.52562	5.24713e-14	2.01685e-12	-1.14783								SH2D3A	-4.77419	1.80436e-06	1.73028e-05	-1.27603								PPBP	-15.8716	9.96841e-57	1.07741e-55	-7.10534		BST2	9.53552	1.49136e-21	9.21817e-21	1.70059
												PTMS	-26.6607	1.3465e-156	2.84184e-153	-1.14601								H1FX	-7.65392	1.94937e-14	4.12549e-13	-1.27489								DCDC2	-20.9053	4.78725e-97	7.83234e-96	-7.09769		GRB14	3.04094	0.00235844	0.00699725	1.65122
												PTN	-3.73133	0.000190468	0.0019159	-1.14337								DONSON	-17.9555	4.34979e-72	3.15578e-69	-1.27414								ACHE	-7.8661	3.65877e-15	1.91397e-14	-7.08645		SLC9A3R2	11.195	4.3145e-29	3.12529e-28	1.61878
												IGFBP7	-4.45994	8.19815e-06	0.000109292	-1.14232								PNMA6A	-5.20832	1.9056e-07	2.05006e-06	-1.27332								RAD51	-4.05708	4.96907e-05	0.000169376	-7.07354		ECHDC3	7.92132	2.35002e-15	1.23491e-14	1.618
												ADAMTS6	-3.34223	0.000831075	0.00719934	-1.14175								RP11-108M9.4	-4.7224	2.33075e-06	2.2068e-05	-1.26706								PTPRN2	-10.5127	7.55238e-26	5.11781e-25	-7.03969		NFIA	12.7763	2.22386e-37	1.87402e-36	1.59374
												LINC00665	-7.51737	5.58911e-14	2.13767e-12	-1.14034								COQ3	-4.32302	1.53908e-05	0.000132289	-1.26682								RP11-11N9.4	-20.9712	1.20186e-97	1.98029e-96	-7.03124		MAT1A	31.831	2.41532e-222	1.25445e-220	1.5512
												BMPR2	-4.76406	1.89734e-06	2.82002e-05	-1.13779								CLEC1B	-6.38165	1.75189e-10	2.60384e-09	-1.26336								PGAM2	-3.34192	0.000831996	0.00257301	-7.02378		PHLDA1	6.31599	2.6844e-10	1.18662e-09	1.54398
												TRIOBP	-8.31301	9.33041e-17	4.59904e-15	-1.13756								TYMS	-12.1257	7.7155e-34	6.35188e-32	-1.2612								C1QTNF4	-3.7969	0.000146518	0.000481059	-7.01048		IFITM2	17.4213	5.68744e-68	7.01592e-67	1.52361
												RNF165	-3.71312	0.000204723	0.00204161	-1.13673								NPW	-11.7605	6.23841e-32	4.48393e-30	-1.26013								ARHGEF3	-3.86181	0.000112549	0.000373919	-6.98358		RHOB	21.8078	1.95494e-105	3.48319e-104	1.50952
												GTPBP6	-9.94144	2.74824e-23	2.16282e-21	-1.13515								XKR8	-4.61082	4.01075e-06	3.70675e-05	-1.25955								KRT19	-6.16381	7.1017e-10	3.08578e-09	-6.97941		LRG1	19.3212	3.56054e-83	5.13745e-82	1.47514
												KLHL23	-7.90176	2.74998e-15	1.19782e-13	-1.1317								AMN	-16.2485	2.28891e-59	8.71136e-57	-1.2566								DUSP4	-6.56562	5.18169e-11	2.34957e-10	-6.96402		LY6E	12.0118	3.08039e-33	2.41032e-32	1.46166
												CDKN1C	-10.3968	2.56292e-25	2.17156e-23	-1.12754								GNMT	-7.83963	4.51882e-15	1.00009e-13	-1.25275								FABP5	-29.9668	2.65912e-197	1.04812e-195	-6.95733		C10orf10	6.13521	8.50488e-10	3.68307e-09	1.45432
												SKIL	-6.81036	9.73528e-12	3.00551e-10	-1.12598								PEX3	-6.15089	7.70472e-10	1.07045e-08	-1.25246								FAM127C	-9.408	5.05658e-21	3.08363e-20	-6.94538		UGT2B7	15.3227	5.39002e-53	5.59136e-52	1.4489
												ZNF787	-4.20351	2.62804e-05	0.000314985	-1.12346								KANSL1-AS1	-9.82734	8.5858e-23	3.32213e-21	-1.25173								BCAT1	-5.8586	4.66781e-09	1.95187e-08	-6.92168		GHR	7.44254	9.87674e-14	4.94924e-13	1.42792
												TXNIP	-7.48089	7.38219e-14	2.80499e-12	-1.11835								S100A9	-5.16789	2.36751e-07	2.52593e-06	-1.24784								SULT1C2	-14.3661	8.45148e-47	8.1584e-46	-6.90608		ESRRA	9.95874	2.30961e-23	1.49027e-22	1.40987
												UACA	-6.60544	3.96346e-11	1.1459e-09	-1.11241								SCRN2	-13.5805	5.22556e-42	6.93238e-40	-1.24711								UBE2C	-20.1509	2.64331e-90	4.04529e-89	-6.9018		ABRACL	9.73313	2.17787e-22	1.36949e-21	1.39379
												PPP1R14B	-13.3423	1.31274e-40	2.22117e-38	-1.10895								CENPN	-6.53727	6.26502e-11	9.70953e-10	-1.24669								CDK1	-10.0707	7.44768e-24	4.84736e-23	-6.8606		NTHL1	16.6728	2.06852e-62	2.38444e-61	1.37781
												SVIL	-3.93428	8.34481e-05	0.000900666	-1.10681								CDCA7	-3.72923	0.000192063	0.00139998	-1.24629								AURKB	-7.2867	3.17635e-13	1.56002e-12	-6.83061		SAA4	22.6914	5.45331e-114	1.04201e-112	1.37678
												TSPAN18	-10.9099	1.03376e-27	1.00839e-25	-1.09586								TSPAN17	-5.30694	1.11481e-07	1.23304e-06	-1.24396								PIK3CD-AS2	-5.46809	4.54917e-08	1.82061e-07	-6.81618		AZGP1	27.8539	9.66946e-171	3.01324e-169	1.36466
												OIT3	-6.15782	7.37516e-10	1.84109e-08	-1.09294								GAA	-5.28011	1.29107e-07	1.41384e-06	-1.24132								FABP3	-5.97743	2.26691e-09	9.61778e-09	-6.81426		GBP1	4.39078	1.12947e-05	4.00882e-05	1.3582
												LIFR	-4.32692	1.51209e-05	0.000190166	-1.08963								PUDP	-7.71042	1.25401e-14	2.69068e-13	-1.23905								SLC25A36	-8.22348	1.97681e-16	1.07353e-15	-6.76131		PPP1R1A	8.85899	8.07421e-19	4.66412e-18	1.3402
												RBAK-RBAKDN	-4.90728	9.23462e-07	1.45547e-05	-1.08715								DOLPP1	-3.90651	9.36374e-05	0.000718064	-1.23861								ISYNA1	-15.1266	1.08205e-51	1.10324e-50	-6.72388		C1S	28.0867	1.42371e-173	4.5653e-172	1.33118
												PCSK1N	-6.29151	3.14397e-10	8.17362e-09	-1.08411								SAE1	-9.00051	2.24678e-19	6.8453e-18	-1.23858								CDCA2	-2.95108	0.00316666	0.00927897	-6.72379		ENDOG	4.36658	1.26204e-05	4.46777e-05	1.29667
												SMAD7	-3.76427	0.000167037	0.00170384	-1.08392								PHF19	-3.20381	0.00135624	0.00846866	-1.23742								GSTP1	-39.0556	0	0	-6.70664		ADH4	16.4827	4.88269e-61	5.55397e-60	1.2878
												C4orf48	-7.46987	8.02734e-14	3.04017e-12	-1.08355								ATAD3A	-6.16957	6.8474e-10	9.58223e-09	-1.23738								RBP1	-37.3036	1.43713e-304	3.17755e-302	-6.68533		APOF	10.9171	9.55241e-28	6.72638e-27	1.27174
												UBN1	-7.92029	2.36961e-15	1.03994e-13	-1.07904								PBX3	-4.86658	1.13546e-06	1.11181e-05	-1.22943								TMEM136	-4.94752	7.51654e-07	2.84533e-06	-6.68533		TBC1D2B	4.66163	3.13721e-06	1.15097e-05	1.2695
												RUFY3	-5.65477	1.56052e-08	3.29355e-07	-1.07772								MXD3	-3.36987	0.000752043	0.00492787	-1.22896								SMIM5	-3.08096	0.00206335	0.00615085	-6.67419		AC013461.1	3.51239	0.000444101	0.00140524	1.26183
												CRHBP	-6.85973	6.89928e-12	2.16744e-10	-1.07606								CMTM7	-4.97857	6.4056e-07	6.47984e-06	-1.22889								SPINT2	-21.0574	1.95817e-98	3.2565e-97	-6.62553		LITAF	3.11272	0.00185369	0.0055594	1.25795
												THAP11	-5.55278	2.81166e-08	5.69593e-07	-1.07001								GBA	-5.29453	1.19322e-07	1.31537e-06	-1.22824								DLG3	-2.95076	0.00316989	0.00928726	-6.59787		RP11-160E2.6	4.54051	5.61184e-06	2.02651e-05	1.25151
												RASAL2	-3.72908	0.000192183	0.00193148	-1.06956								CNN2	-5.84734	4.99497e-09	6.41744e-08	-1.22325								MUM1L1	-3.72135	0.000198162	0.000645596	-6.59544		APOL6	6.69123	2.213e-11	1.01616e-10	1.2478
												ENAH	-7.50004	6.37976e-14	2.43206e-12	-1.06945								PRDM6	-3.59779	0.000320938	0.00225375	-1.22269								GAL3ST1	-13.04	7.24734e-39	6.27346e-38	-6.58836		APOL2	3.77505	0.000159976	0.000523688	1.24692
												SLC25A33	-10.9756	5.00463e-28	5.02976e-26	-1.06865								RPL39L	-8.88362	6.47203e-19	1.89716e-17	-1.22256								TNNC1	-5.25257	1.49995e-07	5.86637e-07	-6.58293		C6	12.4926	8.19151e-36	6.73183e-35	1.24253
												GRAMD1A	-7.33541	2.21047e-13	8.09437e-12	-1.06794								PKM	-7.32514	2.38645e-13	4.61699e-12	-1.22191								SNAP25-AS1	-13.3675	9.36923e-41	8.36279e-40	-6.56911		CPEB3	3.85256	0.00011689	0.000387509	1.23725
												SSTR2	-11.4165	3.45936e-30	3.89867e-28	-1.0659								LY6E	-8.15857	3.39024e-16	8.19872e-15	-1.22084								PLTP	-24.8298	4.27293e-136	1.01953e-134	-6.56304		CDA	5.586	2.32356e-08	9.42577e-08	1.213
												ALYREF	-5.17208	2.31497e-07	4.07155e-06	-1.05935								NMRAL1	-10.9055	1.0846e-27	6.0675e-26	-1.21931								CAPG	-19.7417	9.45577e-87	1.39736e-85	-6.55832		GNE	5.61901	1.92054e-08	7.83333e-08	1.19463
												BPIFB2	-7.86859	3.58663e-15	1.5506e-13	-1.05602								ALKBH3	-4.2358	2.2774e-05	0.000190599	-1.2187								TSPO2	-5.32717	9.97547e-08	3.9346e-07	-6.52273		MT-ATP8	19.2702	9.5586e-83	1.37237e-81	1.19054
												MEF2C	-4.68605	2.78533e-06	4.03646e-05	-1.05319								TNS3	-4.54645	5.45582e-06	4.98474e-05	-1.21653								FBLN1	-6.02291	1.71313e-09	7.31237e-09	-6.52198		ADGRA3	5.29745	1.1743e-07	4.61453e-07	1.15978
												RALGAPA2	-5.84845	4.96178e-09	1.11729e-07	-1.05219								TMUB1	-10.1388	3.71759e-24	1.61322e-22	-1.21457								RHCE	-4.86202	1.16196e-06	4.36293e-06	-6.48768		PDK4	6.055	1.40414e-09	6.02115e-09	1.15914
												LRRC1	-7.09895	1.25709e-12	4.22966e-11	-1.05136								SSBP3	-7.66615	1.77237e-14	3.76463e-13	-1.21374								OSBP2	-3.58024	0.00034328	0.00109593	-6.48286		LIPG	3.87944	0.000104696	0.000348875	1.13691
												DEXI	-8.61705	6.87001e-18	3.77055e-16	-1.04837								NRGN	-3.21896	0.00128656	0.0080683	-1.21319								USP51	-6.92257	4.43534e-12	2.09205e-11	-6.46745		ACSM2A	16.5613	1.32601e-61	1.51723e-60	1.13221
												NTAN1	-6.71136	1.92812e-11	5.78338e-10	-1.04529								HEXIM2	-4.48002	7.46373e-06	6.67995e-05	-1.21213								CCNB2	-9.32467	1.11331e-20	6.73614e-20	-6.42351		ASB13	2.93969	0.0032854	0.00961232	1.11383
												GLTP	-5.36249	8.20828e-08	1.55816e-06	-1.04519								TMEM129	-3.44692	0.000567009	0.00380453	-1.20674								ARHGEF2	-6.67292	2.50768e-11	1.14965e-10	-6.41022		LBP	12.6332	1.38588e-36	1.15197e-35	1.08992
												ENC1	-8.10092	5.45444e-16	2.54277e-14	-1.04061								ZNF76	-3.8236	0.000131519	0.000987178	-1.20635								CENPM	-9.82684	8.62875e-23	5.48535e-22	-6.40026		MTRNR2L8	11.4901	1.47968e-30	1.10422e-29	1.07949
												TNS3	-7.71863	1.17585e-14	4.81455e-13	-1.03926								PDLIM7	-8.08948	5.99214e-16	1.41376e-14	-1.2031								HK1	-7.82429	5.10528e-15	2.65928e-14	-6.33946		ABLIM3	5.48546	4.12401e-08	1.65416e-07	1.06839
												AC092687.5	-5.11034	3.21577e-07	5.49759e-06	-1.03327								PLEKHG3	-3.91901	8.89124e-05	0.000684413	-1.20276								RP11-386G11.10	-17.0639	2.75638e-65	3.2884e-64	-6.33754		FCF1	4.68809	2.75764e-06	1.01428e-05	1.06353
												DPYSL2	-3.58192	0.000341075	0.00322936	-1.02975								TSPAN13	-9.81832	9.38965e-23	3.61509e-21	-1.20186								CCNA2	-9.04901	1.44272e-19	8.49675e-19	-6.32491		SELO	4.71916	2.36823e-06	8.73405e-06	1.06292
												RP11-525A16.4	-4.54197	5.57315e-06	7.68784e-05	-1.0281								PRKCDBP	-4.33415	1.46327e-05	0.000126126	-1.19907								TUBB6	-12.1919	3.4344e-34	2.7362e-33	-6.32421		TYMP	4.48544	7.27622e-06	2.60847e-05	1.05456
												MYO7A	-4.09354	4.24843e-05	0.000487792	-1.02705								RFC3	-3.22665	0.00125248	0.00787368	-1.19888								CMTM3	-13.1504	1.69291e-39	1.47976e-38	-6.32115		GCKR	4.54044	5.6137e-06	2.02687e-05	1.04189
												LGALS3	-4.81607	1.46412e-06	2.22018e-05	-1.02534								C1orf210	-7.16448	7.80808e-13	1.4525e-11	-1.19884								RGS10	-14.0416	8.67472e-45	8.12721e-44	-6.31496		CCDC57	4.12601	3.69105e-05	0.0001268	1.02365
												AC074117.10	-4.18296	2.8774e-05	0.000341523	-1.01954								CLDN5	-3.41831	0.000630117	0.00418684	-1.19848								SLC29A4	-9.10602	8.54628e-20	5.07915e-19	-6.31032
												ROCK2	-8.97139	2.92796e-19	1.75647e-17	-1.01916								SDF4	-9.51582	1.8029e-21	6.32269e-20	-1.19826								SLC29A2	-6.79353	1.09425e-11	5.08186e-11	-6.29565
												PNPT1	-6.83162	8.39618e-12	2.60248e-10	-1.01831								RABGGTA	-3.64041	0.000272203	0.00193611	-1.1962								MKI67	-10.8278	2.54256e-27	1.77528e-26	-6.28787
												STXBP4	-5.74622	9.12609e-09	1.9969e-07	-1.01452								TMEM203	-6.64597	3.01232e-11	4.79626e-10	-1.19587								MARCKSL1	-34.6881	1.19235e-263	1.04066e-261	-6.27072
												GATA4	-5.18937	2.11008e-07	3.73381e-06	-1.01218								FLYWCH2	-5.15589	2.52423e-07	2.68203e-06	-1.1948								TNFAIP8L3	-2.94043	0.00327761	0.00959318	-6.25208
												BAHD1	-3.33125	0.000864557	0.00746432	-1.00279								RUSC1	-4.17994	2.91584e-05	0.000240733	-1.1914								LRRC1	-5.25146	1.50895e-07	5.90059e-07	-6.23784
												LYVE1	-4.60153	4.19398e-06	5.90464e-05	-1.00011								FPGS	-6.41672	1.3924e-10	2.08286e-09	-1.18908								HRC	-4.35121	1.35389e-05	4.77906e-05	-6.23674
																								HMGB3	-8.12629	4.42636e-16	1.06379e-14	-1.18685								SLC1A5	-4.8499	1.23527e-06	4.62698e-06	-6.22678
																								KNSTRN	-3.71976	0.000199415	0.00145038	-1.18675								GUCY2D	-7.61967	2.54332e-14	1.29942e-13	-6.2191
																								NQO1	-5.29069	1.21859e-07	1.34143e-06	-1.18663								NT5DC2	-9.34989	8.77368e-21	5.32522e-20	-6.21774
																								DCN	-3.50493	0.000456722	0.00312412	-1.18598								DMKN	-24.2456	7.35649e-130	1.65493e-128	-6.19525
																								FYN	-5.16308	2.42915e-07	2.58694e-06	-1.18401								PGBD1	-3.45053	0.000559478	0.00175786	-6.19355
																								HSDL1	-3.39386	0.000689152	0.00454785	-1.18348								MTHFD2	-7.61928	2.55091e-14	1.30301e-13	-6.18378
																								FAM53C	-4.60052	4.21432e-06	3.88561e-05	-1.18289								PYCR1	-13.2463	4.74311e-40	4.1949e-39	-6.17001
																								SMYD3	-8.87931	6.72739e-19	1.96704e-17	-1.18227								RRM2	-16.4566	7.51651e-61	8.51236e-60	-6.14542
																								DPP10-AS1	-4.9641	6.90199e-07	6.94868e-06	-1.18225								CPVL	-13.8801	8.3587e-44	7.75602e-43	-6.13733
																								RP11-397G17.1	-3.8882	0.000100991	0.000770995	-1.17962								DLGAP5	-3.25541	0.00113229	0.00346799	-6.13568
																								LMO4	-5.52488	3.29718e-08	3.84274e-07	-1.17649								GPX7	-22.4908	5.10441e-112	9.56449e-111	-6.10668
																								RP11-390F4.6	-3.27299	0.00106418	0.00678733	-1.17602								PLAG1	-7.4223	1.15102e-13	5.74793e-13	-6.10425
																								PACSIN3	-6.53984	6.15855e-11	9.5509e-10	-1.17164								ROBO2	-5.687	1.29288e-08	5.30686e-08	-6.06628
																								JMJD8	-5.34261	9.16198e-08	1.0236e-06	-1.17093								SSTR2	-7.07944	1.44742e-12	6.94713e-12	-6.05722
																								FABP3	-5.6696	1.43129e-08	1.73428e-07	-1.168								SPATC1L	-6.39203	1.63701e-10	7.28062e-10	-6.04689
																								PPP1R1A	-6.95735	3.4673e-12	6.03424e-11	-1.16752								XXbac-BPG252P9.9	-8.05505	7.94476e-16	4.23623e-15	-6.04643
																								CYB561A3	-4.11319	3.90234e-05	0.000316772	-1.16557								RFESD	-13.8127	2.13613e-43	1.97579e-42	-6.01882
																								RHBG	-5.00435	5.60519e-07	5.71498e-06	-1.16526								NREP	-35.8136	6.79171e-281	8.00387e-279	-6.01716
																								CXCL12	-8.37334	5.60058e-17	1.44792e-15	-1.16413								GNA15	-4.27589	1.90377e-05	6.65834e-05	-6.00956
																								SNAI2	-3.45365	0.000553046	0.00371944	-1.16152								COL5A2	-31.864	8.42841e-223	4.41702e-221	-5.98741
																								MARCH2	-4.30951	1.63614e-05	0.000140113	-1.15813								TSPAN18	-4.39454	1.11009e-05	3.94125e-05	-5.98518
																								ACAP3	-3.73299	0.000189221	0.00138143	-1.15617								CCR6	-5.49132	3.98947e-08	1.60158e-07	-5.9773
																								SPC24	-3.44335	0.00057455	0.00384735	-1.15579								NOVA1	-3.57025	0.000356639	0.0011367	-5.96818
																								PIR	-7.18248	6.846e-13	1.27968e-11	-1.15567								SPECC1	-3.30872	0.00093722	0.00288804	-5.94494
																								NAGPA	-4.48739	7.21017e-06	6.47298e-05	-1.15252								CDT1	-5.17443	2.2861e-07	8.86934e-07	-5.92661
																								AURKB	-5.37301	7.74342e-08	8.71407e-07	-1.15139								LDHB	-35.7341	1.16762e-279	1.3159e-277	-5.90696
																								EXOC3L4	-7.20633	5.74799e-13	1.08757e-11	-1.14622								CCDC183	-4.14501	3.39798e-05	0.000117061	-5.90644
																								CMTM8	-9.57016	1.06736e-21	3.78319e-20	-1.14359								KIF11	-3.05958	0.00221645	0.00659201	-5.90318
																								NCAPH2	-5.29897	1.16456e-07	1.28622e-06	-1.1403								CENPO	-5.1658	2.39407e-07	9.27892e-07	-5.8878
																								CECR5	-6.58988	4.40179e-11	6.90954e-10	-1.13664								SOBP	-7.31903	2.49774e-13	1.23352e-12	-5.85772
																								COL3A1	-3.57892	0.000345015	0.00241043	-1.13577								HIF3A	-4.26571	1.9927e-05	6.95678e-05	-5.85547
																								TMEM98	-12.0102	3.13971e-33	2.47931e-31	-1.13532								SALL4	-3.29896	0.000970424	0.00298719	-5.83716
																								SPON2	-10.1964	2.05832e-24	9.20729e-23	-1.13466								PTTG1	-21.3007	1.11911e-100	1.90478e-99	-5.80674
																								YBEY	-7.92236	2.33041e-15	5.27832e-14	-1.13101								UHRF1	-3.31831	0.000905638	0.0027922	-5.78617
																								NMT2	-6.14032	8.23564e-10	1.14217e-08	-1.13023								PRDM6	-3.11465	0.00184164	0.00552612	-5.76717
																								GFRA3	-9.9206	3.38706e-23	1.35342e-21	-1.12738								BIRC5	-12.4323	1.74609e-35	1.42586e-34	-5.76294
																								SCG5	-9.15118	5.63122e-20	1.79827e-18	-1.12711								JAML	-15.615	5.75172e-55	6.09178e-54	-5.73759
																								C1QTNF4	-3.72282	0.000197007	0.00143357	-1.12641								CENPU	-6.29699	3.03477e-10	1.33895e-09	-5.73137
																								RILP	-4.54265	5.55513e-06	5.0695e-05	-1.12589								PRR15L	-4.89557	9.80227e-07	3.69311e-06	-5.72454
																								PCBP4	-4.29088	1.77968e-05	0.000151566	-1.12502								PTP4A3	-3.17909	0.00147738	0.0044765	-5.69786
																								SDPR	-3.56441	0.000364678	0.00254016	-1.12431								GINS2	-9.15356	5.50877e-20	3.28264e-19	-5.68804
																								COTL1	-9.0918	9.74107e-20	3.07685e-18	-1.12406								CDC6	-4.89495	9.83283e-07	3.70403e-06	-5.681
																								ZNF580	-5.06629	4.05636e-07	4.20977e-06	-1.12151								CDCA3	-6.25653	3.93632e-10	1.72915e-09	-5.66329
																								ANAPC2	-4.97266	6.60394e-07	6.66306e-06	-1.12087								BICC1	-7.38071	1.57453e-13	7.82246e-13	-5.65801
																								CDKN3	-5.24417	1.56989e-07	1.70073e-06	-1.12071								CLSPN	-3.04905	0.00229564	0.00681879	-5.65727
																								FERMT3	-4.13347	3.57327e-05	0.000291794	-1.12065								ARMCX2	-4.06895	4.72246e-05	0.000161278	-5.65181
																								SHARPIN	-9.27238	1.82041e-20	6.00242e-19	-1.11306								TRNP1	-7.50317	6.22935e-14	3.14735e-13	-5.64964
																								SLC5A6	-4.97807	6.42228e-07	6.49106e-06	-1.11233								STMN1	-35.877	6.97944e-282	8.35231e-280	-5.63617
																								NSMCE3	-3.61821	0.000296653	0.00209589	-1.11092								KDELR3	-20.7486	1.26221e-95	2.03496e-94	-5.62781
																								THEM6	-5.12096	3.03983e-07	3.2028e-06	-1.10951								ARL10	-3.49393	0.000475962	0.00150257	-5.62539
																								IFNGR2	-6.11092	9.90559e-10	1.36237e-08	-1.10753								COL3A1	-4.19834	2.68874e-05	9.31667e-05	-5.6242
																								PCOLCE2	-13.0696	4.91211e-39	5.43046e-37	-1.10718								ACSL4	-39.4102	0	0	-5.6218
																								ELOVL4	-5.02957	4.91571e-07	5.05865e-06	-1.10685								PWAR6	-12.0782	1.3763e-33	1.0857e-32	-5.61898
																								ARL4D	-5.90961	3.42924e-09	4.49538e-08	-1.10328								PTPN7	-4.12451	3.71525e-05	0.000127613	-5.59215
																								BRD9	-3.50622	0.000454527	0.00311002	-1.10128								RP11-620J15.3	-12.9057	4.17837e-38	3.56899e-37	-5.58718
																								TRAPPC12	-5.97046	2.36592e-09	3.14229e-08	-1.10034								CCNB1	-10.7047	9.6743e-27	6.67256e-26	-5.5853
																								STIM1	-3.51217	0.000444468	0.00304568	-1.09954								CENPH	-6.35074	2.14274e-10	9.49893e-10	-5.58243
																								LTBP3	-3.24364	0.00118013	0.00745524	-1.0965								GPRASP1	-5.0149	5.30613e-07	2.02577e-06	-5.58167
																								MINK1	-3.40343	0.000665459	0.00440528	-1.09524								BTG2	-22.9414	1.79609e-116	3.48937e-115	-5.58111
																								AC113189.5	-3.16709	0.00153975	0.00950713	-1.09466								HIST1H2AE	-9.23637	2.55006e-20	1.53215e-19	-5.57399
																								UBE2S	-6.83396	8.26016e-12	1.38461e-10	-1.09348								C1orf210	-6.73006	1.69588e-11	7.81803e-11	-5.57195
																								FSCN1	-4.03334	5.49901e-05	0.000435717	-1.09262								CYP3A7	-39.0327	0	0	-5.56012
																								HACL1	-3.80629	0.000141067	0.0010517	-1.09								EFEMP2	-7.7432	9.6948e-15	5.00833e-14	-5.52915
																								HMBOX1	-4.49265	7.03413e-06	6.32227e-05	-1.08992								ZNF83	-6.92353	4.40531e-12	2.07831e-11	-5.51169
																								SLBP	-6.59808	4.16527e-11	6.56043e-10	-1.08976								CENPF	-9.68176	3.60474e-22	2.25695e-21	-5.50218
																								ERI3	-9.95288	2.44987e-23	9.8915e-22	-1.08968								ECM1	-3.4188	0.000628972	0.00196663	-5.49492
																								LYPLAL1	-9.04345	1.51799e-19	4.71145e-18	-1.08915								ENPP2	-8.6385	5.69553e-18	3.21721e-17	-5.49399
																								UNK	-4.00362	6.23796e-05	0.00048992	-1.0857								PLK1	-5.19944	1.99888e-07	7.76928e-07	-5.4892
																								PPIF	-11.0111	3.37818e-28	1.9558e-26	-1.08404								MALL	-3.54867	0.000387189	0.00123052	-5.48704
																								MARCH1	-8.55424	1.18647e-17	3.233e-16	-1.08384								UBE2T	-10.5279	6.42832e-26	4.36246e-25	-5.48241
																								UNC119	-4.9288	8.27357e-07	8.25438e-06	-1.08364								FOXM1	-3.4081	0.000654174	0.0020424	-5.47681
																								PEX10	-6.67715	2.43638e-11	3.91562e-10	-1.08297								MAD2L1	-10.734	7.05045e-27	4.87588e-26	-5.47491
																								BIN1	-7.86312	3.74694e-15	8.34826e-14	-1.08126								TSPAN7	-16.4342	1.08772e-60	1.22823e-59	-5.46306
																								TTC32	-3.78523	0.000153567	0.00113889	-1.08108								LAMB1	-11.2715	1.81522e-29	1.32273e-28	-5.45655
																								RDH5	-4.49989	6.79895e-06	6.14181e-05	-1.08065								ERICH5	-12.8706	6.58687e-38	5.60765e-37	-5.4564
																								PPP1R15A	-9.57122	1.05655e-21	3.75632e-20	-1.07998								BLVRA	-9.83187	8.20775e-23	5.21915e-22	-5.45488
																								AP1B1	-5.9004	3.62611e-09	4.73741e-08	-1.07789								KIAA0101	-21.9634	6.45421e-107	1.16336e-105	-5.44855
																								USB1	-3.96837	7.23662e-05	0.000561703	-1.07575								TESC	-6.80761	9.92353e-12	4.61785e-11	-5.43481
																								NENF	-4.0343	5.47654e-05	0.000434381	-1.07254								PDLIM7	-8.30585	9.91061e-17	5.40994e-16	-5.43246
																								MIF4GD	-6.07979	1.2034e-09	1.64149e-08	-1.07165								MAPK13	-8.49178	2.03502e-17	1.13325e-16	-5.42682
																								DEGS1	-7.26278	3.79206e-13	7.26373e-12	-1.07132								ZNF667-AS1	-17.1113	1.2217e-65	1.46655e-64	-5.39363
																								NMB	-3.52975	0.000415954	0.00286637	-1.07056								BST1	-10.0077	1.40985e-23	9.13764e-23	-5.39334
																								KRT10	-17.8449	3.16483e-71	2.04096e-68	-1.07034								MSH2	-6.7177	1.84619e-11	8.49912e-11	-5.39269
																								ZBED5-AS1	-4.50657	6.58834e-06	5.96315e-05	-1.07016								TOP2A	-10.0243	1.19258e-23	7.73811e-23	-5.38385
																								CREG1	-5.88241	4.04333e-09	5.25293e-08	-1.07007								CXCL12	-9.09898	9.11807e-20	5.41394e-19	-5.38187
																								TSR3	-4.43876	9.04769e-06	8.01722e-05	-1.06984								HSPA6	-7.32001	2.47958e-13	1.22507e-12	-5.37861
																								PYCR1	-10.1529	3.21609e-24	1.40877e-22	-1.06909								ICA1	-8.03784	9.14392e-16	4.86781e-15	-5.37832
																								SELM	-3.31493	0.000916675	0.00591976	-1.06852								CKB	-27.7708	9.77903e-170	3.01501e-168	-5.37632
																								ORC6	-3.79489	0.000147709	0.00109735	-1.06832								FSCN1	-5.06748	4.03116e-07	1.54639e-06	-5.37479
																								RNF26	-5.86167	4.58234e-09	5.90691e-08	-1.06818								HMGA1	-32.4381	7.98284e-231	4.53128e-229	-5.37204
																								RRP36	-4.30901	1.63987e-05	0.000140329	-1.06648								IGFBP3	-11.664	1.94776e-31	1.47679e-30	-5.3716
																								SMPD4	-4.64617	3.38154e-06	3.14905e-05	-1.06585								MCM2	-6.02154	1.72764e-09	7.37294e-09	-5.36582
																								WDR81	-8.36355	6.08607e-17	1.56472e-15	-1.06567								SCML2	-3.53856	0.000402323	0.0012774	-5.35957
																								SOAT2	-16.1073	2.26707e-58	7.51889e-56	-1.06401								PDE9A	-4.80839	1.52154e-06	5.66636e-06	-5.35653
																								NRBP2	-5.73869	9.54106e-09	1.18961e-07	-1.06293								PHYHIPL	-8.10107	5.44779e-16	2.91957e-15	-5.35061
																								PYCARD	-3.69467	0.000220176	0.00158647	-1.06109								SLC22A9	-34.377	5.56791e-259	4.56765e-257	-5.3493
																								RNPEP	-6.59258	4.32242e-11	6.79412e-10	-1.06034								SLC7A1	-3.48247	0.000496802	0.00156581	-5.34577
																								NUP37	-7.06311	1.62811e-12	2.94379e-11	-1.05776								ASPM	-6.21793	5.03766e-10	2.20253e-09	-5.34177
																								NCOR2	-3.91366	9.09091e-05	0.000699088	-1.05738								TYMS	-13.7909	2.88964e-43	2.66637e-42	-5.31709
																								POLL	-3.22056	0.00127939	0.0080255	-1.05556								SPN	-6.89412	5.41978e-12	2.54966e-11	-5.30898
																								IER2	-11.8824	1.46195e-32	1.09486e-30	-1.05394								EPB41L1	-7.96942	1.59416e-15	8.41712e-15	-5.29935
																								TMEM222	-5.55033	2.85127e-08	3.34656e-07	-1.05317								DONSON	-15.7808	4.21542e-56	4.535e-55	-5.28967
																								CARS	-4.0788	4.52683e-05	0.000364533	-1.05243								TMC6	-7.45965	8.67542e-14	4.36327e-13	-5.28426
																								EFHD1	-5.21697	1.81872e-07	1.96205e-06	-1.05073								NRGN	-3.08211	0.00205537	0.00612941	-5.28283
																								ING2	-6.54579	5.91817e-11	9.2027e-10	-1.04968								SMIM3	-3.27827	0.00104445	0.00320953	-5.28194
																								DTD1	-6.65398	2.85272e-11	4.55806e-10	-1.0481								RP11-595B24.1	-2.96331	0.00304354	0.00893624	-5.2807
																								CTNNBIP1	-3.92739	8.58721e-05	0.000662328	-1.04793								GDF15	-19.3569	1.78243e-83	2.58308e-82	-5.27931
																								PLGRKT	-7.07529	1.49133e-12	2.70278e-11	-1.04478								RAB3B	-10.0471	9.46128e-24	6.15103e-23	-5.27571
																								ATP5D	-21.801	2.27073e-105	5.27173e-102	-1.04332								PCGF2	-12.265	1.396e-34	1.12144e-33	-5.27256
																								MAPK3	-4.43647	9.1444e-06	8.09982e-05	-1.04187								RANBP17	-7.31829	2.51145e-13	1.24002e-12	-5.26101
																								AGPAT1	-10.0605	8.256e-24	3.46603e-22	-1.03637								SYNGR1	-20.6385	1.23889e-94	1.97949e-93	-5.26008
																								DNAJC1	-10.3278	5.27741e-25	2.4852e-23	-1.03498								TTTY15	-3.65799	0.000254199	0.000821705	-5.25056
																								SLC12A9	-5.86185	4.57728e-09	5.90368e-08	-1.0349								ZWINT	-11.075	1.6586e-28	1.18553e-27	-5.2472
																								SPHK2	-3.66729	0.000245138	0.00175543	-1.03336								TMED3	-21.9633	6.46913e-107	1.16515e-105	-5.2465
																								NAT8	-16.6749	1.99554e-62	9.08403e-60	-1.03304								MYBL2	-3.40761	0.000655349	0.0020458	-5.23459
																								SOX4	-5.67326	1.40101e-08	1.70114e-07	-1.03242								ATP8A1	-3.34271	0.000829639	0.00256607	-5.22628
																								FAM3B	-12.0778	1.38358e-33	1.13103e-31	-1.03176								SLC2A1	-9.96831	2.09762e-23	1.35461e-22	-5.22237
																								EMP2	-7.94709	1.9095e-15	4.35472e-14	-1.03148								LINC00694	-3.46313	0.000533933	0.00167987	-5.21522
																								PPT1	-6.26279	3.78143e-10	5.45955e-09	-1.03024								ATAD5	-3.09231	0.00198605	0.00593564	-5.21373
																								DHRS13	-4.84735	1.25122e-06	1.21796e-05	-1.03004								FLRT3	-24.227	1.15586e-129	2.5927e-128	-5.19355
																								CHPF2	-3.91201	9.1532e-05	0.000703411	-1.0299								CDKN3	-8.55788	1.14962e-17	6.439e-17	-5.18973
																								AGTRAP	-6.43037	1.27297e-10	1.91656e-09	-1.02898								PMAIP1	-3.7125	0.000205224	0.000667855	-5.18795
																								FOCAD	-3.25174	0.001147	0.00726569	-1.02512								G6PD	-5.9847	2.16785e-09	9.20761e-09	-5.18221
																								TMEM39B	-3.76307	0.000167841	0.00123662	-1.02439								TSPYL5	-4.09323	4.25399e-05	0.000145665	-5.18055
																								MFGE8	-5.89944	3.6473e-09	4.75974e-08	-1.02368								CDCA4	-7.56929	3.75273e-14	1.90767e-13	-5.17355
																								GARS	-10.9349	7.8512e-28	4.43487e-26	-1.02342								CACNA2D4	-5.35414	8.59628e-08	3.40043e-07	-5.16789
																								TRMT61B	-3.29973	0.000967796	0.00621875	-1.02327								CMYA5	-11.0309	2.71204e-28	1.92901e-27	-5.16208
																								P3H4	-4.15549	3.24588e-05	0.000266183	-1.02278								ARRB1	-9.33968	9.66283e-21	5.85571e-20	-5.15084
																								HPCAL1	-4.32178	1.54773e-05	0.000132934	-1.02124								UCP2	-15.3818	2.16811e-53	2.25818e-52	-5.12888
																								BRAT1	-5.07096	3.95807e-07	4.10959e-06	-1.01996								SLC2A9	-17.7909	8.31241e-71	1.06092e-69	-5.12783
																								RHOB	-11.6684	1.8487e-31	1.28117e-29	-1.01978								MT1HL1	-30.0134	6.56343e-198	2.59585e-196	-5.12621
																								FCER1G	-3.69453	0.000220295	0.00158683	-1.01937								LOXL4	-6.56356	5.25396e-11	2.38188e-10	-5.12391
																								POLR3H	-6.20831	5.35579e-10	7.5817e-09	-1.01657								ZNF331	-13.0166	9.83961e-39	8.49522e-38	-5.11196
																								MATN2	-3.76398	0.000167227	0.00123288	-1.01609								GSN	-38.8028	0	0	-5.10912
																								YAE1D1	-3.45219	0.000556058	0.00373753	-1.01583								TVP23C	-3.77701	0.000158723	0.00051966	-5.10911
																								TWF2	-9.78879	1.25795e-22	4.81131e-21	-1.01513								NUSAP1	-9.72876	2.27355e-22	1.42888e-21	-5.09368
																								GP9	-3.69119	0.00022321	0.00160684	-1.01479								PDE4D	-3.83274	0.000126724	0.000418914	-5.08461
																								ADM	-4.86891	1.12213e-06	1.10061e-05	-1.01429								FBXO5	-6.03776	1.56271e-09	6.68508e-09	-5.07231
																								CCNB2	-4.92331	8.50938e-07	8.47507e-06	-1.01225								TPX2	-7.30757	2.72016e-13	1.34051e-12	-5.06753
																								RP5-940J5.9	-4.98241	6.27955e-07	6.3551e-06	-1.01089								BPIFB2	-4.57413	4.78203e-06	1.73441e-05	-5.0643
																								APIP	-9.34669	9.04358e-21	3.06505e-19	-1.01088								POMC	-9.25559	2.13047e-20	1.2817e-19	-5.06247
																								CPSF3	-6.18945	6.03763e-10	8.47971e-09	-1.01021								EFCAB12	-3.07288	0.00212006	0.00631502	-5.0614
																								ACSF3	-4.02853	5.61265e-05	0.000444267	-1.00948								RUNX2	-3.76746	0.000164918	0.000539487	-5.05908
																								CHST13	-15.8152	2.44462e-56	6.92126e-54	-1.0093								CDCA8	-3.52677	0.00042067	0.00133345	-5.05605
																								CDK16	-4.87473	1.08958e-06	1.07004e-05	-1.00919								FANCI	-3.5173	0.000435958	0.00138022	-5.05605
																								SMAGP	-4.72254	2.32918e-06	2.20621e-05	-1.00874								SYTL1	-3.63753	0.000275269	0.000887098	-5.05533
																								LAPTM4B	-20.8792	8.26928e-97	1.37128e-93	-1.00835								CYP3A7-CYP3A51P	-8.70453	3.18881e-18	1.8145e-17	-5.05105
																								RP11-505K9.1	-3.36126	0.000775877	0.00507402	-1.00768								PCP4L1	-3.7026	0.000213404	0.000693405	-5.04068
																								SPTA1	-3.73271	0.000189428	0.00138251	-1.0063								MAGED2	-31.3856	3.1775e-216	1.58643e-214	-5.01397
																								SSTR2	-5.70124	1.18939e-08	1.45946e-07	-1.00628								ARID3A	-20.5252	1.28178e-93	2.02848e-92	-5.01024
																								PAK4	-4.21666	2.47946e-05	0.000206468	-1.00497								CD24	-26.3766	2.54298e-153	6.92934e-152	-5.0065
																								CYB561D2	-6.3904	1.65457e-10	2.46224e-09	-1.00445								CD7	-13.338	1.39114e-40	1.2398e-39	-5.00205
																								C1orf56	-4.60148	4.19491e-06	3.87079e-05	-1.00338								ARG2	-5.26661	1.38964e-07	5.44506e-07	-4.99905
																								CPSF4	-3.86641	0.000110451	0.00083771	-1.00188								AFP	-39.4686	0	0	-4.98777
																								PSPH	-10.5437	5.42979e-26	2.77661e-24	-1.0012								GABRE	-3.2574	0.00112437	0.00344644	-4.98625
																																				APOBEC3C	-5.52641	3.26856e-08	1.31741e-07	-4.98582
																																				SPC24	-3.6369	0.000275943	0.000889145	-4.97788
																																				TNFSF4	-4.31161	1.62073e-05	5.6924e-05	-4.95645
																																				HIST1H3H	-5.1287	2.91745e-07	1.12604e-06	-4.95146
																																				SERPINH1	-24.3649	4.03331e-131	9.21626e-130	-4.94839
																																				STON2	-3.38639	0.000708186	0.00220363	-4.94759
																																				S100A4	-36.7608	7.80282e-296	1.36203e-293	-4.94581
																																				VNN2	-3.93892	8.18502e-05	0.000274759	-4.9447
																																				TROAP	-3.56192	0.000368146	0.00117225	-4.94226
																																				CYBA	-31.8298	2.50302e-222	1.2971e-220	-4.93333
																																				CTD-2659N19.10	-3.57141	0.000355071	0.00113201	-4.92642
																																				ICAM2	-6.45334	1.09413e-10	4.90849e-10	-4.92425
																																				H2AFY2	-11.8478	2.2096e-32	1.7003e-31	-4.91939
																																				CENPK	-4.24449	2.19092e-05	7.62586e-05	-4.91481
																																				B9D1	-13.6111	3.4409e-42	3.12169e-41	-4.91268
																																				SLC16A3	-5.20144	1.97754e-07	7.69281e-07	-4.91168
																																				LMO2	-5.75769	8.52733e-09	3.52637e-08	-4.88947
																																				SFXN3	-3.19137	0.001416	0.00429724	-4.88351
																																				WFIKKN1	-3.9499	7.81831e-05	0.000262905	-4.8726
																																				GRK5	-7.07314	1.51467e-12	7.26242e-12	-4.87117
																																				BASP1	-7.1306	9.99314e-13	4.82832e-12	-4.86819
																																				S100A6	-36.7979	1.99157e-296	3.50276e-294	-4.86376
																																				PLPPR1	-12.8384	9.99829e-38	8.48393e-37	-4.86098
																																				KMT5C	-3.62612	0.00028771	0.000925265	-4.85844
																																				ANKRD36	-3.29937	0.000969034	0.0029833	-4.85211
																																				HACD1	-3.8115	0.000138124	0.000454785	-4.84951
																																				ART5	-5.19084	2.09352e-07	8.13035e-07	-4.83974
																																				SLC3A1	-12.3844	3.17276e-35	2.57368e-34	-4.83071
																																				APH1B	-6.06996	1.27942e-09	5.49954e-09	-4.83059
																																				SGCE	-24.7411	3.86784e-135	9.13486e-134	-4.82966
																																				DCN	-3.69037	0.000223928	0.000726585	-4.82202
																																				FERMT3	-4.56082	5.09547e-06	1.84492e-05	-4.81774
																																				RP11-1143G9.5	-4.18118	2.89994e-05	0.000100321	-4.8136
																																				MTMR2	-3.50492	0.000456749	0.00144329	-4.80439
																																				BTG3	-16.13	1.57104e-58	1.73352e-57	-4.79164
																																				C12orf75	-6.9936	2.67917e-12	1.27197e-11	-4.78952
																																				UNC93A	-16.2473	2.33468e-59	2.60336e-58	-4.78105
																																				RAMP2	-4.91876	8.70934e-07	3.28881e-06	-4.77968
																																				DZIP3	-12.1043	1.00192e-33	7.92253e-33	-4.7704
																																				AURKA	-6.45759	1.06385e-10	4.77447e-10	-4.76795
																																				PLEK	-5.30109	1.15114e-07	4.52656e-07	-4.7674
																																				DEPDC1	-2.95005	0.00317726	0.0093065	-4.75344
																																				MT1B	-9.52167	1.70424e-21	1.052e-20	-4.74295
																																				TCTEX1D1	-9.42556	4.278e-21	2.61295e-20	-4.7421
																																				AKR1B1	-6.53854	6.21215e-11	2.8075e-10	-4.74189
																																				STBD1	-3.61556	0.000299704	0.000962635	-4.7418
																																				DYM	-23.7127	2.66529e-124	5.63034e-123	-4.73469
																																				MLLT3	-5.78092	7.42938e-09	3.08056e-08	-4.73346
																																				HIC2	-8.24393	1.66646e-16	9.06055e-16	-4.72999
																																				ST6GALNAC4	-5.73981	9.47818e-09	3.91261e-08	-4.72114
																																				PLA2G1B	-4.85453	1.20672e-06	4.52152e-06	-4.71122
																																				EPOR	-7.29928	2.89314e-13	1.42394e-12	-4.70306
																																				PRC1	-5.43667	5.42851e-08	2.16692e-07	-4.7001
																																				RBMS2	-3.22464	0.00126131	0.00384236	-4.69577
																																				ARHGAP15	-3.48541	0.000491377	0.00154955	-4.69398
																																				STEAP2	-13.5268	1.08664e-41	9.80848e-41	-4.68517
																																				ZNF710	-4.41985	9.87702e-06	3.5191e-05	-4.67907
																																				TPM4	-13.1444	1.83226e-39	1.59976e-38	-4.67675
																																				PPP1R14A	-5.05833	4.22939e-07	1.62029e-06	-4.67547
																																				HYAL3	-4.91936	8.68292e-07	3.27937e-06	-4.67235
																																				CTD-3080P12.3	-13.2419	5.02289e-40	4.43727e-39	-4.66646
																																				PRMT6	-6.61122	3.8116e-11	1.73578e-10	-4.66589
																																				PAFAH1B3	-19.8993	4.12963e-88	6.1814e-87	-4.66006
																																				KLHL13	-3.35552	0.00079217	0.0024541	-4.65916
																																				CENPW	-13.2147	7.22117e-40	6.35748e-39	-4.6539
																																				RFX3	-2.98514	0.00283452	0.00835211	-4.64015
																																				GSTM3	-21.3305	5.91138e-101	1.01059e-99	-4.6393
																																				SUPT3H	-7.27185	3.54595e-13	1.73823e-12	-4.63195
																																				HSPA1B	-32.1258	1.92464e-226	1.03913e-224	-4.62265
																																				DCDC1	-7.7716	7.74984e-15	4.01608e-14	-4.62255
																																				ACE2	-3.0501	0.00228764	0.00679674	-4.6198
																																				EPB41L2	-12.0498	1.9442e-33	1.5285e-32	-4.60097
																																				PLCB1	-7.38782	1.49251e-13	7.42925e-13	-4.59761
																																				MND1	-3.53962	0.0004007	0.00127259	-4.59332
																																				TMEM198	-3.22513	0.00125916	0.0038363	-4.59329
																																				ADD3	-21.8731	4.68782e-106	8.39757e-105	-4.58331
																																				FRRS1	-9.61458	6.93886e-22	4.32115e-21	-4.57377
																																				CTBP2	-3.6595	0.000252712	0.00081701	-4.57248
																																				HIST1H2BJ	-5.23058	1.68981e-07	6.59116e-07	-4.57239
																																				SLC26A2	-5.34255	9.16502e-08	3.62109e-07	-4.56914
																																				PGM2L1	-3.5947	0.000324759	0.00103937	-4.56285
																																				PLXNC1	-3.84414	0.000120974	0.000400418	-4.56196
																																				CMTM7	-4.25885	2.05481e-05	7.16607e-05	-4.55813
																																				CXCL16	-18.317	6.05769e-75	8.08249e-74	-4.55673
																																				MARCKS	-21.7705	4.41852e-105	7.83056e-104	-4.54646
																																				SMOX	-6.57164	4.9765e-11	2.25874e-10	-4.54472
																																				RNASEH2A	-9.65275	4.78535e-22	2.98808e-21	-4.54385
																																				PRAF2	-8.43421	3.33449e-17	1.8467e-16	-4.53416
																																				NYNRIN	-5.57217	2.51591e-08	1.01812e-07	-4.51519
																																				PBK	-3.23291	0.00122535	0.00373918	-4.51119
																																				CCDC86	-7.74202	9.78461e-15	5.0536e-14	-4.50889
																																				KANK4	-3.52879	0.000417457	0.00132346	-4.50728
																																				DNAJC9	-20.1257	4.39375e-90	6.71087e-89	-4.50262
																																				PPP2R3A	-5.44454	5.19385e-08	2.07433e-07	-4.49522
																																				C2orf54	-10.2076	1.83332e-24	1.21225e-23	-4.4884
																																				RP11-385D13.3	-3.83389	0.000126131	0.000417011	-4.48323
																																				TRIP10	-8.28932	1.13896e-16	6.21e-16	-4.47877
																																				ZNF518B	-4.46995	7.82393e-06	2.79834e-05	-4.47829
																																				DRAM1	-3.7047	0.000211644	0.000687977	-4.47785
																																				HDAC7	-4.65568	3.22915e-06	1.18395e-05	-4.47774
																																				FKBP1B	-19.4801	1.62031e-84	2.35844e-83	-4.47577
																																				CDKN1C	-7.01237	2.34312e-12	1.11471e-11	-4.46673
																																				GSTO2	-9.38614	6.22415e-21	3.78768e-20	-4.4643
																																				RFC4	-7.85156	4.10891e-15	2.14799e-14	-4.46224
																																				CLGN	-10.3667	3.51331e-25	2.35261e-24	-4.4567
																																				NQO1	-4.74886	2.04567e-06	7.56607e-06	-4.44622
																																				CKS2	-32.6196	2.16365e-233	1.26527e-231	-4.44186
																																				MIER2	-4.88638	1.02705e-06	3.86638e-06	-4.44163
																																				NRG1	-12.2023	3.02046e-34	2.41055e-33	-4.43485
																																				DNMT3A	-13.1489	1.72772e-39	1.50963e-38	-4.43123
																																				EEF1G	-11.6035	3.95465e-31	2.98379e-30	-4.42923
																																				SOX6	-14.8906	3.79603e-50	3.79374e-49	-4.42564
																																				ZNF880	-3.70344	0.000212698	0.00069121	-4.42552
																																				USP11	-15.6445	3.62172e-55	3.85167e-54	-4.42527
																																				KIF2A	-10.3288	5.22232e-25	3.48695e-24	-4.42092
																																				CCDC88C	-5.62601	1.84428e-08	7.52891e-08	-4.42089
																																				C19orf48	-22.1035	2.92427e-108	5.3247e-107	-4.41849
																																				SH3YL1	-18.3012	8.08834e-75	1.07733e-73	-4.41007
																																				PFKM	-5.80954	6.26463e-09	2.60411e-08	-4.40148
																																				P3H4	-4.86845	1.12475e-06	4.22868e-06	-4.39724
																																				CCND2	-4.26665	1.98429e-05	6.92844e-05	-4.3948
																																				FAM229A	-6.40466	1.50708e-10	6.71048e-10	-4.3903
																																				HMMR	-5.90163	3.59922e-09	1.51403e-08	-4.3886
																																				PAM	-5.99396	2.04796e-09	8.71116e-09	-4.38556
																																				SPEF2	-3.45302	0.000554352	0.00174223	-4.37921
																																				TET1	-4.98814	6.09647e-07	2.31988e-06	-4.37898
																																				KRT222	-6.8466	7.56271e-12	3.53984e-11	-4.37842
																																				SRD5A3	-27.9327	1.06942e-171	3.35056e-170	-4.36888
																																				AP1G2	-6.42663	1.30467e-10	5.83381e-10	-4.36444
																																				MCM4	-7.38646	1.50789e-13	7.50263e-13	-4.36188
																																				CCDC144A	-3.81313	0.000137218	0.000452121	-4.35739
																																				CHD3	-4.91988	8.65968e-07	3.27112e-06	-4.35465
																																				FAM151A	-25.8447	2.78872e-147	7.25818e-146	-4.35017
																																				XXbac-BPG252P9.10	-3.26757	0.00108477	0.00332901	-4.34441
																																				IKBIP	-17.3178	3.45029e-67	4.21811e-66	-4.33696
																																				PPARG	-6.88405	5.81751e-12	2.73013e-11	-4.33652
																																				HELLS	-6.0853	1.16273e-09	5.00443e-09	-4.3362
																																				HIST1H1E	-14.9965	7.74282e-51	7.80875e-50	-4.33182
																																				MCM7	-18.3255	5.18327e-75	6.92774e-74	-4.32979
																																				C9orf116	-3.86806	0.000109706	0.000364944	-4.32859
																																				MCM6	-6.51535	7.25217e-11	3.27116e-10	-4.32751
																																				CCL20	-6.92655	4.31214e-12	2.0356e-11	-4.32469
																																				POLR3D	-8.42613	3.57291e-17	1.97638e-16	-4.31854
																																				MCM5	-10.1287	4.12022e-24	2.69831e-23	-4.31327
																																				BLMH	-12.4858	8.92289e-36	7.31733e-35	-4.30784
																																				RP11-345J4.5	-3.37808	0.000729935	0.00226947	-4.30689
																																				RHNO1	-7.56637	3.83805e-14	1.95019e-13	-4.3065
																																				ARID5B	-14.1383	2.20541e-45	2.08898e-44	-4.30441
																																				FER	-4.35794	1.3129e-05	4.64215e-05	-4.30239
																																				PHF19	-3.07319	0.00211782	0.00630917	-4.30232
																																				SFI1	-6.27042	3.60073e-10	1.58383e-09	-4.29456
																																				RP5-1171I10.5	-3.00819	0.00262808	0.00777441	-4.28447
																																				FAM175A	-5.77074	7.89251e-09	3.26909e-08	-4.26403
																																				BCAM	-33.442	3.36931e-245	2.25424e-243	-4.25661
																																				ARHGAP18	-9.74674	1.9049e-22	1.20076e-21	-4.25609
																																				GYLTL1B	-3.55286	0.000381062	0.00121205	-4.25448
																																				BMP4	-3.11874	0.00181625	0.00545204	-4.25027
																																				CHEK2	-3.07207	0.00212578	0.00633126	-4.24573
																																				MAGEH1	-21.3108	9.00461e-101	1.53601e-99	-4.24364
																																				MRM1	-3.73718	0.000186096	0.000607567	-4.23878
																																				KIAA1586	-7.67375	1.67036e-14	8.57566e-14	-4.2387
																																				FGFR2	-11.0654	1.84729e-28	1.31959e-27	-4.23832
																																				DCP2	-12.5283	5.22595e-36	4.3115e-35	-4.23588
																																				TMEM216	-4.41964	9.88661e-06	3.52198e-05	-4.22678
																																				ENPP3	-3.92146	8.80141e-05	0.000295152	-4.22436
																																				DDX39B	-13.0689	4.95675e-39	4.30835e-38	-4.22176
																																				ATP1B3	-12.7006	5.86792e-37	4.91271e-36	-4.22083
																																				TPM2	-3.0938	0.00197612	0.00590674	-4.21711
																																				LIMD2	-6.49815	8.13124e-11	3.66198e-10	-4.21615
																																				AC004556.1	-8.41383	3.96832e-17	2.18937e-16	-4.21593
																																				C2orf44	-3.36718	0.000759401	0.00235762	-4.21434
																																				ZNF581	-12.8143	1.36398e-37	1.15401e-36	-4.213
																																				TGFB1	-5.61528	1.96239e-08	7.99558e-08	-4.20596
																																				VRK1	-6.17773	6.50299e-10	2.82912e-09	-4.2032
																																				TNFSF12	-5.82309	5.77686e-09	2.40696e-08	-4.20022
																																				CCNG2	-6.22615	4.78042e-10	2.09203e-09	-4.19951
																																				ARL6IP6	-9.78825	1.26468e-22	8.01117e-22	-4.19688
																																				HOMER1	-12.0108	3.11776e-33	2.43874e-32	-4.19635
																																				UTY	-4.77919	1.76002e-06	6.52412e-06	-4.19108
																																				JAG1	-3.42202	0.000621573	0.0019448	-4.18946
																																				SMYD3	-8.99783	2.3023e-19	1.34975e-18	-4.18872
																																				ZDBF2	-5.43606	5.44718e-08	2.174e-07	-4.18211
																																				NUDT1	-11.8226	2.98453e-32	2.29358e-31	-4.18211
																																				EMP3	-14.8291	9.49659e-50	9.44614e-49	-4.17811
																																				FAM216A	-6.72002	1.81695e-11	8.3695e-11	-4.17207
																																				PVT1	-3.79935	0.000145078	0.0004766	-4.166
																																				ZKSCAN3	-4.20728	2.5846e-05	8.96786e-05	-4.1629
																																				SSBP2	-4.27984	1.87027e-05	6.54609e-05	-4.16055
																																				SLC1A2	-11.7909	4.3479e-32	3.32699e-31	-4.15566
																																				FUZ	-9.34069	9.57068e-21	5.8029e-20	-4.15491
																																				COL1A1	-3.12623	0.00177064	0.00532408	-4.15376
																																				TMEM106A	-2.98766	0.00281127	0.00828675	-4.15031
																																				CUL7	-4.51172	6.43048e-06	2.31099e-05	-4.1476
																																				H2AFX	-7.02997	2.0658e-12	9.85e-12	-4.14728
																																				SF3A2	-8.91892	4.70861e-19	2.73561e-18	-4.14697
																																				NAALADL2	-8.55324	1.19676e-17	6.70142e-17	-4.14628
																																				STK26	-7.32984	2.30432e-13	1.1409e-12	-4.14452
																																				POLD1	-4.51172	6.43048e-06	2.31099e-05	-4.14022
																																				BRF2	-3.83736	0.000124365	0.00041135	-4.13949
																																				TMEM8B	-5.47902	4.27687e-08	1.714e-07	-4.13904
																																				PRLR	-18.1664	9.53161e-74	1.2502e-72	-4.1382
																																				RPS4Y1	-25.6952	1.32117e-145	3.38545e-144	-4.13301
																																				RP11-10L12.4	-5.06454	4.09384e-07	1.56939e-06	-4.13194
																																				SNRPN	-31.4867	1.32077e-217	6.65141e-216	-4.12426
																																				SLC22A25	-11.9526	6.29549e-33	4.89635e-32	-4.12319
																																				ZNF141	-4.39015	1.13274e-05	4.01983e-05	-4.12089
																																				HIST2H2BE	-10.8307	2.46132e-27	1.71959e-26	-4.11529
																																				SLCO4C1	-15.6377	4.02797e-55	4.27587e-54	-4.11307
																																				USP27X	-3.22681	0.00125179	0.00381486	-4.10456
																																				MFNG	-3.29127	0.000997371	0.0030681	-4.10299
																																				AACS	-6.63681	3.20537e-11	1.46344e-10	-4.10212
																																				UTRN	-22.6586	1.14795e-113	2.18449e-112	-4.093
																																				DOCK8	-4.86688	1.13374e-06	4.26111e-06	-4.09283
																																				TGFBI	-31.2588	1.6942e-214	8.21137e-213	-4.09275
																																				IKBKAP	-18.2026	4.92436e-74	6.492e-73	-4.08904
																																				RASGRP2	-3.35527	0.000792871	0.00245594	-4.08407
																																				METTL9	-19.0007	1.68272e-80	2.36335e-79	-4.08288
																																				TTLL4	-4.3806	1.18355e-05	4.19245e-05	-4.08251
																																				GSTA4	-27.3365	1.56198e-164	4.65506e-163	-4.08238
																																				CHORDC1	-20.2286	5.48509e-91	8.46126e-90	-4.08198
																																				INPP5F	-5.90508	3.52479e-09	1.48353e-08	-4.07699
																																				PRMT1	-27.7105	5.22236e-169	1.60373e-167	-4.07079
																																				FAM71E1	-4.80461	1.55055e-06	5.76701e-06	-4.0672
																																				SPATA24	-6.44902	1.12578e-10	5.04461e-10	-4.06168
																																				EPO	-15.6131	5.92949e-55	6.27721e-54	-4.05751
																																				ZSCAN26	-2.97676	0.00291315	0.00856964	-4.0561
																																				ATP2B1	-35.0103	1.56889e-268	1.49891e-266	-4.05501
																																				USP9Y	-4.62802	3.69172e-06	1.3495e-05	-4.0547
																																				HILPDA	-5.45142	4.99699e-08	1.99742e-07	-4.05311
																																				KCTD6	-10.6587	1.58838e-26	1.09197e-25	-4.04868
																																				PSPH	-13.7032	9.71225e-43	8.89466e-42	-4.04858
																																				DAB1	-8.50545	1.80884e-17	1.00972e-16	-4.0457
																																				MTHFD1L	-3.70512	0.000211294	0.000686935	-4.04236
																																				FAHD2B	-3.94563	7.95891e-05	0.000267478	-4.0412
																																				RIOK2	-12.9286	3.1031e-38	2.65738e-37	-4.0358
																																				RAB3D	-3.10533	0.0019007	0.00569523	-4.0353
																																				ERICH6-AS1	-3.67673	0.000236246	0.000765058	-4.02754
																																				ESCO1	-14.3515	1.04288e-46	1.00588e-45	-4.02616
																																				MFSD10	-6.14101	8.19966e-10	3.55288e-09	-4.01768
																																				FLVCR1	-12.1537	5.48008e-34	4.35256e-33	-4.01754
																																				PCOLCE2	-15.1821	4.64428e-52	4.76665e-51	-4.01697
																																				PPIL1	-12.4787	9.75119e-36	7.99095e-35	-4.01552
																																				IFT52	-4.8575	1.18875e-06	4.45848e-06	-4.00143
																																				P2RX4	-13.2749	3.23915e-40	2.87353e-39	-3.99317
																																				CRIM1	-4.86569	1.14058e-06	4.28474e-06	-3.99238
																																				FXYD5	-10.8573	1.84178e-27	1.29063e-26	-3.99194
																																				CEP290	-7.08509	1.38957e-12	6.67916e-12	-3.98126
																																				IKZF1	-3.32525	0.000883378	0.00272574	-3.97136
																																				PJA1	-3.26099	0.00111025	0.0034045	-3.96764
																																				UBE2Q2	-7.2754	3.45391e-13	1.69419e-12	-3.96584
																																				VSNL1	-21.7612	5.41081e-105	9.5818e-104	-3.96466
																																				MSH6	-13.6874	1.20716e-42	1.10423e-41	-3.96246
																																				TMEM243	-5.25503	1.47999e-07	5.79123e-07	-3.96015
																																				NPM3	-23.7878	4.46302e-125	9.5233e-124	-3.95843
																																				KCNT2	-9.62398	6.33332e-22	3.94723e-21	-3.95795
																																				MPP1	-14.9382	1.85918e-50	1.86368e-49	-3.95366
																																				HECTD2	-3.20529	0.00134925	0.00410164	-3.952
																																				KCNQ1OT1	-19.216	2.7177e-82	3.8851e-81	-3.95153
																																				ZFP14	-7.01954	2.22595e-12	1.0594e-11	-3.94914
																																				EIF1AY	-21.0641	1.69806e-98	2.82799e-97	-3.94782
																																				PKDCC	-3.85592	0.000115297	0.000382445	-3.94658
																																				CXCL3	-4.3949	1.10821e-05	3.9358e-05	-3.93371
																																				IMPDH2	-26.8658	5.51663e-159	1.57533e-157	-3.93041
																																				RAC2	-5.82984	5.54791e-09	2.3153e-08	-3.92697
																																				IFT57	-8.64707	5.28375e-18	2.98752e-17	-3.92648
																																				CKAP2	-8.02657	1.00235e-15	5.32752e-15	-3.92576
																																				AQP1	-2.97464	0.00293332	0.00862571	-3.92411
																																				TP53BP1	-5.74223	9.34401e-09	3.8586e-08	-3.92315
																																				LDB1	-3.85954	0.000113602	0.000377092	-3.92219
																																				SMIM1	-36.0619	8.9809e-285	1.12703e-282	-3.92178
																																				YARS2	-8.46762	2.50459e-17	1.3924e-16	-3.91591
																																				SESN3	-8.87473	7.01009e-19	4.05548e-18	-3.90897
																																				EZH2	-3.97852	6.93457e-05	0.000234001	-3.90709
																																				CLEC2D	-4.54004	5.62442e-06	2.03042e-05	-3.90517
																																				TMEM237	-3.97917	6.91572e-05	0.000233399	-3.90409
																																				HNRNPA1L2	-6.093	1.10816e-09	4.77487e-09	-3.90217
																																				PPAT	-10.2059	1.86632e-24	1.23373e-23	-3.89948
																																				LPAR6	-4.72455	2.30631e-06	8.50837e-06	-3.89604
																																				ITM2C	-17.7352	2.24322e-70	2.84737e-69	-3.88927
																																				SHBG	-18.4578	4.51228e-76	6.13692e-75	-3.88472
																																				JAZF1	-7.4077	1.28513e-13	6.40385e-13	-3.8786
																																				KIF12	-13.985	1.92381e-44	1.79587e-43	-3.87788
																																				RPIA	-11.8327	2.64647e-32	2.03445e-31	-3.87231
																																				ETV5	-12.0027	3.43918e-33	2.68835e-32	-3.87064
																																				TXNDC12	-29.3129	7.10763e-189	2.58233e-187	-3.86458
																																				DIABLO	-4.81706	1.45688e-06	5.43077e-06	-3.86455
																																				GMNN	-20.9622	1.45287e-97	2.39219e-96	-3.86037
																																				REC8	-2.93402	0.00334599	0.00977973	-3.85612
																																				PRIM1	-7.26331	3.77717e-13	1.84924e-12	-3.85405
																																				TBCK	-7.70092	1.35092e-14	6.95257e-14	-3.85246
																																				ACVR2B	-12.039	2.21699e-33	1.74061e-32	-3.85243
																																				SLC17A1	-13.3764	8.30235e-41	7.41336e-40	-3.84721
																																				PLP2	-15.5121	2.87452e-54	3.01423e-53	-3.84617
																																				ENOPH1	-14.149	1.89365e-45	1.79881e-44	-3.84502
																																				NMNAT3	-4.1516	3.30152e-05	0.000113805	-3.83722
																																				TK1	-13.5565	7.25039e-42	6.55982e-41	-3.83576
																																				MOSPD1	-9.08546	1.03259e-19	6.12012e-19	-3.82986
																																				SNHG15	-10.8964	1.19888e-27	8.42153e-27	-3.82545
																																				RCE1	-4.90676	9.25923e-07	3.49248e-06	-3.82109
																																				FADS1	-35.5369	1.32274e-276	1.40866e-274	-3.82069
																																				ARHGDIB	-16.0694	4.18289e-58	4.59148e-57	-3.8183
																																				FBXL12	-10.2166	1.67134e-24	1.10673e-23	-3.81799
																																				RP3-512B11.3	-9.29976	1.40763e-20	8.49924e-20	-3.81127
																																				N4BP2	-22.9322	2.22077e-116	4.31081e-115	-3.80969
																																				C3orf33	-4.56607	4.96963e-06	1.8002e-05	-3.80911
																																				ID3	-7.91696	2.4338e-15	1.27806e-14	-3.80898
																																				DYRK4	-14.6258	1.92169e-48	1.88962e-47	-3.80878
																																				NAPA-AS1	-4.20623	2.59662e-05	9.0069e-05	-3.80693
																																				HSPA13	-15.3127	6.28515e-53	6.5054e-52	-3.80678
																																				FEN1	-9.48885	2.33595e-21	1.43774e-20	-3.80503
																																				HTRA2	-15.8745	9.51236e-57	1.02859e-55	-3.80422
																																				C6orf48	-33.9367	1.91962e-252	1.40144e-250	-3.80205
																																				C11orf49	-4.01046	6.06005e-05	0.000205297	-3.80096
																																				BRWD3	-8.52765	1.49347e-17	8.35076e-17	-3.80082
																																				DDX3Y	-11.9384	7.46208e-33	5.79591e-32	-3.79742
																																				COTL1	-9.93025	3.07485e-23	1.9758e-22	-3.79586
																																				RRAGB	-3.96603	7.30796e-05	0.000246172	-3.79457
																																				ZNF764	-3.53369	0.000409798	0.00130006	-3.79195
																																				LZTS2	-4.00161	6.29131e-05	0.000212914	-3.7905
																																				RP11-297L17.2	-21.8895	3.26758e-106	5.86245e-105	-3.78896
																																				ZSCAN18	-6.42008	1.36199e-10	6.08543e-10	-3.78514
																																				SENP7	-12.1757	4.18738e-34	3.32925e-33	-3.78173
																																				TSPYL4	-5.87139	4.32161e-09	1.81265e-08	-3.78046
																																				COLCA1	-3.71727	0.000201385	0.000655637	-3.7791
																																				WBP5	-29.9607	3.19351e-197	1.25662e-195	-3.77856
																																				FADS2	-31.8905	3.62034e-223	1.91457e-221	-3.77484
																																				SULT1E1	-33.7165	3.31163e-249	2.32978e-247	-3.773
																																				SCLT1	-3.65229	0.000259913	0.000839123	-3.76934
																																				PPOX	-8.90989	5.10818e-19	2.96405e-18	-3.76774
																																				HMBS	-23.3277	2.32117e-120	4.69002e-119	-3.76264
																																				MORN4	-3.5968	0.000322151	0.00103188	-3.76119
																																				ADAM9	-9.84128	7.47505e-23	4.75715e-22	-3.75884
																																				SH2D3A	-3.64281	0.000269679	0.000869566	-3.75882
																																				BRIX1	-15.1696	5.61808e-52	5.75593e-51	-3.75637
																																				LAPTM4B	-26.6781	8.4406e-157	2.35525e-155	-3.75468
																																				OVGP1	-3.89087	9.98871e-05	0.000333474	-3.75346
																																				SLC16A12	-4.12068	3.77758e-05	0.000129696	-3.75136
																																				CCAT1	-6.16778	6.92569e-10	3.01042e-09	-3.74915
																																				MED7	-12.0215	2.73786e-33	2.14447e-32	-3.7488
																																				ABCC5	-4.2868	1.81263e-05	6.34722e-05	-3.74697
																																				KPNA2	-17.5173	1.05738e-68	1.31555e-67	-3.73701
																																				PPT2	-5.90058	3.6222e-09	1.52342e-08	-3.73499
																																				NOB1	-16.6829	1.74496e-62	2.01246e-61	-3.73427
																																				CLSTN1	-3.29219	0.000994088	0.00305881	-3.73231
																																				KCTD15	-2.98849	0.00280356	0.00826506	-3.73058
																																				HIST2H2AC	-8.81138	1.23618e-18	7.11608e-18	-3.72704
																																				ZNF248	-5.43853	5.37233e-08	2.14487e-07	-3.7246
																																				PGAP1	-5.86166	4.58255e-09	1.9176e-08	-3.72221
																																				LINC00685	-8.12318	4.54124e-16	2.43937e-15	-3.72
																																				CCDC24	-3.40257	0.000667551	0.00208221	-3.71808
																																				CLIC1	-35.2795	1.21301e-272	1.2191e-270	-3.71768
																																				RRP9	-8.89501	5.84155e-19	3.38874e-18	-3.7156
																																				FAM60A	-7.93133	2.16819e-15	1.14065e-14	-3.70422
																																				SYCE1L	-13.8305	1.66917e-43	1.54511e-42	-3.70337
																																				AGTR1	-24.7082	8.73292e-135	2.05414e-133	-3.69534
																																				HDAC11	-4.34147	1.41535e-05	4.98844e-05	-3.69234
																																				STARD3NL	-14.0367	9.29769e-45	8.70384e-44	-3.6918
																																				HAUS1	-10.7377	6.77169e-27	4.68449e-26	-3.68907
																																				BLOC1S5	-6.49841	8.11708e-11	3.65631e-10	-3.68238
																																				HYAL2	-11.0944	1.33617e-28	9.56832e-28	-3.68206
																																				FOXA3	-26.7769	5.9977e-158	1.69395e-156	-3.68036
																																				MICALL2	-4.51361	6.37344e-06	2.29155e-05	-3.68021
																																				TMEM150A	-20.3087	1.07712e-91	1.67379e-90	-3.67992
																																				AC093673.5	-3.99048	6.59385e-05	0.000222861	-3.67957
																																				DEDD2	-10.4813	1.05259e-25	7.11202e-25	-3.67854
																																				MZT1	-11.8102	3.45628e-32	2.64997e-31	-3.67717
																																				TNFRSF12A	-20.7069	2.99971e-95	4.81946e-94	-3.67668
																																				MDP1	-7.34455	2.06454e-13	1.02328e-12	-3.67629
																																				TSPYL2	-7.61141	2.71121e-14	1.38398e-13	-3.67074
																																				TMEM86B	-27.7832	6.91605e-170	2.13799e-168	-3.66324
																																				DERL3	-7.12541	1.03774e-12	5.01191e-12	-3.6597
																																				MEX3A	-7.31903	2.49774e-13	1.23352e-12	-3.65837
																																				SNHG7	-18.19	6.19298e-74	8.14596e-73	-3.65805
																																				DALRD3	-8.33468	7.77089e-17	4.25393e-16	-3.65692
																																				SMTN	-2.97744	0.00290667	0.00855276	-3.65441
																																				GAS2	-22.4923	4.93816e-112	9.26044e-111	-3.65423
																																				XRCC1	-8.03493	9.36309e-16	4.9822e-15	-3.65203
																																				GMPS	-14.1541	1.76228e-45	1.67677e-44	-3.64927
																																				KDM5B	-12.6433	1.21895e-36	1.01467e-35	-3.64827
																																				ILF2	-27.3658	7.01137e-165	2.09224e-163	-3.64646
																																				LIPT1	-3.09735	0.0019526	0.00584095	-3.64576
																																				SNAI3-AS1	-3.4265	0.000611414	0.00191353	-3.64511
																																				HMGCR	-34.9414	1.74686e-267	1.65531e-265	-3.64491
																																				BTBD16	-4.3309	1.48501e-05	5.226e-05	-3.64114
																																				CHML	-3.2069	0.00134173	0.00407983	-3.63963
																																				C2orf88	-4.27498	1.91156e-05	6.68356e-05	-3.63878
																																				ARMCX6	-16.1967	5.31765e-59	5.89845e-58	-3.63875
																																				SH3BGRL	-18.3962	1.40841e-75	1.89772e-74	-3.63441
																																				MPV17	-11.9411	7.22732e-33	5.61545e-32	-3.63143
																																				NAP1L5	-3.97128	7.14882e-05	0.000240986	-3.62396
																																				WHSC1	-9.52824	1.59967e-21	9.87975e-21	-3.62368
																																				HIST1H4J	-7.06107	1.65226e-12	7.91066e-12	-3.62342
																																				DUSP5	-4.62129	3.81363e-06	1.3921e-05	-3.61903
																																				PDCD2L	-5.99586	2.02408e-09	8.61587e-09	-3.6159
																																				CPNE1	-22.4467	1.377e-111	2.56775e-110	-3.61543
																																				NOA1	-6.18737	6.11771e-10	2.6667e-09	-3.61479
																																				VANGL1	-3.32592	0.000881274	0.00271961	-3.61462
																																				SUV39H2	-3.80409	0.000142328	0.000467897	-3.61411
																																				FAM127A	-26.0225	2.75804e-149	7.31779e-148	-3.61353
																																				PNMA6A	-4.40923	1.03739e-05	3.69102e-05	-3.61178
																																				CCDC150	-4.75208	2.01336e-06	7.45134e-06	-3.60913
																																				PPWD1	-7.89695	2.85804e-15	1.49745e-14	-3.60226
																																				SEC14L1	-12.8856	5.42422e-38	4.62293e-37	-3.59838
																																				DNAH14	-8.5459	1.27541e-17	7.13838e-17	-3.59701
																																				ELOVL2	-17.864	2.2483e-71	2.88698e-70	-3.59614
																																				DDIT3	-17.314	3.68997e-67	4.50638e-66	-3.59317
																																				GOLM1	-12.9812	1.56428e-38	1.34555e-37	-3.5927
																																				C17orf100	-3.38039	0.00072383	0.0022514	-3.5903
																																				CASP3	-16.0607	4.81379e-58	5.28152e-57	-3.58808
																																				HLTF	-17.0151	6.35121e-65	7.54991e-64	-3.58705
																																				STXBP4	-5.86576	4.47091e-09	1.87257e-08	-3.585
																																				ADPRHL2	-10.3094	6.38916e-25	4.25504e-24	-3.58464
																																				POLR2C	-22.134	1.48895e-108	2.71757e-107	-3.58135
																																				DVL2	-6.28865	3.20243e-10	1.41131e-09	-3.58073
																																				PRR4	-6.76015	1.37848e-11	6.37252e-11	-3.58052
																																				RSRP1	-21.1496	2.78563e-99	4.68292e-98	-3.57754
																																				TANGO2	-6.74068	1.57645e-11	7.27466e-11	-3.5765
																																				ACSL3	-32.5369	3.20388e-232	1.85953e-230	-3.5762
																																				S100A13	-30.5454	6.50548e-205	2.76614e-203	-3.57526
																																				NOL4L	-5.14759	2.63847e-07	1.02091e-06	-3.5751
																																				PPIH	-12.2566	1.54841e-34	1.24345e-33	-3.57437
																																				SLC1A4	-12.0628	1.66117e-33	1.30731e-32	-3.57347
																																				CAP2	-3.91303	9.11457e-05	0.000305389	-3.57218
																																				E2F4	-12.0357	2.30567e-33	1.80962e-32	-3.57142
																																				DDAH2	-25.8489	2.50155e-147	6.51808e-146	-3.56943
																																				N6AMT1	-4.02391	5.72393e-05	0.000194478	-3.56936
																																				CPN1	-26.0733	7.33015e-150	1.95157e-148	-3.56818
																																				LUC7L	-12.4815	9.42059e-36	7.72276e-35	-3.56776
																																				DHRS13	-5.86464	4.50118e-09	1.88457e-08	-3.56535
																																				NUTF2	-21.7602	5.52974e-105	9.77749e-104	-3.56369
																																				CERS5	-5.27366	1.33728e-07	5.24167e-07	-3.5614
																																				AC114730.3	-4.66003	3.16157e-06	1.15954e-05	-3.559
																																				STEAP1	-24.1035	2.29612e-128	5.07199e-127	-3.55652
																																				SLC2A3	-3.94679	7.92064e-05	0.000266231	-3.55632
																																				SUCLA2	-14.2282	6.1273e-46	5.86362e-45	-3.55452
																																				DDX39A	-14.3341	1.33986e-46	1.29071e-45	-3.5484
																																				PLCXD1	-7.67631	1.63741e-14	8.41022e-14	-3.54646
																																				SPSB2	-4.97024	6.68696e-07	2.53875e-06	-3.54588
																																				SLC38A1	-7.14813	8.79689e-13	4.25654e-12	-3.54568
																																				HOOK2	-21.1208	5.12616e-99	8.58651e-98	-3.54566
																																				FTSJ1	-6.54725	5.8605e-11	2.65064e-10	-3.54317
																																				FST	-29.5031	2.62517e-191	9.75136e-190	-3.54289
																																				PIGH	-15.7385	8.24304e-56	8.82705e-55	-3.54258
																																				PHIP	-20.3463	5.002e-92	7.80944e-91	-3.54157
																																				STAB2	-2.96983	0.00297964	0.00875527	-3.54128
																																				SQLE	-35.9794	1.75713e-283	2.14702e-281	-3.54084
																																				BOD1	-17.3119	3.82699e-67	4.67023e-66	-3.53963
																																				RUVBL1	-15.9554	2.61316e-57	2.84956e-56	-3.5389
																																				PKM	-6.97497	3.0593e-12	1.45126e-11	-3.53002
																																				TAF6	-6.78819	1.13548e-11	5.26806e-11	-3.52992
																																				PARD3B	-5.61338	1.98414e-08	8.07997e-08	-3.52714
																																				NUDCD1	-6.79206	1.10546e-11	5.13082e-11	-3.52634
																																				TIMM22	-12.1664	4.6941e-34	3.73085e-33	-3.52002
																																				BAIAP2L1	-16.0526	5.48196e-58	6.01177e-57	-3.51919
																																				ZNF704	-10.5672	4.22881e-26	2.87738e-25	-3.5171
																																				TOR3A	-10.8794	1.44546e-27	1.01444e-26	-3.51424
																																				COL6A1	-13.5045	1.47027e-41	1.32352e-40	-3.51233
																																				PLD3	-29.018	3.9014e-185	1.37027e-183	-3.51189
																																				TMEM91	-4.17837	2.93608e-05	0.000101495	-3.51042
																																				TAMM41	-6.06121	1.35098e-09	5.80069e-09	-3.50917
																																				PAQR9	-17.5179	1.04574e-68	1.30177e-67	-3.5089
																																				UCK2	-6.88734	5.68465e-12	2.67047e-11	-3.50591
																																				EXOSC9	-6.60729	3.91429e-11	1.78115e-10	-3.50336
																																				TCF7L1	-8.31724	9.00361e-17	4.92062e-16	-3.50263
																																				AGBL5	-4.11401	3.88837e-05	0.000133401	-3.50257
																																				P4HA1	-21.0046	5.95598e-98	9.83457e-97	-3.50055
																																				MTRF1	-4.75911	1.94448e-06	7.19871e-06	-3.50013
																																				KDELC1	-3.58085	0.000342477	0.00109381	-3.49965
																																				TCF3	-5.66678	1.45504e-08	5.96088e-08	-3.49953
																																				MYL6B	-25.9679	1.14247e-148	3.01746e-147	-3.49927
																																				HSPH1	-22.977	7.91353e-117	1.55038e-115	-3.49915
																																				PRELID2	-3.17307	0.00150835	0.00456615	-3.498
																																				KLHDC8B	-8.74186	2.29298e-18	1.31085e-17	-3.49449
																																				CCT2	-30.5371	8.38696e-205	3.55963e-203	-3.49271
																																				MEF2C	-3.09978	0.00193664	0.00579545	-3.49225
																																				CDK4	-26.8612	6.23751e-159	1.77681e-157	-3.4917
																																				GLA	-7.7923	6.58017e-15	3.41604e-14	-3.49054
																																				LBX2	-4.35256	1.3456e-05	4.75268e-05	-3.48965
																																				UGGT2	-9.63176	5.87137e-22	3.66227e-21	-3.48643
																																				CACYBP	-29.0245	3.23095e-185	1.13651e-183	-3.48412
																																				ADGRD1	-4.766	1.87917e-06	6.95804e-06	-3.48367
																																				SPDL1	-3.41322	0.000641993	0.00200599	-3.47541
																																				SLC7A9	-12.2187	2.47146e-34	1.97581e-33	-3.47498
																																				SAAL1	-5.23492	1.6506e-07	6.44146e-07	-3.47494
																																				C16orf86	-3.39613	0.000683451	0.00212923	-3.47388
																																				ELP4	-5.99215	2.07079e-09	8.80663e-09	-3.47269
																																				MMD	-16.4511	8.23969e-61	9.32226e-60	-3.47171
																																				PHF1	-8.8923	5.9859e-19	3.46901e-18	-3.46965
																																				PAPSS1	-11.2888	1.48997e-29	1.08777e-28	-3.46944
																																				DCAF13	-15.756	6.24972e-56	6.70798e-55	-3.46831
																																				DBF4	-6.89895	5.23877e-12	2.4655e-11	-3.46726
																																				TCF7	-3.70722	0.000209551	0.000681459	-3.46661
																																				C5orf42	-5.28061	1.28757e-07	5.05194e-07	-3.46493
																																				STIP1	-20.9862	8.76282e-98	1.4459e-96	-3.46291
																																				ELOVL1	-16.082	3.40972e-58	3.74811e-57	-3.46215
																																				FGF7	-3.87267	0.000107648	0.000358455	-3.46127
																																				MOGAT3	-7.49589	6.58493e-14	3.32483e-13	-3.45842
																																				LYAR	-11.3582	6.75407e-30	4.96997e-29	-3.45795
																																				TMCO3	-12.372	3.70286e-35	3.00264e-34	-3.45679
																																				LMNB2	-3.10114	0.00192774	0.00577105	-3.45614
																																				MED11	-22.8259	2.53943e-115	4.90478e-114	-3.45609
																																				BCORL1	-3.27311	0.00106371	0.00326654	-3.4557
																																				METTL21A	-12.2153	2.57623e-34	2.05886e-33	-3.45528
																																				RIPK2	-4.06448	4.81404e-05	0.000164285	-3.45428
																																				FAM195B	-21.2297	5.07442e-100	8.56784e-99	-3.4541
																																				CFD	-3.36627	0.00076191	0.00236477	-3.45221
																																				TUBA1A	-3.52033	0.000431013	0.00136513	-3.45035
																																				DDX50	-15.1643	6.09533e-52	6.23388e-51	-3.44935
																																				EIF3J-AS1	-5.68099	1.33921e-08	5.49506e-08	-3.44604
																																				ODC1	-28.2014	5.6284e-175	1.82754e-173	-3.44587
																																				ABCD4	-19.3232	3.42445e-83	4.94415e-82	-3.44514
																																				BZW2	-13.5023	1.51529e-41	1.36352e-40	-3.4434
																																				CYTH2	-9.72926	2.26224e-22	1.42215e-21	-3.44326
																																				ZBED6	-5.51763	3.43611e-08	1.38254e-07	-3.44168
																																				RPAP2	-9.13371	6.61935e-20	3.93937e-19	-3.4409
																																				LINC01420	-17.4054	7.50171e-68	9.23434e-67	-3.44061
																																				MEST	-17.6327	1.38318e-69	1.74049e-68	-3.44025
																																				THAP2	-4.94521	7.60618e-07	2.87879e-06	-3.43926
																																				RPP40	-6.84144	7.84025e-12	3.66383e-11	-3.43832
																																				C10orf2	-3.33918	0.000840265	0.00259686	-3.43798
																																				DNALI1	-9.74975	1.84928e-22	1.16634e-21	-3.43708
																																				BYSL	-7.39452	1.41916e-13	7.06717e-13	-3.43495
																																				CENPN	-6.18292	6.29246e-10	2.74031e-09	-3.4325
																																				S100A14	-8.10273	5.37386e-16	2.88195e-15	-3.4311
																																				IFT27	-17.2262	1.68976e-66	2.04427e-65	-3.42806
																																				UTP4	-8.624	6.4655e-18	3.64593e-17	-3.42661
																																				PPIP5K2	-18.9955	1.85964e-80	2.61025e-79	-3.42624
																																				GNB5	-10.357	3.88798e-25	2.60125e-24	-3.42572
																																				PAG1	-9.77102	1.49938e-22	9.48749e-22	-3.42362
																																				DPY19L3	-6.32752	2.4914e-10	1.10214e-09	-3.42354
																																				HAL	-36.9764	2.74142e-299	5.21679e-297	-3.42147
																																				NFU1	-24.1752	4.0605e-129	9.05558e-128	-3.4213
																																				P4HA2	-7.60518	2.84501e-14	1.45037e-13	-3.41805
																																				MRPL10	-14.2323	5.77318e-46	5.53157e-45	-3.41641
																																				FAM169A	-4.86258	1.15867e-06	4.35131e-06	-3.41565
																																				TULP3	-4.93505	8.01315e-07	3.03084e-06	-3.41498
																																				BLZF1	-5.78653	7.18537e-09	2.98045e-08	-3.41335
																																				PLCG1	-2.93409	0.00334523	0.00977876	-3.41249
																																				AGO2	-14.4814	1.58922e-47	1.54697e-46	-3.40944
																																				BTRC	-6.14302	8.09645e-10	3.50947e-09	-3.40629
																																				EXOSC8	-16.7728	3.8596e-63	4.4937e-62	-3.40581
																																				SMN1	-3.39267	0.00069215	0.00215517	-3.40569
																																				SGMS1	-15.1662	5.91772e-52	6.0549e-51	-3.40467
																																				SLC50A1	-18.5382	1.01481e-76	1.38832e-75	-3.4035
																																				SPRY1	-5.62244	1.8828e-08	7.68209e-08	-3.40268
																																				TSPAN3	-21.6076	1.5252e-103	2.67845e-102	-3.40264
																																				SMC2	-7.22478	5.01916e-13	2.44749e-12	-3.40247
																																				UBE3D	-3.04389	0.00233539	0.00693241	-3.39996
																																				DCTPP1	-18.9273	6.79264e-80	9.51133e-79	-3.39942
																																				DNMT1	-13.6252	2.83758e-42	2.57735e-41	-3.39809
																																				COMMD10	-14.5242	8.51109e-48	8.31272e-47	-3.39749
																																				TGIF2	-6.54851	5.8113e-11	2.62941e-10	-3.39707
																																				LRRC75A	-9.17705	4.43055e-20	2.64625e-19	-3.3969
																																				CCL15	-25.6057	1.31696e-144	3.34513e-143	-3.39623
																																				TCTN1	-7.42414	1.13516e-13	5.67362e-13	-3.39456
																																				HIST1H2BG	-3.13543	0.00171603	0.00516924	-3.39437
																																				SMARCA1	-34.0796	1.48046e-254	1.11956e-252	-3.39422
																																				DNAJC4	-24.3623	4.28902e-131	9.79094e-130	-3.3942
																																				CPSF1	-8.72225	2.72718e-18	1.55601e-17	-3.39401
																																				SCFD1	-17.1946	2.9148e-66	3.51898e-65	-3.39343
																																				SLC41A3	-7.17842	7.0519e-13	3.42218e-12	-3.39342
																																				MYC	-20.5067	1.87744e-93	2.95904e-92	-3.39336
																																				CCDC93	-6.56245	5.29295e-11	2.39861e-10	-3.3933
																																				CWC27	-11.505	1.24457e-30	9.29664e-30	-3.39241
																																				KPNA5	-5.48929	4.03557e-08	1.61981e-07	-3.39208
																																				THOC6	-10.8528	1.93356e-27	1.35413e-26	-3.38702
																																				SLC39A6	-11.1533	6.89671e-29	4.96632e-28	-3.38685
																																				ZNF493	-3.86048	0.000113164	0.000375852	-3.38663
																																				COPS7B	-7.59861	2.99338e-14	1.52534e-13	-3.38582
																																				DNAJC3-AS1	-4.2179	2.46587e-05	8.56233e-05	-3.38548
																																				RCC1	-6.42577	1.31204e-10	5.86452e-10	-3.38474
																																				MTR	-10.5316	6.17771e-26	4.19362e-25	-3.38313
																																				TUBG1	-14.1939	9.99531e-46	9.53765e-45	-3.382
																																				ERVK3-1	-6.06982	1.28054e-09	5.50332e-09	-3.38113
																																				SLC12A9	-6.41793	1.38137e-10	6.16373e-10	-3.3801
																																				ERMP1	-5.78877	7.09026e-09	2.94257e-08	-3.37581
																																				PISD	-7.53355	4.93782e-14	2.50243e-13	-3.37557
																																				TMEM191C	-3.06833	0.00215259	0.00640783	-3.37481
																																				RIF1	-17.0366	4.39766e-65	5.24107e-64	-3.37353
																																				LRRCC1	-5.5263	3.27052e-08	1.31797e-07	-3.37305
																																				SRI	-26.1435	1.16953e-150	3.1317e-149	-3.3724
																																				CCT8	-31.347	1.06902e-215	5.30308e-214	-3.37062
																																				TPD52L2	-13.0611	5.49187e-39	4.76811e-38	-3.37038
																																				RARS2	-15.3658	2.77583e-53	2.88597e-52	-3.3701
																																				PCBP4	-3.90638	9.36885e-05	0.000313592	-3.36995
																																				RIT1	-6.63536	3.23708e-11	1.47763e-10	-3.36698
																																				FKBPL	-3.49213	0.000479184	0.00151192	-3.3663
																																				PKHD1	-5.07313	3.91324e-07	1.50214e-06	-3.36625
																																				SRRT	-12.5591	3.54558e-36	2.92933e-35	-3.36605
																																				UTP14A	-5.76528	8.15221e-09	3.37425e-08	-3.36555
																																				BPGM	-4.75138	2.02034e-06	7.47598e-06	-3.36543
																																				HAUS4	-4.48506	7.28936e-06	2.61278e-05	-3.36538
																																				TBPL1	-10.7278	7.53914e-27	5.20918e-26	-3.3642
																																				WDR27	-4.20756	2.5814e-05	8.95944e-05	-3.364
																																				SLC29A1	-13.0427	6.98931e-39	6.05236e-38	-3.36297
																																				EGFL7	-15.4764	5.00544e-54	5.23216e-53	-3.36258
																																				MCM3	-9.20502	3.41601e-20	2.04292e-19	-3.36153
																																				SCML1	-31.8073	5.12986e-222	2.64068e-220	-3.36105
																																				CCNB1IP1	-23.3775	7.23958e-121	1.46662e-119	-3.36021
																																				WDYHV1	-5.47781	4.30614e-08	1.72543e-07	-3.35981
																																				TCN2	-5.71543	1.09428e-08	4.50761e-08	-3.35949
																																				HELQ	-4.18239	2.88459e-05	9.98339e-05	-3.35718
																																				ACD	-4.64746	3.36052e-06	1.23056e-05	-3.35599
																																				BRAF	-9.45726	3.16118e-21	1.93641e-20	-3.35589
																																				NEU1	-22.0795	4.9725e-108	9.03299e-107	-3.35449
																																				EFNA4	-3.85861	0.000114034	0.000378471	-3.35426
																																				C16orf46	-3.39082	0.000696849	0.00216951	-3.35408
																																				THG1L	-8.29037	1.12896e-16	6.1569e-16	-3.35326
																																				AMN1	-3.13462	0.00172074	0.00518142	-3.35172
																																				LCMT1	-9.31524	1.21677e-20	7.35445e-20	-3.3507
																																				TMEM98	-12.6557	1.0398e-36	8.66784e-36	-3.3502
																																				TNFRSF10D	-7.72528	1.11604e-14	5.75904e-14	-3.34943
																																				NR2C2AP	-5.06227	4.14298e-07	1.58745e-06	-3.34902
																																				GPD2	-3.49213	0.000479184	0.00151192	-3.34751
																																				NECAP2	-10.5023	8.43337e-26	5.7098e-25	-3.34729
																																				BCL2L12	-12.3971	2.71102e-35	2.20375e-34	-3.34683
																																				KIAA0586	-5.34207	9.18893e-08	3.62992e-07	-3.34648
																																				COMMD8	-11.6374	2.66045e-31	2.01189e-30	-3.34632
																																				SLF2	-11.8533	2.06812e-32	1.59249e-31	-3.34615
																																				INTS4	-3.32637	0.000879837	0.0027159	-3.344
																																				SPNS1	-12.5008	7.38691e-36	6.07705e-35	-3.34291
																																				CBY1	-10.7815	4.21004e-27	2.92373e-26	-3.34193
																																				TMEM234	-6.12639	8.98953e-10	3.88932e-09	-3.34146
																																				C4orf33	-5.10108	3.37715e-07	1.30066e-06	-3.34069
																																				C1orf198	-4.53092	5.87263e-06	2.11608e-05	-3.33827
																																				SMG9	-3.54655	0.000390312	0.00124028	-3.33785
																																				CLDN15	-9.86469	5.92178e-23	3.77589e-22	-3.33778
																																				FKBP4	-30.0841	7.83226e-199	3.12967e-197	-3.33636
																																				SMARCA5	-21.3832	1.91616e-101	3.29523e-100	-3.33611
																																				RASSF1	-5.53806	3.05847e-08	1.2338e-07	-3.33521
																																				CKLF	-25.8038	8.03813e-147	2.0781e-145	-3.33509
																																				NDUFAF7	-5.43195	5.5742e-08	2.22355e-07	-3.33489
																																				VBP1	-21.0136	4.92508e-98	8.14972e-97	-3.33352
																																				TMEM39A	-11.4783	1.69525e-30	1.26306e-29	-3.33333
																																				TCP1	-28.501	1.13751e-178	3.77803e-177	-3.33227
																																				TDP2	-21.4988	1.59753e-102	2.76984e-101	-3.33181
																																				SMARCB1	-17.3392	2.38224e-67	2.91545e-66	-3.33129
																																				ARL2	-15.939	3.39533e-57	3.69727e-56	-3.32954
																																				TRAPPC4	-18.6484	1.30173e-77	1.79246e-76	-3.32649
																																				C9orf40	-3.83986	0.000123105	0.00040724	-3.32586
																																				FLVCR1-AS1	-3.54623	0.000390779	0.00124159	-3.32422
																																				KLB	-28.6556	1.36686e-180	4.59235e-179	-3.32297
																																				ACYP1	-6.10183	1.0486e-09	4.52329e-09	-3.32283
																																				PYCR2	-14.1411	2.11995e-45	2.00967e-44	-3.32267
																																				EXOSC3	-12.5801	2.71825e-36	2.25381e-35	-3.32009
																																				TRIM55	-17.6572	8.94975e-70	1.128e-68	-3.31936
																																				SCN9A	-8.06525	7.30886e-16	3.89985e-15	-3.31613
																																				ZMYM5	-7.83108	4.83706e-15	2.52014e-14	-3.31529
																																				DENND2D	-5.55917	2.71061e-08	1.09538e-07	-3.31455
																																				BCL2L10	-4.47152	7.76654e-06	2.77824e-05	-3.3125
																																				QSER1	-9.4867	2.38466e-21	1.46577e-20	-3.31148
																																				TRNT1	-9.34076	9.56436e-21	5.80058e-20	-3.30991
																																				TPT1-AS1	-9.05191	1.40486e-19	8.27797e-19	-3.30278
																																				NARF	-16.4632	6.74456e-61	7.64933e-60	-3.30121
																																				RNF2	-7.65304	1.9628e-14	1.0057e-13	-3.29959
																																				HNRNPLL	-7.47466	7.74061e-14	3.90072e-13	-3.299
																																				ATAT1	-2.93757	0.00330791	0.0096733	-3.29785
																																				TPGS2	-16.9857	1.04882e-64	1.24231e-63	-3.29725
																																				TUBA1B	-37.1494	4.4806e-302	8.96737e-300	-3.29673
																																				ACACA	-13.4209	4.56287e-41	4.08057e-40	-3.29664
																																				SPIN2B	-3.25135	0.00114858	0.00351556	-3.29386
																																				MAPRE1	-13.7135	8.42673e-43	7.72345e-42	-3.2936
																																				PDZD11	-16.1514	1.11022e-58	1.22854e-57	-3.29286
																																				ACTA2	-4.0629	4.84664e-05	0.000165348	-3.29285
																																				PIGU	-7.71691	1.19188e-14	6.14493e-14	-3.29241
																																				STARD4	-23.501	3.979e-122	8.15326e-121	-3.29102
																																				CNOT6	-5.44598	5.15217e-08	2.05803e-07	-3.29097
																																				DNAJC10	-17.4291	4.96383e-68	6.12654e-67	-3.28822
																																				GTF2H2C	-7.36202	1.81143e-13	8.9917e-13	-3.28771
																																				WDR4	-5.8288	5.58291e-09	2.32949e-08	-3.28755
																																				TMEM170B	-6.71896	1.8303e-11	8.42934e-11	-3.28743
																																				PRR3	-5.74744	9.06056e-09	3.74355e-08	-3.28495
																																				SUPT20H	-9.88379	4.89457e-23	3.13037e-22	-3.28448
																																				NAF1	-4.86707	1.13264e-06	4.25766e-06	-3.28414
																																				SLC25A27	-2.95759	0.00310059	0.00909338	-3.28259
																																				GNB1L	-2.92762	0.00341566	0.00997834	-3.28214
																																				SCAMP1	-12.4416	1.55412e-35	1.27088e-34	-3.2811
																																				CD37	-3.25658	0.00112763	0.00345598	-3.28026
																																				TWF2	-11.3175	1.07551e-29	7.87916e-29	-3.2789
																																				NME6	-7.13606	9.60449e-13	4.64344e-12	-3.27851
																																				GPR89B	-6.49387	8.36608e-11	3.76554e-10	-3.27746
																																				MAGED1	-31.8183	3.61966e-222	1.86742e-220	-3.2771
																																				ZFYVE16	-14.4947	1.30794e-47	1.27424e-46	-3.27438
																																				NANS	-23.6552	1.04409e-123	2.19165e-122	-3.27378
																																				VPS13A	-23.3688	8.88133e-121	1.79764e-119	-3.27327
																																				AIF1	-13.0795	4.31281e-39	3.75145e-38	-3.27306
																																				VNN3	-8.97656	2.79375e-19	1.63292e-18	-3.27238
																																				PGBD5	-3.64472	0.000267688	0.000863505	-3.27152
																																				INO80C	-14.7108	5.4978e-49	5.4383e-48	-3.27036
																																				TIMM10B	-16.4434	9.34518e-61	1.05627e-59	-3.26982
																																				ABCB7	-10.6063	2.78647e-26	1.90043e-25	-3.26889
																																				THPO	-11.4227	3.2212e-30	2.38468e-29	-3.26792
																																				ATP5SL	-12.3703	3.78357e-35	3.06701e-34	-3.26745
																																				ANAPC10	-13.6741	1.45073e-42	1.32442e-41	-3.26697
																																				PCOLCE	-22.6026	4.0877e-113	7.74694e-112	-3.26673
																																				SNAPC1	-5.8183	5.94493e-09	2.47343e-08	-3.26514
																																				CDK14	-9.99747	1.56337e-23	1.01129e-22	-3.26365
																																				NOL10	-11.2845	1.56502e-29	1.14184e-28	-3.26261
																																				ANKMY2	-5.43602	5.44825e-08	2.17406e-07	-3.26168
																																				DOPEY2	-7.04867	1.80639e-12	8.63615e-12	-3.26107
																																				MPV17L2	-5.69864	1.2077e-08	4.96424e-08	-3.25973
																																				GNPDA1	-6.76626	1.32158e-11	6.11313e-11	-3.25833
																																				AC016700.5	-6.51818	7.11651e-11	3.21121e-10	-3.25696
																																				RHOC	-30.1478	1.14565e-199	4.6176e-198	-3.25165
																																				MPZL2	-13.4619	2.61982e-41	2.35196e-40	-3.25097
																																				SKP2	-10.3391	4.68857e-25	3.13237e-24	-3.25091
																																				PUSL1	-9.12143	7.41418e-20	4.41014e-19	-3.25069
																																				MICA	-8.01817	1.07328e-15	5.69409e-15	-3.25055
																																				PPAN	-9.66157	4.39086e-22	2.74397e-21	-3.24924
																																				ZNF789	-2.99304	0.00276211	0.00814909	-3.24821
																																				H2AFJ	-38.0456	0	0	-3.24812
																																				TIMM9	-23.6477	1.24519e-123	2.60906e-122	-3.24561
																																				KISS1	-3.12124	0.00180089	0.00540874	-3.24389
																																				LIPC	-38.43	0	0	-3.24339
																																				FAM117A	-6.15139	7.68085e-10	3.33119e-09	-3.24143
																																				PRPF39	-6.40291	1.52446e-10	6.78655e-10	-3.23846
																																				SPTLC2	-6.62285	3.52328e-11	1.60669e-10	-3.23813
																																				NMB	-3.34067	0.000835779	0.00258368	-3.23797
																																				ACP5	-7.12378	1.05007e-12	5.07039e-12	-3.2377
																																				NRP1	-11.3225	1.01585e-29	7.45152e-29	-3.23665
																																				TOR2A	-7.09889	1.25765e-12	6.05507e-12	-3.23618
																																				COG1	-8.4355	3.29779e-17	1.82681e-16	-3.23544
																																				PHF23	-11.0343	2.61058e-28	1.85911e-27	-3.23479
																																				POLA1	-3.00144	0.00268707	0.0079398	-3.23471
																																				RHOF	-5.14032	2.74274e-07	1.06037e-06	-3.23414
																																				HACD2	-29.4701	6.96282e-191	2.57403e-189	-3.23396
																																				F13B	-30.7104	4.13399e-207	1.82115e-205	-3.23322
																																				ZEB2	-4.15339	3.27587e-05	0.000112988	-3.23223
																																				LRRC61	-15.918	4.7549e-57	5.1584e-56	-3.23137
																																				DPH2	-5.2971	1.17656e-07	4.6226e-07	-3.22972
																																				MNAT1	-17.7541	1.6031e-70	2.04044e-69	-3.22919
																																				CKAP5	-7.56584	3.85358e-14	1.95765e-13	-3.22886
																																				ELP5	-19.1958	4.01027e-82	5.71531e-81	-3.22879
																																				CASP8AP2	-5.86068	4.60967e-09	1.9286e-08	-3.22831
																																				OLA1	-18.8133	5.87332e-79	8.15033e-78	-3.22768
																																				ZCCHC11	-23.3946	4.85491e-121	9.8438e-120	-3.22749
																																				ZNF189	-7.29536	2.9786e-13	1.46538e-12	-3.2274
																																				HIST1H2BD	-15.2965	8.06184e-53	8.33691e-52	-3.22662
																																				NAT14	-3.46853	0.000523307	0.00164733	-3.22567
																																				AIP	-18.3032	7.80013e-75	1.03954e-73	-3.22492
																																				AARSD1	-4.33875	1.43293e-05	5.04807e-05	-3.22485
																																				SNX5	-25.5908	1.92978e-144	4.88569e-143	-3.22381
																																				ACTR8	-4.65501	3.23959e-06	1.18741e-05	-3.22344
																																				EPRS	-16.4626	6.80723e-61	7.71664e-60	-3.22325
																																				SNRPA	-16.7782	3.52494e-63	4.10613e-62	-3.22156
																																				COPS4	-17.097	1.56317e-65	1.87064e-64	-3.22053
																																				YDJC	-12.4952	7.92743e-36	6.51711e-35	-3.22035
																																				MYH10	-12.2068	2.85816e-34	2.2826e-33	-3.22029
																																				THAP8	-3.34053	0.0008362	0.00258464	-3.21997
																																				ONECUT1	-8.9305	4.24092e-19	2.46636e-18	-3.21928
																																				PELP1	-9.4708	2.77712e-21	1.70295e-20	-3.21724
																																				ASAP1	-7.04232	1.89068e-12	9.02796e-12	-3.21688
																																				TBCE	-5.86985	4.36192e-09	1.82857e-08	-3.21646
																																				CLEC1B	-5.00131	5.69428e-07	2.17003e-06	-3.21579
																																				DNAJB1	-31.1822	1.85516e-213	8.84381e-212	-3.21465
																																				MRPL50	-26.5178	6.04869e-155	1.66777e-153	-3.21401
																																				XXbac-BPGBPG55C20.2	-5.20116	1.98053e-07	7.70311e-07	-3.21395
																																				XPO5	-5.08914	3.59699e-07	1.38372e-06	-3.2126
																																				METTL1	-7.3471	2.02549e-13	1.00414e-12	-3.21232
																																				UXS1	-11.8537	2.05993e-32	1.58724e-31	-3.21206
																																				CLP1	-3.33141	0.000864066	0.00266864	-3.21186
																																				EIF3I	-34.8121	1.59459e-265	1.44609e-263	-3.21124
																																				ITGB3BP	-8.36459	6.03241e-17	3.31084e-16	-3.21002
																																				USP46	-5.80915	6.27904e-09	2.60964e-08	-3.20819
																																				FARSA	-18.6841	6.66572e-78	9.20591e-77	-3.20701
																																				TCEAL8	-35.3214	2.76111e-273	2.79921e-271	-3.20674
																																				AGA	-16.0467	6.02983e-58	6.60947e-57	-3.20666
																																				ZDHHC19	-3.56042	0.000370262	0.00117866	-3.20646
																																				C18orf21	-8.20996	2.21264e-16	1.20048e-15	-3.20609
																																				DAB2	-3.81003	0.000138947	0.000457301	-3.20607
																																				ZBTB2	-3.15689	0.0015946	0.0048191	-3.2058
																																				STX6	-4.55762	5.17372e-06	1.87238e-05	-3.20553
																																				TRAP1	-27.776	8.44707e-170	2.60781e-168	-3.20504
																																				LIG1	-4.6986	2.61945e-06	9.64064e-06	-3.20474
																																				NPC1	-7.42283	1.14647e-13	5.72643e-13	-3.20401
																																				SLC36A4	-8.17455	2.9696e-16	1.60443e-15	-3.20378
																																				VPS37A	-16.4664	6.39891e-61	7.26441e-60	-3.20347
																																				TACC3	-4.62902	3.67399e-06	1.34345e-05	-3.20329
																																				SPRED1	-3.44987	0.000560858	0.00176172	-3.20312
																																				SMC4	-14.411	4.41572e-47	4.27147e-46	-3.20253
																																				SOX4	-6.95475	3.53183e-12	1.67166e-11	-3.20145
																																				HSPA1A	-36.6222	1.26731e-293	1.98797e-291	-3.20042
																																				PTPRH	-5.28575	1.25192e-07	4.91453e-07	-3.19915
																																				PLCD1	-3.8615	0.000112695	0.000374348	-3.19891
																																				S100A11	-14.067	6.05822e-45	5.69885e-44	-3.19839
																																				TMEM55B	-12.2448	1.7911e-34	1.43635e-33	-3.19807
																																				FAM69B	-3.55668	0.000375575	0.00119509	-3.19721
																																				GLIS3	-7.33937	2.146e-13	1.06297e-12	-3.19698
																																				RPA2	-13.8856	7.74388e-44	7.19416e-43	-3.1963
																																				SUCO	-11.5707	5.80154e-31	4.36734e-30	-3.19613
																																				SEPHS2	-8.15914	3.37407e-16	1.81999e-15	-3.19598
																																				TSEN34	-24.138	9.98603e-129	2.22065e-127	-3.19563
																																				STK32C	-5.35488	8.56142e-08	3.38722e-07	-3.19481
																																				GYG1	-10.1356	3.83976e-24	2.51961e-23	-3.19439
																																				DUSP12	-7.18189	6.8755e-13	3.33797e-12	-3.19081
																																				PYROXD2	-3.45793	0.000544336	0.00171214	-3.19056
																																				NXT1	-10.8078	3.16042e-27	2.20271e-26	-3.18972
																																				TLCD1	-10.9401	7.41235e-28	5.23532e-27	-3.18876
																																				SLC52A2	-4.42162	9.79658e-06	3.49098e-05	-3.18826
																																				NIP7	-10.1596	3.00444e-24	1.97427e-23	-3.18766
																																				NELFCD	-17.9199	8.25367e-72	1.06572e-70	-3.1868
																																				DLC1	-18.0221	1.30767e-72	1.69602e-71	-3.18638
																																				CEP83	-4.79369	1.63739e-06	6.0822e-06	-3.18549
																																				CD320	-15.5607	1.34582e-54	1.41956e-53	-3.18509
																																				LRRC28	-22.6611	1.08543e-113	2.06722e-112	-3.18485
																																				NGRN	-3.61417	0.000301307	0.000967649	-3.18302
																																				MAP4K5	-7.52542	5.25518e-14	2.66036e-13	-3.18295
																																				UBE2V2	-28.4517	4.64482e-178	1.53829e-176	-3.18178
																																				YIF1B	-19.8233	1.87432e-87	2.78937e-86	-3.18171
																																				MOB1B	-6.43854	1.20629e-10	5.40016e-10	-3.181
																																				MGA	-7.78862	6.77429e-15	3.51603e-14	-3.18005
																																				TTC8	-6.37576	1.82059e-10	8.09243e-10	-3.17963
																																				EIF2D	-10.1822	2.38226e-24	1.56942e-23	-3.17792
																																				PDZK1	-27.4844	2.70004e-166	8.1408e-165	-3.17775
																																				SCAPER	-7.69898	1.37161e-14	7.05589e-14	-3.17752
																																				RNASET2	-15.477	4.96209e-54	5.18918e-53	-3.17672
																																				FLNA	-3.56724	0.000360758	0.00114936	-3.1753
																																				GNL3	-24.8121	6.63235e-136	1.57602e-134	-3.1748
																																				GLS	-4.24557	2.18035e-05	7.59134e-05	-3.17415
																																				AHCY	-32.6981	1.66022e-234	9.88299e-233	-3.17348
																																				NR4A1	-8.26174	1.43569e-16	7.81316e-16	-3.17313
																																				ADSL	-18.1312	1.80655e-73	2.36286e-72	-3.17299
																																				CCDC88A	-12.9245	3.27273e-38	2.80161e-37	-3.17294
																																				AAAS	-10.0877	6.26325e-24	4.08333e-23	-3.17257
																																				BEST1	-11.9287	8.39067e-33	6.50845e-32	-3.17187
																																				ZNF260	-3.78747	0.000152189	0.000499044	-3.17142
																																				WDR12	-12.4169	2.11531e-35	1.72169e-34	-3.17102
																																				ADAT2	-4.80641	1.53665e-06	5.71989e-06	-3.17036
																																				KRTCAP3	-12.3608	4.2574e-35	3.4487e-34	-3.17024
																																				RAE1	-11.2501	2.314e-29	1.68354e-28	-3.16986
																																				CAPN12	-11.0254	2.88281e-28	2.04984e-27	-3.16976
																																				CEP170	-6.32031	2.61041e-10	1.15413e-09	-3.16965
																																				HDAC2	-20.4113	1.32675e-92	2.07559e-91	-3.16954
																																				RP11-817J15.3	-6.8594	6.91495e-12	3.24056e-11	-3.169
																																				ABCA7	-3.56684	0.000361312	0.00115096	-3.16847
																																				LINC00152	-9.06806	1.21157e-19	7.16086e-19	-3.16746
																																				TUBD1	-3.38406	0.000714214	0.00222209	-3.16656
																																				MRPL9	-18.9036	1.06556e-79	1.48934e-78	-3.16623
																																				ARMCX3	-27.2018	6.18211e-163	1.82368e-161	-3.16534
																																				PPME1	-7.07891	1.45291e-12	6.97204e-12	-3.16522
																																				UBE2S	-8.88925	6.15215e-19	3.56358e-18	-3.16491
																																				CCDC34	-11.7243	9.56634e-32	7.28649e-31	-3.16448
																																				PPIL4	-16.2801	1.36639e-59	1.52804e-58	-3.16391
																																				SRFBP1	-8.01845	1.07084e-15	5.68244e-15	-3.16289
																																				LMNB1	-3.08127	0.00206117	0.00614593	-3.16282
																																				GCC2	-22.5551	1.19555e-112	2.26025e-111	-3.16254
																																				SOCS2	-9.4344	3.93248e-21	2.4038e-20	-3.16228
																																				PRPF4	-8.83938	9.62496e-19	5.55439e-18	-3.16026
																																				EIF2A	-21.1125	6.10039e-99	1.0189e-97	-3.15987
																																				YIPF2	-17.1033	1.40181e-65	1.68014e-64	-3.15987
																																				FAM118A	-10.6107	2.65659e-26	1.81451e-25	-3.15945
																																				PFN2	-9.24823	2.28246e-20	1.37278e-19	-3.1592
																																				MRPL17	-21.0815	1.17487e-98	1.95806e-97	-3.15822
																																				ISG20	-12.2966	9.44902e-35	7.61167e-34	-3.15738
																																				PNO1	-12.0263	2.58407e-33	2.02606e-32	-3.15597
																																				NBAS	-7.10837	1.17423e-12	5.65695e-12	-3.15494
																																				TCEAL3	-3.60333	0.000314168	0.00100645	-3.15448
																																				TTC27	-4.41777	9.97259e-06	3.55207e-05	-3.15403
																																				GRHL1	-6.27836	3.42157e-10	1.50674e-09	-3.15172
																																				AP006222.2	-6.41956	1.36669e-10	6.10292e-10	-3.15087
																																				ORC3	-8.08611	6.15984e-16	3.29281e-15	-3.15068
																																				SLC11A1	-5.76374	8.22695e-09	3.40458e-08	-3.1488
																																				CHCHD3	-14.8304	9.31523e-50	9.27369e-49	-3.14745
																																				LEO1	-12.1002	1.05383e-33	8.3273e-33	-3.14681
																																				MED12	-3.37423	0.000740217	0.00229959	-3.14622
																																				P3H1	-8.5308	1.45337e-17	8.13048e-17	-3.14549
																																				KLHL3	-3.09018	0.00200037	0.00597231	-3.14499
																																				C3orf38	-6.65572	2.81912e-11	1.28963e-10	-3.14268
																																				EIF3D	-25.2713	6.61025e-141	1.63086e-139	-3.14236
																																				ZNF91	-13.0809	4.23413e-39	3.6844e-38	-3.14159
																																				ABI2	-10.7622	5.19369e-27	3.60253e-26	-3.14156
																																				PRR7	-3.12745	0.00176328	0.00530332	-3.14123
																																				KAT8	-9.09741	9.25118e-20	5.48876e-19	-3.14098
																																				EMC2	-16.1188	1.88101e-58	2.07062e-57	-3.14044
																																				PXYLP1	-3.18812	0.00143203	0.00434475	-3.13964
																																				COPS2	-21.2805	1.71966e-100	2.92053e-99	-3.1378
																																				DTYMK	-16.1451	1.22988e-58	1.35902e-57	-3.13776
																																				ABHD3	-20.6576	8.34036e-95	1.33815e-93	-3.13714
																																				MIS18BP1	-5.98955	2.10425e-09	8.94401e-09	-3.13519
																																				TAF1B	-4.09818	4.16405e-05	0.000142648	-3.13455
																																				NEDD9	-13.2019	8.55999e-40	7.52475e-39	-3.13335
																																				ANKRD26	-6.5387	6.20561e-11	2.80509e-10	-3.13245
																																				AHCTF1	-11.8925	1.29429e-32	1.00028e-31	-3.13192
																																				PNP	-19.2689	9.79736e-83	1.40578e-81	-3.13109
																																				LINC00936	-2.9802	0.00288057	0.00847919	-3.13068
																																				SNRPB	-30.8996	1.21068e-209	5.50044e-208	-3.13024
																																				ANKS3	-5.70553	1.15984e-08	4.7734e-08	-3.12862
																																				ZNF292	-14.1354	2.29829e-45	2.17607e-44	-3.12759
																																				HSF2	-4.51819	6.23706e-06	2.24391e-05	-3.12615
																																				ARSE	-31.751	3.07782e-221	1.57737e-219	-3.12479
																																				HNRNPH3	-24.31	1.53552e-130	3.48131e-129	-3.12392
																																				ZNF512	-3.65701	0.000255172	0.000824506	-3.12383
																																				FAM127B	-19.8287	1.68457e-87	2.50946e-86	-3.12368
																																				PEF1	-17.0882	1.81614e-65	2.16891e-64	-3.12217
																																				KDM3A	-5.87083	4.33622e-09	1.81846e-08	-3.12174
																																				BTAF1	-7.31187	2.63444e-13	1.29936e-12	-3.12106
																																				TIMM50	-21.0339	3.21284e-98	5.324e-97	-3.12054
																																				FAM206A	-3.41002	0.000649576	0.00202859	-3.12048
																																				KIF20B	-3.10706	0.0018896	0.00566417	-3.12031
																																				BTBD10	-4.67051	3.0045e-06	1.10298e-05	-3.12002
																																				MED6	-12.1229	7.98814e-34	6.32296e-33	-3.1199
																																				CTNNAL1	-16.1274	1.63736e-58	1.80584e-57	-3.11866
																																				SLC22A23	-9.38978	6.01286e-21	3.66102e-20	-3.11818
																																				WFS1	-7.88982	3.02631e-15	1.58455e-14	-3.11736
																																				FOCAD	-3.31766	0.000907739	0.00279794	-3.1172
																																				ASAP3	-3.31766	0.000907739	0.00279794	-3.1172
																																				B4GALT7	-11.765	5.91566e-32	4.52067e-31	-3.11549
																																				MSTO1	-5.36891	7.92154e-08	3.14048e-07	-3.11542
																																				NOC2L	-16.8924	5.11774e-64	6.03114e-63	-3.11454
																																				GRAMD1A	-5.78039	7.4526e-09	3.08963e-08	-3.11446
																																				GAR1	-14.9478	1.60962e-50	1.6163e-49	-3.11088
																																				PIK3C2G	-18.7888	9.32283e-79	1.29217e-77	-3.1095
																																				G6PC3	-5.63997	1.70084e-08	6.95187e-08	-3.10883
																																				SNX7	-9.04311	1.52271e-19	8.9633e-19	-3.10831
																																				ASRGL1	-3.12574	0.00177359	0.00533189	-3.1073
																																				TTC9C	-7.91063	2.56085e-15	1.34417e-14	-3.10645
																																				BAX	-19.9699	1.00628e-88	1.51405e-87	-3.10553
																																				RP11-392P7.6	-3.7401	0.000183947	0.000600803	-3.10501
																																				GNL2	-12.8473	8.90783e-38	7.56139e-37	-3.1041
																																				AUH	-14.2546	4.19652e-46	4.02422e-45	-3.10403
																																				FAM217B	-4.95669	7.17061e-07	2.71837e-06	-3.10255
																																				GNL1	-12.1242	7.85957e-34	6.22332e-33	-3.10207
																																				FNTA	-17.6266	1.54041e-69	1.93623e-68	-3.0991
																																				SMAGP	-5.59706	2.1802e-08	8.85816e-08	-3.09905
																																				NFYA	-5.29033	1.22095e-07	4.79458e-07	-3.09897
																																				THOC1	-8.75761	1.99441e-18	1.14214e-17	-3.09836
																																				PBX1	-13.2957	2.45048e-40	2.17887e-39	-3.09815
																																				LAD1	-6.57003	5.03058e-11	2.28239e-10	-3.09783
																																				TAF9B	-4.72759	2.27201e-06	8.38719e-06	-3.09706
																																				MUC3A	-4.73555	2.18464e-06	8.07235e-06	-3.097
																																				UBA2	-16.9685	1.40494e-64	1.66328e-63	-3.09658
																																				TPR	-24.3588	4.68122e-131	1.06653e-129	-3.09473
																																				ZBTB37	-3.82821	0.000129079	0.000426274	-3.09443
																																				GTPBP8	-6.18621	6.16265e-10	2.68529e-09	-3.09431
																																				RIOK1	-8.11365	4.91227e-16	2.63623e-15	-3.09415
																																				UBE2I	-25.6339	6.38786e-145	1.6261e-143	-3.09398
																																				OXT	-21.5676	3.62125e-103	6.33065e-102	-3.09362
																																				CTBP1-AS2	-3.24383	0.00117935	0.00360402	-3.0936
																																				ZNHIT3	-20.2725	2.24963e-91	3.48648e-90	-3.09178
																																				RPUSD4	-8.82217	1.12263e-18	6.46724e-18	-3.09122
																																				TRIP4	-3.92956	8.51019e-05	0.000285509	-3.09035
																																				IFT122	-4.53134	5.86097e-06	2.1122e-05	-3.08969
																																				NIFK-AS1	-4.09446	4.23157e-05	0.00014494	-3.08924
																																				CRELD1	-11.9052	1.11207e-32	8.61168e-32	-3.0892
																																				KHNYN	-7.17347	7.31177e-13	3.54533e-12	-3.08696
																																				FIGN	-9.21811	3.02394e-20	1.81171e-19	-3.08667
																																				C20orf27	-13.2757	3.2008e-40	2.84168e-39	-3.08646
																																				CCND3	-6.77418	1.25114e-11	5.79308e-11	-3.08629
																																				FBL	-29.5743	3.2008e-192	1.20829e-190	-3.08604
																																				CDK7	-5.05057	4.40504e-07	1.68675e-06	-3.08411
																																				FAM3C	-23.004	4.25497e-117	8.35025e-116	-3.08393
																																				HNRNPU-AS1	-10.4455	1.53642e-25	1.0339e-24	-3.08304
																																				HSD17B7	-26.6222	3.76134e-156	1.04329e-154	-3.08263
																																				ZNF830	-8.83193	1.02885e-18	5.93286e-18	-3.08185
																																				C3orf17	-7.76354	8.2591e-15	4.27236e-14	-3.08163
																																				BBS7	-3.98466	6.7577e-05	0.000228265	-3.08162
																																				TM7SF2	-38.0661	0	0	-3.0814
																																				WSB1	-25.4763	3.60742e-143	9.08349e-142	-3.08132
																																				NOLC1	-16.9641	1.51353e-64	1.79002e-63	-3.081
																																				NASP	-22.1028	2.96879e-108	5.40153e-107	-3.08062
																																				RNF214	-6.24981	4.10939e-10	1.80313e-09	-3.0806
																																				FAM213B	-2.95043	0.00317331	0.00929608	-3.07872
																																				TFPT	-7.79272	6.55834e-15	3.40547e-14	-3.0783
																																				NUP37	-7.84077	4.47798e-15	2.33567e-14	-3.07705
																																				NIFK	-20.8377	1.97e-96	3.20951e-95	-3.07691
																																				FNBP1	-13.1072	2.99637e-39	2.61518e-38	-3.07639
																																				LAPTM5	-7.71346	1.22452e-14	6.30762e-14	-3.07524
																																				SLC16A11	-4.03918	5.36378e-05	0.000182375	-3.07432
																																				ASB6	-3.0141	0.0025774	0.00762935	-3.07428
																																				SPATS2	-4.89336	9.91273e-07	3.73352e-06	-3.073
																																				MAK16	-5.79271	6.92603e-09	2.87493e-08	-3.07277
																																				PDCD4	-16.3623	3.55452e-60	3.99428e-59	-3.07239
																																				SUCNR1	-3.32477	0.000884931	0.00273017	-3.0719
																																				POC1A	-3.64479	0.000267615	0.00086339	-3.06876
																																				PCSK9	-17.1757	4.0384e-66	4.86789e-65	-3.06871
																																				RFC5	-4.70464	2.54315e-06	9.36577e-06	-3.0686
																																				SLC5A9	-3.58113	0.00034211	0.00109324	-3.06772
																																				FETUB	-24.6124	9.30082e-134	2.17231e-132	-3.06733
																																				RNPS1	-23.2208	2.80543e-119	5.61958e-118	-3.06719
																																				PMS1	-7.38072	1.57433e-13	7.82246e-13	-3.06719
																																				YOD1	-6.17288	6.70552e-10	2.91582e-09	-3.06708
																																				TENM1	-14.9436	1.71523e-50	1.7216e-49	-3.06593
																																				PPP1R15A	-11.2196	3.26868e-29	2.37143e-28	-3.06515
																																				PIGL	-7.77143	7.76056e-15	4.02073e-14	-3.06467
																																				KRBOX4	-4.14854	3.34597e-05	0.000115303	-3.06436
																																				ARL1	-27.04	5.01337e-161	1.45488e-159	-3.06425
																																				MED28	-20.5468	8.21359e-94	1.30162e-92	-3.0631
																																				PPID	-14.7769	2.06373e-49	2.04837e-48	-3.06225
																																				FGFR4	-18.1045	2.93721e-73	3.83522e-72	-3.06188
																																				SCG5	-8.56794	1.05355e-17	5.90944e-17	-3.06187
																																				MYO1E	-9.20842	3.30974e-20	1.9809e-19	-3.06167
																																				PIGS	-5.93614	2.91802e-09	1.2315e-08	-3.06095
																																				CDC42EP1	-20.73	1.85711e-95	2.98785e-94	-3.05917
																																				JMJD6	-8.13653	4.06779e-16	2.18859e-15	-3.05793
																																				FANCA	-3.61774	0.000297184	0.00095507	-3.05712
																																				SLC25A14	-3.35179	0.000802907	0.0024857	-3.05708
																																				DST	-33.7441	1.30264e-249	9.22015e-248	-3.05706
																																				B4GALT4	-8.38051	5.26996e-17	2.89854e-16	-3.05637
																																				MCRS1	-8.225	1.95187e-16	1.06024e-15	-3.056
																																				MED8	-18.1558	1.15471e-73	1.512e-72	-3.05592
																																				MFSD8	-7.42298	1.14511e-13	5.72085e-13	-3.05559
																																				BMP2	-3.23171	0.00123053	0.00375205	-3.05432
																																				FAM149B1	-3.45134	0.000557813	0.00175287	-3.05404
																																				HCG18	-7.25111	4.13384e-13	2.0196e-12	-3.05333
																																				CTD-2270L9.4	-9.74284	1.97948e-22	1.2471e-21	-3.05163
																																				NELFE	-20.7889	5.45278e-96	8.84021e-95	-3.05081
																																				TRMT13	-8.98305	2.63373e-19	1.54056e-18	-3.05074
																																				INPP1	-14.129	2.51769e-45	2.38088e-44	-3.0501
																																				MIR4435-2HG	-4.84919	1.23963e-06	4.64258e-06	-3.04992
																																				ALDOA	-34.2656	2.5522e-257	2.00175e-255	-3.04985
																																				UBA6	-14.6898	7.48991e-49	7.3994e-48	-3.04851
																																				DPH6	-6.71077	1.936e-11	8.9055e-11	-3.04823
																																				AGTRAP	-7.07982	1.4434e-12	6.93073e-12	-3.04736
																																				CCDC90B	-23.9818	4.30567e-127	9.37715e-126	-3.04712
																																				CHD1	-18.5606	6.69969e-77	9.19268e-76	-3.04705
																																				COPS8	-16.1684	8.42377e-59	9.33045e-58	-3.04672
																																				BORCS6	-6.01035	1.85127e-09	7.89477e-09	-3.04599
																																				SLC25A37	-22.8871	6.2396e-116	1.20816e-114	-3.04547
																																				ZCCHC7	-8.68751	3.70455e-18	2.10281e-17	-3.04475
																																				CLDND1	-14.3102	1.88974e-46	1.81816e-45	-3.04419
																																				CCT5	-26.9426	6.95612e-160	2.00613e-158	-3.04403
																																				EIF4A1	-29.5645	4.27756e-192	1.60174e-190	-3.04365
																																				CREB3L2	-16.8115	2.01022e-63	2.3511e-62	-3.04318
																																				ACLY	-23.454	1.20291e-121	2.45187e-120	-3.04249
																																				COQ5	-23.1227	2.73535e-118	5.45565e-117	-3.04145
																																				MRPL39	-14.139	2.18251e-45	2.06813e-44	-3.04005
																																				TMEM82	-25.3957	2.81553e-142	7.02853e-141	-3.03893
																																				FAM189B	-5.02064	5.15006e-07	1.96683e-06	-3.0387
																																				SPTLC1	-3.79915	0.000145191	0.000476903	-3.03793
																																				TADA2A	-3.08386	0.00204332	0.0060974	-3.03764
																																				EMG1	-22.3864	5.33458e-111	9.90782e-110	-3.03749
																																				BBX	-19.3434	2.31867e-83	3.35391e-82	-3.03553
																																				GPATCH2L	-8.98618	2.5598e-19	1.49807e-18	-3.03465
																																				SLC3A2	-18.1594	1.08171e-73	1.41801e-72	-3.03387
																																				IL17RB	-9.23219	2.65161e-20	1.59192e-19	-3.03232
																																				TMEM9	-22.353	1.12849e-110	2.09091e-109	-3.03163
																																				CYP7B1	-6.47249	9.64001e-11	4.33222e-10	-3.03111
																																				RANBP3	-8.09598	5.68053e-16	3.04079e-15	-3.02643
																																				ZFAND2A	-24.2317	1.03024e-129	2.31316e-128	-3.0257
																																				ARL3	-16.9184	3.29188e-64	3.88533e-63	-3.02555
																																				FUS	-29.7633	1.16671e-194	4.49194e-193	-3.02552
																																				E2F6	-7.03257	2.02756e-12	9.67165e-12	-3.0253
																																				PRKRA	-12.8371	1.01554e-37	8.61406e-37	-3.02435
																																				PLAGL2	-3.00279	0.00267521	0.00790676	-3.02328
																																				TIMM17B	-27.8651	7.06548e-171	2.20473e-169	-3.02257
																																				BTN2A1	-4.0226	5.75592e-05	0.000195508	-3.02214
																																				PGM3	-19.9343	2.05016e-88	3.07669e-87	-3.02057
																																				NOP56	-22.6203	2.73394e-113	5.19403e-112	-3.01908
																																				DYNC2LI1	-6.1085	1.00575e-09	4.34166e-09	-3.01839
																																				CROT	-18.394	1.46828e-75	1.97724e-74	-3.0171
																																				CHST12	-6.34613	2.20802e-10	9.77899e-10	-3.01572
																																				MOSPD2	-6.12114	9.29068e-10	4.01662e-09	-3.01538
																																				LSP1	-3.16629	0.00154399	0.00466918	-3.0153
																																				LPCAT1	-3.78889	0.000151324	0.000496277	-3.01486
																																				CASP10	-5.12863	2.91853e-07	1.12627e-06	-3.01451
																																				BORCS5	-4.42749	9.53349e-06	3.39932e-05	-3.0145
																																				PDRG1	-6.5991	4.13661e-11	1.88121e-10	-3.01436
																																				BCS1L	-9.10387	8.71736e-20	5.17866e-19	-3.01378
																																				PDE6D	-3.97067	7.16721e-05	0.000241571	-3.01329
																																				PCID2	-13.5236	1.13525e-41	1.02433e-40	-3.01329
																																				SGTB	-2.93843	0.00329877	0.00964903	-3.01227
																																				ILK	-19.9351	2.01745e-88	3.02957e-87	-3.01155
																																				ZNF518A	-18.0743	5.07494e-73	6.60795e-72	-3.01098
																																				C12orf76	-14.4688	1.90722e-47	1.85341e-46	-3.01061
																																				SEC13	-27.9576	5.33452e-172	1.6736e-170	-3.01025
																																				COPS3	-15.0596	2.98429e-51	3.02811e-50	-3.01014
																																				DDO	-3.97037	7.17617e-05	0.000241838	-3.00956
																																				ARL17A	-3.67846	0.000234648	0.000760095	-3.00831
																																				DNTTIP1	-12.0652	1.61283e-33	1.2697e-32	-3.00774
																																				DNAJB6	-24.9648	1.47564e-137	3.54642e-136	-3.00649
																																				ZNF621	-4.29604	1.73877e-05	6.09503e-05	-3.00631
																																				CYP51A1	-16.8278	1.52755e-63	1.79019e-62	-3.00617
																																				SPARC	-6.35045	2.14689e-10	9.51549e-10	-3.0061
																																				ABHD14A	-11.547	7.64235e-31	5.73448e-30	-3.00589
																																				MAGOH	-25.8228	4.91452e-147	1.27481e-145	-3.0058
																																				MID1IP1	-19.3624	1.60218e-83	2.3233e-82	-3.0045
																																				TSR1	-9.55096	1.28493e-21	7.95703e-21	-3.00439
																																				TMEM161A	-16.175	7.57289e-59	8.392e-58	-3.00391
																																				OPTN	-20.6496	9.84493e-95	1.57628e-93	-3.00362
																																				APPL2	-5.08693	3.63902e-07	1.39943e-06	-3.00361
																																				GPR89A	-7.58199	3.40299e-14	1.73254e-13	-3.00175
																																				TCERG1	-12.6516	1.09591e-36	9.12905e-36	-3.00154
																																				CTB-50L17.10	-6.02759	1.66419e-09	7.11131e-09	-3.00057
																																				KIAA0907	-8.76243	1.9108e-18	1.09506e-17	-2.99981
																																				RP11-397G17.1	-3.2673	0.00108577	0.00333166	-2.99979
																																				SLC30A10	-14.1742	1.32383e-45	1.26166e-44	-2.99976
																																				ZBTB11	-7.05336	1.74654e-12	8.35689e-12	-2.99943
																																				MLST8	-11.0464	2.28065e-28	1.62716e-27	-2.999
																																				TMLHE	-8.69654	3.42156e-18	1.94455e-17	-2.99805
																																				CALU	-26.814	2.21842e-158	6.29619e-157	-2.99742
																																				KIF1BP	-5.02281	5.09221e-07	1.94538e-06	-2.99714
																																				STXBP3	-11.5723	5.69141e-31	4.28582e-30	-2.99661
																																				LACE1	-2.93771	0.00330641	0.00967015	-2.99661
																																				MED27	-4.05008	5.12001e-05	0.000174393	-2.99569
																																				RGL2	-8.35773	6.39347e-17	3.50569e-16	-2.99548
																																				RP11-91G21.1	-7.12145	1.06795e-12	5.15352e-12	-2.99472
																																				HPS3	-6.02382	1.70352e-09	7.27271e-09	-2.99372
																																				ATIC	-14.0509	7.61057e-45	7.14465e-44	-2.99318
																																				ANP32B	-34.8907	1.02828e-266	9.58736e-265	-2.99185
																																				ZNF445	-7.32762	2.34282e-13	1.15948e-12	-2.99164
																																				NSMCE2	-9.37118	7.17257e-21	4.36026e-20	-2.99073
																																				TMF1	-13.2653	3.68031e-40	3.25866e-39	-2.99037
																																				NAE1	-15.2903	8.87809e-53	9.16876e-52	-2.98984
																																				RP11-352M15.2	-4.62115	3.81621e-06	1.39282e-05	-2.98977
																																				FN3KRP	-8.74211	2.28801e-18	1.30834e-17	-2.98914
																																				ZNF140	-3.44878	0.000563115	0.00176833	-2.98913
																																				GTF3C3	-6.88548	5.75919e-12	2.70385e-11	-2.98913
																																				TMEM101	-13.9469	3.28569e-44	3.06102e-43	-2.98877
																																				CHD7	-9.52604	1.63399e-21	1.0089e-20	-2.98842
																																				KATNB1	-3.77764	0.000158322	0.000518422	-2.98829
																																				USPL1	-5.36163	8.24744e-08	3.26522e-07	-2.9872
																																				DHX9	-17.7006	4.14649e-70	5.2489e-69	-2.98625
																																				SUGT1	-22.559	1.09683e-112	2.0753e-111	-2.98543
																																				SRP68	-14.6925	7.20356e-49	7.11953e-48	-2.98502
																																				GGA2	-10.6068	2.77139e-26	1.8907e-25	-2.98472
																																				PHF5A	-15.6338	4.2847e-55	4.54632e-54	-2.9843
																																				BNIP1	-5.18683	2.13904e-07	8.30572e-07	-2.98393
																																				DPH7	-4.7935	1.63897e-06	6.08706e-06	-2.98307
																																				CHCHD6	-4.84685	1.25436e-06	4.69547e-06	-2.98228
																																				HIF1AN	-8.56281	1.10147e-17	6.17675e-17	-2.98116
																																				C2CD5	-5.01296	5.35998e-07	2.04566e-06	-2.98036
																																				NT5C3B	-16.2539	2.09658e-59	2.33898e-58	-2.98004
																																				ANXA5	-27.4001	2.73734e-165	8.18945e-164	-2.9798
																																				LTN1	-12.9471	2.44057e-38	2.09465e-37	-2.97955
																																				HDAC5	-6.98482	2.85219e-12	1.35357e-11	-2.97903
																																				CLCN5	-21.0482	2.37686e-98	3.94432e-97	-2.97901
																																				GPN1	-7.30292	2.81594e-13	1.38683e-12	-2.97843
																																				SCNM1	-8.7515	2.10533e-18	1.20536e-17	-2.97799
																																				CETN2	-30.2458	5.9326e-201	2.42485e-199	-2.97718
																																				NOL8	-8.64714	5.28051e-18	2.98641e-17	-2.97694
																																				HAT1	-12.6627	9.51139e-37	7.94018e-36	-2.97687
																																				C7orf50	-21.3913	1.609e-101	2.76905e-100	-2.9758
																																				THNSL1	-6.62508	3.4707e-11	1.58364e-10	-2.97564
																																				RRAGD	-7.32644	2.36339e-13	1.16891e-12	-2.97429
																																				LYRM4	-21.288	1.46529e-100	2.49218e-99	-2.97385
																																				GLRX3	-21.4094	1.09207e-101	1.88083e-100	-2.97309
																																				MRPL45	-17.916	8.85032e-72	1.14213e-70	-2.97115
																																				PPRC1	-5.53199	3.16624e-08	1.27684e-07	-2.97091
																																				HDAC1	-17.5589	5.08447e-69	6.35313e-68	-2.97089
																																				NVL	-3.49374	0.000476305	0.00150345	-2.97037
																																				MRTO4	-11.5484	7.51895e-31	5.64371e-30	-2.96965
																																				CHD6	-13.4154	4.91269e-41	4.39172e-40	-2.9694
																																				AKAP11	-14.2955	2.33348e-46	2.24324e-45	-2.96926
																																				DNTTIP2	-13.1594	1.50201e-39	1.31438e-38	-2.96841
																																				WIPI1	-8.9136	4.94012e-19	2.86868e-18	-2.96775
																																				RP5-968D22.3	-4.53208	5.84061e-06	2.10552e-05	-2.96745
																																				NOP2	-6.10529	1.02611e-09	4.42793e-09	-2.9668
																																				HHEX	-25.4527	6.58212e-143	1.65379e-141	-2.96661
																																				MED17	-6.41282	1.42847e-10	6.37145e-10	-2.96658
																																				RRP1	-11.162	6.25558e-29	4.51023e-28	-2.96634
																																				DNAJC11	-10.0034	1.47223e-23	9.53666e-23	-2.96607
																																				DSC2	-10.6024	2.90303e-26	1.97934e-25	-2.96581
																																				NLE1	-4.47549	7.62358e-06	2.72879e-05	-2.96575
																																				ERV3-1	-2.98211	0.00286269	0.00843084	-2.96567
																																				C1orf52	-12.0442	2.08034e-33	1.63442e-32	-2.9656
																																				WASF1	-4.13626	3.53005e-05	0.000121503	-2.9653
																																				ACBD6	-9.08268	1.05932e-19	6.27219e-19	-2.96442
																																				ELF1	-14.8851	4.11884e-50	4.11458e-49	-2.96426
																																				MOV10	-11.9441	6.96612e-33	5.41431e-32	-2.96364
																																				CSNK1G1	-3.26505	0.00109446	0.00335743	-2.9629
																																				MPZL1	-14.1462	1.97052e-45	1.8703e-44	-2.96286
																																				ABT1	-14.5495	5.88233e-48	5.7525e-47	-2.96259
																																				TMEM116	-4.13514	3.54731e-05	0.000122024	-2.96231
																																				ZFR	-19.3245	3.34303e-83	4.8296e-82	-2.96156
																																				COA1	-16.1801	6.97011e-59	7.72771e-58	-2.96109
																																				CIZ1	-5.12898	2.91311e-07	1.12456e-06	-2.96074
																																				MYNN	-5.56234	2.66188e-08	1.07587e-07	-2.96033
																																				CWC22	-8.46181	2.63254e-17	1.46213e-16	-2.96011
																																				DCTN2	-19.2925	6.20436e-83	8.92444e-82	-2.96011
																																				SMC3	-18.1388	1.57404e-73	2.05992e-72	-2.95977
																																				RUFY2	-4.55431	5.25575e-06	1.90147e-05	-2.95962
																																				PRKAB1	-5.47507	4.37346e-08	1.7521e-07	-2.95881
																																				ZNF160	-3.86003	0.000113374	0.000376498	-2.9584
																																				CUL4B	-11.1081	1.14563e-28	8.21403e-28	-2.95837
																																				FAM129B	-281.617	0	0	-2.95832
																																				C1QTNF6	-4.98934	6.0585e-07	2.30581e-06	-2.9583
																																				MTF2	-10.5321	6.14564e-26	4.17307e-25	-2.95636
																																				LETMD1	-13.0872	3.89471e-39	3.39031e-38	-2.95567
																																				AKAP12	-3.86912	0.000109227	0.000363455	-2.95426
																																				GMFG	-7.79298	6.54473e-15	3.39916e-14	-2.95397
																																				FAM111A	-6.52915	6.61446e-11	2.98699e-10	-2.9531
																																				RNF34	-8.24855	1.60332e-16	8.72134e-16	-2.9513
																																				C8orf76	-8.10207	5.40331e-16	2.89707e-15	-2.95113
																																				MFAP1	-11.9287	8.38714e-33	6.50789e-32	-2.95066
																																				LAGE3	-25.4943	2.27759e-143	5.74745e-142	-2.94883
																																				DMAP1	-13.0576	5.75408e-39	4.9939e-38	-2.94744
																																				RP5-1033H22.2	-4.18862	2.80658e-05	9.71919e-05	-2.94725
																																				GALT	-29.3167	6.3616e-189	2.31854e-187	-2.94685
																																				PLEKHA2	-7.30337	2.80644e-13	1.38273e-12	-2.94659
																																				SPAG16	-11.8006	3.87752e-32	2.97e-31	-2.94637
																																				ARID4B	-17.0214	5.69857e-65	6.78451e-64	-2.94627
																																				PLBD2	-10.6169	2.48757e-26	1.70057e-25	-2.94596
																																				PLIN3	-11.4244	3.157e-30	2.33938e-29	-2.94477
																																				PRPF38A	-13.0265	8.65087e-39	7.48002e-38	-2.94421
																																				DDX10	-7.93217	2.15358e-15	1.13322e-14	-2.94377
																																				PLPP5	-14.9828	9.51852e-51	9.59123e-50	-2.94367
																																				RNASEH2B	-10.1333	3.93295e-24	2.57785e-23	-2.94359
																																				WDR48	-8.9693	2.98414e-19	1.74157e-18	-2.94292
																																				ALG8	-20.5633	5.84913e-94	9.28184e-93	-2.94286
																																				RALA	-16.8314	1.43779e-63	1.68584e-62	-2.94252
																																				SNHG10	-6.94384	3.81591e-12	1.80355e-11	-2.94093
																																				TRIM24	-18.0586	6.75039e-73	8.77967e-72	-2.94016
																																				KIAA1429	-10.2606	1.06076e-24	7.04419e-24	-2.93901
																																				RNF113A	-9.48847	2.34459e-21	1.44267e-20	-2.93796
																																				MPHOSPH6	-11.7135	1.08682e-31	8.27269e-31	-2.93794
																																				ZNF605	-4.20475	2.61375e-05	9.06089e-05	-2.93767
																																				ACAT2	-34.7272	3.06449e-264	2.73636e-262	-2.93717
																																				SLC26A6	-3.88415	0.000102689	0.000342434	-2.93611
																																				PLOD2	-27.6948	8.05851e-169	2.46816e-167	-2.93567
																																				MKRN2	-4.38574	1.15593e-05	4.09961e-05	-2.93489
																																				RALGAPA1	-10.0152	1.30708e-23	8.47393e-23	-2.93427
																																				FUCA2	-20.0012	5.37747e-89	8.11726e-88	-2.93379
																																				ARFGAP3	-20.5954	3.02001e-94	4.80224e-93	-2.93364
																																				VPS35	-21.4521	4.36335e-102	7.5484e-101	-2.9335
																																				USP39	-9.17032	4.71628e-20	2.81474e-19	-2.93344
																																				RNF219	-4.60679	4.08937e-06	1.48784e-05	-2.93321
																																				CBX5	-21.6352	8.38339e-104	1.47558e-102	-2.93112
																																				DKC1	-15.1544	7.08696e-52	7.23849e-51	-2.93012
																																				EIF2B2	-8.34689	7.00849e-17	3.8402e-16	-2.92974
																																				WARS2	-5.32876	9.88845e-08	3.9016e-07	-2.92924
																																				LRR1	-4.53449	5.77422e-06	2.08353e-05	-2.92732
																																				FADD	-5.88773	3.91545e-09	1.64527e-08	-2.92491
																																				NR2F1	-2.9717	0.00296154	0.00870538	-2.92406
																																				PUS7L	-12.863	7.26698e-38	6.17986e-37	-2.92357
																																				RLF	-6.42054	1.35792e-10	6.06844e-10	-2.92283
																																				NCKAP5	-4.91776	8.75381e-07	3.30506e-06	-2.92271
																																				TMBIM1	-24.5879	1.70201e-133	3.96725e-132	-2.92267
																																				MOB2	-6.95496	3.52657e-12	1.66951e-11	-2.92251
																																				SNAPC2	-4.02159	5.78077e-05	0.000196294	-2.92158
																																				IGBP1	-13.885	7.81224e-44	7.25186e-43	-2.92132
																																				CTC-524C5.2	-3.1814	0.00146566	0.00444271	-2.92131
																																				SYNE4	-8.17455	2.9696e-16	1.60443e-15	-2.92111
																																				RBM42	-18.7454	2.11268e-78	2.92126e-77	-2.92054
																																				NAT9	-7.20856	5.65449e-13	2.75324e-12	-2.92001
																																				CCDC66	-5.82343	5.76538e-09	2.4026e-08	-2.91944
																																				SLC4A7	-4.29742	1.72797e-05	6.059e-05	-2.9191
																																				UCKL1	-8.73044	2.53683e-18	1.44812e-17	-2.91774
																																				EXOSC7	-17.5643	4.62263e-69	5.77915e-68	-2.91671
																																				AHSA1	-22.3397	1.52214e-110	2.81802e-109	-2.91543
																																				BTBD3	-5.794	6.87283e-09	2.85336e-08	-2.91516
																																				HAUS2	-6.67788	2.42415e-11	1.11224e-10	-2.91508
																																				NR6A1	-4.19332	2.74896e-05	9.52252e-05	-2.91478
																																				NOC3L	-9.23212	2.65334e-20	1.59255e-19	-2.91425
																																				IDI1	-37.3683	1.27776e-305	2.96645e-303	-2.91417
																																				COMMD2	-11.2232	3.13567e-29	2.27706e-28	-2.91407
																																				CENPT	-6.62497	3.47316e-11	1.58446e-10	-2.91338
																																				SESTD1	-6.52668	6.72425e-11	3.03598e-10	-2.91254
																																				SMARCAD1	-8.68834	3.67785e-18	2.08867e-17	-2.91131
																																				MPHOSPH10	-18.6857	6.47832e-78	8.95242e-77	-2.91078
																																				FKTN	-3.77977	0.000156972	0.000514144	-2.91024
																																				HDAC3	-11.1981	4.16472e-29	3.01773e-28	-2.90894
																																				MARCH9	-3.34513	0.000822452	0.00254553	-2.90827
																																				PEAK1	-3.45496	0.000550375	0.00173043	-2.9081
																																				CFAP36	-6.89243	5.48484e-12	2.5787e-11	-2.90645
																																				EIF2B1	-8.39461	4.67455e-17	2.57411e-16	-2.90566
																																				DDX49	-10.3271	5.31162e-25	3.54556e-24	-2.90561
																																				ORMDL1	-21.5905	2.20789e-103	3.86856e-102	-2.9056
																																				STX7	-12.6975	6.10333e-37	5.10797e-36	-2.90475
																																				RNASEH1-AS1	-5.19993	1.99362e-07	7.75014e-07	-2.90458
																																				MOB4	-15.7998	3.12272e-56	3.36257e-55	-2.90453
																																				DDHD1	-4.18577	2.84204e-05	9.83761e-05	-2.9045
																																				DRAP1	-34.4306	8.7893e-260	7.26165e-258	-2.90436
																																				UROS	-25.6519	4.03069e-145	1.02944e-143	-2.90419
																																				VPS25	-23.0014	4.51292e-117	8.84898e-116	-2.90332
																																				RP11-499E18.1	-3.72857	0.000192567	0.000628163	-2.90263
																																				SOX12	-4.84374	1.27419e-06	4.76816e-06	-2.90226
																																				ATG10	-7.90997	2.57456e-15	1.35106e-14	-2.90213
																																				TUBGCP4	-7.6987	1.37461e-14	7.06979e-14	-2.90184
																																				FAM219B	-4.02031	5.8122e-05	0.000197304	-2.90023
																																				MIF4GD	-6.30635	2.85692e-10	1.26144e-09	-2.89996
																																				HPS4	-9.08768	1.01171e-19	5.99792e-19	-2.89901
																																				TBC1D22A	-5.61455	1.97074e-08	8.02822e-08	-2.89823
																																				NUP93	-4.7981	1.60178e-06	5.9518e-06	-2.89808
																																				NAGK	-9.31029	1.27484e-20	7.70143e-20	-2.89712
																																				LDAH	-5.62307	1.87595e-08	7.65547e-08	-2.89625
																																				TAF1D	-26.5552	2.23793e-155	6.17786e-154	-2.89605
																																				B4GALT3	-8.71778	2.8372e-18	1.61799e-17	-2.89526
																																				FAM13B	-3.62714	0.000286583	0.000922021	-2.89501
																																				EHMT2	-5.15883	2.48504e-07	9.6283e-07	-2.89494
																																				CNOT3	-6.05432	1.4101e-09	6.0456e-09	-2.89481
																																				PHF3	-24.3866	2.37496e-131	5.43758e-130	-2.89421
																																				PPT1	-7.27412	3.48673e-13	1.70957e-12	-2.89368
																																				NFXL1	-4.8603	1.17206e-06	4.39946e-06	-2.89343
																																				NUPL2	-6.61773	3.64758e-11	1.66207e-10	-2.89327
																																				TMCC1	-17.1719	4.30878e-66	5.1911e-65	-2.89301
																																				SH3TC1	-6.25003	4.10387e-10	1.80105e-09	-2.8925
																																				AFF4	-15.6754	2.22952e-55	2.37761e-54	-2.89245
																																				TSG101	-19.1727	6.26324e-82	8.90976e-81	-2.89202
																																				GEMIN8	-5.59812	2.16683e-08	8.80999e-08	-2.89051
																																				PTK2	-10.8126	2.99953e-27	2.09121e-26	-2.89034
																																				GMPR2	-14.4343	3.1496e-47	3.05307e-46	-2.89016
																																				DHCR7	-34.8342	7.38787e-266	6.75263e-264	-2.89
																																				PM20D2	-5.92773	3.07149e-09	1.29533e-08	-2.89
																																				ERI1	-3.3439	0.000826091	0.00255611	-2.88931
																																				TP53I3	-8.60214	7.82468e-18	4.40062e-17	-2.88763
																																				GTF2B	-11.4861	1.54864e-30	1.15494e-29	-2.88756
																																				SNRNP40	-13.0249	8.8352e-39	7.63656e-38	-2.88715
																																				SMIM10L1	-19.1056	2.27013e-81	3.21166e-80	-2.88607
																																				ASB1	-8.59809	8.10508e-18	4.55722e-17	-2.88554
																																				STT3A	-19.7644	6.03356e-87	8.93336e-86	-2.88507
																																				FBXW7	-10.7512	5.84878e-27	4.05208e-26	-2.88474
																																				SLC51A	-23.1077	3.87221e-118	7.70989e-117	-2.88406
																																				PIGF	-13.754	4.82144e-43	4.43481e-42	-2.88345
																																				LSM4	-32.4007	2.68207e-230	1.51133e-228	-2.88331
																																				COMMD9	-11.0241	2.92344e-28	2.0781e-27	-2.88251
																																				ACTR6	-10.9207	9.18089e-28	6.46673e-27	-2.88221
																																				EXOC3-AS1	-2.99689	0.00272748	0.00805512	-2.88155
																																				NFKB2	-4.08169	4.47097e-05	0.000152914	-2.88131
																																				TAF9	-21.6285	9.6901e-104	1.70428e-102	-2.88086
																																				M6PR	-16.5572	1.421e-61	1.62352e-60	-2.88007
																																				EXOSC10	-7.0229	2.17307e-12	1.0353e-11	-2.87996
																																				UBXN7	-8.98245	2.64801e-19	1.54852e-18	-2.87983
																																				ZNF302	-9.29915	1.41576e-20	8.5461e-20	-2.87855
																																				TP53RK	-8.04156	8.87008e-16	4.7242e-15	-2.87852
																																				CD2BP2	-9.79038	1.23827e-22	7.84601e-22	-2.87838
																																				MIS12	-7.51001	5.91239e-14	2.98981e-13	-2.87826
																																				STYXL1	-10.9372	7.65504e-28	5.40509e-27	-2.87811
																																				PAK1IP1	-12.8162	1.33116e-37	1.12707e-36	-2.8773
																																				CAD	-4.11062	3.94597e-05	0.000135317	-2.87691
																																				PITPNA-AS1	-11.1112	1.10703e-28	7.93968e-28	-2.87574
																																				GLO1	-34.2955	9.14565e-258	7.32156e-256	-2.87563
																																				C15orf57	-5.45439	4.91409e-08	1.96462e-07	-2.87452
																																				SDPR	-3.43077	0.000601875	0.0018852	-2.87336
																																				TSPAN6	-33.6129	1.08551e-247	7.47808e-246	-2.87157
																																				IPO5	-22.5195	2.67306e-112	5.03716e-111	-2.87081
																																				CLDND2	-10.0745	7.15928e-24	4.66358e-23	-2.87016
																																				TTTY14	-3.54233	0.000396604	0.00125976	-2.87004
																																				RINT1	-3.55255	0.000381518	0.00121333	-2.86973
																																				FTSJ2	-8.61121	7.22913e-18	4.06963e-17	-2.86973
																																				POC1B	-4.61342	3.96102e-06	1.44385e-05	-2.86961
																																				PACS1	-3.00497	0.00265605	0.00785215	-2.86754
																																				COG5	-4.05947	4.91835e-05	0.000167721	-2.86662
																																				SERPINB1	-13.6872	1.21036e-42	1.10672e-41	-2.86656
																																				LRIG3	-5.33508	9.55042e-08	3.77143e-07	-2.86614
																																				GART	-11.7256	9.42122e-32	7.17831e-31	-2.86586
																																				MAPK3	-4.48216	7.38928e-06	2.64737e-05	-2.86509
																																				TYW5	-6.17771	6.50371e-10	2.82912e-09	-2.86486
																																				CARD10	-4.05466	5.02066e-05	0.000171084	-2.86465
																																				ZFYVE9	-5.56485	2.62371e-08	1.06082e-07	-2.86435
																																				DPM2	-18.048	8.17888e-73	1.06197e-71	-2.86331
																																				RSL24D1	-28.69	5.09041e-181	1.71772e-179	-2.86261
																																				TSPAN31	-12.4173	2.10562e-35	1.71463e-34	-2.86258
																																				NINJ1	-23.8981	3.20469e-126	6.94678e-125	-2.86173
																																				ATF1	-10.6666	1.45863e-26	1.00396e-25	-2.86124
																																				C21orf2	-11.9962	3.72047e-33	2.90627e-32	-2.86111
																																				BNIP3L	-17.3726	1.33104e-67	1.635e-66	-2.86101
																																				CTD-3184A7.4	-6.00889	1.86792e-09	7.96432e-09	-2.86057
																																				MTERF3	-5.50895	3.60982e-08	1.45193e-07	-2.86054
																																				EPHB4	-12.4272	1.86049e-35	1.51767e-34	-2.86036
																																				FKBP14	-4.4768	7.57691e-06	2.7125e-05	-2.85981
																																				ZFX	-14.1675	1.45671e-45	1.38716e-44	-2.85972
																																				PDHB	-27.1397	3.35353e-162	9.84268e-161	-2.85927
																																				GTPBP4	-15.6763	2.19783e-55	2.34489e-54	-2.85889
																																				FARSB	-11.0411	2.42069e-28	1.72548e-27	-2.85823
																																				TMEM170A	-13.7493	5.14175e-43	4.72756e-42	-2.857
																																				GEMIN7	-12.342	5.37856e-35	4.34779e-34	-2.85658
																																				SREBF2	-17.739	2.09671e-70	2.66433e-69	-2.85591
																																				PPP1R21	-8.66626	4.46541e-18	2.52975e-17	-2.85546
																																				NUAK1	-6.81345	9.52857e-12	4.43584e-11	-2.8542
																																				CCT6A	-28.0166	1.01904e-172	3.2144e-171	-2.85389
																																				TBC1D17	-13.438	3.62001e-41	3.24362e-40	-2.85372
																																				TP53BP2	-7.55666	4.13553e-14	2.09951e-13	-2.85322
																																				NCALD	-8.42427	3.62994e-17	2.00745e-16	-2.85261
																																				MXD3	-3.2867	0.00101368	0.00311621	-2.85197
																																				OSTC	-38.4427	0	0	-2.85136
																																				DPCD	-6.82241	8.95284e-12	4.17368e-11	-2.85045
																																				PHYH	-37.0198	5.50433e-300	1.0561e-297	-2.85025
																																				LSM7	-32.6906	2.126e-234	1.25911e-232	-2.85018
																																				CCDC94	-5.8279	5.61283e-09	2.34113e-08	-2.84995
																																				RANGRF	-10.363	3.65226e-25	2.44495e-24	-2.84993
																																				HPRT1	-13.8603	1.10189e-43	1.02121e-42	-2.84929
																																				TSPAN4	-15.6682	2.49518e-55	2.65847e-54	-2.84891
																																				LMBR1L	-5.39543	6.83616e-08	2.71668e-07	-2.84812
																																				MRPL42	-24.1039	2.27584e-128	5.03199e-127	-2.84809
																																				CISH	-4.71659	2.39834e-06	8.83809e-06	-2.84807
																																				RNF19A	-19.9018	3.92449e-88	5.87813e-87	-2.84775
																																				ANXA9	-10.502	8.45685e-26	5.72403e-25	-2.84751
																																				NDUFAF5	-7.17344	7.31364e-13	3.54549e-12	-2.84735
																																				XRCC4	-3.88805	0.000101053	0.000337221	-2.84732
																																				MBTPS2	-11.3914	4.61737e-30	3.40849e-29	-2.84724
																																				NGFRAP1	-37.1309	8.93118e-302	1.77219e-299	-2.8471
																																				RAD51C	-9.79979	1.12817e-22	7.15617e-22	-2.84698
																																				NEDD1	-3.23221	0.00122835	0.00374588	-2.84645
																																				ZNF44	-7.84957	4.17477e-15	2.18144e-14	-2.84581
																																				LONRF1	-9.20857	3.30489e-20	1.97851e-19	-2.8451
																																				POLG2	-3.60604	0.000310905	0.000996545	-2.84489
																																				RBAK	-3.60604	0.000310905	0.000996545	-2.84489
																																				SSB	-28.952	2.64444e-184	9.20438e-183	-2.84484
																																				ZNF692	-3.84093	0.000122571	0.000405589	-2.8448
																																				TOP1MT	-7.44259	9.87282e-14	4.94834e-13	-2.8447
																																				NEURL2	-3.20444	0.00135327	0.00411333	-2.84456
																																				SRSF7	-30.9831	9.11406e-211	4.18166e-209	-2.84441
																																				FAM104A	-11.7222	9.81045e-32	7.46997e-31	-2.8442
																																				UHRF1BP1	-3.99813	6.38453e-05	0.000215943	-2.84377
																																				PPIL3	-11.1745	5.43622e-29	3.92802e-28	-2.84299
																																				NUP62	-7.43832	1.0197e-13	5.10753e-13	-2.84297
																																				HEATR1	-6.53029	6.56444e-11	2.96498e-10	-2.84201
																																				ASPH	-26.2555	6.18249e-152	1.66511e-150	-2.8417
																																				ZNF181	-5.30658	1.117e-07	4.3953e-07	-2.8417
																																				RILPL2	-8.6152	6.98187e-18	3.93138e-17	-2.84147
																																				EPC2	-3.98139	6.85139e-05	0.000231296	-2.84106
																																				WDR59	-14.0796	5.06721e-45	4.77242e-44	-2.84094
																																				PROSER1	-3.58893	0.000332035	0.00106163	-2.84053
																																				PPP1R12A	-14.3626	8.8847e-47	8.57303e-46	-2.84046
																																				TCTN3	-10.9814	4.69355e-28	3.32415e-27	-2.83999
																																				VDAC2	-29.9354	6.80658e-197	2.6603e-195	-2.83984
																																				ZNF33B	-7.67508	1.65313e-14	8.48907e-14	-2.83906
																																				NGDN	-12.8148	1.35417e-37	1.14613e-36	-2.83849
																																				KDELR1	-31.2268	4.61051e-214	2.22531e-212	-2.83753
																																				OFD1	-8.55847	1.14371e-17	6.40743e-17	-2.83715
																																				PCNP	-25.7484	3.35918e-146	8.64597e-145	-2.83654
																																				CBX1	-9.48799	2.35524e-21	1.44884e-20	-2.83631
																																				GALK1	-33.5819	3.0855e-247	2.11307e-245	-2.83611
																																				UMAD1	-5.91255	3.36857e-09	1.41906e-08	-2.83559
																																				PSPC1	-7.40346	1.32679e-13	6.61001e-13	-2.83458
																																				WDFY1	-14.474	1.76891e-47	1.71972e-46	-2.83349
																																				ARL15	-2.96703	0.0030069	0.00883425	-2.83303
																																				HSPA4	-16.8929	5.07392e-64	5.98254e-63	-2.83282
																																				GTF2H2	-8.70039	3.30749e-18	1.88111e-17	-2.83264
																																				GTF2H1	-9.23222	2.65074e-20	1.59182e-19	-2.83184
																																				RHOG	-12.0476	1.99731e-33	1.56972e-32	-2.83156
																																				C14orf119	-15.7139	1.21544e-55	1.29975e-54	-2.83108
																																				ZNF622	-14.5737	4.13006e-48	4.04572e-47	-2.83087
																																				TOX3	-3.43197	0.000599203	0.00187709	-2.8308
																																				CDC123	-18.3477	3.44597e-75	4.6137e-74	-2.83067
																																				PINX1	-4.85768	1.1877e-06	4.45526e-06	-2.83009
																																				MAGEF1	-15.3748	2.4142e-53	2.51336e-52	-2.8287
																																				DDOST	-28.1641	1.60901e-174	5.18815e-173	-2.82809
																																				IFI27L2	-3.44999	0.000560603	0.00176116	-2.82747
																																				LUZP1	-7.05288	1.75248e-12	8.38358e-12	-2.82667
																																				EDRF1	-4.56659	4.95721e-06	1.79654e-05	-2.82634
																																				PEA15	-3.91534	9.02778e-05	0.000302568	-2.82607
																																				CLK4	-8.14594	3.76354e-16	2.02725e-15	-2.82586
																																				SEPT7	-28.8118	1.52638e-182	5.22661e-181	-2.82586
																																				ORC4	-11.3271	9.63129e-30	7.06924e-29	-2.82516
																																				CD52	-4.32062	1.55595e-05	5.4682e-05	-2.82482
																																				SLC39A4	-13.8488	1.29313e-43	1.1975e-42	-2.82478
																																				RMND1	-9.81786	9.43226e-23	5.98959e-22	-2.82425
																																				SMS	-23.6214	2.32336e-123	4.84193e-122	-2.82411
																																				UTP18	-10.6246	2.28897e-26	1.56573e-25	-2.82391
																																				DIMT1	-8.22154	2.00908e-16	1.09081e-15	-2.82383
																																				QTRTD1	-5.65006	1.60393e-08	6.56154e-08	-2.82366
																																				PEX10	-6.27646	3.46378e-10	1.52503e-09	-2.82291
																																				C12orf73	-9.69762	3.08612e-22	1.93484e-21	-2.82263
																																				NPR2	-2.99353	0.00275768	0.00813706	-2.82206
																																				CD3EAP	-4.56643	4.96093e-06	1.79761e-05	-2.822
																																				CDC37	-23.5628	9.28093e-123	1.92037e-121	-2.82123
																																				COG6	-6.20799	5.36661e-10	2.34547e-09	-2.82049
																																				MAPK6	-25.9911	6.25108e-149	1.6529e-147	-2.82035
																																				SNX2	-16.1495	1.1454e-58	1.26626e-57	-2.81977
																																				EEF1E1	-16.6033	6.59551e-62	7.56902e-61	-2.81879
																																				NAA35	-6.48941	8.61753e-11	3.87797e-10	-2.81866
																																				TVP23B	-6.80747	9.93318e-12	4.62142e-11	-2.81831
																																				SNRPD1	-34.2269	9.63656e-257	7.48235e-255	-2.81823
																																				KARS	-20.9412	2.25766e-97	3.7094e-96	-2.81782
																																				ZDHHC17	-6.59039	4.38676e-11	1.99301e-10	-2.81763
																																				BACH1	-12.4864	8.85645e-36	7.26542e-35	-2.81701
																																				SPAG7	-28.6587	1.24817e-180	4.19964e-179	-2.81693
																																				COPB2	-23.9483	9.62244e-127	2.09171e-125	-2.81652
																																				NELFA	-5.14721	2.64389e-07	1.02267e-06	-2.8158
																																				ZDHHC16	-11.327	9.64091e-30	7.07406e-29	-2.81511
																																				SYNE1	-12.9498	2.35428e-38	2.02208e-37	-2.81483
																																				RPUSD3	-15.4241	1.12801e-53	1.17752e-52	-2.81407
																																				GPBP1	-23.2499	1.42707e-119	2.86848e-118	-2.81394
																																				RUVBL2	-18.3644	2.5312e-75	3.40072e-74	-2.81389
																																				ZNF326	-18.458	4.49624e-76	6.11868e-75	-2.81363
																																				KLHL23	-7.47375	7.79433e-14	3.92609e-13	-2.8123
																																				AEN	-4.53397	5.78859e-06	2.08807e-05	-2.81207
																																				ERCC1	-16.7401	6.68213e-63	7.74887e-62	-2.81193
																																				TRIQK	-11.445	2.49136e-30	1.85145e-29	-2.8119
																																				OTUB1	-18.0553	7.17149e-73	9.32213e-72	-2.81069
																																				DERL2	-25.034	2.60674e-138	6.32374e-137	-2.81064
																																				RARRES1	-3.14766	0.00164585	0.00496816	-2.81046
																																				IDH1-AS1	-3.92342	8.73011e-05	0.000292803	-2.81037
																																				SLC17A2	-16.1364	1.41671e-58	1.56398e-57	-2.81032
																																				DNM1L	-9.99868	1.54443e-23	9.99874e-23	-2.81005
																																				GID4	-4.09428	4.23477e-05	0.000145028	-2.80948
																																				CD99	-34.8769	1.6628e-266	1.53189e-264	-2.80926
																																				TRMT5	-4.53372	5.79531e-06	2.08984e-05	-2.8092
																																				SLC7A6OS	-4.20546	2.60547e-05	9.03356e-05	-2.80871
																																				COPS5	-18.2279	3.10211e-74	4.09662e-73	-2.80814
																																				MZT2A	-35.7416	8.92216e-280	1.01042e-277	-2.80811
																																				USO1	-26.6648	1.20499e-156	3.35433e-155	-2.80804
																																				RAB8B	-5.65524	1.55631e-08	6.37013e-08	-2.80788
																																				DGCR14	-3.63224	0.000280968	0.000904583	-2.80788
																																				FAM136A	-25.6035	1.39354e-144	3.53577e-143	-2.80772
																																				TBC1D7	-9.47113	2.76829e-21	1.69798e-20	-2.80625
																																				ECD	-6.68474	2.31332e-11	1.06201e-10	-2.80536
																																				TIA1	-16.1987	5.148e-59	5.71301e-58	-2.80497
																																				RIC8A	-10.0948	5.82399e-24	3.8023e-23	-2.80492
																																				MPDU1	-23.8813	4.78777e-126	1.03302e-124	-2.80453
																																				SSR2	-35.5405	1.1658e-276	1.24725e-274	-2.80371
																																				FKBP7	-7.31229	2.62622e-13	1.29558e-12	-2.80369
																																				DNAJB4	-13.4736	2.23748e-41	2.01027e-40	-2.80357
																																				NUP43	-3.53796	0.000403231	0.00127993	-2.80202
																																				ST3GAL2	-7.54067	4.67557e-14	2.37056e-13	-2.80177
																																				ARL5B	-21.5926	2.10986e-103	3.69958e-102	-2.80144
																																				PWWP2A	-5.63084	1.79339e-08	7.32372e-08	-2.80119
																																				XKR8	-3.53054	0.000414707	0.00131528	-2.80115
																																				MACROD2	-2.98283	0.00285599	0.00841324	-2.80092
																																				SCMH1	-4.18823	2.81134e-05	9.73423e-05	-2.80072
																																				RP11-66N11.8	-4.06061	4.89446e-05	0.000166931	-2.79928
																																				MRPS23	-19.7113	1.7257e-86	2.54374e-85	-2.79888
																																				ZNF268	-6.69891	2.09979e-11	9.64748e-11	-2.79859
																																				TBCB	-17.6906	4.95089e-70	6.26376e-69	-2.79836
																																				NDRG1	-23.0847	6.5935e-118	1.30721e-116	-2.79822
																																				HINFP	-3.25604	0.00112979	0.00346213	-2.79811
																																				FIP1L1	-12.5207	5.7494e-36	4.74167e-35	-2.79798
																																				RCC2	-4.61709	3.89157e-06	1.41898e-05	-2.79777
																																				HSCB	-17.8235	4.6457e-71	5.95224e-70	-2.79728
																																				PGAP2	-8.64985	5.15655e-18	2.91702e-17	-2.79605
																																				SLC38A6	-3.10132	0.0019266	0.00576838	-2.79538
																																				PAAF1	-8.80326	1.32898e-18	7.64458e-18	-2.79492
																																				BCLAF1	-25.8912	8.36549e-148	2.19202e-146	-2.79474
																																				WDR75	-5.6699	1.42885e-08	5.85769e-08	-2.79471
																																				USP18	-4.04793	5.16729e-05	0.000175952	-2.79438
																																				TBC1D8B	-8.21073	2.1985e-16	1.19309e-15	-2.79428
																																				MED25	-4.13256	3.58751e-05	0.000123334	-2.79418
																																				FAM208A	-9.65541	4.66282e-22	2.91235e-21	-2.79389
																																				UHRF1BP1L	-10.9313	8.16588e-28	5.76228e-27	-2.79374
																																				HDHD2	-15.6457	3.5537e-55	3.78106e-54	-2.79315
																																				MVD	-28.0546	3.50588e-173	1.11497e-171	-2.79274
																																				DMXL2	-4.22841	2.35345e-05	8.18542e-05	-2.79095
																																				SLC39A7	-18.7703	1.32059e-78	1.8282e-77	-2.79044
																																				C10orf11	-11.3672	6.09339e-30	4.48808e-29	-2.79025
																																				FAM120AOS	-12.3489	4.94036e-35	3.99635e-34	-2.78985
																																				TSC22D4	-6.82982	8.50198e-12	3.96827e-11	-2.78972
																																				SNX14	-15.0468	3.62173e-51	3.6685e-50	-2.78917
																																				PVRL3	-12.2202	2.42563e-34	1.94051e-33	-2.78913
																																				CREB3	-13.7792	3.40164e-43	3.13632e-42	-2.78903
																																				UBE2D1	-9.85685	6.40251e-23	4.08129e-22	-2.78754
																																				IRF8	-4.51665	6.28255e-06	2.25958e-05	-2.78751
																																				PSTK	-4.35838	1.31028e-05	4.6343e-05	-2.78735
																																				METTL3	-6.3953	1.60234e-10	7.12781e-10	-2.78409
																																				DYRK2	-3.83183	0.000127194	0.000420406	-2.78371
																																				NUFIP1	-6.19487	5.83324e-10	2.54605e-09	-2.7831
																																				HNRNPA0	-29.0697	8.67438e-186	3.07457e-184	-2.78168
																																				CXorf40B	-3.4024	0.000667979	0.00208326	-2.78165
																																				CTU2	-4.13112	3.60997e-05	0.00012407	-2.78084
																																				ZPR1	-11.321	1.03344e-29	7.57572e-29	-2.78018
																																				CEP63	-10.1252	4.27102e-24	2.79549e-23	-2.7796
																																				RAB28	-4.89751	9.70594e-07	3.6586e-06	-2.77937
																																				PPP4R1	-7.63861	2.19578e-14	1.12384e-13	-2.77924
																																				NOP16	-18.463	4.10114e-76	5.58757e-75	-2.77831
																																				SLC35F5	-11.9238	8.89525e-33	6.89754e-32	-2.77705
																																				TRIM28	-17.009	7.04038e-65	8.35631e-64	-2.77682
																																				ZNHIT6	-6.30474	2.88677e-10	1.27437e-09	-2.77672
																																				NAP1L1	-34.7233	3.50515e-264	3.11784e-262	-2.77659
																																				NPRL3	-6.27091	3.58942e-10	1.57945e-09	-2.7764
																																				WDR77	-9.55473	1.23911e-21	7.67532e-21	-2.77553
																																				BCAS2	-16.822	1.68492e-63	1.97262e-62	-2.77539
																																				CGRRF1	-6.55943	5.40147e-11	2.44732e-10	-2.77476
																																				GLS2	-21.9877	3.77408e-107	6.82391e-106	-2.77273
																																				FBXO22	-15.7856	3.91146e-56	4.20994e-55	-2.77258
																																				AKAP17A	-12.0129	3.03832e-33	2.37821e-32	-2.77181
																																				SUPT16H	-16.7918	2.80119e-63	3.26632e-62	-2.7717
																																				ANXA2	-26.7896	4.27643e-158	1.21223e-156	-2.77166
																																				LMF1	-5.74665	9.10282e-09	3.75967e-08	-2.77155
																																				MTCH1	-23.5448	1.42037e-122	2.92594e-121	-2.77152
																																				IFT74	-5.58243	2.37175e-08	9.61289e-08	-2.77078
																																				FDFT1	-34.3177	4.27296e-258	3.45648e-256	-2.77052
																																				MRPL13	-28.0298	7.03835e-173	2.22923e-171	-2.77051
																																				HNRNPA1	-38.4646	0	0	-2.76957
																																				DXO	-6.43285	1.2523e-10	5.60289e-10	-2.76952
																																				GNG11	-5.70093	1.19158e-08	4.90057e-08	-2.7695
																																				HSPB1	-38.5847	0	0	-2.7695
																																				FLYWCH2	-4.11265	3.91143e-05	0.000134172	-2.76913
																																				SPG20	-10.224	1.54851e-24	1.02598e-23	-2.76878
																																				GOLT1B	-12.9097	3.97021e-38	3.39368e-37	-2.76852
																																				EIF3H	-33.2249	4.69781e-242	3.05502e-240	-2.76849
																																				PCNXL4	-9.46991	2.80094e-21	1.7171e-20	-2.76824
																																				CCDC6	-10.8602	1.78448e-27	1.25086e-26	-2.76808
																																				PARVB	-7.47385	7.78812e-14	3.9238e-13	-2.76789
																																				TTC3	-32.3404	1.88993e-229	1.04717e-227	-2.76776
																																				ARL16	-12.1885	3.58043e-34	2.84962e-33	-2.76769
																																				PIH1D1	-21.6116	1.39583e-103	2.4531e-102	-2.76714
																																				HDDC3	-19.8884	5.12502e-88	7.65652e-87	-2.76602
																																				EIF2AK2	-11.9872	4.14796e-33	3.23803e-32	-2.76555
																																				DCP1A	-8.50227	1.85916e-17	1.03706e-16	-2.7647
																																				SF3A3	-13.5967	4.18868e-42	3.79712e-41	-2.76463
																																				FECH	-13.4513	3.02599e-41	2.7145e-40	-2.76456
																																				MAP2K4	-11.4273	3.05567e-30	2.26502e-29	-2.76218
																																				SPOPL	-8.03049	9.7085e-16	5.16363e-15	-2.76187
																																				PSMC4	-22.9569	1.25616e-116	2.45068e-115	-2.76148
																																				RFXANK	-9.49621	2.17658e-21	1.34036e-20	-2.76104
																																				PRKAA2	-5.21574	1.8308e-07	7.12913e-07	-2.75855
																																				HM13	-29.8634	5.87632e-196	2.28135e-194	-2.75842
																																				NOL7	-26.7285	2.19751e-157	6.16153e-156	-2.75814
																																				MYCBP	-9.29544	1.466e-20	8.84474e-20	-2.75731
																																				HMGCS1	-37.5967	0	6.56823e-307	-2.75676
																																				PYCARD	-3.82931	0.000128503	0.00042443	-2.75675
																																				POLR3F	-3.12693	0.00176643	0.00531211	-2.7565
																																				ANTXR2	-12.6708	8.58435e-37	7.17143e-36	-2.75623
																																				AP3B1	-9.43466	3.92265e-21	2.39842e-20	-2.75612
																																				UBE2N	-24.4888	1.94417e-132	4.49561e-131	-2.75561
																																				THAP9-AS1	-4.49438	6.9772e-06	2.50398e-05	-2.75424
																																				SF3B4	-9.29323	1.49668e-20	9.02754e-20	-2.75352
																																				GTF2E2	-13.3585	1.05674e-40	9.42499e-40	-2.75351
																																				KLHDC3	-15.3366	4.3548e-53	4.51949e-52	-2.75334
																																				ING4	-5.86584	4.46856e-09	1.87192e-08	-2.7528
																																				DNAJC2	-15.1133	1.32269e-51	1.34624e-50	-2.75243
																																				GOLGA5	-17.4463	3.66979e-68	4.54389e-67	-2.7518
																																				CCBL2	-9.26759	1.90396e-20	1.14633e-19	-2.75171
																																				TSC1	-3.59364	0.000326093	0.00104321	-2.75166
																																				SLC25A6	-36.3722	1.17077e-289	1.66752e-287	-2.75158
																																				ZNF277	-10.1265	4.21337e-24	2.75853e-23	-2.75147
																																				PLK2	-4.47488	7.64546e-06	2.7362e-05	-2.75017
																																				DCTN5	-8.63603	5.81978e-18	3.2866e-17	-2.74971
																																				RALB	-6.29001	3.17441e-10	1.39922e-09	-2.74957
[truncated: 5,127 more rows]

## Sheet: Hepatocyt_pairwise GO
Local/pairwise gene ontology enrichment
algorithm = "elim", statistic = "fisher"
cutoff = 0.01
Transition to HB2 from HB1 (HB2 vs HB1)														Transition to FH1 from HB2 (FH1 vs HB2)														Transition to FH2 from FH1 (FH2 vs FH1)														Transition to AH from FH2 (AH vs FH2)
Negative GO enrichment							Positive GO enrichment							Negative GO enrichment							Positive GO enrichment							Negative GO enrichment							Positive GO enrichment							Negative GO enrichment							Positive GO enrichment
GO.ID	Term	Annotated	Significant	Expected	elimFisher		GO.ID	Term	Annotated	Significant	Expected	elimFisher		GO.ID	Term	Annotated	Significant	Expected	elimFisher		GO.ID	Term	Annotated	Significant	Expected	elimFisher		GO.ID	Term	Annotated	Significant	Expected	elimFisher		GO.ID	Term	Annotated	Significant	Expected	elimFisher		GO.ID	Term	Annotated	Significant	Expected	elimFisher		GO.ID
GO:1903800	positive regulation of production of miRNAs involved in gene silencing by miRNA	9	2	0.02	0.00025		GO:0045648	positive regulation of erythrocyte differentiation	28	4	0.17	2.3e-05		GO:0032355	response to estradiol	133	14	1.59	2.1e-07		GO:0002576	platelet degranulation	124	9	0.88	2.4e-07		GO:0009612	response to mechanical stimulus	211	15	4.14	1.8e-05		GO:0098532	histone H3-K27 trimethylation	8	2	0.03	0.00028		GO:0000398	mRNA splicing, via spliceosome	338	272	126.3	< 1e-30		GO:0006805
GO:1904886	beta-catenin destruction complex disassembly	21	2	0.06	0.00143		GO:0090084	negative regulation of inclusion body assembly	11	3	0.07	3.4e-05		GO:0030335	positive regulation of cell migration	483	24	5.79	7.8e-07		GO:0070527	platelet aggregation	60	6	0.43	4.1e-06		GO:0001764	neuron migration	157	12	3.08	6.2e-05		GO:0046321	positive regulation of fatty acid oxidation	15	2	0.05	0.00104		GO:0070126	mitochondrial translational termination	88	84	32.88	< 1e-30		GO:0042738
GO:1990748	cellular detoxification	104	3	0.28	0.00272		GO:2001240	negative regulation of extrinsic apoptotic signaling pathway in absence of ligand	36	4	0.22	6.3e-05		GO:0000122	negative regulation of transcription by RNA polymerase II	853	29	10.23	2.5e-06		GO:0007229	integrin-mediated signaling pathway	103	7	0.73	8.6e-06		GO:0002523	leukocyte migration involved in inflammatory response	14	4	0.27	0.00012		GO:0016584	nucleosome positioning	16	2	0.05	0.00119		GO:0070125	mitochondrial translational elongation	87	83	32.51	< 1e-30		GO:0019373
GO:0010165	response to X-ray	31	2	0.08	0.00312		GO:0042026	protein refolding	38	4	0.23	7.8e-05		GO:0043065	positive regulation of apoptotic process	628	22	7.53	6.8e-06		GO:0030593	neutrophil chemotaxis	103	7	0.73	8.6e-06		GO:0030168	platelet activation	153	11	3	0.00021		GO:0080182	histone H3-K4 trimethylation	17	2	0.05	0.00134		GO:0006406	mRNA export from nucleus	109	96	40.73	3.4e-28		GO:0006953
GO:0060421	positive regulation of heart growth	37	2	0.1	0.00442		GO:0060216	definitive hemopoiesis	20	3	0.12	0.00022		GO:0051894	positive regulation of focal adhesion assembly	25	5	0.3	1e-05		GO:0042535	positive regulation of tumor necrosis factor biosynthetic process	20	4	0.14	1.1e-05		GO:0072201	negative regulation of mesenchymal cell proliferation	8	3	0.16	0.00039		GO:0009070	serine family amino acid biosynthetic process	17	2	0.05	0.00134		GO:0016032	viral process	811	501	303.05	5.4e-21		GO:0016098
GO:0050892	intestinal absorption	37	2	0.1	0.00442		GO:1901687	glutathione derivative biosynthetic process	21	3	0.13	0.00026		GO:0030511	positive regulation of transforming growth factor beta receptor signaling pathway	28	5	0.34	1.9e-05		GO:0045652	regulation of megakaryocyte differentiation	79	6	0.56	2.1e-05		GO:0002043	blood vessel endothelial cell proliferation involved in sprouting angiogenesis	19	4	0.37	0.00044		GO:0090026	positive regulation of monocyte chemotaxis	18	2	0.06	0.00151		GO:0006364	rRNA processing	199	164	74.36	9.4e-20		GO:0042572
GO:0019730	antimicrobial humoral response	125	3	0.34	0.00457		GO:1901523	icosanoid catabolic process	5	2	0.03	0.00036		GO:0030512	negative regulation of transforming growth factor beta receptor signaling pathway	71	7	0.85	2.2e-05		GO:0051873	killing by host of symbiont cells	12	3	0.09	7.3e-05		GO:0090280	positive regulation of calcium ion import	20	4	0.39	0.00054		GO:0052695	cellular glucuronidation	19	2	0.06	0.00168		GO:0031145	anaphase-promoting complex-dependent catabolic process	80	68	29.89	1.7e-18		GO:0042759
GO:0050832	defense response to fungus	40	2	0.11	0.00515		GO:0070370	cellular heat acclimation	5	2	0.03	0.00036		GO:0043627	response to estrogen	75	7	0.9	3.2e-05		GO:0045919	positive regulation of cytolysis	12	3	0.09	7.3e-05		GO:0002084	protein depalmitoylation	9	3	0.18	0.00057		GO:0031936	negative regulation of chromatin silencing	19	2	0.06	0.00168		GO:0043488	regulation of mRNA stability	174	124	65.02	9.8e-17		GO:0042573
GO:0035051	cardiocyte differentiation	141	3	0.38	0.00638		GO:0070432	regulation of nucleotide-binding oligomerization domain containing 2 signaling pathway	5	2	0.03	0.00036		GO:0008285	negative regulation of cell proliferation	661	28	7.92	4.7e-05		GO:0045123	cellular extravasation	63	5	0.45	8.4e-05		GO:0043589	skin morphogenesis	9	3	0.18	0.00057		GO:0014912	negative regulation of smooth muscle cell migration	22	2	0.07	0.00226		GO:0006283	transcription-coupled nucleotide-excision repair	73	61	27.28	5.3e-16		GO:0008210
GO:0030307	positive regulation of cell growth	163	3	0.44	0.00949		GO:0010968	regulation of microtubule nucleation	6	2	0.04	0.00053		GO:0045669	positive regulation of osteoblast differentiation	55	6	0.66	4.9e-05		GO:0002523	leukocyte migration involved in inflammatory response	14	3	0.1	0.00012		GO:0036499	PERK-mediated unfolded protein response	21	4	0.41	0.00066		GO:0005980	glycogen catabolic process	23	2	0.07	0.00247		GO:0032981	mitochondrial respiratory chain complex I assembly	61	52	22.79	1.5e-14		GO:0070989
							GO:0051085	chaperone cofactor-dependent protein refolding	29	3	0.17	0.00069		GO:0032515	negative regulation of phosphoprotein phosphatase activity	57	6	0.68	6e-05		GO:0035914	skeletal muscle cell differentiation	69	5	0.49	0.00013		GO:0045022	early endosome to late endosome transport	37	5	0.73	0.00072		GO:0006094	gluconeogenesis	84	3	0.27	0.0025		GO:1900034	regulation of cellular response to heat	77	61	28.77	6.4e-14		GO:0097267
							GO:0046718	viral entry into host cell	117	5	0.7	0.00071		GO:0043114	regulation of vascular permeability	36	5	0.43	6.6e-05		GO:0019372	lipoxygenase pathway	16	3	0.11	0.00018		GO:0007229	integrin-mediated signaling pathway	103	8	2.02	0.00094		GO:0070542	response to fatty acid	87	3	0.28	0.00277		GO:0051301	cell division	571	316	213.37	7.2e-14		GO:0008202
							GO:0015721	bile acid and bile salt transport	30	3	0.18	0.00077		GO:0035458	cellular response to interferon-beta	19	4	0.23	6.7e-05		GO:0006953	acute-phase response	47	4	0.33	0.00034		GO:0045766	positive regulation of angiogenesis	163	10	3.2	0.00141		GO:0022011	myelination in peripheral nervous system	26	2	0.08	0.00315		GO:0000184	nuclear-transcribed mRNA catabolic process, nonsense-mediated decay	121	85	45.21	1.8e-13		GO:0055114
							GO:0032496	response to lipopolysaccharide	328	8	1.98	0.00082		GO:0034405	response to fluid shear stress	34	7	0.41	7.9e-05		GO:0042742	defense response to bacterium	322	9	2.29	0.00048		GO:2000647	negative regulation of stem cell proliferation	12	3	0.24	0.00143		GO:0098810	neurotransmitter reuptake	27	2	0.09	0.00339		GO:0006281	DNA repair	522	315	195.06	2.1e-13		GO:0008209
							GO:0006631	fatty acid metabolic process	363	10	2.19	0.00087		GO:0072201	negative regulation of mesenchymal cell proliferation	8	3	0.1	9.1e-05		GO:1901523	icosanoid catabolic process	5	2	0.04	0.00049		GO:0030206	chondroitin sulfate biosynthetic process	26	4	0.51	0.00153		GO:0008209	androgen metabolic process	28	2	0.09	0.00365		GO:0006888	ER to Golgi vesicle-mediated transport	205	139	76.6	2.6e-13		GO:0008203
							GO:0060215	primitive hemopoiesis	8	2	0.05	0.00098		GO:0048771	tissue remodeling	167	11	2	0.00012		GO:0030222	eosinophil differentiation	5	2	0.04	0.00049		GO:0032570	response to progesterone	44	5	0.86	0.00161		GO:0015721	bile acid and bile salt transport	30	2	0.1	0.00418		GO:0061418	regulation of transcription from RNA polymerase II promoter in response to hypoxia	75	59	28.03	2.9e-13		GO:0006958
							GO:0015711	organic anion transport	473	12	2.85	0.00099		GO:0070374	positive regulation of ERK1 and ERK2 cascade	197	10	2.36	0.00014		GO:0002042	cell migration involved in sprouting angiogenesis	53	4	0.38	0.00054		GO:1903670	regulation of sprouting angiogenesis	65	6	1.28	0.00168		GO:0045444	fat cell differentiation	212	4	0.68	0.0048		GO:0006368	transcription elongation from RNA polymerase II promoter	78	67	29.15	1.4e-12		GO:0006633
							GO:0051186	cofactor metabolic process	583	13	3.51	0.00109		GO:0045766	positive regulation of angiogenesis	163	9	1.95	0.00016		GO:0048871	multicellular organismal homeostasis	481	11	3.41	0.00063		GO:0006625	protein targeting to peroxisome	68	6	1.33	0.00212		GO:0030449	regulation of complement activation	108	3	0.35	0.00508		GO:0010972	negative regulation of G2/M transition of mitotic cell cycle	86	66	32.14	2.2e-12		GO:0009820
							GO:0045647	negative regulation of erythrocyte differentiation	9	2	0.05	0.00126		GO:0009950	dorsal/ventral axis specification	10	3	0.12	0.00019		GO:0009612	response to mechanical stimulus	211	7	1.5	0.00077		GO:1902043	positive regulation of extrinsic apoptotic signaling pathway via death domain receptors	14	3	0.27	0.0023		GO:0051954	positive regulation of amine transport	34	2	0.11	0.00535		GO:0031124	mRNA 3'-end processing	96	79	35.87	4e-12		GO:0002933
							GO:1903265	positive regulation of tumor necrosis factor-mediated signaling pathway	9	2	0.05	0.00126		GO:0022409	positive regulation of cell-cell adhesion	253	11	3.03	0.00025		GO:0071345	cellular response to cytokine stimulus	1081	23	7.67	0.00092		GO:0010595	positive regulation of endothelial cell migration	93	7	1.82	0.00231		GO:0045910	negative regulation of DNA recombination	37	2	0.12	0.00631		GO:0019083	viral transcription	177	123	66.14	6.3e-12		GO:0009804
							GO:0071276	cellular response to cadmium ion	36	3	0.22	0.00131		GO:0031507	heterochromatin assembly	12	3	0.14	0.00034		GO:0006915	apoptotic process	1905	28	13.52	0.00093		GO:0097327	response to antineoplastic agent	93	7	1.82	0.00231		GO:0051590	positive regulation of neurotransmitter transport	37	2	0.12	0.00631		GO:1902036	regulation of hematopoietic stem cell differentiation	72	55	26.9	1.6e-11		GO:0006869
							GO:0042758	long-chain fatty acid catabolic process	10	2	0.06	0.00157		GO:0043392	negative regulation of DNA binding	53	5	0.64	0.00042		GO:0050725	positive regulation of interleukin-1 beta biosynthetic process	7	2	0.05	0.00102		GO:0003016	respiratory system process	29	4	0.57	0.00232		GO:0030261	chromosome condensation	45	2	0.14	0.00923		GO:0043687	post-translational protein modification	357	195	133.4	1.6e-11		GO:0030449
							GO:0060213	positive regulation of nuclear-transcribed mRNA poly(A) tail shortening	12	2	0.07	0.00228		GO:0060349	bone morphogenesis	115	7	1.38	0.00047		GO:0007596	blood coagulation	334	16	2.37	0.00128		GO:0008608	attachment of spindle microtubules to kinetochore	29	4	0.57	0.00232									GO:0006413	translational initiation	194	135	72.49	2.9e-11		GO:0051384
							GO:0030219	megakaryocyte differentiation	95	4	0.57	0.0026		GO:0030513	positive regulation of BMP signaling pathway	32	4	0.38	0.00055		GO:0002694	regulation of leukocyte activation	557	13	3.95	0.00133		GO:0071229	cellular response to acid chemical	205	11	4.02	0.00241									GO:0043312	neutrophil degranulation	482	250	180.11	3.3e-11		GO:0006069
							GO:0006641	triglyceride metabolic process	99	4	0.6	0.00301		GO:0033993	response to lipid	916	36	10.98	0.00056		GO:0060215	primitive hemopoiesis	8	2	0.06	0.00136		GO:0071479	cellular response to ionizing radiation	70	6	1.37	0.00245									GO:1901796	regulation of signal transduction by p53 class mediator	175	113	65.39	4.4e-11		GO:0008228
							GO:0006957	complement activation, alternative pathway	14	2	0.08	0.00312		GO:0034616	response to laminar fluid shear stress	14	3	0.17	0.00056		GO:0002275	myeloid cell activation involved in immune response	539	11	3.83	0.00158		GO:0031058	positive regulation of histone modification	94	7	1.84	0.00246									GO:0050821	protein stabilization	173	107	64.65	4.6e-11		GO:0019835
							GO:0010273	detoxification of copper ion	14	2	0.08	0.00312		GO:0014068	positive regulation of phosphatidylinositol 3-kinase signaling	88	6	1.05	0.00066		GO:0010922	positive regulation of phosphatase activity	33	3	0.23	0.00163		GO:0001936	regulation of endothelial cell proliferation	120	8	2.35	0.00249									GO:0006409	tRNA export from nucleus	33	30	12.33	2e-10		GO:0015721
							GO:0098915	membrane repolarization during ventricular cardiac muscle cell action potential	15	2	0.09	0.00358		GO:0001934	positive regulation of protein phosphorylation	977	30	11.71	0.0007		GO:0002521	leukocyte differentiation	515	14	3.66	0.00199		GO:0090314	positive regulation of protein targeting to membrane	30	4	0.59	0.00264									GO:0042795	snRNA transcription by RNA polymerase II	68	51	25.41	2.8e-10		GO:0046717
							GO:0055114	oxidation-reduction process	969	15	5.84	0.00374		GO:0048010	vascular endothelial growth factor receptor signaling pathway	89	6	1.07	0.0007		GO:0061844	antimicrobial humoral immune response mediated by antimicrobial peptide	76	4	0.54	0.00209		GO:0007179	transforming growth factor beta receptor signaling pathway	178	10	3.49	0.0027									GO:0008380	RNA splicing	426	339	159.18	4.5e-10		GO:0006957
							GO:0006749	glutathione metabolic process	53	3	0.32	0.004		GO:0001937	negative regulation of endothelial cell proliferation	34	4	0.41	0.0007		GO:0002687	positive regulation of leukocyte migration	127	5	0.9	0.00211		GO:0097305	response to alcohol	239	12	4.69	0.0027									GO:0006370	7-methylguanosine mRNA capping	32	29	11.96	4.9e-10		GO:0017001
							GO:0001977	renal system process involved in regulation of blood volume	16	2	0.1	0.00408		GO:0080135	regulation of cellular response to stress	694	19	8.32	0.0007		GO:0042758	long-chain fatty acid catabolic process	10	2	0.07	0.00217		GO:0071621	granulocyte chemotaxis	122	8	2.39	0.00275									GO:0002181	cytoplasmic translation	97	72	36.25	5.2e-10		GO:0016042
							GO:0071850	mitotic cell cycle arrest	16	2	0.1	0.00408		GO:0038084	vascular endothelial growth factor signaling pathway	35	4	0.42	0.00078		GO:0050776	regulation of immune response	1069	21	7.59	0.00241		GO:0060766	negative regulation of androgen receptor signaling pathway	15	3	0.29	0.00283									GO:0006457	protein folding	209	144	78.1	5.5e-10		GO:0022900
							GO:0043252	sodium-independent organic anion transport	16	2	0.1	0.00408		GO:0001938	positive regulation of endothelial cell proliferation	91	6	1.09	0.00079		GO:0002679	respiratory burst involved in defense response	11	2	0.08	0.00263		GO:0006744	ubiquinone biosynthetic process	15	3	0.29	0.00283									GO:0006521	regulation of cellular amino acid metabolic process	62	47	23.17	7.5e-10		GO:0006693
							GO:0051016	barbed-end actin filament capping	17	2	0.1	0.00461		GO:0060977	coronary vasculature morphogenesis	16	3	0.19	0.00085		GO:0050832	defense response to fungus	40	3	0.28	0.00284		GO:0031100	animal organ regeneration	73	6	1.43	0.00303									GO:0006886	intracellular protein transport	1097	667	409.92	8.2e-10		GO:0052695
							GO:0006577	amino-acid betaine metabolic process	17	2	0.1	0.00461		GO:0071392	cellular response to estradiol stimulus	36	4	0.43	0.00087		GO:0071277	cellular response to calcium ion	84	4	0.6	0.00301		GO:0030278	regulation of ossification	183	10	3.59	0.00329									GO:0006614	SRP-dependent cotranslational protein targeting to membrane	96	65	35.87	1.4e-09		GO:0021960
							GO:0017001	antibiotic catabolic process	59	3	0.36	0.0054		GO:0010595	positive regulation of endothelial cell migration	93	6	1.11	0.00088		GO:0071222	cellular response to lipopolysaccharide	201	6	1.43	0.00312		GO:0010566	regulation of ketone biosynthetic process	16	3	0.31	0.00344									GO:0075733	intracellular transport of virus	56	43	20.93	2e-09		GO:0006524
							GO:0006805	xenobiotic metabolic process	118	4	0.71	0.00563		GO:0001666	response to hypoxia	343	12	4.11	0.00091		GO:1903587	regulation of blood vessel endothelial cell proliferation involved in sprouting angiogenesis	12	2	0.09	0.00315		GO:0043627	response to estrogen	75	6	1.47	0.00348									GO:0043928	exonucleolytic nuclear-transcribed mRNA catabolic process involved in deadenylation-dependent decay	33	29	12.33	2.6e-09		GO:0006710
							GO:0030220	platelet formation	19	2	0.11	0.00575		GO:0001893	maternal placenta development	37	4	0.44	0.00097		GO:0000185	activation of MAPKKK activity	12	2	0.09	0.00315		GO:1904959	regulation of cytochrome-c oxidase activity	5	2	0.1	0.00367									GO:0018279	protein N-linked glycosylation via asparagine	33	29	12.33	2.6e-09		GO:0010906
							GO:0019373	epoxygenase P450 pathway	19	2	0.11	0.00575		GO:0060993	kidney morphogenesis	95	6	1.14	0.00099		GO:0045080	positive regulation of chemokine biosynthetic process	12	2	0.09	0.00315		GO:0006398	mRNA 3'-end processing by stem-loop binding and cleavage	5	2	0.1	0.00367									GO:0042147	retrograde transport, endosome to Golgi	78	55	29.15	2.6e-09		GO:0009617
							GO:1901673	regulation of mitotic spindle assembly	20	2	0.12	0.00636		GO:0009755	hormone-mediated signaling pathway	233	12	2.79	0.00101		GO:0046415	urate metabolic process	12	2	0.09	0.00315		GO:0032763	regulation of mast cell cytokine production	5	2	0.1	0.00367									GO:0006418	tRNA aminoacylation for protein translation	46	37	17.19	2.7e-09		GO:1901661
							GO:0070262	peptidyl-serine dephosphorylation	20	2	0.12	0.00636		GO:0048844	artery morphogenesis	64	5	0.77	0.00101		GO:0008228	opsonization	12	2	0.09	0.00315		GO:0002580	regulation of antigen processing and presentation of peptide or polysaccharide antigen via MHC class II	5	2	0.1	0.00367									GO:0070979	protein K11-linked ubiquitination	27	25	10.09	2.8e-09		GO:1905954
							GO:0046717	acid secretion	124	4	0.75	0.0067		GO:0061298	retina vasculature development in camera-type eye	17	3	0.2	0.00102		GO:1904063	negative regulation of cation transmembrane transport	87	4	0.62	0.00341		GO:0071504	cellular response to heparin	5	2	0.1	0.00367									GO:0042769	DNA damage response, detection of DNA damage	38	32	14.2	3.7e-09		GO:0060745
							GO:0055076	transition metal ion homeostasis	125	4	0.75	0.00689		GO:0050921	positive regulation of chemotaxis	132	7	1.58	0.00107		GO:0006869	lipid transport	340	10	2.41	0.00347		GO:0045578	negative regulation of B cell differentiation	5	2	0.1	0.00367									GO:0036498	IRE1-mediated unfolded protein response	64	47	23.92	4.5e-09		GO:0046113
							GO:0070633	transepithelial transport	21	2	0.13	0.007		GO:0030501	positive regulation of bone mineralization	38	4	0.46	0.00108		GO:0009636	response to toxic substance	511	10	3.63	0.00347		GO:0007218	neuropeptide signaling pathway	101	7	1.98	0.00368									GO:0017148	negative regulation of translation	124	85	46.34	4.6e-09		GO:0042373
							GO:0097164	ammonium ion metabolic process	201	5	1.21	0.00737		GO:0001657	ureteric bud development	97	6	1.16	0.0011		GO:0070098	chemokine-mediated signaling pathway	88	4	0.62	0.00356		GO:2001237	negative regulation of extrinsic apoptotic signaling pathway	102	7	2	0.00389									GO:0006369	termination of RNA polymerase II transcription	35	30	13.08	4.9e-09		GO:0046456
							GO:0071294	cellular response to zinc ion	22	2	0.13	0.00767		GO:0001570	vasculogenesis	78	7	0.94	0.00128		GO:0034374	low-density lipoprotein particle remodeling	13	2	0.09	0.0037		GO:0016525	negative regulation of angiogenesis	102	7	2	0.00389									GO:0006397	mRNA processing	492	382	183.85	7.3e-09		GO:1903793
							GO:0002573	myeloid leukocyte differentiation	205	5	1.23	0.00799		GO:0060412	ventricular septum morphogenesis	40	4	0.48	0.00131		GO:1903960	negative regulation of anion transmembrane transport	13	2	0.09	0.0037		GO:0015919	peroxisomal membrane transport	17	3	0.33	0.00412									GO:0006120	mitochondrial electron transport, NADH to ubiquinone	54	41	20.18	8.5e-09		GO:0046135
							GO:0005980	glycogen catabolic process	23	2	0.14	0.00837		GO:0071407	cellular response to organic cyclic compound	536	21	6.43	0.00137		GO:0032536	regulation of cell projection size	13	2	0.09	0.0037		GO:0044849	estrous cycle	17	3	0.33	0.00412									GO:0031146	SCF-dependent proteasomal ubiquitin-dependent protein catabolic process	93	62	34.75	8.7e-09		GO:0051289
							GO:0010827	regulation of glucose transmembrane transport	70	3	0.42	0.00867		GO:2000630	positive regulation of miRNA metabolic process	5	2	0.06	0.0014		GO:0032570	response to progesterone	44	3	0.31	0.00374		GO:0030336	negative regulation of cell migration	252	12	4.95	0.00414									GO:0030433	ubiquitin-dependent ERAD pathway	74	55	27.65	1e-08		GO:0048871
							GO:1901616	organic hydroxy compound catabolic process	71	3	0.43	0.00902		GO:2000114	regulation of establishment of cell polarity	19	3	0.23	0.00143		GO:0045639	positive regulation of myeloid cell differentiation	90	4	0.64	0.00386		GO:2000758	positive regulation of peptidyl-lysine acetylation	34	4	0.67	0.0042									GO:0006363	termination of RNA polymerase I transcription	31	27	11.58	1.4e-08		GO:0006863
							GO:0032897	negative regulation of viral transcription	24	2	0.14	0.0091		GO:0016525	negative regulation of angiogenesis	102	6	1.22	0.00143		GO:0042116	macrophage activation	91	4	0.65	0.00401		GO:0001959	regulation of cytokine-mediated signaling pathway	160	9	3.14	0.0043									GO:0050434	positive regulation of viral transcription	41	33	15.32	1.9e-08		GO:1901701
							GO:0034620	cellular response to unfolded protein	137	4	0.83	0.00946		GO:0045893	positive regulation of transcription, DNA-templated	1516	36	18.17	0.00151		GO:0050764	regulation of phagocytosis	91	4	0.65	0.00401		GO:0010243	response to organonitrogen compound	973	33	19.09	0.00445									GO:0045540	regulation of cholesterol biosynthetic process	43	34	16.07	2.7e-08		GO:0050673
							GO:0051156	glucose 6-phosphate metabolic process	25	2	0.15	0.00985		GO:0045668	negative regulation of osteoblast differentiation	42	4	0.5	0.00157		GO:0045944	positive regulation of transcription by RNA polymerase II	1181	17	8.38	0.00404		GO:0001101	response to acid chemical	341	19	6.69	0.00468									GO:0000245	spliceosomal complex assembly	56	44	20.93	2.8e-08		GO:0048240
														GO:0006939	smooth muscle contraction	104	6	1.25	0.00158		GO:1904996	positive regulation of leukocyte adhesion to vascular endothelial cell	14	2	0.1	0.0043		GO:0031667	response to nutrient levels	490	21	9.62	0.00482									GO:0016579	protein deubiquitination	277	161	103.51	2.9e-08		GO:0009636
														GO:0097190	apoptotic signaling pathway	578	16	6.93	0.00166		GO:0051917	regulation of fibrinolysis	14	2	0.1	0.0043		GO:0043409	negative regulation of MAPK cascade	164	9	3.22	0.00505									GO:0000387	spliceosomal snRNP assembly	39	34	14.57	4e-08		GO:0110095
														GO:0060216	definitive hemopoiesis	20	3	0.24	0.00166		GO:1902043	positive regulation of extrinsic apoptotic signaling pathway via death domain receptors	14	2	0.1	0.0043		GO:0048246	macrophage chemotaxis	36	4	0.71	0.00517									GO:0016925	protein sumoylation	80	54	29.89	4.1e-08		GO:0072530
														GO:0010863	positive regulation of phospholipase C activity	43	4	0.52	0.00172		GO:0006544	glycine metabolic process	14	2	0.1	0.0043		GO:0046683	response to organophosphorus	136	8	2.67	0.00533									GO:0016567	protein ubiquitination	797	444	297.82	6.8e-08		GO:0071493
														GO:0003151	outflow tract morphogenesis	76	9	0.91	0.00172		GO:0045346	regulation of MHC class II biosynthetic process	14	2	0.1	0.0043		GO:0007565	female pregnancy	196	10	3.85	0.00533									GO:0006361	transcription initiation from RNA polymerase I promoter	35	31	13.08	9.6e-08		GO:0034369
														GO:0071559	response to transforming growth factor beta	233	19	2.79	0.00179		GO:1901615	organic hydroxy compound metabolic process	528	10	3.75	0.00437		GO:0019800	peptide cross-linking via chondroitin 4-sulfate glycosaminoglycan	6	2	0.12	0.00543									GO:0090263	positive regulation of canonical Wnt signaling pathway	142	84	53.06	9.9e-08		GO:0006732
														GO:0001525	angiogenesis	483	23	5.79	0.0018		GO:0043299	leukocyte degranulation	529	10	3.75	0.00443		GO:0060687	regulation of branching involved in prostate gland morphogenesis	6	2	0.12	0.00543									GO:0016236	macroautophagy	289	183	107.99	1.2e-07		GO:0008300
														GO:0032570	response to progesterone	44	4	0.53	0.00187		GO:1901216	positive regulation of neuron death	94	4	0.67	0.0045		GO:0060440	trachea formation	6	2	0.12	0.00543									GO:0034644	cellular response to UV	78	52	29.15	1.4e-07		GO:0072531
														GO:0044342	type B pancreatic cell proliferation	21	3	0.25	0.00193		GO:0019730	antimicrobial humoral response	125	7	0.89	0.00466		GO:0019401	alditol biosynthetic process	6	2	0.12	0.00543									GO:0070131	positive regulation of mitochondrial translation	16	16	5.98	1.4e-07		GO:0042363
														GO:2000738	positive regulation of stem cell differentiation	21	3	0.25	0.00193		GO:0014009	glial cell proliferation	49	3	0.35	0.00506		GO:0051383	kinetochore organization	19	3	0.37	0.0057									GO:0000209	protein polyubiquitination	303	180	113.22	2.5e-07		GO:0071394
														GO:0071305	cellular response to vitamin D	21	3	0.25	0.00193		GO:1905517	macrophage migration	49	3	0.35	0.00506		GO:0032331	negative regulation of chondrocyte differentiation	19	3	0.37	0.0057									GO:0048208	COPII vesicle coating	66	45	24.66	3.5e-07		GO:0042182
														GO:0007411	axon guidance	278	10	3.33	0.00197		GO:0002444	myeloid leukocyte mediated immunity	546	10	3.88	0.00551		GO:0071243	cellular response to arsenic-containing substance	19	3	0.37	0.0057									GO:0007080	mitotic metaphase plate congression	44	33	16.44	4.1e-07		GO:0044597
														GO:0032956	regulation of actin cytoskeleton organization	326	11	3.91	0.00197		GO:0001977	renal system process involved in regulation of blood volume	16	2	0.11	0.00562		GO:0046716	muscle cell cellular homeostasis	19	3	0.37	0.0057									GO:0045727	positive regulation of translation	124	86	46.34	4.1e-07		GO:0044598
														GO:0002040	sprouting angiogenesis	109	6	1.31	0.00201		GO:0010744	positive regulation of macrophage derived foam cell differentiation	16	2	0.11	0.00562		GO:0043122	regulation of I-kappaB kinase/NF-kappaB signaling	232	11	4.55	0.00612									GO:0016241	regulation of macroautophagy	172	107	64.27	4.2e-07		GO:0060267
														GO:0003197	endocardial cushion development	45	4	0.54	0.00203		GO:0033631	cell-cell adhesion mediated by integrin	16	2	0.11	0.00562		GO:0045684	positive regulation of epidermis development	38	4	0.75	0.00629									GO:0090503	RNA phosphodiester bond hydrolysis, exonucleolytic	42	35	15.69	6.4e-07		GO:0046890
														GO:0060687	regulation of branching involved in prostate gland morphogenesis	6	2	0.07	0.00208		GO:0002526	acute inflammatory response	212	9	1.5	0.00566		GO:0009408	response to heat	170	9	3.34	0.00635									GO:0045292	mRNA cis splicing, via spliceosome	34	27	12.7	6.6e-07		GO:0019369
														GO:0010694	positive regulation of alkaline phosphatase activity	6	2	0.07	0.00208		GO:0002250	adaptive immune response	644	11	4.57	0.0061		GO:0002690	positive regulation of leukocyte chemotaxis	85	6	1.67	0.00642									GO:0032212	positive regulation of telomere maintenance via telomerase	34	27	12.7	6.6e-07		GO:0046598
														GO:1903142	positive regulation of establishment of endothelial barrier	6	2	0.07	0.00208		GO:0030502	negative regulation of bone mineralization	17	2	0.12	0.00634		GO:0006071	glycerol metabolic process	20	3	0.39	0.00661									GO:0006294	nucleotide-excision repair, preincision complex assembly	29	24	10.84	6.9e-07		GO:0006637
														GO:0008284	positive regulation of cell proliferation	889	27	10.66	0.00212		GO:0009070	serine family amino acid biosynthetic process	17	2	0.12	0.00634		GO:0051051	negative regulation of transport	481	18	9.44	0.00674									GO:0000381	regulation of alternative mRNA splicing, via spliceosome	69	46	25.78	7.2e-07		GO:0071383
														GO:0055117	regulation of cardiac muscle contraction	76	5	0.91	0.00219		GO:0044283	small molecule biosynthetic process	776	14	5.51	0.00678		GO:0031589	cell-substrate adhesion	337	14	6.61	0.00678									GO:0070498	interleukin-1-mediated signaling pathway	99	61	36.99	7.9e-07		GO:0042493
														GO:0030855	epithelial cell differentiation	754	24	9.04	0.00223		GO:0006956	complement activation	168	5	1.19	0.00695		GO:0030324	lung development	172	9	3.38	0.00684									GO:0070936	protein K48-linked ubiquitination	54	38	20.18	8.3e-07		GO:0051187
														GO:0048754	branching morphogenesis of an epithelial tube	151	7	1.81	0.00231		GO:0061050	regulation of cell growth involved in cardiac muscle cell development	18	2	0.13	0.0071		GO:0070301	cellular response to hydrogen peroxide	87	6	1.71	0.00718									GO:0006890	retrograde vesicle-mediated transport, Golgi to ER	85	54	31.76	8.4e-07		GO:0032787
														GO:0030514	negative regulation of BMP signaling pathway	47	4	0.56	0.00239		GO:0007597	blood coagulation, intrinsic pathway	18	2	0.13	0.0071		GO:0006732	coenzyme metabolic process	393	18	7.71	0.00721									GO:0006362	transcription elongation from RNA polymerase I promoter	31	25	11.58	1e-06		GO:0070328
														GO:0010718	positive regulation of epithelial to mesenchymal transition	47	4	0.56	0.00239		GO:0071404	cellular response to low-density lipoprotein particle stimulus	18	2	0.13	0.0071		GO:0007040	lysosome organization	62	5	1.22	0.00723									GO:0000715	nucleotide-excision repair, DNA damage recognition	23	20	8.59	1.3e-06		GO:0046718
														GO:0003002	regionalization	350	14	4.2	0.00244		GO:2000353	positive regulation of endothelial cell apoptotic process	18	2	0.13	0.0071		GO:0071475	cellular hyperosmotic salinity response	7	2	0.14	0.00751									GO:0002479	antigen processing and presentation of exogenous peptide antigen via MHC class I, TAP-dependent	74	48	27.65	1.4e-06		GO:0042737
														GO:2000679	positive regulation of transcription regulatory region DNA binding	23	3	0.28	0.00252		GO:0008285	negative regulation of cell proliferation	661	11	4.69	0.00736		GO:0003253	cardiac neural crest cell migration involved in outflow tract morphogenesis	7	2	0.14	0.00751									GO:0000027	ribosomal large subunit assembly	28	23	10.46	1.5e-06		GO:0060736
														GO:0008360	regulation of cell shape	154	7	1.85	0.00258		GO:0070613	regulation of protein processing	171	5	1.21	0.00747		GO:0006489	dolichyl diphosphate biosynthetic process	7	2	0.14	0.00751									GO:0006296	nucleotide-excision repair, DNA incision, 5'-to lesion	37	28	13.83	2.3e-06		GO:0006702
														GO:0061333	renal tubule morphogenesis	79	5	0.95	0.00259		GO:0000122	negative regulation of transcription by RNA polymerase II	853	13	6.05	0.0075		GO:1904783	positive regulation of NMDA glutamate receptor activity	7	2	0.14	0.00751									GO:1903955	positive regulation of protein targeting to mitochondrion	32	25	11.96	3e-06		GO:0006853
														GO:0014033	neural crest cell differentiation	87	7	1.04	0.00263		GO:0019221	cytokine-mediated signaling pathway	772	15	5.48	0.00761		GO:0006701	progesterone biosynthetic process	7	2	0.14	0.00751									GO:0006446	regulation of translational initiation	79	56	29.52	3.2e-06		GO:0002486
														GO:0002062	chondrocyte differentiation	116	6	1.39	0.00274		GO:0071636	positive regulation of transforming growth factor beta production	19	2	0.13	0.00789		GO:0071305	cellular response to vitamin D	21	3	0.41	0.0076									GO:0018023	peptidyl-lysine trimethylation	41	30	15.32	3.3e-06		GO:0043097
														GO:0007528	neuromuscular junction development	49	4	0.59	0.00279		GO:0002544	chronic inflammatory response	19	2	0.13	0.00789		GO:2000738	positive regulation of stem cell differentiation	21	3	0.41	0.0076									GO:0042273	ribosomal large subunit biogenesis	66	57	24.66	3.6e-06		GO:0002003
														GO:0001764	neuron migration	157	7	1.88	0.00288		GO:0032891	negative regulation of organic acid transport	19	2	0.13	0.00789		GO:0000469	cleavage involved in rRNA processing	21	3	0.41	0.0076									GO:0006367	transcription initiation from RNA polymerase II promoter	186	108	69.5	3.6e-06		GO:0046689
														GO:0010587	miRNA catabolic process	7	2	0.08	0.00289		GO:0019373	epoxygenase P450 pathway	19	2	0.13	0.00789		GO:0032940	secretion by cell	1498	45	29.4	0.00765									GO:0000413	protein peptidyl-prolyl isomerization	43	31	16.07	3.8e-06		GO:0006695
														GO:0003253	cardiac neural crest cell migration involved in outflow tract morphogenesis	7	2	0.08	0.00289		GO:0046942	carboxylic acid transport	323	7	2.29	0.00824		GO:0032635	interleukin-6 production	146	8	2.86	0.00808									GO:0006284	base-excision repair	43	31	16.07	3.8e-06		GO:0050918
														GO:0071864	positive regulation of cell proliferation in bone marrow	7	2	0.08	0.00289		GO:0032370	positive regulation of lipid transport	59	3	0.42	0.00849		GO:0051384	response to glucocorticoid	147	8	2.88	0.0084									GO:0006099	tricarboxylic acid cycle	34	26	12.7	3.8e-06		GO:0042246
														GO:0051928	positive regulation of calcium ion transport	119	6	1.43	0.00312		GO:0046395	carboxylic acid catabolic process	263	8	1.87	0.00852		GO:0006897	endocytosis	804	26	15.78	0.00849									GO:0032436	positive regulation of proteasomal ubiquitin-dependent protein catabolic process	78	49	29.15	4.3e-06		GO:0045087
														GO:0060669	embryonic placenta morphogenesis	25	3	0.3	0.00321		GO:0060216	definitive hemopoiesis	20	2	0.14	0.00873		GO:0065008	regulation of biological quality	3935	105	77.22	0.00862									GO:0051085	chaperone cofactor-dependent protein refolding	29	23	10.84	4.8e-06		GO:0071392
														GO:0033137	negative regulation of peptidyl-serine phosphorylation	25	3	0.3	0.00321		GO:0070262	peptidyl-serine dephosphorylation	20	2	0.14	0.00873		GO:1901607	alpha-amino acid biosynthetic process	65	5	1.28	0.00881									GO:0006626	protein targeting to mitochondrion	94	71	35.13	6.1e-06		GO:0019432
														GO:0060343	trabecula formation	25	3	0.3	0.00321		GO:0002260	lymphocyte homeostasis	60	3	0.43	0.00889		GO:0071356	cellular response to tumor necrosis factor	278	12	5.46	0.00884									GO:0045815	positive regulation of gene expression, epigenetic	63	41	23.54	7.2e-06		GO:0050727
														GO:0043066	negative regulation of apoptotic process	869	25	10.42	0.00322		GO:0048523	negative regulation of cellular process	4622	52	32.81	0.00937		GO:0051128	regulation of cellular component organization	2449	68	48.06	0.00884									GO:0045454	cell redox homeostasis	75	47	28.03	7.4e-06		GO:0002476
														GO:0061061	muscle structure development	618	16	7.41	0.00322		GO:0006911	phagocytosis, engulfment	116	4	0.82	0.00939		GO:2000404	regulation of T cell migration	42	4	0.82	0.00897									GO:0016197	endosomal transport	208	135	77.72	9e-06		GO:0043568
														GO:0030178	negative regulation of Wnt signaling pathway	204	8	2.45	0.00326		GO:0002699	positive regulation of immune effector process	205	7	1.46	0.00945		GO:1901654	response to ketone	195	13	3.83	0.00912									GO:0045070	positive regulation of viral genome replication	35	26	13.08	9.6e-06		GO:0090399
														GO:0030336	negative regulation of cell migration	252	9	3.02	0.00344		GO:0032928	regulation of superoxide anion generation	21	2	0.15	0.00961		GO:0043086	negative regulation of catalytic activity	769	25	15.09	0.00917									GO:1904874	positive regulation of telomerase RNA localization to Cajal body	15	14	5.61	9.9e-06		GO:0045919
														GO:0043393	regulation of protein binding	220	10	2.64	0.00356		GO:0070633	transepithelial transport	21	2	0.15	0.00961		GO:0001843	neural tube closure	92	6	1.81	0.00935									GO:0036258	multivesicular body assembly	30	23	11.21	1.3e-05		GO:1901616
														GO:0060389	pathway-restricted SMAD protein phosphorylation	64	6	0.77	0.00359		GO:0045624	positive regulation of T-helper cell differentiation	21	2	0.15	0.00961		GO:0050680	negative regulation of epithelial cell proliferation	121	7	2.37	0.00973									GO:0034968	histone lysine methylation	114	69	42.6	1.7e-05		GO:0043901
														GO:0010664	negative regulation of striated muscle cell apoptotic process	26	3	0.31	0.0036		GO:0051412	response to corticosterone	21	2	0.15	0.00961		GO:0032964	collagen biosynthetic process	43	4	0.84	0.00974									GO:0043603	cellular amide metabolic process	1055	669	394.22	1.8e-05		GO:0031100
														GO:0050680	negative regulation of epithelial cell proliferation	121	9	1.45	0.00364		GO:0036499	PERK-mediated unfolded protein response	21	2	0.15	0.00961		GO:0043302	positive regulation of leukocyte degranulation	23	3	0.45	0.00983									GO:0032435	negative regulation of proteasomal ubiquitin-dependent protein catabolic process	34	25	12.7	1.9e-05		GO:0019218
														GO:0010966	regulation of phosphate transport	8	2	0.1	0.00382		GO:1904018	positive regulation of vasculature development	182	5	1.29	0.00964		GO:1905165	regulation of lysosomal protein catabolic process	8	2	0.16	0.00988									GO:0006379	mRNA cleavage	23	20	8.59	1.9e-05		GO:2001256
														GO:0001955	blood vessel maturation	8	2	0.1	0.00382		GO:0046649	lymphocyte activation	721	13	5.12	0.00987		GO:0033085	negative regulation of T cell differentiation in thymus	8	2	0.16	0.00988									GO:0001522	pseudouridine synthesis	17	15	6.35	2.2e-05		GO:0009812
														GO:0035733	hepatic stellate cell activation	8	2	0.1	0.00382									GO:0023035	CD40 signaling pathway	8	2	0.16	0.00988									GO:0032968	positive regulation of transcription elongation from RNA polymerase II promoter	17	15	6.35	2.2e-05		GO:0009071
														GO:0097709	connective tissue replacement	8	2	0.1	0.00382									GO:0060020	Bergmann glial cell differentiation	8	2	0.16	0.00988									GO:0043648	dicarboxylic acid metabolic process	96	56	35.87	2.3e-05		GO:0098542
														GO:0060836	lymphatic endothelial cell differentiation	8	2	0.1	0.00382									GO:0061626	pharyngeal arch artery morphogenesis	8	2	0.16	0.00988									GO:0006511	ubiquitin-dependent protein catabolic process	615	374	229.81	2.4e-05		GO:0072330
														GO:0072102	glomerulus morphogenesis	8	2	0.1	0.00382									GO:0051601	exocyst localization	8	2	0.16	0.00988									GO:0006479	protein methylation	169	109	63.15	2.5e-05		GO:0001580
														GO:0002118	aggressive behavior	8	2	0.1	0.00382																							GO:0042026	protein refolding	38	27	14.2	2.5e-05		GO:0032869
														GO:0071560	cellular response to transforming growth factor beta stimulus	227	17	2.72	0.0039																							GO:0000717	nucleotide-excision repair, DNA duplex unwinding	22	18	8.22	2.5e-05		GO:0002366
														GO:0045944	positive regulation of transcription by RNA polymerase II	1181	25	14.16	0.00396																							GO:0006383	transcription by RNA polymerase III	54	40	20.18	2.7e-05		GO:0046677
														GO:0009612	response to mechanical stimulus	211	8	2.53	0.00399																							GO:0019827	stem cell population maintenance	162	86	60.54	3e-05		GO:0032496
														GO:0003148	outflow tract septum morphogenesis	27	3	0.32	0.00402																							GO:0006400	tRNA modification	80	56	29.89	3.2e-05		GO:0006544
														GO:0010669	epithelial structure maintenance	27	3	0.32	0.00402																							GO:0006986	response to unfolded protein	173	120	64.65	3.2e-05		GO:0046464
														GO:1905209	positive regulation of cardiocyte differentiation	27	3	0.32	0.00402																							GO:0031648	protein destabilization	48	32	17.94	3.5e-05
														GO:0010719	negative regulation of epithelial to mesenchymal transition	27	3	0.32	0.00402																							GO:0010389	regulation of G2/M transition of mitotic cell cycle	190	125	71	3.6e-05
														GO:0045444	fat cell differentiation	212	8	2.54	0.00411																							GO:0048025	negative regulation of mRNA splicing, via spliceosome	19	16	7.1	3.8e-05
														GO:0045927	positive regulation of growth	259	9	3.11	0.00411																							GO:0008156	negative regulation of DNA replication	33	24	12.33	3.8e-05
														GO:0060021	roof of mouth development	88	5	1.05	0.00413																							GO:0060071	Wnt signaling pathway, planar cell polarity pathway	108	61	40.36	3.9e-05
														GO:0007568	aging	310	10	3.72	0.0043																							GO:0006378	mRNA polyadenylation	43	33	16.07	4.3e-05
														GO:0050772	positive regulation of axonogenesis	89	5	1.07	0.00433																							GO:0051028	mRNA transport	148	123	55.3	4.4e-05
														GO:0051495	positive regulation of cytoskeleton organization	214	8	2.57	0.00435																							GO:0070911	global genome nucleotide-excision repair	26	20	9.72	4.6e-05
														GO:0003180	aortic valve morphogenesis	28	3	0.34	0.00446																							GO:0045022	early endosome to late endosome transport	37	26	13.83	4.8e-05
														GO:0060536	cartilage morphogenesis	28	3	0.34	0.00446																							GO:0075522	IRES-dependent viral translational initiation	10	10	3.74	5.3e-05
														GO:0097120	receptor localization to synapse	56	4	0.67	0.00453																							GO:0000338	protein deneddylation	10	10	3.74	5.3e-05
														GO:0014706	striated muscle tissue development	364	11	4.36	0.00457																							GO:0007084	mitotic nuclear envelope reassembly	10	10	3.74	5.3e-05
														GO:0030324	lung development	172	7	2.06	0.00475																							GO:0036500	ATF6-mediated unfolded protein response	10	10	3.74	5.3e-05
														GO:0071901	negative regulation of protein serine/threonine kinase activity	130	6	1.56	0.00481																							GO:0000462	maturation of SSU-rRNA from tricistronic rRNA transcript (SSU-rRNA, 5.8S rRNA, LSU-rRNA)	33	26	12.33	5.6e-05
														GO:2000096	positive regulation of Wnt signaling pathway, planar cell polarity pathway	9	2	0.11	0.00487																							GO:0006293	nucleotide-excision repair, preincision complex stabilization	21	17	7.85	5.6e-05
														GO:0021800	cerebral cortex tangential migration	9	2	0.11	0.00487																							GO:0002223	stimulatory C-type lectin receptor signaling pathway	109	61	40.73	5.7e-05
														GO:0071374	cellular response to parathyroid hormone stimulus	9	2	0.11	0.00487																							GO:0007064	mitotic sister chromatid cohesion	21	19	7.85	6.2e-05
														GO:2000377	regulation of reactive oxygen species metabolic process	173	7	2.07	0.0049																							GO:1990542	mitochondrial transmembrane transport	80	51	29.89	6.4e-05
														GO:0035025	positive regulation of Rho protein signal transduction	29	3	0.35	0.00493																							GO:0006295	nucleotide-excision repair, DNA incision, 3'-to lesion	23	18	8.59	7.5e-05
														GO:1990778	protein localization to cell periphery	318	10	3.81	0.00513																							GO:0090316	positive regulation of intracellular protein transport	153	91	57.17	7.8e-05
														GO:0060976	coronary vasculature development	46	6	0.55	0.00522																							GO:0031647	regulation of protein stability	274	173	102.39	8.9e-05
														GO:2000352	negative regulation of endothelial cell apoptotic process	30	3	0.36	0.00543																							GO:0000082	G1/S transition of mitotic cell cycle	243	141	90.8	9e-05
														GO:0048265	response to pain	30	3	0.36	0.00543																							GO:0000278	mitotic cell cycle	972	572	363.21	9.2e-05
														GO:0071711	basement membrane organization	30	3	0.36	0.00543																							GO:0007007	inner mitochondrial membrane organization	25	19	9.34	9.5e-05
														GO:0003073	regulation of systemic arterial blood pressure	95	5	1.14	0.00571																							GO:0031398	positive regulation of protein ubiquitination	109	63	40.73	9.6e-05
														GO:1901890	positive regulation of cell junction assembly	35	7	0.42	0.00577																							GO:0009225	nucleotide-sugar metabolic process	38	26	14.2	9.9e-05
														GO:0045806	negative regulation of endocytosis	60	4	0.72	0.00579																							GO:0043161	proteasome-mediated ubiquitin-dependent protein catabolic process	407	264	152.08	0.0001
														GO:0072203	cell proliferation involved in metanephros development	10	2	0.12	0.00604																							GO:0055114	oxidation-reduction process	969	472	362.09	0.00011
														GO:0003183	mitral valve morphogenesis	10	2	0.12	0.00604																							GO:0000959	mitochondrial RNA metabolic process	44	29	16.44	0.00011
														GO:0003211	cardiac ventricle formation	10	2	0.12	0.00604																							GO:0000281	mitotic cytokinesis	71	46	26.53	0.00011
														GO:0060088	auditory receptor cell stereocilium organization	10	2	0.12	0.00604																							GO:0007040	lysosome organization	62	42	23.17	0.00011
														GO:2001214	positive regulation of vasculogenesis	10	2	0.12	0.00604																							GO:0033108	mitochondrial respiratory chain complex assembly	92	75	34.38	0.00011
														GO:0061179	negative regulation of insulin secretion involved in cellular response to glucose stimulus	10	2	0.12	0.00604																							GO:0009066	aspartate family amino acid metabolic process	52	33	19.43	0.00012
														GO:0072110	glomerular mesangial cell proliferation	10	2	0.12	0.00604																							GO:0006622	protein targeting to lysosome	20	16	7.47	0.00012
														GO:0048703	embryonic viscerocranium morphogenesis	10	2	0.12	0.00604																							GO:0042276	error-prone translesion synthesis	20	16	7.47	0.00012
														GO:0007155	cell adhesion	1371	37	16.44	0.00605																							GO:1901673	regulation of mitotic spindle assembly	20	16	7.47	0.00012
														GO:0035265	organ growth	180	7	2.16	0.00607																							GO:0071480	cellular response to gamma radiation	29	21	10.84	0.00013
														GO:0009790	embryo development	1007	31	12.07	0.0061																							GO:0071044	histone mRNA catabolic process	9	9	3.36	0.00014
														GO:0030521	androgen receptor signaling pathway	61	4	0.73	0.00614																							GO:0000055	ribosomal large subunit export from nucleus	9	9	3.36	0.00014
														GO:1902903	regulation of supramolecular fiber organization	327	10	3.92	0.00621																							GO:1904153	negative regulation of retrograde protein transport, ER to cytosol	9	9	3.36	0.00014
														GO:0051094	positive regulation of developmental process	1325	43	15.88	0.00622																							GO:1904871	positive regulation of protein localization to Cajal body	9	9	3.36	0.00014
														GO:2000036	regulation of stem cell population maintenance	32	3	0.38	0.00652																							GO:0022417	protein maturation by protein folding	9	9	3.36	0.00014
														GO:0048638	regulation of developmental growth	330	10	3.96	0.0066																							GO:0006606	protein import into nucleus	145	76	54.18	0.00015
														GO:0001889	liver development	139	6	1.67	0.00663																							GO:0010499	proteasomal ubiquitin-independent protein catabolic process	22	17	8.22	0.00016
														GO:1904064	positive regulation of cation transmembrane transport	139	6	1.67	0.00663																							GO:0090307	mitotic spindle assembly	55	40	20.55	0.00017
														GO:0042060	wound healing	550	14	6.59	0.00663																							GO:0042775	mitochondrial ATP synthesis coupled electron transport	93	67	34.75	0.00018
														GO:0045907	positive regulation of vasoconstriction	33	3	0.4	0.00711																							GO:0044257	cellular protein catabolic process	766	460	286.23	0.00018
														GO:0043552	positive regulation of phosphatidylinositol 3-kinase activity	33	3	0.4	0.00711																							GO:0007049	cell cycle	1749	947	653.55	0.00018
														GO:0031099	regeneration	186	7	2.23	0.00722																							GO:2000785	regulation of autophagosome assembly	37	25	13.83	0.00018
														GO:1904181	positive regulation of membrane depolarization	11	2	0.13	0.00733																							GO:0097711	ciliary basal body-plasma membrane docking	95	53	35.5	0.00019
														GO:0090073	positive regulation of protein homodimerization activity	11	2	0.13	0.00733																							GO:0043001	Golgi to plasma membrane protein transport	39	26	14.57	0.00019
														GO:1902946	protein localization to early endosome	11	2	0.13	0.00733																							GO:0009060	aerobic respiration	85	58	31.76	0.00019
														GO:0038063	collagen-activated tyrosine kinase receptor signaling pathway	11	2	0.13	0.00733																							GO:0051016	barbed-end actin filament capping	17	14	6.35	0.00019
														GO:0060394	negative regulation of pathway-restricted SMAD protein phosphorylation	11	2	0.13	0.00733																							GO:0062033	positive regulation of mitotic sister chromatid segregation	17	14	6.35	0.00019
														GO:0060525	prostate glandular acinus development	11	2	0.13	0.00733																							GO:0006977	DNA damage response, signal transduction by p53 class mediator resulting in cell cycle arrest	55	34	20.55	0.0002
														GO:0014049	positive regulation of glutamate secretion	11	2	0.13	0.00733																							GO:0007030	Golgi organization	140	78	52.31	0.0002
														GO:0001947	heart looping	65	4	0.78	0.00768																							GO:0006732	coenzyme metabolic process	393	225	146.85	0.0002
														GO:0061384	heart trabecula morphogenesis	34	3	0.41	0.00773																							GO:0006221	pyrimidine nucleotide biosynthetic process	45	29	16.82	0.0002
														GO:0030593	neutrophil chemotaxis	103	5	1.23	0.008																							GO:0043484	regulation of RNA splicing	138	100	51.57	0.00021
														GO:0051250	negative regulation of lymphocyte activation	146	6	1.75	0.00836																							GO:0046916	cellular transition metal ion homeostasis	104	57	38.86	0.00021
														GO:0045880	positive regulation of smoothened signaling pathway	35	3	0.42	0.00838																							GO:0060964	regulation of gene silencing by miRNA	109	64	40.73	0.00023
														GO:0110111	negative regulation of animal organ morphogenesis	35	3	0.42	0.00838																							GO:0032508	DNA duplex unwinding	102	68	38.11	0.00025
														GO:0030224	monocyte differentiation	35	3	0.42	0.00838																							GO:0000289	nuclear-transcribed mRNA poly(A) tail shortening	28	20	10.46	0.00026
														GO:0031111	negative regulation of microtubule polymerization or depolymerization	35	3	0.42	0.00838																							GO:0090502	RNA phosphodiester bond hydrolysis, endonucleolytic	71	44	26.53	0.00026
														GO:0060341	regulation of cellular localization	889	21	10.66	0.0086																							GO:0016226	iron-sulfur cluster assembly	19	15	7.1	0.00026
														GO:1903817	negative regulation of voltage-gated potassium channel activity	12	2	0.14	0.00872																							GO:0006337	nucleosome disassembly	19	15	7.1	0.00026
														GO:0010649	regulation of cell communication by electrical coupling	12	2	0.14	0.00872																							GO:0032204	regulation of telomere maintenance	78	58	29.15	0.00028
														GO:0042532	negative regulation of tyrosine phosphorylation of STAT protein	12	2	0.14	0.00872																							GO:0090110	cargo loading into COPII-coated vesicle	14	12	5.23	0.00029
														GO:0043568	positive regulation of insulin-like growth factor receptor signaling pathway	12	2	0.14	0.00872																							GO:0006999	nuclear pore organization	14	12	5.23	0.00029
														GO:0007183	SMAD protein complex assembly	12	2	0.14	0.00872																							GO:0000463	maturation of LSU-rRNA from tricistronic rRNA transcript (SSU-rRNA, 5.8S rRNA, LSU-rRNA)	14	12	5.23	0.00029
														GO:1900272	negative regulation of long-term synaptic potentiation	12	2	0.14	0.00872																							GO:0006388	tRNA splicing, via endonucleolytic cleavage and ligation	14	12	5.23	0.00029
														GO:0097201	negative regulation of transcription from RNA polymerase II promoter in response to stress	12	2	0.14	0.00872																							GO:0051382	kinetochore assembly	14	12	5.23	0.00029
														GO:0071481	cellular response to X-ray	12	2	0.14	0.00872																							GO:0007004	telomere maintenance via telomerase	66	49	24.66	0.0003
														GO:0038166	angiotensin-activated signaling pathway	12	2	0.14	0.00872																							GO:1901607	alpha-amino acid biosynthetic process	65	41	24.29	0.0003
														GO:0060707	trophoblast giant cell differentiation	12	2	0.14	0.00872																							GO:2001251	negative regulation of chromosome organization	142	91	53.06	0.0003
														GO:0060546	negative regulation of necroptotic process	12	2	0.14	0.00872																							GO:0006891	intra-Golgi vesicle-mediated transport	32	22	11.96	0.00031
														GO:0051093	negative regulation of developmental process	929	31	11.14	0.00905																							GO:0030968	endoplasmic reticulum unfolded protein response	119	85	44.47	0.00032
														GO:0003156	regulation of animal organ formation	36	3	0.43	0.00906																							GO:0006997	nucleus organization	129	87	48.2	0.00033
														GO:2000310	regulation of NMDA receptor activity	36	3	0.43	0.00906																							GO:0016458	gene silencing	259	155	96.78	0.00033
														GO:0038083	peptidyl-tyrosine autophosphorylation	36	3	0.43	0.00906																							GO:0070584	mitochondrion morphogenesis	21	16	7.85	0.00033
														GO:0040007	growth	965	28	11.57	0.00948																							GO:0051973	positive regulation of telomerase activity	36	24	13.45	0.00034
														GO:0060322	head development	772	19	9.26	0.0096																							GO:0006892	post-Golgi vesicle-mediated transport	97	65	36.25	0.00034
														GO:0001558	regulation of cell growth	404	11	4.84	0.00968																							GO:0051168	nuclear export	192	154	71.75	0.00034
														GO:0045216	cell-cell junction organization	151	6	1.81	0.00978																							GO:0009108	coenzyme biosynthetic process	253	148	94.54	0.00035
														GO:0050773	regulation of dendrite development	151	6	1.81	0.00978																							GO:0007005	mitochondrion organization	484	301	180.86	0.00036
																																										GO:2001020	regulation of response to DNA damage stimulus	202	120	75.48	0.00036
																																										GO:0000380	alternative mRNA splicing, via spliceosome	80	56	29.89	0.00037
																																										GO:0031468	nuclear envelope reassembly	18	18	6.73	0.00037
																																										GO:0071169	establishment of protein localization to chromatin	8	8	2.99	0.00038
																																										GO:0007042	lysosomal lumen acidification	8	8	2.99	0.00038
																																										GO:0000467	exonucleolytic trimming to generate mature 3'-end of 5.8S rRNA from tricistronic rRNA transcript (SSU-rRNA, 5.8S rRNA, LSU-rRNA)	8	8	2.99	0.00038
																																										GO:1900364	negative regulation of mRNA polyadenylation	8	8	2.99	0.00038
																																										GO:0032511	late endosome to vacuole transport via multivesicular body sorting pathway	8	8	2.99	0.00038
																																										GO:0070816	phosphorylation of RNA polymerase II C-terminal domain	11	10	4.11	0.00038
																																										GO:0006767	water-soluble vitamin metabolic process	84	47	31.39	0.00039
																																										GO:0006297	nucleotide-excision repair, DNA gap filling	23	17	8.59	0.0004
																																										GO:0043968	histone H2A acetylation	16	13	5.98	0.00043
																																										GO:0032543	mitochondrial translation	135	122	50.45	0.00047
																																										GO:0033365	protein localization to organelle	899	536	335.93	0.00047
																																										GO:0061621	canonical glycolysis	27	19	10.09	0.0005
																																										GO:0016575	histone deacetylation	77	50	28.77	0.00051
																																										GO:0031056	regulation of histone modification	147	88	54.93	0.00052
																																										GO:0043044	ATP-dependent chromatin remodeling	87	48	32.51	0.00053
																																										GO:0000077	DNA damage checkpoint	138	88	51.57	0.00054
																																										GO:0071108	protein K48-linked deubiquitination	29	20	10.84	0.00054
																																										GO:0060765	regulation of androgen receptor signaling pathway	29	20	10.84	0.00054
																																										GO:0015949	nucleobase-containing small molecule interconversion	29	20	10.84	0.00054
																																										GO:0070198	protein localization to chromosome, telomeric region	28	23	10.46	0.00056
																																										GO:0000132	establishment of mitotic spindle orientation	31	21	11.58	0.00057
																																										GO:0046949	fatty-acyl-CoA biosynthetic process	31	21	11.58	0.00057
																																										GO:2001238	positive regulation of extrinsic apoptotic signaling pathway	49	30	18.31	0.00058
																																										GO:0034314	Arp2/3 complex-mediated actin nucleation	33	22	12.33	0.0006
																																										GO:2001243	negative regulation of intrinsic apoptotic signaling pathway	94	51	35.13	0.00061
																																										GO:0007094	mitotic spindle assembly checkpoint	35	23	13.08	0.00061
																																										GO:0032801	receptor catabolic process	35	23	13.08	0.00061
																																										GO:0034198	cellular response to amino acid starvation	43	27	16.07	0.00062
																																										GO:1901998	toxin transport	41	26	15.32	0.00062
																																										GO:0035195	gene silencing by miRNA	140	87	52.31	0.00063
																																										GO:0050684	regulation of mRNA processing	140	104	52.31	0.00063
																																										GO:0042632	cholesterol homeostasis	81	45	30.27	0.00063
																																										GO:0033120	positive regulation of RNA splicing	35	27	13.08	0.00065
																																										GO:0008334	histone mRNA metabolic process	22	20	8.22	0.00066
																																										GO:0000466	maturation of 5.8S rRNA from tricistronic rRNA transcript (SSU-rRNA, 5.8S rRNA, LSU-rRNA)	21	19	7.85	0.00066
																																										GO:0051645	Golgi localization	13	11	4.86	0.00066
																																										GO:0042274	ribosomal small subunit biogenesis	65	51	24.29	0.00067
																																										GO:0031167	rRNA methylation	20	15	7.47	0.00069
																																										GO:0070932	histone H3 deacetylation	20	15	7.47	0.00069
																																										GO:0033962	cytoplasmic mRNA processing body assembly	20	15	7.47	0.00069
																																										GO:0000086	G2/M transition of mitotic cell cycle	246	158	91.92	0.00069
																																										GO:0042254	ribosome biogenesis	276	226	103.13	0.00069
																																										GO:0048026	positive regulation of mRNA splicing, via spliceosome	22	16	8.22	0.0008
																																										GO:0019054	modulation by virus of host process	22	16	8.22	0.0008
																																										GO:0016578	histone deubiquitination	22	16	8.22	0.0008
																																										GO:0043162	ubiquitin-dependent protein catabolic process via the multivesicular body sorting pathway	22	16	8.22	0.0008
																																										GO:0006783	heme biosynthetic process	22	16	8.22	0.0008
																																										GO:0022618	ribonucleoprotein complex assembly	227	179	84.82	0.00081
																																										GO:0032781	positive regulation of ATPase activity	56	33	20.93	0.00083
																																										GO:0000079	regulation of cyclin-dependent protein serine/threonine kinase activity	95	51	35.5	0.00084
																																										GO:0001919	regulation of receptor recycling	24	17	8.97	0.00089
																																										GO:0006338	chromatin remodeling	178	100	66.51	0.00089
																																										GO:0042177	negative regulation of protein catabolic process	133	82	49.7	0.0009
																																										GO:0034975	protein folding in endoplasmic reticulum	10	9	3.74	0.00093
																																										GO:0035520	monoubiquitinated protein deubiquitination	10	9	3.74	0.00093
																																										GO:1904851	positive regulation of establishment of protein localization to telomere	10	9	3.74	0.00093
																																										GO:1900102	negative regulation of endoplasmic reticulum unfolded protein response	10	9	3.74	0.00093
																																										GO:1904903	ESCRT III complex disassembly	10	9	3.74	0.00093
																																										GO:0034427	nuclear-transcribed mRNA catabolic process, exonucleolytic, 3'-5'	10	9	3.74	0.00093
																																										GO:0045876	positive regulation of sister chromatid cohesion	10	9	3.74	0.00093
																																										GO:0070071	proton-transporting two-sector ATPase complex assembly	10	9	3.74	0.00093
																																										GO:0006414	translational elongation	133	114	49.7	0.00094
																																										GO:0006310	DNA recombination	271	133	101.27	0.00096
																																										GO:1904353	regulation of telomere capping	26	18	9.72	0.00096
																																										GO:0000470	maturation of LSU-rRNA	21	19	7.85	0.001
																																										GO:0042790	nucleolar large rRNA transcription by RNA polymerase I	17	15	6.35	0.00101
																																										GO:0046784	viral mRNA export from host cell nucleus	7	7	2.62	0.00101
																																										GO:0017196	N-terminal peptidyl-methionine acetylation	7	7	2.62	0.00101
																																										GO:0061668	mitochondrial ribosome assembly	7	7	2.62	0.00101
																																										GO:0006267	pre-replicative complex assembly involved in nuclear cell cycle DNA replication	7	7	2.62	0.00101
																																										GO:1903608	protein localization to cytoplasmic stress granule	7	7	2.62	0.00101
																																										GO:0043967	histone H4 acetylation	64	41	23.92	0.00101
																																										GO:1902253	regulation of intrinsic apoptotic signaling pathway by p53 class mediator	28	19	10.46	0.00102
																																										GO:0042771	intrinsic apoptotic signaling pathway in response to DNA damage by p53 class mediator	44	27	16.44	0.00103
																																										GO:1901992	positive regulation of mitotic cell cycle phase transition	78	48	29.15	0.00103
																																										GO:0006605	protein targeting	416	264	155.45	0.00103
																																										GO:0072583	clathrin-dependent endocytosis	42	26	15.69	0.00106
																																										GO:0031062	positive regulation of histone methylation	42	26	15.69	0.00106
																																										GO:1901657	glycosyl compound metabolic process	143	82	53.44	0.00108
																																										GO:0045786	negative regulation of cell cycle	591	336	220.84	0.00109
																																										GO:0046825	regulation of protein export from nucleus	38	24	14.2	0.00109
																																										GO:0042149	cellular response to glucose starvation	38	24	14.2	0.00109
																																										GO:0032205	negative regulation of telomere maintenance	34	22	12.7	0.00109
																																										GO:0034383	low-density lipoprotein particle clearance	36	23	13.45	0.0011
																																										GO:0006417	regulation of translation	340	226	127.05	0.00112
																																										GO:0030071	regulation of mitotic metaphase/anaphase transition	52	36	19.43	0.00117
																																										GO:0010212	response to ionizing radiation	141	79	52.69	0.00119
																																										GO:0016254	preassembly of GPI anchor in ER membrane	17	13	6.35	0.00119
																																										GO:0009200	deoxyribonucleoside triphosphate metabolic process	17	13	6.35	0.00119
																																										GO:0045739	positive regulation of DNA repair	59	34	22.05	0.0012
																																										GO:0018205	peptidyl-lysine modification	390	244	145.73	0.0013
																																										GO:2001244	positive regulation of intrinsic apoptotic signaling pathway	55	32	20.55	0.00133
																																										GO:0038061	NIK/NF-kappaB signaling	163	80	60.91	0.00139
																																										GO:0006625	protein targeting to peroxisome	68	38	25.41	0.00141
																																										GO:0070987	error-free translesion synthesis	19	14	7.1	0.00141
																																										GO:0046931	pore complex assembly	19	14	7.1	0.00141
																																										GO:0006488	dolichol-linked oligosaccharide biosynthetic process	19	14	7.1	0.00141
																																										GO:0051225	spindle assembly	104	69	38.86	0.00145
																																										GO:0030490	maturation of SSU-rRNA	45	36	16.82	0.00149
																																										GO:0032786	positive regulation of DNA-templated transcription, elongation	29	25	10.84	0.0015
																																										GO:0097284	hepatocyte apoptotic process	12	10	4.48	0.00152
																																										GO:0007077	mitotic nuclear envelope disassembly	12	10	4.48	0.00152
																																										GO:0000244	spliceosomal tri-snRNP complex assembly	12	10	4.48	0.00152
																																										GO:0031937	positive regulation of chromatin silencing	12	10	4.48	0.00152
																																										GO:0051095	regulation of helicase activity	12	10	4.48	0.00152
																																										GO:0034244	negative regulation of transcription elongation from RNA polymerase II promoter	12	10	4.48	0.00152
																																										GO:0006384	transcription initiation from RNA polymerase III promoter	12	10	4.48	0.00152
																																										GO:0043248	proteasome assembly	12	10	4.48	0.00152
																																										GO:0006110	regulation of glycolytic process	77	42	28.77	0.00155
																																										GO:0010390	histone monoubiquitination	30	23	11.21	0.00157
																																										GO:0032869	cellular response to insulin stimulus	213	101	79.59	0.00158
																																										GO:0039702	viral budding via host ESCRT complex	21	15	7.85	0.00159
																																										GO:0035722	interleukin-12-mediated signaling pathway	47	28	17.56	0.0016
																																										GO:0006575	cellular modified amino acid metabolic process	199	95	74.36	0.00165
																																										GO:0032092	positive regulation of protein binding	95	50	35.5	0.00167
																																										GO:0051457	maintenance of protein location in nucleus	23	16	8.59	0.00172
																																										GO:0006851	mitochondrial calcium ion transmembrane transport	23	16	8.59	0.00172
																																										GO:0002474	antigen processing and presentation of peptide antigen via MHC class I	99	65	36.99	0.00174
																																										GO:0046364	monosaccharide biosynthetic process	93	49	34.75	0.00179
																																										GO:0007041	lysosomal transport	102	60	38.11	0.00182
																																										GO:0031572	G2 DNA damage checkpoint	25	17	9.34	0.00182
																																										GO:0006900	vesicle budding from membrane	103	70	38.49	0.00183
																																										GO:0030488	tRNA methylation	37	23	13.83	0.00188
																																										GO:0031116	positive regulation of microtubule polymerization	29	19	10.84	0.00192
																																										GO:0009150	purine ribonucleotide metabolic process	505	284	188.7	0.00193
																																										GO:0001889	liver development	139	69	51.94	0.00198
																																										GO:0019693	ribose phosphate metabolic process	540	311	201.78	0.00199
																																										GO:0017004	cytochrome complex assembly	34	25	12.7	0.00202
																																										GO:0097202	activation of cysteine-type endopeptidase activity	14	11	5.23	0.00204
																																										GO:0048313	Golgi inheritance	14	11	5.23	0.00204
																																										GO:0009263	deoxyribonucleotide biosynthetic process	14	11	5.23	0.00204
																																										GO:0080009	mRNA methylation	14	11	5.23	0.00204
																																										GO:0006268	DNA unwinding involved in DNA replication	14	11	5.23	0.00204
																																										GO:0006497	protein lipidation	90	56	33.63	0.00208
																																										GO:0008654	phospholipid biosynthetic process	257	128	96.03	0.00211
																																										GO:0019886	antigen processing and presentation of exogenous peptide antigen via MHC class II	96	50	35.87	0.00223
																																										GO:0006458	'de novo' protein folding	38	31	14.2	0.00224
																																										GO:0006399	tRNA metabolic process	184	139	68.76	0.00224
																																										GO:0090151	establishment of protein localization to mitochondrial membrane	14	13	5.23	0.00226
																																										GO:0000492	box C/D snoRNP assembly	9	8	3.36	0.00227
																																										GO:0070922	small RNA loading onto RISC	9	8	3.36	0.00227
																																										GO:0036353	histone H2A-K119 monoubiquitination	9	8	3.36	0.00227
																																										GO:0001188	RNA polymerase I preinitiation complex assembly	9	8	3.36	0.00227
																																										GO:1903069	regulation of ER-associated ubiquitin-dependent protein catabolic process	9	8	3.36	0.00227
																																										GO:0043666	regulation of phosphoprotein phosphatase activity	112	57	41.85	0.0023
																																										GO:0030705	cytoskeleton-dependent intracellular transport	180	93	67.26	0.00239
																																										GO:0010948	negative regulation of cell cycle process	320	193	119.58	0.00239
																																										GO:0018393	internal peptidyl-lysine acetylation	162	97	60.54	0.00241
																																										GO:0051123	RNA polymerase II preinitiation complex assembly	26	20	9.72	0.00247
																																										GO:0009048	dosage compensation by inactivation of X chromosome	16	12	5.98	0.00248
																																										GO:0001732	formation of cytoplasmic translation initiation complex	16	12	5.98	0.00248
																																										GO:0045116	protein neddylation	16	12	5.98	0.00248
																																										GO:0006895	Golgi to endosome transport	16	12	5.98	0.00248
																																										GO:0098876	vesicle-mediated transport to the plasma membrane	85	53	31.76	0.00253
																																										GO:0006405	RNA export from nucleus	134	118	50.07	0.00254
																																										GO:0006275	regulation of DNA replication	105	63	39.24	0.00255
																																										GO:0006469	negative regulation of protein kinase activity	218	102	81.46	0.00256
																																										GO:0006415	translational termination	103	97	38.49	0.00257
																																										GO:0097190	apoptotic signaling pathway	578	289	215.98	0.0026
																																										GO:0015031	protein transport	1956	1020	730.9	0.00263
																																										GO:0046831	regulation of RNA export from nucleus	14	13	5.23	0.0027
																																										GO:0090230	regulation of centromere complex assembly	6	6	2.24	0.00271
																																										GO:0071035	nuclear polyadenylation-dependent rRNA catabolic process	6	6	2.24	0.00271
																																										GO:0071038	nuclear polyadenylation-dependent tRNA catabolic process	6	6	2.24	0.00271
																																										GO:0016255	attachment of GPI anchor to protein	6	6	2.24	0.00271
																																										GO:0000389	mRNA 3'-splice site recognition	6	6	2.24	0.00271
																																										GO:0048205	COPI coating of Golgi vesicle	6	6	2.24	0.00271
																																										GO:0000738	DNA catabolic process, exonucleolytic	6	6	2.24	0.00271
																																										GO:0042791	5S class rRNA transcription by RNA polymerase III	6	6	2.24	0.00271
																																										GO:0040016	embryonic cleavage	6	6	2.24	0.00271
																																										GO:1905323	telomerase holoenzyme complex assembly	6	6	2.24	0.00271
																																										GO:0000972	transcription-dependent tethering of RNA polymerase II gene DNA at nuclear periphery	6	6	2.24	0.00271
																																										GO:0010216	maintenance of DNA methylation	6	6	2.24	0.00271
																																										GO:0061732	mitochondrial acetyl-CoA biosynthetic process from pyruvate	6	6	2.24	0.00271
																																										GO:0010968	regulation of microtubule nucleation	6	6	2.24	0.00271
																																										GO:0015942	formate metabolic process	6	6	2.24	0.00271
																																										GO:0043966	histone H3 acetylation	59	33	22.05	0.00277
																																										GO:0051099	positive regulation of binding	179	97	66.89	0.00278
																																										GO:0009156	ribonucleoside monophosphate biosynthetic process	174	102	65.02	0.0028
																																										GO:0006515	protein quality control for misfolded or incompletely synthesized proteins	28	21	10.46	0.00281
																																										GO:0021762	substantia nigra development	42	25	15.69	0.00286
																																										GO:0051170	import into nucleus	165	90	61.66	0.00297
																																										GO:0035735	intraciliary transport involved in cilium assembly	40	24	14.95	0.00298
																																										GO:2000772	regulation of cellular senescence	40	24	14.95	0.00298
																																										GO:0007059	chromosome segregation	301	177	112.48	0.00298
																																										GO:0034599	cellular response to oxidative stress	280	136	104.63	0.003
																																										GO:0043984	histone H4-K16 acetylation	20	14	7.47	0.00309
																																										GO:0033617	mitochondrial respiratory chain complex IV assembly	20	14	7.47	0.00309
																																										GO:0006450	regulation of translational fidelity	20	14	7.47	0.00309
																																										GO:0031061	negative regulation of histone methylation	20	14	7.47	0.00309
																																										GO:0001824	blastocyst development	104	53	38.86	0.00309
																																										GO:0065002	intracellular protein transmembrane transport	55	35	20.55	0.00315
																																										GO:0016572	histone phosphorylation	36	22	13.45	0.0032
																																										GO:1900087	positive regulation of G1/S transition of mitotic cell cycle	36	22	13.45	0.0032
																																										GO:1903573	negative regulation of response to endoplasmic reticulum stress	41	33	15.32	0.0032
																																										GO:0007034	vacuolar transport	138	86	51.57	0.00326
																																										GO:2000637	positive regulation of gene silencing by miRNA	22	15	8.22	0.00327
																																										GO:1901522	positive regulation of transcription from RNA polymerase II promoter involved in cellular response to chemical stimulus	22	15	8.22	0.00327
																																										GO:0016601	Rac protein signal transduction	34	21	12.7	0.00329
																																										GO:0006541	glutamine metabolic process	24	16	8.97	0.00338
																																										GO:0018126	protein hydroxylation	24	16	8.97	0.00338
																																										GO:0032799	low-density lipoprotein receptor particle metabolic process	24	16	8.97	0.00338
																																										GO:1901976	regulation of cell cycle checkpoint	31	22	11.58	0.00341
																																										GO:0045948	positive regulation of translational initiation	30	19	11.21	0.00342
																																										GO:0031442	positive regulation of mRNA 3'-end processing	11	9	4.11	0.00342
																																										GO:0006983	ER overload response	11	9	4.11	0.00342
																																										GO:0046501	protoporphyrinogen IX metabolic process	11	9	4.11	0.00342
																																										GO:0070933	histone H4 deacetylation	11	9	4.11	0.00342
																																										GO:0001682	tRNA 5'-leader removal	11	9	4.11	0.00342
																																										GO:0006465	signal peptide processing	11	9	4.11	0.00342
																																										GO:0090481	pyrimidine nucleotide-sugar transmembrane transport	11	9	4.11	0.00342
																																										GO:0044818	mitotic G2/M transition checkpoint	26	17	9.72	0.00343
																																										GO:0051642	centrosome localization	28	18	10.46	0.00344
																																										GO:0000083	regulation of transcription involved in G1/S transition of mitotic cell cycle	28	18	10.46	0.00344
																																										GO:0061157	mRNA destabilization	28	18	10.46	0.00344
																																										GO:0051851	modification by host of symbiont morphology or physiology	73	39	27.28	0.00366
																																										GO:0031397	negative regulation of protein ubiquitination	72	42	26.9	0.00367
																																										GO:0044237	cellular metabolic process	10189	4636	3807.35	0.00372
																																										GO:0046686	response to cadmium ion	62	34	23.17	0.00372
																																										GO:0090150	establishment of protein localization to membrane	318	192	118.83	0.00378
																																										GO:0009260	ribonucleotide biosynthetic process	267	153	99.77	0.00385
																																										GO:0050852	T cell receptor signaling pathway	194	91	72.49	0.00385
																																										GO:0070849	response to epidermal growth factor	47	27	17.56	0.00397
																																										GO:1901990	regulation of mitotic cell cycle phase transition	402	249	150.22	0.00398
																																										GO:2001252	positive regulation of chromosome organization	175	118	65.39	0.00398
																																										GO:0045862	positive regulation of proteolysis	341	175	127.42	0.00409
																																										GO:0018198	peptidyl-cysteine modification	45	26	16.82	0.0042
																																										GO:0006302	double-strand break repair	232	119	86.69	0.0042
																																										GO:0070301	cellular response to hydrogen peroxide	87	45	32.51	0.00428
																																										GO:0046040	IMP metabolic process	13	10	4.86	0.00436
																																										GO:1904263	positive regulation of TORC1 signaling	13	10	4.86	0.00436
																																										GO:0070534	protein K63-linked ubiquitination	48	30	17.94	0.00439
																																										GO:0006974	cellular response to DNA damage stimulus	821	481	306.79	0.00445
																																										GO:0046824	positive regulation of nucleocytoplasmic transport	64	38	23.92	0.00449
																																										GO:0016239	positive regulation of macroautophagy	67	36	25.04	0.00453
																																										GO:0035196	production of miRNAs involved in gene silencing by miRNA	41	24	15.32	0.00466
																																										GO:0006402	mRNA catabolic process	356	255	133.03	0.00485
																																										GO:0010569	regulation of double-strand break repair via homologous recombination	39	23	14.57	0.00489
																																										GO:1903146	regulation of autophagy of mitochondrion	39	23	14.57	0.00489
																																										GO:0006403	RNA localization	226	186	84.45	0.00492
																																										GO:0065003	protein-containing complex assembly	1796	938	671.12	0.00494
																																										GO:0044773	mitotic DNA damage checkpoint	92	56	34.38	0.00497
																																										GO:0009130	pyrimidine nucleoside monophosphate biosynthetic process	15	11	5.61	0.00507
																																										GO:1904380	endoplasmic reticulum mannose trimming	15	11	5.61	0.00507
																																										GO:1904294	positive regulation of ERAD pathway	15	11	5.61	0.00507
																																										GO:0006098	pentose-phosphate shunt	15	11	5.61	0.00507
																																										GO:0002098	tRNA wobble uridine modification	15	11	5.61	0.00507
																																										GO:0034501	protein localization to kinetochore	15	11	5.61	0.00507
																																										GO:0035269	protein O-linked mannosylation	15	11	5.61	0.00507
																																										GO:0045814	negative regulation of gene expression, epigenetic	125	66	46.71	0.0051
																																										GO:0097352	autophagosome maturation	37	22	13.83	0.00513
																																										GO:0032007	negative regulation of TOR signaling	37	22	13.83	0.00513
																																										GO:0007029	endoplasmic reticulum organization	52	29	19.43	0.00518
																																										GO:0008033	tRNA processing	121	88	45.21	0.00527
																																										GO:0006260	DNA replication	261	146	97.53	0.00531
																																										GO:0048145	regulation of fibroblast proliferation	81	42	30.27	0.00535
																																										GO:0051306	mitotic sister chromatid separation	60	43	22.42	0.00535
																																										GO:0060338	regulation of type I interferon-mediated signaling pathway	35	21	13.08	0.00535
																																										GO:0006471	protein ADP-ribosylation	35	21	13.08	0.00535
																																										GO:0071028	nuclear mRNA surveillance	13	12	4.86	0.00543
																																										GO:0035247	peptidyl-arginine omega-N-methylation	8	7	2.99	0.00544
																																										GO:0090148	membrane fission	8	7	2.99	0.00544
																																										GO:0000056	ribosomal small subunit export from nucleus	8	7	2.99	0.00544
																																										GO:0075713	establishment of integrated proviral latency	8	7	2.99	0.00544
																																										GO:0046833	positive regulation of RNA export from nucleus	8	7	2.99	0.00544
																																										GO:0048280	vesicle fusion with Golgi apparatus	8	7	2.99	0.00544
																																										GO:0048227	plasma membrane to endosome transport	8	7	2.99	0.00544
																																										GO:1904749	regulation of protein localization to nucleolus	8	7	2.99	0.00544
																																										GO:0060215	primitive hemopoiesis	8	7	2.99	0.00544
																																										GO:2000234	positive regulation of rRNA processing	8	7	2.99	0.00544
																																										GO:0001514	selenocysteine incorporation	8	7	2.99	0.00544
																																										GO:0099022	vesicle tethering	8	7	2.99	0.00544
																																										GO:0010501	RNA secondary structure unwinding	8	7	2.99	0.00544
																																										GO:0034475	U4 snRNA 3'-end processing	8	7	2.99	0.00544
																																										GO:0032790	ribosome disassembly	8	7	2.99	0.00544
																																										GO:0034182	regulation of maintenance of mitotic sister chromatid cohesion	8	7	2.99	0.00544
																																										GO:1903286	regulation of potassium ion import	8	7	2.99	0.00544
																																										GO:0090435	protein localization to nuclear envelope	8	7	2.99	0.00544
																																										GO:0000422	autophagy of mitochondrion	72	43	26.9	0.00547
																																										GO:0006611	protein export from nucleus	176	139	65.77	0.00548
																																										GO:1900024	regulation of substrate adhesion-dependent cell spreading	50	28	18.68	0.00552
																																										GO:1901185	negative regulation of ERBB signaling pathway	50	28	18.68	0.00552
																																										GO:0030970	retrograde protein transport, ER to cytosol	26	21	9.72	0.00553
																																										GO:0043467	regulation of generation of precursor metabolites and energy	147	79	54.93	0.00554
																																										GO:0006595	polyamine metabolic process	17	12	6.35	0.00557
																																										GO:0031293	membrane protein intracellular domain proteolysis	17	12	6.35	0.00557
																																										GO:0061952	midbody abscission	17	12	6.35	0.00557
																																										GO:0007052	mitotic spindle organization	103	67	38.49	0.0056
																																										GO:0022904	respiratory electron transport chain	112	80	41.85	0.00561
																																										GO:2001234	negative regulation of apoptotic signaling pathway	224	114	83.7	0.00568
																																										GO:1902235	regulation of endoplasmic reticulum stress-induced intrinsic apoptotic signaling pathway	31	19	11.58	0.00576
																																										GO:0009894	regulation of catabolic process	962	549	359.47	0.00582
																																										GO:1903362	regulation of cellular protein catabolic process	244	148	91.18	0.00583
																																										GO:0042455	ribonucleoside biosynthetic process	34	23	12.7	0.0059
																																										GO:0046112	nucleobase biosynthetic process	19	13	7.1	0.0059
																																										GO:0009148	pyrimidine nucleoside triphosphate biosynthetic process	19	13	7.1	0.0059
																																										GO:0071243	cellular response to arsenic-containing substance	19	13	7.1	0.0059
																																										GO:2000114	regulation of establishment of cell polarity	19	13	7.1	0.0059
																																										GO:0045947	negative regulation of translational initiation	19	13	7.1	0.0059
																																										GO:0030150	protein import into mitochondrial matrix	19	13	7.1	0.0059
																																										GO:0070536	protein K63-linked deubiquitination	29	18	10.84	0.00593
																																										GO:0006984	ER-nucleus signaling pathway	45	33	16.82	0.00596
																																										GO:0090090	negative regulation of canonical Wnt signaling pathway	175	82	65.39	0.00605
																																										GO:0009065	glutamine family amino acid catabolic process	27	17	10.09	0.00607
																																										GO:0051570	regulation of histone H3-K9 methylation	27	17	10.09	0.00607
																																										GO:0034067	protein localization to Golgi apparatus	27	17	10.09	0.00607
																																										GO:0045738	negative regulation of DNA repair	27	17	10.09	0.00607
																																										GO:0032201	telomere maintenance via semi-conservative replication	27	17	10.09	0.00607
																																										GO:1901687	glutathione derivative biosynthetic process	21	14	7.85	0.00609
																																										GO:0006303	double-strand break repair via nonhomologous end joining	77	40	28.77	0.00621
																																										GO:0006633	fatty acid biosynthetic process	149	71	55.68	0.00624
																																										GO:0007346	regulation of mitotic cell cycle	615	359	229.81	0.00642
																																										GO:0006518	peptide metabolic process	798	533	298.19	0.00642
																																										GO:0051438	regulation of ubiquitin-protein transferase activity	54	33	20.18	0.00659
																																										GO:0009167	purine ribonucleoside monophosphate metabolic process	310	189	115.84	0.0066
																																										GO:0072594	establishment of protein localization to organelle	534	336	199.54	0.00664
																																										GO:0044275	cellular carbohydrate catabolic process	44	25	16.44	0.00665
																																										GO:0032456	endocytic recycling	44	25	16.44	0.00665
																																										GO:0030520	intracellular estrogen receptor signaling pathway	55	30	20.55	0.0069
																																										GO:0070316	regulation of G0 to G1 transition	42	24	15.69	0.00706
																																										GO:0034101	erythrocyte homeostasis	119	58	44.47	0.00708
																																										GO:1903827	regulation of cellular protein localization	515	279	192.44	0.00722
																																										GO:1902570	protein localization to nucleolus	13	12	4.86	0.00723
																																										GO:0002190	cap-independent translational initiation	5	5	1.87	0.00725
																																										GO:1902035	positive regulation of hematopoietic stem cell proliferation	5	5	1.87	0.00725
																																										GO:0071033	nuclear retention of pre-mRNA at the site of transcription	5	5	1.87	0.00725
																																										GO:0033499	galactose catabolic process via UDP-galactose	5	5	1.87	0.00725
																																										GO:0051987	positive regulation of attachment of spindle microtubules to kinetochore	5	5	1.87	0.00725
																																										GO:0070535	histone H2A K63-linked ubiquitination	5	5	1.87	0.00725
																																										GO:0033184	positive regulation of histone ubiquitination	5	5	1.87	0.00725
																																										GO:0075525	viral translational termination-reinitiation	5	5	1.87	0.00725
																																										GO:0000480	endonucleolytic cleavage in 5'-ETS of tricistronic rRNA transcript (SSU-rRNA, 5.8S rRNA, LSU-rRNA)	5	5	1.87	0.00725
																																										GO:2000002	negative regulation of DNA damage checkpoint	5	5	1.87	0.00725
																																										GO:0048254	snoRNA localization	5	5	1.87	0.00725
																																										GO:1990592	protein K69-linked ufmylation	5	5	1.87	0.00725
																																										GO:0070934	CRD-mediated mRNA stabilization	5	5	1.87	0.00725
																																										GO:0019348	dolichol metabolic process	5	5	1.87	0.00725
																																										GO:0042256	mature ribosome assembly	5	5	1.87	0.00725
																																										GO:0010044	response to aluminum ion	5	5	1.87	0.00725
																																										GO:2000197	regulation of ribonucleoprotein complex localization	5	5	1.87	0.00725
																																										GO:0019240	citrulline biosynthetic process	5	5	1.87	0.00725
																																										GO:0045040	protein import into mitochondrial outer membrane	5	5	1.87	0.00725
																																										GO:0052250	modulation of signal transduction in other organism involved in symbiotic interaction	5	5	1.87	0.00725
																																										GO:0071922	regulation of cohesin loading	5	5	1.87	0.00725
																																										GO:0060623	regulation of chromosome condensation	5	5	1.87	0.00725
																																										GO:2001166	regulation of histone H2B ubiquitination	5	5	1.87	0.00725
																																										GO:0010815	bradykinin catabolic process	5	5	1.87	0.00725
																																										GO:0051029	rRNA transport	5	5	1.87	0.00725
																																										GO:0010637	negative regulation of mitochondrial fusion	5	5	1.87	0.00725
																																										GO:0006166	purine ribonucleoside salvage	5	5	1.87	0.00725
																																										GO:0006167	AMP biosynthetic process	5	5	1.87	0.00725
																																										GO:0062028	regulation of stress granule assembly	5	5	1.87	0.00725
																																										GO:1903644	regulation of chaperone-mediated protein folding	5	5	1.87	0.00725
																																										GO:0070370	cellular heat acclimation	5	5	1.87	0.00725
																																										GO:1903320	regulation of protein modification by small protein conjugation or removal	217	128	81.09	0.00728
																																										GO:1902750	negative regulation of cell cycle G2/M phase transition	96	74	35.87	0.00732
																																										GO:0072599	establishment of protein localization to endoplasmic reticulum	112	78	41.85	0.00733
																																										GO:0048024	regulation of mRNA splicing, via spliceosome	102	73	38.11	0.00734
																																										GO:0000154	rRNA modification	30	23	11.21	0.00754
																																										GO:0007569	cell aging	102	57	38.11	0.00754
																																										GO:0006650	glycerophospholipid metabolic process	309	146	115.46	0.00754
																																										GO:0006662	glycerol ether metabolic process	10	8	3.74	0.0076
																																										GO:0006620	posttranslational protein targeting to endoplasmic reticulum membrane	10	8	3.74	0.0076
																																										GO:0031126	snoRNA 3'-end processing	10	8	3.74	0.0076
																																										GO:0071712	ER-associated misfolded protein catabolic process	10	8	3.74	0.0076
																																										GO:0007220	Notch receptor processing	10	8	3.74	0.0076
																																										GO:1904667	negative regulation of ubiquitin protein ligase activity	10	8	3.74	0.0076
																																										GO:0045899	positive regulation of RNA polymerase II transcriptional preinitiation complex assembly	10	8	3.74	0.0076
																																										GO:1901838	positive regulation of transcription of nucleolar large rRNA by RNA polymerase I	10	8	3.74	0.0076
																																										GO:0010998	regulation of translational initiation by eIF2 alpha phosphorylation	10	8	3.74	0.0076
																																										GO:0006307	DNA dealkylation involved in DNA repair	10	8	3.74	0.0076
																																										GO:0006449	regulation of translational termination	10	8	3.74	0.0076
																																										GO:1905475	regulation of protein localization to membrane	186	86	69.5	0.00776
																																										GO:1902116	negative regulation of organelle assembly	38	22	14.2	0.00793
																																										GO:0007050	cell cycle arrest	232	116	86.69	0.00811
																																										GO:0006513	protein monoubiquitination	66	44	24.66	0.00817
																																										GO:2000756	regulation of peptidyl-lysine acetylation	60	32	22.42	0.00832
																																										GO:0009205	purine ribonucleoside triphosphate metabolic process	303	180	113.22	0.00847
																																										GO:0006612	protein targeting to membrane	192	115	71.75	0.00849
																																										GO:0042398	cellular modified amino acid biosynthetic process	49	27	18.31	0.00849
																																										GO:2001022	positive regulation of response to DNA damage stimulus	93	54	34.75	0.00861
																																										GO:0006304	DNA modification	109	57	40.73	0.00872
																																										GO:0006298	mismatch repair	34	20	12.7	0.00882
																																										GO:1900182	positive regulation of protein localization to nucleus	76	44	28.4	0.00889
																																										GO:0048278	vesicle docking	67	35	25.04	0.00903
																																										GO:0071218	cellular response to misfolded protein	22	17	8.22	0.0091
																																										GO:0030521	androgen receptor signaling pathway	61	39	22.79	0.00911
																																										GO:0045935	positive regulation of nucleobase-containing compound metabolic process	1861	815	695.41	0.00911
																																										GO:0034982	mitochondrial protein processing	12	9	4.48	0.00914
																																										GO:0009162	deoxyribonucleoside monophosphate metabolic process	12	9	4.48	0.00914
																																										GO:0009143	nucleoside triphosphate catabolic process	12	9	4.48	0.00914
																																										GO:0009223	pyrimidine deoxyribonucleotide catabolic process	12	9	4.48	0.00914
																																										GO:0031507	heterochromatin assembly	12	9	4.48	0.00914
																																										GO:0098789	pre-mRNA cleavage required for polyadenylation	12	9	4.48	0.00914
																																										GO:0090042	tubulin deacetylation	12	9	4.48	0.00914
																																										GO:0006839	mitochondrial transport	227	145	84.82	0.00917
																																										GO:1903311	regulation of mRNA metabolic process	322	231	120.32	0.0093
																																										GO:0016569	covalent chromatin modification	467	285	174.51	0.00932
																																										GO:0061136	regulation of proteasomal protein catabolic process	178	113	66.51	0.00943
																																										GO:0034030	ribonucleoside bisphosphate biosynthetic process	67	45	25.04	0.00947
																																										GO:0034033	purine nucleoside bisphosphate biosynthetic process	67	45	25.04	0.00947
																																										GO:0046395	carboxylic acid catabolic process	263	123	98.28	0.00947
																																										GO:0006665	sphingolipid metabolic process	156	73	58.29	0.00955
																																										GO:0043525	positive regulation of neuron apoptotic process	56	30	20.93	0.00963
																																										GO:1902110	positive regulation of mitochondrial membrane permeability involved in apoptotic process	56	30	20.93	0.00963
																																										GO:0046128	purine ribonucleoside metabolic process	70	39	26.16	0.00965
																																										GO:0010458	exit from mitosis	30	18	11.21	0.00971
																																										GO:1901661	quinone metabolic process	30	18	11.21	0.00971
																																										GO:0010507	negative regulation of autophagy	81	41	30.27	0.00993
																																										GO:0072422	signal transduction involved in DNA damage checkpoint	69	44	25.78	0.00999
[truncated: 5 more columns]
