# Supplementary material for: Single-cell atlas of human liver development reveals pathways directing hepatic cell fates
Source: Nat Cell Biol. Author manuscript; Available in PMC 2024 Dec 7. (PMC7617064; doi:10.1038/s41556-022-00989-7)
Supplement: Figure 2 Source Data [file EMS151900-supplement-Figure_2_Source_Data.xlsx]

## Sheet: Chol_stage-specific DEG
Global/stage-specific DEG analyses
Logfold change threshold = 1.0
p-value threshold = 0.01, Wilcoxon-rank-sum test
HB1 stage-specific DEG					HB2 stage-specific DEG					FC stage-specific DEG					AC stage-specific DEG
HB1_names	HB1_scores	HB1_pvals_adj	HB1_logfoldchanges		HB2_names	HB2_scores	HB2_pvals_adj	HB2_logfoldchanges		FC_names	FC_scores	FC_pvals_adj	FC_logfoldchanges		AC_names	AC_scores	AC_pvals_adj	AC_logfoldchanges
SPINK1	63.6593	0	1.28639		MT1H	43.3676	6.82347e-235	1.25729		CLU	12.2733	1.19022e-19	0.888595		DEFB1	66.1104	0	8.35683
IGFBP2	62.5773	0	1.87882		GSTA1	43.2331	2.13975e-267	2.0063		GC	10.7584	2.42402e-16	1.45615		SPP1	46.8774	5.33893e-281	3.88107
FST	58.3486	0	1.59096		MT1M	43.2213	8.53963e-265	1.47477		FAM178B	8.09319	2.92283e-09	3.9302		KRT7	46.148	5.84916e-244	10.783
NPW	58.2995	0	1.58929		AC104389.1	40.45	2.05833e-205	5.17379		CLDN6	7.92905	1.19113e-08	4.5682		ELF3	43.5995	2.92796e-238	4.1831
SEC61G	58.0599	0	1.08606		PRAP1	40.1374	4.18234e-243	1.57497		BCAM	7.67111	3.73327e-09	1.28196		ABCC3	38.9097	1.12347e-205	4.39087
SRSF9	55.6277	0	1.29549		APOH	34.5087	1.47216e-183	1.00169		ISYNA1	6.73175	4.89934e-07	2.09294		FOS	38.4364	1.59352e-207	3.55748
POLR2L	53.7359	0	0.954342		ITIH1	34.0822	2.22487e-182	1.06973		CFI	6.54542	7.4936e-07	2.02498		ANXA4	38.1393	1.7125e-224	1.5894
SRM	53.5014	0	1.63078		MT1G	33.4283	5.66293e-161	0.876568		PPDPF	6.37623	1.00906e-06	0.804142		CYP3A5	37.9664	1.80722e-206	2.99956
C14orf2	52.677	0	0.905081		CPS1	33.2203	5.21724e-179	1.1898		ERICH5	6.3692	2.06573e-06	2.54164		S100A6	36.9999	2.24893e-207	2.1255
RPL39	52.3189	0	0.69434		MT1E	33.0503	1.27708e-165	0.727799		ANXA13	6.32409	2.97703e-06	2.83936		CXCL6	35.6112	2.32318e-176	9.33403
LAPTM4B	52.3175	0	1.27756		ALDOB	31.7318	5.66293e-161	0.9645		VIM	6.27991	2.28218e-06	1.52516		TACSTD2	34.7728	1.40812e-170	10.9992
USMG5	51.1304	0	0.792856		TMEM176B	30.9542	3.08089e-163	1.14564		S100A4	6.24228	1.94126e-06	1.88142		MTRNR2L12	34.7307	1.09938e-183	2.78158
OSTC	51.117	0	1.08527		TMEM176A	30.4377	1.0724e-157	1.02365		STAT1	6.18265	4.01594e-06	1.73916		AQP1	34.4281	1.71651e-169	6.42006
ATP5I	51.0231	0	0.774456		ALB	29.9677	6.28776e-142	0.581566		TM4SF4	6.16325	2.41792e-06	0.570429		CLDN4	33.2484	1.20732e-160	8.34607
BRI3	50.6649	0	1.1952		APOC3	29.876	6.41322e-140	0.793341		AC104389.1	5.73177	1.40526e-05	1.82092		APCS	32.2116	2.37636e-155	5.84035
RPS28	50.5536	0	0.621393		MT-ND2	29.6961	3.26281e-151	0.306077		DHRS7	5.38714	4.83656e-05	0.818274		SOX9	31.5202	2.0421e-154	3.9941
FABP5	49.8888	0	1.41857		SERPINC1	29.0998	1.15236e-147	1.18749		SLC44A3	5.29727	8.86979e-05	2.19513		LGALS4	30.1797	3.48637e-140	7.41462
TIMM10	49.8528	0	1.69493		KNG1	28.4872	4.25546e-142	1.09883		TTYH1	5.19866	0.000194777	4.66298		CFTR	29.7613	4.27385e-137	10.9837
RPL34	49.7568	0	0.580016		MT-ND5	27.6157	1.2892e-133	0.371542		BAAT	5.12813	0.000154221	2.16777		FOSB	29.0499	1.74626e-133	5.71352
TMEM258	49.6113	0	0.935028		MT-CYB	27.5837	9.63691e-134	0.260038		CDH6	5.07161	0.000197479	2.28849		CXCL2	28.9098	8.0282e-132	6.96037
RPL36	49.456	0	0.652591		MT1HL1	27.4956	4.04523e-125	2.95135		ALB	5.03302	0.000201789	0.360161		CLDN10	28.6604	4.83657e-130	7.53916
MZT2B	49.4514	0	0.977106		GC	27.3374	3.09989e-133	1.29233		HSPA1A	4.91673	0.000258884	0.818115		PKHD1	28.6232	8.80064e-135	3.44283
TCEAL8	49.3842	0	1.11315		MT-CO1	27.1527	9.22075e-130	0.21125		SPHK1	4.89904	0.000390026	2.91922		LCN2	27.8525	2.01492e-124	8.87776
TIMM8B	49.1532	0	1.08594		MT2A	26.9387	1.90025e-118	0.616125		FXYD1	4.89397	0.000320948	1.11159		WFDC2	27.8151	1.74253e-124	6.93871
RPL35	48.7496	0	0.667497		RBP2	26.2161	7.47317e-123	1.55595		HABP2	4.77071	0.000429403	1.13669		SLPI	27.6525	1.2652e-123	5.86134
PEG10	48.6489	0	1.33404		MT1F	26.0372	7.03338e-115	0.70676		PF4	4.75649	0.000475334	2.37009		SYNE2	27.629	1.81111e-130	2.82517
PFN1	48.6374	0	0.867377		SERPIND1	25.7035	1.68657e-118	0.932844		HSPA1B	4.75312	0.000438637	0.960121		MMP7	27.617	9.67145e-123	29.5317
TMEM256	48.3215	0	1.08159		TFR2	25.3667	7.39084e-117	1.39784		FOS	4.72659	0.000472116	1.3251		BIRC3	27.6011	6.55179e-123	7.37774
RPS29	48.2692	0	0.689452		KANSL1-AS1	25.2732	6.31574e-111	2.4027		PLEKHB1	4.71181	0.000749736	3.30572		JUN	27.4956	3.46028e-134	1.55907
EIF5A	48.223	0	1.16876		VTN	24.8312	3.64993e-109	0.555891		TNFRSF12A	4.67556	0.00062235	1.13931		PPP1R15A	27.1211	3.45786e-124	3.18856
RPL41	48.1202	0	0.603099		MT-ND4	24.7663	5.24597e-112	0.23718		NEDD9	4.61805	0.000749736	1.79083		PMEPA1	27.0963	2.65695e-120	5.54154
RPS2	48.0538	0	0.714009		APOE	24.6332	1.6137e-103	0.641218		CD24	4.6158	0.000690116	0.701697		TNFAIP2	27.0707	3.06943e-120	5.32778
RPL12	47.9898	0	0.608288		HPX	24.4688	3.57202e-110	0.973366		FGL1	4.58723	0.000898045	1.21734		SLC4A4	27.0158	4.83384e-122	3.7525
TIMM13	47.6311	0	1.05745		PLG	23.7814	5.99722e-105	0.937786		JUN	4.58533	0.000760212	0.871552		CXCL1	26.9128	3.30178e-118	9.04764
RPL21	47.477	0	0.718682		AMBP	23.6641	2.6643e-99	0.562975		PLGLB1	4.56975	0.00108608	2.62548		SAA1	26.3542	1.97076e-114	9.18657
RPL26	47.371	0	0.681508		AHSG	23.2961	1.00941e-92	0.673249		PON1	4.55302	0.00126577	4.16459		PLPP2	26.3205	1.79998e-114	7.48386
BEX1	47.2731	0	1.13803		MT-ATP6	23.2081	4.26103e-100	0.228134		ELOVL2	4.53633	0.00105178	1.81151		HLA-B	26.3021	1.04515e-124	1.42858
RPS18	47.1278	0	0.585613		MT-ND1	22.9756	1.41078e-98	0.270431		IL32	4.50983	0.00105427	1.42089		SPINT1	26.0341	1.44502e-113	5.66089
APOA2	47.0584	0	1.02318		GSTA2	22.5852	2.19947e-94	1.62359		MXRA8	4.35882	0.00210722	3.41896		TSPO	25.8873	1.799e-117	2.68358
GCSH	46.8329	0	1.14416		APOA1	22.4998	2.00936e-88	0.628996		PRG4	4.34689	0.00240217	4.06713		CRP	25.8659	2.99305e-111	8.19698
APOC1	46.819	0	0.995245		RBP4	22.3326	9.9471e-89	0.602125		BTG2	4.26512	0.00227673	1.41649		CLDN3	25.8226	1.98514e-117	2.49498
ATOX1	46.819	0	1.02541		ADH4	22.3083	9.35862e-92	1.89664		CFH	4.2423	0.00291685	2.5635		BICC1	25.7768	1.209e-118	2.16961
GLRX5	46.7472	0	1.27316		FGG	22.2187	3.61158e-91	0.564086		AFM	4.19353	0.00371676	4.68931		EHF	25.7354	1.31759e-110	7.64665
RPS15	46.7468	0	0.651184		MT1X	22.1475	1.41085e-87	0.650841		CSPP1	4.19152	0.00294286	1.64381		IL32	25.7171	2.92518e-118	2.37952
RPL27A	46.6947	0	0.654405		GSN	21.5422	2.36224e-88	0.777791		TSPAN12	4.17613	0.00296772	1.7166		CLDN7	25.6838	7.97289e-113	3.85297
RPS27	46.6718	0	0.60897		DLK1	21.492	3.1376e-84	0.683277		MFAP2	4.13433	0.00366931	2.26406		ABCB1	25.6765	8.06447e-113	3.97892
ASGR1	46.6681	0	1.12938		C2	21.4312	1.91908e-87	1.09141		LOXL4	4.10994	0.00378434	1.78757		TESC	25.6615	3.92587e-116	3.02463
OST4	46.5658	0	0.847904		FGB	21.4049	1.36745e-82	0.578495		AGPAT2	4.05775	0.00411569	1.10584		RP11-473M20.16	25.599	3.59717e-111	4.23656
RPL7	46.5608	0	0.719967		A1BG	21.3312	7.80975e-87	0.974642		LAMP2	4.0424	0.00419253	0.819677		CAV2	25.3793	5.82058e-113	2.99718
SLIRP	46.417	0	1.01775		MT-CO3	21.2962	3.33355e-86	0.186432		S100A14	4.0222	0.00473078	1.97729		ANKRD36C	25.131	3.45887e-108	3.95136
NGFRAP1	46.4118	0	0.96377		F2	21.2657	1.29701e-85	0.785643		KLKB1	3.89108	0.0071118	1.91922		CHST4	24.4724	5.23822e-102	28.7494
SEC61B	46.1783	0	0.86419		IGFBP1	21.2431	1.7423e-85	1.48907		AMBP	3.86736	0.00753514	0.315285		ARRDC2	24.3517	1.34398e-102	4.78525
RPS14	46.1749	0	0.664968		TTR	21.1932	1.51773e-80	0.580176		IGFALS	3.83678	0.00855604	2.54629		AGRN	24.3287	2.06835e-106	2.41887
TMEM141	46.0815	0	1.11935		EPHX1	21.1123	2.85401e-85	0.882048		CDR1-AS	3.8193	0.00942008	3.00473		PDZK1IP1	24.3246	1.92971e-102	4.41662
UQCR11	45.9866	0	0.832405		APOM	21.098	7.68117e-81	0.65619		DCDC2	3.81368	0.00855738	1.00547		JUNB	24.2405	4.31193e-106	2.31434
RPL35A	45.8403	0	0.665268		SCD	21.0467	1.07929e-81	0.673507		PRSS35	3.79397	0.0105234	4.59415		CXCL8	24.1363	5.814e-100	8.05938
POMP	45.839	0	0.942262		DONSON	21.0253	1.2062e-79	2.52192		UBC	3.7933	0.00844938	0.395147		ATP1B1	24.0616	6.10236e-109	1.30656
ATP5J2	45.6289	0	0.834967		LIPC	21.0174	4.45225e-84	0.803977		SOX4	3.7897	0.00855604	0.739387		PIGR	23.7863	1.0721e-97	7.28485
APOB	45.6003	6.9133815e-317	0.966583		FABP1	20.6786	3.51904e-77	0.622003		UGT2B15	3.75952	0.0106262	2.36415		SFRP5	23.7841	2.55692e-98	6.06131
GAMT	45.5906	0	1.06378		ASS1	20.4517	3.3e-79	0.671665		PLGLB2	3.70599	0.0123773	2.7417		SLC17A4	23.7827	3.49884e-99	4.48198
EIF2S2	45.5292	0	1.02085		AFP	20.378	1.76627e-74	0.605248		JUNB	3.69597	0.0112198	1.16465		FAM150B	23.6765	5.53575e-97	8.00435
NDUFV3	45.2989	0	1.24642		IGF2	20.2945	4.29408e-74	0.605976		SERPING1	3.65754	0.0122151	0.405517		NFIB	23.6459	9.69834e-103	2.47339
RPS19	45.176	0	0.541732		ANGPTL3	20.1795	6.6101e-78	0.766381		HIST1H1E	3.59574	0.0165093	2.79232		NFIC	23.6174	1.84577e-102	2.26591
RPS26	45.1416	3.54443e-319	0.712679		TPT1	20.1596	3.50015e-76	0.341517		SPP2	3.58101	0.0170618	2.04487		C3	23.5193	1.41178e-105	1.22992
NDUFA11	44.9356	0	0.910052		ACAA1	20.1305	4.32098e-78	0.682072		DDAH2	3.57788	0.0150961	0.624737		KLF6	23.3131	2.76895e-101	1.53792
RPS15A	44.9109	1.333646e-318	0.644791		A2M	19.9684	1.18624e-76	0.734383		ARID5B	3.56884	0.0160592	1.30409		RPS4Y1	23.2598	6.96489e-96	5.50596
RPL6	44.9045	0	0.615971		ASGR2	19.9658	7.13823e-76	0.639571		SLCO1B3	3.55728	0.0168943	1.77862		ARL4C	23.1616	1.19384e-95	3.88192
RPL37A	44.8794	5.639e-320	0.600606		SERPINF2	19.9472	1.04637e-74	0.645658		TGFBI	3.5544	0.01682	0.996093		HOMER2	23.1182	3.00813e-96	3.27251
DBI	44.8103	2.8438e-318	0.832668		MEG3	19.7611	2.45123e-72	0.615392		MBNL2	3.55098	0.0165439	1.21784		IER3	23.0942	5.29856e-98	2.45523
TBCA	44.7636	0	0.795901		BHMT	19.499	5.6077e-73	1.70822		MAP1LC3A	3.50545	0.0186537	1.2391		CCDC64B	23.0333	8.11422e-93	8.2852
RPL36A	44.7409	0	0.668681		PHYH	19.4219	2.11052e-73	0.767916		SLCO1B1	3.47523	0.0221638	2.53377		SLC12A2	23.0215	3.82081e-98	2.02433
RPL10	44.7046	4.2510795405e-313	0.587341		F10	19.2633	2.59329e-72	0.842267		TAGLN2	3.40181	0.0239261	0.603123		CD24	22.9627	3.85123e-101	0.975126
RPL32	44.6777	2.467465386e-315	0.579763		SLC39A5	19.2128	9.92069e-72	0.763587		BLVRB	3.38616	0.0246498	0.656193		MMP14	22.9469	6.15376e-96	2.82438
ROMO1	44.5364	0	0.904345		SERPINF1	19.0932	1.11612e-70	0.708673		SULT1C4	3.35287	0.0268609	1.29016		NFKBIZ	22.8506	7.14626e-94	3.53302
COX7A2	44.475	0	0.81504		SERPINA4	19.0261	9.17898e-71	0.726509		SGIP1	3.34728	0.0274875	1.35689		PDGFD	22.773	2.85367e-93	3.65297
AFP	44.4381	2.90952e-301	1.07034		EBP	19.0256	7.64164e-70	0.642532		RP1-60O19.1	3.30451	0.0297838	0.862842		EGR1	22.7655	8.4923e-95	2.34246
RPS6	44.1536	4.3680687954074e-311	0.618484		DPYS	18.985	2.07866e-70	1.06369		LEPR	3.29141	0.0331305	1.56851		KLF5	22.6846	7.13979e-91	6.16262
DUSP9	44.1506	3.173498545e-314	1.17484		APOC2	18.9498	1.79356e-69	0.734061		DPP4	3.28803	0.032221	1.69687		CLIC6	22.621	4.43652e-90	10.9203
RPS4X	44.1425	0	0.688232		APOA2	18.9406	3.15676e-65	0.525249		CIRBP	3.27575	0.0318507	0.378401		CCL28	22.402	8.81553e-89	8.10425
ATP5G1	44.1293	0	0.971704		SULT2A1	18.829	3.85859e-69	1.27748		CAPG	3.26369	0.0332262	1.03348		SEL1L3	22.377	9.69568e-90	4.5472
RPL23A	43.944	0	0.649746		UGT2B4	18.6387	1.21137e-67	1.34285		DDX39B	3.22471	0.0370262	1.44284		BACE2	22.3428	4.73761e-91	3.25924
S100A13	43.916	0	1.05289		ITIH2	18.5815	7.36923e-67	0.581352		CTD-3080P12.3	3.22039	0.0378579	1.65123		UGT2A3	22.206	1.6314e-88	5.04087
SHFM1	43.885	0	0.907827		ANG	18.547	1.68156e-67	0.855817		GADD45B	3.18982	0.0394289	1.15612		TMC5	22.1772	1.38536e-87	6.07972
RPL15	43.8608	0	0.61736		ECH1	18.4308	1.14456e-66	0.617955		PLD3	3.17573	0.0398682	0.505042		CYR61	22.1508	4.53174e-88	4.51909
UQCR10	43.7646	3.0136e-319	0.779036		LCAT	18.3962	1.50866e-66	0.944392		GCA	3.17483	0.040508	1.00689		ITGB8	22.0503	1.16819e-86	7.08675
RPS13	43.7627	5.27265e-308	0.705376		ADH1A	18.3809	1.7946e-66	0.885257		SNAP25	3.15869	0.0431283	1.92535		VSIG2	21.9017	8.23591e-86	6.55707
UQCRQ	43.755	0	0.672092		TM4SF5	18.3153	6.35229e-66	0.803879		KLF6	3.15728	0.0414455	0.728968		HSPA1B	21.4962	2.09787e-88	1.50834
NOP10	43.7383	0	0.966622		MT-ND3	18.2909	8.9704e-66	0.204342		SCGN	3.15208	0.0436622	1.71556		ZBTB20	21.4753	3.77468e-88	1.78038
GPC3	43.7066	7.01561e-303	1.09979		HRG	18.2393	3.7545e-65	1.30249		UGT2A3	3.13614	0.0444191	1.57185		ST14	21.4196	3.39832e-84	3.85506
MGST2	43.6894	6.791214893813e-312	0.956767		HFE2	18.2374	2.73795e-65	1.35629		GAL3ST1	3.12846	0.0459205	1.30206		HIP1R	21.3813	1.14267e-85	2.62212
RPL22L1	43.6315	0	1.14079		SORD	18.2194	2.03905e-65	0.965226		TUBB	3.12125	0.0451746	0.376703		SLCO3A1	21.2308	1.3449e-82	4.09638
IGF2	43.6286	2.99297e-297	1.05944		H2AFJ	18.2049	8.22235e-65	0.565438		ZBTB20	3.10732	0.0465519	0.833782		LINC01320	21.1136	1.50457e-80	28.5536
UBL5	43.6083	1.956683e-318	0.720183		MT-ND4L	18.1942	3.29189e-65	0.399931		HIF3A	3.08162	0.0518742	2.09256		ITGA3	21.1047	7.35839e-81	6.07681
MTRNR2L1	43.6007	2.130317e-318	2.7394		SERPINA7	18.093	2.94847e-64	1.32009		EIF4A2	3.07394	0.0504634	0.291931		SEMA3E	21.0921	1.95319e-80	10.3802
RPL18A	43.5975	1.91263e-304	0.624312		MSMO1	18.0388	1.29257e-62	0.568682		UBD	3.07356	0.0520599	1.98708		ANXA3	21.0628	2.99012e-81	5.15663
SERPINA1	43.5648	3.73186e-298	0.633637		DHCR24	17.9218	4.98888e-63	0.568687		GATA1	3.06101	0.0530644	2.21142		SORBS2	21.0279	1.73514e-85	1.21135
HINT1	43.5428	4.9449e-304	0.77584		SOAT2	17.8935	5.91196e-63	1.302		SOCS2	3.0554	0.0561845	2.26722		CDKN1A	20.9409	1.70666e-80	4.35238
KDELR2	43.5285	8.8723e-319	1.01269		GPX3	17.7279	3.33792e-62	0.796453		MPO	3.03927	0.0608083	6.13521		APP	20.9234	3.27189e-85	1.29133
RPL13	43.518	5.35885e-303	0.539811		MGMT	17.7021	5.07135e-62	0.680859		DNAJB1	3.01504	0.0576882	0.646699		GPX2	20.8228	4.11234e-80	3.50126
RPL27	43.4796	1.33395e-305	0.736897		RARRES2	17.6935	1.45869e-61	0.540816		RP11-242J7.1	3.00944	0.0617649	2.72429		DUSP1	20.8217	1.58675e-83	1.58953

## Sheet: Chol_stage-specific GO
Global/stage-specific gene ontology enrichment
algorithm = "elim", statistic = "fisher"
cutoff = 0.01
HB1 stage-specific GO enrichment							HB2 stage-specific GO enrichment							FC stage-specific GO enrichment							AC stage-specific GO enrichment
GO.ID	Term	Annotated	Significant	Expected	elimFisher		GO.ID	Term	Annotated	Significant	Expected	elimFisher		GO.ID	Term	Annotated	Significant	Expected	elimFisher		GO.ID	Term	Annotated	Significant	Expected	elimFisher
GO:0006614	SRP-dependent cotranslational protein targeting to membrane	96	35	0.52	< 1e-30		GO:0034375	high-density lipoprotein particle remodeling	17	9	0.1	9.6e-17		GO:0002576	platelet degranulation	124	7	0.67	4.9e-06		GO:0051591	response to cAMP	99	8	0.53	3.9e-06
GO:0000184	nuclear-transcribed mRNA catabolic process, nonsense-mediated decay	121	34	0.65	< 1e-30		GO:0002576	platelet degranulation	124	15	0.7	3.1e-16		GO:0045648	positive regulation of erythrocyte differentiation	28	4	0.15	1.5e-05		GO:0030198	extracellular matrix organization	366	11	1.96	4.1e-06
GO:0019083	viral transcription	177	35	0.95	< 1e-30		GO:0010273	detoxification of copper ion	14	8	0.08	2.3e-15		GO:0090084	negative regulation of inclusion body assembly	11	3	0.06	2.5e-05		GO:0016338	calcium-independent cell-cell adhesion via plasma membrane cell-adhesion molecules	23	4	0.12	6.4e-06
GO:0006413	translational initiation	194	35	1.04	< 1e-30		GO:0043691	reverse cholesterol transport	17	8	0.1	1.8e-14		GO:0097201	negative regulation of transcription from RNA polymerase II promoter in response to stress	12	3	0.07	3.3e-05		GO:0048146	positive regulation of fibroblast proliferation	50	5	0.27	7e-06
GO:0002181	cytoplasmic translation	97	15	0.52	2.8e-18		GO:0071294	cellular response to zinc ion	22	8	0.12	2.4e-13		GO:2001240	negative regulation of extrinsic apoptotic signaling pathway in absence of ligand	36	4	0.2	4.2e-05		GO:0008285	negative regulation of cell proliferation	661	14	3.55	1.1e-05
GO:0000028	ribosomal small subunit assembly	17	5	0.09	2.3e-08		GO:0006882	cellular zinc ion homeostasis	35	9	0.2	2.6e-13		GO:0070370	cellular heat acclimation	5	2	0.03	0.00029		GO:0061844	antimicrobial humoral immune response mediated by antimicrobial peptide	76	5	0.41	5.5e-05
GO:0006364	rRNA processing	199	13	1.07	5.6e-07		GO:0071276	cellular response to cadmium ion	36	9	0.2	3.4e-13		GO:0070432	regulation of nucleotide-binding oligomerization domain containing 2 signaling pathway	5	2	0.03	0.00029		GO:0032570	response to progesterone	44	4	0.24	8.9e-05
GO:0045039	protein import into mitochondrial inner membrane	7	3	0.04	5.2e-06		GO:0010951	negative regulation of endopeptidase activity	240	16	1.36	3.8e-13		GO:0050821	protein stabilization	173	6	0.94	0.00036		GO:0051412	response to corticosterone	21	3	0.11	0.00019
GO:0000027	ribosomal large subunit assembly	28	4	0.15	1.4e-05		GO:0071280	cellular response to copper ion	28	8	0.16	2.2e-12		GO:0010968	regulation of microtubule nucleation	6	2	0.03	0.00043		GO:0030593	neutrophil chemotaxis	103	5	0.55	0.00023
GO:0072321	chaperone-mediated protein transport	11	3	0.06	2.4e-05		GO:0042632	cholesterol homeostasis	81	10	0.46	2.8e-11		GO:0051085	chaperone cofactor-dependent protein refolding	29	3	0.16	0.00051		GO:0071504	cellular response to heparin	5	2	0.03	0.00028
GO:0006122	mitochondrial electron transport, ubiquinol to cytochrome c	14	3	0.08	5.2e-05		GO:0034384	high-density lipoprotein particle clearance	14	6	0.08	8.2e-11		GO:0042167	heme catabolic process	7	2	0.04	0.0006		GO:0032596	protein transport into membrane raft	5	2	0.03	0.00028
GO:0033119	negative regulation of RNA splicing	24	3	0.13	0.00028		GO:0034371	chylomicron remodeling	9	5	0.05	6.5e-10		GO:0001889	liver development	139	5	0.75	0.00096		GO:0010951	negative regulation of endopeptidase activity	240	7	1.29	0.00031
GO:0009249	protein lipoylation	7	2	0.04	0.00059		GO:0001523	retinoid metabolic process	103	12	0.58	8.6e-10		GO:1903265	positive regulation of tumor necrosis factor-mediated signaling pathway	9	2	0.05	0.00102		GO:0006954	inflammatory response	798	17	4.28	0.00032
GO:0018279	protein N-linked glycosylation via asparagine	33	3	0.18	0.00073		GO:0034378	chylomicron assembly	10	5	0.06	1.3e-09		GO:0001525	angiogenesis	483	9	2.62	0.00123		GO:0072126	positive regulation of glomerular mesangial cell proliferation	6	2	0.03	0.00042
GO:0046470	phosphatidylcholine metabolic process	79	4	0.42	0.00086		GO:0051918	negative regulation of fibrinolysis	10	5	0.06	1.3e-09		GO:0051092	positive regulation of NF-kappaB transcription factor activity	149	5	0.81	0.00131		GO:0001817	regulation of cytokine production	681	15	3.66	0.00044
GO:0034371	chylomicron remodeling	9	2	0.05	0.001		GO:0033700	phospholipid efflux	12	5	0.07	4e-09		GO:0034614	cellular response to reactive oxygen species	154	5	0.84	0.00151		GO:0007219	Notch signaling pathway	183	6	0.98	0.00045
GO:0010873	positive regulation of cholesterol esterification	9	2	0.05	0.001		GO:0010901	regulation of very-low-density lipoprotein particle remodeling	5	4	0.03	4.8e-09		GO:0044403	symbiont process	864	15	4.69	0.00172		GO:0060674	placenta blood vessel development	29	3	0.16	0.00049
GO:0034382	chylomicron remnant clearance	10	2	0.05	0.00125		GO:0034380	high-density lipoprotein particle assembly	14	5	0.08	1e-08		GO:0070841	inclusion body assembly	23	5	0.12	0.00174		GO:1902895	positive regulation of pri-miRNA transcription by RNA polymerase II	30	3	0.16	0.00055
GO:0034378	chylomicron assembly	10	2	0.05	0.00125		GO:0070328	triglyceride homeostasis	34	6	0.19	3.3e-08		GO:0001774	microglial cell activation	44	3	0.24	0.00174		GO:0050725	positive regulation of interleukin-1 beta biosynthetic process	7	2	0.04	0.00059
GO:0034447	very-low-density lipoprotein particle clearance	10	2	0.05	0.00125		GO:0007597	blood coagulation, intrinsic pathway	18	5	0.1	4.2e-08		GO:0032460	negative regulation of protein oligomerization	12	2	0.07	0.00186		GO:0010046	response to mycotoxin	7	2	0.04	0.00059
GO:0046464	acylglycerol catabolic process	41	3	0.22	0.00138		GO:0034382	chylomicron remnant clearance	10	4	0.06	2e-07		GO:0032496	response to lipopolysaccharide	328	7	1.78	0.00204		GO:1990869	cellular response to chemokine	96	6	0.52	0.00072
GO:0033344	cholesterol efflux	42	3	0.23	0.00148		GO:0031639	plasminogen activation	24	5	0.14	2e-07		GO:0051591	response to cAMP	99	4	0.54	0.00206		GO:0071222	cellular response to lipopolysaccharide	201	6	1.08	0.00074
GO:0034379	very-low-density lipoprotein particle assembly	11	2	0.06	0.00152		GO:0033344	cholesterol efflux	42	7	0.24	2.8e-07		GO:0072182	regulation of nephron tubule epithelial cell differentiation	13	2	0.07	0.00219		GO:0019221	cytokine-mediated signaling pathway	772	15	4.14	0.00076
GO:0030490	maturation of SSU-rRNA	45	3	0.24	0.0018		GO:0006120	mitochondrial electron transport, NADH to ubiquinone	54	6	0.31	5.9e-07		GO:0014009	glial cell proliferation	49	3	0.27	0.00238		GO:0042542	response to hydrogen peroxide	134	5	0.72	0.00077
GO:0033700	phospholipid efflux	12	2	0.06	0.00182		GO:0043687	post-translational protein modification	357	12	2.02	8.1e-07		GO:0007155	cell adhesion	1371	16	7.44	0.00271		GO:0042045	epithelial fluid transport	8	2	0.04	0.00078
GO:0006641	triglyceride metabolic process	99	4	0.53	0.00198		GO:0006695	cholesterol biosynthetic process	68	6	0.39	2.3e-06		GO:0030449	regulation of complement activation	108	4	0.59	0.00283		GO:2000794	regulation of epithelial cell proliferation involved in lung morphogenesis	8	2	0.04	0.00078
GO:0034374	low-density lipoprotein particle remodeling	13	2	0.07	0.00214		GO:0034372	very-low-density lipoprotein particle remodeling	11	7	0.06	3.1e-06		GO:0043252	sodium-independent organic anion transport	16	2	0.09	0.00333		GO:1903961	positive regulation of anion transmembrane transport	8	2	0.04	0.00078
GO:0032375	negative regulation of cholesterol transport	13	2	0.07	0.00214		GO:0032489	regulation of Cdc42 protein signal transduction	7	3	0.04	6.1e-06		GO:0061684	chaperone-mediated autophagy	16	2	0.09	0.00333		GO:0071236	cellular response to antibiotic	136	5	0.73	0.00083
GO:0000463	maturation of LSU-rRNA from tricistronic rRNA transcript (SSU-rRNA, 5.8S rRNA, LSU-rRNA)	14	2	0.08	0.00249		GO:0006953	acute-phase response	47	5	0.27	6.7e-06		GO:0021782	glial cell development	113	4	0.61	0.00333		GO:0010359	regulation of anion channel activity	9	2	0.05	0.001
GO:0034375	high-density lipoprotein particle remodeling	17	2	0.09	0.00368		GO:0045926	negative regulation of growth	240	9	1.36	8.8e-06		GO:0001819	positive regulation of cytokine production	456	8	2.48	0.00333		GO:0070424	regulation of nucleotide-binding oligomerization domain containing signaling pathway	9	2	0.05	0.001
GO:0060192	negative regulation of lipase activity	17	2	0.09	0.00368		GO:0019433	triglyceride catabolic process	33	6	0.19	1e-05		GO:0002763	positive regulation of myeloid leukocyte differentiation	56	3	0.3	0.00348		GO:0051124	synaptic growth at neuromuscular junction	9	2	0.05	0.001
GO:0042104	positive regulation of activated T cell proliferation	21	2	0.11	0.0056		GO:0072378	blood coagulation, fibrin clot formation	27	8	0.15	1.2e-05		GO:0046718	viral entry into host cell	117	4	0.64	0.00378		GO:0071277	cellular response to calcium ion	84	4	0.45	0.00108
GO:0050995	negative regulation of lipid catabolic process	21	2	0.11	0.0056		GO:0010873	positive regulation of cholesterol esterification	9	3	0.05	1.4e-05		GO:0019221	cytokine-mediated signaling pathway	772	15	4.19	0.00403		GO:0009617	response to bacterium	684	17	3.67	0.00109
GO:0042273	ribosomal large subunit biogenesis	66	8	0.35	0.00749		GO:0098869	cellular oxidant detoxification	94	6	0.53	1.5e-05		GO:0007597	blood coagulation, intrinsic pathway	18	2	0.1	0.00421		GO:1902476	chloride transmembrane transport	86	4	0.46	0.00118
GO:0070972	protein localization to endoplasmic reticulum	136	37	0.73	0.00769		GO:0070508	cholesterol import	10	3	0.06	2.1e-05		GO:0051131	chaperone-mediated protein complex assembly	18	2	0.1	0.00421		GO:2001225	regulation of chloride transport	10	2	0.05	0.00125
GO:0061844	antimicrobial humoral immune response mediated by antimicrobial peptide	76	3	0.41	0.00793		GO:0032981	mitochondrial respiratory chain complex I assembly	61	5	0.35	2.4e-05		GO:0061013	regulation of mRNA catabolic process	196	5	1.06	0.00428		GO:0033574	response to testosterone	40	3	0.21	0.00128
							GO:0051006	positive regulation of lipoprotein lipase activity	11	3	0.06	2.8e-05		GO:0045727	positive regulation of translation	124	4	0.67	0.00464		GO:0070098	chemokine-mediated signaling pathway	88	4	0.47	0.00128
							GO:0046688	response to copper ion	42	11	0.24	3.7e-05		GO:0043312	neutrophil degranulation	482	8	2.62	0.00465		GO:0007568	aging	310	7	1.66	0.00139
							GO:0034374	low-density lipoprotein particle remodeling	13	3	0.07	4.8e-05		GO:0035994	response to muscle stretch	19	2	0.1	0.00469		GO:0034614	cellular response to reactive oxygen species	154	5	0.83	0.00144
							GO:0032375	negative regulation of cholesterol transport	13	3	0.07	4.8e-05		GO:0052695	cellular glucuronidation	19	2	0.1	0.00469		GO:0015701	bicarbonate transport	42	3	0.23	0.00148
							GO:0008203	cholesterol metabolic process	143	11	0.81	4.9e-05		GO:0006622	protein targeting to lysosome	20	2	0.11	0.00519		GO:0006935	chemotaxis	633	14	3.4	0.0015
							GO:0009395	phospholipid catabolic process	42	4	0.24	9.2e-05		GO:1901673	regulation of mitotic spindle assembly	20	2	0.11	0.00519		GO:0060576	intestinal epithelial cell development	11	2	0.06	0.00152
							GO:0042157	lipoprotein metabolic process	130	6	0.74	9.6e-05		GO:0006629	lipid metabolic process	1355	15	7.35	0.00606		GO:0051090	regulation of DNA-binding transcription factor activity	415	8	2.23	0.00174
							GO:0006631	fatty acid metabolic process	363	13	2.06	0.00012		GO:0042542	response to hydrogen peroxide	134	4	0.73	0.0061		GO:0071773	cellular response to BMP stimulus	161	5	0.86	0.00175
							GO:0042572	retinol metabolic process	45	4	0.25	0.00012		GO:0060395	SMAD protein signal transduction	70	3	0.38	0.00651		GO:0060670	branching involved in labyrinthine layer morphogenesis	12	2	0.06	0.00182
							GO:0050996	positive regulation of lipid catabolic process	26	5	0.15	0.00013		GO:0031397	negative regulation of protein ubiquitination	72	3	0.39	0.00704		GO:0045080	positive regulation of chemokine biosynthetic process	12	2	0.06	0.00182
							GO:0010596	negative regulation of endothelial cell migration	48	4	0.27	0.00016		GO:0033687	osteoblast proliferation	24	2	0.13	0.00744		GO:0045766	positive regulation of angiogenesis	163	5	0.87	0.00185
							GO:0010544	negative regulation of platelet activation	19	3	0.11	0.00016		GO:0009267	cellular response to starvation	143	4	0.78	0.00765		GO:0042119	neutrophil activation	495	10	2.66	0.00188
							GO:0046164	alcohol catabolic process	52	4	0.29	0.00021		GO:0043062	extracellular structure organization	419	7	2.27	0.00775		GO:0007565	female pregnancy	196	7	1.05	0.00202
							GO:0010916	negative regulation of very-low-density lipoprotein particle clearance	5	2	0.03	0.00031		GO:0034249	negative regulation of cellular amide metabolic process	144	4	0.78	0.00783		GO:0006953	acute-phase response	47	3	0.25	0.00204
							GO:0036018	cellular response to erythropoietin	5	2	0.03	0.00031		GO:0060259	regulation of feeding behavior	25	2	0.14	0.00806		GO:0070633	transepithelial transport	21	4	0.11	0.00205
							GO:0034201	response to oleic acid	6	2	0.03	0.00047		GO:1900034	regulation of cellular response to heat	77	3	0.42	0.00847		GO:0016322	neuron remodeling	13	2	0.07	0.00214
							GO:0051005	negative regulation of lipoprotein lipase activity	6	2	0.03	0.00047		GO:0008306	associative learning	77	3	0.42	0.00847		GO:1902894	negative regulation of pri-miRNA transcription by RNA polymerase II	13	2	0.07	0.00214
							GO:2001199	negative regulation of dendritic cell differentiation	6	2	0.03	0.00047		GO:0001959	regulation of cytokine-mediated signaling pathway	160	6	0.87	0.00856		GO:0031103	axon regeneration	48	3	0.26	0.00217
							GO:0002740	negative regulation of cytokine secretion involved in immune response	6	2	0.03	0.00047		GO:1900745	positive regulation of p38MAPK cascade	26	2	0.14	0.0087		GO:0009314	response to radiation	434	8	2.33	0.0023
							GO:0050766	positive regulation of phagocytosis	66	4	0.37	0.00053		GO:0032436	positive regulation of proteasomal ubiquitin-dependent protein catabolic process	78	3	0.42	0.00878		GO:0043066	negative regulation of apoptotic process	869	12	4.66	0.0023
							GO:0042311	vasodilation	29	3	0.16	0.00058		GO:0042730	fibrinolysis	27	2	0.15	0.00936		GO:0051851	modification by host of symbiont morphology or physiology	73	5	0.39	0.0023
							GO:0034435	cholesterol esterification	16	5	0.09	0.00062									GO:0008347	glial cell migration	49	3	0.26	0.00231
							GO:0030300	regulation of intestinal cholesterol absorption	7	2	0.04	0.00065									GO:0050821	protein stabilization	173	5	0.93	0.00239
							GO:0070327	thyroid hormone transport	8	2	0.05	0.00087									GO:0010628	positive regulation of gene expression	1951	24	10.47	0.0027
							GO:0000052	citrulline metabolic process	8	2	0.05	0.00087									GO:0007179	transforming growth factor beta receptor signaling pathway	178	5	0.96	0.00271
							GO:0015886	heme transport	8	2	0.05	0.00087									GO:0071320	cellular response to cAMP	53	3	0.28	0.00289
							GO:0010898	positive regulation of triglyceride catabolic process	8	2	0.05	0.00087									GO:0071850	mitotic cell cycle arrest	16	2	0.09	0.00326
							GO:0045471	response to ethanol	132	5	0.75	0.00092									GO:1903019	negative regulation of glycoprotein metabolic process	16	2	0.09	0.00326
							GO:0030195	negative regulation of blood coagulation	52	10	0.29	0.00094									GO:2000651	positive regulation of sodium ion transmembrane transporter activity	16	2	0.09	0.00326
							GO:1902600	proton transmembrane transport	137	5	0.78	0.00109									GO:0007173	epidermal growth factor receptor signaling pathway	114	4	0.61	0.00331
							GO:0051715	cytolysis in other organism	9	2	0.05	0.00111									GO:0002763	positive regulation of myeloid leukocyte differentiation	56	3	0.3	0.00338
							GO:0090209	negative regulation of triglyceride metabolic process	9	2	0.05	0.00111									GO:0044092	negative regulation of molecular function	1097	18	5.89	0.00363
							GO:2001140	positive regulation of phospholipid transport	9	2	0.05	0.00111									GO:0072488	ammonium transmembrane transport	17	2	0.09	0.00368
							GO:0006898	receptor-mediated endocytosis	313	9	1.77	0.00113									GO:0044849	estrous cycle	17	2	0.09	0.00368
							GO:0033762	response to glucagon	37	3	0.21	0.00119									GO:0044087	regulation of cellular component biogenesis	923	12	4.95	0.00376
							GO:1900026	positive regulation of substrate adhesion-dependent cell spreading	37	3	0.21	0.00119									GO:0032496	response to lipopolysaccharide	328	10	1.76	0.00396
							GO:0006656	phosphatidylcholine biosynthetic process	38	3	0.22	0.00129									GO:0010812	negative regulation of cell-substrate adhesion	60	3	0.32	0.0041
							GO:0051593	response to folic acid	10	2	0.06	0.00139									GO:0030155	regulation of cell adhesion	663	12	3.56	0.00411
							GO:0071548	response to dexamethasone	39	3	0.22	0.00139									GO:0032870	cellular response to hormone stimulus	697	10	3.74	0.00413
							GO:0060192	negative regulation of lipase activity	17	4	0.1	0.00162									GO:0070482	response to oxygen levels	378	7	2.03	0.00421
							GO:0055091	phospholipid homeostasis	11	2	0.06	0.00169									GO:0043312	neutrophil degranulation	482	8	2.59	0.00435
							GO:0000050	urea cycle	11	2	0.06	0.00169									GO:0051129	negative regulation of cellular component organization	704	10	3.78	0.00443
							GO:0034379	very-low-density lipoprotein particle assembly	11	2	0.06	0.00169									GO:0070555	response to interleukin-1	201	5	1.08	0.00455
							GO:0007568	aging	310	7	1.76	0.0019									GO:0035994	response to muscle stretch	19	2	0.1	0.00459
							GO:0006069	ethanol oxidation	12	2	0.07	0.00202									GO:0045655	regulation of monocyte differentiation	19	2	0.1	0.00459
							GO:0090277	positive regulation of peptide hormone secretion	98	4	0.56	0.00233									GO:0010042	response to manganese ion	19	2	0.1	0.00459
							GO:0098754	detoxification	120	16	0.68	0.00235									GO:0009968	negative regulation of signal transduction	1205	14	6.47	0.0048
							GO:0018206	peptidyl-methionine modification	13	2	0.07	0.00238									GO:0002687	positive regulation of leukocyte migration	127	4	0.68	0.00486
							GO:0007494	midgut development	13	2	0.07	0.00238									GO:0070371	ERK1 and ERK2 cascade	292	6	1.57	0.00486
							GO:0010038	response to metal ion	367	18	2.08	0.00244									GO:0006833	water transport	20	2	0.11	0.00508
							GO:0050667	homocysteine metabolic process	14	2	0.08	0.00277									GO:0070262	peptidyl-serine dephosphorylation	20	2	0.11	0.00508
							GO:0018158	protein oxidation	15	2	0.08	0.00318									GO:0030260	entry into host cell	130	4	0.7	0.00527
							GO:0006000	fructose metabolic process	15	2	0.08	0.00318									GO:2000738	positive regulation of stem cell differentiation	21	2	0.11	0.0056
							GO:0030449	regulation of complement activation	108	4	0.61	0.00331									GO:0036499	PERK-mediated unfolded protein response	21	2	0.11	0.0056
							GO:0072329	monocarboxylic acid catabolic process	126	6	0.71	0.00345									GO:0035584	calcium-mediated signaling using intracellular calcium source	21	2	0.11	0.0056
							GO:0010875	positive regulation of cholesterol efflux	16	2	0.09	0.00362									GO:1905952	regulation of lipid localization	133	4	0.71	0.00571
							GO:0034116	positive regulation of heterotypic cell-cell adhesion	16	2	0.09	0.00362									GO:0071300	cellular response to retinoic acid	68	3	0.37	0.00583
							GO:2000047	regulation of cell-cell adhesion mediated by cadherin	16	2	0.09	0.00362									GO:0031399	regulation of protein modification process	1780	18	9.56	0.00592
							GO:0042730	fibrinolysis	27	7	0.15	0.00368									GO:0035914	skeletal muscle cell differentiation	69	3	0.37	0.00607
							GO:0007162	negative regulation of cell adhesion	266	6	1.51	0.00404									GO:0045821	positive regulation of glycolytic process	22	2	0.12	0.00614
							GO:0006206	pyrimidine nucleobase metabolic process	17	2	0.1	0.00409									GO:0060487	lung epithelial cell differentiation	22	2	0.12	0.00614
							GO:0071385	cellular response to glucocorticoid stimulus	57	3	0.32	0.00413									GO:0010634	positive regulation of epithelial cell migration	136	4	0.73	0.00618
							GO:0006805	xenobiotic metabolic process	118	4	0.67	0.00454									GO:0050891	multicellular organismal water homeostasis	70	3	0.38	0.00632
							GO:0017001	antibiotic catabolic process	59	3	0.33	0.00455									GO:0007160	cell-matrix adhesion	219	5	1.18	0.0065
							GO:0030198	extracellular matrix organization	366	7	2.07	0.00477									GO:1903900	regulation of viral life cycle	139	4	0.75	0.00667
							GO:0055114	oxidation-reduction process	969	25	5.49	0.00497									GO:0048143	astrocyte activation	23	2	0.12	0.0067
							GO:1990000	amyloid fibril formation	19	2	0.11	0.0051									GO:0044788	modulation by host of viral process	23	2	0.12	0.0067
							GO:0006123	mitochondrial electron transport, cytochrome c to oxygen	19	2	0.11	0.0051									GO:0090189	regulation of branching involved in ureteric bud morphogenesis	23	2	0.12	0.0067
							GO:1903317	regulation of protein maturation	173	7	0.98	0.00539									GO:0009991	response to extracellular stimulus	521	8	2.8	0.00688
							GO:2000257	regulation of protein activation cascade	109	5	0.62	0.00546									GO:0006700	C21-steroid hormone biosynthetic process	24	2	0.13	0.00728
							GO:0019730	antimicrobial humoral response	125	4	0.71	0.00556									GO:0097237	cellular response to toxic substance	226	5	1.21	0.0074
							GO:0017144	drug metabolic process	798	21	4.52	0.00561									GO:0032102	negative regulation of response to external stimulus	321	6	1.72	0.00762
							GO:0045723	positive regulation of fatty acid biosynthetic process	20	2	0.11	0.00565									GO:0042742	defense response to bacterium	322	6	1.73	0.00774
							GO:0051186	cofactor metabolic process	583	9	3.3	0.00578									GO:0010721	negative regulation of cell development	322	6	1.73	0.00774
							GO:0007584	response to nutrient	217	7	1.23	0.00592									GO:0072359	circulatory system development	1038	19	5.57	0.00785
							GO:1901607	alpha-amino acid biosynthetic process	65	3	0.37	0.00597									GO:2000482	regulation of interleukin-8 secretion	25	2	0.13	0.00789
							GO:0033194	response to hydroperoxide	21	2	0.12	0.00622									GO:0010939	regulation of necrotic cell death	25	2	0.13	0.00789
							GO:0050995	negative regulation of lipid catabolic process	21	2	0.12	0.00622									GO:0030003	cellular cation homeostasis	649	9	3.48	0.00801
							GO:0055093	response to hyperoxia	21	2	0.12	0.00622									GO:0015850	organic hydroxy compound transport	232	5	1.25	0.00824
							GO:1901687	glutathione derivative biosynthetic process	21	2	0.12	0.00622									GO:0008277	regulation of G protein-coupled receptor signaling pathway	148	4	0.79	0.00829
							GO:0050728	negative regulation of inflammatory response	132	4	0.75	0.00673									GO:0035148	tube formation	149	4	0.8	0.00848
							GO:0006625	protein targeting to peroxisome	68	3	0.39	0.00677									GO:0046697	decidualization	26	2	0.14	0.00852
							GO:0019915	lipid storage	68	3	0.39	0.00677									GO:0010954	positive regulation of protein processing	26	2	0.14	0.00852
							GO:0046339	diacylglycerol metabolic process	22	2	0.12	0.00682									GO:0002521	leukocyte differentiation	515	11	2.76	0.0086
							GO:0042180	cellular ketone metabolic process	236	7	1.34	0.00708									GO:0071260	cellular response to mechanical stimulus	79	3	0.42	0.00882
							GO:0010517	regulation of phospholipase activity	70	3	0.4	0.00733									GO:0006884	cell volume homeostasis	27	2	0.14	0.00917
							GO:0019400	alditol metabolic process	23	2	0.13	0.00744									GO:0048240	sperm capacitation	27	2	0.14	0.00917
							GO:0001935	endothelial cell proliferation	136	4	0.77	0.00746									GO:0048668	collateral sprouting	27	2	0.14	0.00917
							GO:0010033	response to organic substance	3194	38	18.1	0.00748									GO:0002691	regulation of cellular extravasation	27	2	0.14	0.00917
							GO:0006635	fatty acid beta-oxidation	71	3	0.4	0.00763									GO:0055067	monovalent inorganic cation homeostasis	154	4	0.83	0.0095
							GO:0008286	insulin receptor signaling pathway	137	4	0.78	0.00766									GO:0071280	cellular response to copper ion	28	2	0.15	0.00984
							GO:0006979	response to oxidative stress	431	9	2.44	0.00782									GO:0006972	hyperosmotic response	28	2	0.15	0.00984
							GO:0046686	response to cadmium ion	62	11	0.35	0.00783									GO:0006869	lipid transport	340	6	1.83	0.00996
							GO:0019585	glucuronate metabolic process	24	2	0.14	0.00809
							GO:0032967	positive regulation of collagen biosynthetic process	24	2	0.14	0.00809
							GO:0048261	negative regulation of receptor-mediated endocytosis	24	2	0.14	0.00809
							GO:0007160	cell-matrix adhesion	219	5	1.24	0.00814
							GO:0031100	animal organ regeneration	73	3	0.41	0.00823
							GO:0042133	neurotransmitter metabolic process	141	4	0.8	0.00846
							GO:0051702	interaction with symbiont	78	3	0.44	0.00987

## Sheet: Chol_pairwise DEG
Local/pairwise DEG analyses
Logfold change threshold = 1.0
p-value threshold = 0.01, Wilcoxon-rank-sum test
Transition to HB2 from HB1 (HB2 vs HB1)												Transition to FC from HB2 (FC vs HB2)												Transition to AC from FC (AC vs FC)
Negative logfold change in HB2 compared to HB1						Positive logfold change in HB2 compared to HB1						Negative logfold change in FC compared to HB2						Positive logfold change in FC compared to HB2						Negative logfold change						Positive logfold change
HB2_names	HB2_scores	HB2_pvals	HB2_pvals_adj	HB2_logfoldchanges		HB2_names	HB2_scores	HB2_pvals	HB2_pvals_adj	HB2_logfoldchanges		FC_names	FC_scores	FC_pvals	FC_pvals_adj	FC_logfoldchanges		FC_names	FC_scores	FC_pvals	FC_pvals_adj	FC_logfoldchanges		AC_names	AC_scores	AC_pvals	AC_pvals_adj	AC_logfoldchanges		AC_names	AC_scores	AC_pvals	AC_pvals_adj	AC_logfoldchanges
CRYBB2	-9.86374	5.97784e-23	2.79172e-21	-6.20102		GYPE	3.91113	9.18652e-05	0.000915792	7.68812		SLC22A31	-8.81978	1.14689e-18	1.34695e-16	-29.4107		RPS4Y1	3.75978	0.000170062	0.00186075	29.113		DLK1	-11.2884	1.4977e-29	3.53885e-27	-30.883		TACSTD2	9.90416	3.99309e-23	4.35466e-21	29.8971
MTRNR2L1	-29.0159	4.14172e-185	4.32657e-182	-4.8987		ADD2	4.64228	3.44585e-06	4.27725e-05	7.00523		SLC26A3	-4.66084	3.14921e-06	4.95683e-05	-28.0954		UGT2B15	4.92931	8.252e-07	1.48626e-05	9.45469		AC104389.1	-9.09675	9.30747e-20	7.10518e-18	-29.4073		SLPI	9.00335	2.18936e-19	1.59174e-17	29.8363
RP11-511B23.1	-8.20064	2.3912e-16	7.66728e-15	-4.27493		CYP3A7-CYP3A51P	6.47543	9.454e-11	1.95462e-09	6.72051		RP11-525A16.4	-3.26309	0.00110206	0.00977817	-27.5442		SFRP5	4.13952	3.48029e-05	0.000450598	8.56198		FAM178B	-8.50686	1.78701e-17	1.10151e-15	-29.1598		SAA1	7.81195	5.63092e-15	2.58709e-13	29.566
PGC	-7.492	6.78324e-14	1.78796e-12	-4.21722		SPTA1	4.57132	4.84672e-06	5.90532e-05	6.47813		C11orf53	-15.2122	2.9358e-52	2.91349e-48	-21.9883		TTYH1	4.91747	8.76681e-07	1.56901e-05	8.28912		COL2A1	-6.53338	6.4302e-11	1.90487e-09	-29.1596		MMP7	8.00083	1.23582e-15	6.07141e-14	29.5317
TMC4	-5.35076	8.75851e-08	1.35073e-06	-4.0044		AC104389.1	32.4135	1.774e-230	3.20094e-227	6.31876		SFRP1	-8.17938	2.85319e-16	2.17808e-14	-6.05298		ANXA13	7.62302	2.47809e-14	1.37389e-12	7.0792		CPN1	-5.14438	2.68399e-07	5.03514e-06	-28.4386		PIGR	7.34702	2.0268e-13	7.76602e-12	29.4307
RP11-817J15.3	-7.10265	1.22385e-12	2.91959e-11	-3.83949		ICAM4	4.20041	2.66432e-05	0.000291518	6.10816		STARD6	-6.96936	3.18384e-12	1.27877e-10	-5.72083		SPINT1	3.33553	0.00085137	0.00775493	7.00692		MBL2	-4.15225	3.29228e-05	0.000432463	-28.0096		PMEPA1	7.81195	5.63092e-15	2.58709e-13	29.3017
SPINK4	-3.49751	0.00046963	0.00407396	-3.60709		GATA1	7.04909	1.8009e-12	4.26541e-11	6.0158		AVP	-4.37154	1.23376e-05	0.000174165	-4.95879		ANXA3	4.10851	3.98221e-05	0.000506336	6.80586		CDR1-AS	-3.55696	0.000375167	0.00399796	-27.9245		TMC5	6.15562	7.47846e-10	1.94538e-08	28.9124
BAIAP2L2	-3.94643	7.93248e-05	0.000801649	-3.12053		FAM178B	7.27459	3.4747e-13	8.67495e-12	5.77643		DPP10-AS1	-5.81782	5.96189e-09	1.46088e-07	-4.68373		UBD	3.83554	0.000125289	0.00141292	5.19147		AFP	-11.4607	2.07933e-30	5.8958e-28	-9.71753		HES4	5.93768	2.89082e-09	7.03149e-08	28.8581
FAM99A	-4.66145	3.13992e-06	3.93442e-05	-3.08134		SLC38A5	4.40965	1.03539e-05	0.00012053	5.61971		GZMK	-3.8649	0.000111136	0.00127064	-4.6656		UGT2A3	4.97098	6.66157e-07	1.21861e-05	5.09681		GPC3	-12.656	1.03652e-36	1.2858e-33	-9.31425		SAA2	5.79239	6.93923e-09	1.61655e-07	28.8352
NPTX2	-15.2008	3.49557e-52	5.59516e-50	-2.70984		GFI1B	5.05889	4.2171e-07	5.92784e-06	5.55028		TFF2	-6.18028	6.39868e-10	1.85674e-08	-4.6334		S100A14	5.88956	3.87231e-09	9.90433e-08	4.96849		IGSF1	-4.12402	3.7232e-05	0.00048142	-9.01615		CLIC6	5.98127	2.21406e-09	5.4522e-08	28.8182
TNNI2	-5.68992	1.271e-08	2.14149e-07	-2.61882		ANK1	5.80103	6.5907e-09	1.14446e-07	5.27682		RP11-492E3.2	-3.55997	0.000370903	0.00370679	-4.62375		FILIP1L	3.98374	6.78381e-05	0.000822009	4.71925		SULT1E1	-7.11247	1.13982e-12	4.01119e-11	-8.9956		SMIM22	5.51633	3.46145e-08	7.46771e-07	28.7596
FRMD1	-3.29364	0.000988998	0.00800556	-2.29479		RGCC	5.27157	1.35259e-07	2.02307e-06	4.38888		CCR6	-6.86732	6.54178e-12	2.47789e-10	-4.60307		ATF3	4.48991	7.12537e-06	0.000105462	4.62609		PCOLCE2	-5.13152	2.87417e-07	5.35235e-06	-8.86781		CHST4	6.48979	8.59551e-11	2.51257e-09	28.7494
SLC6A19	-4.68752	2.76542e-06	3.48496e-05	-2.22041		GABRE	6.79104	1.11328e-11	2.46887e-10	4.26218		SLC25A10	-3.77754	0.000158387	0.00174745	-4.59254		FOSB	5.80693	6.36277e-09	1.55336e-07	4.60886		MT1HL1	-3.54472	0.000393035	0.00417387	-8.78921		SEL1L3	6.27185	3.56776e-10	9.6344e-09	28.7444
HAMP	-10.8186	2.81186e-27	1.6861e-25	-2.1415		ACOT1	3.33618	0.000849396	0.00698087	4.13453		AC092687.5	-3.40371	0.000664766	0.00624138	-4.50258		PLEKHB1	4.69067	2.72312e-06	4.35874e-05	4.55452		AGXT2	-3.74211	0.000182484	0.0020768	-8.643		KRT23	4.84799	1.24719e-06	2.09605e-05	28.5982
OLFM2	-4.80641	1.53663e-06	2.00783e-05	-2.05432		KCNH2	8.41301	3.99617e-17	1.36282e-15	4.11585		THBS4	-4.50198	6.73224e-06	0.000100016	-4.17643		PON1	4.26642	1.98635e-05	0.000269297	4.21854		PNMA3	-3.5304	0.000414939	0.00437837	-8.34933		LINC01320	5.6471	1.6318e-08	3.63502e-07	28.5536
UCHL1	-5.56226	2.66311e-08	4.31489e-07	-2.03716		PRDM6	8.291	1.12299e-16	3.68415e-15	4.08389		BLOC1S4	-5.03822	4.69894e-07	8.84023e-06	-4.16835		CYR61	4.24464	2.18946e-05	0.00029442	4.20179		DUSP9	-6.48709	8.75081e-11	2.54672e-09	-8.23329		VSIG2	5.7488	8.98785e-09	2.06471e-07	28.5068
KRT23	-3.27813	0.00104498	0.0083903	-1.93172		NFE2	5.23713	1.63094e-07	2.41675e-06	3.99232		SSTR2	-7.66942	1.72773e-14	9.74203e-13	-3.9935		AFM	3.46645	0.000527378	0.00508373	4.19811		PRODH2	-5.70729	1.1479e-08	2.58903e-07	-7.97165		CES1	3.70018	0.000215447	0.00242003	28.4141
FABP2	-4.29928	1.71351e-05	0.000193018	-1.92911		BBOX1	3.74204	0.000182529	0.00171617	3.68849		TPGS1	-4.76548	1.88402e-06	3.12399e-05	-3.99101		SLC17A4	4.24677	2.16875e-05	0.000291833	4.0633		IGF2BP3	-5.10827	3.25123e-07	5.9475e-06	-7.95549		LIPH	4.63005	3.65577e-06	5.70438e-05	28.2933
S100A9	-18.0271	1.19489e-72	2.92793e-70	-1.89038		CFI	17.6141	1.92178e-69	4.33449e-67	3.66765		NQO1	-5.57752	2.43965e-08	5.61091e-07	-3.81059		PRSS23	3.47947	0.000502403	0.00486661	4.01037		SLC12A5	-5.11989	3.05709e-07	5.63914e-06	-7.90526		GABRP	4.03435	5.47532e-05	0.000684777	28.2844
CITED4	-7.56421	3.90232e-14	1.04808e-12	-1.84435		HSPA6	4.24767	2.16007e-05	0.000239514	3.30404		CXCL14	-4.07607	4.58023e-05	0.000574642	-3.79433		CDH6	6.4291	1.28358e-10	4.1025e-09	3.99707		IGF2	-13.2428	4.9682e-40	1.97218e-36	-7.54157		THSD4	5.12404	2.99051e-07	5.54208e-06	28.2786
HTRA3	-3.37293	0.000743732	0.00620235	-1.82344		GSTT2B	8.36259	6.13568e-17	2.06059e-15	2.89025		TNNC1	-8.03993	8.98888e-16	6.1734e-14	-3.71685		CLDN6	7.58916	3.21974e-14	1.76048e-12	3.91131		PLA2G12B	-5.30732	1.11249e-07	2.22363e-06	-7.51875		SEMA3E	5.18216	2.1933e-07	4.15784e-06	28.2781
MYCN	-8.03606	9.27714e-16	2.83281e-14	-1.79992		KLKB1	11.5689	5.92226e-31	4.35352e-29	2.74208		EPO	-6.11257	9.80373e-10	2.76791e-08	-3.60081		SNAP25	3.80618	0.000141128	0.00157543	3.7271		AKR1D1	-3.51338	0.000442452	0.00463909	-7.36489		SCD5	4.73175	2.22587e-06	3.59472e-05	28.249
XRRA1	-7.43016	1.08463e-13	2.80309e-12	-1.67674		PF4	8.34913	6.87692e-17	2.29786e-15	2.70396		TNFSF12	-4.99891	5.76538e-07	1.06646e-05	-3.59601		SOX9	4.16651	3.09295e-05	0.000404407	3.69972		CLDN6	-7.63739	2.21664e-14	9.60607e-13	-7.17301		MACC1	4.5574	5.17897e-06	7.88284e-05	28.1069
CDK2AP1	-3.46752	0.00052528	0.00451331	-1.66224		TAL1	4.86044	1.17125e-06	1.55394e-05	2.66913		SPINK1	-12.7095	5.23473e-37	2.59747e-33	-3.56545		PDGFD	3.39614	0.000683441	0.00639856	3.6308		IGF2BP1	-4.90548	9.31977e-07	1.59464e-05	-7.1327		FAM134B	4.29588	1.74003e-05	0.0002427	28.0664
C1orf64	-5.33149	9.74105e-08	1.49528e-06	-1.59344		SLC51A	6.15612	7.45497e-10	1.4173e-08	2.61911		SLC39A11	-5.55314	2.80583e-08	6.38649e-07	-3.5579		ERICH5	7.69168	1.45219e-14	8.34583e-13	3.46124		DGAT2	-4.2992	1.71416e-05	0.000239597	-6.76748		SFTA2	3.65659	0.000255591	0.00282302	28.0285
ALOX5AP	-5.74353	9.27222e-09	1.58514e-07	-1.56589		LPA	5.2979	1.17142e-07	1.7654e-06	2.50513		NUDT8	-5.99515	2.03302e-09	5.46766e-08	-3.47847		SPHK1	4.87912	1.0656e-06	1.86672e-05	3.18667		AHSG	-10.9274	8.52247e-28	1.52391e-25	-6.74829		CXCL5	3.5113	0.000445921	0.00466806	27.9827
PRSS2	-3.71559	0.000202732	0.00189445	-1.55754		DONSON	17.4658	2.61159e-68	5.63423e-66	2.48822		NENF	-10.9716	5.23549e-28	3.14891e-25	-3.44281		CFH	4.98495	6.19788e-07	1.14009e-05	3.0602		KLB	-5.65166	1.58903e-08	3.5477e-07	-6.61575		AREG	3.38054	0.000723444	0.00721192	27.9692
BASP1	-9.67077	4.01352e-22	1.80227e-20	-1.55704		RP11-386G11.10	8.14767	3.70999e-16	1.18386e-14	2.47834		MALL	-4.43285	9.29944e-06	0.00013453	-3.41072		MXRA8	3.63644	0.000276437	0.00285173	3.04842		MT1H	-12.7095	5.23365e-37	7.41982e-34	-6.56844		ASPHD1	4.32494	1.52576e-05	0.000215233	27.9511
S100P	-7.7182	1.17985e-14	3.32164e-13	-1.54833		MT1HL1	23.0205	2.90564e-117	1.47875e-114	2.45889		NR2F1	-5.38623	7.19496e-08	1.55055e-06	-3.39091		SPP1	4.33957	1.42759e-05	0.00019912	2.95041		SERPINA11	-6.23968	4.38463e-10	1.16971e-08	-6.53999		SLC34A2	4.15059	3.31625e-05	0.000435324	27.9471
ATP8A2	-3.39223	0.000693272	0.0058267	-1.5477		CDHR5	4.70904	2.48882e-06	3.16047e-05	2.31775		BCAT1	-6.61495	3.71676e-11	1.28073e-09	-3.38399		SCGN	3.92053	8.83537e-05	0.00104322	2.83098		TSPAN7	-5.46133	4.72581e-08	9.99978e-07	-6.40367		NCAM1	3.65659	0.000255591	0.00282302	27.9419
F8A1	-6.41956	1.36665e-10	2.79354e-09	-1.53585		BAAT	4.38625	1.15321e-05	0.000132535	2.26065		GPHA2	-4.25316	2.10773e-05	0.000284587	-3.36737		PRG4	3.59879	0.000319698	0.0032507	2.75612		SPP2	-4.63794	3.51903e-06	5.50834e-05	-6.33771		SLC5A1	4.16512	3.11196e-05	0.000410679	27.9104
MROH8	-3.78513	0.000153631	0.0014667	-1.49477		RFESD	6.15049	7.72441e-10	1.46572e-08	2.24129		PSTPIP1	-4.49417	6.98418e-06	0.000103449	-3.31123		SLC44A3	6.08558	1.16067e-09	3.22196e-08	2.6621		SERPIND1	-10.345	4.40829e-25	5.7563e-23	-6.26722		ABCA2	3.94718	7.90782e-05	0.000962321	27.8035
LFNG	-4.10908	3.97231e-05	0.000422747	-1.49228		S100A4	14.9486	1.59011e-50	2.4092e-48	2.16046		NPW	-12.084	1.28251e-33	4.24255e-30	-3.30148		IGFALS	3.59808	0.000320572	0.00325625	2.59033		OLFML3	-5.25709	1.46352e-07	2.8647e-06	-6.20788		SCNN1A	3.93265	8.40155e-05	0.00101617	27.7997
UGT2B7	-4.95641	7.18082e-07	9.82232e-06	-1.47355		KANSL1-AS1	21.4918	1.85761e-102	7.84465e-100	2.00477		SLC25A33	-7.16586	7.72991e-13	3.33529e-11	-3.26039		FOS	8.58019	9.4718e-18	9.49476e-16	2.47146		SLCO1B1	-3.67942	0.000233762	0.00260804	-6.19678		ZG16B	3.48224	0.000497236	0.00512416	27.7815
BEX5	-14.4856	1.49502e-47	2.06064e-45	-1.45239		NPNT	3.2476	0.00116383	0.00926584	1.92842		PGP	-8.84819	8.89533e-19	1.07003e-16	-3.194		LAMA5	3.27942	0.0010402	0.00929999	2.43146		AL132709.8	-3.49054	0.000482039	0.00499088	-6.16156		EFNA5	3.80188	0.0001436	0.00166482	27.7132
RDH12	-7.24334	4.37777e-13	1.08342e-11	-1.43304		FOS	8.34072	7.38374e-17	2.45893e-15	1.91449		CTC-524C5.2	-3.93	8.49452e-05	0.00100837	-3.19008		ELF3	5.98426	2.17381e-09	5.8305e-08	2.40871		ARG1	-8.75884	1.97266e-18	1.32723e-16	-6.13436		TNFSF14	3.49677	0.000470927	0.00489113	27.7084
CTU1	-5.51577	3.47247e-08	5.56716e-07	-1.4079		APOA4	6.2539	4.00322e-10	7.8051e-09	1.89654		MXD4	-6.91799	4.58107e-12	1.77588e-10	-3.18157		BAAT	5.8808	4.08293e-09	1.03497e-07	2.35271		FXYD1	-10.3342	4.9338e-25	6.35883e-23	-6.10067		TRIM22	3.62753	0.000286142	0.00312911	27.6536
RP11-10A14.4	-4.37647	1.20615e-05	0.000138236	-1.36445		HSPA1B	24.428	8.61305e-132	5.18036e-129	1.87728		CA12	-3.68284	0.000230652	0.00243122	-3.1557		MFAP2	3.8997	9.63127e-05	0.0011225	2.11727		UPK3A	-3.85128	0.0001175	0.00138901	-6.08241		SYNPO	3.72924	0.00019206	0.00217953	27.6528
FRAT2	-7.94645	1.91934e-15	5.70286e-14	-1.36164		DNAJA4	4.0776	4.55036e-05	0.000479128	1.86909		CHCHD10	-12.8433	9.37978e-38	6.20566e-34	-2.96504		PKHD1	3.63762	0.00027517	0.00284013	2.11399		HGFAC	-3.47851	0.000504219	0.00519073	-6.07541		LTBP4	3.70018	0.000215447	0.00242003	27.6366
KLF2	-3.59345	0.00032633	0.00291494	-1.35427		TCP10L	3.34328	0.000827937	0.00681863	1.85911		COTL1	-11.2756	1.73284e-29	1.43306e-26	-2.94714		NEDD9	5.6843	1.31351e-08	3.11477e-07	2.1015		MTTP	-6.79864	1.0561e-11	3.37544e-10	-6.0571		SPNS2	3.55489	0.000378141	0.00402431	27.5977
FRAT1	-5.29959	1.16065e-07	1.75317e-06	-1.33845		CYP4F12	5.4085	6.35556e-08	9.96407e-07	1.8575		RP11-116D2.1	-9.55085	1.28635e-21	2.45494e-19	-2.9306		FAM171A1	3.69373	0.00022099	0.00234557	2.06212		SLC22A9	-5.83017	5.53727e-09	1.30994e-07	-6.031		TRPV6	3.40959	0.000650594	0.00654153	27.5592
SGIP1	-7.0031	2.50352e-12	5.83214e-11	-1.33668		FETUB	10.7293	7.41342e-27	4.30601e-25	1.85318		NPC1	-3.88999	0.000100248	0.00116086	-2.87458		STAT1	7.27974	3.34473e-13	1.53317e-11	2.05377		MASP2	-3.82596	0.000130263	0.00152175	-5.92452		LCN2	8.48798	2.10267e-17	1.28018e-15	6.81762
SOX18	-4.07337	4.6338e-05	0.000487396	-1.30325		HK1	5.32451	1.01224e-07	1.54784e-06	1.84022		ELOVL4	-3.80097	0.000144128	0.00160621	-2.84308		SGIP1	4.67575	2.92874e-06	4.64665e-05	2.03203		APOM	-10.2985	7.15496e-25	8.98808e-23	-5.90303		LGALS4	8.84456	9.18858e-19	6.42165e-17	6.48602
NME2	-6.68664	2.28349e-11	4.9479e-10	-1.26278		TFRC	9.22986	2.7099e-20	1.11589e-18	1.80864		USP18	-5.31639	1.05845e-07	2.20672e-06	-2.84006		ISYNA1	7.27879	3.36829e-13	1.53957e-11	2.03185		HULC	-10.9019	1.12871e-27	1.98253e-25	-5.80684		PDZK1IP1	7.3823	1.55576e-13	6.00755e-12	6.03734
TRIM61	-3.61622	0.000298934	0.00268838	-1.24853		MT1B	13.4315	3.95526e-41	4.56419e-39	1.76312		ENDOG	-4.24677	2.16875e-05	0.000291833	-2.81013		TSPAN12	5.03916	4.67575e-07	8.81332e-06	2.00655		BHMT	-3.82658	0.000129934	0.0015188	-5.78226		CITED4	7.28994	3.101e-13	1.15911e-11	5.92879
METRN	-11.2022	3.97651e-29	2.63086e-27	-1.19745		PIM1	5.88014	4.0991e-09	7.30988e-08	1.73801		RHBG	-4.67575	2.92874e-06	4.64665e-05	-2.77565		IER3	3.92787	8.57011e-05	0.00101613	2.00386		PRG4	-4.03186	5.53369e-05	0.000691641	-5.75911		BACE2	6.94103	3.89257e-12	1.30286e-10	5.8017
SLC9A3R2	-17.7639	1.3463e-70	3.14368e-68	-1.12441		EPOR	4.91439	8.90594e-07	1.20412e-05	1.71984		PFKM	-4.56306	5.04125e-06	7.64976e-05	-2.75174		CAV2	3.40868	0.000652769	0.00614036	1.95666		MXRA8	-3.47311	0.000514467	0.00527981	-5.75529		CFTR	8.05874	7.70843e-16	3.87334e-14	5.66274
FBXL6	-3.56852	0.000359	0.00318241	-1.09494		SLC1A2	4.30839	1.64449e-05	0.000186069	1.71456		GLRX5	-11.5812	5.13258e-31	6.79144e-28	-2.73575		CSPP1	4.90753	9.22303e-07	1.63738e-05	1.95509		RP11-6B4.1	-3.47477	0.000511293	0.00524995	-5.69302		WFDC2	7.96949	1.59331e-15	7.77001e-14	5.60698
TRNP1	-14.3239	1.5507e-46	2.10811e-44	-1.09407		MLLT3	3.27346	0.0010624	0.0085198	1.69211		C9orf40	-3.77848	0.000157786	0.00174179	-2.73083		GLIS3	4.5704	4.86788e-06	7.39798e-05	1.91634		ANGPTL3	-11.8916	1.30951e-32	8.66371e-30	-5.67249		FAM150B	6.1002	1.05935e-09	2.69219e-08	5.4908
RP11-706C16.7	-7.21216	5.50711e-13	1.35111e-11	-1.08524		LYL1	5.8852	3.97569e-09	7.11537e-08	1.6719		FBLN1	-7.25559	3.9992e-13	1.81224e-11	-2.71042		SYNE2	4.20226	2.64262e-05	0.000351076	1.9109		ARID3A	-5.81107	6.20751e-09	1.45979e-07	-5.65068		SLCO3A1	5.89575	3.72975e-09	8.98398e-08	5.48061
ZNF124	-3.3064	0.000945034	0.00769046	-1.08507		LECT2	11.4678	1.9137e-30	1.37123e-28	1.66772		FASN	-10.7566	5.51656e-27	2.8075e-24	-2.70284		PLGLB1	3.85803	0.000114304	0.00130386	1.86487		SMLR1	-8.49171	2.03615e-17	1.24349e-15	-5.60581		KRT7	11.8776	1.54663e-32	9.90243e-30	5.46211
BOLA2B	-5.13911	2.7604e-07	3.97306e-06	-1.05435		G6PC	5.41273	6.20726e-08	9.74697e-07	1.61683		LINC00665	-4.22688	2.36951e-05	0.000316488	-2.69224		FAM178B	6.70965	1.95092e-11	7.04036e-10	1.83036		F2	-10.4415	1.602e-25	2.20809e-23	-5.57046		NNMT	5.05119	4.39065e-07	7.90795e-06	5.42709
MAP2K2	-21.0977	8.35766e-99	3.31766e-96	-1.05167		LXN	5.60142	2.12603e-08	3.48451e-07	1.59762		MT1B	-5.33202	9.71272e-08	2.03998e-06	-2.68082		JUNB	5.94874	2.70207e-09	7.0753e-08	1.82197		LIPC	-12.1176	8.52338e-34	7.68964e-31	-5.45474		MUC6	4.74691	2.06551e-06	3.34937e-05	5.40659
SPTY2D1	-10.0298	1.12721e-23	5.49704e-22	-1.04132		GSTA1	33.5927	2.1424e-247	5.3153e-244	1.5972		GSR	-3.90183	9.54686e-05	0.00111462	-2.67989		TESC	4.08412	4.42434e-05	0.000556491	1.81808		PAQR9	-5.19856	2.0084e-07	3.84034e-06	-5.4183		ITGA3	5.30753	1.11122e-07	2.22334e-06	5.25319
RGMB-AS1	-6.79586	1.07665e-11	2.40105e-10	-1.03374		GLS2	5.45825	4.80862e-08	7.61704e-07	1.58685		ADH4	-8.23832	1.74638e-16	1.39766e-14	-2.67041		CD24	10.0632	8.03663e-24	2.27873e-21	1.78746		CNRIP1	-3.45962	0.000540944	0.00552297	-5.3462		RP11-473M20.16	7.19093	6.43511e-13	2.31804e-11	5.23469
FCF1	-6.39321	1.62437e-10	3.30162e-09	-1.0296		GC	31.0937	2.93448e-212	4.16026e-209	1.58616		PCTP	-5.83937	5.23995e-09	1.30821e-07	-2.66317		PLSCR4	3.25646	0.00112812	0.00999151	1.76104		PLPPR1	-4.59061	4.41944e-06	6.80505e-05	-5.31971		WLS	5.21392	1.84893e-07	3.55942e-06	5.09631
SPRY1	-11.1365	8.33371e-29	5.40547e-27	-1.01687		SLC2A1	5.62904	1.81212e-08	2.99974e-07	1.56258		TSR3	-7.23499	4.65559e-13	2.0765e-11	-2.65695		IL32	6.01598	1.78801e-09	4.83494e-08	1.72939		ECM2	-3.64414	0.000268289	0.00295505	-5.29757		LIMCH1	4.93994	7.81474e-07	1.35346e-05	5.09511
TIMM10	-23.6853	5.11063e-124	2.81766e-121	-1.01253		CLEC4M	3.85881	0.000113938	0.00111732	1.55131		BPIFB2	-4.98755	6.11495e-07	1.12902e-05	-2.6505		SOX4	8.35907	6.32165e-17	5.38507e-15	1.67102		SERPINF1	-12.6799	7.64623e-37	1.01175e-33	-5.23436		CH17-360D5.2	4.62175	3.8052e-06	5.92358e-05	5.07036
CCZ1	-9.96801	2.10399e-23	1.01359e-21	-1.00209		PPBP	5.89106	3.83718e-09	6.87989e-08	1.54913		VPS26B	-4.79294	1.64351e-06	2.75742e-05	-2.62408		RND3	3.7354	0.00018742	0.00203163	1.61483		SERPINA7	-4.16013	3.18062e-05	0.000419182	-5.20434		C1orf186	4.76351	1.90253e-06	3.11562e-05	5.02459
PHLDB3	-7.67341	1.67489e-14	4.66899e-13	-1.00001		ERMAP	5.57087	2.53476e-08	4.11702e-07	1.51166		AGMAT	-7.25393	4.04846e-13	1.83038e-11	-2.6209		BICC1	5.63766	1.72378e-08	4.03462e-07	1.58866		STEAP1	-7.46491	8.33562e-14	3.32888e-12	-5.17104		CCL28	5.75088	8.87819e-09	2.04188e-07	4.83806
						CH507-154B10.1	3.98809	6.66084e-05	0.000683064	1.50033		DEXI	-5.21199	1.86828e-07	3.7723e-06	-2.61859		MBNL2	4.65374	3.25971e-06	5.11049e-05	1.52692		TMEM82	-3.40005	0.000673742	0.00675375	-5.13773		SLFN13	4.3623	1.28704e-05	0.00018391	4.75612
						CYP4A11	11.9757	4.76263e-33	3.87412e-31	1.48622		HIST1H2BH	-5.85452	4.78393e-09	1.20192e-07	-2.61034		SLC12A2	3.53392	0.000409439	0.00404507	1.4923		PRAP1	-9.69743	3.09187e-22	3.05311e-20	-5.07769		GAS6	4.03041	5.56801e-05	0.000694618	4.72255
						SLCO1B3	7.57689	3.5393e-14	9.57059e-13	1.48452		CD4	-5.75343	8.74517e-09	2.10904e-07	-2.58882		PPP1R15A	4.13053	3.61933e-05	0.000466774	1.45254		PLG	-9.54633	1.34377e-21	1.25216e-19	-4.99005		GBP2	3.9999	6.33701e-05	0.000783657	4.70425
						IL32	8.20115	2.3809e-16	7.64661e-15	1.4814		MVD	-10.5672	4.22904e-26	1.80859e-23	-2.57245		VIM	6.68905	2.2462e-11	8.01846e-10	1.42501		PDE3B	-3.60097	0.000317037	0.00343106	-4.94652		ITGB4	4.01546	5.9329e-05	0.000735976	4.69915
						FAM215B	3.33778	0.000844496	0.00694347	1.47452		TOMM40	-7.42297	1.14524e-13	5.66453e-12	-2.56632		GADD45B	4.16912	3.05783e-05	0.000400342	1.40087		RP4-710M16.2	-3.4179	0.000631069	0.00636779	-4.92497		GALNT3	3.79462	0.00014787	0.00171033	4.63235
						FMO1	11.8893	1.34487e-32	1.07201e-30	1.46464		GPX8	-4.76738	1.86641e-06	3.09995e-05	-2.55353		CYP3A5	3.52445	0.000424356	0.00417168	1.37671		SLCO1B3	-4.53893	5.654e-06	8.57301e-05	-4.8699		TMPRSS2	3.75186	0.000175526	0.00200106	4.61866
						SLC22A7	10.331	5.10365e-25	2.67275e-23	1.46366		CENPV	-8.19121	2.58607e-16	2.00501e-14	-2.54897		EGR1	3.54908	0.000386586	0.00385189	1.3683		SLC38A4	-5.63983	1.70216e-08	3.78326e-07	-4.7807		SCRN1	3.61965	0.000295006	0.00321366	4.53903
						NR1I3	5.69311	1.24747e-08	2.10363e-07	1.43949		VWCE	-4.34455	1.39564e-05	0.000195075	-2.52834		SULT1C4	4.19895	2.6816e-05	0.000355778	1.3626		CDO1	-4.91337	8.9524e-07	1.53709e-05	-4.7785		CSF1	3.56257	0.000367246	0.00392943	4.52646
						SERPINI1	11.3079	1.19979e-29	8.23992e-28	1.43315		SLC35D1	-6.53067	6.54767e-11	2.17685e-09	-2.52792		ZBTB20	5.99775	2.00069e-09	5.39534e-08	1.3595		SERPINC1	-7.4811	7.37029e-14	2.97328e-12	-4.76282		C6orf141	3.41686	0.000633479	0.00638563	4.5082
						PPP1R15A	5.08802	3.61831e-07	5.12973e-06	1.41031		LSS	-9.46302	2.9918e-21	5.49827e-19	-2.51405		TNFRSF12A	6.06877	1.28889e-09	3.55305e-08	1.34251		CPVL	-3.59349	0.000326274	0.0035195	-4.75422		CXCL2	8.19262	2.55606e-16	1.3786e-14	4.45018
						FECH	10.3081	6.4767e-25	3.33895e-23	1.40765		UBN1	-4.64877	3.33927e-06	5.22284e-05	-2.51183		ONECUT1	3.34453	0.000824232	0.00754931	1.3106		FABP1	-11.004	3.65454e-28	6.84296e-26	-4.72955		ANXA8L1	3.35854	0.000783567	0.00772974	4.43553
						C1R	6.07802	1.21675e-09	2.27402e-08	1.39352		HS3ST3B1	-8.12303	4.54688e-16	3.34246e-14	-2.50347		CPM	4.58413	4.55872e-06	6.96547e-05	1.28773		SERPINF2	-11.4771	1.72044e-30	5.08228e-28	-4.70403		B3GALT5	3.35646	0.000789473	0.00776484	4.40324
						GYLTL1B	4.24051	2.23013e-05	0.000246869	1.36852		ENC1	-4.83745	1.31513e-06	2.2639e-05	-2.49584		GCA	4.45014	8.58163e-06	0.000124782	1.24855		PEG3	-4.08354	4.43541e-05	0.00056432	-4.69826		VNN1	4.49576	6.93223e-06	0.000103608	4.37969
						HSPA1A	26.0456	1.50962e-149	1.15242e-146	1.366		SLC25A42	-3.91154	9.17112e-05	0.00107709	-2.46265		LOXL4	3.43425	0.000594188	0.0056428	1.21522		TFR2	-7.53714	4.80385e-14	1.99054e-12	-4.68832		VTCN1	4.83554	1.32788e-06	2.2185e-05	4.35513
						CNRIP1	4.90088	9.54101e-07	1.28474e-05	1.36135		HMGA2	-6.87206	6.32822e-12	2.40618e-10	-2.45482		KLF6	6.02663	1.67409e-09	4.53927e-08	1.2112		F10	-10.2888	7.91812e-25	9.88421e-23	-4.67952		IL18	4.73009	2.24415e-06	3.61836e-05	4.32218
						CFB	7.51205	5.82091e-14	1.54871e-12	1.35944		MVK	-6.07895	1.20968e-09	3.34864e-08	-2.44952		ANXA4	6.36992	1.8913e-10	5.87457e-09	1.18629		AMDHD1	-3.33716	0.000846403	0.00827965	-4.67192		NPAS2	3.3384	0.000842618	0.00824669	4.30282
						C3	20.0546	1.84176e-89	5.89601e-87	1.35644		CHPT1	-9.88277	4.94464e-23	1.19684e-20	-2.43427		ARID5B	3.50267	0.000460614	0.00450136	1.11929		APOC2	-8.10399	5.31859e-16	2.76344e-14	-4.66187		TNFAIP2	7.40264	1.33501e-13	5.21599e-12	4.25659
						ZFP36	12.0058	3.31304e-33	2.70606e-31	1.3368		COG1	-4.48565	7.26929e-06	0.000107352	-2.43027		MAP1LC3A	3.69917	0.000216303	0.00230568	1.08865		RBP2	-3.29481	0.000984868	0.00947995	-4.65729		CXCL1	7.52095	5.43789e-14	2.2346e-12	4.24899
						PHKG1	4.70749	2.50789e-06	3.17656e-05	1.33467		CDK1	-3.84809	0.000119044	0.00134862	-2.40983		YPEL2	3.31091	0.000929937	0.00839354	1.07455		UGT2B4	-5.42729	5.72161e-08	1.1954e-06	-4.65478		CLDN4	9.36637	7.50688e-21	6.56373e-19	4.22467
						ADH4	17.9189	8.39788e-72	2.0327e-69	1.32665		AMN	-11.237	2.68456e-29	2.13133e-26	-2.39863		ELOVL2	3.4423	0.000576784	0.00550121	1.07072		ITIH1	-9.87863	5.15322e-23	5.46958e-21	-4.65222		CCL2	5.53273	3.15284e-08	6.8316e-07	4.21283
						ACSL5	3.94127	8.10515e-05	0.000817019	1.32344		EBPL	-10.6555	1.64335e-26	7.95544e-24	-2.37347		JUN	7.42889	1.09515e-13	5.44776e-12	1.0672		CTD-3080P12.3	-4.13855	3.49512e-05	0.000456089	-4.61341		CXCL8	6.70524	2.01076e-11	6.24564e-10	4.17284
						CCND3	4.46868	7.87034e-06	9.33157e-05	1.32316		PRADC1	-7.03423	2.00365e-12	8.23362e-11	-2.36951		IER2	3.69657	0.000218533	0.0023257	1.04319		MEG3	-11.7284	9.11557e-32	4.41283e-29	-4.59356		PLK3	4.60805	4.06465e-06	6.30275e-05	4.06084
						PCK1	13.3969	6.30306e-41	7.14876e-39	1.31963		CPN2	-5.36114	8.26993e-08	1.76877e-06	-2.36678		BTG2	4.27044	1.95084e-05	0.000265207	1.00679		F12	-6.48315	8.98272e-11	2.61038e-09	-4.49712		CXCL6	9.2134	3.15956e-20	2.51851e-18	4.01312
						BTG2	9.7374	2.08825e-22	9.48457e-21	1.27373		ZNF275	-3.84383	0.000121131	0.00136992	-2.36298								QPRT	-10.6402	1.93776e-26	2.91368e-24	-4.47314		TC2N	4.38804	1.14379e-05	0.000164627	3.96965
						BHLHE40	5.50356	3.72201e-08	5.95282e-07	1.2619		LRRC1	-4.05264	5.06436e-05	0.000628234	-2.35953								ENPP1	-6.22474	4.82364e-10	1.27994e-08	-4.46879		PRSS22	4.47147	7.76822e-06	0.000114805	3.95986
						TANGO2	3.46814	0.000524065	0.00450482	1.25875		KRT6C	-5.82374	5.75444e-09	1.41705e-07	-2.3413								CHST13	-4.4777	7.54512e-06	0.000111674	-4.45948		PPP1R13L	4.68443	2.80738e-06	4.4684e-05	3.95679
						SLC6A12	3.92187	8.7865e-05	0.000879892	1.25834		MARCH1	-7.68339	1.54933e-14	8.8365e-13	-2.34056								CPS1	-4.25997	2.04454e-05	0.000281415	-4.44624		LINC00342	4.06756	4.75077e-05	0.00060136	3.95368
						DUSP1	13.6592	1.77946e-42	2.14053e-40	1.25607		ECI1	-8.88512	6.38526e-19	7.97074e-17	-2.33458								COL5A2	-5.78077	7.43616e-09	1.72422e-07	-4.44024		BIRC3	7.42174	1.15593e-13	4.55217e-12	3.95096
						ASPG	7.15588	8.31403e-13	2.0075e-11	1.24851		CTNNBIP1	-6.31476	2.70589e-10	8.17451e-09	-2.33343								GLYATL1	-4.0933	4.25279e-05	0.000542128	-4.43414		TMC4	4.45072	8.55836e-06	0.000125548	3.88452
						MTRNR2L12	8.75749	1.99653e-18	7.2844e-17	1.24817		TOM1	-5.27236	1.34682e-07	2.77588e-06	-2.32886								HRG	-4.54931	5.38223e-06	8.17341e-05	-4.41498		CRP	7.30218	2.83135e-13	1.06433e-11	3.85606
						CETP	3.34598	0.000819924	0.00676105	1.18313		CRLS1	-8.89696	5.73993e-19	7.25644e-17	-2.32053								UBE2C	-5.26539	1.3989e-07	2.74905e-06	-4.3769		ST14	5.58836	2.29228e-08	5.04964e-07	3.80411
						SLCO1B1	3.64327	0.000269192	0.00244303	1.1805		NAT8	-8.23548	1.78832e-16	1.42549e-14	-2.31913								HMGCS2	-8.58013	9.47637e-18	5.95212e-16	-4.3535		MLPH	4.07836	4.53555e-05	0.000575954	3.78326
						GSTA2	18.9382	5.52431e-80	1.63651e-77	1.1723		SLC22A18	-8.4978	1.93217e-17	1.83492e-15	-2.318								VCAM1	-5.73759	9.60317e-09	2.19085e-07	-4.33009		TSPAN15	4.09662	4.19226e-05	0.0005351	3.78301
						BHMT	15.6693	2.45401e-55	4.42792e-53	1.17137		PSAT1	-9.73173	2.20814e-22	4.92439e-20	-2.31528								ELOVL2	-6.34844	2.17505e-10	6.08033e-09	-4.30041		HLA-DQB1	4.55657	5.19947e-06	7.90798e-05	3.72178
						TRIM8	4.53674	5.71302e-06	6.90573e-05	1.13528		HFE2	-8.20802	2.24862e-16	1.76406e-14	-2.30862								BEX1	-12.2295	2.16372e-34	2.14728e-31	-4.27341		CCDC64B	5.35423	8.59222e-08	1.74196e-06	3.70126
						PYROXD2	4.29329	1.76043e-05	0.000198078	1.13266		MT1A	-7.59224	3.14415e-14	1.72868e-12	-2.30553								ADH1A	-6.48772	8.71473e-11	2.53994e-09	-4.26263		FLRT2	3.60512	0.000312012	0.00337852	3.68994
						MYL9	3.56637	0.00036196	0.00320294	1.12872		FADS2	-11.2933	1.41602e-29	1.22196e-26	-2.30472								CYP3A7	-8.51953	1.60209e-17	9.96811e-16	-4.23955		ARRDC2	6.25359	4.01128e-10	1.07589e-08	3.68843
						CAPG	10.9549	6.29807e-28	3.91862e-26	1.12493		ICAM3	-7.33585	2.20326e-13	1.03626e-11	-2.30076								SLC39A5	-7.57762	3.51963e-14	1.48003e-12	-4.22632		LGALS3	7.58509	3.32261e-14	1.40313e-12	3.67563
						ENPP7	3.70877	0.000208271	0.00194074	1.11846		SRM	-9.4803	2.53551e-21	4.70326e-19	-2.29914								FST	-5.87811	4.14974e-09	9.93535e-08	-4.20374		AC159540.1	4.53603	5.73243e-06	8.67866e-05	3.67305
						BEST1	3.95076	7.79026e-05	0.000789689	1.11626		SOWAHC	-3.56423	0.000364929	0.00365445	-2.2968								CDC20	-3.3795	0.000726181	0.00723193	-4.11554		LAMC2	3.4893	0.00048429	0.00500635	3.66805
						UCP2	7.4505	9.29877e-14	2.42845e-12	1.11343		SLC25A1	-10.9557	6.23881e-28	3.642e-25	-2.29048								SGIP1	-5.35693	8.46493e-08	1.71967e-06	-4.11476		AQP1	8.86179	7.87382e-19	5.52225e-17	3.63933
						UGT2B10	8.3484	6.91933e-17	2.30815e-15	1.1125		GTPBP6	-5.33368	9.62445e-08	2.02358e-06	-2.28165								PF4	-5.78263	7.35402e-09	1.70717e-07	-4.07965		CLDN10	7.98215	1.43805e-15	7.03014e-14	3.61246
						SLC25A37	10.7572	5.48354e-27	3.22004e-25	1.10289		TOP2A	-4.11822	3.81817e-05	0.000487351	-2.27154								IGFBP2	-7.3906	1.46163e-13	5.66611e-12	-4.04112		DEFB1	12.6473	1.15817e-36	1.35219e-33	3.60498
						RHBG	8.79823	1.38986e-18	5.09908e-17	1.09424		FAM50A	-5.20725	1.91657e-07	3.86194e-06	-2.26997								SMOC1	-3.46169	0.00053679	0.00548903	-4.04102		RASD1	4.12817	3.65663e-05	0.000474048	3.58518
						ECHDC3	3.33576	0.000850665	0.00698841	1.09055		AGFG2	-5.05313	4.34628e-07	8.21571e-06	-2.2592								GGH	-9.26674	1.91917e-20	1.56114e-18	-4.0292		FGFR1	3.39922	0.000675791	0.00677087	3.55872
						DIO1	9.3886	6.08057e-21	2.58431e-19	1.08181		IL17RE	-3.66319	0.000249096	0.0026035	-2.25919								SNAP25-AS1	-4.22904	2.34687e-05	0.000319264	-4.01383		FADS3	3.32657	0.000879217	0.00856686	3.55826
						ACVR2B	10.2743	9.20036e-25	4.64653e-23	1.07185		ODC1	-12.5092	6.64544e-36	2.63797e-32	-2.25221								CD7	-4.22904	2.34687e-05	0.000319264	-4.01323		CLDN7	7.21293	5.47597e-13	1.9906e-11	3.54388
						FMO5	9.10357	8.7411e-20	3.46294e-18	1.06829		HNF4A	-7.89954	2.79934e-15	1.77512e-13	-2.25075								HPX	-8.22645	1.92844e-16	1.05443e-14	-4.01138		MUC20	3.34982	0.000808648	0.00794163	3.47436
						KCNJ8	4.59437	4.34051e-06	5.32779e-05	1.0627		LRP3	-3.91438	9.06381e-05	0.0010668	-2.24741								TF	-11.7106	1.12535e-31	4.96355e-29	-3.99563		NFIX	3.36144	0.000775369	0.00766029	3.46621
						TUBB6	4.53503	5.75956e-06	6.95351e-05	1.05768		PDXK	-6.66112	2.71755e-11	9.56348e-10	-2.23597								MT1G	-12.8208	1.254e-37	1.91457e-34	-3.96908		MGLL	5.24028	1.60335e-07	3.11687e-06	3.41103
						PRAP1	31.7536	2.83602e-221	4.69078e-218	1.05037		STARD4	-7.46464	8.35302e-14	4.25105e-12	-2.22087								AGXT	-4.96111	7.00918e-07	1.22033e-05	-3.95865		RIC3	5.43289	5.54473e-08	1.16211e-06	3.40219
						UROC1	7.23561	4.63449e-13	1.14552e-11	1.02655		SAC3D1	-4.3642	1.27591e-05	0.000179605	-2.20868								C2orf82	-4.10015	4.12885e-05	0.000528025	-3.88184		MYO10	5.24443	1.56767e-07	3.05349e-06	3.37516
						HGFAC	12.5254	5.42066e-36	5.02753e-34	1.0258		PTMS	-11.585	4.91067e-31	6.79144e-28	-2.20867								A1BG	-7.40555	1.3061e-13	5.1131e-12	-3.8481		SCTR	3.99824	6.38162e-05	0.000788192	3.35421
						PHYHD1	7.65087	1.99631e-14	5.50315e-13	1.02436		AACS	-4.76951	1.84677e-06	3.07506e-05	-2.20469								SMIM1	-7.43772	1.02438e-13	4.05017e-12	-3.84553		ARL4C	6.18136	6.35529e-10	1.66411e-08	3.25254
						FBXO2	5.34889	8.84936e-08	1.36368e-06	1.02073		C8orf82	-6.09269	1.11031e-09	3.10387e-08	-2.19787								IGFBP1	-3.76743	0.000164937	0.00188576	-3.81255		ANKRD36C	6.67784	2.42487e-11	7.49671e-10	3.23495
						FAM118A	8.35582	6.49802e-17	2.17492e-15	1.00338		FADS1	-11.6972	1.31728e-31	2.37685e-28	-2.19619								SNTB1	-3.58249	0.000340331	0.00365524	-3.7666		BCO2	4.84218	1.28424e-06	2.15466e-05	3.22638
												SOAT2	-8.05508	7.94247e-16	5.51197e-14	-2.19447								AGTR1	-6.38684	1.69347e-10	4.78121e-09	-3.75462		USH1C	3.36103	0.000776535	0.007668	3.1272
												SLC16A10	-3.28155	0.00103238	0.00923416	-2.19381								CNGA1	-3.57834	0.000345781	0.00371177	-3.71952		ITGA2	3.59557	0.000323683	0.00349535	3.0681
												FAM173A	-8.45306	2.83778e-17	2.62505e-15	-2.18382								ASGR1	-7.51659	5.6222e-14	2.30081e-12	-3.71397		PIM3	4.82204	1.42095e-06	2.36206e-05	3.04628
												SLC13A5	-10.4105	2.22099e-25	8.01494e-23	-2.17493								HIST1H2AE	-3.97125	7.14954e-05	0.000877034	-3.70272		RP11-532F12.5	3.28734	0.00101138	0.00969283	3.04449
												GLYCTK	-8.1673	3.15364e-16	2.39822e-14	-2.1559								NREP	-10.7628	5.15574e-27	8.12152e-25	-3.69453		C15orf52	4.27927	1.87505e-05	0.000260069	3.04163
												AFG3L2	-4.63551	3.56062e-06	5.54283e-05	-2.14294								APOH	-12.8256	1.17911e-37	1.91457e-34	-3.68853		KLF5	5.46714	4.57351e-08	9.70856e-07	3.01112
												GCAT	-7.73121	1.06526e-14	6.274e-13	-2.13944								APOA1	-12.0703	1.51652e-33	1.204e-30	-3.6743		RAB11FIP1	6.34076	2.2863e-10	6.36443e-09	2.99422
												BGN	-3.3701	0.000751423	0.00695627	-2.13903								GPX7	-7.81963	5.29783e-15	2.45108e-13	-3.65876		C6orf132	3.98329	6.79671e-05	0.000836856	2.97737
												C19orf24	-8.10243	5.3871e-16	3.931e-14	-2.13686								KNG1	-6.5477	5.84295e-11	1.74131e-09	-3.63188		PHLDA2	4.01775	5.87572e-05	0.000729795	2.97697
												SLC23A1	-3.56588	0.000362631	0.0036351	-2.12908								RP11-11N9.4	-6.29634	3.04745e-10	8.33137e-09	-3.59848		IER5L	3.66905	0.000243458	0.00269952	2.90714
												NT5DC2	-6.12607	9.00774e-10	2.55408e-08	-2.12868								ACADSB	-7.45848	8.75288e-14	3.4885e-12	-3.58679		RDH13	3.30706	0.000942806	0.00911487	2.90312
												PXMP4	-3.33908	0.00084056	0.0076635	-2.12561								APOA2	-12.8241	1.20142e-37	1.91457e-34	-3.54928		PLPP2	6.23138	4.62347e-10	1.23177e-08	2.89343
												CITED2	-7.86071	3.8195e-15	2.39904e-13	-2.12287								PEG10	-6.25089	4.08121e-10	1.09317e-08	-3.51294		CDKN1A	5.1969	2.02642e-07	3.86734e-06	2.86353
												ALDH1L1	-7.2608	3.84817e-13	1.74779e-11	-2.12186								HPN	-9.5318	1.54583e-21	1.43373e-19	-3.51018		IGFBP7	4.41689	1.00133e-05	0.000145494	2.85179
												PAQR9-AS1	-6.58039	4.6923e-11	1.58659e-09	-2.11644								PTTG1	-3.38946	0.0007003	0.00700229	-3.48107		CRIP2	5.74714	9.07653e-09	2.08267e-07	2.83113
												CA5A	-4.71813	2.38019e-06	3.85964e-05	-2.11269								LEPR	-4.45611	8.34584e-06	0.000122702	-3.43043		CEBPB	7.60875	2.7676e-14	1.18132e-12	2.81295
												ZG16	-4.37248	1.22842e-05	0.000173659	-2.1065								TGFBI	-7.32543	2.38134e-13	9.03725e-12	-3.41807		TMEM54	4.13709	3.51732e-05	0.000458684	2.8101
												BRI3	-10.5975	3.06019e-26	1.37387e-23	-2.09893								A2M	-9.52765	1.6089e-21	1.48528e-19	-3.41368		APOL6	3.75705	0.000171927	0.00196341	2.79302
												XPOT	-3.78582	0.000153201	0.001694	-2.09589								C8B	-4.86065	1.17001e-06	1.97469e-05	-3.40216		SLC25A29	4.16885	3.06139e-05	0.000404813	2.79
												TMEM243	-3.68899	0.000225143	0.00238074	-2.09439								HIST1H2BC	-3.36393	0.000768405	0.00760285	-3.3913		PRSS8	4.76268	1.91037e-06	3.12332e-05	2.77921
												SULT1C2	-5.45749	4.82901e-08	1.05791e-06	-2.09232								FADS2	-3.58747	0.000333897	0.00359197	-3.38145		PLLP	4.26163	2.02941e-05	0.000279914	2.7728
												TAF10	-6.547	5.87027e-11	1.97125e-09	-2.09201								TM4SF5	-5.81916	5.91427e-09	1.39746e-07	-3.33422		EPHB6	3.63335	0.00027977	0.00307128	2.7429
												LPIN1	-4.55217	5.30946e-06	8.02606e-05	-2.09063								FEN1	-3.34567	0.000820851	0.00804953	-3.28841		ABCB1	6.34201	2.26789e-10	6.32205e-09	2.7416
												GLTPD2	-7.60266	2.90106e-14	1.60391e-12	-2.08972								GPAM	-5.56034	2.69256e-08	5.86628e-07	-3.275		TGFB2	3.45505	0.000550189	0.00560871	2.73428
												KANSL1-AS1	-6.9464	3.74734e-12	1.48458e-10	-2.08022								RP11-297L17.2	-8.8319	1.02909e-18	7.14175e-17	-3.24825		SHROOM3	5.25335	1.49354e-07	2.92057e-06	2.72434
												DDC	-7.93079	2.17754e-15	1.39419e-13	-2.07851								MFAP2	-4.17632	2.96259e-05	0.000394111	-3.242		FAM129B	4.11115	3.93695e-05	0.000506748	2.68972
												FKBP10	-7.21605	5.35188e-13	2.36054e-11	-2.07747								DPP4	-3.63853	0.000274194	0.0030134	-3.23676		TSPO	7.95039	1.85919e-15	9.00028e-14	2.68588
												PCSK6	-6.98357	2.8778e-12	1.16331e-10	-2.07653								C2	-7.81257	5.60316e-15	2.58631e-13	-3.21989		EHF	5.74361	9.2678e-09	2.11921e-07	2.64165
												TBX3	-3.84004	0.000123015	0.00138965	-2.07464								SNHG23	-5.65768	1.53431e-08	3.43326e-07	-3.21103		ITGB8	4.66824	3.03789e-06	4.81213e-05	2.64031
												NUAK1	-3.5325	0.000411645	0.00406484	-2.07373								TTR	-13.3899	6.92456e-41	3.43597e-37	-3.17306		RP11-65I12.1	4.107	4.00835e-05	0.000514603	2.63738
												LGALS2	-10.361	3.73041e-25	1.32217e-22	-2.07132								LOXL4	-4.96858	6.74445e-07	1.17838e-05	-3.17115		NTN4	3.9451	7.97664e-05	0.000968912	2.63598
												ELOVL6	-9.55133	1.28048e-21	2.45494e-19	-2.06874								SLC38A3	-3.50445	0.000457551	0.00477219	-3.16616		MMP14	6.30299	2.91963e-10	8.00397e-09	2.61673
												DDIT4	-7.39077	1.4598e-13	7.04966e-12	-2.06611								RAB11B-AS1	-4.9362	7.96586e-07	1.37843e-05	-3.16314		SLC4A4	6.98358	2.87756e-12	9.83025e-11	2.59746
												PYCR1	-6.29155	3.14303e-10	9.40919e-09	-2.06027								DNAJC12	-3.96752	7.26252e-05	0.000889244	-3.15918		MTCL1	3.84049	0.000122789	0.00144379	2.54969
												BRI3BP	-3.71764	0.000201093	0.00216096	-2.04851								BHMT2	-3.35293	0.000799606	0.00786062	-3.15351		RUNX1	4.19749	2.69884e-05	0.000362181	2.54324
												TRIM24	-8.14481	3.79877e-16	2.82389e-14	-2.04609								GSTA4	-6.59253	4.32382e-11	1.30226e-09	-3.14346		TINAGL1	4.93018	8.21527e-07	1.41665e-05	2.5391
												DGAT1	-5.02874	4.937e-07	9.26178e-06	-2.04571								RP3-512B11.3	-4.13377	3.56855e-05	0.00046445	-3.13532		ABCC3	9.16587	4.91497e-20	3.87112e-18	2.53097
												NFS1	-3.69302	0.000221608	0.00234962	-2.02356								PLGLB1	-4.36873	1.2497e-05	0.000178962	-3.13389		PER1	3.49469	0.000474604	0.00492417	2.51695
												HTT	-3.39306	0.000691166	0.0064587	-2.02111								FUOM	-4.1703	3.04194e-05	0.000402777	-3.12434		PRKCA	4.00114	6.30374e-05	0.000780029	2.49358
												STEAP2	-5.01501	5.30297e-07	9.92956e-06	-2.01712								APOC1	-12.8322	1.08224e-37	1.91457e-34	-3.12401		HOMER2	5.95636	2.57916e-09	6.29657e-08	2.47942
												ANXA6	-9.34488	9.19925e-21	1.50898e-18	-2.01402								CIDEB	-3.50071	0.000464013	0.00483197	-3.11961		GSR	3.43118	0.000600959	0.00609807	2.45986
												CEBPB	-5.2591	1.44762e-07	2.97129e-06	-2.01068								ALDOB	-9.55027	1.29359e-21	1.21109e-19	-3.11573		CXCL3	3.92476	8.68162e-05	0.00104686	2.44778
												ASPDH	-7.50512	6.13725e-14	3.20558e-12	-2.00938								ADH6	-4.41211	1.02367e-05	0.000148631	-3.1034		CTBP2	5.10827	3.25123e-07	5.9475e-06	2.43129
												PDLIM2	-4.94494	7.61686e-07	1.37436e-05	-2.00624								PCCB	-4.84155	1.28827e-06	2.15596e-05	-3.09877		SEZ6L2	4.66534	3.08114e-06	4.86898e-05	2.42173
												TSPAN18	-5.51928	3.40382e-08	7.65974e-07	-1.99798								CRYL1	-6.07695	1.22487e-09	3.09697e-08	-3.09615		KLF9	3.41126	0.000646645	0.00650842	2.41356
												DCDC1	-3.29741	0.000975797	0.00878749	-1.99771								ATF5	-3.98827	6.65559e-05	0.000819989	-3.07346		IQGAP1	4.90943	9.1343e-07	1.56696e-05	2.40181
												GPD1	-3.8907	9.99547e-05	0.00115814	-1.99414								FADS1	-4.2498	2.13962e-05	0.000293079	-3.06521		VCAN	4.37828	1.1962e-05	0.00017192	2.39787
												ATPAF1	-7.57259	3.65848e-14	1.97319e-12	-1.99279								AGMO	-3.34629	0.000819009	0.00803544	-3.05087		RASEF	3.78154	0.000155859	0.00179333	2.39705
												LINC01146	-4.12342	3.73281e-05	0.00047892	-1.97888								TM7SF2	-8.42488	3.61128e-17	2.17202e-15	-3.04647		UBALD2	4.13315	3.57824e-05	0.000465406	2.35331
												ORAI3	-6.83607	8.13938e-12	3.05967e-10	-1.97423								ITIH2	-12.9877	1.43721e-38	3.56572e-35	-3.03586		CEBPD	7.09317	1.31074e-12	4.5964e-11	2.32652
												PPP1R14B	-6.85951	6.9097e-12	2.61226e-10	-1.96901								ROBO1	-4.8345	1.33482e-06	2.22635e-05	-3.03107		SLC4A7	3.4069	0.00065706	0.00659986	2.29249
												ACSS2	-7.3117	2.63789e-13	1.22329e-11	-1.96586								SORD	-7.85575	3.97397e-15	1.86908e-13	-3.01459		LYPD6B	3.70558	0.000210911	0.00237985	2.28875
												GSTA2	-8.32308	8.57059e-17	7.11753e-15	-1.95384								GAS2	-3.67071	0.000241881	0.00268505	-3.01312		THBS1	4.11115	3.93695e-05	0.000506748	2.28339
												CD14	-5.57066	2.53777e-08	5.82983e-07	-1.95382								FABP5	-6.44683	1.14216e-10	3.26182e-09	-3.00853		TRIOBP	5.20126	1.97946e-07	3.7923e-06	2.27112
												ACBD3	-5.96177	2.49527e-09	6.56846e-08	-1.95294								CKS2	-7.19737	6.13872e-13	2.21933e-11	-2.99421		CASP4	4.50385	6.67322e-06	9.98869e-05	2.26577
												SCD	-12.0445	2.07308e-33	5.87808e-30	-1.95168								GALK1	-5.81439	6.08553e-09	1.43451e-07	-2.99414		RNU12	-203.572	0	0	2.25871
												ARID5A	-3.45935	0.000541484	0.00520202	-1.94664								ELOVL6	-3.3714	0.000747861	0.00742177	-2.99136		CRYAB	4.17612	2.96529e-05	0.000394207	2.24855
												MPDZ	-7.05128	1.77285e-12	7.34604e-11	-1.94534								PON1	-3.53683	0.000404961	0.00427991	-2.98598		TXNIP	6.72952	1.70219e-11	5.32887e-10	2.23519
												CPVL	-7.04654	1.83421e-12	7.58444e-11	-1.94445								NIPSNAP1	-9.6061	7.53462e-22	7.18976e-20	-2.98543		NFIB	6.93003	4.20759e-12	1.39887e-10	2.22566
												TFDP1	-5.24987	1.52209e-07	3.11127e-06	-1.94205								SCARB1	-5.23239	1.67332e-07	3.24653e-06	-2.96051		IFI16	3.55966	0.000371333	0.00396889	2.2223
												CTSF	-5.56285	2.65409e-08	6.06894e-07	-1.94189								MT1X	-9.74289	1.97853e-22	1.97336e-20	-2.95303		UNC13D	3.29295	0.000991435	0.00953854	2.21294
												GCDH	-7.00677	2.43888e-12	9.9398e-11	-1.93682								MT1F	-12.9563	2.16335e-38	4.7709e-35	-2.95032		AGRN	6.68511	2.30757e-11	7.1452e-10	2.19186
												PSPH	-7.11543	1.11561e-12	4.7193e-11	-1.93538								MDK	-11.3907	4.65192e-30	1.21489e-27	-2.94813		LLGL2	5.40259	6.56854e-08	1.35805e-06	2.17342
												SREBF2	-6.47977	9.18637e-11	2.98414e-09	-1.93436								MRPS6	-8.68184	3.89426e-18	2.55093e-16	-2.9432		FAM102A	3.74148	0.000182937	0.00207957	2.1717
												CYP4F3	-8.16115	3.31861e-16	2.51404e-14	-1.93215								OAT	-4.9939	5.91709e-07	1.04486e-05	-2.92476		NENF	4.6589	3.17902e-06	5.00771e-05	2.15883
												IGFBP3	-4.18522	2.84896e-05	0.000375972	-1.93179								CCDC28B	-4.65558	3.2307e-06	5.08508e-05	-2.90182		ZBTB7A	4.94181	7.74022e-07	1.34173e-05	2.14416
												TYMS	-6.05244	1.42669e-09	3.91658e-08	-1.93107								MT1M	-8.42425	3.63053e-17	2.177e-15	-2.88002		INF2	4.13979	3.4762e-05	0.000453918	2.14179
												ACOX2	-7.13911	9.3938e-13	4.00964e-11	-1.93075								CYP2J2	-3.67195	0.000240705	0.00267498	-2.86002		ACSS1	3.29212	0.000994366	0.00955285	2.09947
												PSIP1	-5.36019	8.3134e-08	1.77424e-06	-1.92756								ITIH3	-4.64188	3.45251e-06	5.40848e-05	-2.84853		MCAM	3.9341	8.35089e-05	0.00101066	2.07327
												PCSK9	-6.84057	7.88783e-12	2.97074e-10	-1.92587								SESN3	-4.11924	3.80117e-05	0.000490863	-2.82592		APCS	7.19218	6.37667e-13	2.30117e-11	2.07222
												GOLT1A	-9.94527	2.6445e-23	6.72925e-21	-1.92504								RAB34	-6.5313	6.51996e-11	1.92859e-09	-2.82412		YBX3	6.27725	3.44614e-10	9.34413e-09	2.06609
												RDH14	-3.76381	0.000167347	0.00183813	-1.91984								ELL2	-7.00433	2.48163e-12	8.50699e-11	-2.82103		AC240274.1	-203.572	0	0	2.0631
												DUSP9	-11.781	4.89041e-32	9.70648e-29	-1.91967								TTYH1	-3.59951	0.000318814	0.0034484	-2.80905		LYZ	4.42166	9.79456e-06	0.000142524	2.06169
												SMARCD2	-3.58814	0.000333047	0.00336917	-1.91004								TMEM86B	-8.08199	6.37195e-16	3.25117e-14	-2.78185		MTRNR2L8	8.34248	7.27509e-17	4.14931e-15	2.03294
												CMTM7	-3.82465	0.000130958	0.00146851	-1.90838								BDH1	-4.10741	4.00115e-05	0.000514012	-2.77829		TRIM47	3.46066	0.000538863	0.00550739	2.0298
												NT5E	-8.10835	5.13112e-16	3.75802e-14	-1.90658								SDC2	-8.64946	5.17446e-18	3.3563e-16	-2.77606		HLA-DRB1	4.19148	2.77147e-05	0.000370924	2.02843
												PHYHD1	-3.67479	0.000238047	0.00249854	-1.90616								ACOT13	-8.42384	3.64343e-17	2.17815e-15	-2.76763		CLDN3	7.18387	6.77634e-13	2.43654e-11	2.01452
												RRM2	-4.97264	6.60486e-07	1.20935e-05	-1.89953								PEMT	-3.71928	0.000199795	0.00226214	-2.74315		FGGY	5.73469	9.76926e-09	2.22363e-07	2.00255
												SLC2A8	-4.13053	3.61933e-05	0.000466774	-1.89776								ZNF581	-5.31957	1.04015e-07	2.08534e-06	-2.73541		TIMP2	4.53125	5.86353e-06	8.85687e-05	1.99317
												TRIOBP	-4.1239	3.72514e-05	0.000478554	-1.89458								FAM207A	-6.63633	3.21591e-11	9.80481e-10	-2.72094		NFIA	5.47835	4.29311e-08	9.15248e-07	1.95983
												MAPK14	-3.729	0.000192238	0.00207932	-1.8891								PON3	-3.88636	0.000101758	0.00121668	-2.70961		XRRA1	3.92725	8.59224e-05	0.00103734	1.94798
												CEBPA	-8.52408	1.5403e-17	1.49862e-15	-1.88395								STMN1	-10.5794	3.71508e-26	5.30481e-24	-2.70196		GPX2	4.76268	1.91037e-06	3.12332e-05	1.94739
												RDH10	-4.89427	9.86699e-07	1.7439e-05	-1.8839								PBLD	-4.17134	3.02811e-05	0.000401483	-2.68895		LITAF	4.63337	3.59758e-06	5.62243e-05	1.94537
												SUOX	-3.42076	0.000624467	0.00590773	-1.88269								TMEM64	-3.90421	9.45331e-05	0.00113577	-2.68051		RNF213	6.74115	1.57141e-11	4.9499e-10	1.93558
												NR2F6	-8.12871	4.33877e-16	3.21328e-14	-1.87977								GLDC	-3.29481	0.000984868	0.00947995	-2.67629		RAP1GAP	3.36684	0.000760354	0.00753446	1.9236
												SDHAF3	-5.62464	1.85898e-08	4.34083e-07	-1.87485								APOC3	-9.01269	2.01065e-19	1.47805e-17	-2.66043		DGKH	3.29232	0.000993633	0.00955042	1.91066
												H2AFX	-4.09478	4.22573e-05	0.000533539	-1.86977								SCD	-5.99808	1.99663e-09	4.94745e-08	-2.65931		PLCG2	4.58646	4.50819e-06	6.93632e-05	1.90472
												PPIF	-6.72575	1.74692e-11	6.35035e-10	-1.86798								MAGEH1	-6.07114	1.27004e-09	3.20708e-08	-2.65267		SLC16A7	5.3233	1.019e-07	2.04708e-06	1.89319
												FKBP11	-8.47484	2.35411e-17	2.21443e-15	-1.85835								FAH	-4.67405	2.95313e-06	4.68161e-05	-2.63602		HLA-B	9.23851	2.49943e-20	2.02485e-18	1.88938
												HOMER1	-4.89048	1.00588e-06	1.77622e-05	-1.85772								FOXA3	-4.75189	2.01526e-06	3.27859e-05	-2.62937		CD81	5.61264	1.99261e-08	4.39926e-07	1.88699
												NDN	-7.58585	3.30313e-14	1.80111e-12	-1.85637								HPD	-5.17905	2.23021e-07	4.21574e-06	-2.62564		CAPN2	5.45448	4.91163e-08	1.03819e-06	1.8611
												LRRC75B	-3.55902	0.000372242	0.0037127	-1.85525								FAM175A	-3.84921	0.0001185	0.0013975	-2.61577		TYMP	4.39738	1.09568e-05	0.00015816	1.85773
												SLC17A9	-4.81993	1.43606e-06	2.44031e-05	-1.85458								AHCY	-8.74161	2.29802e-18	1.53057e-16	-2.60881		DDR1	4.87124	1.10903e-06	1.87976e-05	1.84929
												GSPT1	-6.48521	8.86064e-11	2.88778e-09	-1.85443								LRRC28	-4.25665	2.07514e-05	0.000285231	-2.60467		MYRF	4.36001	1.30054e-05	0.000185706	1.82482
												SH3TC1	-3.60684	0.000309946	0.00316777	-1.8542								GPX3	-3.9314	8.44519e-05	0.00102083	-2.60361		LAD1	4.80565	1.54252e-06	2.55133e-05	1.80374
												B4GALT2	-4.31282	1.61184e-05	0.000222629	-1.84864								FAM127C	-3.42246	0.000620564	0.00626498	-2.60322		KCNJ16	3.56651	0.000361766	0.00387498	1.77388
												FARSB	-4.26879	1.96539e-05	0.000267002	-1.84389								MRPL45	-6.67244	2.51577e-11	7.76562e-10	-2.59656		NRBP2	3.78196	0.000155599	0.00179138	1.7713
												DHFR	-5.94898	2.69817e-09	7.07441e-08	-1.84093								ACSL4	-5.628	1.8231e-08	4.03399e-07	-2.59437		DOCK5	4.37143	1.23435e-05	0.000176891	1.77071
												CLTB	-5.11587	3.12301e-07	6.0356e-06	-1.83573								PRDX4	-11.3785	5.35353e-30	1.36227e-27	-2.59336		MLXIP	3.29004	0.00100173	0.00961894	1.7645
												CIDEB	-9.10742	8.43611e-20	1.19271e-17	-1.83532								ASGR2	-10.8924	1.25355e-27	2.1825e-25	-2.59277		DPYSL2	4.18213	2.88784e-05	0.000384943	1.75868
												SLC9B2	-4.73613	2.17843e-06	3.57039e-05	-1.83528								NPM3	-6.13216	8.66911e-10	2.22593e-08	-2.57928		MTRNR2L12	8.40952	4.11699e-17	2.42475e-15	1.7358
												HMGCR	-9.57263	1.04218e-21	2.11073e-19	-1.82624								COQ5	-4.79257	1.64658e-06	2.71215e-05	-2.57903		MVP	3.78217	0.00015547	0.00179092	1.69522
												COPRS	-6.34174	2.27178e-10	6.96913e-09	-1.82189								XIST	-7.90556	2.66729e-15	1.26955e-13	-2.57126		PLSCR1	5.57175	2.5219e-08	5.51264e-07	1.69514
												GOLGA3	-3.54363	0.000394658	0.00392051	-1.82187								SDSL	-4.66264	3.12183e-06	4.92544e-05	-2.56458		DDIT4	5.08025	3.76941e-07	6.85121e-06	1.69072
												CPT2	-3.65395	0.000258232	0.00268767	-1.82044								GCSH	-8.77586	1.69599e-18	1.15281e-16	-2.56153		NOL3	3.62172	0.000292649	0.00318973	1.67831
												GALE	-5.91749	3.26884e-09	8.43693e-08	-1.81922								CD302	-5.50907	3.60737e-08	7.74882e-07	-2.55633		UGCG	4.33116	1.48324e-05	0.000209532	1.66084
												OIT3	-3.66058	0.000251641	0.00262596	-1.81877								PCOLCE	-3.69167	0.000222787	0.00249541	-2.55427		CYP3A5	8.32442	8.47439e-17	4.76486e-15	1.65948
												COQ2	-4.16414	3.12522e-05	0.000408088	-1.81661								DPYS	-4.755	1.98445e-06	3.23112e-05	-2.55092		C4orf48	3.81351	0.000137008	0.00159679	1.63755
												CPS1	-10.3302	5.14409e-25	1.73051e-22	-1.81661								CNIH1	-9.66733	4.15048e-22	4.03818e-20	-2.53429		CTSS	4.01899	5.84475e-05	0.000726404	1.62871
												SLC25A20	-6.76623	1.32179e-11	4.84935e-10	-1.81653								AIFM1	-5.05389	4.32904e-07	7.80407e-06	-2.52886		SOD2	6.94559	3.7687e-12	1.26567e-10	1.60683
												ERP27	-4.12082	3.77526e-05	0.000482806	-1.8138								CERS4	-4.48808	7.18683e-06	0.00010701	-2.52828		ONECUT2	6.20647	5.41874e-10	1.42452e-08	1.60443
												SULT2A1	-7.72269	1.139e-14	6.66867e-13	-1.81227								ECI2	-8.10295	5.36417e-16	2.77984e-14	-2.52252		PURA	4.43826	9.06871e-06	0.000132545	1.59939
												HAL	-8.73502	2.43611e-18	2.73175e-16	-1.81112								S100A4	-8.01432	1.10745e-15	5.48148e-14	-2.52101		STAT6	3.95797	7.55895e-05	0.000923831	1.59084
												PLOD1	-4.95914	7.08054e-07	1.29049e-05	-1.80952								ALDH7A1	-6.92733	4.2886e-12	1.42341e-10	-2.52012		ELF3	8.70384	3.20843e-18	2.11952e-16	1.56556
												SHMT2	-7.46227	8.50454e-14	4.30607e-12	-1.80904								MRPS18A	-5.64772	1.62591e-08	3.62595e-07	-2.50644		SOX9	6.13279	8.63523e-10	2.22298e-08	1.53432
												SULT1A2	-4.67457	2.94568e-06	4.66235e-05	-1.80892								DCUN1D5	-4.83512	1.33065e-06	2.22126e-05	-2.50429		TMEM63A	4.10326	4.07366e-05	0.00052265	1.51309
												ARMC10	-5.48732	4.08068e-08	9.0698e-07	-1.80817								MEST	-5.8119	6.1768e-09	1.45429e-07	-2.49802		SH2D3A	3.311	0.000929619	0.00901812	1.5094
												LAPTM4B	-11.5817	5.10431e-31	6.79144e-28	-1.80711								DYM	-5.18382	2.17385e-07	4.12886e-06	-2.49798		ODF2L	3.79379	0.000148366	0.00171506	1.486
												RGS10	-6.39667	1.58802e-10	5.01098e-09	-1.80511								IDNK	-3.3411	0.000834471	0.00817502	-2.47975		NCK2	3.55925	0.000371921	0.00397089	1.47536
												SLC27A2	-7.21392	5.43634e-13	2.38718e-11	-1.80407								DYRK4	-3.71845	0.000200453	0.002267	-2.47668		CRIM1	4.24503	2.18568e-05	0.000298565	1.45715
												ANGPTL8	-6.41656	1.39391e-10	4.41936e-09	-1.80376								FGB	-9.95813	2.32401e-23	2.5914e-21	-2.46326		ABHD2	3.77615	0.000159273	0.00182837	1.44727
												PRPSAP2	-3.43923	0.000583382	0.00555613	-1.79584								NME4	-8.74431	2.24377e-18	1.49947e-16	-2.46315		PLXNB2	4.77804	1.77011e-06	2.91079e-05	1.43112
												MSN	-4.07063	4.68863e-05	0.000586758	-1.79251								EXOSC4	-5.40778	6.3811e-08	1.32481e-06	-2.44237		NCOA7	3.60678	0.000310023	0.00336248	1.43085
												DMD	-4.04767	5.17311e-05	0.000640923	-1.78843								KLKB1	-4.16947	3.05304e-05	0.000403978	-2.43723		SEMA6A	3.77054	0.000162893	0.00186561	1.42552
												GPX3	-9.96208	2.23338e-23	5.91041e-21	-1.78678								HMGA1	-9.26944	1.87124e-20	1.53473e-18	-2.43319		MAGI1	5.79633	6.77809e-09	1.58086e-07	1.42202
												THOP1	-5.08367	3.7021e-07	7.07212e-06	-1.78515								GSTZ1	-5.13131	2.87734e-07	5.35235e-06	-2.42305		CHCHD10	5.12052	3.04701e-07	5.62578e-06	1.40392
												CKAP4	-7.72174	1.14749e-14	6.69866e-13	-1.78186								BCAM	-10.8473	2.05369e-27	3.48391e-25	-2.42297		SPP1	7.95205	1.83443e-15	8.90214e-14	1.40016
												RP11-660L16.2	-4.59384	4.35162e-06	6.66957e-05	-1.7799								PGM1	-5.26415	1.40841e-07	2.76501e-06	-2.41515		LENG8	3.60553	0.000311514	0.00337496	1.38408
												NADK2	-8.50514	1.81377e-17	1.73912e-15	-1.77705								TMEM220	-4.87975	1.06223e-06	1.80506e-05	-2.4134		ESRRA	3.48722	0.000488065	0.00504012	1.38161
												ELP5	-6.63697	3.20201e-11	1.10914e-09	-1.77419								MAGED1	-7.80759	5.82905e-15	2.67194e-13	-2.41078		MMP15	3.49054	0.000482039	0.00499088	1.36232
												IMPA2	-5.15185	2.57924e-07	5.07362e-06	-1.77328								FCGRT	-11.5983	4.20498e-31	1.49037e-28	-2.40256		C1R	4.4476	8.68331e-06	0.000127287	1.35581
												ATP2B2	-4.69209	2.70427e-06	4.33557e-05	-1.76747								CLCN5	-3.35646	0.000789473	0.00776484	-2.39616		MEIS2	4.06092	4.88798e-05	0.000617547	1.34933
												AFMID	-7.63912	2.18714e-14	1.21939e-12	-1.76675								PLIN2	-7.66355	1.80869e-14	7.92468e-13	-2.3934		PILRB	3.99637	6.43216e-05	0.00079394	1.34036
												ATP7B	-4.11466	3.87743e-05	0.000493645	-1.76644								PYGL	-3.85585	0.000115328	0.00136577	-2.38361		SPINT1	4.22593	2.37956e-05	0.000322826	1.33437
												GALM	-6.10003	1.06051e-09	2.98569e-08	-1.76507								EPHX2	-3.49968	0.000465823	0.00484828	-2.38258		ELK4	3.63168	0.000281577	0.00308429	1.33346
												PNPO	-3.65182	0.000260384	0.00270016	-1.76406								IKBIP	-3.72778	0.00019317	0.00219088	-2.37839		AAK1	4.51008	6.48031e-06	9.72193e-05	1.32196
												INSIG1	-8.58327	9.22168e-18	9.33836e-16	-1.75889								PMM1	-7.04315	1.87945e-12	6.47626e-11	-2.36886		MT-ATP8	6.44724	1.13904e-10	3.26182e-09	1.31752
												C11orf24	-3.57133	0.000355173	0.00356574	-1.75749								SNRPC	-9.4716	2.75577e-21	2.48621e-19	-2.34588		HIP1R	4.17404	2.99245e-05	0.000397285	1.31737
												P3H4	-3.71598	0.000202416	0.00217165	-1.75585								PIGH	-4.71307	2.44007e-06	3.91516e-05	-2.34535		NAMPT	4.12174	3.7603e-05	0.000485901	1.31715
												TDO2	-7.95731	1.75825e-15	1.15174e-13	-1.75361								LIN7A	-4.05552	5.00222e-05	0.000629975	-2.34138		LMO4	5.13255	2.85836e-07	5.33203e-06	1.31389
												SLC38A3	-8.88322	6.49497e-19	8.00696e-17	-1.75225								SPRYD4	-3.8654	0.000110908	0.00131578	-2.33696		C6	3.36144	0.000775369	0.00766029	1.30624
												SNTB1	-7.29347	3.02077e-13	1.38788e-11	-1.74933								AGA	-4.25229	2.11595e-05	0.000290439	-2.33639		HDAC7	3.52106	0.000429833	0.00452111	1.30405
												ZNF652	-3.31635	0.000912004	0.00824668	-1.74206								CD320	-4.99868	5.77248e-07	1.02205e-05	-2.33341		PKHD1	5.0817	3.74068e-07	6.80523e-06	1.27656
												IGSF1	-9.02551	1.78861e-19	2.35101e-17	-1.73876								SLC7A2	-4.79963	1.58961e-06	2.62703e-05	-2.31589		NFKBIZ	4.26267	2.02e-05	0.000278811	1.27484
												SERPINA10	-5.76053	8.385e-09	2.03206e-07	-1.73785								UROD	-8.13803	4.01765e-16	2.13214e-14	-2.31474		PLEC	3.31827	0.000905774	0.00881265	1.26097
												UBE2M	-3.41389	0.000640417	0.00604135	-1.7378								GSTA1	-4.54516	5.4894e-06	8.32979e-05	-2.31424		MUM1	4.13294	3.58147e-05	0.000465521	1.25584
												MMAB	-9.80251	1.09818e-22	2.56432e-20	-1.73617								TSPAN6	-10.6883	1.15438e-26	1.74902e-24	-2.30386		C12orf75	4.34549	1.38968e-05	0.000197582	1.22374
												TLCD1	-4.49441	6.97641e-06	0.000103411	-1.73513								PLD3	-10.0079	1.40649e-23	1.60437e-21	-2.30243		FLNA	3.33134	0.000864275	0.00843369	1.22161
												CENPN	-3.60874	0.000307693	0.0031496	-1.73472								HMBS	-3.75332	0.000174511	0.00199063	-2.3019		TRIM56	4.22884	2.34903e-05	0.00031934	1.21654
												RP11-1151B14.3	-7.19403	6.29045e-13	2.75006e-11	-1.72879								TMEM150A	-3.92082	8.82495e-05	0.00106349	-2.29864		NFIC	5.03645	4.74236e-07	8.47985e-06	1.21561
												CSF3R	-8.27478	1.28688e-16	1.05546e-14	-1.72532								PROC	-9.58057	9.65071e-22	9.07807e-20	-2.29262		CAV2	4.70685	2.51577e-06	4.0301e-05	1.21215
												ACLY	-8.19855	2.433e-16	1.90119e-14	-1.72531								ABCC6	-4.68319	2.8245e-06	4.49205e-05	-2.29093		TLE4	4.07275	4.64612e-05	0.000588488	1.17028
												RBP2	-8.49093	2.04982e-17	1.93737e-15	-1.72037								RPUSD4	-3.38261	0.000717999	0.00716483	-2.28978		NR2F2	4.76144	1.9222e-06	3.13749e-05	1.16962
												MLXIPL	-7.48878	6.95145e-14	3.5837e-12	-1.71661								HSDL2	-5.22014	1.78783e-07	3.44849e-06	-2.28632		FOSB	4.4283	9.4978e-06	0.000138409	1.14778
												SLBP	-4.38598	1.15466e-05	0.00016405	-1.71601								GLMP	-5.95719	2.56609e-09	6.28012e-08	-2.28455		PDGFD	3.61404	0.00030146	0.00327677	1.13032
												SLC35D2	-5.49632	3.87797e-08	8.64831e-07	-1.7157								MRPL10	-5.40591	6.44797e-08	1.3373e-06	-2.2842		TM4SF1	4.79527	1.62457e-06	2.68034e-05	1.12193
												ALDH4A1	-10.2414	1.29294e-24	4.07337e-22	-1.71438								ICT1	-3.61819	0.000296667	0.0032282	-2.27768		IER3	4.3623	1.28704e-05	0.00018391	1.11663
												MCUR1	-5.98284	2.19286e-09	5.86574e-08	-1.71188								SGCE	-4.76766	1.86375e-06	3.05465e-05	-2.27025		C1S	4.12796	3.65993e-05	0.000474167	1.11391
												C4BPB	-8.33492	7.75517e-17	6.46742e-15	-1.70747								ALKBH7	-9.26882	1.8822e-20	1.53736e-18	-2.25863		CYR61	3.28651	0.00101437	0.00970739	1.10805
												SORL1	-4.28915	1.79361e-05	0.00024467	-1.70652								PALMD	-5.36087	8.28218e-08	1.686e-06	-2.25461		TOB1	4.11509	3.87023e-05	0.000498808	1.10209
												FDX1	-7.73216	1.05737e-14	6.24602e-13	-1.70578								ETFB	-11.0873	1.44659e-28	2.81489e-26	-2.25384		CLMN	3.34795	0.000814118	0.0079914	1.09733
												OAF	-5.83369	5.42164e-09	1.34511e-07	-1.69999								SIGMAR1	-4.71494	2.41779e-06	3.88255e-05	-2.25151		AHNAK	4.82765	1.38155e-06	2.30235e-05	1.09522
												SIAH2	-4.95133	7.37084e-07	1.33361e-05	-1.69963								DHCR7	-3.9204	8.84017e-05	0.00106468	-2.24894		S100A6	7.68783	1.49651e-14	6.62604e-13	1.07023
												TMEM99	-6.39336	1.62285e-10	5.10463e-09	-1.69788								HIST1H1C	-7.64839	2.03505e-14	8.85782e-13	-2.24823		ANPEP	4.93454	8.03393e-07	1.38779e-05	1.05085
												NET1	-5.56663	2.59706e-08	5.95225e-07	-1.68808								C19orf48	-4.75666	1.9682e-06	3.20993e-05	-2.24639		IRF3	3.45443	0.000551461	0.00561591	1.04848
												SDF4	-6.89005	5.57725e-12	2.14946e-10	-1.68643								ACAT2	-4.34258	1.4082e-05	0.000200071	-2.2395		PPP1R15A	4.29816	1.72221e-05	0.000240552	1.04258
												ETHE1	-8.69028	3.61561e-18	3.96479e-16	-1.68584								SMARCA1	-5.69421	1.23943e-08	2.78913e-07	-2.23329		TACC1	4.77119	1.83139e-06	3.00409e-05	1.03248
												EDEM1	-3.57583	0.000349121	0.00350853	-1.68521								LEAP2	-5.97297	2.32978e-09	5.72296e-08	-2.23127		NEAT1	8.86906	7.3768e-19	5.19201e-17	1.0318
												MSMO1	-11.0999	1.25602e-28	8.30981e-26	-1.68479								CDK4	-7.71191	1.23951e-14	5.52849e-13	-2.22423		RBM6	3.77303	0.000161275	0.00184921	1.0106
												PRODH2	-9.74475	1.94262e-22	4.38148e-20	-1.68248								KPNA2	-3.43243	0.000598206	0.00607324	-2.22353		MT-ND6	6.0508	1.44127e-09	3.62105e-08	1.0083
												CHST13	-8.56125	1.11652e-17	1.1136e-15	-1.67857								N4BP2	-3.49926	0.000466549	0.00485074	-2.22286
												YBX3	-5.09882	3.41773e-07	6.57318e-06	-1.67819								MRPL13	-7.138	9.46966e-13	3.34437e-11	-2.21785
												HMGCS1	-11.2995	1.32019e-29	1.19105e-26	-1.67737								GEMIN7	-3.35667	0.00078888	0.00776484	-2.21417
												MASP2	-8.65618	4.8782e-18	5.2621e-16	-1.67535								DPH5	-3.7695	0.000163572	0.0018723	-2.21329
												TMEM203	-4.58887	4.45654e-06	6.81985e-05	-1.67485								MRPL46	-3.82658	0.000129934	0.0015188	-2.20936
												IDH1	-10.5383	5.7515e-26	2.32971e-23	-1.67429								CPB2	-9.0596	1.30933e-19	9.80664e-18	-2.20363
												VWA1	-3.73682	0.000186365	0.0020224	-1.67268								ATOX1	-11.0287	2.77781e-28	5.30135e-26	-2.20113
												SMPD1	-5.16914	2.35179e-07	4.65386e-06	-1.67246								PITPNA-AS1	-4.52544	6.027e-06	9.08996e-05	-2.20012
												PANK2	-3.61963	0.000295029	0.00302622	-1.67092								AADAC	-3.78922	0.000151119	0.00174588	-2.1948
												ADH6	-9.14507	5.9593e-20	8.69707e-18	-1.6706								FBXO17	-3.87017	0.000108759	0.00129415	-2.19054
												SNHG23	-9.9429	2.70813e-23	6.80393e-21	-1.66906								SUPT4H1	-8.80949	1.2572e-18	8.63421e-17	-2.18671
												MSRB1	-8.63275	5.98963e-18	6.32352e-16	-1.66856								CIAPIN1	-4.17404	2.99245e-05	0.000397285	-2.18068
												SFXN2	-3.35281	0.000799949	0.00735746	-1.66729								ARHGDIB	-3.36393	0.000768405	0.00760285	-2.17573
												FLOT2	-4.29933	1.71317e-05	0.00023499	-1.66664								APOB	-7.26814	3.64462e-13	1.35673e-11	-2.1676
												ACMSD	-5.35782	8.42304e-08	1.79186e-06	-1.66609								B4GAT1	-4.18483	2.85376e-05	0.000381166	-2.16491
												C16orf70	-3.81731	0.000134915	0.00150946	-1.66585								OSTC	-10.7211	8.10176e-27	1.25628e-24	-2.16489
												ACSS3	-4.82325	1.41239e-06	2.40834e-05	-1.66545								ALG3	-4.60016	4.22163e-06	6.52578e-05	-2.16372
												RXRA	-5.12084	3.04178e-07	5.91895e-06	-1.66176								HSD17B8	-3.50756	0.00045223	0.00472663	-2.16344
												ETV5	-5.11516	3.13479e-07	6.05246e-06	-1.66089								DTYMK	-4.61677	3.89765e-06	6.05326e-05	-2.15682
												NR1H3	-6.30079	2.96138e-10	8.87876e-09	-1.65926								ANAPC10	-4.10285	4.08097e-05	0.00052325	-2.15556
												DHCR7	-9.55582	1.22605e-21	2.38576e-19	-1.6591								RBP4	-9.67045	4.02613e-22	3.93649e-20	-2.15521
												LDLRAD4	-4.06637	4.77515e-05	0.000596833	-1.65883								COA3	-9.27899	1.71095e-20	1.43286e-18	-2.14849
												YWHAH	-6.64028	3.13082e-11	1.08828e-09	-1.65796								PDZK1	-5.47171	4.45719e-08	9.47177e-07	-2.14485
												C1orf115	-6.09363	1.10376e-09	3.09427e-08	-1.65769								MRPL9	-6.03565	1.58325e-09	3.96271e-08	-2.14362
												CLUH	-5.38529	7.23295e-08	1.55536e-06	-1.65721								GOLT1A	-3.53891	0.00040179	0.00424866	-2.14143
												SLC27A5	-6.61921	3.61118e-11	1.24652e-09	-1.65391								ARSE	-7.16976	7.51295e-13	2.69164e-11	-2.13936
												GMPPA	-4.41107	1.0286e-05	0.00014794	-1.65344								SELENBP1	-4.31394	1.60374e-05	0.000225113	-2.13665
												STYX	-3.89638	9.76397e-05	0.00113596	-1.65165								EBP	-7.32356	2.41474e-13	9.14652e-12	-2.13594
												NANS	-6.45065	1.11373e-10	3.5769e-09	-1.65145								ITGA1	-3.83717	0.000124461	0.00146171	-2.13253
												TMEM97	-11.3101	1.16931e-29	1.10516e-26	-1.64982								ELOVL5	-5.09166	3.54933e-07	6.47492e-06	-2.12314
												KRT10	-10.4564	1.36948e-25	5.22719e-23	-1.64415								MRPS23	-4.90092	9.53905e-07	1.62795e-05	-2.1229
												PEG10	-10.2753	9.1063e-25	2.96298e-22	-1.64003								PGD	-6.44143	1.18353e-10	3.37026e-09	-2.12223
												CCDC69	-4.38763	1.1459e-05	0.000162922	-1.63856								NUDT16L1	-4.55325	5.28227e-06	8.02775e-05	-2.12105
												AMFR	-4.80881	1.51834e-06	2.56695e-05	-1.63796								MYL6B	-7.76172	8.37839e-15	3.78803e-13	-2.11586
												CLPTM1L	-5.6057	2.07418e-08	4.815e-07	-1.63782								SNRNP40	-4.04369	5.2616e-05	0.000660545	-2.10216
												GCHFR	-10.3314	5.081e-25	1.73051e-22	-1.63731								TMEM126A	-3.94697	7.91468e-05	0.000962565	-2.09943
												MCCC2	-4.34242	1.40925e-05	0.0001967	-1.637								HDHD2	-4.27118	1.94443e-05	0.000268941	-2.09885
												SLC30A1	-5.88293	4.0307e-09	1.02566e-07	-1.63692								JAGN1	-5.40446	6.50046e-08	1.34677e-06	-2.09334
												SNRNP25	-6.69686	2.12938e-11	7.64266e-10	-1.63591								ATP2B1	-6.73617	1.62621e-11	5.10711e-10	-2.08964
												H1FX	-5.56072	2.6867e-08	6.13644e-07	-1.63493								TSFM	-5.13401	2.83637e-07	5.29599e-06	-2.0878
												CCNY	-3.85637	0.000115082	0.00131122	-1.63421								C2orf47	-3.49947	0.000466186	0.00484951	-2.08666
												SMYD3	-5.91962	3.22678e-09	8.35007e-08	-1.63248								APOE	-10.0623	8.10637e-24	9.52043e-22	-2.08504
												HGSNAT	-4.18261	2.8818e-05	0.000379549	-1.62786								COPS3	-3.29793	0.000974013	0.00939368	-2.0783
												POU6F2-AS1	-3.70746	0.000209349	0.00223756	-1.62785								PMF1	-5.85798	4.68537e-09	1.11372e-07	-2.07703
												ABCA1	-7.95518	1.78877e-15	1.16405e-13	-1.62726								STK16	-3.9725	7.11226e-05	0.000873	-2.07582
												VSNL1	-7.18409	6.7656e-13	2.94481e-11	-1.62598								SFXN4	-3.84921	0.0001185	0.0013975	-2.07396
												RQCD1	-3.72995	0.000191517	0.00207265	-1.62583								LRRC61	-4.10264	4.08464e-05	0.000523382	-2.07155
												TRIM71	-3.31754	0.000908149	0.00821556	-1.62087								NDUFS4	-8.81115	1.23871e-18	8.53679e-17	-2.05957
												EXOSC6	-3.72569	0.000194782	0.00209997	-1.61677								SWI5	-4.30335	1.68235e-05	0.000235647	-2.05951
												LCAT	-8.42441	3.62577e-17	3.28604e-15	-1.61373								DHRS4L2	-5.42127	5.91769e-08	1.23506e-06	-2.05804
												AKR7A2	-8.37256	5.63793e-17	4.88653e-15	-1.61265								MRPL28	-6.22287	4.88145e-10	1.29355e-08	-2.05768
												PDPK1	-4.22096	2.4326e-05	0.000323824	-1.61262								SERPINA5	-11.547	7.64411e-31	2.57153e-28	-2.05731
												CMTM8	-6.60572	3.95597e-11	1.34679e-09	-1.607								NGFRAP1	-11.7355	8.38629e-32	4.16128e-29	-2.05361
												CRAT	-5.46389	4.65822e-08	1.02502e-06	-1.60656								WDR18	-4.62175	3.8052e-06	5.92358e-05	-2.05205
												CTNNB1	-8.03756	9.16421e-16	6.27211e-14	-1.60626								TIMM9	-6.42649	1.30588e-10	3.71333e-09	-2.05202
												STARD7	-6.61164	3.80095e-11	1.30521e-09	-1.60503								MCTS1	-6.11016	9.9529e-10	2.53914e-08	-2.05075
												DGAT2	-7.78637	6.89589e-15	4.19846e-13	-1.60395								SVBP	-5.27079	1.35838e-07	2.67738e-06	-2.05073
												GFER	-7.59674	3.03682e-14	1.6743e-12	-1.60341								SC5D	-3.89715	9.73295e-05	0.00116725	-2.04326
												CS	-5.29627	1.18192e-07	2.44618e-06	-1.603								SRI	-8.84228	9.37835e-19	6.53128e-17	-2.04227
												CENPW	-4.28891	1.79552e-05	0.000244763	-1.60088								POLR3GL	-5.45033	5.02767e-08	1.06046e-06	-2.04093
												CXCL12	-5.34362	9.11091e-08	1.92581e-06	-1.59791								MRPL37	-5.44825	5.08668e-08	1.07177e-06	-2.04061
												PTEN	-5.18097	2.20731e-07	4.38545e-06	-1.59278								SNRPD1	-10.195	2.08846e-24	2.54305e-22	-2.03678
												TMEM53	-5.02969	4.91268e-07	9.22487e-06	-1.59232								LSM2	-6.93957	3.93281e-12	1.31191e-10	-2.03214
												NCLN	-4.1381	3.5019e-05	0.000453101	-1.59011								HYAL1	-4.0192	5.83961e-05	0.000726219	-2.03124
												MBD3	-4.37887	1.19294e-05	0.000169004	-1.58846								PELO	-3.31619	0.000912528	0.00886967	-2.02672
												IFNGR2	-4.06258	4.85333e-05	0.000603943	-1.58791								RNF181	-9.01165	2.02978e-19	1.48661e-17	-2.02525
												NSDHL	-5.0349	4.78097e-07	8.98605e-06	-1.58509								GAL3ST1	-3.94116	8.10894e-05	0.000983779	-2.0251
												ATP5D	-11.5125	1.14071e-30	1.33182e-27	-1.58404								TMEM101	-4.4831	7.35673e-06	0.000109212	-2.02445
												ASL	-8.37185	5.67202e-17	4.89471e-15	-1.58197								RBP1	-10.9332	7.99375e-28	1.4556e-25	-2.02439
												SHBG	-3.9667	7.28754e-05	0.000878221	-1.5817								ITM2C	-6.77187	1.27132e-11	4.03729e-10	-2.01942
												POP7	-7.7466	9.43844e-15	5.60881e-13	-1.58028								GAMT	-6.95037	3.64334e-12	1.22772e-10	-2.01767
												TENM1	-4.24985	2.13916e-05	0.000288438	-1.57927								PON2	-10.0827	6.59153e-24	7.83405e-22	-2.01605
												WDR77	-3.58624	0.000335474	0.00339027	-1.5788								PCBD1	-10.3035	6.79384e-25	8.64386e-23	-2.01173
												ELAVL1	-5.82848	5.59356e-09	1.38086e-07	-1.57874								CASP3	-4.18317	2.87469e-05	0.000383446	-2.01139
												DUS1L	-4.09715	4.18276e-05	0.00052845	-1.57459								SEPT11	-4.05781	4.95358e-05	0.000625437	-2.00305
												TMEM248	-4.96293	6.94378e-07	1.26673e-05	-1.57374								LZIC	-3.47166	0.000517259	0.00530298	-2.00245
												FKBP1B	-7.41326	1.2323e-13	6.05414e-12	-1.5731								FURIN	-4.06673	4.76772e-05	0.000603121	-2.00095
												WFS1	-3.88668	0.000101626	0.00117476	-1.57033								C1GALT1C1	-3.51587	0.000438322	0.00460064	-2.00057
												GFRA3	-5.41843	6.01244e-08	1.30421e-06	-1.56679								PROS1	-5.07464	3.88221e-07	7.0369e-06	-1.99998
												PEG3	-8.51887	1.61116e-17	1.55235e-15	-1.56639								POLR2G	-7.60086	2.94163e-14	1.24755e-12	-1.99651
												CREB3L2	-6.61353	3.75262e-11	1.29085e-09	-1.5644								ZDHHC4	-6.1799	6.41406e-10	1.67729e-08	-1.99485
												SPTLC3	-4.67883	2.88512e-06	4.58846e-05	-1.564								PIGP	-4.82121	1.42688e-06	2.36993e-05	-1.99423
												ETNK2	-3.71977	0.000199404	0.0021463	-1.56348								POLR2E	-7.8956	2.88925e-15	1.37191e-13	-1.98929
												SLCO4C1	-3.92266	8.75757e-05	0.00103588	-1.56321								ISYNA1	-6.94456	3.79651e-12	1.27286e-10	-1.98709
												RMDN1	-4.65753	3.20033e-06	5.03329e-05	-1.56221								LYRM4	-5.29092	1.21701e-07	2.41794e-06	-1.98687
												NEK6	-5.48212	4.20269e-08	9.32011e-07	-1.5621								ID3	-4.07981	4.5073e-05	0.000572733	-1.98294
												NID1	-6.60951	3.85606e-11	1.32185e-09	-1.56087								PHB2	-8.51205	1.70881e-17	1.05989e-15	-1.97825
												SRD5A3	-7.76625	8.08428e-15	4.8771e-13	-1.56038								PDHB	-6.41652	1.39422e-10	3.95321e-09	-1.97369
												STRADB	-7.21274	5.48382e-13	2.40271e-11	-1.55849								LAGE3	-5.8036	6.49072e-09	1.52279e-07	-1.97092
												AL132709.8	-6.41869	1.37454e-10	4.37211e-09	-1.55826								AMBP	-13.1612	1.46739e-39	4.16068e-36	-1.97028
												GNG11	-3.94705	7.91208e-05	0.000945449	-1.5568								SEC13	-5.11387	3.15618e-07	5.78964e-06	-1.96939
												DDAH1	-6.94332	3.82994e-12	1.50827e-10	-1.5536								RPUSD3	-3.62753	0.000286142	0.00312911	-1.96745
												KIF22	-5.52639	3.26892e-08	7.38128e-07	-1.55105								HACD3	-7.24178	4.42824e-13	1.62461e-11	-1.96625
												ANTXR2	-4.74418	2.09358e-06	3.44269e-05	-1.54851								CMTM3	-4.45819	8.26545e-06	0.000121611	-1.96371
												KDELR3	-5.94212	2.81367e-09	7.34813e-08	-1.54618								NDUFAB1	-8.64697	5.28862e-18	3.40807e-16	-1.96336
												HSD17B14	-3.95675	7.5975e-05	0.000910599	-1.54551								TIMM13	-9.91599	3.54716e-23	3.88973e-21	-1.96326
												FAM45A	-6.57115	4.99273e-11	1.6853e-09	-1.54427								PRCP	-5.14397	2.68993e-07	5.04152e-06	-1.9606
												ALDH5A1	-3.90112	9.57492e-05	0.00111659	-1.54168								UBE2V2	-5.77827	7.54706e-09	1.74585e-07	-1.95996
												UBE2S	-3.31399	0.000919762	0.00830547	-1.54095								FH	-4.486	7.25716e-06	0.000107895	-1.95863
												PCYT2	-7.68434	1.53791e-14	8.79667e-13	-1.54024								GCHFR	-4.9196	8.67225e-07	1.49286e-05	-1.95768
												ACAT2	-9.18579	4.08528e-20	6.23727e-18	-1.5386								QDPR	-5.40051	6.645e-08	1.371e-06	-1.95635
												SEC24D	-4.46174	8.12984e-06	0.00011891	-1.53807								ADSL	-4.26101	2.03507e-05	0.000280501	-1.95585
												PXMP2	-8.39766	4.55478e-17	4.07222e-15	-1.53498								COMMD8	-3.3768	0.000733342	0.00729227	-1.9543
												FUOM	-8.34013	7.4211e-17	6.21493e-15	-1.53449								RAMP1	-3.70163	0.000214217	0.00241167	-1.95423
												CDC34	-3.34311	0.000828463	0.00758457	-1.53205								PHYH	-6.54397	5.99088e-11	1.78005e-09	-1.95329
												SQLE	-9.95285	2.45068e-23	6.40013e-21	-1.52943								FKBP1B	-3.52396	0.000425147	0.00447419	-1.95239
												AKT2	-4.27613	1.90174e-05	0.000258886	-1.52658								FN1	-9.51	1.90656e-21	1.75192e-19	-1.95113
												COL2A1	-9.09511	9.4488e-20	1.3207e-17	-1.5261								TXNDC12	-6.77643	1.23179e-11	3.91805e-10	-1.94808
												ATP1B3	-4.80881	1.51834e-06	2.56695e-05	-1.52292								EMC3	-6.37563	1.82208e-10	5.12974e-09	-1.9456
												SLC39A14	-9.43508	3.90688e-21	6.92355e-19	-1.52011								SERPINA6	-8.93942	3.91219e-19	2.79313e-17	-1.94523
												BAMBI	-6.09363	1.10376e-09	3.09427e-08	-1.51878								MRPS22	-3.65348	0.000258711	0.0028559	-1.94498
												SIGMAR1	-9.57098	1.05902e-21	2.12318e-19	-1.51488								TIMM17B	-6.29572	3.05971e-10	8.35338e-09	-1.94413
												DHCR24	-11.1837	4.90056e-29	3.47379e-26	-1.51461								APOA1BP	-6.2154	5.11951e-10	1.35302e-08	-1.94302
												IDI1	-10.2152	1.69593e-24	5.25949e-22	-1.51315								PRDX6	-11.2027	3.95677e-29	8.63012e-27	-1.93529
												ACSM2A	-4.31614	1.58784e-05	0.000219926	-1.51163								NOB1	-3.49324	0.000477194	0.00494587	-1.93463
												SREBF1	-4.71387	2.43054e-06	3.92845e-05	-1.51143								HIST1H2AC	-8.10544	5.25541e-16	2.74498e-14	-1.93402
												BCL7C	-4.69185	2.7074e-06	4.33709e-05	-1.51082								TBL1X	-3.93763	8.22908e-05	0.000996527	-1.93187
												CYB5B	-7.17367	7.30115e-13	3.16262e-11	-1.51032								SUCLG1	-8.37963	5.30946e-17	3.07237e-15	-1.92969
												CREG1	-4.15941	3.19071e-05	0.000416092	-1.50751								EXOSC7	-3.43782	0.00058641	0.00596264	-1.92874
												SURF4	-10.0525	8.95491e-24	2.50334e-21	-1.50577								DNAJC4	-6.54459	5.96598e-11	1.7753e-09	-1.92833
												CREB3L3	-5.86162	4.58369e-09	1.15453e-07	-1.50387								ISOC1	-4.06258	4.85333e-05	0.00061356	-1.9281
												DNAJC1	-6.77002	1.28765e-11	4.7416e-10	-1.50257								PSMD6	-5.35132	8.73136e-08	1.76837e-06	-1.92539
												SC5D	-8.46513	2.55869e-17	2.38427e-15	-1.50251								MRPL2	-5.44037	5.31712e-08	1.11913e-06	-1.92495
												ORM2	-8.59534	8.30185e-18	8.45001e-16	-1.50109								GSTM3	-5.42833	5.68845e-08	1.18972e-06	-1.92319
												IRS1	-3.34855	0.000812353	0.00745772	-1.50096								SNAPC5	-4.05283	5.06029e-05	0.000636481	-1.9194
												GNPNAT1	-6.26385	3.75575e-10	1.11426e-08	-1.4993								C14orf166	-9.11668	7.74634e-20	5.99393e-18	-1.91796
												PC	-5.60593	2.07134e-08	4.81405e-07	-1.49792								FTCD	-4.66368	3.10612e-06	4.90455e-05	-1.91518
												GRSF1	-5.21814	1.80726e-07	3.66774e-06	-1.49775								TMED1	-4.92707	8.34722e-07	1.43816e-05	-1.91499
												PPP6R2	-5.72407	1.04001e-08	2.49301e-07	-1.49414								ABCA1	-3.29274	0.000992167	0.00954095	-1.91492
												SLC25A18	-3.61252	0.000303231	0.00310554	-1.4941								FAM162A	-7.30177	2.8401e-13	1.0656e-11	-1.91193
												MED8	-5.18523	2.15743e-07	4.29926e-06	-1.49391								OLA1	-7.16727	7.65086e-13	2.73611e-11	-1.9119
												MTRNR2L8	-5.58652	2.31663e-08	5.34036e-07	-1.49352								DERA	-4.65226	3.28318e-06	5.1595e-05	-1.90918
												DDI2	-4.54815	5.41199e-06	8.17483e-05	-1.49071								COA4	-6.96739	3.22879e-12	1.09735e-10	-1.90813
												PPP1R1A	-4.49701	6.89154e-06	0.00010223	-1.4903								PAFAH1B3	-6.76149	1.36581e-11	4.33046e-10	-1.90691
												PEMT	-8.1557	3.47161e-16	2.61002e-14	-1.48601								CAPG	-5.19877	2.00616e-07	3.83976e-06	-1.90411
												AC240274.1	-15.2122	2.9358e-52	2.91349e-48	-1.48456								ANP32B	-9.22357	2.87369e-20	2.30919e-18	-1.89763
												FST	-9.1266	7.06839e-20	1.00931e-17	-1.48375								MBNL3	-4.73549	2.18525e-06	3.532e-05	-1.89685
												TP53I13	-3.81802	0.000134527	0.00150597	-1.48032								EIF3L	-10.7929	3.71727e-27	5.95003e-25	-1.89518
												CRHBP	-3.9989	6.36388e-05	0.000775862	-1.48006								THYN1	-5.20707	1.91847e-07	3.68972e-06	-1.89252
												TYROBP	-3.89331	9.88873e-05	0.00114846	-1.47843								TAF9	-5.61513	1.96412e-08	4.34119e-07	-1.89226
												EPHX2	-7.40924	1.27028e-13	6.22531e-12	-1.47762								MRPS33	-7.39434	1.42112e-13	5.54154e-12	-1.8921
												DECR2	-5.07538	3.86714e-07	7.34497e-06	-1.47611								ECH1	-10.619	2.43155e-26	3.61765e-24	-1.89132
												MTTP	-9.82666	8.64365e-23	2.04237e-20	-1.47523								ELP6	-3.78258	0.00015521	0.00179002	-1.89064
												MIEF1	-3.89804	9.6974e-05	0.00112888	-1.47325								COPS2	-4.99038	6.02621e-07	1.06224e-05	-1.88971
												SKIV2L	-3.41224	0.000644323	0.00607243	-1.47138								SGMS1	-3.3301	0.00086815	0.00846318	-1.88969
												PDCD2	-4.49772	6.86856e-06	0.000101965	-1.47114								ORMDL3	-3.60865	0.0003078	0.00334019	-1.88919
												HS2ST1	-3.44562	0.000569757	0.00544465	-1.47102								ESD	-9.27733	1.73782e-20	1.44319e-18	-1.889
												EHHADH	-4.36704	1.25943e-05	0.000177537	-1.46723								HRSP12	-6.91155	4.79371e-12	1.58049e-10	-1.88738
												SRSF9	-9.56766	1.09352e-21	2.14893e-19	-1.46551								TATDN1	-5.33576	9.51474e-08	1.91336e-06	-1.88455
												RAI14	-4.02281	5.75087e-05	0.000707207	-1.46345								EFEMP2	-3.558	0.000373688	0.00398547	-1.87961
												CYP27A1	-7.30341	2.80562e-13	1.29202e-11	-1.46345								VAMP5	-7.63407	2.27452e-14	9.83545e-13	-1.8793
												ACSL4	-10.1228	4.37566e-24	1.27718e-21	-1.46154								SMARCB1	-5.81709	5.98815e-09	1.41323e-07	-1.87634
												COASY	-6.80743	9.93604e-12	3.70696e-10	-1.4613								CCT7	-7.65836	1.88327e-14	8.23329e-13	-1.87462
												TMPRSS6	-4.1774	2.94857e-05	0.000387314	-1.4595								ASS1	-4.61946	3.84731e-06	5.97975e-05	-1.87269
												SCARA3	-4.46671	7.94326e-06	0.000116267	-1.45827								NDUFA10	-6.84638	7.57418e-12	2.44841e-10	-1.87136
												GALK1	-9.03309	1.66898e-19	2.2084e-17	-1.45754								SULT1A1	-5.03583	4.7578e-07	8.49981e-06	-1.87086
												HIBADH	-5.92436	3.13517e-09	8.12362e-08	-1.4569								PSMB5	-8.60151	7.8673e-18	4.97294e-16	-1.86879
												SLC47A1	-4.6374	3.52816e-06	5.49661e-05	-1.456								SLC43A1	-4.9499	7.42513e-07	1.28936e-05	-1.86864
												POLR3H	-3.71385	0.000204128	0.00218766	-1.45486								FAM103A1	-4.33905	1.431e-05	0.000202585	-1.86742
												SERPINI1	-3.65182	0.000260384	0.00270016	-1.45427								MRPS9	-3.63272	0.000280447	0.00307531	-1.86712
												SDF2L1	-9.42419	4.33431e-21	7.35277e-19	-1.45423								BOD1	-4.51112	6.44868e-06	9.6818e-05	-1.8653
												DNAJA3	-4.00458	6.21285e-05	0.000759782	-1.45352								NIFK	-4.43681	9.13011e-06	0.000133344	-1.86433
												TBRG4	-3.412	0.000644883	0.00607482	-1.45205								LDOC1	-5.93042	3.02167e-09	7.34078e-08	-1.86017
												LSM10	-5.67554	1.38253e-08	3.27062e-07	-1.44801								ZNHIT3	-4.64915	3.33312e-06	5.22971e-05	-1.85718
												LRRC47	-3.91414	9.07271e-05	0.0010668	-1.44098								POP4	-3.30934	0.000935151	0.00906293	-1.85596
												SH3GL1	-3.45532	0.000549632	0.0052701	-1.44069								PSMD7	-6.45036	1.11588e-10	3.20058e-09	-1.85533
												AP2A1	-4.67315	2.96614e-06	4.68725e-05	-1.43748								MAGED2	-7.3877	1.49392e-13	5.78e-12	-1.85321
												PAQR9	-7.18267	6.83629e-13	2.96907e-11	-1.43656								SNRPE	-10.8315	2.44015e-27	4.036e-25	-1.85306
												FTSJ2	-3.25835	0.00112062	0.00992949	-1.43649								NIT2	-5.46216	4.70376e-08	9.96373e-07	-1.85212
												FDPS	-10.7663	4.96498e-27	2.59329e-24	-1.43621								DECR1	-8.41657	3.8765e-17	2.30362e-15	-1.84566
												SSU72	-7.5617	3.97828e-14	2.13408e-12	-1.43426								RGN	-3.90483	9.429e-05	0.00113354	-1.84506
												TIMM8A	-4.63859	3.50801e-06	5.46952e-05	-1.43341								ALDH6A1	-4.59871	4.25118e-06	6.56123e-05	-1.84341
												GSTA1	-8.81717	1.17387e-18	1.37052e-16	-1.43086								NSMCE1	-6.26065	3.83388e-10	1.0297e-08	-1.84243
												NADK	-3.58553	0.000336388	0.00339778	-1.43017								CFL2	-5.26975	1.36609e-07	2.68989e-06	-1.84177
												OXT	-5.19281	2.07143e-07	4.14035e-06	-1.42922								MT2A	-11.2986	1.334e-29	3.19003e-27	-1.84012
												CCNC	-6.51362	7.33595e-11	2.42673e-09	-1.4291								C14orf119	-4.84591	1.26031e-06	2.11629e-05	-1.83958
												NEU4	-3.27492	0.00105691	0.00942387	-1.4271								EIF3H	-9.89897	4.20577e-23	4.53675e-21	-1.83945
												KLC4	-4.75033	2.03084e-06	3.34786e-05	-1.42705								TPRKB	-6.81857	9.19528e-12	2.94843e-10	-1.83883
												HADH	-7.17344	7.31379e-13	3.16262e-11	-1.42436								CD99	-8.32504	8.42996e-17	4.75335e-15	-1.83443
												ALDOC	-3.98138	6.85175e-05	0.000829735	-1.42365								FAM213A	-8.33293	7.88669e-17	4.47243e-15	-1.83419
												GCLM	-5.20204	1.97109e-07	3.96776e-06	-1.42332								TRIAP1	-4.20538	2.60642e-05	0.000351203	-1.83293
												KPNA2	-5.28325	1.26913e-07	2.62393e-06	-1.42319								EIF4E2	-7.04813	1.81339e-12	6.25951e-11	-1.83105
												ZDHHC20	-3.58411	0.000338224	0.00341285	-1.42283								GLRX	-5.02006	5.16563e-07	9.18705e-06	-1.83063
												DAP	-7.3607	1.82943e-13	8.68672e-12	-1.42257								NME1	-7.62037	2.52943e-14	1.08667e-12	-1.82861
												ROCK2	-4.08128	4.47877e-05	0.000562981	-1.42094								ATXN10	-6.21913	4.9991e-10	1.32296e-08	-1.8278
												SLC2A2	-8.98455	2.5979e-19	3.37013e-17	-1.42084								MTCH2	-6.47568	9.43874e-11	2.73489e-09	-1.82204
												PECR	-6.66301	2.68275e-11	9.45776e-10	-1.42063								GSTO1	-10.6186	2.44239e-26	3.61765e-24	-1.82196
												KHDRBS1	-7.69854	1.37627e-14	7.94078e-13	-1.41904								ACP2	-3.48369	0.000494544	0.00510172	-1.82119
												CCL20	-3.26238	0.00110483	0.00979832	-1.41898								CCDC25	-6.22785	4.72878e-10	1.25813e-08	-1.81752
												DENND5B	-3.3611	0.000776331	0.00716347	-1.41871								MCM7	-3.61197	0.000303884	0.00330131	-1.81699
												STUB1	-7.72293	1.13688e-14	6.66867e-13	-1.41866								TCEA3	-5.81045	6.23065e-09	1.4635e-07	-1.81576
												CERS6	-3.38099	0.000722264	0.00673028	-1.41705								ILF2	-6.88893	5.62134e-12	1.84723e-10	-1.81085
												SLC17A2	-4.53016	5.89402e-06	8.82902e-05	-1.41676								AK4	-5.65727	1.53803e-08	3.43769e-07	-1.80947
												ALKBH5	-4.80833	1.52194e-06	2.56866e-05	-1.41576								METTL23	-4.27222	1.9354e-05	0.000267879	-1.80899
												DNAJC25	-4.40634	1.05133e-05	0.000150881	-1.41572								ARL14EP	-3.50258	0.000460772	0.00480073	-1.80899
												CWC27	-3.56612	0.000362303	0.00363365	-1.41531								SMIM10L1	-4.65952	3.16942e-06	4.99655e-05	-1.80734
												ARMT1	-3.95107	7.78018e-05	0.000930247	-1.41242								ARMCX6	-5.20271	1.96404e-07	3.7664e-06	-1.8069
												SLC20A1	-3.58198	0.000340995	0.00343906	-1.4107								NDUFB5	-8.23496	1.79618e-16	9.84823e-15	-1.80658
												EMC9	-3.62744	0.000286246	0.00294374	-1.4104								PPID	-4.43266	9.30774e-06	0.000135738	-1.80652
												GLDC	-6.33298	2.40463e-10	7.35395e-09	-1.40841								AIG1	-7.5415	4.64595e-14	1.92914e-12	-1.80606
												SLC1A4	-4.54294	5.5475e-06	8.36348e-05	-1.40833								H2AFY2	-4.59871	4.25118e-06	6.56123e-05	-1.80577
												LRP1	-5.84292	5.12942e-09	1.28384e-07	-1.40659								RPA3	-4.90652	9.27062e-07	1.58897e-05	-1.80372
												SDHAF2	-4.90161	9.50535e-07	1.68298e-05	-1.40527								PIN1	-6.32561	2.52232e-10	7.00181e-09	-1.80268
												OTC	-4.15633	3.23398e-05	0.000421458	-1.40331								NTHL1	-4.51402	6.3609e-06	9.57173e-05	-1.80231
												NR1H4	-6.08061	1.19724e-09	3.31884e-08	-1.4032								CDC123	-3.84651	0.000119812	0.00141214	-1.80092
												RNF170	-3.52658	0.000420956	0.00414236	-1.39829								MEA1	-5.71621	1.08924e-08	2.46232e-07	-1.79988
												B4GALT7	-3.91935	8.87888e-05	0.00104711	-1.39824								EIF3E	-11.4822	1.62023e-30	4.94316e-28	-1.79856
												MCFD2	-8.09793	5.59002e-16	4.04929e-14	-1.39779								FBL	-7.83001	4.87834e-15	2.26227e-13	-1.79782
												GAMT	-11.2332	2.8022e-29	2.13916e-26	-1.39538								PCMT1	-5.63257	1.77547e-08	3.93298e-07	-1.79624
												ACACA	-4.08839	4.34386e-05	0.000547756	-1.39518								IDI1	-4.44034	8.98168e-06	0.00013137	-1.79536
												GLUD1	-10.5959	3.11488e-26	1.37387e-23	-1.39399								PDIA6	-10.7288	7.45595e-27	1.16524e-24	-1.79511
												SHC1	-4.16154	3.16108e-05	0.000412499	-1.39395								PHGDH	-6.05744	1.38302e-09	3.47911e-08	-1.79425
												DESI1	-5.80693	6.36277e-09	1.55336e-07	-1.39319								NOSIP	-5.66951	1.43204e-08	3.21165e-07	-1.79411
												EPN1	-5.46247	4.69566e-08	1.03211e-06	-1.39313								VPS25	-5.67283	1.40454e-08	3.15355e-07	-1.79405
												ZMAT5	-4.31069	1.62745e-05	0.000224629	-1.39252								MRPL40	-6.31233	2.7487e-10	7.58778e-09	-1.79173
												ACSF2	-4.12153	3.76364e-05	0.00048194	-1.39084								YEATS4	-3.63252	0.000280672	0.00307608	-1.7916
												EXOC3L4	-3.87626	0.000106074	0.00121979	-1.38896								MGST2	-8.9664	3.06356e-19	2.21111e-17	-1.79084
												CDK16	-3.32038	0.000898956	0.00813982	-1.3884								HAUS1	-3.5443	0.000393654	0.00417821	-1.78862
												C17orf58	-3.68071	0.000232588	0.00245032	-1.3868								MGMT	-6.94061	3.90402e-12	1.3045e-10	-1.78774
												TMEM245	-5.86707	4.43573e-09	1.11868e-07	-1.38449								MRPL14	-7.52531	5.25951e-14	2.17029e-12	-1.78462
												GGCX	-8.06076	7.58184e-16	5.31747e-14	-1.38335								TMEM56	-4.28488	1.8284e-05	0.00025431	-1.78339
												USP7	-3.35423	0.000795854	0.00732318	-1.38287								SEC11C	-8.05791	7.76095e-16	3.88988e-14	-1.78287
												FABP5	-9.08564	1.03087e-19	1.42089e-17	-1.38259								OXA1L	-7.92051	2.36547e-15	1.13132e-13	-1.7812
												DEF8	-3.83104	0.000127602	0.00143655	-1.38247								HIST1H2BD	-4.20351	2.62803e-05	0.000353875	-1.78099
												RAC1	-9.92183	3.34551e-23	8.30022e-21	-1.38122								GJB1	-7.48297	7.26624e-14	2.93728e-12	-1.77998
												UBFD1	-3.71101	0.000206433	0.00220997	-1.37898								STOML2	-7.54627	4.47886e-14	1.86366e-12	-1.77922
												POLR3K	-3.80263	0.000143167	0.00159639	-1.37178								CHCHD3	-4.23465	2.2891e-05	0.000312047	-1.77774
												ZNF106	-3.76191	0.00016862	0.00185109	-1.37126								VBP1	-4.73113	2.23271e-06	3.60283e-05	-1.7755
												TTC38	-4.47002	7.82116e-06	0.000114649	-1.367								APEX1	-8.14073	3.9291e-16	2.09075e-14	-1.77444
												RPS6KA3	-8.08255	6.34285e-16	4.52852e-14	-1.36686								GMPR2	-3.99429	6.48876e-05	0.000800429	-1.77425
												AKAP1	-5.06236	4.14091e-07	7.84994e-06	-1.36632								EIF3M	-8.2773	1.25997e-16	7.00503e-15	-1.77328
												UCHL3	-5.93407	2.95523e-09	7.69756e-08	-1.36519								ARL3	-4.68132	2.85037e-06	4.52955e-05	-1.77284
												PBLD	-8.21725	2.08214e-16	1.63993e-14	-1.36255								YIF1A	-5.90343	3.56013e-09	8.60676e-08	-1.77134
												C8A	-5.88908	3.88342e-09	9.91996e-08	-1.36156								MALSU1	-4.97751	6.44086e-07	1.13031e-05	-1.77075
												EBP	-10.5445	5.38706e-26	2.22755e-23	-1.3615								LLNLR-245B6.1	-5.28179	1.27928e-07	2.53152e-06	-1.76826
												UAP1	-4.29672	1.73342e-05	0.000237438	-1.36064								MRPL16	-4.67447	2.94716e-06	4.67588e-05	-1.76722
												GMPPB	-4.26405	2.00753e-05	0.000271982	-1.36004								GLO1	-6.65792	2.77738e-11	8.52016e-10	-1.76654
												STRN3	-3.86135	0.000112764	0.00128777	-1.35871								TP53TG1	-5.71621	1.08924e-08	2.46232e-07	-1.76598
												TMEM11	-4.73944	2.1431e-06	3.52121e-05	-1.35616								GALT	-4.8372	1.31684e-06	2.2019e-05	-1.76464
												EIF3B	-4.83958	1.30111e-06	2.24365e-05	-1.35553								TCEAL8	-8.0907	5.93202e-16	3.05023e-14	-1.76452
												CD81	-3.57606	0.000348805	0.00350713	-1.35093								GLB1	-4.2554	2.08672e-05	0.000286624	-1.76122
												SMCO4	-6.96676	3.24331e-12	1.29785e-10	-1.34967								CREM	-3.45277	0.000554867	0.00564769	-1.76001
												METTL7A	-8.61854	6.78124e-18	7.04681e-16	-1.34746								MRPS28	-4.48081	7.43588e-06	0.000110222	-1.75983
												TACO1	-4.0917	4.28222e-05	0.000540328	-1.34497								PGRMC1	-9.40809	5.05228e-21	4.43706e-19	-1.75964
												AKR1C3	-6.98167	2.91688e-12	1.17671e-10	-1.34379								COX7A2L	-8.41678	3.86965e-17	2.30362e-15	-1.75652
												AQP11	-3.738	0.00018549	0.00201401	-1.34321								EPB41L4A-AS1	-5.71663	1.08658e-08	2.46192e-07	-1.75544
												GLT8D1	-5.24703	1.54574e-07	3.15637e-06	-1.34119								TOMM22	-7.0803	1.43842e-12	5.00871e-11	-1.75309
												SLC2A4RG	-7.50465	6.15947e-14	3.20875e-12	-1.34101								LETMD1	-4.93018	8.21527e-07	1.41665e-05	-1.7518
												SCAP	-4.02872	5.60801e-05	0.000690495	-1.34013								MT1E	-11.2813	1.62285e-29	3.78945e-27	-1.75114
												SRPRB	-7.38935	1.47548e-13	7.10808e-12	-1.33979								MZT2A	-7.96887	1.60135e-15	7.79011e-14	-1.7505
												CEBPD	-3.51735	0.000435876	0.00427012	-1.33963								BEX4	-8.06227	7.48909e-16	3.77268e-14	-1.75041
												GOT2	-8.24969	1.58807e-16	1.27611e-14	-1.3392								STAT1	-6.21083	5.27053e-10	1.38739e-08	-1.74908
												C1orf122	-5.52639	3.26892e-08	7.38128e-07	-1.33864								GLUD1	-6.12345	9.1572e-10	2.34519e-08	-1.74868
												ISOC2	-9.15264	5.55574e-20	8.16818e-18	-1.33655								MRPS7	-6.96261	3.34015e-12	1.13325e-10	-1.74809
												ESPN	-5.51266	3.53458e-08	7.92705e-07	-1.33637								TMEM256	-8.07451	6.77451e-16	3.43889e-14	-1.74804
												AP1M1	-3.51783	0.000435099	0.00426672	-1.3351								COMMD10	-3.48266	0.000496465	0.00511888	-1.74742
												SLC31A1	-3.90396	9.46316e-05	0.00110746	-1.33499								MRPL54	-6.30776	2.83101e-10	7.78252e-09	-1.74389
												CCDC58	-4.89806	9.67871e-07	1.71215e-05	-1.33418								PBDC1	-5.05015	4.41457e-07	7.94383e-06	-1.74368
												IL6R	-4.11798	3.8221e-05	0.000487538	-1.33346								CCT4	-7.63034	2.34142e-14	1.00808e-12	-1.74275
												CCDC167	-7.51838	5.54601e-14	2.91982e-12	-1.33307								EMC6	-5.06157	4.15821e-07	7.5166e-06	-1.74272
												TNFAIP8L1	-3.96315	7.39684e-05	0.000889772	-1.33289								HEBP1	-6.59067	4.37858e-11	1.31676e-09	-1.74218
												C2orf72	-5.84576	5.04263e-09	1.26371e-07	-1.33259								SSSCA1	-3.73692	0.00018629	0.00211526	-1.74048
												CCDC34	-4.60307	4.16301e-06	6.41019e-05	-1.33255								SNAPIN	-4.90631	9.28043e-07	1.58928e-05	-1.73931
												DNAJC21	-3.40182	0.000669389	0.00627885	-1.33137								SRPRB	-4.12464	3.71314e-05	0.000480433	-1.73864
												GUCD1	-4.71269	2.44471e-06	3.94813e-05	-1.33106								BEX2	-6.2484	4.14681e-10	1.10924e-08	-1.73677
												ONECUT2	-6.1327	8.64017e-10	2.46748e-08	-1.33105								P2RX4	-4.22987	2.33822e-05	0.000318525	-1.73611
												SLC25A13	-7.31028	2.66593e-13	1.23341e-11	-1.32798								PIH1D1	-5.01964	5.17681e-07	9.19868e-06	-1.73478
												PLXNB1	-5.11942	3.06478e-07	5.95203e-06	-1.32734								EMC7	-6.15334	7.58697e-10	1.97102e-08	-1.7342
												STT3A	-5.14759	2.63851e-07	5.17483e-06	-1.3268								TMEM18	-3.64144	0.000271117	0.00298289	-1.73346
												MID1IP1	-7.38225	1.55639e-13	7.46165e-12	-1.32465								PSMB6	-8.18162	2.80061e-16	1.50234e-14	-1.73257
												TUBG1	-3.9203	8.84406e-05	0.00104362	-1.3232								ARID5B	-4.33116	1.48324e-05	0.000209532	-1.72841
												TMEM120A	-6.39549	1.60037e-10	5.04194e-09	-1.32239								ADH5	-7.52323	5.34372e-14	2.20046e-12	-1.72571
												SLC38A1	-3.34784	0.000814438	0.0074734	-1.32126								GDI2	-7.20255	5.90949e-13	2.14427e-11	-1.72356
												TPRG1L	-3.49936	0.000466378	0.00454608	-1.32101								MRPS18C	-6.56327	5.26411e-11	1.5759e-09	-1.72347
												ARID3A	-6.81287	9.56698e-12	3.576e-10	-1.3204								MRPL48	-4.15972	3.1864e-05	0.000419666	-1.72161
												TMEM165	-4.43664	9.13737e-06	0.000132378	-1.31958								RHOC	-9.06271	1.27248e-19	9.60312e-18	-1.7216
												ST3GAL1	-5.89169	3.8227e-09	9.79005e-08	-1.31954								SCCPDH	-5.72929	1.00852e-08	2.2929e-07	-1.72027
												RAB32	-6.71652	1.86122e-11	6.74115e-10	-1.31864								TXN2	-7.2532	4.07041e-13	1.49888e-11	-1.72023
												MFSD3	-3.79198	0.000149452	0.00165809	-1.31861								CHCHD1	-5.89036	3.85362e-09	9.24868e-08	-1.71973
												ZDHHC9	-4.43096	9.38151e-06	0.000135421	-1.31837								NR0B2	-4.52482	6.04477e-06	9.10984e-05	-1.71951
												MPI	-3.39448	0.000687591	0.00643437	-1.31779								NDUFB9	-10.532	6.14932e-26	8.71798e-24	-1.71627
												ASGR1	-10.812	3.02002e-27	1.62004e-24	-1.31637								NDUFB11	-10.3685	3.44992e-25	4.59557e-23	-1.71595
												AGXT2	-5.65541	1.5547e-08	3.66482e-07	-1.31497								CUEDC2	-5.29383	1.19782e-07	2.38458e-06	-1.71386
												MRPS27	-4.78726	1.69071e-06	2.83184e-05	-1.31451								MRPL22	-6.41818	1.3791e-10	3.91594e-09	-1.71336
												EXOSC3	-3.33127	0.000864512	0.00786021	-1.31376								PFN2	-3.79732	0.00014627	0.00169479	-1.71316
												C1orf131	-4.00079	6.31316e-05	0.000770151	-1.31266								CLNS1A	-5.72493	1.03475e-08	2.34986e-07	-1.71277
												SCML1	-7.56194	3.97105e-14	2.13408e-12	-1.31202								DGCR6L	-4.40028	1.08111e-05	0.000156171	-1.71209
												PQLC1	-3.27374	0.00106135	0.00945918	-1.30823								TIMM17A	-3.84111	0.000122478	0.00144098	-1.71121
												SNHG9	-5.00791	5.50239e-07	1.02354e-05	-1.30792								STRAP	-6.52964	6.59265e-11	1.94719e-09	-1.71073
												CDO1	-6.71273	1.9102e-11	6.90595e-10	-1.30715								DDOST	-7.09192	1.3226e-12	4.62979e-11	-1.70876
												HEBP2	-6.13601	8.46192e-10	2.42006e-08	-1.30653								PTRHD1	-5.32226	1.02483e-07	2.05672e-06	-1.70833
												CLEC1B	-3.63951	0.000273154	0.00282226	-1.30629								USE1	-4.60639	4.09723e-06	6.3483e-05	-1.70781
												ADK	-4.83035	1.36293e-06	2.33604e-05	-1.30583								NDUFS3	-6.87731	6.09946e-12	1.99443e-10	-1.70664
												SLC16A1	-3.64804	0.000264253	0.00273599	-1.30543								SLC25A13	-3.46024	0.000539695	0.00551305	-1.70571
												MAN1A2	-5.53089	3.18618e-08	7.2191e-07	-1.30435								CCDC167	-3.62608	0.000287756	0.00314503	-1.70557
												UBE2G2	-4.01239	6.01071e-05	0.000736879	-1.30416								MPDU1	-4.84176	1.28693e-06	2.15552e-05	-1.70537
												SPCS3	-7.09815	1.26437e-12	5.30552e-11	-1.30406								CHID1	-5.12342	3.00041e-07	5.55005e-06	-1.70471
												ASS1	-9.88419	4.87502e-23	1.19456e-20	-1.30387								MPG	-5.01009	5.44036e-07	9.64971e-06	-1.70453
												TARS	-4.99891	5.76538e-07	1.06646e-05	-1.30325								FAM136A	-5.24215	1.5872e-07	3.0885e-06	-1.70428
												ATP2A2	-5.97763	2.26411e-09	6.03195e-08	-1.3018								MDH2	-8.34206	7.30068e-17	4.15198e-15	-1.70402
												SPON2	-6.2532	4.02124e-10	1.1877e-08	-1.30177								TMEM69	-4.22697	2.36861e-05	0.000321781	-1.70395
												WDR82	-3.49983	0.000465551	0.00454067	-1.30005								PEPD	-4.47417	7.67078e-06	0.00011345	-1.7009
												AGPAT1	-4.83082	1.35969e-06	2.33251e-05	-1.29764								LDHB	-9.44566	3.53173e-21	3.15588e-19	-1.69951
												MAGT1	-5.52189	3.35374e-08	7.55562e-07	-1.29737								NUDC	-8.77233	1.75001e-18	1.18547e-16	-1.69858
												NUDT16	-5.73188	9.93212e-09	2.38371e-07	-1.2969								RPS6KB2	-4.01484	5.94858e-05	0.000737461	-1.69848
												KPNA6	-3.45959	0.000541008	0.00519996	-1.296								BLVRB	-8.12869	4.33959e-16	2.29686e-14	-1.69813
												TSPYL1	-5.3796	7.46497e-08	1.60178e-06	-1.29561								CAT	-6.56908	5.06271e-11	1.5179e-09	-1.69361
												TMEM41B	-4.85971	1.17559e-06	2.05217e-05	-1.29452								RPP25L	-3.35833	0.000784156	0.00773171	-1.69324
												NQO2	-3.79671	0.000146627	0.00163131	-1.29406								ALG8	-3.2973	0.000976175	0.00940996	-1.68827
												DUSP6	-4.73186	2.22467e-06	3.63717e-05	-1.29315								RAN	-9.79145	1.2252e-22	1.24706e-20	-1.68733
												ALDH18A1	-3.80311	0.000142894	0.00159424	-1.29124								DLC1	-4.21285	2.52164e-05	0.000340473	-1.68625
												MAT1A	-4.95535	7.21989e-07	1.31227e-05	-1.29109								EIF3F	-9.92782	3.1506e-23	3.49347e-21	-1.68614
												PCK2	-4.99844	5.77955e-07	1.06809e-05	-1.29099								LSM4	-6.89889	5.24092e-12	1.72507e-10	-1.68555
												WDR81	-3.68426	0.00022937	0.00241898	-1.2901								UQCRFS1	-7.08383	1.40224e-12	4.89995e-11	-1.68289
												SLC39A5	-9.12731	7.02219e-20	1.00931e-17	-1.28993								GPRC5C	-6.13964	8.27101e-10	2.13476e-08	-1.68171
												STARD3NL	-4.73234	2.21949e-06	3.63169e-05	-1.28915								AP2S1	-8.11416	4.89158e-16	2.56847e-14	-1.67988
												AGPAT3	-4.21434	2.50515e-05	0.000333036	-1.28799								ACADM	-5.39408	6.88754e-08	1.41809e-06	-1.67937
												ORM1	-8.85813	8.13682e-19	9.84754e-17	-1.28703								RARRES2	-9.99798	1.5554e-23	1.7641e-21	-1.67799
												FAM104A	-3.49912	0.000466793	0.00454608	-1.28664								PSMB2	-7.19799	6.11076e-13	2.21325e-11	-1.67595
												CD68	-3.27303	0.00106402	0.00947873	-1.28416								ACADS	-3.37888	0.000727828	0.0072447	-1.67553
												TST	-9.61051	7.21894e-22	1.52427e-19	-1.28262								MRPL50	-5.18258	2.18842e-07	4.15256e-06	-1.67519
												TIMP3	-4.9125	8.99213e-07	1.60212e-05	-1.2821								WRB	-4.03747	5.40318e-05	0.000676181	-1.67477
												MAP3K11	-4.3365	1.44772e-05	0.000201786	-1.28019								CSNK2B	-8.21669	2.09189e-16	1.13442e-14	-1.67432
												THUMPD3-AS1	-4.68144	2.84871e-06	4.54146e-05	-1.27855								HOOK1	-6.14441	8.02607e-10	2.07424e-08	-1.67393
												SARDH	-3.82867	0.000128836	0.00144798	-1.27819								ZNF511	-3.36788	0.000757498	0.00751366	-1.67282
												CRELD2	-4.62533	3.74006e-06	5.79943e-05	-1.27739								PSMB7	-8.3979	4.54555e-17	2.66136e-15	-1.67188
												LYRM5	-6.69947	2.09178e-11	7.5213e-10	-1.27647								FUNDC2	-5.59022	2.26776e-08	5.00116e-07	-1.67167
												HSD17B7	-6.54109	6.10739e-11	2.04417e-09	-1.2763								DMAP1	-4.25063	2.1317e-05	0.000292196	-1.67136
												CGNL1	-3.27563	0.00105426	0.00940866	-1.27579								SERPINA4	-8.39416	4.69242e-17	2.73927e-15	-1.6713
												FBXW5	-5.84126	5.18071e-09	1.29505e-07	-1.27449								BCCIP	-4.15702	3.22426e-05	0.00042437	-1.67112
												RASSF8-AS1	-3.58624	0.000335474	0.00339027	-1.27335								CKB	-7.63096	2.33014e-14	1.0054e-12	-1.67074
												PURA	-3.61892	0.000295839	0.00303297	-1.273								DCTPP1	-4.97315	6.58744e-07	1.15399e-05	-1.67019
												FMO1	-3.69018	0.000224098	0.00237221	-1.2703								AASDHPPT	-4.27741	1.89084e-05	0.000261895	-1.66993
												FAH	-6.60501	3.97498e-11	1.35095e-09	-1.26993								ATP5F1	-8.30013	1.03994e-16	5.81431e-15	-1.66885
												KEAP1	-3.3424	0.000830586	0.0076005	-1.26792								MSMO1	-3.96959	7.19955e-05	0.000882078	-1.6687
												GPAM	-7.84177	4.44225e-15	2.74672e-13	-1.26496								COMMD9	-3.43658	0.000589113	0.00598399	-1.66772
												PLTP	-4.63172	3.6264e-06	5.62758e-05	-1.26474								TAF12	-4.15391	3.26846e-05	0.000429619	-1.66634
												ALDH6A1	-8.58114	9.39413e-18	9.46471e-16	-1.26288								TRAP1	-5.11823	3.08412e-07	5.67845e-06	-1.6643
												SRP19	-6.32494	2.53338e-10	7.70025e-09	-1.26006								RCN1	-5.10142	3.37114e-07	6.15552e-06	-1.66402
												SLCO2B1	-4.26145	2.03107e-05	0.000274796	-1.25787								MRPS35	-5.1641	2.41594e-07	4.55814e-06	-1.664
												SEC61A1	-6.65899	2.75724e-11	9.66885e-10	-1.25591								MRPL24	-5.88538	3.97151e-09	9.5201e-08	-1.66393
												SND1	-6.41632	1.39608e-10	4.41936e-09	-1.25448								C14orf1	-5.91651	3.28845e-09	7.97911e-08	-1.66328
												SORBS3	-4.39971	1.08397e-05	0.000155228	-1.25325								ANG	-6.19713	5.75014e-10	1.50964e-08	-1.66192
												BID	-5.15091	2.5923e-07	5.09426e-06	-1.25275								TMED3	-5.19794	2.01514e-07	3.84952e-06	-1.65949
												ASPSCR1	-3.54126	0.000398216	0.00394795	-1.25242								POLR2C	-4.56031	5.10782e-06	7.79246e-05	-1.65674
												C2orf82	-6.46769	9.95098e-11	3.2115e-09	-1.25016								RNF7	-8.27377	1.29785e-16	7.17539e-15	-1.65568
												ZFX	-3.9899	6.61015e-05	0.000803418	-1.24974								C6orf48	-9.48987	2.31322e-21	2.1061e-19	-1.6546
												TM4SF5	-8.53331	1.42216e-17	1.39738e-15	-1.24962								CCT8	-7.94583	1.92898e-15	9.31541e-14	-1.65449
												YARS	-3.49391	0.000475995	0.00462661	-1.24802								ANAPC11	-9.49547	2.19211e-21	2.00503e-19	-1.65359
												CISD1	-10.0868	6.3166e-24	1.81698e-21	-1.24786								UBE2G1	-3.89051	0.000100033	0.0011975	-1.65168
												HYAL1	-6.96321	3.32616e-12	1.32565e-10	-1.24758								ADGRG6	-5.30628	1.11884e-07	2.23407e-06	-1.65107
												RALBP1	-4.57964	4.65786e-06	7.10601e-05	-1.24719								ACAT1	-5.37582	7.62371e-08	1.55835e-06	-1.64944
												VPS37A	-3.26877	0.00108017	0.00960109	-1.2465								ID1	-4.99556	5.8664e-07	1.03776e-05	-1.64938
												NT5C3B	-5.87014	4.35416e-09	1.09951e-07	-1.24585								CPNE1	-5.34551	9.01623e-08	1.81864e-06	-1.64933
												COA6	-5.301	1.15167e-07	2.38855e-06	-1.2452								IMPDH2	-6.09335	1.10571e-09	2.80641e-08	-1.64853
												PNPLA4	-4.53276	5.8218e-06	8.73402e-05	-1.24517								GOLGA7	-4.39094	1.12861e-05	0.000162678	-1.64709
												SEC24A	-3.61513	0.000300199	0.00307607	-1.24388								PRDX2	-11.925	8.77167e-33	6.00345e-30	-1.64595
												DAZAP1	-4.32063	1.55581e-05	0.000215641	-1.24284								DHRS7	-9.66028	4.44659e-22	4.28427e-20	-1.64489
												MT1HL1	-5.51739	3.44069e-08	7.72521e-07	-1.24238								MAGOH	-6.46364	1.02214e-10	2.95306e-09	-1.64436
												SEC23A	-6.13033	8.76973e-10	2.50089e-08	-1.24234								POLE4	-4.47002	7.82118e-06	0.000115416	-1.64187
												RBM26	-4.6142	3.94611e-06	6.09987e-05	-1.23879								GSTM4	-4.31726	1.5798e-05	0.00022254	-1.64167
												CCDC85B	-4.8358	1.32614e-06	2.27889e-05	-1.23655								MPC2	-9.76966	1.51959e-22	1.52327e-20	-1.63981
												KDELR2	-11.0244	2.91568e-28	1.80845e-25	-1.23605								MRPL51	-8.64282	5.48442e-18	3.52281e-16	-1.63969
												MAP2K2	-4.17125	3.02937e-05	0.00039714	-1.23317								PSMD8	-7.61124	2.71477e-14	1.16127e-12	-1.63908
												LONP1	-3.2664	0.00108924	0.0096774	-1.23225								PSMA5	-5.43912	5.35441e-08	1.1246e-06	-1.63742
												ABHD14A	-3.4558	0.000548668	0.00526339	-1.23126								SNX2	-4.3953	1.1062e-05	0.000159563	-1.63469
												PPARA	-4.47736	7.55714e-06	0.000110942	-1.22754								TIMM10	-5.15705	2.50876e-07	4.72427e-06	-1.63333
												CP	-6.16111	7.22384e-10	2.08097e-08	-1.22738								HGD	-4.70726	2.51065e-06	4.02515e-05	-1.63267
												C1S	-4.91534	8.8627e-07	1.58048e-05	-1.22491								FAHD2A	-3.34982	0.000808648	0.00794163	-1.63217
												GPS1	-5.5574	2.73821e-08	6.24689e-07	-1.22412								PSMD4	-7.30675	2.73682e-13	1.03075e-11	-1.63139
												DPYS	-7.26932	3.61303e-13	1.64476e-11	-1.22411								GRHPR	-7.44415	9.75672e-14	3.8653e-12	-1.63052
												DHTKD1	-4.24724	2.16417e-05	0.000291612	-1.22376								FIS1	-8.02802	9.90567e-16	4.92751e-14	-1.6302
												GCGR	-3.66934	0.000243174	0.00254967	-1.22327								TMEM9	-5.10889	3.24053e-07	5.93888e-06	-1.62898
												GNAI2	-4.76643	1.87519e-06	3.11195e-05	-1.22217								PDZD11	-3.69125	0.000223151	0.00249808	-1.62862
												FDFT1	-9.83542	7.92352e-23	1.89477e-20	-1.22168								PAICS	-4.24731	2.16354e-05	0.000295947	-1.62802
												ACSL3	-6.95492	3.52763e-12	1.40314e-10	-1.22093								H2AFJ	-8.89168	6.01913e-19	4.25152e-17	-1.62595
												DPM2	-4.5794	4.66314e-06	7.1086e-05	-1.22021								ANAPC13	-5.75503	8.66275e-09	1.99464e-07	-1.62593
												PROZ	-3.88928	0.000100542	0.00116358	-1.22017								PSMB1	-9.46808	2.85045e-21	2.55999e-19	-1.62454
												COPS4	-4.25813	2.06141e-05	0.000278712	-1.22016								TMEM141	-6.27206	3.563e-10	9.6344e-09	-1.6236
												TAF9	-7.55413	4.21681e-14	2.24792e-12	-1.21913								PHF5A	-3.7693	0.000163708	0.00187278	-1.62301
												FAM8A1	-3.59666	0.000322327	0.00327073	-1.21852								RSL1D1	-6.66809	2.59161e-11	7.96257e-10	-1.62292
												CMPK1	-7.43244	1.06614e-13	5.33015e-12	-1.21607								CCNB1IP1	-5.5072	3.64585e-08	7.823e-07	-1.62228
												ANKRD39	-3.37175	0.000746916	0.00692101	-1.21575								PYURF	-6.9595	3.4148e-12	1.15463e-10	-1.62214
												PGM1	-7.38438	1.53167e-13	7.36091e-12	-1.21508								DDAH2	-8.14841	3.68749e-16	1.96746e-14	-1.62018
												FTCD	-8.18861	2.64263e-16	2.0409e-14	-1.21474								HDDC3	-3.50653	0.000453997	0.0047426	-1.61739
												PTTG1	-3.37791	0.000730396	0.00679649	-1.21413								NDUFS6	-9.0351	1.63845e-19	1.21343e-17	-1.617
												GNB2	-6.64076	3.12078e-11	1.08669e-09	-1.21406								HINT2	-7.05311	1.74962e-12	6.06045e-11	-1.61633
												SULT1E1	-8.25963	1.46121e-16	1.18376e-14	-1.21397								CISD1	-6.01261	1.8256e-09	4.54635e-08	-1.61509
												SLC25A47	-3.87531	0.000106488	0.00122384	-1.21332								TALDO1	-6.501	7.97878e-11	2.34265e-09	-1.61499
												HSD17B12	-9.3437	9.30272e-21	1.51345e-18	-1.21207								MRPL36	-3.91936	8.87831e-05	0.00106863	-1.61459
												PDIA4	-9.05439	1.3733e-19	1.85423e-17	-1.21151								MRPL21	-6.45222	1.10221e-10	3.16594e-09	-1.61396
												SERPINA6	-11.5315	9.15586e-31	1.13578e-27	-1.21108								TRAPPC6A	-4.57318	4.8038e-06	7.3683e-05	-1.61337
												CAPZA1	-6.24965	4.11374e-10	1.20962e-08	-1.21023								TMX2	-3.84319	0.000121446	0.00142969	-1.61231
												COPG1	-3.40584	0.000659599	0.00619873	-1.21011								PHB	-7.6953	1.4116e-14	6.26787e-13	-1.61085
												PGM3	-5.10024	3.39218e-07	6.53036e-06	-1.20992								EMG1	-4.0412	5.31781e-05	0.000666758	-1.60896
												TSPAN13	-4.31448	1.5998e-05	0.000221274	-1.20908								HSD17B10	-5.74444	9.22245e-09	2.11127e-07	-1.60848
												FAM210B	-4.69612	2.65156e-06	4.25794e-05	-1.20819								ZSCAN16-AS1	-4.42747	9.53442e-06	0.00013884	-1.60793
												ABHD14B	-6.7802	1.2001e-11	4.43566e-10	-1.20805								BORCS7	-6.00452	1.91904e-09	4.7671e-08	-1.60701
												HOGA1	-3.44301	0.000575272	0.00549206	-1.20789								POLD2	-3.95631	7.61166e-05	0.000929128	-1.60539
												OCEL1	-4.12177	3.75977e-05	0.000481756	-1.20691								SPHK1	-3.29876	0.000971137	0.0093705	-1.60444
												DCXR	-8.67702	4.06281e-18	4.4307e-16	-1.20678								ATIC	-3.66448	0.000247842	0.00274661	-1.60408
												CERS4	-6.75061	1.47228e-11	5.39148e-10	-1.20492								TXNL1	-6.61205	3.79047e-11	1.1486e-09	-1.60351
												LACTB2	-3.52872	0.000417582	0.00411323	-1.20441								COPS8	-3.77262	0.000161543	0.00185122	-1.60286
												UBXN8	-3.45959	0.000541008	0.00519996	-1.20364								EIF3K	-9.22731	2.77524e-20	2.23914e-18	-1.6013
												B4GALT1	-4.73115	2.23247e-06	3.64692e-05	-1.20168								NDUFA6	-8.53385	1.4156e-17	8.8355e-16	-1.60073
												PARP1	-7.06098	1.6533e-12	6.86499e-11	-1.20022								DRAP1	-7.78497	6.97304e-15	3.18163e-13	-1.59973
												AK4	-9.07286	1.15934e-19	1.58694e-17	-1.19944								NCOA4	-5.49267	3.95899e-08	8.48575e-07	-1.59965
												FOXN3	-6.25178	4.05799e-10	1.19678e-08	-1.19887								COPZ1	-6.68552	2.30104e-11	7.13611e-10	-1.59909
												IQSEC1	-4.03819	5.3864e-05	0.000665687	-1.19849								MFGE8	-3.94136	8.10193e-05	0.000983529	-1.59799
												MAPK1	-4.75459	1.98848e-06	3.28074e-05	-1.19817								CUTA	-10.3822	2.98895e-25	4.06334e-23	-1.59569
												MAN1A1	-5.7378	9.59128e-09	2.30749e-07	-1.19758								ISOC2	-4.75064	2.02771e-06	3.29615e-05	-1.59551
												WNK1	-4.53986	5.6291e-06	8.45131e-05	-1.19494								ORMDL2	-5.63527	1.74789e-08	3.87621e-07	-1.59306
												SDC1	-6.68077	2.37696e-11	8.4397e-10	-1.1939								TUBB	-10.5053	8.17011e-26	1.15007e-23	-1.5926
												UROS	-6.40283	1.52528e-10	4.82065e-09	-1.19309								PRMT1	-6.11411	9.70989e-10	2.48353e-08	-1.59255
												SNX7	-3.73019	0.000191338	0.00207183	-1.19207								FBP1	-3.29502	0.000984141	0.00947995	-1.59134
												DONSON	-3.75007	0.000176782	0.00192684	-1.18991								RTCB	-4.99494	5.88536e-07	1.04018e-05	-1.59075
												DDB1	-5.55456	2.78311e-08	6.34205e-07	-1.18985								RHBDD2	-5.22803	1.71324e-07	3.3175e-06	-1.59046
												GCSH	-10.5057	8.13582e-26	3.2296e-23	-1.18854								ELOF1	-5.53024	3.19793e-08	6.92176e-07	-1.58951
												TIMM17A	-6.87158	6.34927e-12	2.40956e-10	-1.18811								ERP29	-9.42677	4.22905e-21	3.74724e-19	-1.58944
												ITPR2	-5.89216	3.81176e-09	9.77465e-08	-1.18807								NOP58	-5.07506	3.87374e-07	7.02797e-06	-1.58933
												ABCC6	-7.15189	8.55892e-13	3.66906e-11	-1.18787								ITGAE	-3.42537	0.000613963	0.00621098	-1.58908
												KIAA0101	-3.46195	0.000536271	0.00516194	-1.18643								MANBAL	-3.86706	0.000110156	0.00130999	-1.58639
												KCTD20	-3.52114	0.000429696	0.00422209	-1.18451								EIF1B	-7.83624	4.64252e-15	2.16302e-13	-1.58564
												SLC44A1	-6.51173	7.42907e-11	2.45345e-09	-1.18449								SRP72	-5.06863	4.00699e-07	7.25645e-06	-1.58525
												PYGL	-6.31783	2.65256e-10	8.05017e-09	-1.18416								DONSON	-3.4262	0.00061209	0.00619835	-1.58472
												YIF1A	-8.50253	1.85494e-17	1.77004e-15	-1.18354								MRPS34	-5.46278	4.68728e-08	9.93944e-07	-1.58445
												CD7	-4.67978	2.87183e-06	4.57098e-05	-1.18253								PGLS	-6.65024	2.92624e-11	8.96295e-10	-1.58431
												HMGN5	-3.86868	0.000109424	0.00125396	-1.18206								EIF3D	-7.84516	4.32397e-15	2.02411e-13	-1.58334
												APOC3	-10.3582	3.84287e-25	1.33813e-22	-1.18154								ZNF428	-7.01596	2.2838e-12	7.85594e-11	-1.5815
												ZSCAN16-AS1	-7.45895	8.7212e-14	4.39336e-12	-1.18125								PSMF1	-4.23506	2.28488e-05	0.000311686	-1.58028
												RP4-710M16.2	-3.62389	0.000290208	0.00297984	-1.18016								ALB	-13.2276	6.07832e-40	2.01071e-36	-1.58026
												TPP1	-5.96721	2.41344e-09	6.36994e-08	-1.17912								NUTF2	-5.83992	5.22259e-09	1.23845e-07	-1.57954
												TMEM192	-3.41105	0.000647127	0.00609306	-1.17893								DNAJB9	-3.80562	0.000141449	0.0016418	-1.57774
												ITGAE	-6.19757	5.73432e-10	1.67129e-08	-1.17881								RNF5	-7.06972	1.55252e-12	5.39656e-11	-1.57731
												ISCA2	-4.37012	1.24181e-05	0.000175178	-1.17775								PMPCB	-4.67924	2.87937e-06	4.57198e-05	-1.57642
												ABCD3	-6.28919	3.19134e-10	9.52506e-09	-1.1777								BTF3L4	-5.36025	8.31078e-08	1.69009e-06	-1.57509
												QDPR	-7.94192	1.99078e-15	1.28289e-13	-1.17737								RPL22L1	-7.54877	4.39405e-14	1.83221e-12	-1.57495
												HAAO	-4.74986	2.03561e-06	3.35292e-05	-1.17598								SRA1	-3.63335	0.00027977	0.00307128	-1.57343
												C1orf210	-3.65301	0.000259186	0.00269337	-1.17344								SF3B5	-7.98485	1.40694e-15	6.89504e-14	-1.57339
												BRD4	-4.00789	6.12632e-05	0.000750414	-1.17271								DCTN3	-5.57175	2.5219e-08	5.51264e-07	-1.57167
												POLE4	-6.60643	3.93704e-11	1.34265e-09	-1.17132								CLPP	-3.98246	6.82051e-05	0.000838745	-1.57112
												CPN1	-5.44637	5.1409e-08	1.12252e-06	-1.1709								NDUFB6	-6.30838	2.81964e-10	7.77244e-09	-1.56981
												GANAB	-6.04605	1.48442e-09	4.05825e-08	-1.17044								TRUB2	-3.49407	0.000475712	0.00493309	-1.56969
												CDK2AP2	-7.5804	3.44477e-14	1.86299e-12	-1.16803								TMEM261	-6.8744	6.22508e-12	2.02882e-10	-1.56896
												PEX13	-3.5995	0.000318826	0.00324516	-1.16755								PUF60	-5.79654	6.76971e-09	1.58077e-07	-1.56732
												YIPF2	-5.46105	4.73339e-08	1.03925e-06	-1.16615								UQCRC2	-7.34847	2.0049e-13	7.69694e-12	-1.56665
												SEMA4G	-4.68901	2.74526e-06	4.38711e-05	-1.16563								MRPL17	-3.86602	0.000110626	0.00131479	-1.56631
												DIO1	-3.45438	0.000551566	0.00528098	-1.16538								PIN4	-7.25361	4.05795e-13	1.49707e-11	-1.56617
												NDUFA7	-4.16509	3.11227e-05	0.000406665	-1.16372								TMEM60	-4.33594	1.4514e-05	0.000205328	-1.56509
												PPIL3	-3.55476	0.000378328	0.00377149	-1.1637								PSMA4	-8.2744	1.29108e-16	7.15793e-15	-1.56455
												MRPL23	-8.06526	7.30782e-16	5.14346e-14	-1.16242								UFC1	-7.92798	2.22743e-15	1.07046e-13	-1.56455
												CTNNAL1	-4.88315	1.04407e-06	1.83549e-05	-1.16056								MFAP1	-3.4592	0.000541778	0.00552865	-1.56441
												RRBP1	-8.74283	2.27335e-18	2.56372e-16	-1.15953								MOCS2	-4.11053	3.94758e-05	0.000507787	-1.5643
												CYP19A1	-5.301	1.15167e-07	2.38855e-06	-1.15895								MPLKIP	-6.07861	1.21225e-09	3.0729e-08	-1.5642
												MAP3K13	-5.0832	3.71135e-07	7.07616e-06	-1.15764								DNPH1	-7.33871	2.15656e-13	8.21563e-12	-1.56298
												SNAP23	-3.85069	0.000117785	0.00133741	-1.15376								UXT	-7.93919	2.03512e-15	9.80415e-14	-1.56275
												IREB2	-3.90727	9.33432e-05	0.00109496	-1.15366								RP11-792A8.4	-3.61861	0.000296191	0.0032248	-1.56197
												KHK	-5.34149	9.21867e-08	1.94444e-06	-1.15326								GC	-10.6018	2.92389e-26	4.23602e-24	-1.561
												CPPED1	-3.69681	0.000218329	0.00232478	-1.15136								NUDCD2	-3.65825	0.000253941	0.00280949	-1.55988
												TMEM82	-5.03892	4.68153e-07	8.81585e-06	-1.15101								MRPL20	-7.58571	3.30669e-14	1.39939e-12	-1.55961
												GRPEL1	-5.05573	4.28738e-07	8.1121e-06	-1.15091								ZMAT2	-6.1056	1.02417e-09	2.60946e-08	-1.55959
												BRD7	-3.77683	0.000158839	0.00175147	-1.15042								C11orf73	-4.08188	4.46722e-05	0.000568004	-1.55913
												FAM120A	-4.86066	1.16998e-06	2.04417e-05	-1.14904								MED11	-4.21555	2.49168e-05	0.000336886	-1.55574
												HP	-5.32705	9.98227e-08	2.09438e-06	-1.14868								BNIP3	-6.64691	2.993e-11	9.15332e-10	-1.55411
												GSE1	-3.32109	0.000896672	0.00812655	-1.14752								COMMD4	-4.74587	2.07613e-06	3.36384e-05	-1.55397
												ALG2	-4.07394	4.62236e-05	0.000579196	-1.14751								MSRB2	-6.2841	3.2976e-10	8.97815e-09	-1.55208
												IGFBP4	-3.97877	6.92722e-05	0.000837342	-1.14699								UROS	-3.8654	0.000110908	0.00131578	-1.55198
												TM9SF3	-6.22242	4.89532e-10	1.43096e-08	-1.14628								TRPM4	-3.30415	0.000952634	0.00920539	-1.5518
												LRRC28	-6.08558	1.16067e-09	3.22196e-08	-1.14584								FAM127A	-6.96884	3.19562e-12	1.08794e-10	-1.55156
												ITGA1	-5.17363	2.29584e-07	4.55223e-06	-1.14402								SLC44A3	-4.25686	2.07321e-05	0.000285164	-1.54974
												SNAP25-AS1	-4.94872	7.47014e-07	1.34911e-05	-1.14383								UXS1	-3.55676	0.000375463	0.00399796	-1.54969
												ZBTB8OS	-5.00105	5.70202e-07	1.05671e-05	-1.14343								PYM1	-3.89093	9.98617e-05	0.00119617	-1.54933
												SSBP3	-3.67716	0.000235849	0.0024781	-1.14321								SNHG19	-5.34696	8.94418e-08	1.80778e-06	-1.54889
												C20orf24	-6.48427	8.91646e-11	2.90121e-09	-1.14316								PMVK	-3.72031	0.000198976	0.00225415	-1.54761
												UBE2F	-4.11656	3.84572e-05	0.000490236	-1.13976								NDUFV1	-6.40635	1.49042e-10	4.21395e-09	-1.5467
												REEP6	-6.36779	1.91775e-10	5.94733e-09	-1.13975								UBE2L6	-4.15017	3.32228e-05	0.000435826	-1.54632
												TIMM50	-3.88005	0.000104436	0.00120444	-1.13792								EIF3I	-7.08051	1.43626e-12	5.00871e-11	-1.54507
												TXNL4A	-6.94474	3.7916e-12	1.49912e-10	-1.13683								MTX1	-4.10202	4.09565e-05	0.000524454	-1.54484
												DPH3	-5.47927	4.27073e-08	9.44987e-07	-1.13542								PSMB3	-8.60878	7.38447e-18	4.69766e-16	-1.54336
												TARBP2	-3.27658	0.00105073	0.0093856	-1.13536								CPQ	-4.35939	1.30425e-05	0.000186101	-1.54334
												AKT1S1	-3.33813	0.00084343	0.00768614	-1.13477								CNBP	-8.08572	6.17961e-16	3.16116e-14	-1.54235
												CTTN	-4.54128	5.5913e-06	8.41365e-05	-1.13363								FYTTD1	-3.61093	0.000305103	0.00331273	-1.54166
												TYW3	-3.83956	0.000123253	0.00139154	-1.13205								SSR3	-8.36282	6.12382e-17	3.50275e-15	-1.54121
												CMTM6	-7.33158	2.27448e-13	1.06221e-11	-1.13177								FAM96A	-5.48499	4.13489e-08	8.82465e-07	-1.54085
												GFPT1	-4.72784	2.26921e-06	3.70085e-05	-1.13176								SMIM20	-4.90237	9.46875e-07	1.61735e-05	-1.54064
												HN1	-6.11328	9.76017e-10	2.75954e-08	-1.13035								C19orf60	-6.06118	1.35127e-09	3.40788e-08	-1.54006
												AMDHD1	-5.18026	2.21573e-07	4.39778e-06	-1.12945								PARK7	-9.58348	9.38292e-22	8.91063e-20	-1.54001
												AK1	-3.54671	0.000390076	0.00388082	-1.12891								EIF2A	-5.38246	7.3476e-08	1.50501e-06	-1.5393
												YIF1B	-5.09764	3.43917e-07	6.608e-06	-1.128								MRPL15	-3.83011	0.000128085	0.00150072	-1.53919
												UBE2R2	-5.23424	1.65664e-07	3.37933e-06	-1.1269								EIF6	-7.43295	1.06205e-13	4.19077e-12	-1.53833
												PCOLCE	-4.15231	3.2914e-05	0.000428378	-1.12498								BRK1	-9.29165	1.51915e-20	1.28307e-18	-1.53805
												TRAF4	-3.31517	0.000915875	0.00827791	-1.12346								NUBP2	-4.13585	3.53645e-05	0.000460876	-1.5373
												ABCE1	-3.86063	0.000113093	0.00129078	-1.12246								TIPRL	-3.32387	0.000887767	0.00864593	-1.5368
												ATF7IP2	-4.08768	4.35717e-05	0.000549087	-1.12214								FAM32A	-5.87479	4.23379e-09	1.01122e-07	-1.53523
												PLIN3	-4.12934	3.63802e-05	0.000468879	-1.12177								PRELID1	-7.64092	2.15672e-14	9.36687e-13	-1.53507
												EDEM3	-3.5602	0.000370568	0.00370531	-1.12068								WDR83OS	-9.13183	6.73521e-20	5.24237e-18	-1.53503
												COX11	-4.4151	1.00965e-05	0.000145319	-1.11884								PPA1	-9.78689	1.28179e-22	1.29801e-20	-1.53342
												METTL7B	-3.2941	0.000987377	0.00887566	-1.11868								PSMC4	-4.95675	7.1682e-07	1.24693e-05	-1.53203
												PDXDC1	-4.91203	9.01388e-07	1.60455e-05	-1.11814								PSMC2	-3.98246	6.82051e-05	0.000838745	-1.53173
												WIPI2	-3.82725	0.000129581	0.00145471	-1.11632								RTN3	-7.58094	3.43069e-14	1.4457e-12	-1.53124
												RAP2C	-3.54813	0.000387979	0.00386382	-1.11446								SIVA1	-6.51636	7.20342e-11	2.11813e-09	-1.53098
												MRPL37	-6.51031	7.49967e-11	2.47265e-09	-1.11352								MRPL42	-5.99455	2.04046e-09	5.04348e-08	-1.53073
												ALDH8A1	-4.0595	4.91774e-05	0.000611574	-1.11322								TMEM179B	-6.01344	1.81627e-09	4.5288e-08	-1.52984
												RPL39L	-4.0015	6.29423e-05	0.000768787	-1.11276								TMEM14A	-4.96464	6.88294e-07	1.20046e-05	-1.52968
												AKR1C2	-4.75814	1.95382e-06	3.22624e-05	-1.11195								CADM1	-4.42083	9.83228e-06	0.000142968	-1.5271
												WWP1	-3.96835	7.23705e-05	0.000872667	-1.11164								PTGR1	-5.85902	4.65619e-09	1.10811e-07	-1.52694
												MAT2B	-3.37436	0.000739885	0.0068719	-1.1097								METTL9	-4.56384	5.02267e-06	7.69213e-05	-1.52676
												EEF1E1	-4.68262	2.8323e-06	4.51893e-05	-1.10707								BRIX1	-3.52604	0.000421829	0.00444162	-1.52587
												ATP5SL	-3.57962	0.000344099	0.00346684	-1.10674								GOT2	-3.80666	0.000140857	0.00163781	-1.52479
												IARS	-3.78298	0.000154961	0.00171251	-1.10618								RANBP1	-6.52425	6.83441e-11	2.01559e-09	-1.52263
												EPHX1	-8.19666	2.47162e-16	1.9238e-14	-1.10533								HSD17B11	-8.78126	1.61655e-18	1.10639e-16	-1.5222
												C1orf50	-3.79695	0.000146487	0.00163131	-1.10502								SRPK1	-3.39714	0.000680938	0.00681556	-1.52097
												PTOV1	-5.3609	8.28078e-08	1.76918e-06	-1.10489								PNP	-3.77366	0.000160873	0.00184566	-1.52096
												CNOT1	-3.63312	0.000280014	0.00288712	-1.10457								ZFAS1	-10.2199	1.61574e-24	1.97958e-22	-1.51887
												BOLA3	-7.02097	2.2033e-12	8.99817e-11	-1.1033								MED31	-3.58498	0.000337099	0.00362446	-1.51866
												EIF4EBP1	-5.19376	2.06091e-07	4.12765e-06	-1.10323								ALDH4A1	-4.16802	3.07256e-05	0.000405749	-1.51836
												APOC2	-9.18342	4.17613e-20	6.32732e-18	-1.10305								MRPS10	-3.80728	0.000140503	0.00163465	-1.51537
												PCGF5	-4.71458	2.42208e-06	3.92116e-05	-1.10212								FAM195B	-5.35568	8.52345e-08	1.72979e-06	-1.51515
												SPARC	-3.49912	0.000466793	0.00454608	-1.10145								MFF	-5.03957	4.66586e-07	8.35812e-06	-1.51367
												PTGES2	-3.34618	0.000819322	0.00751474	-1.10062								CFAP20	-3.31993	0.000900404	0.00876469	-1.51272
												CNIH4	-6.833	8.316e-12	3.12015e-10	-1.09912								YIPF3	-7.55312	4.24941e-14	1.77563e-12	-1.51235
												IKBIP	-4.36443	1.27453e-05	0.000179538	-1.09885								TUBA1B	-9.13743	6.39526e-20	4.99737e-18	-1.51147
												UBE2J1	-3.83033	0.000127971	0.00143907	-1.09868								NINJ1	-5.58524	2.33373e-08	5.12956e-07	-1.50851
												CD302	-7.1152	1.11753e-12	4.7193e-11	-1.09767								ACAA1	-6.00119	1.95871e-09	4.85956e-08	-1.50823
												AK3	-7.55484	4.19386e-14	2.24366e-12	-1.09652								ARPC1A	-6.13922	8.29265e-10	2.13757e-08	-1.50819
												LYRM1	-5.051	4.39505e-07	8.29999e-06	-1.09623								RNASEH2C	-5.71663	1.08658e-08	2.46192e-07	-1.50812
												PSMD10	-3.42976	0.000604126	0.00572848	-1.09579								EIF3G	-7.88086	3.25131e-15	1.53648e-13	-1.50806
												YBX1	-11.4344	2.81439e-30	3.10333e-27	-1.09479								SEPT7	-6.80674	9.98376e-12	3.19609e-10	-1.50663
												DNAJB9	-6.42816	1.2916e-10	4.1215e-09	-1.0935								PRDX1	-10.8054	3.24582e-27	5.28057e-25	-1.50419
												CLTC	-6.66561	2.6356e-11	9.32468e-10	-1.08978								RPL26L1	-4.68526	2.79603e-06	4.4539e-05	-1.5038
												UQCC3	-5.21933	1.79575e-07	3.64811e-06	-1.08976								FKBP4	-6.4105	1.4504e-10	4.10663e-09	-1.50329
												ACSM2B	-4.55809	5.16205e-06	7.82109e-05	-1.0891								NCBP2-AS2	-3.4015	0.000670171	0.00672815	-1.50112
												MT1M	-9.43887	3.76821e-21	6.73797e-19	-1.08878								PSMA2	-7.2204	5.18332e-13	1.89463e-11	-1.49974
												NCOA4	-8.30154	1.02773e-16	8.46407e-15	-1.0882								ECHS1	-7.56994	3.73408e-14	1.56689e-12	-1.49947
												ADH1A	-7.64196	2.1394e-14	1.19614e-12	-1.08771								SEC11A	-8.91534	4.86309e-19	3.45959e-17	-1.49944
												MAP4K4	-4.65705	3.20769e-06	5.04088e-05	-1.08764								MAPK6	-4.28467	1.83011e-05	0.00025437	-1.49859
												JAML	-3.28416	0.00102288	0.00915751	-1.08679								CCNH	-3.42454	0.000615843	0.00622682	-1.49832
												SEC13	-6.79085	1.11472e-11	4.14325e-10	-1.08527								ADRM1	-5.45095	5.01009e-08	1.05788e-06	-1.49803
												TIMM10B	-3.97972	6.89969e-05	0.000834521	-1.08442								CMC1	-4.47998	7.46486e-06	0.000110569	-1.49801
												LAP3	-3.60187	0.000315936	0.00321904	-1.08277								GPAA1	-4.99951	5.74768e-07	1.01857e-05	-1.49795
												AK6	-4.64971	3.32397e-06	5.20301e-05	-1.08276								FKBP3	-5.77994	7.47295e-09	1.73072e-07	-1.49768
												ZDHHC16	-3.67834	0.000234757	0.00247055	-1.08266								MDH1	-7.17246	7.3663e-13	2.64388e-11	-1.49726
												TMEM176A	-9.31032	1.27452e-20	2.05664e-18	-1.08241								MRPL11	-4.15598	3.23893e-05	0.000426019	-1.49716
												FAM3B	-5.88411	4.00196e-09	1.01965e-07	-1.07989								LSM7	-7.31713	2.53335e-13	9.5593e-12	-1.49638
												MRPS15	-7.50678	6.06008e-14	3.17363e-12	-1.07938								ALDH9A1	-3.8793	0.000104756	0.00124876	-1.49619
												TRAF7	-4.1935	2.74681e-05	0.000364187	-1.07907								SSB	-7.51389	5.73937e-14	2.34393e-12	-1.49581
												PSMD14	-5.0768	3.83835e-07	7.30427e-06	-1.07753								MRPL43	-6.26812	3.6544e-10	9.85496e-09	-1.49527
												LSM6	-5.13055	2.88902e-07	5.64383e-06	-1.07673								GTF3A	-5.83535	5.36766e-09	1.27133e-07	-1.49507
												C15orf61	-3.58009	0.000343476	0.00346233	-1.076								VTN	-11.5188	1.06111e-30	3.343e-28	-1.49495
												TCEA3	-8.00418	1.20263e-15	8.14668e-14	-1.0755								CCDC90B	-5.18029	2.21538e-07	4.19169e-06	-1.4944
												KIF1C	-3.89922	9.65012e-05	0.00112404	-1.07475								SEPP1	-10.3656	3.55641e-25	4.70584e-23	-1.4941
												GLRX	-6.55931	5.40555e-11	1.81846e-09	-1.07466								C1D	-4.99162	5.98748e-07	1.05635e-05	-1.49376
												ARHGAP35	-3.72853	0.0001926	0.00208096	-1.07444								XRN2	-5.86337	4.53554e-09	1.08069e-07	-1.4928
												ARCN1	-4.30193	1.69316e-05	0.000232727	-1.07234								IL1RAP	-5.41235	6.22045e-08	1.29552e-06	-1.49222
												UGDH	-5.83298	5.44477e-09	1.34916e-07	-1.07215								RSL24D1	-7.71689	1.19203e-14	5.34074e-13	-1.49212
												OSBP	-3.38122	0.000721642	0.00672764	-1.07165								ZCCHC9	-3.59681	0.000322138	0.00348056	-1.49164
												SNX17	-5.4002	6.65662e-08	1.44079e-06	-1.07079								ATP5O	-9.58265	9.45867e-22	8.93979e-20	-1.49034
												CDKN1C	-3.42952	0.000604653	0.00572848	-1.06977								SDF2	-5.57964	2.41018e-08	5.29173e-07	-1.48984
												ARF6	-5.56379	2.63972e-08	6.04305e-07	-1.0696								ERGIC3	-8.09216	5.86167e-16	3.02188e-14	-1.48962
												MRPL12	-7.21676	5.32401e-13	2.35347e-11	-1.06914								NDUFC2	-9.09426	9.52328e-20	7.24207e-18	-1.4893
												GNAQ	-4.17338	3.00117e-05	0.000393702	-1.06889								FDFT1	-6.30818	2.82342e-10	7.77244e-09	-1.48863
												HDLBP	-8.38321	5.15014e-17	4.50308e-15	-1.0683								SLC25A5	-8.75013	2.13117e-18	1.42904e-16	-1.4884
												RCN2	-4.95772	7.13249e-07	1.29877e-05	-1.06829								NDUFA11	-9.81221	9.9758e-23	1.02062e-20	-1.48733
												MRPL11	-6.17413	6.65298e-10	1.9221e-08	-1.06701								LAMTOR1	-6.71437	1.88878e-11	5.87593e-10	-1.48541
												RHEB	-7.3813	1.5675e-13	7.49681e-12	-1.06626								IDH3B	-4.85401	1.20991e-06	2.03856e-05	-1.48476
												GGCT	-4.72713	2.27716e-06	3.70772e-05	-1.06608								EMC4	-5.86607	4.46238e-09	1.06454e-07	-1.48473
												ARL2BP	-3.90278	9.50957e-05	0.00111158	-1.06508								CCT2	-6.21311	5.19448e-10	1.36919e-08	-1.48451
												TIMM23	-3.45012	0.000560347	0.00535989	-1.06406								KDELR1	-7.21791	5.27912e-13	1.9261e-11	-1.48325
												PROSC	-3.51711	0.000436265	0.00427182	-1.06207								NAA10	-4.26018	2.04264e-05	0.000281349	-1.48298
												NFU1	-5.12794	2.92926e-07	5.7056e-06	-1.061								NPM1	-11.3199	1.04555e-29	2.53074e-27	-1.48155
												MAL2	-5.5181	3.42682e-08	7.70277e-07	-1.06044								COMMD6	-9.87323	5.43823e-23	5.74139e-21	-1.47973
												C1QBP	-8.3889	4.90726e-17	4.3097e-15	-1.06025								IPO5	-4.17072	3.0364e-05	0.000402313	-1.47969
												PSMG1	-3.76665	0.000165455	0.00182037	-1.06017								HACD2	-4.50053	6.77834e-06	0.000101384	-1.47887
												KNG1	-7.67226	1.68988e-14	9.58306e-13	-1.0601								HARS	-3.77781	0.000158215	0.00181833	-1.47714
												SCAMP3	-3.4146	0.000638749	0.00603135	-1.05997								BTF3	-11.1744	5.43982e-29	1.12468e-26	-1.47586
												IGFBP1	-6.13625	8.44932e-10	2.41994e-08	-1.05981								MRPL47	-5.38951	7.06485e-08	1.45159e-06	-1.4743
												STAT2	-3.69515	0.000219758	0.00233624	-1.05944								SLC35B1	-3.90193	9.54294e-05	0.00114585	-1.47322
												ALG3	-5.51218	3.54411e-08	7.93944e-07	-1.05911								TIMM8B	-7.61851	2.5663e-14	1.10013e-12	-1.47244
												DNAJC3	-6.28374	3.3052e-10	9.8501e-09	-1.05873								EEF1B2	-10.3753	3.21125e-25	4.30655e-23	-1.47114
												ROBO1	-4.84527	1.26442e-06	2.18799e-05	-1.05854								MRPL12	-4.9773	6.44777e-07	1.13052e-05	-1.47111
												SET	-8.30698	9.81667e-17	8.11839e-15	-1.05851								C11orf31	-8.04774	8.43367e-16	4.21641e-14	-1.4703
												DPM1	-3.95912	7.52259e-05	0.000902711	-1.05747								TMEM97	-4.65496	3.24047e-06	5.09643e-05	-1.46873
												SLC22A9	-5.75722	8.55125e-09	2.06982e-07	-1.05703								COX5A	-8.2059	2.28867e-16	1.23775e-14	-1.46861
												ITIH1	-10.4282	1.84277e-25	6.77321e-23	-1.0568								SNRPA	-3.4372	0.00058776	0.0059733	-1.46795
												APOM	-10.7277	7.54334e-27	3.74301e-24	-1.05662								DCTN2	-5.89368	3.77692e-09	9.08659e-08	-1.46759
												MPP1	-3.3147	0.000917428	0.00828817	-1.05571								IMMT	-4.12526	3.70311e-05	0.000479447	-1.46722
												EMC8	-3.98516	6.74336e-05	0.000818606	-1.05555								SMIM6	-3.47269	0.000515264	0.00528525	-1.46678
												NR2F2	-4.5124	6.40983e-06	9.5369e-05	-1.05517								HSPD1	-9.86037	6.1824e-23	6.45833e-21	-1.46537
												NDRG2	-6.72764	1.72434e-11	6.29131e-10	-1.05367								NAA50	-3.30146	0.000961844	0.00928535	-1.46429
												COL5A2	-5.97408	2.31398e-09	6.14008e-08	-1.05297								C7orf73	-8.21669	2.09189e-16	1.13442e-14	-1.46337
												DHRS1	-3.95107	7.78018e-05	0.000930247	-1.05183								CCDC124	-4.70104	2.58845e-06	4.13319e-05	-1.46256
												HRG	-5.82327	5.77078e-09	1.41931e-07	-1.05155								ARL5B	-3.89653	9.758e-05	0.00116955	-1.45931
												MAN2A1	-4.42433	9.67422e-06	0.000139444	-1.05059								ADI1	-7.341	2.12009e-13	8.0922e-12	-1.45879
												FXN	-3.41768	0.000631571	0.00597209	-1.05035								APEH	-3.41043	0.000648616	0.00652496	-1.45811
												NOP16	-3.70438	0.000211907	0.00226247	-1.04833								AP3S1	-6.16849	6.8946e-10	1.80058e-08	-1.45808
												ISOC1	-5.2617	1.42726e-07	2.93558e-06	-1.04822								MRPS14	-4.34611	1.38575e-05	0.000197163	-1.45803
												TMEM150A	-4.88835	1.01683e-06	1.79077e-05	-1.0482								SNF8	-5.90136	3.60522e-09	8.70515e-08	-1.45693
												LAMP1	-5.34504	9.03975e-08	1.9128e-06	-1.04749								ALG5	-5.12384	2.9938e-07	5.54301e-06	-1.4568
												MRPL41	-9.6027	7.78779e-22	1.62707e-19	-1.04686								C1QBP	-5.98438	2.17213e-09	5.36224e-08	-1.45621
												GSTA4	-6.36234	1.98701e-10	6.12394e-09	-1.04654								SSBP1	-7.76546	8.13507e-15	3.69485e-13	-1.4557
												BPHL	-4.7276	2.27186e-06	3.70213e-05	-1.0454								H2AFZ	-8.07991	6.48135e-16	3.29851e-14	-1.45426
												MARCKS	-8.45211	2.86089e-17	2.62884e-15	-1.04445								YWHAQ	-8.36967	5.77815e-17	3.31459e-15	-1.45397
												PANK1	-4.67504	2.93889e-06	4.65532e-05	-1.04375								NOP10	-9.05192	1.40479e-19	1.04821e-17	-1.45394
												CMAS	-4.80123	1.57693e-06	2.65245e-05	-1.04352								MED28	-5.23322	1.66581e-07	3.23514e-06	-1.45327
												PDE3B	-4.22096	2.4326e-05	0.000323824	-1.04322								BABAM1	-3.69997	0.000215623	0.00242064	-1.45196
												PABPC4	-5.43027	5.62694e-08	1.22326e-06	-1.04321								MYDGF	-6.7893	1.12678e-11	3.59555e-10	-1.45077
												AMT	-4.29009	1.78597e-05	0.000243796	-1.04315								NDUFA9	-4.33967	1.42695e-05	0.0002023	-1.44841
												PTPRN2	-3.47924	0.000502847	0.00486854	-1.0428								IMP3	-4.97086	6.6655e-07	1.16664e-05	-1.44789
												FASTK	-4.52211	6.12273e-06	9.14401e-05	-1.04258								TRAPPC2L	-6.12511	9.06221e-10	2.32386e-08	-1.44745
												PCOLCE2	-4.59621	4.30249e-06	6.60447e-05	-1.04195								CKS1B	-4.85546	1.20107e-06	2.02539e-05	-1.44654
												IMP4	-4.55407	5.26185e-06	7.96623e-05	-1.04105								UQCC2	-5.54767	2.89493e-08	6.2865e-07	-1.44559
												IGF2BP1	-4.29933	1.71317e-05	0.00023499	-1.04008								TRMT112	-9.0515	1.41014e-19	1.04826e-17	-1.44495
												CTBP1	-4.24061	2.22909e-05	0.000299546	-1.03783								PSMA3	-5.24775	1.53968e-07	3.00192e-06	-1.44413
												CALU	-6.53114	6.527e-11	2.17362e-09	-1.03673								FBXO7	-5.4879	4.06746e-08	8.69945e-07	-1.44403
												REPIN1	-3.60069	0.000317378	0.00323208	-1.03517								CALU	-4.18463	2.85636e-05	0.000381258	-1.443
												PLPPR1	-4.64687	3.37006e-06	5.26685e-05	-1.03495								RPS5	-11.5256	9.80011e-31	3.18873e-28	-1.44161
												ACP2	-5.31166	1.08632e-07	2.2601e-06	-1.03384								NCL	-9.34354	9.31659e-21	8.07492e-19	-1.44069
												RBP5	-5.01383	5.33571e-07	9.97206e-06	-1.03324								UGDH	-3.47788	0.000505392	0.00520011	-1.44028
												MSRA	-4.01949	5.83237e-05	0.000716342	-1.03182								GABARAPL2	-7.76484	8.17513e-15	3.70457e-13	-1.43844
												DCAF11	-4.30288	1.68593e-05	0.000232055	-1.03127								FZD5	-3.55676	0.000375463	0.00399796	-1.43781
												TCAF1	-6.03681	1.57187e-09	4.28549e-08	-1.03068								STRA13	-4.95592	7.19888e-07	1.25117e-05	-1.43689
												PPP2CB	-4.12484	3.70985e-05	0.000476898	-1.03048								FIBP	-4.55865	5.14836e-06	7.84828e-05	-1.43683
												QPRT	-10.0288	1.13842e-23	3.09525e-21	-1.0296								HIBCH	-4.69585	2.65504e-06	4.23612e-05	-1.43671
												SMLR1	-8.34439	7.15835e-17	6.02029e-15	-1.02844								USO1	-5.14438	2.68399e-07	5.03514e-06	-1.43582
												TDP2	-4.36349	1.28006e-05	0.000180062	-1.02801								VPS51	-3.58374	0.000338712	0.00363982	-1.43522
												PLA2G16	-4.11916	3.80252e-05	0.000485665	-1.02691								SLC25A3	-10.3006	7.00224e-25	8.85226e-23	-1.43389
												NTMT1	-3.71006	0.000207207	0.00221587	-1.0256								TMED5	-3.70122	0.000214567	0.00241425	-1.43314
												PPP2R5C	-3.90278	9.50957e-05	0.00111158	-1.02443								SNRPD3	-7.70194	1.34011e-14	5.96379e-13	-1.43301
												PCYOX1	-4.58295	4.58461e-06	6.99964e-05	-1.02428								NUDT9	-3.65701	0.000255177	0.00282159	-1.43226
												COPA	-5.00862	5.48212e-07	1.02264e-05	-1.02426								MORF4L1	-10.2381	1.33804e-24	1.64953e-22	-1.43201
												DUSP23	-5.45962	4.77142e-08	1.04644e-06	-1.02395								TXNL4A	-3.97084	7.16201e-05	0.000878021	-1.432
												SS18L2	-3.84951	0.000118355	0.00134312	-1.02204								ZNF770	-3.28672	0.00101362	0.00970492	-1.43082
												WTAP	-4.82183	1.42248e-06	2.4214e-05	-1.02135								HMGCL	-3.71616	0.000202272	0.00228497	-1.43002
												SERPINA7	-4.98684	6.13746e-07	1.13107e-05	-1.02082								HDAC2	-6.15147	7.67689e-10	1.98658e-08	-1.42993
												CINP	-3.79458	0.000147892	0.00164446	-1.02073								IGBP1	-4.1647	3.11762e-05	0.000411154	-1.42959
												STT3B	-5.81901	5.91983e-09	1.45237e-07	-1.02038								ATP5A1	-9.67398	3.88965e-22	3.82187e-20	-1.42923
												PROS1	-5.99538	2.03006e-09	5.46711e-08	-1.02004								GHITM	-6.63135	3.32635e-11	1.01105e-09	-1.42862
												SMUG1	-3.76002	0.000169902	0.00186075	-1.01967								LAMTOR2	-7.26794	3.65022e-13	1.35673e-11	-1.42525
												PPIL1	-3.71764	0.000201093	0.00216096	-1.01898								ZNF667-AS1	-3.51753	0.000435589	0.00457437	-1.42183
												RNF126	-3.62389	0.000290208	0.00297984	-1.01888								RPN2	-6.78723	1.1431e-11	3.64178e-10	-1.42114
												CHCHD7	-5.35119	8.73755e-08	1.85479e-06	-1.01812								MRPS26	-5.79924	6.66169e-09	1.55921e-07	-1.42108
												TMUB1	-3.74179	0.000182716	0.00198497	-1.01788								DCXR	-4.62237	3.79379e-06	5.9151e-05	-1.42051
												SNRPA1	-3.8192	0.000133883	0.00149961	-1.01705								MAGEF1	-4.10056	4.12145e-05	0.000527418	-1.41987
												HYI	-5.18642	2.14377e-07	4.27633e-06	-1.01564								C4orf3	-7.7308	1.06877e-14	4.79929e-13	-1.41392
												FOXA3	-5.47975	4.25931e-08	9.43514e-07	-1.01241								TMEM205	-7.85492	4.00038e-15	1.87706e-13	-1.41339
												POLD2	-5.28206	1.27736e-07	2.63546e-06	-1.01126								APMAP	-3.97707	6.9771e-05	0.000857471	-1.41292
												SCG5	-3.3289	0.000871894	0.00792007	-1.01101								C5	-4.59124	4.40628e-06	6.79004e-05	-1.41267
												ERGIC1	-4.4615	8.13883e-06	0.000118954	-1.01089								MPHOSPH10	-3.37286	0.000743926	0.00739011	-1.41252
												SLC39A4	-4.0846	4.41533e-05	0.000555709	-1.01003								MRPL27	-6.26397	3.75307e-10	1.01073e-08	-1.41041
												IFT27	-3.84548	0.000120315	0.00136147	-1.00963								MRFAP1	-7.35345	1.93154e-13	7.4297e-12	-1.40995
												HSD17B4	-6.2783	3.42303e-10	1.01707e-08	-1.00961								PQBP1	-3.46335	0.000533488	0.00545807	-1.40896
												NUDT22	-3.51735	0.000435876	0.00427012	-1.00914								ISCA1	-4.57878	4.67689e-06	7.17919e-05	-1.40823
												FABP1	-10.2727	9.35557e-25	2.99499e-22	-1.00821								NIPSNAP3A	-3.53621	0.000405917	0.00428772	-1.40816
												TTC3	-8.25371	1.53546e-16	1.23886e-14	-1.00771								NDUFA8	-4.86605	1.13853e-06	1.92647e-05	-1.40782
												LDHA	-8.52124	1.57856e-17	1.52836e-15	-1.00558								LAMTOR4	-8.27979	1.2339e-16	6.87933e-15	-1.40759
												ACO1	-4.44327	8.86021e-06	0.000128645	-1.00476								OTUB1	-5.56345	2.64493e-08	5.76886e-07	-1.4063
												PDLIM5	-5.45371	4.93307e-08	1.07951e-06	-1.00244								MRPS12	-4.40547	1.05555e-05	0.000152923	-1.40544
												FIGN	-3.85377	0.000116313	0.00132274	-1.00191								MRPL57	-7.32709	2.35203e-13	8.94312e-12	-1.4052
												ARMCX3	-5.75698	8.56325e-09	2.0702e-07	-1.00164								LINC00261	-4.66637	3.06562e-06	4.84833e-05	-1.40508
												CSTB	-9.37779	6.73704e-21	1.12367e-18	-1.00152								MRPS15	-4.87622	1.0814e-06	1.83606e-05	-1.40507
												ARID1A	-4.05548	5.00319e-05	0.000621034	-1.00144								ACAA2	-6.54002	6.15101e-11	1.82489e-09	-1.40452
																								MZT2B	-9.34209	9.44536e-21	8.15094e-19	-1.40432
																								ETFA	-5.08191	3.7366e-07	6.80403e-06	-1.4039
																								APRT	-8.11022	5.05299e-16	2.64622e-14	-1.40299
																								DAD1	-8.27107	1.32756e-16	7.31929e-15	-1.40251
																								UFL1	-4.02086	5.79859e-05	0.00072157	-1.40186
																								LMAN2	-7.92092	2.35758e-15	1.13027e-13	-1.40183
																								SSRP1	-4.20268	2.63769e-05	0.000354695	-1.4015
																								EIF2AK1	-4.90362	9.40888e-07	1.60851e-05	-1.40026
																								PRDX3	-7.67392	1.66813e-14	7.32501e-13	-1.40015
																								SQLE	-3.67714	0.000235863	0.00262853	-1.40014
																								SH3BGRL	-6.15147	7.67689e-10	1.98658e-08	-1.40008
																								BET1	-3.289	0.00100543	0.00964514	-1.3978
																								DRG1	-3.41354	0.00064125	0.00646068	-1.3976
																								FBXL15	-3.27883	0.00104238	0.00992283	-1.39673
																								MOB4	-3.45028	0.000560012	0.00569714	-1.39665
																								ZNF593	-4.37641	1.20649e-05	0.000173274	-1.39605
																								SUMO3	-5.3698	7.88259e-08	1.60961e-06	-1.39383
																								TUFM	-8.45248	2.85172e-17	1.72564e-15	-1.39319
																								KDELR2	-6.55102	5.71446e-11	1.70557e-09	-1.39299
																								ARL1	-4.81395	1.47977e-06	2.45162e-05	-1.3923
																								GLRX3	-3.86581	0.00011072	0.00131512	-1.39172
																								PGRMC2	-4.84197	1.28558e-06	2.15509e-05	-1.39116
																								CISD2	-5.16161	2.44832e-07	4.61483e-06	-1.39037
																								DLD	-3.35687	0.000788288	0.00776474	-1.3901
																								NDUFB7	-9.32258	1.13549e-20	9.63128e-19	-1.38938
																								SLC39A14	-3.41209	0.000644678	0.00649192	-1.38898
																								FDPS	-5.51924	3.40471e-08	7.35327e-07	-1.3886
																								APOPT1	-3.71616	0.000202272	0.00228497	-1.38854
																								MRPS11	-4.0385	5.37934e-05	0.000673622	-1.38742
																								MRPL55	-4.97066	6.67264e-07	1.16686e-05	-1.38716
																								RAB4A	-6.11079	9.91414e-10	2.53251e-08	-1.38706
																								EXOSC1	-3.35854	0.000783567	0.00772974	-1.38647
																								NRBP1	-4.51299	6.39212e-06	9.61142e-05	-1.38478
																								MYC	-3.37161	0.000747298	0.00741989	-1.38361
																								BCAP31	-6.82189	8.98515e-12	2.88571e-10	-1.38286
																								AAMP	-3.99948	6.34813e-05	0.000784544	-1.38175
																								APIP	-3.31017	0.000932381	0.0090405	-1.38049
																								STIP1	-4.50759	6.55682e-06	9.82929e-05	-1.38018
																								SLIRP	-7.88294	3.19774e-15	1.51477e-13	-1.38016
																								COA5	-3.42661	0.000611155	0.00619204	-1.37983
																								SDHC	-6.74094	1.57365e-11	4.9499e-10	-1.37947
																								HINT1	-10.8861	1.34225e-27	2.31661e-25	-1.37925
																								CCT3	-7.39372	1.4278e-13	5.55665e-12	-1.37891
																								RPL10A	-11.7174	1.03799e-31	4.68227e-29	-1.37883
																								NAE1	-3.85128	0.0001175	0.00138901	-1.37791
																								DPY30	-6.38539	1.70963e-10	4.81998e-09	-1.37721
																								NOL7	-4.98685	6.13727e-07	1.08086e-05	-1.37623
																								TMEM208	-6.45575	1.07683e-10	3.10202e-09	-1.3761
																								CLTA	-8.6478	5.25029e-18	3.39439e-16	-1.37528
																								GADD45GIP1	-7.05954	1.67049e-12	5.79647e-11	-1.37416
																								C7orf55	-5.06157	4.15821e-07	7.5166e-06	-1.37282
																								HSD17B2	-5.25315	1.49522e-07	2.92098e-06	-1.37218
																								TAF11	-4.16802	3.07256e-05	0.000405749	-1.37197
																								TSEN34	-4.40298	1.06774e-05	0.000154465	-1.37195
																								SERINC5	-4.13419	3.56211e-05	0.000463916	-1.37025
																								ATP6V0B	-7.67808	1.61497e-14	7.10729e-13	-1.37013
																								EPHX1	-4.206	2.59925e-05	0.000350475	-1.36984
																								TMA16	-3.41748	0.000632032	0.00637427	-1.36758
																								CACYBP	-4.94949	7.44098e-07	1.29098e-05	-1.36757
																								NELFE	-4.79631	1.61618e-06	2.66872e-05	-1.36491
																								MANF	-4.25063	2.1317e-05	0.000292196	-1.3647
																								RUVBL2	-3.42848	0.000606964	0.00615587	-1.36316
																								MMADHC	-4.40921	1.0375e-05	0.000150419	-1.36305
																								VPS29	-6.13216	8.66911e-10	2.22593e-08	-1.3629
																								DDT	-7.51929	5.50739e-14	2.25849e-12	-1.36102
																								SMIM4	-3.56174	0.00036841	0.00393976	-1.35921
																								MRPL3	-3.70184	0.000214041	0.00241106	-1.35875
																								HSD17B12	-5.08793	3.61996e-07	6.59769e-06	-1.35659
																								SEC61G	-8.37486	5.52917e-17	3.18095e-15	-1.3549
																								NDUFB8	-8.06704	7.2021e-16	3.63733e-14	-1.35459
																								SNX3	-8.50894	1.75531e-17	1.08534e-15	-1.35371
																								BOLA3	-4.3158	1.59023e-05	0.000223692	-1.35286
																								FIP1L1	-3.5196	0.000432195	0.00454113	-1.35247
																								SLC25A39	-5.27245	1.34615e-07	2.6559e-06	-1.35189
																								CCT5	-5.23011	1.69411e-07	3.28367e-06	-1.3514
																								CCNG1	-5.95657	2.57588e-09	6.29632e-08	-1.35058
																								WDR61	-4.26599	1.99018e-05	0.000275078	-1.35056
																								DYNLT3	-3.79628	0.000146884	0.0017009	-1.34863
																								TMEM176A	-4.81499	1.4721e-06	2.44095e-05	-1.3479
																								NDUFB2	-8.83066	1.04062e-18	7.19656e-17	-1.3478
																								TOMM20	-7.39185	1.44801e-13	5.62427e-12	-1.34773
																								SNRPD2	-9.10049	8.99279e-20	6.89146e-18	-1.34753
																								LAMB1	-3.36663	0.000760927	0.00753637	-1.34632
																								POLR2H	-4.8866	1.02595e-06	1.7449e-05	-1.3459
																								EMC2	-3.69271	0.000221879	0.00248665	-1.34589
																								COPS5	-3.49739	0.000469829	0.00488229	-1.34517
																								HSPA8	-9.34603	9.09988e-21	7.92168e-19	-1.345
																								SNHG8	-6.83144	8.40687e-12	2.70437e-10	-1.34308
																								PSMA1	-6.2787	3.4141e-10	9.2699e-09	-1.34283
																								COPE	-6.75173	1.4609e-11	4.61717e-10	-1.34267
																								PIGT	-4.14208	3.44177e-05	0.000450311	-1.34228
																								ATP5J	-9.81429	9.77264e-23	1.00501e-20	-1.3412
																								LAPTM4A	-9.779	1.3857e-22	1.39612e-20	-1.34081
																								SSR2	-9.00978	2.06465e-19	1.50659e-17	-1.34006
																								FGL1	-5.43829	5.37942e-08	1.12865e-06	-1.33942
																								SNW1	-4.05573	4.99778e-05	0.000629816	-1.3378
																								TMEM167A	-5.73635	9.67401e-09	2.20448e-07	-1.33697
																								EID1	-7.78414	7.01898e-15	3.19525e-13	-1.3366
																								TOMM7	-10.4926	9.34271e-26	1.30587e-23	-1.33591
																								GMNN	-5.20686	1.92062e-07	3.69027e-06	-1.33572
																								LAPTM4B	-4.41149	1.02662e-05	0.00014895	-1.33571
																								LSM5	-5.24983	1.52243e-07	2.97121e-06	-1.3353
																								PEBP1	-11.476	1.74121e-30	5.08228e-28	-1.33453
																								TMEM106C	-3.38448	0.000713132	0.00711984	-1.33339
																								NHP2	-6.01033	1.85149e-09	4.60507e-08	-1.33103
																								FAAP20	-5.13567	2.81144e-07	5.25933e-06	-1.33021
																								TMEM14C	-7.11206	1.14325e-12	4.01616e-11	-1.32874
																								ZNHIT1	-8.26609	1.3842e-16	7.6104e-15	-1.3275
																								SF3B6	-7.83686	4.61957e-15	2.15739e-13	-1.32329
																								FAM96B	-6.63156	3.32168e-11	1.01105e-09	-1.32216
																								TMPO	-3.36289	0.0007713	0.00762768	-1.32076
																								HNRNPH2	-4.44428	8.81852e-06	0.000129173	-1.32038
																								RFC1	-5.58524	2.33373e-08	5.12956e-07	-1.3202
																								OCIAD1	-5.40176	6.59902e-08	1.36293e-06	-1.3198
																								A1CF	-6.94954	3.66484e-12	1.23288e-10	-1.31779
																								CD164	-8.09652	5.65551e-16	2.92319e-14	-1.31756
																								NAA38	-5.99601	2.0223e-09	5.00482e-08	-1.31741
																								VPS28	-7.52573	5.24283e-14	2.16791e-12	-1.31599
																								ACP1	-6.87876	6.03758e-12	1.98034e-10	-1.31274
																								TKT	-5.03292	4.83052e-07	8.61421e-06	-1.31082
																								PAIP2	-5.98417	2.1749e-09	5.36241e-08	-1.30888
																								AURKAIP1	-7.65441	1.94197e-14	8.47125e-13	-1.30738
																								BDH2	-4.40028	1.08111e-05	0.000156171	-1.30645
																								ZFAND2A	-3.90899	9.26846e-05	0.00111491	-1.30626
																								VDAC3	-4.14083	3.46051e-05	0.000452465	-1.30608
																								MAOB	-5.29321	1.2019e-07	2.39032e-06	-1.30597
																								RPSA	-11.7579	6.43272e-32	3.45072e-29	-1.30509
																								SNU13	-8.66586	4.48136e-18	2.92586e-16	-1.30501
																								DHRS3	-3.64455	0.000267856	0.00295192	-1.30302
																								PGAM1	-5.01217	5.38199e-07	9.55471e-06	-1.30278
																								RBM8A	-6.64173	3.10031e-11	9.46692e-10	-1.30265
																								CNIH4	-3.50943	0.000449066	0.0046985	-1.30215
																								ATP6AP1	-4.33905	1.431e-05	0.000202585	-1.30202
																								ATP6V1F	-6.3391	2.31107e-10	6.42438e-09	-1.30135
																								CDC26	-4.00322	6.24867e-05	0.000773697	-1.30025
																								RPS3A	-11.9976	3.65682e-33	2.59216e-30	-1.29942
																								RDH11	-4.22655	2.37299e-05	0.000322155	-1.29621
																								TMBIM4	-5.2739	1.33553e-07	2.63757e-06	-1.29605
																								IER3IP1	-5.1174	3.09773e-07	5.69821e-06	-1.29404
																								RPL36AL	-10.4393	1.641e-25	2.24624e-23	-1.2938
																								SEPT15	-5.89762	3.68778e-09	8.89369e-08	-1.29312
																								BANF1	-6.97756	3.00353e-12	1.0243e-10	-1.29309
																								NDUFA4	-10.7062	9.52159e-27	1.45373e-24	-1.29238
																								XRCC6	-5.78554	7.22801e-09	1.67988e-07	-1.29219
																								SMDT1	-7.15149	8.58383e-13	3.0478e-11	-1.29168
																								RRAGA	-3.84962	0.0001183	0.00139679	-1.29113
																								NONO	-6.92318	4.41623e-12	1.46333e-10	-1.29077
																								PFDN4	-4.56031	5.10782e-06	7.79246e-05	-1.28969
																								ERCC1	-3.46418	0.000531844	0.00544406	-1.28834
																								MRPL19	-4.0769	4.56398e-05	0.000579193	-1.28695
																								ANP32A	-5.12529	2.97081e-07	5.51071e-06	-1.2869
																								COMMD3	-4.09745	4.17726e-05	0.000533871	-1.28631
																								POLR2F	-6.15749	7.39081e-10	1.9251e-08	-1.28612
																								NDUFS2	-5.05887	4.21748e-07	7.61679e-06	-1.28577
																								RPS26	-11.8143	3.29126e-32	1.81458e-29	-1.28569
																								ZFR	-4.19251	2.75881e-05	0.00036948	-1.28515
																								C5orf15	-3.95672	7.59845e-05	0.000928087	-1.2847
																								DHPS	-3.53932	0.000401159	0.00424424	-1.28428
																								MGST3	-8.76839	1.81239e-18	1.22355e-16	-1.28382
																								HSD17B4	-3.40129	0.00067068	0.00672986	-1.28279
																								DDRGK1	-5.07589	3.85686e-07	7.00375e-06	-1.28266
																								NDUFAF3	-6.47111	9.72848e-11	2.81473e-09	-1.28257
																								ELP2	-4.09662	4.19226e-05	0.0005351	-1.28182
																								ERP44	-4.70373	2.55446e-06	4.08548e-05	-1.28171
																								ATP5G2	-10.8631	1.72802e-27	2.95669e-25	-1.28136
																								HIGD2A	-7.34349	2.08098e-13	7.95826e-12	-1.28112
																								CHCHD5	-4.19666	2.70875e-05	0.000363266	-1.28042
																								NAP1L1	-9.28978	1.54605e-20	1.30025e-18	-1.28025
																								CHCHD2	-10.1325	3.96476e-24	4.78094e-22	-1.27879
																								TMEM230	-5.20292	1.96184e-07	3.76583e-06	-1.27833
																								RTFDC1	-4.72449	2.30693e-06	3.71656e-05	-1.27803
																								FGA	-8.38938	4.88693e-17	2.83613e-15	-1.27758
																								PDIA3	-7.7968	6.34969e-15	2.90389e-13	-1.27696
																								SNX5	-4.20144	2.65225e-05	0.00035641	-1.2768
																								PPM1G	-4.21597	2.4871e-05	0.000336496	-1.27639
																								PSMD3	-3.80604	0.000141212	0.00164097	-1.27512
																								SEC63	-4.75583	1.97631e-06	3.22051e-05	-1.27346
																								RTKN	-3.28298	0.00102715	0.00982025	-1.27346
																								ATP5G3	-8.60442	7.67054e-18	4.86406e-16	-1.27251
																								HMGCS1	-3.82824	0.000129061	0.00151126	-1.27238
																								VTI1B	-3.8793	0.000104756	0.00124876	-1.27231
																								NEDD8	-8.17767	2.89378e-16	1.54813e-14	-1.27159
																								RAB13	-6.87585	6.16195e-12	2.01155e-10	-1.27091
																								SNRPB	-6.59399	4.28169e-11	1.29153e-09	-1.26973
																								SUGT1	-4.49244	7.04125e-06	0.000105079	-1.26914
																								SURF1	-3.72301	0.000196861	0.00223146	-1.266
																								TMEM258	-9.44524	3.54575e-21	3.15588e-19	-1.26583
																								SUMO1	-6.75962	1.38354e-11	4.37966e-10	-1.26521
																								UBXN1	-6.83455	8.22631e-12	2.65489e-10	-1.26503
																								RPL27	-10.9117	1.01389e-27	1.79676e-25	-1.2649
																								AGT	-10.8444	2.12001e-27	3.56592e-25	-1.26478
																								MPST	-8.11582	4.82515e-16	2.54031e-14	-1.26382
																								RPS4X	-12.2886	1.04278e-34	1.08932e-31	-1.2636
																								CFI	-5.36378	8.14998e-08	1.66249e-06	-1.26333
																								TSPAN4	-3.46854	0.00052329	0.00536204	-1.26326
																								ATRAID	-5.29736	1.17491e-07	2.34132e-06	-1.26243
																								PFN1	-10.0542	8.80095e-24	1.02754e-21	-1.2612
																								DYNLL1	-9.33399	1.01957e-20	8.72256e-19	-1.26015
																								PPP1CA	-5.77703	7.60311e-09	1.75677e-07	-1.25961
																								MORF4L2	-6.91301	4.74485e-12	1.56699e-10	-1.25909
																								ZCRB1	-5.17739	2.25015e-07	4.24938e-06	-1.25897
																								ZFAND6	-5.04185	4.61052e-07	8.26645e-06	-1.25895
																								CLU	-12.0713	1.49752e-33	1.204e-30	-1.25811
																								NDUFS8	-6.51844	7.10447e-11	2.09213e-09	-1.25805
																								TMEM126B	-3.59848	0.000320089	0.0034603	-1.25723
																								THOC7	-4.96401	6.90506e-07	1.20326e-05	-1.25532
																								MESDC2	-4.93537	7.99982e-07	1.38311e-05	-1.25377
																								POMP	-7.83188	4.80638e-15	2.23412e-13	-1.25286
																								NDUFB10	-7.4784	7.52318e-14	3.0288e-12	-1.25242
																								SMC3	-3.75082	0.000176254	0.0020082	-1.25134
																								MARCKSL1	-7.55395	4.22239e-14	1.76806e-12	-1.25115
																								SCAND1	-7.25382	4.05174e-13	1.49707e-11	-1.25111
																								PRPF38A	-3.33446	0.000854658	0.00834395	-1.2488
																								VDAC2	-6.23989	4.37882e-10	1.16971e-08	-1.24833
																								HMGN2	-8.41284	4.00204e-17	2.37112e-15	-1.24791
																								ETHE1	-3.27842	0.00104391	0.00993267	-1.24688
																								ATP6AP2	-6.34574	2.21352e-10	6.17917e-09	-1.24666
																								COPS6	-5.96217	2.48905e-09	6.10664e-08	-1.24633
																								NUDT5	-3.34463	0.000823928	0.00807572	-1.24619
																								ARPC3	-8.64095	5.57485e-18	3.56934e-16	-1.24593
																								DGUOK	-4.64998	3.31973e-06	5.21282e-05	-1.24568
																								POLR2K	-5.13525	2.81766e-07	5.26599e-06	-1.2455
																								PTGES3	-8.02864	9.85553e-16	4.91489e-14	-1.24437
																								ABHD14B	-3.30789	0.000940016	0.00910119	-1.24428
																								PRDX5	-8.57889	9.57952e-18	5.99793e-16	-1.244
																								RBX1	-8.00104	1.23374e-15	6.07141e-14	-1.24329
																								TIMMDC1	-3.86477	0.000111192	0.00131836	-1.24227
																								POLR1D	-5.66868	1.439e-08	3.22361e-07	-1.24158
																								RPS10	-9.90354	4.01804e-23	4.35792e-21	-1.24106
																								TBCA	-10.0133	1.33182e-23	1.52798e-21	-1.24072
																								SUMO2	-8.94606	3.68391e-19	2.63965e-17	-1.24059
																								RPS3	-11.832	2.66768e-32	1.5128e-29	-1.23998
																								HNRNPA0	-8.00519	1.19282e-15	5.88933e-14	-1.23975
																								TSG101	-4.13004	3.62704e-05	0.000470828	-1.23956
																								SRP9	-7.71606	1.19982e-14	5.36352e-13	-1.23942
																								TMEM219	-6.30008	2.97489e-10	8.14423e-09	-1.23892
																								HIGD1A	-5.28345	1.26773e-07	2.51117e-06	-1.2385
																								KDM5B	-3.96399	7.37077e-05	0.000901942	-1.23598
																								NDUFA12	-6.74841	1.49472e-11	4.71657e-10	-1.23503
																								OARD1	-4.04037	5.33667e-05	0.000668701	-1.23495
																								SNRPF	-7.37981	1.58515e-13	6.10912e-12	-1.23495
																								HSPA5	-6.73098	1.68528e-11	5.28426e-10	-1.2342
																								ATP6V1G1	-8.08987	5.9726e-16	3.06316e-14	-1.23294
																								EIF4E	-4.72034	2.35452e-06	3.79014e-05	-1.23215
																								LINC00493	-6.34844	2.17505e-10	6.08033e-09	-1.23206
																								RPL30	-11.5055	1.23785e-30	3.83889e-28	-1.2318
																								MRPL34	-4.34611	1.38575e-05	0.000197163	-1.23162
																								MRPL4	-3.56381	0.000365507	0.00391294	-1.23088
																								FTL	-12.1923	3.41613e-34	3.22873e-31	-1.23088
																								NUCB2	-3.51462	0.000440383	0.00461983	-1.23002
																								MRPS18B	-4.49306	7.02068e-06	0.000104851	-1.22952
																								ST13	-9.41764	4.61345e-21	4.06967e-19	-1.22712
																								ARL6IP4	-7.14714	8.86074e-13	3.1349e-11	-1.22611
																								RPL5	-12.1074	9.64878e-34	8.32647e-31	-1.22593
																								C1orf43	-5.34759	8.91347e-08	1.80341e-06	-1.22591
																								SDHD	-5.13131	2.87734e-07	5.35235e-06	-1.2236
																								AGPAT2	-4.85048	1.23163e-06	2.07165e-05	-1.22342
																								RPS13	-11.6074	3.77927e-31	1.36383e-28	-1.22195
																								RNF114	-3.88263	0.000103335	0.00123331	-1.22189
																								RNASET2	-3.35791	0.000785335	0.00773948	-1.22157
																								RAP1A	-3.88698	0.000101497	0.0012143	-1.22069
																								MRPS36	-4.5821	4.60321e-06	7.07156e-05	-1.2193
																								TFPI	-7.60647	2.81691e-14	1.19978e-12	-1.21916
																								AIMP1	-4.89282	9.94004e-07	1.69202e-05	-1.21854
																								GNG5	-8.906	5.29057e-19	3.75026e-17	-1.21829
																								COPB2	-3.54492	0.000392726	0.00417281	-1.21779
																								MLF2	-5.37644	7.5974e-08	1.55457e-06	-1.216
																								SMIM7	-5.04413	4.55581e-07	8.17575e-06	-1.21522
																								AHSA1	-4.56093	5.09269e-06	7.78135e-05	-1.21302
																								UBE2N	-4.31062	1.62801e-05	0.000228359	-1.21273
																								NDUFV2	-7.11911	1.08622e-12	3.82937e-11	-1.21229
																								LSM3	-5.87687	4.18107e-09	9.9983e-08	-1.21055
																								IDH2	-6.59523	4.2459e-11	1.28269e-09	-1.20941
																								OST4	-9.89005	4.59814e-23	4.90666e-21	-1.20768
																								GOT1	-3.56776	0.000360051	0.00386078	-1.20712
																								ECHDC1	-3.33487	0.000853383	0.0083397	-1.2067
																								QARS	-4.5655	4.98307e-06	7.63738e-05	-1.20667
																								STAU1	-5.95906	2.53693e-09	6.21643e-08	-1.20635
																								CWC15	-5.11844	3.08073e-07	5.67747e-06	-1.20525
																								RPL7	-11.8604	1.90025e-32	1.14291e-29	-1.20499
																								YIPF6	-3.31806	0.000906447	0.00881488	-1.20465
																								NDUFS7	-5.57839	2.42749e-08	5.32386e-07	-1.20335
																								ZNF22	-4.0742	4.61721e-05	0.000585574	-1.20334
																								PFKL	-3.88283	0.000103247	0.00123299	-1.20213
																								DNAJC15	-4.30563	1.66509e-05	0.000233394	-1.20143
																								PSMA7	-7.27873	3.3698e-13	1.25721e-11	-1.2012
																								PCNP	-5.15601	2.5227e-07	4.74601e-06	-1.19941
																								SERPINA1	-12.5105	6.54138e-36	7.21296e-33	-1.19622
																								AP2M1	-5.36295	8.18754e-08	1.66844e-06	-1.19595
																								SUPT16H	-3.62193	0.000292414	0.00318892	-1.19541
																								XRCC5	-6.31316	2.73398e-10	7.55768e-09	-1.1942
																								ATP5B	-8.39021	4.85254e-17	2.82444e-15	-1.1942
																								GNB2L1	-11.5337	8.92067e-31	2.95096e-28	-1.19367
																								LMAN1	-6.18592	6.174e-10	1.61878e-08	-1.19344
																								GCA	-3.68191	0.000231489	0.00258414	-1.1923
																								HMGN3	-9.14677	5.86598e-20	4.60189e-18	-1.19226
																								HAX1	-4.10887	3.97606e-05	0.00051112	-1.19183
																								SMAP1	-3.6705	0.000242078	0.00268572	-1.19172
																								TRAPPC3	-3.84028	0.000122893	0.00144415	-1.19165
																								RPL4	-11.6526	2.22433e-31	9.00991e-29	-1.1913
																								CYC1	-5.76603	8.11613e-09	1.87095e-07	-1.1911
																								PLEKHJ1	-4.98519	6.19022e-07	1.08921e-05	-1.19099
																								EIF2S3	-4.85193	1.22264e-06	2.05827e-05	-1.1877
																								ALDH1A1	-7.68098	1.57875e-14	6.96334e-13	-1.18712
																								RPAIN	-4.91607	8.82995e-07	1.51869e-05	-1.1867
																								POLR2I	-5.68072	1.34128e-08	3.01492e-07	-1.18561
																								SMIM19	-3.42537	0.000613963	0.00621098	-1.18497
																								RPS7	-12.0321	2.4104e-33	1.84006e-30	-1.18459
																								SSR4	-9.27774	1.73106e-20	1.44319e-18	-1.18406
																								VKORC1	-6.46053	1.0434e-10	3.01008e-09	-1.18303
																								MAPK1IP1L	-3.75332	0.000174511	0.00199063	-1.18212
																								KXD1	-3.51171	0.000445226	0.00466324	-1.18202
																								HSBP1	-7.50206	6.28207e-14	2.55505e-12	-1.18174
																								DNAJB6	-5.64544	1.64763e-08	3.66617e-07	-1.18089
																								AK2	-4.74172	2.11914e-06	3.43072e-05	-1.18083
																								HABP2	-5.89264	3.80073e-09	9.13279e-08	-1.17824
																								ERGIC2	-3.59204	0.000328099	0.00353534	-1.17737
																								HNRNPA1	-10.6132	2.58769e-26	3.7765e-24	-1.17731
																								FGG	-7.42132	1.15956e-13	4.55742e-12	-1.17681
																								C14orf2	-9.27401	1.79281e-20	1.48265e-18	-1.17614
																								NR5A2	-3.28174	0.00103169	0.00984475	-1.17601
																								FUCA2	-3.67735	0.000235671	0.00262787	-1.17474
																								PPIB	-9.72753	2.3012e-22	2.28371e-20	-1.174
																								MED4	-4.5188	6.21917e-06	9.36556e-05	-1.17242
																								MRPL32	-3.49469	0.000474604	0.00492417	-1.17012
																								MRPL52	-6.6164	3.68043e-11	1.11696e-09	-1.16959
																								GSTP1	-10.8226	2.68989e-27	4.41232e-25	-1.16478
																								CCDC115	-3.47747	0.000506175	0.00520277	-1.16475
																								TRAPPC1	-6.45368	1.09169e-10	3.14027e-09	-1.16432
																								DNAJC8	-4.77617	1.78663e-06	2.93551e-05	-1.16368
																								NACA	-11.2483	2.3604e-29	5.38497e-27	-1.16316
																								ROMO1	-7.15004	8.67517e-13	3.07473e-11	-1.16134
																								ARF4	-5.41235	6.22045e-08	1.29552e-06	-1.16061
																								ERICH5	-4.08894	4.33348e-05	0.000551706	-1.16039
																								RAB1A	-5.55183	2.82701e-08	6.14572e-07	-1.15999
																								HNRNPC	-8.37859	5.35648e-17	3.09056e-15	-1.15987
																								SAT2	-7.46823	8.12797e-14	3.2525e-12	-1.1596
																								TCEA1	-5.25979	1.44221e-07	2.82576e-06	-1.15439
																								FAM127B	-4.28384	1.83695e-05	0.000255143	-1.15394
																								PDAP1	-4.80627	1.53773e-06	2.54552e-05	-1.15223
																								CALCOCO2	-3.70267	0.000213342	0.00240455	-1.15126
																								APH1A	-4.3156	1.59173e-05	0.000223744	-1.15122
																								SKP1	-10.1316	3.99857e-24	4.78094e-22	-1.14908
																								OAZ2	-4.129	3.64345e-05	0.000472649	-1.14884
																								SMS	-4.76227	1.91431e-06	3.12718e-05	-1.14835
																								PFDN6	-5.12612	2.95775e-07	5.49161e-06	-1.14793
																								ATP5C1	-7.75217	9.03323e-15	4.06557e-13	-1.14631
																								TMEM160	-4.27741	1.89084e-05	0.000261895	-1.14467
																								TMEM98	-4.18774	2.81747e-05	0.000376574	-1.14408
																								RPL21	-11.1072	1.15756e-28	2.29753e-26	-1.14388
																								TMEM176B	-5.05825	4.23127e-07	7.63475e-06	-1.14058
																								SERBP1	-7.25943	3.88737e-13	1.43949e-11	-1.13987
																								G3BP2	-3.74148	0.000182937	0.00207957	-1.13965
																								PPP4C	-5.77578	7.65956e-09	1.76776e-07	-1.13935
																								GLTSCR2	-8.41159	4.04477e-17	2.3893e-15	-1.13843
																								IQGAP2	-4.19044	2.78417e-05	0.000372374	-1.13762
																								SNRPG	-7.15274	8.50628e-13	3.02567e-11	-1.13646
																								SPCS1	-6.67016	2.55522e-11	7.86294e-10	-1.13615
																								PFDN5	-10.3604	3.75473e-25	4.93536e-23	-1.13512
																								ATP5H	-7.50622	6.08614e-14	2.48044e-12	-1.13503
																								COX7A2	-9.0623	1.27733e-19	9.60324e-18	-1.13499
																								TECR	-5.94661	2.73759e-09	6.66696e-08	-1.1349
																								SMARCE1	-4.75044	2.02979e-06	3.29683e-05	-1.13392
																								OS9	-4.74068	2.13002e-06	3.44553e-05	-1.13314
																								ACTR10	-3.33446	0.000854658	0.00834395	-1.13306
																								HYAL2	-3.27925	0.00104084	0.009913	-1.13267
																								VIM	-5.28739	1.24071e-07	2.46256e-06	-1.12961
																								TMED2	-6.7179	1.84361e-11	5.74443e-10	-1.12942
																								NAA20	-4.14021	3.46991e-05	0.000453396	-1.12899
																								FAM200B	-4.62009	3.83578e-06	5.96651e-05	-1.12857
																								PDCD5	-5.18444	2.1666e-07	4.11903e-06	-1.12787
																								COX6A1	-10.4513	1.44546e-25	2.00625e-23	-1.1252
																								NDUFB4	-8.18307	2.76703e-16	1.48835e-14	-1.12293
																								ITPA	-3.87557	0.000106376	0.00126732	-1.12269
																								RPL7A	-11.4669	1.93504e-30	5.56619e-28	-1.12031
																								PSMC3	-5.34198	9.19355e-08	1.85252e-06	-1.12018
																								FKBP2	-8.68661	3.73411e-18	2.45413e-16	-1.11972
																								PSMD13	-3.40752	0.000655562	0.00658815	-1.11834
																								UBE2D3	-7.26046	3.85766e-13	1.43116e-11	-1.11731
																								SPCS2	-6.92089	4.488e-12	1.48463e-10	-1.11638
																								C12orf10	-3.54243	0.000396453	0.00420117	-1.11623
																								LRPAP1	-4.66637	3.06562e-06	4.84833e-05	-1.1153
																								CHMP5	-4.63067	3.64479e-06	5.69172e-05	-1.11399
																								HNRNPH3	-5.48873	4.04839e-08	8.66801e-07	-1.1126
																								S100A13	-5.33949	9.32075e-08	1.87625e-06	-1.11246
																								CIRBP	-8.505	1.81602e-17	1.11593e-15	-1.11182
																								TMEM14B	-5.26913	1.37073e-07	2.69635e-06	-1.1118
																								C19orf53	-7.45142	9.23415e-14	3.67293e-12	-1.10762
																								TCAF1	-3.48826	0.000486174	0.00502321	-1.10758
																								TST	-3.50507	0.000456482	0.00476354	-1.10691
																								HDLBP	-4.24876	2.14955e-05	0.000294237	-1.10671
																								COMT	-5.38723	7.15515e-08	1.46862e-06	-1.10626
																								ASNA1	-3.28111	0.00103398	0.00986177	-1.10611
																								CHORDC1	-3.54389	0.000394275	0.00418256	-1.10555
																								RPL18	-11.7255	9.43386e-32	4.45817e-29	-1.10543
																								TCEB1	-4.48247	7.37823e-06	0.000109449	-1.10485
																								PSMB4	-4.89511	9.82533e-07	1.67537e-05	-1.10331
																								RPS9	-11.5211	1.03336e-30	3.30809e-28	-1.10243
																								SDHB	-3.97354	7.08132e-05	0.000869741	-1.10215
																								PFDN2	-5.02213	5.1101e-07	9.09645e-06	-1.10101
																								GTF2A2	-3.93929	8.17234e-05	0.00099026	-1.09991
																								ENY2	-7.15274	8.50628e-13	3.02567e-11	-1.09957
																								GNAI3	-4.29609	1.7384e-05	0.000242643	-1.09772
																								PPIC	-4.58273	4.58952e-06	7.05599e-05	-1.09641
																								UQCRH	-8.58449	9.12391e-18	5.74893e-16	-1.09623
																								SYNGR1	-3.71118	0.000206295	0.00232909	-1.09574
																								JTB	-6.44226	1.17707e-10	3.35668e-09	-1.09521
																								RABAC1	-6.48045	9.14485e-11	2.65361e-09	-1.0947
																								RPL23	-11.1968	4.22504e-29	9.11507e-27	-1.09431
																								SSR1	-4.59705	4.28518e-06	6.60857e-05	-1.09343
																								RBM3	-5.78637	7.19239e-09	1.67356e-07	-1.09331
																								PDCD4	-3.62359	0.000290542	0.00317025	-1.09153
																								GPX4	-8.43027	3.44856e-17	2.08046e-15	-1.09106
																								C12orf57	-6.95473	3.53245e-12	1.19238e-10	-1.09093
																								PPP2R2A	-3.30768	0.000940713	0.00910349	-1.0906
																								LDHA	-5.19212	2.07908e-07	3.96024e-06	-1.08964
																								LAMTOR5	-6.49892	8.08963e-11	2.37168e-09	-1.08848
																								CHMP2B	-3.31308	0.000922748	0.00895584	-1.08807
																								RPS17	-11.6267	3.01514e-31	1.12914e-28	-1.08798
																								KARS	-3.37763	0.000731132	0.00727394	-1.08722
																								ZDHHC12	-4.00405	6.22677e-05	0.000771466	-1.08627
																								RPLP0	-11.9987	3.61126e-33	2.59216e-30	-1.08565
																								RPL35A	-11.7222	9.81114e-32	4.52864e-29	-1.08458
																								ATP6V0E1	-7.47674	7.61881e-14	3.06109e-12	-1.08414
																								LTA4H	-4.14457	3.40457e-05	0.000445738	-1.08394
																								PSMC1	-4.26371	2.01064e-05	0.000277711	-1.08246
																								PCBP2	-8.95748	3.3219e-19	2.38888e-17	-1.08195
																								RPS27A	-11.4569	2.17098e-30	6.06896e-28	-1.08099
																								TPM3	-6.60187	4.05992e-11	1.22837e-09	-1.08034
																								FNDC3A	-3.28983	0.00100247	0.00962138	-1.0801
																								POLR2J	-5.71186	1.11751e-08	2.52336e-07	-1.08006
																								HCFC1R1	-3.81247	0.000137585	0.00160257	-1.079
																								GLUL	-6.72849	1.71437e-11	5.35856e-10	-1.077
																								BLOC1S1	-5.79654	6.76971e-09	1.58077e-07	-1.07629
																								LSM8	-5.18776	2.12833e-07	4.05015e-06	-1.07429
																								EEF1D	-9.11522	7.85085e-20	6.03968e-18	-1.07262
																								PROX1	-5.27805	1.30563e-07	2.58109e-06	-1.07239
																								UBA52	-11.1584	6.51182e-29	1.31884e-26	-1.07226
																								HADHA	-5.11699	3.10455e-07	5.70547e-06	-1.07147
																								ZC3H15	-4.17321	3.00338e-05	0.00039847	-1.06973
																								DPM3	-4.31954	1.56355e-05	0.000220407	-1.06905
																								RPS23	-11.7363	8.30439e-32	4.16128e-29	-1.06856
																								COX6C	-8.77794	1.66499e-18	1.13563e-16	-1.06713
																								HSPA9	-5.31168	1.0862e-07	2.17547e-06	-1.06548
																								TSTD1	-6.22743	4.74132e-10	1.25978e-08	-1.06537
																								CIR1	-3.67569	0.00023721	0.00264124	-1.06402
																								RPL24	-11.4117	3.65633e-30	9.6761e-28	-1.06325
																								LYPLA2	-3.59038	0.000330196	0.00355408	-1.06262
																								COX8A	-8.1181	4.73526e-16	2.49961e-14	-1.06259
																								ATP5G1	-5.74569	9.15482e-09	2.09821e-07	-1.06132
																								H2AFV	-4.96817	6.7589e-07	1.17986e-05	-1.06077
																								C17orf89	-4.60411	4.14243e-06	6.41333e-05	-1.06074
																								UBB	-10.3353	4.88068e-25	6.33149e-23	-1.05905
																								RPS20	-11.3621	6.45993e-30	1.623e-27	-1.05901
																								MRPS16	-3.96046	7.48054e-05	0.00091481	-1.0564
																								EML4	-4.70539	2.53375e-06	4.05564e-05	-1.05618
																								RPS12	-11.6188	3.30682e-31	1.21544e-28	-1.05589
																								RPS14	-11.5551	6.95695e-31	2.38072e-28	-1.05587
																								KLHDC2	-4.29401	1.75475e-05	0.00024458	-1.05523
																								FKBP1A	-6.21394	5.1671e-10	1.36378e-08	-1.05443
																								MAP1LC3A	-3.45443	0.000551461	0.00561591	-1.05385
																								RPL9	-11.3293	9.39842e-30	2.30296e-27	-1.05248
																								NPC2	-6.28244	3.33302e-10	9.06217e-09	-1.05175
																								RPL26	-11.3826	5.10466e-30	1.31581e-27	-1.05145
																								RPL14	-11.6574	2.1031e-31	8.69633e-29	-1.04987
																								RDX	-5.13899	2.76221e-07	5.17211e-06	-1.04741
																								RPS15A	-11.7029	1.23201e-31	5.31586e-29	-1.0474
																								RPS2	-11.6317	2.84423e-31	1.12869e-28	-1.04531
																								NDUFV3	-5.10225	3.35638e-07	6.13421e-06	-1.04521
																								TMED9	-6.15292	7.60686e-10	1.97361e-08	-1.04444
																								SAP18	-6.8333	8.29807e-12	2.6737e-10	-1.04408
																								HSPE1	-8.99857	2.28667e-19	1.65642e-17	-1.04347
																								PTP4A1	-7.49086	6.8426e-14	2.77734e-12	-1.04295
																								SAR1A	-3.46418	0.000531844	0.00544406	-1.04214
																								C11orf54	-5.43995	5.32952e-08	1.12055e-06	-1.04147
																								CBX5	-4.38222	1.17474e-05	0.000168959	-1.04045
																								ERH	-6.32354	2.55645e-10	7.08665e-09	-1.04009
																								POLDIP2	-3.51981	0.000431857	0.00453998	-1.03996
																								FAM195A	-3.48639	0.000489582	0.00505316	-1.03994
																								PAIP1	-4.44076	8.96437e-06	0.000131213	-1.03975
																								TCEAL4	-6.04603	1.48461e-09	3.72052e-08	-1.03866
																								UBE2L3	-4.78448	1.71435e-06	2.82142e-05	-1.03809
																								SEC61B	-7.68762	1.49894e-14	6.62604e-13	-1.03668
																								NDUFA5	-5.19545	2.04231e-07	3.89392e-06	-1.03659
																								RPL22	-11.096	1.31225e-28	2.57876e-26	-1.03483
																								CNOT7	-3.50632	0.000454352	0.0047438	-1.0347
																								ANXA7	-4.0246	5.70731e-05	0.000711102	-1.03317
																								RPL23A	-11.2274	2.99293e-29	6.75042e-27	-1.03313
																								RPL29	-11.8488	2.18309e-32	1.27441e-29	-1.03151
																								LEPROTL1	-3.38199	0.000719629	0.00717748	-1.03035
																								SPAG7	-3.68793	0.000226083	0.00252805	-1.02982
																								REEP3	-3.3795	0.000726181	0.00723193	-1.02908
																								UQCR10	-8.71339	2.94929e-18	1.95778e-16	-1.02859
																								NASP	-3.38676	0.000707223	0.00706796	-1.02821
																								NDUFA2	-6.49125	8.51301e-11	2.49213e-09	-1.02813
																								SCP2	-6.31378	2.723e-10	7.53781e-09	-1.02758
																								VPS35	-3.86374	0.000111665	0.00132318	-1.02725
																								RPS6	-11.8747	1.60132e-32	9.93222e-30	-1.02704
																								RPL3	-11.5574	6.77447e-31	2.35894e-28	-1.02507
																								WDR1	-4.14809	3.35253e-05	0.000439505	-1.02494
																								MTIF3	-4.56342	5.03262e-06	7.70142e-05	-1.02413
																								SARS	-3.87432	0.000106922	0.00127305	-1.02376
																								RPL18A	-11.6284	2.95707e-31	1.12869e-28	-1.023
																								SHFM1	-6.99292	2.69227e-12	9.21312e-11	-1.02281
																								DNAJC19	-3.69478	0.000220075	0.00246782	-1.02121
																								FAU	-11.141	7.9213e-29	1.5881e-26	-1.019
																								MIEN1	-4.50593	6.60831e-06	9.899e-05	-1.01837
																								RPL19	-11.448	2.40647e-30	6.63384e-28	-1.01769
																								SLC25A6	-8.21856	2.05957e-16	1.12303e-14	-1.01726
																								RPL11	-11.6294	2.92134e-31	1.12869e-28	-1.01619
																								DBI	-6.93107	4.17684e-12	1.39097e-10	-1.01509
																								TCP1	-4.05718	4.9668e-05	0.00062631	-1.0149
																								TXN	-8.40537	4.26526e-17	2.50464e-15	-1.0144
																								CNN3	-5.63693	1.73113e-08	3.84333e-07	-1.01299
																								SIL1	-3.28713	0.00101213	0.0096953	-1.01108
																								CKLF	-3.78217	0.00015547	0.00179092	-1.01039
																								TMEM59	-7.86965	3.55625e-15	1.67659e-13	-1.01009
																								FXR1	-4.45279	8.47602e-06	0.000124524	-1.00836
																								SOD1	-8.47739	2.30301e-17	1.39787e-15	-1.00658
																								LBR	-4.17902	2.92766e-05	0.000389988	-1.00619
																								ATP5L	-9.27006	1.86035e-20	1.53213e-18	-1.00573
																								UQCR11	-7.90826	2.61012e-15	1.24533e-13	-1.00403
																								RER1	-4.87497	1.08824e-06	1.8461e-05	-1.00169
																								PSMC6	-4.43453	9.2274e-06	0.000134666	-1.00114
																								CTSA	-4.37371	1.22151e-05	0.000175177	-1.00086
																								MYEOV2	-5.97753	2.26543e-09	5.57177e-08	-1.0005
																								RPS16	-11.0484	2.23054e-28	4.29823e-26	-1.0002

## Sheet: Chol_pairwise GO
Local/pairwise gene ontology enrichment
algorithm = "elim", statistic = "fisher"
cutoff = 0.01
Transition to HB2 from HB1 (HB2 vs HB1)														Transition to FC from HB2 (FC vs HB2)														Transition to AC from FC (AC vs FC)
Negative GO enrichment							Positive GO enrichment							Negative GO enrichment							Positive GO enrichment							Negative GO enrichment							Positive GO enrichment
GO.ID	Term	Annotated	Significant	Expected	elimFisher		GO.ID	Term	Annotated	Significant	Expected	elimFisher		GO.ID	Term	Annotated	Significant	Expected	elimFisher		GO.ID	Term	Annotated	Significant	Expected	elimFisher		GO.ID	Term	Annotated	Significant	Expected	elimFisher		GO.ID	Term	Annotated	Significant	Expected	elimFisher
GO:1903800	positive regulation of production of miRNAs involved in gene silencing by miRNA	9	2	0.03	0.00029		GO:0045648	positive regulation of erythrocyte differentiation	28	4	0.18	2.7e-05		GO:0045540	regulation of cholesterol biosynthetic process	43	19	2.18	5e-14		GO:0051591	response to cAMP	99	5	0.46	9.7e-05		GO:0070125	mitochondrial translational elongation	87	62	6.85	< 1e-30		GO:0071222	cellular response to lipopolysaccharide	201	15	3.02	3.9e-07
GO:1904886	beta-catenin destruction complex disassembly	21	2	0.06	0.00163		GO:0090084	negative regulation of inclusion body assembly	11	3	0.07	3.9e-05		GO:0055114	oxidation-reduction process	969	129	49.18	3e-12		GO:0007219	Notch signaling pathway	183	6	0.85	0.00021		GO:0070126	mitochondrial translational termination	88	60	6.93	< 1e-30		GO:0030593	neutrophil chemotaxis	103	10	1.55	3.4e-06
GO:1990748	cellular detoxification	104	3	0.3	0.00327		GO:2001240	negative regulation of extrinsic apoptotic signaling pathway in absence of ligand	36	4	0.23	7.6e-05		GO:0042632	cholesterol homeostasis	81	19	4.11	1.5e-08		GO:0071504	cellular response to heparin	5	2	0.02	0.00021		GO:0006614	SRP-dependent cotranslational protein targeting to membrane	96	50	7.56	4.5e-30		GO:0032570	Positive GO enrichment	44	7	0.66	3.8e-06
GO:0007601	visual perception	218	4	0.62	0.00346		GO:0042026	protein refolding	38	4	0.24	9.4e-05		GO:0046487	glyoxylate metabolic process	10	7	0.51	8.7e-08		GO:0030198	extracellular matrix organization	366	8	1.7	0.0003		GO:0006413	translational initiation	194	71	15.29	5.2e-25		GO:0006954	inflammatory response	798	37	11.99	1.9e-05
GO:0010165	response to X-ray	31	2	0.09	0.00354		GO:0006631	fatty acid metabolic process	363	11	2.3	0.00025		GO:0006536	glutamate metabolic process	32	11	1.62	2.5e-07		GO:0035914	skeletal muscle cell differentiation	69	4	0.32	0.0003		GO:0000184	nuclear-transcribed mRNA catabolic process, nonsense-mediated decay	121	50	9.53	3.4e-24		GO:0001817	regulation of cytokine production	681	28	10.24	2.1e-05
GO:0042755	eating behavior	32	2	0.09	0.00377		GO:0060216	definitive hemopoiesis	20	3	0.13	0.00026		GO:1901606	alpha-amino acid catabolic process	101	30	5.13	1.3e-06		GO:0072126	positive regulation of glomerular mesangial cell proliferation	6	2	0.03	0.00032		GO:0006120	mitochondrial electron transport, NADH to ubiquinone	54	32	4.25	4.7e-22		GO:0006953	acute-phase response	47	6	0.71	7e-05
GO:0060421	positive regulation of heart growth	37	2	0.11	0.00501		GO:1901687	glutathione derivative biosynthetic process	21	3	0.13	0.0003		GO:0008203	cholesterol metabolic process	143	42	7.26	3e-06		GO:0001889	liver development	139	5	0.65	0.00047		GO:0032981	mitochondrial respiratory chain complex I assembly	61	32	4.81	7.7e-20		GO:0000122	negative regulation of transcription by RNA polymerase II	853	28	12.82	8.8e-05
GO:0050892	intestinal absorption	37	2	0.11	0.00501		GO:0015711	organic anion transport	473	13	2.99	0.00034		GO:0017144	drug metabolic process	798	105	40.5	3.1e-06		GO:0007155	cell adhesion	1371	16	6.38	0.00049		GO:0019083	viral transcription	177	61	13.95	3.8e-19		GO:0045944	positive regulation of transcription by RNA polymerase II	1181	35	17.75	8.8e-05
GO:0019730	antimicrobial humoral response	125	3	0.36	0.00548		GO:1901523	icosanoid catabolic process	5	2	0.03	0.00039		GO:0046949	fatty-acyl-CoA biosynthetic process	31	11	1.57	1.1e-05		GO:0071277	cellular response to calcium ion	84	4	0.39	0.00063		GO:0031145	anaphase-promoting complex-dependent catabolic process	80	34	6.3	2.5e-17		GO:0045785	positive regulation of cell adhesion	393	24	5.91	9.9e-05
GO:0050832	defense response to fungus	40	2	0.11	0.00584		GO:0070370	cellular heat acclimation	5	2	0.03	0.00039		GO:0022900	electron transport chain	179	24	9.09	1.2e-05		GO:0051090	regulation of DNA-binding transcription factor activity	415	8	1.93	0.00068		GO:0006521	regulation of cellular amino acid metabolic process	62	29	4.89	2.3e-16		GO:0022617	extracellular matrix disassembly	75	7	1.13	0.00013
GO:0003009	skeletal muscle contraction	42	2	0.12	0.00642		GO:0070432	regulation of nucleotide-binding oligomerization domain containing 2 signaling pathway	5	2	0.03	0.00039		GO:0006695	cholesterol biosynthetic process	68	27	3.45	1.8e-05		GO:0072203	cell proliferation involved in metanephros development	10	2	0.05	0.00094		GO:0061418	regulation of transcription from RNA polymerase II promoter in response to hypoxia	75	30	5.91	1.4e-14		GO:0061844	antimicrobial humoral immune response mediated by antimicrobial peptide	76	7	1.14	0.00014
GO:0035051	cardiocyte differentiation	141	3	0.4	0.00764		GO:0006641	triglyceride metabolic process	99	5	0.63	0.00041		GO:0018279	protein N-linked glycosylation via asparagine	33	9	1.67	2.7e-05		GO:0060174	limb bud formation	11	2	0.05	0.00114		GO:0055114	oxidation-reduction process	969	195	76.35	1e-12		GO:0034351	negative regulation of glial cell apoptotic process	8	3	0.12	0.00018
GO:0010976	positive regulation of neuron projection development	279	4	0.8	0.00822		GO:0010968	regulation of microtubule nucleation	6	2	0.04	0.00058		GO:0006591	ornithine metabolic process	9	5	0.46	3.5e-05		GO:0031018	endocrine pancreas development	46	3	0.21	0.00127		GO:0070498	interleukin-1-mediated signaling pathway	99	32	7.8	1.8e-12		GO:0030198	extracellular matrix organization	366	25	5.5	0.00019
							GO:0051085	chaperone cofactor-dependent protein refolding	29	3	0.18	0.0008		GO:0070328	triglyceride homeostasis	34	9	1.73	3.5e-05		GO:0072182	regulation of nephron tubule epithelial cell differentiation	13	2	0.06	0.00161		GO:0043488	regulation of mRNA stability	174	44	13.71	2.1e-12		GO:0048246	macrophage chemotaxis	36	5	0.54	0.00019
							GO:0046718	viral entry into host cell	117	5	0.74	0.00088		GO:0006544	glycine metabolic process	14	6	0.71	3.5e-05		GO:0048146	positive regulation of fibroblast proliferation	50	3	0.23	0.00162		GO:0043687	post-translational protein modification	357	68	28.13	5.9e-12		GO:0007565	female pregnancy	196	11	2.95	0.00019
							GO:0015721	bile acid and bile salt transport	30	3	0.19	0.00088		GO:0006882	cellular zinc ion homeostasis	35	9	1.78	4.5e-05		GO:0009612	response to mechanical stimulus	211	7	0.98	0.0018		GO:0010972	negative regulation of G2/M transition of mitotic cell cycle	86	29	6.78	6e-12		GO:0042542	response to hydrogen peroxide	134	9	2.01	0.00019
							GO:0060215	primitive hemopoiesis	8	2	0.05	0.00108		GO:0015936	coenzyme A metabolic process	15	6	0.76	5.6e-05		GO:0000122	negative regulation of transcription by RNA polymerase II	853	11	3.97	0.0019		GO:0031146	SCF-dependent proteasomal ubiquitin-dependent protein catabolic process	93	30	7.33	9.4e-12		GO:0071526	semaphorin-plexin signaling pathway	38	5	0.57	0.00025
							GO:0032496	response to lipopolysaccharide	328	8	2.07	0.00113		GO:0006487	protein N-linked glycosylation	78	19	3.96	6.2e-05		GO:0002763	positive regulation of myeloid leukocyte differentiation	56	3	0.26	0.00225		GO:1902036	regulation of hematopoietic stem cell differentiation	72	26	5.67	1.3e-11		GO:0007411	axon guidance	278	13	4.18	0.00031
							GO:0045647	negative regulation of erythrocyte differentiation	9	2	0.06	0.00138		GO:0015949	nucleobase-containing small molecule interconversion	29	8	1.47	6.9e-05		GO:0019221	cytokine-mediated signaling pathway	772	10	3.59	0.00299		GO:0002479	antigen processing and presentation of exogenous peptide antigen via MHC class I, TAP-dependent	74	26	5.83	2.6e-11		GO:0016338	calcium-independent cell-cell adhesion via plasma membrane cell-adhesion molecules	23	4	0.35	0.00035
							GO:1903265	positive regulation of tumor necrosis factor-mediated signaling pathway	9	2	0.06	0.00138		GO:0006094	gluconeogenesis	84	14	4.26	7.6e-05		GO:0010001	glial cell differentiation	213	5	0.99	0.00314		GO:0060071	Wnt signaling pathway, planar cell polarity pathway	108	30	8.51	5.9e-10		GO:0070098	chemokine-mediated signaling pathway	88	7	1.32	0.00036
							GO:0071276	cellular response to cadmium ion	36	3	0.23	0.00151		GO:0009084	glutamine family amino acid biosynthetic process	16	6	0.81	8.6e-05		GO:0035994	response to muscle stretch	19	2	0.09	0.00347		GO:0010499	proteasomal ubiquitin-independent protein catabolic process	22	13	1.73	1.1e-09		GO:0060333	interferon-gamma-mediated signaling pathway	88	7	1.32	0.00036
							GO:0045652	regulation of megakaryocyte differentiation	79	4	0.5	0.00158		GO:0034201	response to oleic acid	6	4	0.3	9e-05		GO:0072077	renal vesicle morphogenesis	19	2	0.09	0.00347		GO:0002576	platelet degranulation	124	32	9.77	1.2e-09		GO:0019079	viral genome replication	118	8	1.77	0.00041
							GO:0051186	cofactor metabolic process	583	13	3.69	0.00159		GO:0006656	phosphatidylcholine biosynthetic process	38	9	1.93	9.1e-05		GO:0052695	cellular glucuronidation	19	2	0.09	0.00347		GO:0006283	transcription-coupled nucleotide-excision repair	73	23	5.75	4.2e-09		GO:0008593	regulation of Notch signaling pathway	96	7	1.44	0.00061
							GO:0042758	long-chain fatty acid catabolic process	10	2	0.06	0.00172		GO:0046394	carboxylic acid biosynthetic process	438	75	22.23	0.00011		GO:0008202	steroid metabolic process	316	6	1.47	0.00352		GO:0002181	cytoplasmic translation	97	33	7.64	6.7e-09		GO:0022600	digestive system process	97	7	1.46	0.00065
							GO:0042632	cholesterol homeostasis	81	4	0.51	0.00173		GO:0009226	nucleotide-sugar biosynthetic process	22	9	1.12	0.00012		GO:0072234	metanephric nephron tubule development	20	2	0.09	0.00385		GO:0006457	protein folding	209	49	16.47	1.7e-08		GO:0031581	hemidesmosome assembly	12	3	0.18	0.00067
							GO:0034372	very-low-density lipoprotein particle remodeling	11	2	0.07	0.0021		GO:0000050	urea cycle	11	5	0.56	0.00012		GO:0032496	response to lipopolysaccharide	328	6	1.53	0.00422		GO:1904874	positive regulation of telomerase RNA localization to Cajal body	15	10	1.18	1.8e-08		GO:0042119	neutrophil activation	495	18	7.44	0.00078
							GO:0055114	oxidation-reduction process	969	16	6.13	0.00212		GO:0034379	very-low-density lipoprotein particle assembly	11	5	0.56	0.00012		GO:0036499	PERK-mediated unfolded protein response	21	2	0.1	0.00424		GO:0045540	regulation of cholesterol biosynthetic process	43	16	3.39	6.9e-08		GO:0048146	positive regulation of fibroblast proliferation	50	5	0.75	0.0009
							GO:0060213	positive regulation of nuclear-transcribed mRNA poly(A) tail shortening	12	2	0.08	0.00251		GO:0045471	response to ethanol	132	18	6.7	0.00012		GO:0051412	response to corticosterone	21	2	0.1	0.00424		GO:0043312	neutrophil degranulation	482	72	37.98	8.9e-08		GO:0001525	angiogenesis	483	21	7.26	0.00094
							GO:0034374	low-density lipoprotein particle remodeling	13	2	0.08	0.00295		GO:0072525	pyridine-containing compound biosynthetic process	146	21	7.41	0.00012		GO:0060395	SMAD protein signal transduction	70	3	0.33	0.00424		GO:0034375	high-density lipoprotein particle remodeling	17	10	1.34	1e-07		GO:0050870	positive regulation of T cell activation	201	10	3.02	0.00095
							GO:0006957	complement activation, alternative pathway	14	2	0.09	0.00343		GO:0006633	fatty acid biosynthetic process	149	28	7.56	0.00013		GO:2000178	negative regulation of neural precursor cell proliferation	22	2	0.1	0.00465		GO:0043691	reverse cholesterol transport	17	10	1.34	1e-07		GO:0001952	regulation of cell-matrix adhesion	113	10	1.7	0.001
							GO:0010273	detoxification of copper ion	14	2	0.09	0.00343		GO:0006206	pyrimidine nucleobase metabolic process	17	6	0.86	0.00013		GO:0030335	positive regulation of cell migration	483	9	2.25	0.00477		GO:0038061	NIK/NF-kappaB signaling	163	34	12.84	1.2e-07		GO:0071711	basement membrane organization	30	4	0.45	0.001
							GO:0098915	membrane repolarization during ventricular cardiac muscle cell action potential	15	2	0.09	0.00394		GO:0006636	unsaturated fatty acid biosynthetic process	49	10	2.49	0.00014		GO:0072215	regulation of metanephros development	23	2	0.11	0.00507		GO:0010273	detoxification of copper ion	14	9	1.1	1.6e-07		GO:0001771	immunological synapse formation	14	3	0.21	0.00108
							GO:0001977	renal system process involved in regulation of blood volume	16	2	0.1	0.00448		GO:0006525	arginine metabolic process	18	6	0.91	0.00018		GO:0045944	positive regulation of transcription by RNA polymerase II	1181	14	5.49	0.00547		GO:0098869	cellular oxidant detoxification	94	24	7.41	1.8e-07		GO:0048266	behavioral response to pain	14	3	0.21	0.00108
							GO:0071850	mitotic cell cycle arrest	16	2	0.1	0.00448		GO:0006730	one-carbon metabolic process	26	7	1.32	0.00023		GO:0071677	positive regulation of mononuclear cell migration	24	2	0.11	0.00552		GO:0002223	stimulatory C-type lectin receptor signaling pathway	109	26	8.59	2.4e-07		GO:0046718	viral entry into host cell	117	9	1.76	0.00111
							GO:0043252	sodium-independent organic anion transport	16	2	0.1	0.00448		GO:0007568	aging	310	31	15.73	0.00024		GO:0008306	associative learning	77	3	0.36	0.00553		GO:0090263	positive regulation of canonical Wnt signaling pathway	142	30	11.19	5e-07		GO:0048333	mesodermal cell differentiation	31	4	0.47	0.00114
							GO:0006749	glutathione metabolic process	53	3	0.34	0.00457		GO:0006749	glutathione metabolic process	53	10	2.69	0.00028		GO:0016331	morphogenesis of embryonic epithelium	153	4	0.71	0.00564		GO:1904871	positive regulation of protein localization to Cajal body	9	7	0.71	5.8e-07		GO:0017015	regulation of transforming growth factor beta receptor signaling pathway	109	7	1.64	0.00129
							GO:0051016	barbed-end actin filament capping	17	2	0.11	0.00506		GO:0009071	serine family amino acid catabolic process	13	5	0.66	0.0003		GO:0046697	decidualization	26	2	0.12	0.00646		GO:0090090	negative regulation of canonical Wnt signaling pathway	175	34	13.79	7.2e-07		GO:0060547	negative regulation of necrotic cell death	15	3	0.23	0.00134
							GO:0043691	reverse cholesterol transport	17	2	0.11	0.00506		GO:0042157	lipoprotein metabolic process	130	17	6.6	0.0003		GO:0072273	metanephric nephron morphogenesis	26	2	0.12	0.00646		GO:0001732	formation of cytoplasmic translation initiation complex	16	9	1.26	7.8e-07		GO:0001937	negative regulation of endothelial cell proliferation	34	4	0.51	0.00162
							GO:0034375	high-density lipoprotein particle remodeling	17	2	0.11	0.00506		GO:0006024	glycosaminoglycan biosynthetic process	108	15	5.48	0.00035		GO:1900745	positive regulation of p38MAPK cascade	26	2	0.12	0.00646		GO:1901687	glutathione derivative biosynthetic process	21	10	1.65	1.4e-06		GO:0006970	response to osmotic stress	84	6	1.26	0.00166
							GO:0006577	amino-acid betaine metabolic process	17	2	0.11	0.00506		GO:0019432	triglyceride biosynthetic process	36	8	1.83	0.00036		GO:0002053	positive regulation of mesenchymal cell proliferation	26	2	0.12	0.00646		GO:0050434	positive regulation of viral transcription	41	14	3.23	1.5e-06		GO:0010634	positive regulation of epithelial cell migration	136	10	2.04	0.00175
							GO:0031668	cellular response to extracellular stimulus	255	6	1.61	0.00562		GO:0034383	low-density lipoprotein particle clearance	36	8	1.83	0.00036		GO:0071773	cellular response to BMP stimulus	161	4	0.75	0.00674		GO:0006368	transcription elongation from RNA polymerase II promoter	78	20	6.15	1.7e-06		GO:0002064	epithelial cell development	201	12	3.02	0.00176
							GO:0017001	antibiotic catabolic process	59	3	0.37	0.00618		GO:0006699	bile acid biosynthetic process	36	8	1.83	0.00036		GO:0051726	regulation of cell cycle	1155	12	5.37	0.00684		GO:0046487	glyoxylate metabolic process	10	7	0.79	1.8e-06		GO:0002455	humoral immune response mediated by circulating immunoglobulin	148	8	2.22	0.0018
							GO:1901615	organic hydroxy compound metabolic process	528	9	3.34	0.00626		GO:0042572	retinol metabolic process	45	9	2.28	0.00036		GO:0048661	positive regulation of smooth muscle cell proliferation	84	3	0.39	0.00704		GO:0034378	chylomicron assembly	10	7	0.79	1.8e-06		GO:0002253	activation of immune response	693	21	10.42	0.00186
							GO:0030220	platelet formation	19	2	0.12	0.00631		GO:0071578	zinc ion import across plasma membrane	8	4	0.41	0.00039		GO:0001525	angiogenesis	483	7	2.25	0.00716		GO:1904851	positive regulation of establishment of protein localization to telomere	10	7	0.79	1.8e-06		GO:0008283	cell proliferation	1893	62	28.45	0.0019
							GO:0019373	epoxygenase P450 pathway	19	2	0.12	0.00631		GO:0046676	negative regulation of insulin secretion	37	8	1.88	0.00044		GO:0031667	response to nutrient levels	490	7	2.28	0.00773		GO:0033209	tumor necrosis factor-mediated signaling pathway	161	31	12.69	2.7e-06		GO:0060117	auditory receptor cell development	17	3	0.26	0.00195
							GO:0006805	xenobiotic metabolic process	118	4	0.75	0.00668		GO:1901566	organonitrogen compound biosynthetic process	1812	188	91.97	0.00044		GO:0070301	cellular response to hydrogen peroxide	87	3	0.4	0.00776		GO:0034384	high-density lipoprotein particle clearance	14	8	1.1	2.8e-06		GO:0001894	tissue homeostasis	222	10	3.34	0.00199
							GO:0009628	response to abiotic stimulus	1203	17	7.61	0.00697		GO:0046033	AMP metabolic process	14	5	0.71	0.00045		GO:0060674	placenta blood vessel development	29	2	0.13	0.008		GO:0007597	blood coagulation, intrinsic pathway	18	9	1.42	2.9e-06		GO:0014911	positive regulation of smooth muscle cell migration	36	4	0.54	0.00201
							GO:1901673	regulation of mitotic spindle assembly	20	2	0.13	0.00698		GO:0034384	high-density lipoprotein particle clearance	14	5	0.71	0.00045		GO:1902895	positive regulation of pri-miRNA transcription by RNA polymerase II	30	2	0.14	0.00854		GO:0006888	ER to Golgi vesicle-mediated transport	205	41	16.15	2.9e-06		GO:0010812	negative regulation of cell-substrate adhesion	60	5	0.9	0.00205
							GO:0070262	peptidyl-serine dephosphorylation	20	2	0.13	0.00698		GO:0090110	cargo loading into COPII-coated vesicle	14	5	0.71	0.00045		GO:0022603	regulation of anatomical structure morphogenesis	1042	11	4.85	0.00858		GO:0042632	cholesterol homeostasis	81	20	6.38	3.2e-06		GO:1902533	positive regulation of intracellular signal transduction	1043	28	15.68	0.0021
							GO:0070633	transepithelial transport	21	2	0.13	0.00769		GO:0046940	nucleoside monophosphate phosphorylation	14	5	0.71	0.00045		GO:0071466	cellular response to xenobiotic stimulus	174	4	0.81	0.00881		GO:0061077	chaperone-mediated protein folding	58	16	4.57	6.7e-06		GO:0022612	gland morphogenesis	124	11	1.86	0.00216
							GO:0046717	acid secretion	124	4	0.78	0.00793		GO:0042135	neurotransmitter catabolic process	21	6	1.07	0.00047		GO:0090090	negative regulation of canonical Wnt signaling pathway	175	4	0.81	0.00898		GO:0006364	rRNA processing	199	39	15.68	7.7e-06		GO:1903898	negative regulation of PERK-mediated unfolded protein response	5	2	0.08	0.00218
							GO:0055076	transition metal ion homeostasis	125	4	0.79	0.00815		GO:0009108	coenzyme biosynthetic process	253	41	12.84	0.00047		GO:0006906	vesicle fusion	92	3	0.43	0.00904		GO:0033700	phospholipid efflux	12	7	0.95	1e-05		GO:0061343	cell adhesion involved in heart morphogenesis	5	2	0.08	0.00218
							GO:0071294	cellular response to zinc ion	22	2	0.14	0.00842		GO:0006790	sulfur compound metabolic process	361	63	18.32	0.00048		GO:0042981	regulation of apoptotic process	1509	14	7.02	0.00922		GO:0000398	mRNA splicing, via spliceosome	338	61	26.63	1.1e-05		GO:0051414	response to cortisol	5	2	0.08	0.00218
							GO:0097164	ammonium ion metabolic process	201	5	1.27	0.00899		GO:0001889	liver development	139	20	7.06	0.0005		GO:0007179	transforming growth factor beta receptor signaling pathway	178	4	0.83	0.00952		GO:0033344	cholesterol efflux	42	13	3.31	1.2e-05		GO:0046813	receptor-mediated virion attachment to host cell	5	2	0.08	0.00218
							GO:0005980	glycogen catabolic process	23	2	0.15	0.00919		GO:0071398	cellular response to fatty acid	57	10	2.89	0.00052		GO:1901216	positive regulation of neuron death	94	3	0.44	0.00959		GO:0045454	cell redox homeostasis	75	18	5.91	1.5e-05		GO:0051893	regulation of focal adhesion assembly	61	5	0.92	0.00221
							GO:0002573	myeloid leukocyte differentiation	205	5	1.3	0.00974		GO:0061178	regulation of insulin secretion involved in cellular response to glucose stimulus	57	10	2.89	0.00052		GO:0032594	protein transport within lipid bilayer	32	2	0.15	0.00968		GO:0010873	positive regulation of cholesterol esterification	9	6	0.71	1.6e-05		GO:1900026	positive regulation of substrate adhesion-dependent cell spreading	37	4	0.56	0.00223
							GO:0010827	regulation of glucose transmembrane transport	70	3	0.44	0.0099		GO:0006084	acetyl-CoA metabolic process	38	8	1.93	0.00053									GO:0034371	chylomicron remodeling	9	6	0.71	1.6e-05		GO:0050727	regulation of inflammatory response	430	15	6.46	0.00224
							GO:0032897	negative regulation of viral transcription	24	2	0.15	0.00998		GO:0072329	monocarboxylic acid catabolic process	126	27	6.4	0.00061									GO:0016032	viral process	811	156	63.9	1.6e-05		GO:1902176	negative regulation of oxidative stress-induced intrinsic apoptotic signaling pathway	18	3	0.27	0.00232
														GO:0035337	fatty-acyl-CoA metabolic process	40	15	2.03	0.00064									GO:0009060	aerobic respiration	85	28	6.7	1.7e-05		GO:0007169	transmembrane receptor protein tyrosine kinase signaling pathway	693	25	10.42	0.00262
														GO:0033540	fatty acid beta-oxidation using acyl-CoA oxidase	15	5	0.76	0.00065									GO:0036109	alpha-linolenic acid metabolic process	13	7	1.02	2.1e-05		GO:0001843	neural tube closure	92	6	1.38	0.00264
														GO:0042364	water-soluble vitamin biosynthetic process	9	4	0.46	0.00067									GO:0042769	DNA damage response, detection of DNA damage	38	12	2.99	2.1e-05		GO:0035272	exocrine system development	48	6	0.72	0.00264
														GO:0006560	proline metabolic process	9	4	0.46	0.00067									GO:0071294	cellular response to zinc ion	22	9	1.73	2.2e-05		GO:1902893	regulation of pri-miRNA transcription by RNA polymerase II	39	4	0.59	0.00271
														GO:0006569	tryptophan catabolic process	9	4	0.46	0.00067									GO:0018279	protein N-linked glycosylation via asparagine	33	11	2.6	2.6e-05		GO:0002544	chronic inflammatory response	19	3	0.29	0.00272
														GO:0070189	kynurenine metabolic process	9	4	0.46	0.00067									GO:0000387	spliceosomal snRNP assembly	39	12	3.07	2.8e-05		GO:0045655	regulation of monocyte differentiation	19	3	0.29	0.00272
														GO:0071383	cellular response to steroid hormone stimulus	246	25	12.49	0.00074									GO:0000027	ribosomal large subunit assembly	28	10	2.21	3.1e-05		GO:1901655	cellular response to ketone	93	6	1.4	0.00278
														GO:0043312	neutrophil degranulation	482	41	24.47	0.00082									GO:0050821	protein stabilization	173	30	13.63	3.3e-05		GO:0045621	positive regulation of lymphocyte differentiation	93	6	1.4	0.00278
														GO:0051923	sulfation	16	5	0.81	0.0009									GO:0000715	nucleotide-excision repair, DNA damage recognition	23	9	1.81	3.3e-05		GO:0002683	negative regulation of immune system process	446	15	6.7	0.00316
														GO:0006805	xenobiotic metabolic process	118	15	5.99	0.0009									GO:0006099	tricarboxylic acid cycle	34	11	2.68	3.6e-05		GO:0070932	histone H3 deacetylation	20	3	0.3	0.00317
														GO:1905039	carboxylic acid transmembrane transport	130	19	6.6	0.00095									GO:0006559	L-phenylalanine catabolic process	10	6	0.79	3.7e-05		GO:0060560	developmental growth involved in morphogenesis	237	10	3.56	0.0032
														GO:0006766	vitamin metabolic process	130	19	6.6	0.00095									GO:0051918	negative regulation of fibrinolysis	10	6	0.79	3.7e-05		GO:1990001	inhibition of cysteine-type endopeptidase activity involved in apoptotic process	6	2	0.09	0.00324
														GO:0032000	positive regulation of fatty acid beta-oxidation	10	4	0.51	0.00107									GO:0034382	chylomicron remnant clearance	10	6	0.79	3.7e-05		GO:0032534	regulation of microvillus assembly	6	2	0.09	0.00324
														GO:0019433	triglyceride catabolic process	33	7	1.67	0.00112									GO:0042273	ribosomal large subunit biogenesis	66	25	5.2	4.6e-05		GO:2001188	regulation of T cell activation via T cell receptor contact with antigen bound to MHC molecule on antigen presenting cell	6	2	0.09	0.00324
														GO:0005975	carbohydrate metabolic process	605	62	30.71	0.00115									GO:0031639	plasminogen activation	24	9	1.89	5e-05		GO:0014908	myotube differentiation involved in skeletal muscle regeneration	6	2	0.09	0.00324
														GO:0072350	tricarboxylic acid metabolic process	39	9	1.98	0.00118									GO:0010951	negative regulation of endopeptidase activity	240	37	18.91	6.1e-05		GO:0045766	positive regulation of angiogenesis	163	8	2.45	0.00328
														GO:0030433	ubiquitin-dependent ERAD pathway	74	11	3.76	0.00118									GO:0016579	protein deubiquitination	277	41	21.82	6.4e-05		GO:0051607	defense response to virus	239	10	3.59	0.00339
														GO:0019348	dolichol metabolic process	5	3	0.25	0.0012									GO:0072321	chaperone-mediated protein transport	11	6	0.87	7.7e-05		GO:0050918	positive chemotaxis	68	5	1.02	0.00356
														GO:0019240	citrulline biosynthetic process	5	3	0.25	0.0012									GO:0022900	electron transport chain	179	62	14.1	7.8e-05		GO:2001222	regulation of neuron migration	42	4	0.63	0.00356
														GO:0006172	ADP biosynthetic process	5	3	0.25	0.0012									GO:0045727	positive regulation of translation	124	27	9.77	8.6e-05		GO:0015701	bicarbonate transport	42	4	0.63	0.00356
														GO:0009240	isopentenyl diphosphate biosynthetic process	5	3	0.25	0.0012									GO:1901361	organic cyclic compound catabolic process	726	157	57.2	8.9e-05		GO:2000738	positive regulation of stem cell differentiation	21	3	0.32	0.00365
														GO:0045338	farnesyl diphosphate metabolic process	5	3	0.25	0.0012									GO:0045116	protein neddylation	16	7	1.26	0.00011		GO:0032355	response to estradiol	133	7	2	0.00399
														GO:0046874	quinolinate metabolic process	5	3	0.25	0.0012									GO:0006103	2-oxoglutarate metabolic process	16	7	1.26	0.00011		GO:0050891	multicellular organismal water homeostasis	70	5	1.05	0.00403
														GO:0042816	vitamin B6 metabolic process	5	3	0.25	0.0012									GO:0042026	protein refolding	38	11	2.99	0.00011		GO:0044344	cellular response to fibroblast growth factor stimulus	134	7	2.01	0.00416
														GO:0033499	galactose catabolic process via UDP-galactose	5	3	0.25	0.0012									GO:1901607	alpha-amino acid biosynthetic process	65	18	5.12	0.00012		GO:0071383	cellular response to steroid hormone stimulus	246	10	3.7	0.00416
														GO:0042593	glucose homeostasis	231	29	11.72	0.00121									GO:0006879	cellular iron ion homeostasis	58	14	4.57	0.00012		GO:1905523	positive regulation of macrophage migration	22	3	0.33	0.00418
														GO:0034375	high-density lipoprotein particle remodeling	17	5	0.86	0.00122									GO:0006107	oxaloacetate metabolic process	8	5	0.63	0.00014		GO:0050919	negative chemotaxis	44	4	0.66	0.00422
														GO:0043691	reverse cholesterol transport	17	5	0.86	0.00122									GO:0019068	virion assembly	39	11	3.07	0.00015		GO:0045937	positive regulation of phosphate metabolic process	1099	28	16.52	0.00436
														GO:0042737	drug catabolic process	134	16	6.8	0.00122									GO:0043928	exonucleolytic nuclear-transcribed mRNA catabolic process involved in deadenylation-dependent decay	33	10	2.6	0.00015		GO:0032414	positive regulation of ion transmembrane transporter activity	102	6	1.53	0.0044
														GO:0006706	steroid catabolic process	25	6	1.27	0.00128									GO:0043651	linoleic acid metabolic process	17	7	1.34	0.00018		GO:0036491	regulation of translation initiation in response to endoplasmic reticulum stress	7	2	0.11	0.0045
														GO:0006631	fatty acid metabolic process	363	60	18.42	0.00131									GO:0006572	tyrosine catabolic process	5	4	0.39	0.00018		GO:0043615	astrocyte cell migration	7	2	0.11	0.0045
														GO:0036498	IRE1-mediated unfolded protein response	64	10	3.25	0.00133									GO:1902255	positive regulation of intrinsic apoptotic signaling pathway by p53 class mediator	5	4	0.39	0.00018		GO:0032056	positive regulation of translation in response to stress	7	2	0.11	0.0045
														GO:0015695	organic cation transport	34	7	1.73	0.00135									GO:0045338	farnesyl diphosphate metabolic process	5	4	0.39	0.00018		GO:0071675	regulation of mononuclear cell migration	45	4	0.68	0.00458
														GO:0032868	response to insulin	271	26	13.76	0.00136									GO:0048254	snoRNA localization	5	4	0.39	0.00018		GO:0097205	renal filtration	23	3	0.35	0.00476
														GO:0051591	response to cAMP	99	13	5.02	0.00144									GO:0010916	negative regulation of very-low-density lipoprotein particle clearance	5	4	0.39	0.00018		GO:0030574	collagen catabolic process	46	4	0.69	0.00496
														GO:0007584	response to nutrient	217	26	11.01	0.00152									GO:0010901	regulation of very-low-density lipoprotein particle remodeling	5	4	0.39	0.00018		GO:0000165	MAPK cascade	908	24	13.65	0.00525
														GO:0016311	dephosphorylation	467	39	23.7	0.00153									GO:0071280	cellular response to copper ion	28	9	2.21	0.0002		GO:0090288	negative regulation of cellular response to growth factor stimulus	141	7	2.12	0.00548
														GO:0033344	cholesterol efflux	42	10	2.13	0.00156									GO:0006625	protein targeting to peroxisome	68	15	5.36	0.00021		GO:0006869	lipid transport	340	12	5.11	0.00549
														GO:0070861	regulation of protein exit from endoplasmic reticulum	26	6	1.32	0.00159									GO:0006635	fatty acid beta-oxidation	71	18	5.59	0.00021		GO:0043154	negative regulation of cysteine-type endopeptidase activity involved in apoptotic process	82	7	1.23	0.00555
														GO:0006048	UDP-N-acetylglucosamine biosynthetic process	11	4	0.56	0.00162									GO:0006626	protein targeting to mitochondrion	94	25	7.41	0.00024		GO:0045087	innate immune response	970	30	14.58	0.00556
														GO:0006853	carnitine shuttle	11	4	0.56	0.00162									GO:0000209	protein polyubiquitination	303	46	23.87	0.00024		GO:0045667	regulation of osteoblast differentiation	108	6	1.62	0.00581
														GO:0071404	cellular response to low-density lipoprotein particle stimulus	18	5	0.91	0.00162									GO:1901998	toxin transport	41	11	3.23	0.00024		GO:0010966	regulation of phosphate transport	8	2	0.12	0.00594
														GO:0046653	tetrahydrofolate metabolic process	18	5	0.91	0.00162									GO:0030497	fatty acid elongation	13	6	1.02	0.00025		GO:1903961	positive regulation of anion transmembrane transport	8	2	0.12	0.00594
														GO:0043525	positive regulation of neuron apoptotic process	56	9	2.84	0.00186									GO:0034374	low-density lipoprotein particle remodeling	13	6	1.02	0.00025		GO:2000794	regulation of epithelial cell proliferation involved in lung morphogenesis	8	2	0.12	0.00594
														GO:0090207	regulation of triglyceride metabolic process	36	7	1.83	0.00192									GO:0042761	very long-chain fatty acid biosynthetic process	13	6	1.02	0.00025		GO:0042045	epithelial fluid transport	8	2	0.12	0.00594
														GO:0009065	glutamine family amino acid catabolic process	27	6	1.37	0.00196									GO:0006882	cellular zinc ion homeostasis	35	10	2.76	0.00026		GO:0008285	negative regulation of cell proliferation	661	25	9.94	0.00594
														GO:0002082	regulation of oxidative phosphorylation	27	6	1.37	0.00196									GO:0072378	blood coagulation, fibrin clot formation	27	14	2.13	0.00028		GO:0001932	regulation of protein phosphorylation	1392	33	20.92	0.006
														GO:0035690	cellular response to drug	352	31	17.87	0.002									GO:0006621	protein retention in ER lumen	9	5	0.71	0.00029		GO:0043085	positive regulation of catalytic activity	1392	33	20.92	0.006
														GO:0010565	regulation of cellular ketone metabolic process	170	25	8.63	0.00205									GO:0000492	box C/D snoRNP assembly	9	5	0.71	0.00029		GO:0060444	branching involved in mammary gland duct morphogenesis	25	3	0.38	0.00604
														GO:0035338	long-chain fatty-acyl-CoA biosynthetic process	19	5	0.96	0.00211									GO:0046951	ketone body biosynthetic process	9	5	0.71	0.00029		GO:0055123	digestive system development	144	7	2.16	0.00614
														GO:0036508	protein alpha-1,2-demannosylation	19	5	0.96	0.00211									GO:0071276	cellular response to cadmium ion	36	10	2.84	0.00034		GO:0001961	positive regulation of cytokine-mediated signaling pathway	49	4	0.74	0.00622
														GO:0030150	protein import into mitochondrial matrix	19	5	0.96	0.00211									GO:0035338	long-chain fatty-acyl-CoA biosynthetic process	19	7	1.5	0.0004		GO:0043312	neutrophil degranulation	482	15	7.24	0.00641
														GO:0006625	protein targeting to peroxisome	68	10	3.45	0.00212									GO:0030150	protein import into mitochondrial matrix	19	7	1.5	0.0004		GO:0043536	positive regulation of blood vessel endothelial cell migration	50	4	0.75	0.00668
														GO:0062014	negative regulation of small molecule metabolic process	94	15	4.77	0.0023									GO:0006544	glycine metabolic process	14	6	1.1	0.00041		GO:0071260	cellular response to mechanical stimulus	79	5	1.19	0.00674
														GO:0015677	copper ion import	6	3	0.3	0.00231									GO:0006122	mitochondrial electron transport, ubiquinol to cytochrome c	14	6	1.1	0.00041		GO:0120033	negative regulation of plasma membrane bounded cell projection assembly	26	3	0.39	0.00676
														GO:0015942	formate metabolic process	6	3	0.3	0.00231									GO:0006695	cholesterol biosynthetic process	68	24	5.36	0.00043		GO:0085029	extracellular matrix assembly	26	3	0.39	0.00676
														GO:0006573	valine metabolic process	6	3	0.3	0.00231									GO:0042168	heme metabolic process	31	9	2.44	0.00046		GO:0016485	protein processing	315	13	4.73	0.00686
														GO:0070837	dehydroascorbic acid transport	6	3	0.3	0.00231									GO:0046364	monosaccharide biosynthetic process	93	18	7.33	0.00049		GO:0051093	negative regulation of developmental process	929	24	13.96	0.00691
														GO:0006069	ethanol oxidation	12	4	0.61	0.00233									GO:0075522	IRES-dependent viral translational initiation	10	5	0.79	0.00054		GO:0032940	secretion by cell	1498	40	22.52	0.00709
														GO:0042219	cellular modified amino acid catabolic process	28	6	1.42	0.00239									GO:0000338	protein deneddylation	10	5	0.79	0.00054		GO:0036293	response to decreased oxygen levels	353	12	5.31	0.00732
														GO:0044272	sulfur compound biosynthetic process	189	28	9.59	0.00243									GO:0070508	cholesterol import	10	5	0.79	0.00054		GO:0007173	epidermal growth factor receptor signaling pathway	114	6	1.71	0.00752
														GO:0001676	long-chain fatty acid metabolic process	105	13	5.33	0.00246									GO:0006458	'de novo' protein folding	38	10	2.99	0.00054		GO:0035456	response to interferon-beta	27	3	0.41	0.00752
														GO:0045723	positive regulation of fatty acid biosynthetic process	20	5	1.02	0.0027									GO:0008203	cholesterol metabolic process	143	39	11.27	0.00056		GO:0048240	sperm capacitation	27	3	0.41	0.00752
														GO:0019752	carboxylic acid metabolic process	1043	163	52.94	0.00271									GO:0038095	Fc-epsilon receptor signaling pathway	166	26	13.08	0.00056		GO:0010692	regulation of alkaline phosphatase activity	9	2	0.14	0.00756
														GO:0048193	Golgi vesicle transport	361	35	18.32	0.00286									GO:0009066	aspartate family amino acid metabolic process	52	15	4.1	0.00056		GO:0044341	sodium-dependent phosphate transport	9	2	0.14	0.00756
														GO:0000082	G1/S transition of mitotic cell cycle	243	23	12.33	0.00298									GO:0019439	aromatic compound catabolic process	695	151	54.76	0.00059		GO:0010359	regulation of anion channel activity	9	2	0.14	0.00756
														GO:0042594	response to starvation	187	19	9.49	0.00305									GO:0008210	estrogen metabolic process	32	9	2.52	0.0006		GO:0060693	regulation of branching involved in salivary gland morphogenesis	9	2	0.14	0.00756
														GO:0071548	response to dexamethasone	39	7	1.98	0.00309									GO:0006370	7-methylguanosine mRNA capping	32	9	2.52	0.0006		GO:0030335	positive regulation of cell migration	483	26	7.26	0.00813
														GO:1990542	mitochondrial transmembrane transport	80	17	4.06	0.00321									GO:0050852	T cell receptor signaling pathway	194	29	15.29	0.00061		GO:0032535	regulation of cellular component size	358	12	5.38	0.00814
														GO:0015908	fatty acid transport	95	15	4.82	0.00323									GO:0006098	pentose-phosphate shunt	15	6	1.18	0.00063		GO:0001558	regulation of cell growth	404	13	6.07	0.00832
														GO:0032375	negative regulation of cholesterol transport	13	4	0.66	0.00323									GO:0006749	glutathione metabolic process	53	12	4.18	0.00069		GO:0033598	mammary gland epithelial cell proliferation	28	3	0.42	0.00833
														GO:0006703	estrogen biosynthetic process	13	4	0.66	0.00323									GO:0019433	triglyceride catabolic process	33	9	2.6	0.00077		GO:0030168	platelet activation	153	7	2.3	0.00846
														GO:0019359	nicotinamide nucleotide biosynthetic process	143	18	7.26	0.00362									GO:0000470	maturation of LSU-rRNA	21	7	1.65	0.0008		GO:0048583	regulation of response to stimulus	4114	106	61.84	0.00858
														GO:0016114	terpenoid biosynthetic process	16	6	0.81	0.00385									GO:0009083	branched-chain amino acid catabolic process	21	7	1.65	0.0008		GO:0009746	response to hexose	192	8	2.89	0.00864
														GO:1905049	negative regulation of metallopeptidase activity	7	3	0.36	0.00388									GO:0070584	mitochondrion morphogenesis	21	7	1.65	0.0008		GO:0048661	positive regulation of smooth muscle cell proliferation	84	5	1.26	0.00869
														GO:0034354	'de novo' NAD biosynthetic process from tryptophan	7	3	0.36	0.00388									GO:0050994	regulation of lipid catabolic process	54	12	4.25	0.00083		GO:0010951	negative regulation of endopeptidase activity	240	14	3.61	0.00886
														GO:0006868	glutamine transport	7	3	0.36	0.00388									GO:0006465	signal peptide processing	11	5	0.87	0.00093		GO:0051050	positive regulation of transport	968	28	14.55	0.00895
														GO:0006564	L-serine biosynthetic process	7	3	0.36	0.00388									GO:0042178	xenobiotic catabolic process	11	5	0.87	0.00093		GO:0065008	regulation of biological quality	3935	89	59.14	0.00907
														GO:0009744	response to sucrose	7	3	0.36	0.00388									GO:0070131	positive regulation of mitochondrial translation	16	6	1.26	0.00095		GO:0002690	positive regulation of leukocyte chemotaxis	85	5	1.28	0.00912
														GO:0051186	cofactor metabolic process	583	90	29.59	0.00395									GO:0070328	triglyceride homeostasis	34	9	2.68	0.00098		GO:0060674	placenta blood vessel development	29	3	0.44	0.00919
														GO:0006754	ATP biosynthetic process	137	15	6.95	0.004									GO:0032212	positive regulation of telomere maintenance via telomerase	34	9	2.68	0.00098		GO:0010743	regulation of macrophage derived foam cell differentiation	29	3	0.44	0.00919
														GO:0097306	cellular response to alcohol	86	11	4.37	0.004									GO:0051702	interaction with symbiont	78	15	6.15	0.00099		GO:0042063	gliogenesis	286	12	4.3	0.00931
														GO:0010043	response to zinc ion	53	11	2.69	0.00402									GO:0008334	histone mRNA metabolic process	22	7	1.73	0.0011		GO:0010803	regulation of tumor necrosis factor-mediated signaling pathway	55	4	0.83	0.00933
														GO:1903393	positive regulation of adherens junction organization	31	6	1.57	0.00411									GO:0033864	positive regulation of NAD(P)H oxidase activity	7	4	0.55	0.0011		GO:0050922	negative regulation of chemotaxis	55	4	0.83	0.00933
														GO:0071294	cellular response to zinc ion	22	5	1.12	0.00422									GO:0032489	regulation of Cdc42 protein signal transduction	7	4	0.55	0.0011		GO:0032663	regulation of interleukin-2 production	55	4	0.83	0.00933
														GO:0055089	fatty acid homeostasis	14	4	0.71	0.00435									GO:0045039	protein import into mitochondrial inner membrane	7	4	0.55	0.0011		GO:0048008	platelet-derived growth factor receptor signaling pathway	55	4	0.83	0.00933
														GO:0071391	cellular response to estrogen stimulus	14	4	0.71	0.00435									GO:0071267	L-methionine salvage	7	4	0.55	0.0011		GO:2001225	regulation of chloride transport	10	2	0.15	0.00935
														GO:0016540	protein autoprocessing	14	4	0.71	0.00435									GO:0032781	positive regulation of ATPase activity	56	12	4.41	0.00117		GO:0046598	positive regulation of viral entry into host cell	10	2	0.15	0.00935
														GO:0051547	regulation of keratinocyte migration	14	4	0.71	0.00435									GO:0042730	fibrinolysis	27	12	2.13	0.00134		GO:0014070	response to organic cyclic compound	912	36	13.71	0.00946
														GO:0043650	dicarboxylic acid biosynthetic process	14	4	0.71	0.00435									GO:0000028	ribosomal small subunit assembly	17	6	1.34	0.00137		GO:0050680	negative regulation of epithelial cell proliferation	121	9	1.82	0.00948
														GO:0010273	detoxification of copper ion	14	4	0.71	0.00435									GO:0000413	protein peptidyl-prolyl isomerization	43	10	3.39	0.00153		GO:1901698	response to nitrogen compound	1060	26	15.93	0.00954
														GO:0000038	very long-chain fatty acid metabolic process	32	6	1.62	0.00484									GO:0001523	retinoid metabolic process	103	22	8.12	0.00154		GO:0014066	regulation of phosphatidylinositol 3-kinase signaling	120	6	1.8	0.00956
														GO:0032367	intracellular cholesterol transport	23	5	1.17	0.00516									GO:0048208	COPII vesicle coating	66	13	5.2	0.00168		GO:0042129	regulation of T cell proliferation	157	7	2.36	0.00967
														GO:0051004	regulation of lipoprotein lipase activity	23	5	1.17	0.00516									GO:0006296	nucleotide-excision repair, DNA incision, 5'-to lesion	37	9	2.92	0.00187		GO:0097190	apoptotic signaling pathway	578	19	8.69	0.00978
														GO:0019400	alditol metabolic process	23	5	1.17	0.00516									GO:0019752	carboxylic acid metabolic process	1043	199	82.18	0.00198		GO:0002763	positive regulation of myeloid leukocyte differentiation	56	4	0.84	0.00993
														GO:0009309	amine biosynthetic process	23	5	1.17	0.00516									GO:1901606	alpha-amino acid catabolic process	101	30	7.96	0.00198		GO:1903038	negative regulation of leukocyte cell-cell adhesion	121	6	1.82	0.00994
														GO:0015980	energy derivation by oxidation of organic compounds	275	28	13.96	0.00525									GO:0043200	response to amino acid	109	18	8.59	0.00206
														GO:0000413	protein peptidyl-prolyl isomerization	43	7	2.18	0.00544									GO:0006538	glutamate catabolic process	8	4	0.63	0.00207
														GO:0097237	cellular response to toxic substance	226	21	11.47	0.00545									GO:0075713	establishment of integrated proviral latency	8	4	0.63	0.00207
														GO:0010817	regulation of hormone levels	527	59	26.75	0.00564									GO:0032511	late endosome to vacuole transport via multivesicular body sorting pathway	8	4	0.63	0.00207
														GO:0000098	sulfur amino acid catabolic process	15	4	0.76	0.00569									GO:0110095	cellular detoxification of aldehyde	8	4	0.63	0.00207
														GO:0006491	N-glycan processing	15	4	0.76	0.00569									GO:0006575	cellular modified amino acid metabolic process	199	34	15.68	0.00221
														GO:0034310	primary alcohol catabolic process	15	4	0.76	0.00569									GO:0042572	retinol metabolic process	45	10	3.55	0.00221
														GO:0070365	hepatocyte differentiation	15	4	0.76	0.00569									GO:0042795	snRNA transcription by RNA polymerase II	68	13	5.36	0.00223
														GO:0008299	isoprenoid biosynthetic process	29	12	1.47	0.00583									GO:0009071	serine family amino acid catabolic process	13	5	1.02	0.00226
														GO:1902966	positive regulation of protein localization to early endosome	8	3	0.41	0.00598									GO:0006890	retrograde vesicle-mediated transport, Golgi to ER	85	15	6.7	0.00243
														GO:0010887	negative regulation of cholesterol storage	8	3	0.41	0.00598									GO:0002526	acute inflammatory response	212	29	16.7	0.00247
														GO:0001561	fatty acid alpha-oxidation	8	3	0.41	0.00598									GO:0046700	heterocycle catabolic process	679	142	53.5	0.00261
														GO:0019673	GDP-mannose metabolic process	8	3	0.41	0.00598									GO:0006123	mitochondrial electron transport, cytochrome c to oxygen	19	6	1.5	0.00261
														GO:0002118	aggressive behavior	8	3	0.41	0.00598									GO:0032374	regulation of cholesterol transport	46	10	3.62	0.00263
														GO:0006548	histidine catabolic process	8	3	0.41	0.00598									GO:1903363	negative regulation of cellular protein catabolic process	86	15	6.78	0.00274
														GO:0006576	cellular biogenic amine metabolic process	53	11	2.69	0.00606									GO:0044270	cellular nitrogen compound catabolic process	680	142	53.58	0.00274
														GO:0006081	cellular aldehyde metabolic process	77	16	3.91	0.00612									GO:0009303	rRNA transcription	32	8	2.52	0.00275
														GO:0048261	negative regulation of receptor-mediated endocytosis	24	5	1.22	0.00626									GO:0034249	negative regulation of cellular amide metabolic process	144	24	11.35	0.00279
														GO:0032799	low-density lipoprotein receptor particle metabolic process	24	5	1.22	0.00626									GO:0043933	protein-containing complex subunit organization	2114	330	166.56	0.00281
														GO:0006541	glutamine metabolic process	24	5	1.22	0.00626									GO:0042255	ribosome assembly	58	21	4.57	0.00315
														GO:0050427	3'-phosphoadenosine 5'-phosphosulfate metabolic process	24	5	1.22	0.00626									GO:0034380	high-density lipoprotein particle assembly	14	5	1.1	0.00329
														GO:0006855	drug transmembrane transport	79	10	4.01	0.00639									GO:0050667	homocysteine metabolic process	14	5	1.1	0.00329
														GO:0032269	negative regulation of cellular protein metabolic process	1002	71	50.86	0.00652									GO:0042744	hydrogen peroxide catabolic process	33	8	2.6	0.00338
														GO:0006099	tricarboxylic acid cycle	34	6	1.73	0.0066									GO:0051443	positive regulation of ubiquitin-protein transferase activity	33	8	2.6	0.00338
														GO:0006739	NADP metabolic process	34	6	1.73	0.0066									GO:0030162	regulation of proteolysis	794	98	62.56	0.00347
														GO:0033273	response to vitamin	92	11	4.67	0.00669									GO:0033617	mitochondrial respiratory chain complex IV assembly	20	6	1.58	0.00348
														GO:0019674	NAD metabolic process	75	12	3.81	0.00694									GO:0090208	positive regulation of triglyceride metabolic process	20	6	1.58	0.00348
														GO:0006165	nucleoside diphosphate phosphorylation	132	14	6.7	0.00703									GO:2001140	positive regulation of phospholipid transport	9	4	0.71	0.00349
														GO:0034377	plasma lipoprotein particle assembly	27	9	1.37	0.00716									GO:0019388	galactose catabolic process	9	4	0.71	0.00349
														GO:0010875	positive regulation of cholesterol efflux	16	4	0.81	0.00729									GO:0043653	mitochondrial fragmentation involved in apoptotic process	9	4	0.71	0.00349
														GO:0007095	mitotic G2 DNA damage checkpoint	16	4	0.81	0.00729									GO:0070979	protein K11-linked ubiquitination	27	7	2.13	0.00403
														GO:0071941	nitrogen cycle metabolic process	14	7	0.71	0.00735									GO:0042542	response to hydrogen peroxide	134	20	10.56	0.00409
														GO:0043086	negative regulation of catalytic activity	769	57	39.03	0.00737									GO:0006633	fatty acid biosynthetic process	149	26	11.74	0.00427
														GO:0000052	citrulline metabolic process	8	5	0.41	0.00738									GO:1990592	protein K69-linked ufmylation	5	3	0.39	0.00431
														GO:0032355	response to estradiol	133	14	6.75	0.0075									GO:0019640	glucuronate catabolic process to xylulose 5-phosphate	5	3	0.39	0.00431
														GO:1903579	negative regulation of ATP metabolic process	25	5	1.27	0.0075									GO:0090666	scaRNA localization to Cajal body	5	3	0.39	0.00431
														GO:0090199	regulation of release of cytochrome c from mitochondria	46	7	2.33	0.00793									GO:1900060	negative regulation of ceramide biosynthetic process	5	3	0.39	0.00431
														GO:0006417	regulation of translation	340	28	17.26	0.00796									GO:0075525	viral translational termination-reinitiation	5	3	0.39	0.00431
														GO:0042542	response to hydrogen peroxide	134	14	6.8	0.00799									GO:0002034	regulation of blood vessel diameter by renin-angiotensin	5	3	0.39	0.00431
														GO:0019637	organophosphate metabolic process	1127	125	57.2	0.00812									GO:0031204	posttranslational protein targeting to membrane, translocation	5	3	0.39	0.00431
														GO:0006635	fatty acid beta-oxidation	71	16	3.6	0.0085									GO:0006067	ethanol metabolic process	21	6	1.65	0.00456
														GO:0006067	ethanol metabolic process	21	7	1.07	0.00854									GO:0032986	protein-DNA complex disassembly	21	6	1.65	0.00456
														GO:0071394	cellular response to testosterone stimulus	9	3	0.46	0.00864									GO:0042135	neurotransmitter catabolic process	21	6	1.65	0.00456
														GO:0060180	female mating behavior	9	3	0.46	0.00864									GO:0072329	monocarboxylic acid catabolic process	126	31	9.93	0.00458
														GO:0044597	daunorubicin metabolic process	9	3	0.46	0.00864									GO:0000098	sulfur amino acid catabolic process	15	5	1.18	0.00462
														GO:0044598	doxorubicin metabolic process	9	3	0.46	0.00864									GO:0018158	protein oxidation	15	5	1.18	0.00462
														GO:0002138	retinoic acid biosynthetic process	9	3	0.46	0.00864									GO:0032802	low-density lipoprotein particle receptor catabolic process	15	5	1.18	0.00462
														GO:0046951	ketone body biosynthetic process	9	3	0.46	0.00864									GO:0019321	pentose metabolic process	15	5	1.18	0.00462
														GO:0046686	response to cadmium ion	62	11	3.15	0.00873									GO:0045047	protein targeting to ER	108	55	8.51	0.00484
														GO:0071276	cellular response to cadmium ion	36	6	1.83	0.00877									GO:0009743	response to carbohydrate	222	29	17.49	0.00484
														GO:0006953	acute-phase response	47	7	2.39	0.00892									GO:0071236	cellular response to antibiotic	136	20	10.72	0.00485
														GO:0010906	regulation of glucose metabolic process	109	12	5.53	0.00908									GO:0006361	transcription initiation from RNA polymerase I promoter	35	8	2.76	0.00499
														GO:0043649	dicarboxylic acid catabolic process	17	4	0.86	0.00916									GO:0036296	response to increased oxygen levels	28	7	2.21	0.00502
														GO:0017001	antibiotic catabolic process	59	8	2.99	0.0094									GO:1902600	proton transmembrane transport	137	20	10.79	0.00527
														GO:1901655	cellular response to ketone	93	13	4.72	0.00958									GO:0006353	DNA-templated transcription, termination	75	13	5.91	0.00539
														GO:0006090	pyruvate metabolic process	151	15	7.66	0.0097									GO:1904667	negative regulation of ubiquitin protein ligase activity	10	4	0.79	0.00546
														GO:0046164	alcohol catabolic process	52	10	2.64	0.00986									GO:0006662	glycerol ether metabolic process	10	4	0.79	0.00546
														GO:0022600	digestive system process	97	11	4.92	0.00987									GO:0033539	fatty acid beta-oxidation using acyl-CoA dehydrogenase	10	4	0.79	0.00546
																												GO:0045899	positive regulation of RNA polymerase II transcriptional preinitiation complex assembly	10	4	0.79	0.00546
																												GO:0048026	positive regulation of mRNA splicing, via spliceosome	22	6	1.73	0.00586
																												GO:0007584	response to nutrient	217	31	17.1	0.00594
																												GO:0034383	low-density lipoprotein particle clearance	36	8	2.84	0.00598
																												GO:0015949	nucleobase-containing small molecule interconversion	29	7	2.28	0.00617
																												GO:0001889	liver development	139	20	10.95	0.0062
																												GO:0043968	histone H2A acetylation	16	5	1.26	0.00629
																												GO:0051289	protein homotetramerization	85	14	6.7	0.00632
																												GO:0019915	lipid storage	68	12	5.36	0.00635
																												GO:0043043	peptide biosynthetic process	648	182	51.06	0.00655
																												GO:0043648	dicarboxylic acid metabolic process	96	24	7.56	0.00675
																												GO:0042158	lipoprotein biosynthetic process	95	15	7.49	0.00715
																												GO:0006637	acyl-CoA metabolic process	103	23	8.12	0.00718
																												GO:0006297	nucleotide-excision repair, DNA gap filling	23	6	1.81	0.0074
																												GO:0046039	GTP metabolic process	30	7	2.36	0.00751
																												GO:0019319	hexose biosynthetic process	87	14	6.85	0.00778
																												GO:0006527	arginine catabolic process	11	4	0.87	0.00805
																												GO:0033197	response to vitamin E	11	4	0.87	0.00805
																												GO:0046439	L-cysteine metabolic process	11	4	0.87	0.00805
																												GO:0046501	protoporphyrinogen IX metabolic process	11	4	0.87	0.00805
																												GO:0034379	very-low-density lipoprotein particle assembly	11	4	0.87	0.00805
																												GO:0030091	protein repair	6	3	0.47	0.00812
																												GO:0061732	mitochondrial acetyl-CoA biosynthetic process from pyruvate	6	3	0.47	0.00812
																												GO:0010269	response to selenium ion	6	3	0.47	0.00812
																												GO:0051005	negative regulation of lipoprotein lipase activity	6	3	0.47	0.00812
																												GO:0034201	response to oleic acid	6	3	0.47	0.00812
																												GO:0006189	'de novo' IMP biosynthetic process	6	3	0.47	0.00812
																												GO:0045964	positive regulation of dopamine metabolic process	6	3	0.47	0.00812
																												GO:0051004	regulation of lipoprotein lipase activity	23	8	1.81	0.00827
																												GO:0001522	pseudouridine synthesis	17	5	1.34	0.00834
																												GO:0090199	regulation of release of cytochrome c from mitochondria	46	9	3.62	0.00873
																												GO:0048524	positive regulation of viral process	104	25	8.19	0.00897
																												GO:0006541	glutamine metabolic process	24	6	1.89	0.00923
																												GO:0019985	translesion synthesis	39	8	3.07	0.00986
																												GO:0007339	binding of sperm to zona pellucida	39	8	3.07	0.00986

## Sheet: Stellate_stage-specific DEG
Global/stage-specific DEG analyses
Logfold change threshold = 1.0
p-value threshold = 0.01, Wilcoxon-rank-sum test
FS1 stage-specific DEG					FS2 stage-specific DEG					AS stage-specific DEG
FS1_names	FS1_scores	FS1_pvals_adj	FS1_logfoldchanges		FS2_names	FS2_scores	FS2_pvals_adj	FS2_logfoldchanges		AS_names	AS_scores	AS_pvals_adj	AS_logfoldchanges
RAC1	27.1732	3.16353e-86	1.92992		ASPN	51.0315	0	2.50736		NEAT1	22.0407	6.48649e-61	1.71905
DDIT4	27.0234	3.71358e-86	1.9269		PTN	45.8389	0	1.30628		MALAT1	17.5831	4.59981e-44	0.32391
COTL1	24.9746	4.31992e-73	3.05848		VIM	42.6416	7.31506e-296	0.543113		CRISPLD2	17.0325	2.39196e-38	3.07757
CRHBP	23.0841	7.34712e-71	2.74359		DLK1	41.1884	7.29898e-290	1.0557		APOE	16.0508	1.99142e-36	2.01593
IGFBP2	20.9936	6.14986e-57	2.97298		OLFML3	39.7457	4.9962e-278	1.28528		SOD3	15.8216	3.09544e-32	4.69497
ACP5	20.6945	5.61756e-60	2.81744		SPARC	39.2409	1.48466e-264	0.573538		ADIRF	13.8099	1.99581e-26	6.39492
OIT3	20.3894	3.44517e-59	2.72797		COLEC10	38.0018	6.30354e-256	1.64721		TAGLN	13.7337	8.91866e-30	2.33516
DUSP1	20.3562	3.23207e-59	1.97562		POSTN	35.4041	6.36833e-229	1.69734		S100A6	13.2596	2.11719e-28	1.28017
CLEC1B	20.1396	5.53454e-58	2.67035		LRRC17	34.8177	6.23617e-224	1.28299		NOTCH3	13.2216	1.81801e-26	2.82395
S100A16	20.1226	1.17792e-58	2.27301		DCN	34.7082	5.67973e-217	0.781842		C11orf96	13.1521	1.0472e-26	2.3504
CLDN5	19.5474	1.31849e-55	2.82955		ITM2C	34.2831	4.19597e-215	0.888674		MCAM	12.7267	1.13308e-24	3.49433
FCN3	19.4648	5.72826e-56	2.33903		DIO3	33.6844	1.35557e-207	1.63524		ADAMTS1	12.3622	2.79298e-25	1.88654
PTMS	19.3474	1.57204e-55	1.93262		CLEC11A	33.5149	8.469e-210	1.13384		CEBPB	12.2745	4.00604e-24	2.91451
BRI3	18.7702	9.48395e-47	3.43715		BGN	33.1442	8.2823e-206	0.728133		MT-ND1	12.2721	6.09528e-26	0.449076
KDR	17.8313	1.49187e-47	2.93926		RPL5	33.1291	1.79823e-191	0.426184		ID4	12.0447	3.7531e-22	4.66882
H1FX	17.4374	1.54348e-44	2.55724		COLEC11	31.6575	9.10729e-190	0.929049		MT-ATP6	11.803	2.56442e-24	0.314733
VAMP5	17.1422	3.00162e-46	1.37642		CXCL12	31.4801	2.35084e-186	0.988304		YBX3	11.7508	4.42898e-23	2.19124
SRSF9	17.033	9.92977e-46	1.59236		CCBE1	31.4704	5.61272e-185	1.76659		HSPB1	11.7221	4.75654e-24	0.725284
DAB2	16.8072	4.52054e-44	2.44982		RPS7	31.4392	7.12551e-175	0.382742		MT-ND2	11.7022	4.41155e-24	0.367504
AP2S1	16.4213	4.91793e-43	0.961755		PCDH9	30.9633	7.62299e-181	1.57255		C1QTNF1	11.5349	8.83586e-21	4.74706
PRCP	16.3765	3.88007e-43	1.74294		CTSC	30.576	2.308e-178	1.09417		HES4	11.4402	4.34067e-21	3.58159
TSPAN7	16.356	8.76105e-41	3.03445		RPL6	30.0537	1.81215e-163	0.366585		SPARCL1	11.4119	1.23423e-21	2.50232
SLC9A3R2	16.2498	1.06394e-39	2.7196		NPM1	29.3589	7.00059e-158	0.479955		NR4A1	11.2691	3.89418e-22	1.68963
EGFL7	16.2466	1.3261e-42	1.25452		IGF2	29.3215	2.93908e-159	0.704736		NFASC	11.1857	1.10777e-19	6.12186
SDPR	16.2131	5.39765e-42	2.28834		CIRBP	29.2367	9.48093e-162	0.572361		COL18A1	11.1634	2.95153e-21	1.89351
RAMP2	16.1044	5.25063e-42	1.44182		ACTG1	29.1872	5.48437e-156	0.364355		MTRNR2L12	11.1049	2.62035e-20	3.07945
GNG11	16.0926	5.5387e-42	1.0943		HNRNPA1	28.739	3.34623e-151	0.446172		MYH11	11.0732	1.48105e-19	5.5362
GIMAP4	16.0315	6.41016e-40	3.02465		MFAP4	28.3465	4.51977e-156	0.99366		JUND	10.9459	3.15885e-21	1.35637
TM4SF1	15.9811	2.49985e-41	2.16413		PRDX2	27.9698	1.34325e-150	0.799462		CEBPD	10.9192	4.86194e-21	1.68531
FEZ1	15.7034	1.17283e-39	2.15437		RPL4	27.7391	2.4361e-143	0.387043		LMOD1	10.7467	9.54728e-19	5.18695
LYVE1	15.5579	6.35917e-39	2.69482		TNFRSF11B	27.4979	6.46303e-141	2.57964		CRIP1	10.515	3.77789e-18	4.96536
NENF	14.8751	9.40346e-36	2.40555		RPSA	27.4712	3.6827e-140	0.441942		CAMK2N1	10.4723	3.66731e-18	3.95448
IGFBP4	14.6648	3.13902e-36	1.61402		FAM178B	27.3598	4.33117e-140	3.24367		MGP	10.4047	2.39599e-19	2.26186
PCBP1	14.5822	6.94549e-36	1.16708		PELO	27.1969	2.96276e-144	1.15397		CRYAB	10.3745	2.10252e-18	2.43561
PLVAP	14.5474	1.66419e-34	2.59426		HGF	26.8075	9.54047e-141	1.17418		TIMP3	10.3716	7.00508e-19	1.96345
BEX1	14.5321	1.88373e-33	2.67068		NID2	26.5137	5.0645e-138	1.27621		RP11-473M20.16	10.2553	1.23065e-17	3.9633
SERF2	14.3404	2.72175e-34	0.357953		C6orf48	26.4706	2.56378e-136	0.628068		IGFBP5	10.1637	9.90253e-19	1.73618
PFN1	14.2719	4.82721e-34	0.461316		RPL30	25.9982	4.05501e-127	0.334274		SLIT3	10.0333	2.15461e-17	2.99049
HES1	14.2019	2.25843e-34	1.15827		RPL9	25.9291	7.91154e-127	0.305239		GSN	9.91021	1.113e-17	1.89007
NPDC1	14.1326	6.37361e-34	1.7428		IRF1	25.7052	1.02069e-128	1.83052		TYMP	9.80611	2.60427e-16	4.43948
ATP5D	14.1032	6.37361e-34	1.14425		RPS20	25.6242	3.075e-125	0.330641		RHOB	9.80548	1.0199e-17	1.16636
NTS	13.905	1.28123e-30	3.19225		MASP1	25.4982	3.3775e-128	1.26188		ADAMTS4	9.76362	1.26971e-16	2.96494
ECSCR-1	13.8942	1.08892e-31	2.85342		GGT5	25.3123	1.53231e-126	1.19736		MFGE8	9.75698	3.35594e-17	1.65967
STAB2	13.8622	4.17851e-32	2.72134		NGFR	25.2246	3.989e-126	1.14188		ADCY3	9.75561	1.74203e-16	3.37449
PLA2G16	13.8583	2.66519e-30	3.34746		EEF1A1	25.1574	9.84881e-121	0.220373		KLF9	9.6788	5.69102e-16	4.43697
HHEX	13.8304	3.10537e-30	3.4979		PLAT	25.1505	1.26509e-123	1.82297		PTRF	9.6317	4.32794e-17	1.77713
CALM1	13.7492	1.39891e-32	0.91306		LAPTM4A	25.1472	5.1258e-124	0.540452		PTP4A3	9.48556	7.58527e-16	2.47734
FGF23	13.5363	4.59525e-31	2.40944		RPLP0	25.0843	3.91118e-120	0.314876		PDGFA	9.4778	1.26526e-15	3.69632
FKBP1A	13.3077	1.10668e-30	0.754737		SSR2	24.9953	3.61098e-122	0.511801		LHFP	9.46229	2.65149e-16	1.75154
CAV1	13.2837	9.35323e-31	1.18346		AGTR1	24.8635	9.45572e-121	1.86157		IGFBP4	9.40406	2.16206e-16	1.46139
FTL	13.2632	1.10668e-30	0.382315		RBP1	24.7207	8.83202e-121	0.582543		TINAGL1	9.37269	2.10841e-16	1.57445
YBX1	13.2604	3.75314e-30	0.739963		RPL7A	24.6743	6.62493e-116	0.315556		PHLDA2	9.36813	5.62739e-15	6.16054
RASIP1	13.2192	4.42338e-28	3.41147		RPS12	24.5307	3.36084e-114	0.316052		NNMT	9.2363	1.09237e-14	5.21399
MYCT1	13.2135	2.17998e-29	2.78107		SEPT7	24.511	2.25292e-119	0.464252		NDUFA4L2	9.18473	2.3542e-15	2.29457
VAMP8	13.1922	1.57714e-29	2.23894		RPS17	24.4731	3.36084e-114	0.325293		WFDC1	9.1528	1.15386e-14	4.05476
POLR2L	13.1611	3.10537e-30	0.700026		CALM2	24.4525	2.17831e-118	0.35572		MAP1B	9.11593	1.3013e-15	1.30159
ANXA2	13.0922	9.92605e-30	1.08541		NTF3	24.2655	1.79853e-114	2.12762		SLC7A2	9.09828	1.39148e-14	3.69537
SERPINA1	13.085	9.56226e-30	1.00276		RPL18	24.1025	7.09338e-111	0.33271		ITGA7	9.0388	2.83337e-14	4.97916
GLRX5	12.8369	3.4784e-27	2.93271		RPL10A	23.914	5.33794e-109	0.365141		C9orf3	8.99216	7.86201e-15	2.57136
HINT1	12.8261	5.98487e-29	0.799213		RPS16	23.8635	2.4391e-109	0.288155		ACTA2	8.95479	4.21119e-15	1.18734
TM4SF18	12.8254	2.71339e-27	3.21417		BCHE	23.8314	7.83334e-113	1.59416		PDK4	8.91745	3.53666e-14	3.36895
MAF	12.8169	1.29388e-28	2.04971		RPL10	23.5935	3.54528e-106	0.252366		EFHD1	8.7041	1.76238e-13	4.31294
ACKR3	12.7156	1.21495e-25	4.01763		EFEMP2	23.5905	1.07694e-111	0.790557		HOXB-AS1	8.67054	1.75269e-13	3.50995
GNB2	12.6936	1.43777e-28	1.25925		RPL24	23.5389	4.23602e-107	0.302561		JAG1	8.63851	1.1345e-13	2.44202
EMCN	12.6455	1.11602e-26	3.17148		RPL13	23.4507	2.64355e-105	0.242117		TPM2	8.59718	6.37982e-14	0.923795
YWHAH	12.6394	4.09816e-28	1.68967		RPL14	23.3006	6.94699e-105	0.284147		MYL9	8.57101	5.78998e-14	0.826184
CHCHD10	12.5829	1.74791e-27	2.18802		RPS8	23.2548	4.95578e-104	0.253786		RRAD	8.56964	5.1058e-13	5.21157
APOA2	12.5564	7.56623e-28	0.778281		RPL23	23.2462	2.65131e-105	0.304078		GAS6	8.52239	3.49495e-13	3.3115
SRM	12.5563	1.06542e-26	2.64838		RPS3A	23.1322	1.46376e-102	0.319844		MT-CYB	8.52135	5.44143e-14	0.224989
PTOV1	12.546	2.66408e-27	1.92239		RPL13A	23.0416	4.69167e-102	0.264161		TPPP3	8.49567	2.21482e-13	2.90485
CDH5	12.4338	1.85958e-26	2.81437		NACA	23.0208	9.71851e-104	0.326345		MT-CO3	8.42954	9.8375e-14	0.205762
NPL	12.2348	2.05927e-25	2.89914		RPL27	22.9973	1.74593e-102	0.346666		CARMN	8.41563	3.10796e-13	2.12741
TFPI2	12.125	1.32427e-25	2.51968		SLC25A6	22.9749	2.64468e-103	0.369786		ZFHX3	8.40475	3.45082e-13	2.08817
ANGPTL4	11.9911	1.32427e-25	1.69722		H3F3A	22.9039	1.2294e-102	0.305104		MRVI1	8.3967	8.54007e-13	3.70696
MRC1	11.938	1.12534e-24	2.89569		RAMP1	22.881	3.21458e-105	1.5934		CD44	8.36509	5.74247e-13	2.72986
GPX1	11.902	1.34716e-25	0.862674		GNB2L1	22.7786	2.01029e-100	0.316247		MRGPRF	8.2543	1.43594e-12	3.10594
TEK	11.8639	1.14338e-24	2.28355		COL6A3	22.7296	3.29679e-104	0.970032		EBF1	8.1898	1.56175e-12	2.9316
CLEC4M	11.8182	5.43848e-24	3.08864		RPS5	22.6012	1.33711e-98	0.363559		GADD45B	8.1341	6.52232e-13	0.906057
FLT1	11.7637	1.64711e-24	2.50472		RPS24	22.5746	3.27475e-99	0.264371		CLMN	8.11874	6.11102e-12	4.99193
AP1S2	11.5892	2.95288e-24	1.69305		RPL8	22.3465	3.17108e-97	0.264748		SELM	8.11207	1.31446e-12	1.27732
F2R	11.5729	5.43848e-24	1.81507		EIF3F	22.291	2.38632e-99	0.543185		FBLIM1	8.08776	1.80507e-12	1.92804
KANK3	11.5685	3.03125e-22	4.09707		EEF1B2	22.2294	7.18376e-99	0.46255		CTD-3064M3.7	7.96684	1.74422e-11	8.02123
GMFG	11.5271	3.61097e-24	1.43314		RPL23A	22.1724	1.07021e-95	0.267743		LAMA5	7.92966	1.36846e-11	3.81872
TIE1	11.4897	3.03967e-23	2.74511		CCL2	22.1575	3.80624e-98	1.54544		FLNA	7.91949	3.32947e-12	1.05356
STMN1	11.4143	1.40314e-23	0.669369		C12orf57	22.0723	1.44221e-98	0.560479		MT-ND3	7.90541	2.8301e-12	0.265877
SH3BGRL3	11.4091	1.08351e-23	0.826269		HS3ST3B1	22.0226	2.55885e-98	1.08575		LAMB2	7.87818	6.11102e-12	1.75988
SOX18	11.3818	1.75296e-21	4.49997		EEF2	21.9616	7.68198e-97	0.32177		CD9	7.87708	1.21276e-11	2.87454
MARCKS	11.3377	1.79317e-23	0.624608		SEPT11	21.9164	1.65175e-97	0.685893		TBX2	7.85198	9.96855e-12	2.19937
HIBCH	11.2669	4.92922e-23	1.63968		RPL35A	21.8427	4.16694e-93	0.281574		SYNPO	7.81033	2.5947e-11	3.89535
SNX2	11.2106	4.9331e-23	1.31774		ECM1	21.8275	8.67004e-97	0.735672		AAK1	7.79889	7.93683e-12	1.60343
LDB2	11.2053	4.98938e-23	1.25051		RPL11	21.627	2.5709e-91	0.267022		ENPEP	7.78999	1.69598e-11	2.64019
NRP2	11.1796	1.54106e-22	2.16413		OSTC	21.5761	7.46472e-94	0.555213		PCSK7	7.78563	1.06745e-11	1.70039
PIM3	11.1776	3.93297e-22	2.3982		RPL18A	21.5039	1.38413e-90	0.253602		RCAN2	7.7075	6.06745e-11	5.29165
MARCKSL1	11.177	2.4574e-22	0.501869		SLITRK6	21.4944	1.54396e-92	1.94496		LGALS3	7.69701	3.25105e-11	2.70081
TMSB10	11.1634	2.02694e-22	0.261207		RPL37A	21.4672	2.5709e-91	0.227705		SERPING1	7.68311	1.51444e-11	0.981098
CD14	11.1464	3.13774e-22	2.37228		RPL29	21.1328	3.73686e-88	0.255832		FOSL2	7.66254	2.25034e-11	2.04967
MT-CO2	11.0246	2.04894e-22	0.240579		ZFAS1	21.0583	8.24257e-90	0.510069		VIPR2	7.65498	7.22598e-11	4.60313
KHDRBS1	10.9847	2.86833e-22	1.19484		RPS23	20.9779	1.88418e-86	0.255841		FN1	7.63746	2.08202e-11	1.13212
GPR182	10.9519	1.74633e-21	2.67672		RPL15	20.4524	1.91234e-82	0.254539		FADS3	7.5985	5.44233e-11	2.6082
PCAT19	10.9172	2.22935e-21	2.58915		MAP1LC3A	20.3762	4.69504e-85	0.742679		MT-CO2	7.58432	2.11899e-11	0.192662

## Sheet: Stellate_stage-specific GO
Global/stage-specific gene ontology enrichment
algorithm = "elim", statistic = "fisher"
cutoff = 0.01
FS1 stage-specific GO enrichment							FS2 stage-specific GO enrichment							AS stage-specific GO enrichment
GO.ID	Term	Annotated	Significant	Expected	elimFisher		GO.ID	Term	Annotated	Significant	Expected	elimFisher		GO.ID	Term	Annotated	Significant	Expected	elimFisher
GO:0001525	angiogenesis	483	20	2.65	3.2e-07		GO:0006614	SRP-dependent cotranslational protein targeting to membrane	96	35	0.53	< 1e-30		GO:0001525	angiogenesis	483	13	2.54	1.3e-06
GO:0001570	vasculogenesis	78	8	0.43	1.7e-06		GO:0000184	nuclear-transcribed mRNA catabolic process, nonsense-mediated decay	121	35	0.67	< 1e-30		GO:0002576	platelet degranulation	124	7	0.65	3.9e-06
GO:0006898	receptor-mediated endocytosis	313	10	1.72	8.3e-06		GO:0006413	translational initiation	194	37	1.08	< 1e-30		GO:0048146	positive regulation of fibroblast proliferation	50	5	0.26	6.2e-06
GO:2000352	negative regulation of endothelial cell apoptotic process	30	4	0.16	2.1e-05		GO:0019083	viral transcription	177	35	0.98	< 1e-30		GO:0030198	extracellular matrix organization	366	11	1.92	6.2e-05
GO:0045766	positive regulation of angiogenesis	163	7	0.89	3.2e-05		GO:0002181	cytoplasmic translation	97	18	0.54	5.2e-23		GO:0070527	platelet aggregation	60	6	0.31	0.00011
GO:0043627	response to estrogen	75	5	0.41	5.7e-05		GO:0000027	ribosomal large subunit assembly	28	7	0.16	1.4e-10		GO:0042493	response to drug	1000	17	5.25	0.00015
GO:0048010	vascular endothelial growth factor receptor signaling pathway	89	5	0.49	0.00013		GO:0006364	rRNA processing	199	12	1.1	4.4e-08		GO:0008285	negative regulation of cell proliferation	661	12	3.47	0.00017
GO:0030100	regulation of endocytosis	275	8	1.51	0.00013		GO:1904667	negative regulation of ubiquitin protein ligase activity	10	4	0.06	1.8e-07		GO:0044342	type B pancreatic cell proliferation	21	3	0.11	0.00017
GO:0043312	neutrophil degranulation	482	10	2.64	0.00031		GO:0042274	ribosomal small subunit biogenesis	65	8	0.36	2.2e-07		GO:0045669	positive regulation of osteoblast differentiation	55	4	0.29	0.0002
GO:0051894	positive regulation of focal adhesion assembly	25	3	0.14	0.00034		GO:0001867	complement activation, lectin pathway	11	3	0.06	2.6e-05		GO:1905907	negative regulation of amyloid fibril formation	5	2	0.03	0.00027
GO:1903142	positive regulation of establishment of endothelial barrier	6	2	0.03	0.00044		GO:0042273	ribosomal large subunit biogenesis	66	12	0.37	0.00011		GO:0051414	response to cortisol	5	2	0.03	0.00027
GO:0046718	viral entry into host cell	117	5	0.64	0.00046		GO:2000059	negative regulation of ubiquitin-dependent protein catabolic process	49	4	0.27	0.00016		GO:0048844	artery morphogenesis	64	4	0.34	0.00035
GO:0030335	positive regulation of cell migration	483	12	2.65	0.0005		GO:0071363	cellular response to growth factor stimulus	657	14	3.64	0.00017		GO:0048675	axon extension	124	5	0.65	0.00049
GO:0050690	regulation of defense response to virus by virus	31	3	0.17	0.00064		GO:0001503	ossification	379	9	2.1	0.00025		GO:1902905	positive regulation of supramolecular fiber organization	192	6	1.01	0.00052
GO:0003151	outflow tract morphogenesis	76	4	0.42	0.00081		GO:1902255	positive regulation of intrinsic apoptotic signaling pathway by p53 class mediator	5	2	0.03	0.0003		GO:0010544	negative regulation of platelet activation	19	4	0.1	0.00054
GO:0060956	endocardial cell differentiation	8	2	0.04	0.00082		GO:0019800	peptide cross-linking via chondroitin 4-sulfate glycosaminoglycan	6	2	0.03	0.00045		GO:0030913	paranodal junction assembly	7	2	0.04	0.00056
GO:0038084	vascular endothelial growth factor signaling pathway	35	3	0.19	0.00092		GO:0045727	positive regulation of translation	124	5	0.69	0.00063		GO:0043687	post-translational protein modification	357	8	1.87	0.00057
GO:0043114	regulation of vascular permeability	36	3	0.2	0.001		GO:0001937	negative regulation of endothelial cell proliferation	34	3	0.19	0.00087		GO:0031100	animal organ regeneration	73	4	0.38	0.00059
GO:0097084	vascular smooth muscle cell development	9	2	0.05	0.00105		GO:0110111	negative regulation of animal organ morphogenesis	35	3	0.19	0.00095		GO:0070372	regulation of ERK1 and ERK2 cascade	275	7	1.44	0.00061
GO:1901844	regulation of cell communication by electrical coupling involved in cardiac conduction	9	2	0.05	0.00105		GO:0033273	response to vitamin	92	6	0.51	0.00103		GO:0030335	positive regulation of cell migration	483	11	2.54	0.00065
GO:1901890	positive regulation of cell junction assembly	35	5	0.19	0.00122		GO:0048251	elastic fiber assembly	9	2	0.05	0.00107		GO:1902600	proton transmembrane transport	137	5	0.72	0.00077
GO:0097178	ruffle assembly	39	3	0.21	0.00127		GO:0070572	positive regulation of neuron projection regeneration	10	2	0.06	0.00133		GO:0007517	muscle organ development	376	8	1.97	0.0008
GO:0051384	response to glucocorticoid	147	5	0.81	0.00129		GO:0051593	response to folic acid	10	2	0.06	0.00133		GO:0043154	negative regulation of cysteine-type endopeptidase activity involved in apoptotic process	82	4	0.43	0.00091
GO:2001214	positive regulation of vasculogenesis	10	2	0.05	0.0013		GO:0031641	regulation of myelination	42	3	0.23	0.00162		GO:0106049	regulation of cellular response to osmotic stress	10	2	0.05	0.00119
GO:0014068	positive regulation of phosphatidylinositol 3-kinase signaling	88	4	0.48	0.00139		GO:1903587	regulation of blood vessel endothelial cell proliferation involved in sprouting angiogenesis	12	2	0.07	0.00194		GO:0072015	glomerular visceral epithelial cell development	10	2	0.05	0.00119
GO:0007589	body fluid secretion	89	4	0.49	0.00145		GO:0030208	dermatan sulfate biosynthetic process	12	2	0.07	0.00194		GO:0007568	aging	310	7	1.63	0.00122
GO:0051592	response to calcium ion	152	5	0.83	0.0015		GO:0050930	induction of positive chemotaxis	13	2	0.07	0.00228		GO:0001558	regulation of cell growth	404	8	2.12	0.00127
GO:0001938	positive regulation of endothelial cell proliferation	91	4	0.5	0.00158		GO:0016525	negative regulation of angiogenesis	102	4	0.57	0.00249		GO:0033273	response to vitamin	92	4	0.48	0.00139
GO:0001765	membrane raft assembly	11	2	0.06	0.00159		GO:0030207	chondroitin sulfate catabolic process	14	2	0.08	0.00265		GO:0009888	tissue development	2003	27	10.51	0.00145
GO:0010628	positive regulation of gene expression	1951	21	10.71	0.00174		GO:0071346	cellular response to interferon-gamma	177	5	0.98	0.00305		GO:0014003	oligodendrocyte development	43	3	0.23	0.00148
GO:0046777	protein autophosphorylation	233	6	1.28	0.00178		GO:1990089	response to nerve growth factor	53	3	0.29	0.00317		GO:0034446	substrate adhesion-dependent cell spreading	95	4	0.5	0.00157
GO:0032092	positive regulation of protein binding	95	4	0.52	0.00185		GO:0030198	extracellular matrix organization	366	9	2.03	0.00329		GO:0043568	positive regulation of insulin-like growth factor receptor signaling pathway	12	2	0.06	0.00174
GO:0070493	thrombin-activated receptor signaling pathway	12	2	0.07	0.0019		GO:0045116	protein neddylation	16	2	0.09	0.00347		GO:0090331	negative regulation of platelet aggregation	12	2	0.06	0.00174
GO:0002376	immune system process	3111	34	17.07	0.00201		GO:1900746	regulation of vascular endothelial growth factor signaling pathway	17	2	0.09	0.00392		GO:0042538	hyperosmotic salinity response	13	2	0.07	0.00205
GO:0031115	negative regulation of microtubule polymerization	13	2	0.07	0.00223		GO:0000028	ribosomal small subunit assembly	17	2	0.09	0.00392		GO:0007229	integrin-mediated signaling pathway	103	4	0.54	0.00211
GO:0016525	negative regulation of angiogenesis	102	4	0.56	0.00239		GO:2000401	regulation of lymphocyte migration	61	3	0.34	0.00471		GO:0006936	muscle contraction	344	7	1.81	0.00221
GO:0030214	hyaluronan catabolic process	14	2	0.08	0.0026		GO:0034063	stress granule assembly	19	2	0.11	0.0049		GO:0014070	response to organic cyclic compound	912	14	4.79	0.00222
GO:0060347	heart trabecula formation	14	2	0.08	0.0026		GO:0002576	platelet degranulation	124	4	0.69	0.00501		GO:0072593	reactive oxygen species metabolic process	257	6	1.35	0.00232
GO:0045019	negative regulation of nitric oxide biosynthetic process	14	2	0.08	0.0026		GO:0090280	positive regulation of calcium ion import	20	2	0.11	0.00542		GO:0010628	positive regulation of gene expression	1951	20	10.24	0.00234
GO:0060071	Wnt signaling pathway, planar cell polarity pathway	108	4	0.59	0.00295		GO:0060219	camera-type eye photoreceptor cell differentiation	20	2	0.11	0.00542		GO:0031099	regeneration	186	8	0.98	0.00253
GO:0043534	blood vessel endothelial cell migration	108	4	0.59	0.00295		GO:0051129	negative regulation of cellular component organization	704	10	3.91	0.00559		GO:0010906	regulation of glucose metabolic process	109	4	0.57	0.00259
GO:0018158	protein oxidation	15	2	0.08	0.00299		GO:0072678	T cell migration	65	3	0.36	0.00563		GO:0035924	cellular response to vascular endothelial growth factor stimulus	53	3	0.28	0.00271
GO:0032802	low-density lipoprotein particle receptor catabolic process	15	2	0.08	0.00299		GO:0000470	maturation of LSU-rRNA	21	2	0.12	0.00597		GO:0071474	cellular hyperosmotic response	15	2	0.08	0.00274
GO:0048012	hepatocyte growth factor receptor signaling pathway	15	2	0.08	0.00299		GO:0042246	tissue regeneration	68	3	0.38	0.00638		GO:0007219	Notch signaling pathway	183	5	0.96	0.00277
GO:0002040	sprouting angiogenesis	109	4	0.6	0.00305		GO:0016032	viral process	811	42	4.5	0.00639		GO:0006120	mitochondrial electron transport, NADH to ubiquinone	54	3	0.28	0.00286
GO:0065003	protein-containing complex assembly	1796	23	9.86	0.00312		GO:0032355	response to estradiol	133	4	0.74	0.00641		GO:0009415	response to water	16	2	0.08	0.00312
GO:0090287	regulation of cellular response to growth factor stimulus	262	6	1.44	0.0032		GO:0051961	negative regulation of nervous system development	302	6	1.68	0.00669		GO:1904754	positive regulation of vascular associated smooth muscle cell migration	16	2	0.08	0.00312
GO:0010524	positive regulation of calcium ion transport into cytosol	54	3	0.3	0.00324		GO:0071236	cellular response to antibiotic	136	4	0.75	0.00693		GO:0070293	renal absorption	16	2	0.08	0.00312
GO:0030837	negative regulation of actin filament polymerization	54	3	0.3	0.00324		GO:0071495	cellular response to endogenous stimulus	1348	15	7.48	0.00709		GO:0043113	receptor clustering	57	3	0.3	0.00333
GO:2000484	positive regulation of interleukin-8 secretion	16	2	0.09	0.0034		GO:0051248	negative regulation of protein metabolic process	1069	16	5.93	0.00742		GO:0003158	endothelium development	117	4	0.61	0.00335
GO:0051353	positive regulation of oxidoreductase activity	56	3	0.31	0.00359		GO:0010288	response to lead ion	24	2	0.13	0.00776		GO:0045598	regulation of fat cell differentiation	118	4	0.62	0.00345
GO:0034381	plasma lipoprotein particle clearance	56	3	0.31	0.00359		GO:0042481	regulation of odontogenesis	25	2	0.14	0.0084		GO:0032981	mitochondrial respiratory chain complex I assembly	61	3	0.32	0.00404
GO:0021783	preganglionic parasympathetic fiber development	17	2	0.09	0.00384		GO:0010996	response to auditory stimulus	25	2	0.14	0.0084		GO:0034113	heterotypic cell-cell adhesion	61	3	0.32	0.00404
GO:0060192	negative regulation of lipase activity	17	2	0.09	0.00384		GO:0010721	negative regulation of cell development	322	6	1.79	0.00903		GO:1901880	negative regulation of protein depolymerization	61	3	0.32	0.00404
GO:0048878	chemical homeostasis	1150	17	6.31	0.00422		GO:0006402	mRNA catabolic process	356	39	1.97	0.00906		GO:0032273	positive regulation of protein polymerization	124	4	0.65	0.00412
GO:0010801	negative regulation of peptidyl-threonine phosphorylation	18	2	0.1	0.0043		GO:0070168	negative regulation of biomineral tissue development	26	2	0.14	0.00907		GO:0048511	rhythmic process	292	6	1.53	0.00435
GO:1901654	response to ketone	195	5	1.07	0.00439		GO:0030206	chondroitin sulfate biosynthetic process	26	2	0.14	0.00907		GO:0006123	mitochondrial electron transport, cytochrome c to oxygen	19	2	0.1	0.00439
GO:0007043	cell-cell junction assembly	122	4	0.67	0.00456		GO:0032989	cellular component morphogenesis	1128	13	6.26	0.00923		GO:0044092	negative regulation of molecular function	1097	16	5.76	0.00472
GO:0070374	positive regulation of ERK1 and ERK2 cascade	197	5	1.08	0.00459		GO:0034644	cellular response to UV	78	3	0.43	0.00931		GO:0055093	response to hyperoxia	21	2	0.11	0.00536
GO:0007155	cell adhesion	1371	18	7.52	0.00468		GO:0032496	response to lipopolysaccharide	328	6	1.82	0.00984		GO:0009636	response to toxic substance	511	8	2.68	0.00537
GO:0032026	response to magnesium ion	19	2	0.1	0.00479		GO:0010594	regulation of endothelial cell migration	151	4	0.84	0.00994		GO:0051495	positive regulation of cytoskeleton organization	214	5	1.12	0.00538
GO:0032870	cellular response to hormone stimulus	697	10	3.82	0.00483		GO:0035264	multicellular organism growth	151	4	0.84	0.00994		GO:0008406	gonad development	218	5	1.14	0.00581
GO:0051129	negative regulation of cellular component organization	704	14	3.86	0.00487		GO:0021675	nerve development	80	3	0.44	0.00998		GO:0003094	glomerular filtration	22	2	0.12	0.00588
GO:0048871	multicellular organismal homeostasis	481	8	2.64	0.00491									GO:0010035	response to inorganic substance	547	10	2.87	0.00589
GO:0051270	regulation of cellular component movement	964	20	5.29	0.00497									GO:0045665	negative regulation of neuron differentiation	219	5	1.15	0.00592
GO:0010557	positive regulation of macromolecule biosynthetic process	1858	19	10.2	0.00527									GO:0007160	cell-matrix adhesion	219	5	1.15	0.00592
GO:0010310	regulation of hydrogen peroxide metabolic process	20	2	0.11	0.00531									GO:0030155	regulation of cell adhesion	663	11	3.48	0.00612
GO:0046888	negative regulation of hormone secretion	65	3	0.36	0.00546									GO:0060411	cardiac septum morphogenesis	71	3	0.37	0.00617
GO:0035024	negative regulation of Rho protein signal transduction	21	2	0.12	0.00584									GO:0008015	blood circulation	525	8	2.76	0.00629
GO:0060055	angiogenesis involved in wound healing	21	2	0.12	0.00584									GO:0060445	branching involved in salivary gland morphogenesis	23	2	0.12	0.00641
GO:0051497	negative regulation of stress fiber assembly	21	2	0.12	0.00584									GO:2000026	regulation of multicellular organismal development	1997	22	10.48	0.00647
GO:0050728	negative regulation of inflammatory response	132	4	0.72	0.00601									GO:0061061	muscle structure development	618	13	3.24	0.00659
GO:0032355	response to estradiol	133	4	0.73	0.00617									GO:0030879	mammary gland development	143	4	0.75	0.0068
GO:0002792	negative regulation of peptide secretion	133	4	0.73	0.00617									GO:0022612	gland morphogenesis	124	7	0.65	0.00685
GO:0032388	positive regulation of intracellular transport	212	5	1.16	0.00623									GO:0040011	locomotion	1822	26	9.56	0.00688
GO:0009895	negative regulation of catabolic process	302	6	1.66	0.00635									GO:0051043	regulation of membrane protein ectodomain proteolysis	24	2	0.13	0.00697
GO:0043567	regulation of insulin-like growth factor receptor signaling pathway	22	2	0.12	0.00641									GO:0033622	integrin activation	24	2	0.13	0.00697
GO:0051173	positive regulation of nitrogen compound metabolic process	3100	30	17.01	0.00655									GO:0072012	glomerulus vasculature development	24	2	0.13	0.00697
GO:0010634	positive regulation of epithelial cell migration	136	4	0.75	0.00667									GO:0046677	response to antibiotic	324	6	1.7	0.00716
GO:0032878	regulation of establishment or maintenance of cell polarity	23	2	0.13	0.00699									GO:0032956	regulation of actin cytoskeleton organization	326	6	1.71	0.00737
GO:0009636	response to toxic substance	511	8	2.8	0.007									GO:0006979	response to oxidative stress	431	7	2.26	0.00751
GO:1902533	positive regulation of intracellular signal transduction	1043	16	5.72	0.00706									GO:0010939	regulation of necrotic cell death	25	2	0.13	0.00755
GO:0033993	response to lipid	916	16	5.03	0.00711									GO:0043434	response to peptide hormone	433	7	2.27	0.0077
GO:0045937	positive regulation of phosphate metabolic process	1099	16	6.03	0.00745									GO:0051173	positive regulation of nitrogen compound metabolic process	3100	26	16.27	0.00778
GO:0072012	glomerulus vasculature development	24	2	0.13	0.0076									GO:0009314	response to radiation	434	7	2.28	0.00779
GO:0090092	regulation of transmembrane receptor protein serine/threonine kinase signaling pathway	225	5	1.23	0.00796									GO:0048638	regulation of developmental growth	330	6	1.73	0.0078
GO:0050878	regulation of body fluid levels	497	11	2.73	0.00807									GO:0014032	neural crest cell development	78	3	0.41	0.00801
GO:1990778	protein localization to cell periphery	318	6	1.74	0.0081									GO:0085029	extracellular matrix assembly	26	2	0.14	0.00816
GO:0045454	cell redox homeostasis	75	3	0.41	0.00812									GO:0035767	endothelial cell chemotaxis	27	2	0.14	0.00878
GO:0035019	somatic stem cell population maintenance	75	3	0.41	0.00812									GO:0008360	regulation of cell shape	154	4	0.81	0.00879
GO:0006706	steroid catabolic process	25	2	0.14	0.00823									GO:0044319	wound healing, spreading of cells	28	2	0.15	0.00942
GO:0033137	negative regulation of peptidyl-serine phosphorylation	25	2	0.14	0.00823									GO:0060512	prostate gland morphogenesis	28	2	0.15	0.00942
GO:0060314	regulation of ryanodine-sensitive calcium-release channel activity	25	2	0.14	0.00823									GO:0003180	aortic valve morphogenesis	28	2	0.15	0.00942
GO:0010939	regulation of necrotic cell death	25	2	0.14	0.00823									GO:0055094	response to lipoprotein particle	28	2	0.15	0.00942
GO:0042493	response to drug	1000	12	5.49	0.00839									GO:1904035	regulation of epithelial cell apoptotic process	84	3	0.44	0.0098
GO:0006954	inflammatory response	798	13	4.38	0.00857									GO:0048661	positive regulation of smooth muscle cell proliferation	84	3	0.44	0.0098
GO:0044092	negative regulation of molecular function	1097	16	6.02	0.00894									GO:0009968	negative regulation of signal transduction	1205	13	6.32	0.00991
GO:0051702	interaction with symbiont	78	3	0.43	0.00904
GO:0031328	positive regulation of cellular biosynthetic process	1956	19	10.73	0.00907
GO:0030193	regulation of blood coagulation	79	3	0.43	0.00936
GO:0048585	negative regulation of response to stimulus	1565	22	8.59	0.0095
GO:0000188	inactivation of MAPK activity	27	2	0.15	0.00956
GO:0010594	regulation of endothelial cell migration	151	4	0.83	0.00958

## Sheet: Stellate_pairwise DEG
Local/pairwise DEG analyses
Logfold change threshold = 1.0
p-value threshold = 0.01, Wilcoxon-rank-sum test
Transition to FS2 from FS1 (FS2 vs FS1)												Transition to AS from FS2 (AS vs FS2)
Negative logfold change						Positive logfold change						Negative logfold change						Positive logfold change
FS2_names	FS2_scores	FS2_pvals	FS2_pvals_adj	FS2_logfoldchanges		FS2_names	FS2_scores	FS2_pvals	FS2_pvals_adj	FS2_logfoldchanges		AS_names	AS_scores	AS_pvals	AS_pvals_adj	AS_logfoldchanges		AS_names	AS_scores	AS_pvals	AS_pvals_adj	AS_logfoldchanges
SOX18	-10.8519	1.95218e-27	2.35872e-25	-4.84641		PDLIM3	3.83336	0.000126406	0.001834	27.2031		GPR183	-9.79408	1.19378e-22	8.15663e-21	-29.0223		DEFB1	5.98815	2.12236e-09	4.99876e-08	9.40183
TPGS1	-10.0589	8.39449e-24	8.389e-22	-4.39341		TTLL11-IT1	-221.703	0	0	19.6475		SLITRK6	-9.056	1.35322e-19	7.43959e-18	-28.6845		KRT7	6.78159	1.18859e-11	3.54523e-10	8.64527
KANK3	-10.8342	2.37126e-27	2.83306e-25	-4.35589		MGP	4.67483	2.94198e-06	5.86367e-05	6.61508		COL25A1	-7.02628	2.12116e-12	6.81129e-11	-28.1342		WNT6	3.72557	0.000194872	0.0023612	8.51149
LYL1	-9.65301	4.77363e-22	4.23605e-20	-4.27962		PRSS35	7.51166	5.83828e-14	2.75016e-12	5.12859		B3GALT2	-4.77513	1.7959e-06	3.02657e-05	-27.5457		RP5-966M1.6	3.32649	0.000879473	0.00909058	8.39132
SPINK1	-6.50286	7.88098e-11	2.78123e-09	-4.19146		OGN	4.13015	3.62532e-05	0.000591569	4.93293		LINC01451	-22.5383	1.74997e-112	9.35621e-109	-21.4548		SAA1	4.78751	1.68862e-06	2.86156e-05	8.30598
C2CD4B	-3.56279	0.000366928	0.0048024	-4.17667		FAM178B	9.84866	6.94673e-23	6.45925e-21	4.86428		HHIP-AS1	-9.28783	1.57461e-20	9.32817e-19	-6.5994		CTD-3064M3.7	6.7644	1.33862e-11	3.98715e-10	7.86428
HAPLN1	-10.8219	2.71139e-27	3.22143e-25	-4.12213		FOSB	16.0262	8.3866e-58	4.59886e-55	4.33352		HS3ST3B1	-14.637	1.63044e-48	9.42393e-46	-5.70022		LDB3	3.58064	0.000342756	0.00390318	7.4254
ACKR3	-11.9252	8.74714e-33	1.39602e-30	-4.07976		RGS16	7.92103	2.3556e-15	1.25315e-13	3.92977		ROBO2	-8.7174	2.8467e-18	1.40275e-16	-5.50481		CSH1	4.50923	6.50626e-06	0.000100974	7.25875
SHANK3	-3.38807	0.000703865	0.00863123	-4.00953		CTD-3252C9.4	8.35292	6.65948e-17	4.06913e-15	3.56661		COLEC10	-16.2565	2.00997e-59	3.14231e-56	-5.41732		LAMA3	3.83566	0.00012523	0.00156894	6.98936
CD200R1	-9.23617	2.55468e-20	2.05392e-18	-3.99424		FBLN5	5.63816	1.71881e-08	4.66478e-07	3.47042		SYT1	-10.5436	5.43792e-26	4.57856e-24	-5.22329		ELF3	4.08988	4.31591e-05	0.000583809	6.95589
HES4	-9.54573	1.35155e-21	1.16549e-19	-3.97539		IRF1	12.7278	4.14227e-37	9.09615e-35	3.44972		RXRG	-5.3339	9.61276e-08	1.93759e-06	-5.02401		ANKRD29	5.81712	5.98708e-09	1.34637e-07	6.93959
BAALC	-5.79314	6.90817e-09	1.94648e-07	-3.95169		FILIP1L	4.27202	1.93711e-05	0.00033248	3.4254		HHIP	-14.1201	2.8545e-45	1.19699e-42	-4.84943		LAIR2	3.44509	0.000570875	0.0061652	6.8104
FUT1	-4.73147	2.22903e-06	4.54867e-05	-3.76967		ANXA1	5.68391	1.31648e-08	3.60489e-07	3.36841		AGTR1	-10.9644	5.66973e-28	5.46184e-26	-4.73498		CGA	4.47895	7.50103e-06	0.000114994	6.72918
BRI3	-17.4376	4.27677e-68	4.81384e-65	-3.67345		MATN2	4.93877	7.86185e-07	1.73334e-05	2.84671		LRAT	-7.7284	1.08906e-14	4.15164e-13	-4.42045		RGL3	6.18797	6.09431e-10	1.53513e-08	6.53399
PGP	-6.96788	3.21746e-12	1.33869e-10	-3.65427		IER3	9.33745	9.86799e-21	8.02421e-19	2.77545		NSG1	-7.1802	6.96085e-13	2.31156e-11	-4.29101		ADIRF	13.9228	4.60761e-44	1.72874e-41	6.53365
PPP1R35	-5.05316	4.34566e-07	9.83454e-06	-3.64252		SPARCL1	4.46279	8.09003e-06	0.000149536	2.71391		TNFRSF11B	-9.65585	4.643e-22	3.10298e-20	-4.2522		CLDN4	3.84441	0.000120844	0.00151714	6.44595
NETO2	-4.21475	2.50051e-05	0.000423403	-3.61018		SPON2	9.1411	6.18178e-20	4.75553e-18	2.70144		CCBE1	-13.92	4.78903e-44	1.76583e-41	-4.23468		HRH2	4.21976	2.44566e-05	0.000344779	6.40017
CDC42EP5	-5.14014	2.7454e-07	6.36111e-06	-3.60259		SRPX2	3.56189	0.000368198	0.00481607	2.67463		ALPL	-10.2688	9.74222e-25	7.68809e-23	-4.19182		PHLDA2	9.81742	9.47354e-23	6.51451e-21	6.06965
CMTM8	-9.29337	1.49479e-20	1.20632e-18	-3.573		GADD45B	13.6634	1.6798e-42	4.60568e-40	2.64241		SHISA2	-3.46441	0.000531403	0.00578056	-4.12268		GBP2	5.91009	3.41925e-09	7.85436e-08	6.02702
PLA2G16	-13.6031	3.84052e-42	1.02667e-39	-3.56741		NUPR1	6.95205	3.60018e-12	1.49212e-10	2.50314		LRRC17	-17.3645	1.53135e-67	3.63882e-64	-3.91479		PI15	4.79658	1.61398e-06	2.74159e-05	5.98061
TRG-AS1	-4.27572	1.90524e-05	0.000327536	-3.54543		ATF3	9.88465	4.85292e-23	4.55195e-21	2.48117		NR1H4	-14.7442	3.35317e-49	2.04888e-46	-3.89353		GRIP2	4.58667	4.50376e-06	7.13463e-05	5.97175
HHEX	-13.6243	2.87312e-42	7.7778e-40	-3.51723		NFKBIZ	8.09791	5.59099e-16	3.13829e-14	2.45176		ADAMTS13	-7.28815	3.1423e-13	1.07008e-11	-3.75328		NFASC	10.6061	2.79077e-26	2.38734e-24	5.96491
BTNL9	-3.50204	0.000461707	0.00591616	-3.4712		ELN	4.66227	3.12734e-06	6.20996e-05	2.43746		POSTN	-15.7143	1.20629e-55	1.35777e-52	-3.69924		ADRA2A	3.40156	0.000670026	0.0071254	5.85662
MYZAP	-3.70041	0.000215249	0.00297564	-3.41768		CISH	4.7978	1.60418e-06	3.33401e-05	2.43221		CDH2	-10.6209	2.38321e-26	2.07184e-24	-3.67858		CLSTN2	3.39967	0.00067468	0.00717133	5.74226
FAM69B	-9.73817	2.07253e-22	1.89415e-20	-3.41049		ARHGAP15	5.4635	4.66837e-08	1.20431e-06	2.42271		BCHE	-11.0435	2.35786e-28	2.3345e-26	-3.64828		MYOCD	4.42021	9.86071e-06	0.000148613	5.512
RASIP1	-12.6584	1.00589e-36	2.10902e-34	-3.38523		CYR61	9.72589	2.33842e-22	2.12807e-20	2.40618		RELN	-12.2865	1.0701e-34	1.62307e-32	-3.58065		RERGL	5.20174	1.97436e-07	3.83155e-06	5.42305
ADGRL4	-9.06696	1.22385e-19	9.15146e-18	-3.37521		GBP1	3.8727	0.000107638	0.00157992	2.40054		DIO3	-14.3985	5.28856e-47	2.51336e-44	-3.48393		RGS11	3.38666	0.000707501	0.007483	5.37935
BLOC1S4	-8.64169	5.53878e-18	3.70164e-16	-3.32666		CARD16	3.58909	0.000331834	0.00440782	2.39989		ST6GAL2	-4.8808	1.05658e-06	1.84157e-05	-3.42915		MYH11	11.6871	1.48283e-31	1.84371e-29	5.37925
GNA14	-4.37783	1.19866e-05	0.000214157	-3.28803		ASPN	16.9051	4.12477e-64	3.15044e-61	2.38021		CAMK4	-4.8748	1.08917e-06	1.8922e-05	-3.39436		RCAN2	6.98653	2.81759e-12	8.9402e-11	5.26254
FAR2	-4.41947	9.89423e-06	0.00017932	-3.24838		ANGPTL1	3.62913	0.000284381	0.00384436	2.32605		CDCA7L	-6.32368	2.55404e-10	6.70193e-09	-3.39093		CES1	3.3462	0.000819263	0.00850936	5.25184
MMRN2	-9.74528	1.93237e-22	1.78128e-20	-3.22694		FAM46A	5.3586	8.38715e-08	2.08083e-06	2.28388		SFRP1	-10.006	1.43488e-23	1.05451e-21	-3.37362		ODF3B	4.14177	3.44637e-05	0.000474286	5.24632
TM4SF18	-12.8786	5.94384e-38	1.38169e-35	-3.20746		IFITM1	5.59596	2.19408e-08	5.86534e-07	2.24472		CADM1	-4.31328	1.60851e-05	0.00023433	-3.33033		RRAD	7.73006	1.07499e-14	4.1053e-13	5.10709
SAC3D1	-4.13775	3.50729e-05	0.000574766	-3.18296		BTG2	11.5448	7.844e-31	1.11835e-28	2.20944		NPR3	-11.8523	2.09243e-32	2.71204e-30	-3.2068		CLMN	7.3473	2.02258e-13	7.0333e-12	5.10207
RASGRP3	-10.5267	6.50751e-26	7.10049e-24	-3.16969		SYTL2	4.90801	9.20071e-07	1.99156e-05	2.16669		DACH1	-5.03101	4.87891e-07	8.89517e-06	-3.19705		NNMT	9.51422	1.83072e-21	1.17573e-19	5.05704
EMCN	-12.8622	7.34247e-38	1.68845e-35	-3.16185		PLAT	10.3283	5.2504e-25	5.50417e-23	2.1363		USP18	-10.2	1.98221e-24	1.53038e-22	-3.17163		SGCA	5.42111	5.92303e-08	1.2215e-06	5.04835
EXOC3L2	-3.90332	9.48832e-05	0.00140817	-3.14563		RGS2	5.90495	3.52749e-09	1.02778e-07	2.09055		PCDH9	-13.9384	3.70284e-44	1.41409e-41	-3.12435		LMOD1	10.5766	3.82767e-26	3.23551e-24	5.03
NTS	-13.9863	1.889e-44	5.45921e-42	-3.12859		ITGA4	4.15191	3.29714e-05	0.000541988	2.02549		NID2	-13.8809	8.27127e-44	2.80777e-41	-3.11469		HES4	12.0777	1.38515e-33	1.9881e-31	4.91406
EDN1	-8.92941	4.28283e-19	3.10483e-17	-3.12703		CRISPLD2	3.58281	0.000339914	0.00450118	2.0205		RP11-11N9.4	-4.73192	2.22408e-06	3.68572e-05	-3.09413		RBP7	3.52347	0.000425937	0.00473446	4.91305
PRKCH	-4.75414	1.99297e-06	4.08645e-05	-3.09895		GJA1	5.50898	3.60924e-08	9.47082e-07	2.00891		GNG2	-6.08885	1.13723e-09	2.81166e-08	-3.0131		CX3CL1	3.46149	0.000537196	0.00583172	4.8981
GLI4	-3.50734	0.000452606	0.0058065	-3.08054		TNFRSF11B	8.22172	2.00604e-16	1.17216e-14	1.94892		LHX2	-3.58837	0.000332757	0.00380756	-2.99994		ITGA7	8.73411	2.45572e-18	1.2242e-16	4.86496
REEP1	-4.12108	3.77102e-05	0.00061282	-3.06175		STEAP4	5.28368	1.26612e-07	3.06304e-06	1.93119		UNC5B	-4.51065	6.46287e-06	0.000100447	-2.9308		CRIP1	10.7615	5.22831e-27	4.75799e-25	4.80841
APOLD1	-6.92248	4.4382e-12	1.8183e-10	-3.05026		TAGLN	4.77862	1.76504e-06	3.64003e-05	1.91751		ST6GALNAC3	-3.56755	0.000360337	0.00407733	-2.92562		CACNA1H	4.35239	1.34661e-05	0.000199023	4.78791
COTL1	-20.118	5.12897e-90	1.3711e-86	-3.04888		ISLR	5.10038	3.38975e-07	7.73674e-06	1.87328		ITGA8	-7.72485	1.11983e-14	4.24623e-13	-2.91354		C1orf132	5.62219	1.88553e-08	4.03643e-07	4.72462
HRAS	-7.68722	1.50365e-14	7.44376e-13	-3.04628		GEM	6.58816	4.45311e-11	1.60057e-09	1.86132		HMCN1	-3.7415	0.000182924	0.00222779	-2.9106		NOL3	4.73602	2.17957e-06	3.62178e-05	4.71839
F2RL2	-7.72621	1.10794e-14	5.52318e-13	-3.04199		SLC25A25	3.35898	0.000782299	0.00947352	1.82939		CA12	-4.73184	2.22494e-06	3.68572e-05	-2.86742		HIGD1B	5.86885	4.38837e-09	9.9628e-08	4.67735
ADGRF5	-8.34769	6.96108e-17	4.2413e-15	-3.04001		SDC2	3.88797	0.000101085	0.00148928	1.81468		NTF3	-8.36665	5.92788e-17	2.6802e-15	-2.8626		HSD17B2	3.92492	8.67591e-05	0.00111975	4.66314
S1PR1	-5.59686	2.18264e-08	5.84938e-07	-3.03585		S100A4	11.1144	1.06741e-28	1.35075e-26	1.81419		CXCL12	-17.513	1.13986e-68	3.48242e-65	-2.8281		C1QTNF1	11.2263	3.02829e-29	3.23815e-27	4.6547
CLEC4M	-12.1956	3.27976e-34	5.74925e-32	-3.03371		RAMP1	9.72094	2.45501e-22	2.21531e-20	1.77531		MLLT11	-9.16506	4.95212e-20	2.80918e-18	-2.70525		ID4	12.5666	3.22226e-36	5.30087e-34	4.60168
GIMAP4	-15.5722	1.12496e-54	5.11882e-52	-3.02664		MBP	3.79939	0.000145053	0.00207499	1.75274		FABP1	-11.1294	9.02329e-29	9.23312e-27	-2.69763		SOD3	15.589	8.65283e-55	8.41134e-52	4.57429
ECI1	-8.08612	6.15928e-16	3.44119e-14	-3.0239		RP11-386G11.10	3.77686	0.000158818	0.00225981	1.73265		MT1H	-13.2257	6.23675e-40	1.43419e-37	-2.69738		PLA2G2A	4.85186	1.22311e-06	2.10777e-05	4.56613
KIF26A	-3.56726	0.000360736	0.00473584	-3.02096		NTF3	7.48836	6.97384e-14	3.27786e-12	1.72826		PTN	-17.9675	3.50401e-72	1.24895e-68	-2.6892		CFD	4.1894	2.79696e-05	0.000390188	4.53227
NR5A2	-4.18344	2.87136e-05	0.000479742	-2.99856		C1R	9.7448	1.94168e-22	1.78218e-20	1.67004		ASPN	-15.183	4.58209e-52	3.52932e-49	-2.68412		COL15A1	4.81133	1.49933e-06	2.55699e-05	4.49429
TSPAN7	-15.9395	3.37079e-57	1.75824e-54	-2.9942		PLEKHA4	4.13719	3.51583e-05	0.000575724	1.66064		EFNB3	-3.54358	0.000394738	0.00441884	-2.63755		IL6R	3.31427	0.000918837	0.00945178	4.48627
TRIM47	-4.07762	4.54982e-05	0.000726138	-2.99139		RND3	7.07593	1.48454e-12	6.33698e-11	1.6522		MAL2	-6.27566	3.48157e-10	8.97071e-09	-2.62536		TYMP	9.6195	6.61543e-22	4.4074e-20	4.47295
IGFBP2	-18.2947	9.1212e-75	1.50051e-71	-2.98733		ANGPTL2	3.81236	0.000137645	0.00198628	1.65207		DNASE1L3	-11.9926	3.88739e-33	5.39842e-31	-2.59195		VIPR2	6.82914	8.54249e-12	2.59871e-10	4.44618
SOX7	-9.42722	4.21096e-21	3.50411e-19	-2.98659		LGALS3BP	12.5491	4.02296e-36	7.89313e-34	1.62207		MASP1	-12.6215	1.60734e-36	2.70666e-34	-2.58099		ADH1B	4.76819	1.85887e-06	3.12284e-05	4.43864
PVALB	-9.5428	1.39029e-21	1.19409e-19	-2.97505		FXYD1	6.82761	8.63385e-12	3.35715e-10	1.5871		ECM1	-15.2109	2.99252e-52	2.46147e-49	-2.5433		WFDC1	9.21513	3.10905e-20	1.8068e-18	4.41532
GLRX5	-12.6834	7.30986e-37	1.56329e-34	-2.97018		LUM	9.02601	1.78036e-19	1.31747e-17	1.58296		PLXDC2	-6.39118	1.64609e-10	4.41926e-09	-2.54131		SUSD2	3.41307	0.00064235	0.00685493	4.38978
RBP5	-4.24307	2.2048e-05	0.000376011	-2.93965		CFH	4.59782	4.26925e-06	8.29266e-05	1.55498		ANGPTL6	-5.16373	2.4208e-07	4.62657e-06	-2.43045		EFHD1	8.20492	2.30744e-16	1.00503e-14	4.36247
DYSF	-6.03539	1.58583e-09	4.81742e-08	-2.93852		ARID5B	9.1162	7.78023e-20	5.96372e-18	1.54727		PAFAH1B3	-11.847	2.23069e-32	2.87383e-30	-2.38907		KLF9	9.44791	3.45669e-21	2.17426e-19	4.35641
GIMAP8	-3.36449	0.000766843	0.00930452	-2.90747		RERG	7.13612	9.60013e-13	4.16447e-11	1.54426		CRMP1	-3.4249	0.000615025	0.00659295	-2.37888		PCDH1	3.42238	0.000620762	0.00664113	4.32863
KDR	-17.22	1.88068e-66	1.82819e-63	-2.89918		KDELR3	3.62055	0.00029398	0.0039591	1.52376		CCNB1IP1	-9.44491	3.55704e-21	2.22429e-19	-2.36877		CDH6	4.90776	9.21203e-07	1.6135e-05	4.31152
MMRN1	-5.48805	4.06389e-08	1.05859e-06	-2.89137		SERTAD1	8.94545	3.70425e-19	2.70372e-17	1.47406		FAM178B	-7.00885	2.40284e-12	7.69268e-11	-2.36037		PRG2	3.92389	8.71293e-05	0.00112385	4.28397
RNF187	-9.39283	5.84069e-21	4.80419e-19	-2.87684		KLF4	3.44366	0.000573896	0.00719844	1.46717		EPHA4	-3.47616	0.000508657	0.00555857	-2.3601		NRARP	3.91956	8.87121e-05	0.00114151	4.27001
SAMSN1	-3.84103	0.000122519	0.00178245	-2.85581		CSRNP1	5.71432	1.10141e-08	3.04719e-07	1.4547		PPIL1	-4.72632	2.28626e-06	3.77851e-05	-2.35346		PTGDS	4.50032	6.78506e-06	0.000104769	4.21294
MRC1	-12.3636	4.11391e-35	7.65044e-33	-2.85486		HSPA2	3.67746	0.000235564	0.00324181	1.44368		GGT5	-12.5299	5.11963e-36	8.3579e-34	-2.32888		CAMK2N1	10.6385	1.97369e-26	1.72989e-24	4.18745
KLHL4	-5.31695	1.05519e-07	2.57704e-06	-2.85228		SNHG9	6.37535	1.82545e-10	6.1673e-09	1.4296		FREM1	-4.29483	1.7483e-05	0.0002528	-2.3107		NHS	3.65113	0.000261084	0.00305112	4.18452
GIMAP6	-4.10329	4.07312e-05	0.000654945	-2.85177		PLPP1	7.67006	1.71912e-14	8.45177e-13	1.42517		NGFR	-13.0823	4.15529e-39	8.97627e-37	-2.29887		CABP1	3.63757	0.000275221	0.00320232	4.05427
CDH5	-13.0829	4.1265e-39	9.80548e-37	-2.85107		CDKN1A	3.66017	0.000252052	0.00345758	1.42376		PTGIS	-5.96268	2.48128e-09	5.79941e-08	-2.29753		PPM1L	4.11054	3.9473e-05	0.000538031	4.03031
SH3TC1	-6.72466	1.76e-11	6.58032e-10	-2.84306		CCL2	8.08606	6.1628e-16	3.44119e-14	1.41673		DLK1	-16.4033	1.8114e-60	3.22822e-57	-2.29354		NRIP2	4.97495	6.52648e-07	1.17389e-05	4.01185
NCKAP5	-4.05314	5.05344e-05	0.000797585	-2.84033		VCAN	3.59341	0.000326372	0.00434878	1.41523		CCDC28B	-8.03641	9.25108e-16	3.81201e-14	-2.29282		HSPB8	5.79677	6.76029e-09	1.5123e-07	3.96377
ECSCR-1	-13.9999	1.56011e-44	4.69924e-42	-2.83924		IGFBP5	4.68752	2.7653e-06	5.53216e-05	1.40071		RAB38	-3.86254	0.000112212	0.00142082	-2.28862		KRT19	5.22721	1.72091e-07	3.35798e-06	3.9575
NPL	-12.5275	5.28014e-36	1.02656e-33	-2.83076		SERPINF1	5.89072	3.84509e-09	1.11274e-07	1.38457		AFP	-13.34	1.35418e-40	3.36749e-38	-2.27684		RP11-473M20.16	10.1507	3.28857e-24	2.47638e-22	3.93419
CLDN5	-17.7947	7.77498e-71	9.78092e-68	-2.82439		C1orf198	4.13008	3.62642e-05	0.000591569	1.38303		AHSG	-11.6712	1.78842e-31	2.19811e-29	-2.26801		LAMA5	7.51494	5.69367e-14	2.04647e-12	3.92209
ABCG1	-6.22811	4.72104e-10	1.55091e-08	-2.81378		PLSCR4	4.87857	1.06857e-06	2.28983e-05	1.37196		DSG2	-4.26187	2.02728e-05	0.000290197	-2.25732		MCAM	13.6535	1.92487e-42	5.27761e-40	3.90316
ATP8A1	-3.39086	0.000696739	0.00855857	-2.80837		GUCY1A2	3.55275	0.000381226	0.00495748	1.35519		GSTM5	-5.31671	1.05663e-07	2.12378e-06	-2.25228		LINC00473	3.34983	0.00080861	0.00841506	3.89435
GIMAP1	-6.03434	1.59614e-09	4.84185e-08	-2.80258		PRKCDBP	7.80482	5.95861e-15	3.06324e-13	1.34211		AIF1	-4.31533	1.59366e-05	0.000232324	-2.24827		SYNPO	7.14882	8.75284e-13	2.88871e-11	3.8844
EXOC3L1	-5.86282	4.55064e-09	1.30456e-07	-2.79788		MYC	7.07237	1.52311e-12	6.46293e-11	1.32562		TMEM185A	-9.21308	3.16903e-20	1.83666e-18	-2.24093		PDE4C	3.60493	0.000312242	0.00359591	3.87525
LMO2	-8.63039	6.11432e-18	4.0609e-16	-2.79683		FOS	17.3706	1.37689e-67	1.41935e-64	1.32178		PCDH18	-9.30069	1.39542e-20	8.33588e-19	-2.2023		COX4I2	5.20694	1.9198e-07	3.72906e-06	3.85762
NRG1	-4.79424	1.63291e-06	3.39042e-05	-2.79548		FMOD	5.04242	4.59692e-07	1.03593e-05	1.31879		MDFI	-11.7656	5.87017e-32	7.42837e-30	-2.19931		HP	3.47963	0.000502115	0.00549551	3.83976
PTPRB	-8.52521	1.52538e-17	9.88541e-16	-2.79221		SEPT4	6.91655	4.62788e-12	1.89239e-10	1.3173		COLEC11	-15.7979	3.21516e-56	3.81997e-53	-2.17873		SSTR2	6.96501	3.28387e-12	1.03582e-10	3.82676
THSD1	-3.47923	0.000502851	0.00639736	-2.7902		MYADM	8.28282	1.2029e-16	7.14589e-15	1.30823		MT1G	-14.9841	9.32166e-51	6.22978e-48	-2.16789		ADAP2	5.2567	1.46666e-07	2.89087e-06	3.76274
EFNB2	-8.43279	3.37531e-17	2.12307e-15	-2.78339		DKK1	4.39311	1.11742e-05	0.000200648	1.30231		PEG3	-11.7082	1.15707e-31	1.44708e-29	-2.16509		FABP4	3.88399	0.000102755	0.00130805	3.75817
STC1	-6.11637	9.5733e-10	3.03311e-08	-2.76442		ENPP2	3.98653	6.70467e-05	0.00103081	1.29294		NIP7	-4.1629	3.14228e-05	0.000434675	-2.16201		FOXC2	3.57638	0.000348385	0.00396095	3.70639
ACP5	-18.1164	2.36529e-73	3.61315e-70	-2.76167		HRC	4.19048	2.78364e-05	0.000466543	1.29251		SORD	-3.73811	0.000185408	0.00225548	-2.16189		MRVI1	8.0577	7.77445e-16	3.22843e-14	3.69904
FLT1	-13.4593	2.71481e-41	7.08037e-39	-2.75776		OLFML1	6.67912	2.4039e-11	8.84849e-10	1.28268		TMEM56	-8.24884	1.59936e-16	7.05237e-15	-2.14221		OLFML2A	4.45419	8.42098e-06	0.000128361	3.68351
SLC9A3R2	-15.76	5.86105e-56	2.91498e-53	-2.75514		SMIM3	3.45308	0.000554231	0.00697634	1.28222		CLEC11A	-15.5063	3.14379e-54	2.92318e-51	-2.13851		PDGFA	9.49885	2.12224e-21	1.35887e-19	3.66839
NENF	-15.6929	1.6927e-55	8.04445e-53	-2.75298		IFRD1	4.92244	8.54699e-07	1.86707e-05	1.27983		DDX49	-5.15844	2.49011e-07	4.73984e-06	-2.13616		SLC7A2	8.99126	2.44412e-19	1.31002e-17	3.66215
MYCT1	-13.8517	1.24209e-43	3.49519e-41	-2.75271		FKBP11	4.45623	8.34132e-06	0.000154048	1.23181		STMN1	-15.1825	4.62082e-52	3.52932e-49	-2.1308		SORBS2	6.38408	1.72426e-10	4.60363e-09	3.63261
UBE2M	-7.41708	1.19733e-13	5.53049e-12	-2.75239		PLAC9	11.3268	9.666e-30	1.27603e-27	1.2293		TMEM218	-3.60981	0.000306416	0.00353262	-2.12511		AP000769.1	6.07513	1.23887e-09	3.02447e-08	3.60858
TIE1	-11.8206	3.05328e-32	4.76623e-30	-2.74912		ABCA8	6.01132	1.84017e-09	5.53499e-08	1.22856		HIF3A	-8.06156	7.53256e-16	3.13407e-14	-2.11544		PDK4	9.17759	4.40831e-20	2.52751e-18	3.58595
SRM	-12.7372	3.67157e-37	8.17919e-35	-2.74892		GLT8D2	4.16342	3.13519e-05	0.000518155	1.22774		PGD	-7.55784	4.09825e-14	1.49821e-12	-2.10799		CBFA2T3	3.42143	0.000622926	0.00666095	3.58172
SNCG	-7.6264	2.41402e-14	1.16802e-12	-2.73855		MYLK	5.44892	5.06759e-08	1.30259e-06	1.22062		ANK3	-8.38006	5.29023e-17	2.4123e-15	-2.10194		CACNA1C	6.20981	5.3047e-10	1.34415e-08	3.57611
RMI2	-5.28996	1.22343e-07	2.96311e-06	-2.72373		G0S2	3.961	7.46362e-05	0.00113043	1.19958		ITGA9	-7.00033	2.55352e-12	8.13855e-11	-2.1009		GOLGA8B	4.02128	5.7883e-05	0.000768396	3.57116
FAM89B	-6.9072	4.94314e-12	2.01744e-10	-2.71427		TCF21	7.07362	1.50938e-12	6.41742e-11	1.18206		PUDP	-3.98303	6.80409e-05	0.000894359	-2.08412		KCNMB1	4.39134	1.12652e-05	0.000167887	3.54321
IL16	-4.34658	1.38275e-05	0.000244392	-2.70879		PLXDC2	5.00998	5.44353e-07	1.21392e-05	1.18095		SULT1C4	-4.3005	1.7041e-05	0.000246743	-2.07274		PLCG2	6.21013	5.29406e-10	1.34305e-08	3.52695
TMEM37	-7.8074	5.8379e-15	3.00842e-13	-2.70808		PTGIS	4.55318	5.284e-06	0.000100626	1.17435		HOXB5	-5.95433	2.61147e-09	6.07052e-08	-2.02692		MIRLET7BHG	3.52031	0.000431035	0.00478118	3.51735
PTPRE	-4.09562	4.2104e-05	0.000674485	-2.69832		HOPX	6.29918	2.99219e-10	9.98298e-09	1.16493		FAM212A	-4.3941	1.1123e-05	0.000165999	-2.02541		ENPP1	3.71753	0.00020118	0.00241982	3.51431
SHE	-6.9268	4.30468e-12	1.76698e-10	-2.69029		PTGIR	8.32774	8.23991e-17	4.99203e-15	1.15401		ITM2C	-16.4393	1.00015e-60	1.94448e-57	-1.97125		CXCL8	3.96513	7.33546e-05	0.000958315	3.4907
DUSP5	-9.64143	5.34405e-22	4.72264e-20	-2.68418		TGFBI	5.17571	2.27047e-07	5.31251e-06	1.14692		ABCA8	-6.68081	2.37618e-11	6.8951e-10	-1.9686		INMT	4.9106	9.07966e-07	1.59162e-05	3.48335
H1FX	-16.9639	1.52044e-64	1.30065e-61	-2.67622		C1S	6.15884	7.32776e-10	2.35656e-08	1.13763		APOA1	-13.7447	5.47952e-43	1.65049e-40	-1.95982		HOXB-AS1	8.37059	5.73285e-17	2.59752e-15	3.48146
STAB2	-14.3336	1.35031e-46	4.37541e-44	-2.67088		SOCS3	11.6666	1.88893e-31	2.78598e-29	1.13761		PTPRN2	-4.75676	1.96727e-06	3.28688e-05	-1.95796		PLN	3.75759	0.000171559	0.00209535	3.4678
CRHBP	-18.9637	3.40516e-80	6.06856e-77	-2.66229		IGFBP6	4.72672	2.28171e-06	4.6473e-05	1.12447		LRRN3	-6.04651	1.4802e-09	3.5769e-08	-1.9401		GDF15	3.53104	0.000413931	0.00461059	3.4543
TFPI2	-13.3852	7.38447e-41	1.85793e-38	-2.65678		PPP1R15A	11.7512	6.95867e-32	1.05545e-29	1.12179		ITGA4	-3.48081	0.000499903	0.00547411	-1.93933		KCNK17	4.9147	8.89168e-07	1.55995e-05	3.44502
OIT3	-17.9363	6.1394e-72	8.20607e-69	-2.65617		ANTXR1	3.81306	0.000137257	0.00198336	1.11117		TSHZ2	-9.05773	1.33188e-19	7.34111e-18	-1.93344		LGI4	6.59447	4.26782e-11	1.19936e-09	3.41151
TSR3	-8.52632	1.51075e-17	9.8203e-16	-2.65543		AGTR1	6.58209	4.63875e-11	1.66171e-09	1.1046		IGF2BP2	-10.2418	1.28793e-24	1.00159e-22	-1.92481		SPP1	4.07435	4.61434e-05	0.000620253	3.39082
CD93	-9.7005	3.00011e-22	2.68453e-20	-2.65404		CNTN4	4.33668	1.44652e-05	0.000255031	1.09969		KCNH2	-3.3619	0.000774095	0.00812306	-1.92447		CDKN2C	3.5849	0.000337212	0.00385236	3.35621
TMEM255B	-4.87501	1.08801e-06	2.32914e-05	-2.64149		SLITRK6	5.40735	6.39637e-08	1.60932e-06	1.09779		PROM1	-4.40341	1.06563e-05	0.00015959	-1.91652		PLXDC1	5.03874	4.68601e-07	8.58004e-06	3.34538
GDPD5	-4.29036	1.78381e-05	0.000308645	-2.63849		GUCY1B3	5.2901	1.22249e-07	2.96311e-06	1.09482		OLFML1	-7.29722	2.93769e-13	1.00521e-11	-1.91583		B3GNT2	6.89617	5.34243e-12	1.65106e-10	3.3388
LYVE1	-15.6717	2.36103e-55	1.09767e-52	-2.63731		NCALD	4.68201	2.8407e-06	5.67239e-05	1.09327		PELO	-12.713	5.00952e-37	8.6398e-35	-1.91277		SIK1	3.69924	0.000216249	0.00258219	3.32182
AFAP1L1	-6.65045	2.92204e-11	1.07005e-09	-2.63397		HNRNPA1L2	4.466	7.96971e-06	0.000147695	1.07432		TSPAN6	-7.29013	3.09666e-13	1.05791e-11	-1.9067		C3	4.94333	7.68001e-07	1.36077e-05	3.31649
PCAT19	-11.6932	1.38065e-31	2.0648e-29	-2.63057		LITAF	8.43397	3.34127e-17	2.10786e-15	1.0641		CETP	-3.98784	6.66763e-05	0.000876962	-1.90185		MAP3K7CL	5.28169	1.27995e-07	2.55583e-06	3.31105
RNASE1	-10.0488	9.30215e-24	9.20999e-22	-2.62892		VASN	5.90879	3.44633e-09	1.00825e-07	1.05773		PF4	-4.59369	4.35485e-06	6.92437e-05	-1.89598		ADCY3	9.53047	1.56574e-21	1.02088e-19	3.30236
GPR182	-11.6495	2.30869e-31	3.38176e-29	-2.62844		LRP1	5.19036	2.09892e-07	4.92187e-06	1.04632		CCDC68	-4.77679	1.78118e-06	3.00413e-05	-1.88987		GAS6	8.49108	2.04718e-17	9.60111e-16	3.28228
SAP30	-3.89439	9.84465e-05	0.00145499	-2.62702		FAM110B	3.53831	0.000402694	0.00521308	1.04511		SMIM1	-4.11661	3.84478e-05	0.000525061	-1.87958		FRY	4.87867	1.06805e-06	1.85853e-05	3.25372
CTNNBIP1	-6.42536	1.31556e-10	4.52325e-09	-2.61443		C16orf45	3.73766	0.000185741	0.00260818	1.04319		PJA1	-4.41808	9.95832e-06	0.000149872	-1.87875		FSTL3	6.47477	9.49583e-11	2.61361e-09	3.2259
CLEC1B	-17.3699	1.39373e-67	1.41935e-64	-2.59962		AC240274.1	-221.703	0	0	1.04154		NR2F1-AS1	-5.39327	6.91855e-08	1.41724e-06	-1.87467		KCNC4	3.68678	0.000227112	0.00268938	3.21632
BEX1	-14.5828	3.61162e-48	1.2873e-45	-2.59826		CCBE1	8.76306	1.90028e-18	1.29838e-16	1.04013		ADAMTS7	-3.39099	0.0006964	0.00737652	-1.86786		APOD	3.64467	0.000267737	0.00312204	3.20528
PIM3	-11.7745	5.28476e-32	8.07284e-30	-2.59509		ADAMTS2	4.31268	1.61285e-05	0.0002818	1.03812		DUSP6	-8.03459	9.38895e-16	3.86138e-14	-1.86324		HLA-F	3.91877	8.90028e-05	0.00114457	3.1965
NPR1	-7.72698	1.10129e-14	5.50283e-13	-2.59281		TCEAL7	4.49976	6.80318e-06	0.000127402	1.03707		PYCR1	-6.3419	2.26953e-10	5.99213e-09	-1.86103		PERP	3.31127	0.000928734	0.00953793	3.18033
HPCAL1	-7.86313	3.74644e-15	1.95418e-13	-2.58573		QSOX1	7.10501	1.20312e-12	5.16664e-11	1.03511		MARCKSL1	-16.0089	1.10815e-57	1.57993e-54	-1.86011		IFI27	4.21132	2.53884e-05	0.000356504	3.15064
PECAM1	-7.44198	9.91888e-14	4.60141e-12	-2.58073		SYNGR1	5.0858	3.66079e-07	8.33756e-06	1.02612		RBP1	-17.0255	5.31017e-65	1.13563e-61	-1.84557		RASSF4	3.40621	0.000658711	0.00701903	3.10809
SLC7A8	-8.10454	5.29456e-16	2.98759e-14	-2.57477		TMEM56	6.16924	6.86201e-10	2.21344e-08	1.02551		APLNR	-7.28642	3.18301e-13	1.08051e-11	-1.83907		CEBPB	13.4257	4.27304e-41	1.0751e-38	3.08988
PLVAP	-14.7491	3.11989e-49	1.17056e-46	-2.57446		HGF	10.4857	1.00512e-25	1.08017e-23	1.0232		DONSON	-8.07528	6.73204e-16	2.81194e-14	-1.836		ITGA3	4.82993	1.36578e-06	2.3423e-05	3.07701
FAM198B	-5.88256	4.03963e-09	1.16588e-07	-2.56565		JUNB	15.6976	1.57079e-55	7.63477e-53	1.02072		UBE2L6	-8.37335	5.60011e-17	2.54817e-15	-1.8304		MTRNR2L12	12.186	3.69174e-34	5.44493e-32	3.01801
CRACR2B	-5.80646	6.38059e-09	1.80735e-07	-2.56026		POSTN	10.5172	7.19693e-26	7.81287e-24	1.01973		NREP	-11.0293	2.75879e-28	2.71887e-26	-1.81577		MRGPRF	8.28409	1.19015e-16	5.2916e-15	2.99736
CRNDE	-3.9315	8.44187e-05	0.00126074	-2.5558		ICAM1	4.07037	4.69385e-05	0.000745785	1.01221		PTTG1	-5.01446	5.31839e-07	9.65528e-06	-1.81044		CRISPLD2	15.9572	2.53812e-57	3.39251e-54	2.96091
FAM107B	-9.06877	1.20365e-19	9.03202e-18	-2.55027		ZFP36	12.2415	1.86503e-34	3.3238e-32	1.0102		APOA2	-15.0326	4.4875e-51	3.19899e-48	-1.80966		RASD1	6.37596	1.81818e-10	4.84833e-09	2.95688
CD40	-8.64678	5.29724e-18	3.55131e-16	-2.54995		LINC00152	4.65844	3.18618e-06	6.32093e-05	1.002		OLFML3	-13.9024	6.12392e-44	2.18277e-41	-1.80464		RNF152	5.98792	2.12545e-09	5.00053e-08	2.93614
MESDC1	-7.89075	3.00367e-15	1.58218e-13	-2.54985								HMBS	-5.06043	4.18317e-07	7.71219e-06	-1.79667		DOCK5	3.63292	0.000280233	0.00325356	2.92657
PPP1R14B	-9.39674	5.62795e-21	4.64708e-19	-2.54737								AC104389.1	-7.70151	1.34466e-14	5.08074e-13	-1.79102		C4orf32	4.71055	2.47051e-06	4.07044e-05	2.91998
GIMAP7	-4.33117	1.48321e-05	0.000261069	-2.54696								SUCLG1	-10.7674	4.90739e-27	4.48502e-25	-1.79095		CD9	8.15674	3.44189e-16	1.47216e-14	2.91559
VSNL1	-4.01771	5.87669e-05	0.000916027	-2.53888								CNKSR3	-3.30536	0.000948557	0.00971079	-1.76741		ADAMTS4	10.1519	3.24895e-24	2.45519e-22	2.90172
DAB2	-16.8105	2.04545e-63	1.45814e-60	-2.53231								CYBA	-15.6856	1.89649e-55	1.93134e-52	-1.75514		RP11-219A15.1	3.55036	0.000384707	0.00432109	2.90036
PDE4B	-9.18986	3.93353e-20	3.07016e-18	-2.53113								PAG1	-7.55839	4.0809e-14	1.49442e-12	-1.75251		FAM129A	7.21033	5.58187e-13	1.87106e-11	2.8981
SOX17	-4.32887	1.49879e-05	0.000263162	-2.52899								LIMD2	-6.63815	3.17635e-11	9.09364e-10	-1.74714		SLIT3	10.2612	1.05371e-24	8.28478e-23	2.87768
ST6GAL1	-6.61215	3.78767e-11	1.37527e-09	-2.52667								ITM2A	-3.54421	0.000393795	0.00441158	-1.74253		PDPN	3.36923	0.000753788	0.00794114	2.85532
CHCHD10	-13.9569	2.85589e-44	8.14348e-42	-2.50684								SNAI2	-7.0042	2.48404e-12	7.92892e-11	-1.73984		TPPP3	9.39484	5.73054e-21	3.5318e-19	2.83879
CTC-526N19.1	-4.04805	5.16461e-05	0.000813332	-2.46991								KCNJ8	-8.23007	1.87097e-16	8.18251e-15	-1.73787		NOTCH3	12.9008	4.45437e-38	8.45084e-36	2.82682
CFP	-6.12976	8.80125e-10	2.79678e-08	-2.4672								LIFR	-9.83154	8.23523e-23	5.69964e-21	-1.73572		EBF1	8.45387	2.81816e-17	1.31305e-15	2.80818
ANKRD37	-11.8506	2.13735e-32	3.36098e-30	-2.46344								CCL2	-8.40229	4.37841e-17	2.01803e-15	-1.72463		ECHDC2	5.19803	2.01413e-07	3.90164e-06	2.7954
B3GALT6	-3.74638	0.000179406	0.00252586	-2.45787								ING4	-4.09043	4.30565e-05	0.000582789	-1.723		AOC3	6.05281	1.42336e-09	3.45517e-08	2.79348
FAM26F	-6.75145	1.46379e-11	5.55045e-10	-2.45102								IGFBP3	-11.9146	9.93835e-33	1.32013e-30	-1.7154		CCDC144A	4.50206	6.7299e-06	0.000104143	2.78392
CCL23	-6.87163	6.34739e-12	2.52784e-10	-2.44494								MRPL45	-5.08172	3.74036e-07	6.93767e-06	-1.71204		EFEMP1	4.17883	2.93011e-05	0.0004077	2.7718
ZNF414	-4.18225	2.88638e-05	0.000481124	-2.4444								CTSC	-13.1739	1.24061e-39	2.73523e-37	-1.7117		TTLL7	4.83159	1.35446e-06	2.32476e-05	2.71815
EFNA1	-8.88052	6.65511e-19	4.72844e-17	-2.43912								PLOD1	-9.99398	1.6195e-23	1.17405e-21	-1.70612		SERPINE1	3.43357	0.000595679	0.00640804	2.71766
PCDH12	-5.47396	4.40081e-08	1.13804e-06	-2.43816								TMEM173	-9.52582	1.63749e-21	1.06119e-19	-1.70573		PLA2G5	5.61044	2.01813e-08	4.29024e-07	2.7085
DLL4	-4.55549	5.22646e-06	9.96195e-05	-2.43449								PRSS35	-4.48928	7.14636e-06	0.00011003	-1.6933		CD44	9.36566	7.55745e-21	4.63105e-19	2.70645
ROBO4	-6.43262	1.25426e-10	4.31943e-09	-2.42392								LOXL2	-6.43542	1.23134e-10	3.33756e-09	-1.69115		B3GALNT2	5.23793	1.62388e-07	3.17734e-06	2.69124
CPNE2	-8.42574	3.58473e-17	2.24161e-15	-2.41836								NIPSNAP1	-3.47639	0.000508208	0.00555651	-1.68549		FBXO32	5.05317	4.3453e-07	7.97671e-06	2.69043
FAM167B	-6.81164	9.64916e-12	3.73159e-10	-2.40229								TMEM222	-3.54302	0.000395566	0.00442446	-1.68368		MGLL	5.78084	7.43264e-09	1.6575e-07	2.68436
CPM	-4.04352	5.26555e-05	0.00082558	-2.39471								EGFL7	-10.6082	2.73022e-26	2.34492e-24	-1.67101		MAP3K8	4.70692	2.51486e-06	4.13395e-05	2.68035
LRIG3	-4.93646	7.95517e-07	1.7503e-05	-2.38329								ERI3	-6.10155	1.05047e-09	2.60618e-08	-1.66433		A1BG	4.8927	9.94603e-07	1.73637e-05	2.67619
FOXO1	-3.62801	0.000285613	0.00385857	-2.37643								FCGRT	-15.3999	1.64004e-53	1.46141e-50	-1.66222		PARM1	3.96994	7.18894e-05	0.00094205	2.67439
ST3GAL6	-3.91204	9.15212e-05	0.00136016	-2.36235								COL6A3	-12.1337	7.00109e-34	1.01166e-31	-1.65311		F3	3.90938	9.25317e-05	0.00118709	2.66928
NRN1	-5.33244	9.69025e-08	2.37656e-06	-2.35708								CNPY3	-8.69319	3.52405e-18	1.72461e-16	-1.65295		SIPA1L2	4.44418	8.82288e-06	0.000133915	2.63879
ERG	-221.703	0	0	-2.35466								RPUSD3	-3.85001	0.000118115	0.00148939	-1.64715		CNN1	6.5097	7.53012e-11	2.0833e-09	2.63041
DUSP9	-3.98137	6.85197e-05	0.00104894	-2.33487								ALB	-14.5048	1.12987e-47	6.19575e-45	-1.64609		CCDC102B	7.52314	5.34755e-14	1.92854e-12	2.61482
TAF10	-4.41585	1.00616e-05	0.000181738	-2.33428								TMEM39B	-3.97846	6.93628e-05	0.000910616	-1.64512		FADS3	7.52637	5.21685e-14	1.88459e-12	2.61118
MYBL2	-4.01415	5.96601e-05	0.000927921	-2.31868								MEST	-12.8447	9.20653e-38	1.66857e-35	-1.64301		PLEKHH3	5.90291	3.57141e-09	8.16005e-08	2.60865
TM4SF1	-16.5327	2.13536e-61	1.42709e-58	-2.31423								GEMIN7	-3.30756	0.000941111	0.00964379	-1.63996		ASAP2	3.44824	0.00056425	0.00610063	2.60719
ACSM3	-6.89011	5.5749e-12	2.24953e-10	-2.31363								GPC6	-7.53915	4.73048e-14	1.71759e-12	-1.6347		IER5	6.81747	9.26577e-12	2.81075e-10	2.59912
RAP2B	-7.07544	1.48977e-12	6.34667e-11	-2.31353								GSS	-3.34455	0.00082417	0.00855201	-1.63441		LGALS3	8.94087	3.86112e-19	2.04391e-17	2.58278
CDT1	-4.30215	1.69148e-05	0.000294097	-2.30461								IL11RA	-5.4148	6.13569e-08	1.25929e-06	-1.63253		MICAL1	3.78542	0.000153447	0.0018936	2.57671
FGF23	-14.4099	4.48162e-47	1.49756e-44	-2.30204								NCALD	-5.12146	3.03177e-07	5.70753e-06	-1.63084		RP11-1000B6.3	3.96655	7.29193e-05	0.000953794	2.5667
FLT4	-4.47437	7.66384e-06	0.000142397	-2.30117								CENPW	-4.4396	9.01247e-06	0.000136505	-1.62886		C9orf3	9.1522	5.57843e-20	3.15609e-18	2.56242
CD14	-12.1732	4.31996e-34	7.51111e-32	-2.30091								PLEKHJ1	-8.30988	9.58023e-17	4.2773e-15	-1.62612		GPRC5A	4.40901	1.03845e-05	0.000155848	2.54453
CLEC14A	-11.4967	1.37129e-30	1.90431e-28	-2.29651								PRAF2	-6.93701	4.00474e-12	1.25466e-10	-1.62147		PMEPA1	5.35747	8.43937e-08	1.71726e-06	2.54373
VAMP8	-13.9987	1.58792e-44	4.71656e-42	-2.29611								MEX3A	-3.42395	0.000617171	0.00661263	-1.61131		PTP4A3	10.1586	3.03319e-24	2.30846e-22	2.53972
HOXB4	-10.7547	5.6307e-27	6.50909e-25	-2.2903								EBP	-4.84255	1.28182e-06	2.20185e-05	-1.6106		PLP2	6.65471	2.83852e-11	8.1702e-10	2.53768
TSPAN18	-6.68567	2.29868e-11	8.49044e-10	-2.28687								BMP4	-7.65325	1.95959e-14	7.36518e-13	-1.61045		AC140912.1	4.75179	2.01624e-06	3.3582e-05	2.5365
AVPI1	-3.76396	0.000167247	0.00236557	-2.27055								NEO1	-4.39765	1.09428e-05	0.000163538	-1.60306		FOSL2	9.14101	6.18744e-20	3.48223e-18	2.51693
FCN3	-17.6087	2.11256e-69	2.50995e-66	-2.26611								CD320	-4.87055	1.11291e-06	1.93187e-05	-1.59782		MEF2D	6.80864	9.85269e-12	2.96357e-10	2.50679
NRP2	-12.6098	1.86454e-36	3.72663e-34	-2.26315								RERG	-6.24144	4.33573e-10	1.1118e-08	-1.59656		ENPEP	7.73534	1.03127e-14	3.9454e-13	2.50647
SDPR	-16.1466	1.2003e-58	7.13046e-56	-2.25968								EFNB1	-6.0581	1.3774e-09	3.3474e-08	-1.59475		SNCG	4.33741	1.44173e-05	0.000211473	2.48803
PDE2A	-4.99729	5.81426e-07	1.29525e-05	-2.25398								PIGS	-5.05357	4.33634e-07	7.96709e-06	-1.58014		KIAA0040	5.70317	1.17598e-08	2.57653e-07	2.47737
S100A16	-17.9601	4.00087e-72	5.70417e-69	-2.25196								APOH	-3.60477	0.000312432	0.00359616	-1.5784		BCL9L	3.94842	7.86696e-05	0.001024	2.45474
AMHR2	-3.34692	0.000817159	0.00987332	-2.25076								OXA1L	-9.54419	1.37175e-21	8.97136e-20	-1.5742		C11orf96	13.8896	7.32819e-44	2.52775e-41	2.42137
LYSMD2	-4.45484	8.39574e-06	0.000154786	-2.2491								NUDT16L1	-4.41319	1.0186e-05	0.000152976	-1.56728		RP11-394O4.5	4.25422	2.09783e-05	0.000298696	2.41962
SMAD6	-8.04183	8.85039e-16	4.87821e-14	-2.23992								H2AFY2	-4.30981	1.63396e-05	0.000237551	-1.56672		SETBP1	5.07344	3.90691e-07	7.21529e-06	2.41875
FOSL2	-8.00612	1.18383e-15	6.44208e-14	-2.23587								PYCARD	-4.4165	1.00312e-05	0.000150863	-1.56222		SDC4	3.31119	0.000928996	0.00953793	2.41425
IPO11	-6.18619	6.16369e-10	1.9942e-08	-2.23556								PIGU	-3.77092	0.00016265	0.00199451	-1.55745		JAG1	9.1746	4.53265e-20	2.58494e-18	2.40642
ICAM2	-11.4706	1.85439e-30	2.55859e-28	-2.22617								POLR2G	-11.2347	2.75493e-29	2.97561e-27	-1.55239		GPR20	4.46255	8.09898e-06	0.000123718	2.39759
MAP2K2	-8.31637	9.06966e-17	5.46377e-15	-2.21794								FGFR2	-3.46969	0.00052106	0.0056825	-1.5502		POLD4	4.25832	2.05972e-05	0.00029425	2.38904
STAB1	-8.5702	1.0331e-17	6.76882e-16	-2.214								SUPT4H1	-10.5425	5.50215e-26	4.61447e-24	-1.54705		AMFR	5.1713	2.32474e-07	4.46292e-06	2.38731
C2orf88	-8.49145	2.04081e-17	1.3146e-15	-2.21362								TLN2	-3.39454	0.000687437	0.00728881	-1.54582		SPARCL1	12.1996	3.12258e-34	4.63747e-32	2.37042
TEK	-12.1084	9.52924e-34	1.63034e-31	-2.21357								CNTN4	-4.616	3.91203e-06	6.28571e-05	-1.53938		C2CD2	3.87019	0.000108749	0.00137942	2.36832
CYYR1	-7.41924	1.17795e-13	5.45273e-12	-2.20693								F2R	-4.25232	2.11564e-05	0.000301032	-1.53827		TNFAIP2	4.27756	1.88955e-05	0.000271573	2.36283
SH2B3	-4.85988	1.17458e-06	2.49698e-05	-2.20677								FSCN1	-9.74267	1.9828e-22	1.3419e-20	-1.53293		CRYAB	11.2076	3.74401e-29	3.94431e-27	2.36096
SIPA1	-6.24931	4.12267e-10	1.36694e-08	-2.20589								ZNF22	-9.06972	1.19323e-19	6.59388e-18	-1.52212		ADAMTS10	6.07978	1.20345e-09	2.94811e-08	2.35984
CBX2	-3.45231	0.00055581	0.00699209	-2.18545								NPM3	-6.47256	9.63568e-11	2.6453e-09	-1.52174		LZTS1	3.69159	0.000222859	0.00264341	2.35965
DUSP1	-19.4575	2.51734e-84	5.38359e-81	-2.18087								AMBP	-5.64829	1.62052e-08	3.49007e-07	-1.51877		CHRD	4.78491	1.71065e-06	2.89659e-05	2.35146
PTMS	-18.9676	3.15718e-80	6.06856e-77	-2.16673								TTR	-7.19116	6.42418e-13	2.13999e-11	-1.51664		TRIB1	3.56211	0.00036789	0.00414744	2.3495
RALGAPA2	-3.97676	6.98592e-05	0.00106639	-2.16591								TXNDC12	-8.24458	1.65736e-16	7.29305e-15	-1.51322		CARMN	9.33207	1.03823e-20	6.30781e-19	2.33854
TMCC3	-3.57933	0.000344482	0.00455564	-2.16153								ILF2	-11.216	3.40355e-29	3.60338e-27	-1.51289		YBX3	13.2064	8.05412e-40	1.81311e-37	2.31948
HPGD	-5.02581	5.013e-07	1.12142e-05	-2.16151								CKS2	-7.38798	1.49071e-13	5.23487e-12	-1.51234		DMPK	5.46637	4.5934e-08	9.55588e-07	2.31935
FCER1G	-8.49668	1.95094e-17	1.26051e-15	-2.15094								IGF2	-13.6681	1.57541e-42	4.42802e-40	-1.50871		PURA	6.94861	3.68914e-12	1.15853e-10	2.31719
SCARF1	-6.07933	1.20687e-09	3.75146e-08	-2.14643								PLAT	-7.64876	2.02931e-14	7.61382e-13	-1.50758		ADGRF5	4.00298	6.25483e-05	0.000827247	2.31571
CHST7	-4.44807	8.66453e-06	0.000158783	-2.14295								PPBP	-3.84969	0.000118267	0.00149043	-1.50532		MT-ATP8	8.22732	1.91457e-16	8.35611e-15	2.31304
PSEN2	-3.96693	7.28044e-05	0.00110661	-2.14266								GPM6B	-3.42593	0.000612709	0.00657471	-1.49957		TIMP3	13.3272	1.60886e-40	3.95484e-38	2.30055
MLLT4	-9.05022	1.42682e-19	1.05951e-17	-2.14231								HLX	-5.13361	2.84245e-07	5.37001e-06	-1.49611		BCL6	3.71106	0.00020639	0.00247413	2.29895
MARCH2	-3.98214	6.82988e-05	0.0010463	-2.13946								TMEM261	-9.24194	2.42069e-20	1.41445e-18	-1.49184		C10orf54	5.10459	3.31519e-07	6.20286e-06	2.27262
BAMBI	-6.90287	5.09605e-12	2.07589e-10	-2.13615								RAMP2	-8.61165	7.20145e-18	3.41486e-16	-1.48394		FRZB	8.4183	3.81983e-17	1.77204e-15	2.2713
SNRK	-9.08949	9.95058e-20	7.57307e-18	-2.13574								TUSC3	-9.05158	1.40909e-19	7.72688e-18	-1.48291		TNFRSF12A	5.90512	3.5239e-09	8.06783e-08	2.26946
MS4A6A	-10.4389	1.64734e-25	1.75273e-23	-2.12924								OSTC	-13.7431	5.60023e-43	1.66342e-40	-1.4812		TBX2	8.12346	4.53066e-16	1.9111e-14	2.23124
NOSTRIN	-8.02991	9.75471e-16	5.34908e-14	-2.12767								GLT8D2	-4.07679	4.56611e-05	0.000614157	-1.47313		TAGLN	14.4956	1.29093e-47	6.90197e-45	2.22143
IGDCC3	-8.37531	5.50779e-17	3.40432e-15	-2.12718								DHRS3	-4.52776	5.96113e-06	9.29866e-05	-1.47187		NDUFA4L2	9.83895	7.65057e-23	5.31218e-21	2.18585
ARMC10	-4.75937	1.94201e-06	3.98961e-05	-2.12239								IFITM10	-3.90836	9.29252e-05	0.00119071	-1.46869		ZFHX3	9.16789	4.82346e-20	2.74347e-18	2.18437
BASP1	-10.8503	1.98675e-27	2.38701e-25	-2.12177								ADAMTS12	-4.50056	6.77752e-06	0.000104769	-1.46555		LIMS2	4.2032	2.63171e-05	0.000368096	2.16838
FEZ1	-15.8962	6.73508e-57	3.42944e-54	-2.12097								ACAT1	-7.61603	2.61592e-14	9.76335e-13	-1.46503		ZBTB16	5.0613	4.16418e-07	7.6838e-06	2.16821
GTSE1	-4.13426	3.56098e-05	0.00058178	-2.11545								GRHPR	-11.1299	8.97553e-29	9.2284e-27	-1.46412		ACSS1	4.00354	6.24025e-05	0.000825829	2.15447
ALYREF	-3.70543	0.000211029	0.00292107	-2.10993								TMEM141	-11.4699	1.86869e-30	2.11449e-28	-1.45726		APOE	16.255	2.05706e-59	3.14231e-56	2.13813
C10orf11	-6.22064	4.95119e-10	1.61412e-08	-2.10703								FKBP7	-6.94963	3.66244e-12	1.15184e-10	-1.45616		ITGB5	5.42056	5.94135e-08	1.22292e-06	2.13498
TUBA4A	-3.67042	0.000242153	0.00332606	-2.09295								HOPX	-6.75628	1.41581e-11	4.20535e-10	-1.45524		SPECC1	3.96931	7.20799e-05	0.000943969	2.12318
MAF	-14.2768	3.05406e-46	9.74836e-44	-2.08554								SLC27A3	-5.78739	7.14885e-09	1.59588e-07	-1.45477		GLIPR1	3.77675	0.000158888	0.00195174	2.11247
PPM1F	-8.69693	3.40978e-18	2.30036e-16	-2.08168								MRPS9	-3.76161	0.000168823	0.00206429	-1.45059		MGP	12.8393	9.87696e-38	1.76923e-35	2.10659
RAD51AP1	-4.2301	2.33588e-05	0.000397416	-2.07792								BCAT1	-3.44304	0.000575221	0.00619732	-1.44838		ZBTB7A	4.98465	6.20747e-07	1.11839e-05	2.10594
LYN	-4.26128	2.03262e-05	0.000347478	-2.0761								SAE1	-6.0249	1.69214e-09	4.04788e-08	-1.44555		KLHL23	6.60677	3.92796e-11	1.10822e-09	2.10445
MCAM	-5.69298	1.24841e-08	3.42728e-07	-2.06288								ADGRL2	-4.53872	5.65956e-06	8.86057e-05	-1.44283		OSMR	5.10522	3.30415e-07	6.18762e-06	2.0942
GTPBP6	-5.40003	6.66308e-08	1.66858e-06	-2.05802								GPX7	-8.16218	3.29029e-16	1.41298e-14	-1.43821		MT1M	4.85391	1.21053e-06	2.08945e-05	2.08544
GRAP	-3.55791	0.000373815	0.00487463	-2.04547								EIF3M	-12.135	6.89402e-34	1.00296e-31	-1.4352		FAM89B	3.72116	0.000198312	0.00239204	2.08351
TOMM40	-8.91023	5.0927e-19	3.66709e-17	-2.04294								SMYD2	-3.70144	0.000214376	0.00256412	-1.43406		NENF	9.19415	3.77959e-20	2.17871e-18	2.08326
OPN3	-5.2751	1.32681e-07	3.20262e-06	-2.01979								EIF3F	-13.6481	2.07186e-42	5.60871e-40	-1.43251		DGKH	5.43617	5.44378e-08	1.12702e-06	2.08147
MFNG	-5.35992	8.32586e-08	2.07043e-06	-2.0186								TOMM22	-9.09566	9.40104e-20	5.23569e-18	-1.43215		PHLDB2	4.5004	6.78255e-06	0.000104769	2.07898
CXCL16	-5.35887	8.37421e-08	2.08003e-06	-2.01604								LDB2	-6.81518	9.41437e-12	2.84775e-10	-1.42958		SUN2	3.51204	0.00044469	0.00492243	2.06272
RAC1	-20.8435	1.74512e-96	5.33159e-93	-2.01325								MRPS35	-5.14788	2.6345e-07	4.99482e-06	-1.42746		BAMBI	3.69782	0.000217462	0.00259522	2.06264
HSPG2	-11.997	3.68518e-33	6.10939e-31	-2.0051								TIMM17B	-6.86723	6.54617e-12	2.01144e-10	-1.42277		IER5L	5.63977	1.70274e-08	3.6561e-07	2.06089
C1QA	-3.76758	0.000164836	0.00233456	-2.00497								ARMCX6	-7.13139	9.93597e-13	3.27412e-11	-1.42207		DGKD	4.17757	2.94641e-05	0.000409434	2.05983
RENBP	-4.37525	1.21293e-05	0.000216526	-1.9991								RECK	-3.50297	0.000460107	0.00507209	-1.41917		PPP1R12C	3.76839	0.000164303	0.00201363	2.05283
NOTCH4	-6.01732	1.77328e-09	5.34131e-08	-1.99849								GSTA4	-6.3102	2.7868e-10	7.26812e-09	-1.41873		SOD2	7.60665	2.81294e-14	1.04259e-12	2.05243
PBK	-4.74416	2.09372e-06	4.28481e-05	-1.97864								MDK	-14.3998	5.18698e-47	2.51336e-44	-1.41826		IDS	6.08215	1.18582e-09	2.9183e-08	2.03646
ABI3	-5.44634	5.14164e-08	1.31739e-06	-1.96648								MFAP4	-12.5743	2.92219e-36	4.8445e-34	-1.41816		SUSD6	3.72124	0.00019825	0.00239204	2.02072
DDIT4	-20.99	8.09471e-98	2.88522e-94	-1.96363								GMFG	-5.98697	2.13784e-09	5.02417e-08	-1.41642		WTIP	3.39154	0.000694998	0.00736533	2.01798
LAPTM5	-7.93142	2.16657e-15	1.15547e-13	-1.96069								PDIA6	-13.8081	2.27743e-43	7.16253e-41	-1.4158		GSN	11.9873	4.14341e-33	5.64401e-31	2.0135
PTOV1	-13.119	2.56345e-39	6.15978e-37	-1.94867								FXYD6	-11.5038	1.26218e-30	1.44347e-28	-1.41366		ARMC10	4.13578	3.53757e-05	0.000485275	2.01333
SPC25	-3.93854	8.19785e-05	0.00122945	-1.94778								PRMT1	-11.6387	2.61883e-31	3.1642e-29	-1.41188		APBB2	4.11409	3.88708e-05	0.00053016	2.00507
SIAH2	-3.71283	0.000204956	0.00284254	-1.94249								NTHL1	-5.15837	2.49115e-07	4.73984e-06	-1.41044		XRRA1	5.73188	9.93258e-09	2.19214e-07	1.99773
C1QB	-3.63017	0.000283231	0.00383365	-1.9362								SEMA5A	-7.44484	9.70629e-14	3.43673e-12	-1.40867		ANXA4	6.0756	1.23522e-09	3.01901e-08	1.99308
BACE2	-7.20148	5.95635e-13	2.62644e-11	-1.93589								PTGR1	-6.76054	1.37481e-11	4.08926e-10	-1.40274		MAFG	3.49855	0.000467794	0.00514622	1.9908
FAM50A	-7.99266	1.32059e-15	7.14988e-14	-1.93265								C19orf48	-4.5869	4.49866e-06	7.13183e-05	-1.39866		CHCHD10	7.50296	6.23951e-14	2.2389e-12	1.9784
CKAP2	-5.09284	3.5273e-07	8.04209e-06	-1.93126								SNRNP40	-4.82315	1.41306e-06	2.41951e-05	-1.39653		MTRNR2L8	7.72044	1.15932e-14	4.38819e-13	1.97773
FJX1	-6.4624	1.03056e-10	3.58365e-09	-1.92928								RAMP1	-8.33408	7.81003e-17	3.50893e-15	-1.39393		PALLD	7.17476	7.24336e-13	2.40165e-11	1.97311
FZD4	-6.06175	1.34647e-09	4.14922e-08	-1.92647								HMBOX1	-5.98232	2.19983e-09	5.15286e-08	-1.39343		NPTN	6.22882	4.69964e-10	1.2008e-08	1.97307
HSD17B14	-6.86193	6.79357e-12	2.67564e-10	-1.91582								C7orf49	-3.49145	0.0004804	0.00527946	-1.39155		PTPRF	4.16117	3.16625e-05	0.000437708	1.97151
SVIP	-7.38548	1.51904e-13	6.95638e-12	-1.91127								HMGA1	-8.63287	5.9834e-18	2.84358e-16	-1.39106		IMPA2	3.94463	7.99226e-05	0.00103841	1.96899
TOP2A	-8.47115	2.42984e-17	1.54656e-15	-1.90626								HGF	-10.4493	1.47634e-25	1.22376e-23	-1.38855		SIAH2	3.36883	0.000754867	0.00794859	1.95403
LMNB1	-4.88485	1.03508e-06	2.22252e-05	-1.90522								C15orf57	-3.35425	0.000795815	0.00830209	-1.38725		PLCE1	5.36536	8.07884e-08	1.64704e-06	1.94961
IER5L	-5.89644	3.71422e-09	1.07778e-07	-1.90499								SNRNP25	-3.97168	7.13677e-05	0.000936362	-1.38676		FBLIM1	8.84932	8.8053e-19	4.55957e-17	1.94827
PDCD7	-5.42312	5.85694e-08	1.47708e-06	-1.90158								TIMM13	-12.8676	6.8494e-38	1.27375e-35	-1.38598		CPEB4	4.44433	8.81641e-06	0.000133912	1.94365
IQGAP2	-6.21569	5.10991e-10	1.66333e-08	-1.89239								EFEMP2	-11.6159	3.42314e-31	4.08979e-29	-1.38533		AQP1	3.47087	0.00051877	0.00566042	1.91237
IGFBP4	-16.9667	1.4482e-64	1.29046e-61	-1.89165								FAM92A1	-5.08314	3.7125e-07	6.89198e-06	-1.38391		CEBPD	13.3176	1.83017e-40	4.44772e-38	1.91075
CLEC2B	-7.51787	5.56772e-14	2.62851e-12	-1.88397								MRPL48	-4.2744	1.9165e-05	0.000275261	-1.38247		RAP2A	4.23056	2.33111e-05	0.00033005	1.90675
CD34	-7.09832	1.26286e-12	5.4015e-11	-1.88301								EXTL2	-4.93994	7.81477e-07	1.38235e-05	-1.38062		REV3L	5.26332	1.41476e-07	2.7989e-06	1.90272
BHLHE40	-9.585	9.24599e-22	8.13723e-20	-1.87486								QPRT	-8.96059	3.22959e-19	1.71811e-17	-1.38029		GJC1	6.3911	1.64694e-10	4.41926e-09	1.90245
PINK1	-4.81705	1.45695e-06	3.05775e-05	-1.86741								KANK1	-6.8886	5.63453e-12	1.73882e-10	-1.37989		BHLHE40	7.48971	6.90275e-14	2.47273e-12	1.90019
MKI67	-5.65085	1.59656e-08	4.3551e-07	-1.8565								TMEM98	-10.0141	1.32178e-23	9.74748e-22	-1.37921		LAMB2	9.13856	6.32889e-20	3.55248e-18	1.89518
GCLM	-3.43885	0.000584196	0.00731477	-1.85587								COMMD8	-3.37025	0.00075099	0.00791556	-1.37347		NTRK3	3.7117	0.000205876	0.00247074	1.89153
ARHGAP29	-11.7169	1.04477e-31	1.57348e-29	-1.84999								APOC3	-6.67735	2.4331e-11	7.0507e-10	-1.37337		PLEKHA2	4.34261	1.40798e-05	0.000207092	1.8797
EXOSC6	-5.29833	1.16866e-07	2.84011e-06	-1.84075								BOD1	-6.03184	1.62104e-09	3.88649e-08	-1.37272		COL18A1	12.2967	9.43561e-35	1.44136e-32	1.87463
LIMCH1	-5.94011	2.84837e-09	8.42534e-08	-1.83995								CIAPIN1	-4.08381	4.43031e-05	0.00059777	-1.36466		VPS13D	4.13373	3.56929e-05	0.000488687	1.87103
TMEM44	-3.39553	0.000684953	0.00842346	-1.83182								MRPS18A	-5.16941	2.34841e-07	4.50431e-06	-1.36403		MVP	5.22918	1.70267e-07	3.32541e-06	1.87062
KIF1C	-4.09848	4.15873e-05	0.000667206	-1.83035								DCTPP1	-4.95713	7.15429e-07	1.27501e-05	-1.36401		IL32	5.53671	3.08205e-08	6.47474e-07	1.8687
SLC7A7	-6.43841	1.20735e-10	4.16459e-09	-1.82971								TMEM223	-4.60954	4.03569e-06	6.46981e-05	-1.36375		ENAH	6.50339	7.85291e-11	2.1698e-09	1.86645
TIMP3	-12.5076	6.78258e-36	1.30678e-33	-1.82924								PGRMC1	-9.30423	1.34961e-20	8.08478e-19	-1.35997		A2M	8.96114	3.21346e-19	1.71379e-17	1.85839
TP53I11	-6.86584	6.61023e-12	2.6179e-10	-1.81641								MRPL17	-6.21715	5.06271e-10	1.29048e-08	-1.3582		SAMHD1	3.31766	0.000907756	0.0093558	1.85769
VPS26B	-3.41688	0.000633441	0.00786688	-1.81181								XPNPEP1	-3.80427	0.000142223	0.00176425	-1.35699		LPGAT1	3.69395	0.000220795	0.00262329	1.8482
CRLS1	-5.61591	1.95536e-08	5.25342e-07	-1.80772								RPIA	-3.78945	0.000150984	0.00186752	-1.35581		PTRF	11.4692	1.88408e-30	2.12068e-28	1.84364
WWTR1	-10.6458	1.82478e-26	2.03254e-24	-1.80525								TMEM204	-6.46846	9.90076e-11	2.71111e-09	-1.35334		HIP1	5.75348	8.74236e-09	1.93545e-07	1.84061
ESAM	-11.0777	1.61023e-28	2.01382e-26	-1.80054								CNPY4	-5.90686	3.48701e-09	8.00141e-08	-1.3447		NEAT1	19.1018	2.44e-81	1.04364e-77	1.83809
OLFM1	-4.19697	2.70513e-05	0.00045481	-1.79656								C11orf31	-11.9333	7.93328e-33	1.06705e-30	-1.34395		TINAGL1	11.8125	3.363e-32	4.28101e-30	1.81983
NMRK1	-6.94528	3.77701e-12	1.55937e-10	-1.79265								C14orf1	-5.68149	1.33528e-08	2.91391e-07	-1.33974		GJA4	7.07738	1.4691e-12	4.78207e-11	1.81914
ABHD6	-3.37879	0.00072805	0.0088769	-1.79242								BLVRB	-10.0391	1.02624e-23	7.62055e-22	-1.33571		IGFBP4	12.3066	8.35153e-35	1.28493e-32	1.81687
FDX1	-9.15631	5.37023e-20	4.16115e-18	-1.79182								ST3GAL4	-4.81795	1.45041e-06	2.4795e-05	-1.3294		ADAMTS1	13.1804	1.13754e-39	2.53411e-37	1.81273
EXOC6	-3.53196	0.000412484	0.00533337	-1.79105								TMEM101	-5.75877	8.47313e-09	1.87779e-07	-1.32776		NGF	4.39458	1.10988e-05	0.000165754	1.7981
TRIOBP	-10.2344	1.38988e-24	1.43594e-22	-1.78896								RBM3	-12.2279	2.20475e-34	3.29726e-32	-1.32757		NBPF19	3.45352	0.000553312	0.00600057	1.79694
PIGX	-3.62348	0.000290668	0.00392192	-1.77891								APEX1	-10.156	3.11522e-24	2.36248e-22	-1.3215		ATP2B4	6.80919	9.81496e-12	2.95638e-10	1.79164
YWHAH	-14.0182	1.20618e-44	3.72143e-42	-1.77174								ITGAE	-3.85458	0.000115928	0.00146268	-1.32024		EGFL6	3.9317	8.43473e-05	0.00109126	1.79048
MID1	-6.28816	3.21246e-10	1.07012e-08	-1.77125								IDH3B	-6.81077	9.70795e-12	2.92827e-10	-1.31908		AKAP1	3.79717	0.000146355	0.00181447	1.78791
FAM101B	-5.12514	2.97317e-07	6.83702e-06	-1.76943								DPH5	-3.71682	0.000201746	0.00242526	-1.31734		APOL6	4.02475	5.70362e-05	0.000758096	1.77754
VASH1	-5.49077	4.00179e-08	1.0462e-06	-1.76789								FBXL12	-3.98217	6.82897e-05	0.000897079	-1.31664		ITPR1	3.42845	0.000607041	0.00652371	1.77666
DEAF1	-4.7035	2.55743e-06	5.15002e-05	-1.76091								IDH2	-9.4565	3.18413e-21	2.01467e-19	-1.30662		ERRFI1	3.98824	6.65656e-05	0.000876044	1.75531
ARHGAP28	-3.58672	0.000334865	0.00443981	-1.75813								PDHA1	-5.17832	2.23898e-07	4.31378e-06	-1.3061		MAGI1	4.72955	2.25015e-06	3.72459e-05	1.75064
HIST1H1C	-8.5718	1.01881e-17	6.70405e-16	-1.75754								APMAP	-6.19546	5.81138e-10	1.46732e-08	-1.30534		SYNPO2	7.90921	2.59018e-15	1.02581e-13	1.7408
AURKB	-5.68517	1.30684e-08	3.58309e-07	-1.74969								SVBP	-5.71208	1.11601e-08	2.45293e-07	-1.30124		NR4A1	12.904	4.2757e-38	8.31274e-36	1.74059
KIAA1462	-4.65558	3.23073e-06	6.39744e-05	-1.74316								C4orf27	-4.14713	3.36667e-05	0.000463616	-1.30086		CRIM1	6.96745	3.22733e-12	1.02251e-10	1.73977
ICA1	-3.76856	0.000164193	0.00232699	-1.73867								TAX1BP3	-8.93693	4.00135e-19	2.11291e-17	-1.29943		TNS1	8.12086	4.62888e-16	1.94869e-14	1.73613
CDK17	-4.20631	2.59569e-05	0.000437788	-1.73822								EDNRB	-8.64737	5.26979e-18	2.53258e-16	-1.29816		RC3H1	3.81641	0.000135405	0.00168555	1.73532
UBE2Q1	-4.27669	1.8969e-05	0.000326365	-1.73807								EHBP1	-4.61608	3.91055e-06	6.28571e-05	-1.29655		PPP1R12B	5.64474	1.6543e-08	3.55923e-07	1.72283
CCNA2	-4.63326	3.59956e-06	7.06888e-05	-1.73723								MCM7	-4.2942	1.75328e-05	0.000253349	-1.29536		RAB23	3.45337	0.000553636	0.00600104	1.72254
F2R	-12.4515	1.37171e-35	2.61923e-33	-1.73323								NIT2	-4.80115	1.57755e-06	2.68396e-05	-1.29483		INAFM1	4.93505	8.01309e-07	1.41276e-05	1.71978
IL33	-4.49104	7.08774e-06	0.000132383	-1.72965								MAP1LC3A	-11.0667	1.81942e-28	1.80977e-26	-1.29082		HSPB2	4.17639	2.96177e-05	0.000411301	1.71449
EPHB4	-5.61925	1.91784e-08	5.17866e-07	-1.72707								TMEM106C	-5.14039	2.74174e-07	5.19353e-06	-1.29		FLT1	3.89779	9.70736e-05	0.0012372	1.71348
NPDC1	-14.7536	2.91717e-49	1.11404e-46	-1.72451								ATP5A1	-12.5273	5.29038e-36	8.57122e-34	-1.28938		NDRG1	3.83305	0.000126563	0.00158378	1.71084
ANGPTL6	-10.7794	4.30648e-27	5.0327e-25	-1.72252								NME1	-8.72804	2.59118e-18	1.28872e-16	-1.28923		HEY2	4.21526	2.49489e-05	0.000350793	1.70786
CARD8	-5.97317	2.3269e-09	6.96961e-08	-1.72015								GALK1	-3.60122	0.000316728	0.00363583	-1.28917		LHFP	10.6268	2.23685e-26	1.95255e-24	1.7078
ASB9	-3.80183	0.000143631	0.0020574	-1.71834								SPATC1L	-3.44485	0.000571375	0.0061652	-1.28741		SMOC2	6.18506	6.2081e-10	1.56012e-08	1.70759
KLHL5	-4.19801	2.69266e-05	0.000453071	-1.71627								CXCL14	-8.93188	4.1882e-19	2.20071e-17	-1.28432		MKNK2	6.42619	1.3084e-10	3.52855e-09	1.70044
SH3BP2	-4.86616	1.1379e-06	2.42623e-05	-1.71522								RTCB	-5.59498	2.20642e-08	4.6812e-07	-1.2821		AAK1	8.96271	3.16781e-19	1.69367e-17	1.70039
EHD3	-10.4271	1.86499e-25	1.96476e-23	-1.70745								LY6E	-10.8405	2.21297e-27	2.07573e-25	-1.28206		PCSK7	8.77409	1.72285e-18	8.75176e-17	1.69453
INTS3	-7.99594	1.28591e-15	6.97983e-14	-1.69552								SNRPE	-12.9783	1.62412e-38	3.33975e-36	-1.28087		TOB1	6.67395	2.49001e-11	7.20587e-10	1.68378
ADAM15	-4.9018	9.49634e-07	2.05348e-05	-1.69292								MRPS23	-4.97731	6.44725e-07	1.16061e-05	-1.28083		PLEC	5.73842	9.55633e-09	2.11346e-07	1.67684
LRRC47	-4.87334	1.09727e-06	2.34428e-05	-1.69271								BDH2	-5.92113	3.19742e-09	7.3606e-08	-1.27878		PPP1R14B	4.15186	3.2978e-05	0.000454718	1.67491
PRCP	-16.437	1.03897e-60	6.5351e-58	-1.69161								PEX2	-4.08846	4.3424e-05	0.000586649	-1.27825		RUFY3	4.94159	7.74867e-07	1.3718e-05	1.66824
TMEM203	-5.32205	1.02607e-07	2.51069e-06	-1.691								MRPL37	-5.61454	1.97086e-08	4.20646e-07	-1.27588		CDH11	4.53723	5.6999e-06	8.9172e-05	1.65635
ANGPTL4	-13.1396	1.95176e-39	4.74322e-37	-1.68808								GDI2	-11.0946	1.33206e-28	1.33744e-26	-1.27284		CDK18	5.13108	2.88082e-07	5.43771e-06	1.65532
NT5E	-5.2493	1.52682e-07	3.64425e-06	-1.68556								IRF2	-4.7674	1.86616e-06	3.13262e-05	-1.27253		TBC1D2B	3.64585	0.000266508	0.00310941	1.65247
MGST2	-11.2571	2.13771e-29	2.77073e-27	-1.6848								FCN3	-4.50923	6.50626e-06	0.000100974	-1.27252		R3HDM2	4.3516	1.35147e-05	0.000199603	1.64978
BMPER	-5.9574	2.56275e-09	7.65461e-08	-1.68007								MYO6	-6.1614	7.21054e-10	1.80146e-08	-1.27092		PDLIM3	6.64628	3.00601e-11	8.61749e-10	1.64619
AURKA	-3.54633	0.000390632	0.00506613	-1.67742								ADSL	-5.41543	6.1141e-08	1.25606e-06	-1.26983		IGFBP5	11.4518	2.30193e-30	2.57744e-28	1.6407
MAN1C1	-4.80408	1.55467e-06	3.24056e-05	-1.67405								MAGED2	-12.8216	1.24062e-37	2.17474e-35	-1.26743		BRI3	4.31903	1.56713e-05	0.000228769	1.63973
PARP4	-3.69162	0.000222827	0.00307047	-1.67245								VBP1	-6.38598	1.70307e-10	4.55843e-09	-1.26559		CD55	3.42758	0.000608984	0.0065413	1.63339
DHCR24	-5.73922	9.5111e-09	2.65195e-07	-1.67184								ALKBH7	-9.9663	2.14056e-23	1.53617e-21	-1.26555		CSPG4	3.8284	0.000128979	0.00161024	1.63023
TGM2	-9.5421	1.39968e-21	1.19734e-19	-1.67153								DGCR6L	-5.35621	8.49849e-08	1.72765e-06	-1.26551		PTMS	10.9299	8.2935e-28	7.95358e-26	1.62991
RPP25	-6.78939	1.12608e-11	4.30812e-10	-1.66868								WDR18	-4.66773	3.04545e-06	4.96417e-05	-1.26486		SLCO3A1	5.34651	8.9665e-08	1.81417e-06	1.62803
MAP7D1	-6.2092	5.32534e-10	1.72819e-08	-1.66015								MRPS6	-9.60735	7.44382e-22	4.91338e-20	-1.26336		TSPYL2	6.16968	6.84292e-10	1.71562e-08	1.6178
AP1S2	-12.6238	1.56192e-36	3.18125e-34	-1.65309								FBL	-10.0959	5.76249e-24	4.32409e-22	-1.26129		C10orf10	7.79109	6.64335e-15	2.58318e-13	1.61116
CDC34	-6.874	6.2427e-12	2.49079e-10	-1.65042								CNRIP1	-5.77028	7.91407e-09	1.75753e-07	-1.2612		PKD1	4.64723	3.36425e-06	5.45472e-05	1.61092
THSD7A	-3.78139	0.000155953	0.00222348	-1.64857								PHGDH	-4.75116	2.02254e-06	3.36607e-05	-1.26013		PROCR	5.17138	2.32376e-07	4.46292e-06	1.60726
FGD5	-4.00543	6.19042e-05	0.000959335	-1.6479								GTF2B	-4.6063	4.09891e-06	6.54663e-05	-1.25972		MIR22HG	3.93533	8.30834e-05	0.00107787	1.60026
FAM102A	-4.6493	3.33062e-06	6.55882e-05	-1.64647								PRDX2	-12.9751	1.69412e-38	3.45053e-36	-1.2591		NEXN	6.04453	1.49841e-09	3.61274e-08	1.59325
PDCD2	-6.87051	6.39725e-12	2.54296e-10	-1.64311								BEX4	-7.30479	2.77695e-13	9.54787e-12	-1.25672		MBNL2	5.16113	2.4547e-07	4.68716e-06	1.59223
SRGAP1	-4.67999	2.86888e-06	5.7233e-05	-1.63842								KIAA0101	-5.11752	3.09582e-07	5.81785e-06	-1.25552		SOGA1	3.72092	0.000198497	0.00239293	1.58946
DGKZ	-7.52854	5.13114e-14	2.43854e-12	-1.63711								RBP4	-3.90449	9.44223e-05	0.00120845	-1.25306		MFGE8	10.9062	1.07699e-27	1.01465e-25	1.58773
F8	-3.4777	0.000505738	0.00642645	-1.63689								MRPS22	-3.70491	0.000211463	0.00253069	-1.25097		CTSZ	4.32045	1.55708e-05	0.000227613	1.57678
RRM2	-6.31132	2.76666e-10	9.27395e-09	-1.62498								PXMP2	-4.45293	8.47063e-06	0.000129026	-1.25089		FAT1	3.72928	0.000192028	0.00233071	1.57616
GSTA1	-4.30076	1.70216e-05	0.000295474	-1.62297								MFAP2	-6.28914	3.19223e-10	8.25503e-09	-1.24913		CYSTM1	5.5983	2.16469e-08	4.59722e-07	1.5565
TPX2	-4.58855	4.4634e-06	8.61501e-05	-1.62184								POLR3D	-3.69656	0.000218545	0.00260524	-1.24532		ARHGAP17	3.65523	0.000256946	0.00301264	1.55237
NUSAP1	-5.24392	1.57196e-07	3.74365e-06	-1.61931								GNAI3	-7.08842	1.35657e-12	4.42924e-11	-1.24531		MT-ND6	8.38447	5.09537e-17	2.32841e-15	1.54289
NOS3	-5.35127	8.73384e-08	2.15684e-06	-1.61653								COPS4	-5.29873	1.16613e-07	2.33948e-06	-1.24517		CBX6	7.07525	1.49184e-12	4.834e-11	1.53782
HMGA2	-6.16673	6.97182e-10	2.24547e-08	-1.60956								IMPDH2	-10.7147	8.68285e-27	7.73714e-25	-1.24283		SH3KBP1	4.05803	4.94894e-05	0.000662315	1.53747
HMOX1	-4.78364	1.72149e-06	3.55707e-05	-1.60653								TRAF4	-3.49918	0.000466689	0.00513934	-1.24263		MPRIP	7.30456	2.78184e-13	9.54933e-12	1.53048
GALE	-4.47785	7.53973e-06	0.000140457	-1.60411								C11orf74	-3.71469	0.000203452	0.00244439	-1.24137		ATP5EP2	4.48155	7.41013e-06	0.000113682	1.52006
ODC1	-5.12228	3.01863e-07	6.9341e-06	-1.60155								PSMB5	-11.6866	1.4925e-31	1.845e-29	-1.23883		NUDT4	6.62057	3.57817e-11	1.01732e-09	1.51954
PLEKHG1	-3.49172	0.000479924	0.00612755	-1.59688								POLR2C	-6.16676	6.97033e-10	1.74552e-08	-1.23646		INSR	5.27302	1.34197e-07	2.66475e-06	1.51635
UPP1	-6.51806	7.12222e-11	2.52179e-09	-1.59666								C6orf48	-13.5878	4.73186e-42	1.24933e-39	-1.23434		YPEL2	3.93375	8.36307e-05	0.0010833	1.51568
CITED2	-11.6747	1.71755e-31	2.55081e-29	-1.59188								FH	-4.25595	2.08162e-05	0.000296982	-1.23424		KLF4	4.29514	1.74582e-05	0.000252612	1.51148
LAMP1	-10.0511	9.08096e-24	9.03281e-22	-1.59179								CKS1B	-6.85792	6.98691e-12	2.14072e-10	-1.23322		RASL12	3.84322	0.000121428	0.00152309	1.50344
MSRA	-4.5769	4.71918e-06	9.07594e-05	-1.59092								CLNS1A	-8.6525	5.03834e-18	2.4268e-16	-1.23093		NET1	5.55548	2.76853e-08	5.82754e-07	1.50147
HIBCH	-11.9405	7.28039e-33	1.17953e-30	-1.58398								FADS2	-3.95883	7.53191e-05	0.000982179	-1.23045		FTX	3.30985	0.000933456	0.00957453	1.49928
FAM173A	-5.90781	3.46681e-09	1.01286e-07	-1.58035								SEC11A	-11.8297	2.74063e-32	3.50965e-30	-1.23038		ESYT2	3.78952	0.000150936	0.00186752	1.49921
SRSF9	-16.9325	2.59298e-64	2.13282e-61	-1.579								CACUL1	-5.25204	1.5042e-07	2.95398e-06	-1.22904		DUSP1	10.4092	2.25041e-25	1.82994e-23	1.49458
ELAVL1	-8.97538	2.82384e-19	2.07528e-17	-1.56252								PQBP1	-6.43321	1.24936e-10	3.38214e-09	-1.22832		RHOQ	4.16416	3.12496e-05	0.000432559	1.47834
SEMA6A	-6.06622	1.30959e-09	4.0531e-08	-1.55128								CFAP20	-5.9283	3.06081e-09	7.05371e-08	-1.22824		COX7A1	7.99801	1.26451e-15	5.14122e-14	1.47203
MXD4	-5.16315	2.42823e-07	5.66924e-06	-1.54909								PDZD11	-5.29242	1.20709e-07	2.41713e-06	-1.22657		ARHGAP29	6.87961	6.00176e-12	1.84948e-10	1.47023
PDK1	-3.35005	0.000807955	0.00976763	-1.54316								ECI2	-6.33243	2.41323e-10	6.34022e-09	-1.22642		TLE4	5.61273	1.99163e-08	4.24621e-07	1.46994
ABRACL	-11.1369	8.29753e-29	1.05626e-26	-1.54257								SNRPD1	-11.3228	1.01234e-29	1.11025e-27	-1.22588		CHD3	4.25816	2.06117e-05	0.000294261	1.458
DGKE	-4.28039	1.86567e-05	0.000321767	-1.5419								SEMA6D	-4.88986	1.00905e-06	1.76016e-05	-1.225		PIM3	4.22212	2.42013e-05	0.000341629	1.45347
CETP	-8.18343	2.75882e-16	1.58603e-14	-1.53765								SMARCA2	-4.26029	2.04164e-05	0.000292057	-1.22392		NHSL2	5.36859	7.93537e-08	1.61933e-06	1.45005
UBN1	-3.38193	0.000719782	0.0087811	-1.53716								CDK4	-9.39855	5.53227e-21	3.41946e-19	-1.22348		EFNA1	3.5364	0.000405619	0.00452271	1.42142
ARRB2	-4.54307	5.54407e-06	0.000105205	-1.53392								ESD	-11.7318	8.75974e-32	1.10197e-29	-1.22347		FOXS1	4.53904	5.6511e-06	8.85381e-05	1.41991
EBPL	-8.8944	5.87378e-19	4.20123e-17	-1.53374								NONO	-9.77318	1.46765e-22	9.99593e-21	-1.22307		ARHGAP10	4.47501	7.64079e-06	0.000117053	1.41738
PSIP1	-9.2246	2.84632e-20	2.26288e-18	-1.52867								RPA2	-4.33985	1.42578e-05	0.000209422	-1.22226		ARHGAP1	5.58347	2.35765e-08	4.9872e-07	1.41513
PROCR	-6.6893	2.24243e-11	8.29699e-10	-1.52657								TAF11	-5.9544	2.61021e-09	6.07052e-08	-1.22145		ATL3	4.70992	2.47817e-06	4.07991e-05	1.40288
CDK1	-6.11176	9.85365e-10	3.11271e-08	-1.52457								GAR1	-4.28852	1.79869e-05	0.00025956	-1.22068		LURAP1L	3.51156	0.000445482	0.00492865	1.4026
RAP2A	-3.6082	0.000308326	0.00412891	-1.52364								TMEM55A	-3.39833	0.000677995	0.00720298	-1.21884		MAP7D1	3.92295	8.74724e-05	0.0011276	1.39806
PURA	-3.57096	0.000355682	0.00467523	-1.52267								LRRFIP2	-4.22599	2.37897e-05	0.000336485	-1.21805		HIPK2	5.68038	1.34393e-08	2.92979e-07	1.39697
RAB4B	-3.45901	0.000542174	0.00685685	-1.51703								MEG3	-11.5645	6.23327e-31	7.24482e-29	-1.21789		NFATC4	3.85829	0.000114185	0.00144409	1.39467
SMAD7	-3.69902	0.000216436	0.00299011	-1.50773								MAGED1	-8.36476	6.0238e-17	2.71783e-15	-1.21582		FILIP1L	6.53706	6.27389e-11	1.74478e-09	1.39373
THAP11	-4.4261	9.59527e-06	0.000174494	-1.50718								KRT18	-11.9212	9.17893e-33	1.22688e-30	-1.21518		TP53I11	3.63875	0.00027396	0.00318939	1.39006
SNN	-3.62934	0.000284151	0.00384367	-1.50153								BRK1	-13.0002	1.22089e-38	2.53495e-36	-1.21367		HEYL	4.40317	1.06679e-05	0.000159653	1.38543
TMEM88	-11.5846	4.93208e-31	7.07902e-29	-1.49979								COMMD9	-3.63702	0.000275811	0.0032057	-1.2117		PRKG1	3.55446	0.000378758	0.00425874	1.38028
A2M	-8.78775	1.52589e-18	1.05607e-16	-1.49784								MGMT	-8.00376	1.20675e-15	4.9251e-14	-1.20966		PDE3A	3.33816	0.000843352	0.0087341	1.37728
STIM2	-4.81642	1.46154e-06	3.06437e-05	-1.49737								SSR3	-10.472	1.16168e-25	9.66681e-24	-1.20889		JUND	12.627	1.4985e-36	2.5434e-34	1.37687
EML1	-3.95103	7.78166e-05	0.00117279	-1.49735								MPST	-7.54751	4.43666e-14	1.61835e-12	-1.20673		MYO9B	4.18143	2.89677e-05	0.000403323	1.37246
C8orf58	-6.22246	4.89428e-10	1.598e-08	-1.49271								EIF4E2	-7.6262	2.41766e-14	9.03916e-13	-1.20544		CLU	6.63768	3.18656e-11	9.11067e-10	1.36545
NR2F6	-5.13511	2.81973e-07	6.51922e-06	-1.4926								IFT52	-3.67952	0.000233671	0.00275789	-1.20281		MICU3	3.34415	0.000825342	0.00856002	1.35946
TPST2	-6.82768	8.62965e-12	3.35715e-10	-1.49194								RSPO3	-5.17784	2.24467e-07	4.32084e-06	-1.20115		NR4A2	3.7221	0.00019757	0.00238788	1.35765
GATA4	-9.47451	2.68009e-21	2.26547e-19	-1.48625								TSNAX	-3.58474	0.000337416	0.00385263	-1.19948		PLXND1	6.02001	1.74405e-09	4.15087e-08	1.35344
PALM	-5.44781	5.09948e-08	1.30921e-06	-1.48604								TRIB2	-3.88013	0.000104401	0.00132742	-1.19925		ANXA1	6.04012	1.54e-09	3.70467e-08	1.35055
TYMS	-8.1738	2.9882e-16	1.70871e-14	-1.48601								NSMCE2	-3.44919	0.000562276	0.00608237	-1.19523		MBNL1	6.29774	3.0202e-10	7.8386e-09	1.34943
TINAGL1	-10.4716	1.16657e-25	1.24741e-23	-1.48475								ISCA2	-3.56526	0.000363493	0.00410436	-1.19481		ATP2A2	6.42816	1.29154e-10	3.4919e-09	1.33574
PLXND1	-7.44839	9.44826e-14	4.40219e-12	-1.48449								RALB	-4.76449	1.89336e-06	3.17579e-05	-1.19246		PILRB	3.53577	0.000406588	0.00453116	1.33475
CENPF	-4.60912	4.04369e-06	7.90478e-05	-1.48368								FERMT2	-10.1895	2.20991e-24	1.70004e-22	-1.1916		CLTB	6.09059	1.12498e-09	2.78458e-08	1.32894
EGLN3	-3.74889	0.00017762	0.00250235	-1.48361								PGLS	-9.36196	7.82736e-21	4.78274e-19	-1.19027		UTRN	4.73318	2.21029e-06	3.66713e-05	1.32608
TIAM1	-3.61141	0.000304536	0.00408693	-1.48056								PRDX4	-9.30013	1.40268e-20	8.35593e-19	-1.18822		PPM1A	3.65815	0.00025404	0.00298183	1.32237
CDV3	-6.38093	1.76015e-10	5.98451e-09	-1.47979								BFAR	-4.39852	1.08991e-05	0.000162999	-1.186		AGT	3.92263	8.7587e-05	0.00112839	1.31995
KHDRBS3	-5.12535	2.96987e-07	6.83678e-06	-1.47381								MRPS18B	-5.77446	7.72013e-09	1.71705e-07	-1.18554		S100A6	14.999	7.44787e-51	5.13807e-48	1.30719
MCMBP	-4.19543	2.72351e-05	0.000457541	-1.47314								HARS	-4.66458	3.09253e-06	5.03325e-05	-1.18242		DMWD	3.44319	0.000574886	0.00619683	1.30468
FLRT2	-5.33579	9.51312e-08	2.33579e-06	-1.46739								NFYC	-5.12635	2.95413e-07	5.57117e-06	-1.18075		MAP1B	10.9839	4.56664e-28	4.45946e-26	1.30144
PCDH17	-10.0175	1.27754e-23	1.24756e-21	-1.46725								ZNF32	-3.75467	0.000173569	0.00211869	-1.17993		ANO6	4.16795	3.07353e-05	0.000425715	1.29906
CCDC58	-4.00243	6.26944e-05	0.000969475	-1.46552								DGUOK	-8.18134	2.80699e-16	1.21519e-14	-1.17972		FAM50A	3.86452	0.00011131	0.00141023	1.28966
UBALD2	-3.98779	6.6693e-05	0.00102611	-1.46427								PFN2	-5.35905	8.36604e-08	1.70396e-06	-1.17929		C7	5.66509	1.46951e-08	3.19055e-07	1.28774
BIRC5	-5.15688	2.51104e-07	5.85616e-06	-1.45922								PMF1	-6.17472	6.62789e-10	1.66366e-08	-1.17915		STAT6	4.70826	2.49838e-06	4.11002e-05	1.28586
CENPK	-4.60766	4.07227e-06	7.93888e-05	-1.45802								SNHG23	-6.25602	3.94916e-10	1.01511e-08	-1.17818		EP300	3.32058	0.000898321	0.00926748	1.27919
DEXI	-4.8446	1.26865e-06	2.68097e-05	-1.45284								URM1	-5.08054	3.76372e-07	6.97496e-06	-1.17314		MXD4	3.82824	0.000129062	0.00161033	1.27403
TBC1D4	-4.23282	2.3078e-05	0.00039295	-1.44999								C8orf4	-8.17401	2.98307e-16	1.28881e-14	-1.17308		CLIP1	4.21684	2.47751e-05	0.000348808	1.27015
CDKN3	-3.69281	0.00022179	0.00305816	-1.44907								DBN1	-5.17966	2.22295e-07	4.28676e-06	-1.17295		RAB21	3.72203	0.000197631	0.00238788	1.26738
TACC3	-3.50867	0.000450357	0.00578111	-1.4482								DDX56	-3.71193	0.000205683	0.00246982	-1.1724		PHLDB1	5.41732	6.04975e-08	1.24404e-06	1.25943
GJA4	-6.08889	1.137e-09	3.56171e-08	-1.44636								IDI1	-4.56719	4.94304e-06	7.80161e-05	-1.172		ADAM9	3.69316	0.000221481	0.00262998	1.24526
ZNF160	-4.54544	5.48201e-06	0.000104305	-1.44626								QARS	-7.28871	3.12945e-13	1.06741e-11	-1.17109		NUTM2B-AS1	4.8793	1.06464e-06	1.8541e-05	1.24195
TCN2	-4.84816	1.24612e-06	2.63857e-05	-1.44535								B4GALT3	-3.73306	0.000189164	0.00229725	-1.16866		YPEL3	4.01899	5.84476e-05	0.000774929	1.2352
FOXF1	-6.67974	2.39362e-11	8.82586e-10	-1.43955								OXR1	-3.52765	0.000419269	0.00466276	-1.16499		SELM	9.28231	1.65838e-20	9.79729e-19	1.23244
HEG1	-4.11306	3.90453e-05	0.000632593	-1.42975								TALDO1	-8.01914	1.0649e-15	4.36281e-14	-1.16112		LAMC1	7.22767	4.91341e-13	1.64958e-11	1.22764
BRD7	-4.59315	4.36602e-06	8.45759e-05	-1.42847								CD302	-3.67842	0.000234685	0.0027668	-1.16097		RNF213	5.20733	1.91573e-07	3.72453e-06	1.22287
SOX12	-3.40606	0.000659066	0.00813786	-1.42768								PAICS	-4.99364	5.92526e-07	1.06844e-05	-1.16072		SYNE1	4.48778	7.19678e-06	0.000110568	1.22042
ASGR1	-4.04428	5.24834e-05	0.000824221	-1.41846								SEC13	-7.33988	2.13781e-13	7.42193e-12	-1.15912		LPP	8.83008	1.046e-18	5.40332e-17	1.2162
GSPT1	-7.54367	4.56911e-14	2.17628e-12	-1.41147								YIF1B	-5.04529	4.5284e-07	8.30569e-06	-1.15795		MSRB3	4.60764	4.07259e-06	6.51431e-05	1.21442
ACBD3	-4.30173	1.69467e-05	0.000294413	-1.40574								DNAJB9	-4.78317	1.72549e-06	2.9194e-05	-1.15487		AC013461.1	6.66772	2.59799e-11	7.5082e-10	1.21436
ZCCHC3	-6.08142	1.19122e-09	3.71903e-08	-1.40509								PLIN3	-6.86116	6.83057e-12	2.09582e-10	-1.15461		ARHGEF7	3.63718	0.000275642	0.00320548	1.20966
CEBPD	-11.318	1.0694e-29	1.40308e-27	-1.40102								RCN1	-9.45477	3.23737e-21	2.04231e-19	-1.15261		COX17	6.69335	2.18115e-11	6.37241e-10	1.20957
LPAR6	-10.7122	8.91794e-27	1.01446e-24	-1.39933								PRDX6	-12.4636	1.17995e-35	1.89733e-33	-1.14974		PBXIP1	4.21589	2.48792e-05	0.000350044	1.20949
TMEM259	-6.07619	1.23072e-09	3.82004e-08	-1.39649								UROS	-4.77095	1.83358e-06	3.08277e-05	-1.14925		FOXF1	4.66773	3.04545e-06	4.96417e-05	1.20827
FUT11	-5.48805	4.06389e-08	1.05859e-06	-1.392								FAM229B	-3.31308	0.000922732	0.00948728	-1.14924		HOOK2	4.43952	9.01577e-06	0.000136505	1.20431
VANGL1	-3.45615	0.000547959	0.00692183	-1.39098								UBE2E3	-7.78612	6.90971e-15	2.67217e-13	-1.14728		TM4SF1	5.4301	5.63229e-08	1.16266e-06	1.20398
FCN2	-4.78517	1.70838e-06	3.53342e-05	-1.39031								NECAP2	-5.65846	1.52735e-08	3.29939e-07	-1.14706		PACSIN2	4.17394	2.99374e-05	0.000415471	1.20315
CALCRL	-4.92921	8.25628e-07	1.80725e-05	-1.38487								FAM213A	-7.28571	3.19981e-13	1.08449e-11	-1.1462		NCK2	3.73385	0.000188572	0.00229267	1.19827
GATM	-3.51711	0.000436277	0.00562061	-1.38246								HAND2-AS1	-6.31461	2.70838e-10	7.07222e-09	-1.14599		MAP3K2	3.86917	0.000109207	0.00138441	1.19402
HOXA5	-3.71492	0.000203267	0.00282461	-1.38161								G6PC3	-4.06284	4.84802e-05	0.00065003	-1.14547		BCAM	6.36847	1.90922e-10	5.06583e-09	1.19185
RBM15B	-3.38521	0.00071124	0.00869894	-1.38054								ZNHIT3	-4.90303	9.4368e-07	1.65017e-05	-1.14353		KLF2	5.01256	5.37099e-07	9.74249e-06	1.19047
CXXC5	-7.35625	1.89142e-13	8.60638e-12	-1.3747								LDHB	-13.2731	3.31684e-40	7.79493e-38	-1.14237		HSPG2	4.68658	2.77812e-06	4.54575e-05	1.18598
HIPK2	-5.99402	2.04711e-09	6.14019e-08	-1.37425								LAPTM4B	-5.05719	4.25469e-07	7.83728e-06	-1.14154		NDUFA7	3.83132	0.000127459	0.00159405	1.18529
SCD	-5.34283	9.15058e-08	2.25454e-06	-1.37423								KLHDC3	-5.63757	1.72471e-08	3.69956e-07	-1.14128		KAT6A	4.09682	4.18861e-05	0.000568747	1.18371
UBE2C	-5.80409	6.47155e-09	1.82828e-07	-1.3725								MPDU1	-4.65795	3.1937e-06	5.19e-05	-1.14104		TBX2-AS1	3.92492	8.67591e-05	0.00111975	1.18134
NUDT3	-8.92062	4.63675e-19	3.35005e-17	-1.37006								EIF3E	-13.0433	6.93943e-39	1.48407e-36	-1.14028		HNRNPL	6.02742	1.66594e-09	3.98967e-08	1.17838
TFDP1	-5.25132	1.51014e-07	3.61656e-06	-1.36817								MANF	-8.72473	2.66814e-18	1.32392e-16	-1.13873		SLMAP	3.64964	0.000262612	0.00306729	1.17615
PNMA1	-3.59983	0.000318423	0.0042455	-1.36246								UQCRFS1	-8.86202	7.85795e-19	4.08881e-17	-1.13811		HSPA6	3.68031	0.00023295	0.00275089	1.17473
RAMP2	-16.3985	1.95948e-60	1.1973e-57	-1.36169								SEPT11	-11.0986	1.27459e-28	1.28577e-26	-1.13702		ARID5A	3.76303	0.000167867	0.00205378	1.17323
CREG1	-5.85355	4.81201e-09	1.37396e-07	-1.35967								AHCY	-7.02998	2.06558e-12	6.64277e-11	-1.13669		CPE	4.09548	4.21292e-05	0.00057096	1.17132
CD320	-8.58582	9.01914e-18	5.95319e-16	-1.357								ZFAS1	-12.8336	1.06283e-37	1.87849e-35	-1.13655		SMARCD3	3.55675	0.000375478	0.00422407	1.16881
BCOR	-3.45921	0.000541753	0.00685558	-1.35619								NDUFB5	-8.7226	2.71881e-18	1.34594e-16	-1.13452		SDF4	5.42056	5.94135e-08	1.22292e-06	1.15836
GMFG	-12.6568	1.02575e-36	2.12977e-34	-1.35519								LSM4	-7.87152	3.50352e-15	1.3748e-13	-1.13384		TCEAL3	3.69529	0.000219633	0.00261239	1.15652
MT1M	-3.65619	0.000255991	0.00350264	-1.35326								SRP9	-10.7708	4.72996e-27	4.36013e-25	-1.13215		INF2	3.89109	9.9795e-05	0.00127112	1.15394
ELK3	-7.6354	2.25126e-14	1.09921e-12	-1.35268								ACP2	-4.31777	1.57611e-05	0.000229923	-1.1303		ACTN1	7.38239	1.55478e-13	5.4509e-12	1.15335
GRAMD1A	-6.14796	7.84841e-10	2.51267e-08	-1.35195								ACTL6A	-4.10502	4.04275e-05	0.000549639	-1.12897		ZFP36L2	5.89716	3.69821e-09	8.43176e-08	1.15327
ZWINT	-5.49056	4.00654e-08	1.0462e-06	-1.35154								PHB2	-9.99619	1.5838e-23	1.15602e-21	-1.12796		CDKN1A	5.08661	3.64526e-07	6.77891e-06	1.152
ARHGEF7	-4.27313	1.92743e-05	0.000331085	-1.34842								MRPL10	-4.60567	4.11136e-06	6.56161e-05	-1.12771		ZMIZ1	3.71106	0.00020639	0.00247413	1.15192
ARHGAP23	-3.43815	0.000585703	0.0073165	-1.34394								RAP1A	-6.54865	5.8058e-11	1.62092e-09	-1.12757		MAPRE2	4.6119	3.99002e-06	6.4062e-05	1.15104
VAMP5	-17.0383	4.27145e-65	3.97171e-62	-1.34014								HYAL2	-7.23256	4.73967e-13	1.59626e-11	-1.12755		EXOC1	3.61526	0.000300051	0.00346672	1.14643
COPRS	-8.06367	7.40401e-16	4.11278e-14	-1.33979								CDC123	-4.81795	1.45041e-06	2.4795e-05	-1.12514		RHOB	11.182	4.99491e-29	5.21079e-27	1.13726
CARMN	-4.76027	1.9333e-06	3.97554e-05	-1.33843								SNRPC	-8.39267	4.7521e-17	2.1762e-15	-1.12481		RALGAPA1	3.31726	0.000909039	0.0093645	1.13521
LHX2	-5.42932	5.65684e-08	1.42999e-06	-1.33762								SSR2	-13.5643	6.52114e-42	1.70075e-39	-1.1246		MAFF	3.45005	0.000560473	0.00606592	1.12996
ANKLE2	-3.46166	0.000536863	0.00680175	-1.33481								FAM49B	-3.35448	0.000795135	0.00829905	-1.12268		ZBTB20	4.19239	2.76026e-05	0.000385319	1.12988
NEDD9	-6.15766	7.38282e-10	2.3707e-08	-1.33477								JAGN1	-5.24621	1.5526e-07	3.04066e-06	-1.12146		DST	6.56711	5.13025e-11	1.43607e-09	1.12813
AFG3L2	-3.54884	0.000386926	0.00502416	-1.33397								COPZ1	-7.91347	2.50307e-15	9.93146e-14	-1.1214		CFLAR	5.17343	2.2984e-07	4.42028e-06	1.12342
RP11-395G23.3	-4.17562	2.97171e-05	0.000493423	-1.33196								EMP3	-10.4175	2.0629e-25	1.69031e-23	-1.1205		ACTA2	10.4096	2.24111e-25	1.82933e-23	1.1231
CNOT6L	-4.06019	4.90335e-05	0.000775615	-1.33031								NOSIP	-6.57491	4.86817e-11	1.36449e-09	-1.1192		PNRC1	9.52866	1.59333e-21	1.03571e-19	1.11632
ITPRIP	-6.71559	1.87301e-11	6.9663e-10	-1.32783								GYG1	-4.34159	1.41457e-05	0.000207918	-1.11882		NUPR1	8.12741	4.38575e-16	1.85363e-14	1.11109
HERC1	-4.7261	2.28877e-06	4.65725e-05	-1.32675								ROGDI	-3.64301	0.000269466	0.00314049	-1.11722		HOXB4	3.3123	0.000925337	0.0095095	1.11088
FYN	-6.01732	1.77328e-09	5.34131e-08	-1.32133								NPM1	-15.3103	6.52733e-53	5.58374e-50	-1.11716		FN1	9.14495	5.96585e-20	3.36638e-18	1.10662
BID	-6.02653	1.6752e-09	5.06014e-08	-1.32082								FAM96A	-3.75783	0.000171397	0.00209456	-1.11689		HEXIM1	4.69927	2.6109e-06	4.28524e-05	1.09874
ZNF467	-5.31291	1.07889e-07	2.63092e-06	-1.31723								RAB4A	-4.68926	2.74197e-06	4.49004e-05	-1.11683		IQGAP1	5.70712	1.14907e-08	2.52299e-07	1.09518
ANXA4	-3.80183	0.000143631	0.0020574	-1.3131								ISOC1	-3.35582	0.000791291	0.008267	-1.11654		YAP1	3.41284	0.000642907	0.00685747	1.09213
NUDT14	-3.98276	6.81186e-05	0.00104429	-1.31289								CMTM3	-6.60803	3.89463e-11	1.10173e-09	-1.11502		PTPRA	4.05542	5.00436e-05	0.000668896	1.08812
OAF	-3.95849	7.54251e-05	0.00114157	-1.30724								BCCIP	-3.35614	0.000790389	0.00826161	-1.11133		KCNE4	5.9835	2.18391e-09	5.12117e-08	1.08766
AIF1	-7.21459	5.40964e-13	2.39525e-11	-1.30549								ICAM1	-4.47138	7.77157e-06	0.000118801	-1.11124		CSRP2	7.20575	5.77248e-13	1.93193e-11	1.08723
SKAP2	-5.8744	4.24374e-09	1.22149e-07	-1.30384								SHMT2	-4.05645	4.98246e-05	0.000666384	-1.10861		RBM6	6.28977	3.17929e-10	8.23151e-09	1.07888
OCIAD2	-3.92438	8.69527e-05	0.00129677	-1.30229								SRI	-9.44436	3.57584e-21	2.22953e-19	-1.10778		RGS5	5.93516	2.93552e-09	6.7796e-08	1.07864
SNX18	-4.57453	4.77295e-06	9.16286e-05	-1.2987								MRPL16	-5.07888	3.79667e-07	7.02968e-06	-1.10695		GPRC5C	3.61959	0.000295067	0.00341467	1.07586
MAP3K11	-5.93578	2.92448e-09	8.63853e-08	-1.29837								UQCRC2	-8.34639	7.03837e-17	3.1689e-15	-1.10626		HEBP2	3.52954	0.000416282	0.00463436	1.07464
PXN	-3.6172	0.000297807	0.0040056	-1.29446								MRPL44	-3.43547	0.000591534	0.00636986	-1.10608		TNRC6A	4.94546	7.59653e-07	1.34821e-05	1.06889
CLTB	-7.63568	2.24639e-14	1.09921e-12	-1.29437								FHL3	-4.09619	4.20003e-05	0.000569936	-1.10504		BRD7	3.37869	0.000728317	0.00768416	1.06837
FAM43A	-4.71514	2.41538e-06	4.89161e-05	-1.29424								PHB	-9.07445	1.14251e-19	6.33457e-18	-1.10226		CDV3	3.43097	0.000601423	0.00646658	1.06829
DAZAP1	-5.48108	4.22744e-08	1.09496e-06	-1.2858								STOML2	-8.2337	1.81515e-16	7.95466e-15	-1.10168		ROCK2	4.1603	3.1783e-05	0.00043909	1.06546
RRP36	-3.34587	0.000820249	0.00990505	-1.28064								DRG1	-4.63824	3.5139e-06	5.67157e-05	-1.10066		C1S	7.48214	7.31236e-14	2.61072e-12	1.05741
FBXL7	-3.38207	0.000719417	0.0087811	-1.28062								DAP3	-4.77821	1.76866e-06	2.98772e-05	-1.09989		FLNA	9.51911	1.74662e-21	1.12509e-19	1.05639
HIC1	-9.22641	2.79856e-20	2.23321e-18	-1.27775								MYDGF	-9.97687	1.92449e-23	1.39044e-21	-1.09921		AEBP1	5.97128	2.354e-09	5.50796e-08	1.03661
NINJ1	-6.51367	7.33383e-11	2.59242e-09	-1.26962								CHCHD3	-5.03101	4.87891e-07	8.89517e-06	-1.09836		LTBP3	4.33504	1.45732e-05	0.000213468	1.03322
GNB2	-14.0175	1.21809e-44	3.72143e-42	-1.2673								ALDH2	-7.84108	4.46673e-15	1.74635e-13	-1.09705		NFKBIZ	6.7193	1.82605e-11	5.38647e-10	1.03259
NLRP1	-3.94356	8.02798e-05	0.00120736	-1.26677								MDH2	-8.74484	2.23334e-18	1.11855e-16	-1.09568		CSF1	3.44485	0.000571375	0.0061652	1.02884
SLC44A1	-3.55087	0.000383964	0.00498874	-1.2665								MPC1	-5.10191	3.36251e-07	6.28041e-06	-1.09524		SNX9	3.78046	0.000156541	0.00192845	1.02185
MTSS1	-4.28248	1.8482e-05	0.000319012	-1.26538								TMEM9	-5.79441	6.85626e-09	1.53216e-07	-1.09453		MAP1A	3.82391	0.000131354	0.0016366	1.01914
RB1	-5.44425	5.20244e-08	1.33085e-06	-1.26166								KDELR1	-10.4399	1.6298e-25	1.34057e-23	-1.09053		H1FX	4.2114	2.53795e-05	0.000356504	1.01591
SNX2	-12.1407	6.43036e-34	1.10903e-31	-1.25979								PTH1R	-5.15584	2.52494e-07	4.79559e-06	-1.08981		BAG3	4.9729	6.59591e-07	1.18538e-05	1.01414
MMP15	-3.72357	0.000196426	0.00274201	-1.2566								TRAP1	-3.80482	0.000141906	0.00176237	-1.08922		ZFAND3	3.34991	0.00080838	0.00841506	1.00243
ZNF521	-3.80518	0.000141702	0.002035	-1.24943								EIF3L	-11.6668	1.88369e-31	2.30198e-29	-1.08861
DOCK6	-3.75998	0.000169927	0.00239872	-1.24624								HNRNPA1	-15.6971	1.58386e-55	1.69362e-52	-1.08757
IRF2BP2	-9.08837	1.00532e-19	7.59712e-18	-1.24578								ADH5	-7.88059	3.25838e-15	1.28331e-13	-1.08744
CENPM	-4.30864	1.64263e-05	0.000286302	-1.24219								HACD3	-5.61643	1.9494e-08	4.16899e-07	-1.08679
CCDC167	-7.74149	9.82605e-15	4.93286e-13	-1.24061								DTD1	-3.61628	0.000298866	0.00345489	-1.08674
ENTPD1	-3.52743	0.000419613	0.00541899	-1.23574								IMMT	-4.03681	5.41821e-05	0.000722856	-1.08555
EGLN1	-3.91685	8.9714e-05	0.00133702	-1.23432								NT5C3B	-6.42115	1.35252e-10	3.64296e-09	-1.0828
TLE3	-4.02524	5.69169e-05	0.000889784	-1.23375								PLD3	-9.93941	2.80483e-23	1.99947e-21	-1.0828
CCNB1	-3.40906	0.000651862	0.00806755	-1.23176								METTL9	-7.73928	9.99794e-15	3.84561e-13	-1.08185
PLK4	-221.703	0	0	-1.2315								NDUFS4	-8.5839	9.17127e-18	4.32973e-16	-1.08104
UBE2T	-4.35216	1.34801e-05	0.000239838	-1.23112								CMAS	-3.58766	0.000333663	0.0038159	-1.08086
SNX8	-3.6421	0.000270422	0.0036719	-1.2294								LTA4H	-4.58549	4.52934e-06	7.16723e-05	-1.07806
GSDMD	-7.33875	2.15603e-13	9.74816e-12	-1.22888								POLE4	-4.72246	2.33014e-06	3.84508e-05	-1.07757
SDF4	-6.88893	5.62156e-12	2.25983e-10	-1.22839								PAMR1	-6.84168	7.82706e-12	2.3947e-10	-1.07715
CCM2	-5.42458	5.80912e-08	1.46675e-06	-1.22651								NR2F1	-7.01579	2.28654e-12	7.33131e-11	-1.07642
ZFP36L2	-8.77687	1.68093e-18	1.15219e-16	-1.22612								FUNDC2	-6.3568	2.05999e-10	5.45236e-09	-1.07637
CFLAR	-6.88014	5.97953e-12	2.39025e-10	-1.22181								MRPL13	-5.07525	3.86982e-07	7.15299e-06	-1.07601
MAP4K2	-5.13867	2.76688e-07	6.40395e-06	-1.21964								COX7A2L	-9.01153	2.03209e-19	1.103e-17	-1.07596
CYGB	-3.58756	0.000333792	0.00442834	-1.21858								MED28	-6.01993	1.7449e-09	4.15087e-08	-1.07266
HOMER3	-3.46563	0.000528987	0.00670594	-1.21849								SEPT9	-6.7353	1.63588e-11	4.84557e-10	-1.07186
INPP1	-5.93397	2.95699e-09	8.7225e-08	-1.2181								NOB1	-4.76433	1.89484e-06	3.17579e-05	-1.07171
KHDRBS1	-12.5874	2.47651e-36	4.90395e-34	-1.21037								XIST	-8.14207	3.88567e-16	1.64879e-14	-1.07029
PPIF	-5.85794	4.68643e-09	1.34169e-07	-1.20848								DAD1	-11.2766	1.71179e-29	1.85829e-27	-1.06944
WIPI2	-4.60612	4.10242e-06	7.99038e-05	-1.20654								MCTS1	-5.52906	3.21948e-08	6.75625e-07	-1.0689
AP3D1	-5.44125	5.29081e-08	1.34968e-06	-1.20022								MTF2	-3.64853	0.000263743	0.00307882	-1.06889
INIP	-3.51341	0.000442393	0.00569597	-1.19706								VPS28	-10.6825	1.22866e-26	1.08579e-24	-1.0665
CENPN	-3.37468	0.000739024	0.0089902	-1.19337								SIGMAR1	-3.77919	0.000157336	0.00193713	-1.06582
TK1	-4.82528	1.39806e-06	2.9399e-05	-1.19245								CCT7	-7.97514	1.52212e-15	6.13031e-14	-1.06577
AP1B1	-4.90975	9.11927e-07	1.97594e-05	-1.18989								ALDH9A1	-5.85804	4.68351e-09	1.06216e-07	-1.06399
PCBP1	-16.0876	3.1147e-58	1.75292e-55	-1.18927								LETMD1	-4.03666	5.42185e-05	0.000722891	-1.06246
CAV1	-14.6	2.80842e-48	1.01798e-45	-1.18814								CHID1	-6.72608	1.74298e-11	5.15565e-10	-1.06185
B4GALT5	-3.39372	0.000689504	0.00847456	-1.1837								MARCKS	-10.7396	6.63106e-27	5.98362e-25	-1.06119
PLPP3	-12.0758	1.41789e-33	2.40659e-31	-1.17893								C1orf21	-6.2136	5.17842e-10	1.31527e-08	-1.06027
SSBP4	-7.12566	1.03584e-12	4.47525e-11	-1.17759								SUCLA2	-3.38114	0.000721868	0.00761988	-1.05958
ATP5D	-15.43	1.02816e-53	4.39766e-51	-1.17694								SF3B4	-4.22323	2.4083e-05	0.000340409	-1.05781
CEBPB	-4.31422	1.60169e-05	0.000280079	-1.17238								MRPL51	-9.10292	8.79364e-20	4.9102e-18	-1.05617
LDB2	-12.2542	1.59484e-34	2.86615e-32	-1.17213								RAB34	-7.43648	1.03403e-13	3.65519e-12	-1.0556
HMGN5	-4.50652	6.58992e-06	0.000123733	-1.17078								LYPLA2	-3.50699	0.000453209	0.00500121	-1.05514
CCDC50	-7.839	4.54153e-15	2.36314e-13	-1.17076								CCT4	-8.76913	1.80058e-18	9.10337e-17	-1.05402
SH3BP5	-9.81455	9.74748e-23	9.02423e-21	-1.17057								HK1	-4.94593	7.57811e-07	1.3466e-05	-1.05313
EGFL7	-16.4747	5.5774e-61	3.6145e-58	-1.16881								CTNNBL1	-3.46732	0.000525668	0.00572983	-1.05274
HES1	-15.5312	2.13442e-54	9.50972e-52	-1.16714								CCDC90B	-5.16799	2.36631e-07	4.53457e-06	-1.05245
GOSR2	-3.80309	0.000142905	0.00204974	-1.16684								PDHB	-6.51104	7.46321e-11	2.06746e-09	-1.05034
JUP	-3.71611	0.000202316	0.00281505	-1.16628								SVIL	-4.03311	5.50441e-05	0.000732073	-1.04962
SH3GL1	-6.62562	3.45803e-11	1.25771e-09	-1.16539								COA3	-5.83226	5.46822e-09	1.23619e-07	-1.04939
DUSP3	-4.12345	3.73239e-05	0.000607465	-1.16076								C5orf15	-5.94762	2.72065e-09	6.30376e-08	-1.04929
YPEL3	-4.0975	4.17631e-05	0.000669524	-1.15722								PTRHD1	-5.93603	2.92004e-09	6.75114e-08	-1.04867
ARRDC3	-7.93902	2.03783e-15	1.08953e-13	-1.15587								UBAC2	-3.62779	0.000285854	0.00331702	-1.04778
UBE2R2	-6.46868	9.88646e-11	3.45477e-09	-1.15584								PSMB7	-10.0345	1.07493e-23	7.95447e-22	-1.04532
KLF3	-6.41776	1.38295e-10	4.7397e-09	-1.15096								COPS6	-9.89123	4.54411e-23	3.19672e-21	-1.0451
TMPO	-5.11307	3.1696e-07	7.2575e-06	-1.14681								MRPS2	-4.5541	5.26101e-06	8.27294e-05	-1.04469
SPPL3	-4.1102	3.9532e-05	0.000639027	-1.1446								TUBB	-13.8478	1.31225e-43	4.31749e-41	-1.0437
INSR	-4.64135	3.46142e-06	6.81011e-05	-1.1427								TMX2	-3.36805	0.00075703	0.00796744	-1.04366
TMEM248	-5.15276	2.56679e-07	5.97967e-06	-1.14214								MPHOSPH10	-3.85726	0.000114665	0.00144845	-1.04324
HEBP2	-4.91324	8.95848e-07	1.94504e-05	-1.14181								DSEL	-5.77738	7.58749e-09	1.69027e-07	-1.04199
APOM	-3.95451	7.66903e-05	0.00115826	-1.14108								C7orf73	-7.70127	1.34716e-14	5.08118e-13	-1.04184
SMIM4	-4.22557	2.38342e-05	0.000404859	-1.1398								GLB1	-4.60133	4.19792e-06	6.68977e-05	-1.0411
TRIM24	-4.52521	6.03344e-06	0.000113884	-1.13912								ARL6IP6	-3.81484	0.000136273	0.00169536	-1.0403
APLNR	-10.5564	4.74436e-26	5.23005e-24	-1.13574								CNIH1	-6.9285	4.25333e-12	1.32597e-10	-1.03989
TGFBR2	-6.8892	5.61055e-12	2.25965e-10	-1.13461								IP6K2	-5.57227	2.51436e-08	5.30296e-07	-1.03845
GCA	-5.22544	1.7374e-07	4.10565e-06	-1.13415								TMED1	-4.93513	8.00985e-07	1.41276e-05	-1.03829
CDK9	-4.07574	4.58681e-05	0.00073095	-1.12897								CLTA	-11.1805	5.07997e-29	5.27379e-27	-1.03793
MAPK1	-4.44926	8.61684e-06	0.000158316	-1.12758								EXOSC8	-3.58403	0.000338334	0.00386105	-1.03587
ATP5EP2	-3.50086	0.000463767	0.00593189	-1.12472								MRPL43	-6.83742	8.06319e-12	2.45991e-10	-1.03574
NTAN1	-6.0637	1.33021e-09	4.10504e-08	-1.12415								PPIH	-4.00133	6.29878e-05	0.000831516	-1.03554
CISD3	-4.32636	1.51597e-05	0.000265742	-1.11655								TPRKB	-4.92716	8.34322e-07	1.46734e-05	-1.03486
ORAI1	-4.11131	3.93414e-05	0.000636908	-1.11446								EIF3D	-9.07437	1.14334e-19	6.33457e-18	-1.03271
PLK2	-8.63876	5.68264e-18	3.78595e-16	-1.11196								RPSA	-14.887	4.00355e-50	2.51823e-47	-1.03262
CARHSP1	-12.2938	9.77565e-35	1.78686e-32	-1.11019								RPS5	-14.5402	6.74023e-48	3.79333e-45	-1.03211
ANXA2	-14.8826	4.2736e-50	1.66173e-47	-1.10454								NDUFA10	-6.44441	1.16053e-10	3.15763e-09	-1.03016
TRAPPC6A	-4.70468	2.54261e-06	5.12984e-05	-1.10362								NDUFA9	-4.3736	1.22213e-05	0.000181756	-1.03002
GBP4	-5.14509	2.67395e-07	6.20902e-06	-1.1031								TIMM22	-3.94779	7.88771e-05	0.00102607	-1.02957
SMAGP	-4.99694	5.82478e-07	1.29624e-05	-1.1012								CIRBP	-14.1425	2.07686e-45	8.88316e-43	-1.02838
ITGA5	-5.20668	1.92251e-07	4.52806e-06	-1.10039								POLR3GL	-3.84922	0.000118496	0.00149243	-1.02795
DIXDC1	-4.08439	4.41928e-05	0.000706358	-1.09946								ATP5O	-11.1183	1.02213e-28	1.04092e-26	-1.02698
HIST1H2AC	-5.19559	2.04074e-07	4.7907e-06	-1.09718								EIF3K	-10.7389	6.68223e-27	6.00446e-25	-1.02656
HDGF	-4.96457	6.88522e-07	1.52746e-05	-1.09664								PGK1	-8.63405	5.92182e-18	2.82058e-16	-1.02502
ZMIZ1	-3.55903	0.00037223	0.00486209	-1.09506								SNW1	-6.46389	1.02048e-10	2.7908e-09	-1.02394
CTCF	-4.43126	9.3684e-06	0.000170658	-1.09417								ACBD6	-3.42372	0.000617708	0.00661508	-1.02334
EVL	-3.60918	0.000307168	0.00411597	-1.09375								PARVB	-3.32483	0.000884713	0.00914033	-1.02318
REPIN1	-4.4277	9.5242e-06	0.000173349	-1.09221								MAGEH1	-4.9591	7.08208e-07	1.26531e-05	-1.02134
PTPRA	-4.22438	2.396e-05	0.000406477	-1.08822								CCT8	-8.68483	3.79308e-18	1.84361e-16	-1.02002
NRAS	-4.18762	2.81894e-05	0.000471351	-1.08335								FAM195B	-7.41227	1.24154e-13	4.37423e-12	-1.0165
NES	-6.10576	1.0231e-09	3.22714e-08	-1.08257								ENO1	-10.7581	5.42891e-27	4.91961e-25	-1.01546
AKR1B1	-10.1209	4.4633e-24	4.50246e-22	-1.08168								LSM2	-6.30515	2.87914e-10	7.49979e-09	-1.01467
CCDC34	-6.20049	5.62891e-10	1.82394e-08	-1.07874								SSRP1	-5.85047	4.90175e-09	1.11047e-07	-1.01437
DUSP12	-4.3991	1.08698e-05	0.000195346	-1.07402								PPIL4	-4.35838	1.31027e-05	0.000194188	-1.0142
FABP1	-11.199	4.12556e-29	5.31502e-27	-1.06902								ADIPOR1	-3.60942	0.000306882	0.00353609	-1.01391
HRSP12	-3.43982	0.000582093	0.0072927	-1.06666								APH1A	-6.37084	1.88e-10	5.00071e-09	-1.01352
LGMN	-7.74595	9.48688e-15	4.77642e-13	-1.06473								TSR2	-3.3865	0.000707908	0.0074836	-1.01313
PPP2CB	-5.14334	2.6989e-07	6.26016e-06	-1.06448								PSMB2	-7.95424	1.80233e-15	7.24525e-14	-1.01269
CCNB2	-3.6354	0.000277544	0.00376383	-1.06436								POLR2E	-7.60696	2.80609e-14	1.04186e-12	-1.01152
ZNF618	-3.72748	0.000193407	0.00270164	-1.06293								TCEAL8	-9.26646	1.9242e-20	1.12743e-18	-1.01052
BCL7C	-6.83173	8.3897e-12	3.28011e-10	-1.05925								RNF7	-9.00853	2.08838e-19	1.12783e-17	-1.01042
MCUR1	-4.91659	8.80669e-07	1.91792e-05	-1.05904								MED8	-3.96577	7.31608e-05	0.000956368	-1.00887
QKI	-6.60511	3.97224e-11	1.4374e-09	-1.05889								HMGN1	-12.2839	1.1051e-34	1.66434e-32	-1.00857
PKN1	-4.85883	1.1808e-06	2.50772e-05	-1.05439								HLA-DPB1	-3.67014	0.000242419	0.00285483	-1.00828
RHOU	-3.59007	0.000330593	0.0043968	-1.05371								EIF3H	-10.3632	3.6465e-25	2.93173e-23	-1.00826
SAV1	-3.6036	0.000313842	0.00419489	-1.0534								TXNL1	-8.03767	9.15635e-16	3.78026e-14	-1.0078
GNG11	-16.91	3.79685e-64	3.00739e-61	-1.05292								MRPS7	-5.72817	1.0152e-08	2.23825e-07	-1.00725
PEA15	-6.47502	9.47966e-11	3.32348e-09	-1.05248								UROD	-6.21604	5.09843e-10	1.29649e-08	-1.00649
SLC25A1	-3.39769	0.000679562	0.00836198	-1.04939								SPRY1	-7.97837	1.48278e-15	5.99447e-14	-1.00539
TCEAL3	-4.45456	8.40667e-06	0.000154854	-1.04908								PUF60	-7.47961	7.45414e-14	2.6569e-12	-1.00424
BCL7B	-3.40941	0.000651029	0.0080619	-1.04863								CALU	-10.0923	5.97469e-24	4.46765e-22	-1.00336
C2orf76	-4.0394	5.35879e-05	0.000839584	-1.04844								PSMA4	-9.32624	1.09698e-20	6.64591e-19	-1.00268
CDC42EP2	-3.9965	6.42848e-05	0.000991915	-1.03947
RSPO3	-7.69524	1.41226e-14	7.00756e-13	-1.03896
TSPO	-6.71964	1.82174e-11	6.78741e-10	-1.03886
SFRP1	-9.42373	4.35325e-21	3.60848e-19	-1.03491
NDN	-10.2134	1.72738e-24	1.76755e-22	-1.03208
PARP1	-9.34247	9.41086e-21	7.6817e-19	-1.03085
TPRKB	-9.9244	3.26044e-23	3.0853e-21	-1.02998
GFER	-3.71394	0.000204054	0.0028337	-1.02923
ZFAND3	-3.49346	0.0004768	0.00609131	-1.02819
ERO1A	-3.60234	0.000315362	0.00420994	-1.02773
PXMP2	-7.04105	1.90795e-12	8.03217e-11	-1.02522
KTN1	-11.9718	4.9936e-33	8.21486e-31	-1.02384
USP18	-10.9013	1.13582e-27	1.38804e-25	-1.02286
NYNRIN	-3.6488	0.000263471	0.00358891	-1.02268
WIPF2	-3.56091	0.00036957	0.00483107	-1.02259
GNB1	-7.40906	1.27202e-13	5.8628e-12	-1.02231
RXRG	-5.62686	1.83524e-08	4.96814e-07	-1.02181
RNF139	-3.39993	0.000674039	0.00829879	-1.01978
ELF1	-5.7861	7.20406e-09	2.01657e-07	-1.01958
TNFAIP1	-4.11522	3.86811e-05	0.000627167	-1.01896
FRMD4B	-3.9942	6.49124e-05	0.00100088	-1.01603
PLEKHO1	-6.26996	3.61147e-10	1.20116e-08	-1.01387
CISD1	-7.52149	5.41539e-14	2.56225e-12	-1.0119
USF2	-3.83552	0.000125299	0.00181918	-1.00832
RALB	-7.6303	2.34199e-14	1.13832e-12	-1.00394
P2RX4	-4.02678	5.65469e-05	0.000884646	-1.00346
MAD2L1	-3.5743	0.000351162	0.00462435	-1.00294
KIAA0101	-6.47698	9.35782e-11	3.28615e-09	-1.00229

## Sheet: Stellate_pairwise GO
Local/pairwise gene ontology enrichment
algorithm = "elim", statistic = "fisher"
cutoff = 0.01
Transition to FS2 from FS1 (FS2 vs FS1)														Transition to AS from FS2 (AS vs FS2)
Negative GO enrichment							Positive GO enrichment							Negative GO enrichment							Positive GO enrichment
GO.ID	Term	Annotated	Significant	Expected	elimFisher		GO.ID	Term	Annotated	Significant	Expected	elimFisher		GO.ID	Term	Annotated	Significant	Expected	elimFisher		GO.ID	Term	Annotated	Significant	Expected	elimFisher
GO:0001570	vasculogenesis	78	19	2.47	2.4e-10		GO:1904209	positive regulation of chemokine (C-C motif) ligand 2 secretion	5	3	0.03	2.6e-06		GO:0070125	mitochondrial translational elongation	87	21	2.66	1.2e-13		GO:0030198	extracellular matrix organization	366	33	9.04	3.3e-08
GO:0001525	angiogenesis	483	64	15.3	3.1e-10		GO:0048662	negative regulation of smooth muscle cell proliferation	45	5	0.29	1e-05		GO:0070126	mitochondrial translational termination	88	21	2.69	1.5e-13		GO:0030335	positive regulation of cell migration	483	40	11.93	1.5e-07
GO:0030168	platelet activation	153	19	4.85	3.8e-07		GO:0034115	negative regulation of heterotypic cell-cell adhesion	10	3	0.06	3e-05		GO:0001732	formation of cytoplasmic translation initiation complex	16	7	0.49	2.1e-07		GO:0001525	angiogenesis	483	39	11.93	8.3e-07
GO:0030336	negative regulation of cell migration	252	25	7.98	4.7e-07		GO:0060325	face morphogenesis	32	4	0.21	5.1e-05		GO:0006099	tricarboxylic acid cycle	34	8	1.04	6.5e-06		GO:0048146	positive regulation of fibroblast proliferation	50	9	1.23	3.1e-06
GO:0032092	positive regulation of protein binding	95	13	3.01	9e-06		GO:0046685	response to arsenic-containing substance	32	4	0.21	5.1e-05		GO:2000027	regulation of animal organ morphogenesis	251	20	7.67	9.3e-05		GO:0043154	negative regulation of cysteine-type endopeptidase activity involved in apoptotic process	82	11	2.02	5.2e-06
GO:0030335	positive regulation of cell migration	483	41	15.3	1.4e-05		GO:0032429	regulation of phospholipase A2 activity	12	3	0.08	5.5e-05		GO:0001938	positive regulation of endothelial cell proliferation	91	11	2.78	0.0001		GO:0007219	Notch signaling pathway	183	23	4.52	8.3e-06
GO:0016525	negative regulation of angiogenesis	102	13	3.23	2e-05		GO:0042340	keratan sulfate catabolic process	12	3	0.08	5.5e-05		GO:0002576	platelet degranulation	124	13	3.79	0.00011		GO:0007507	heart development	550	38	13.58	1e-05
GO:0035690	cellular response to drug	352	27	11.15	2.2e-05		GO:0009612	response to mechanical stimulus	211	8	1.36	6.6e-05		GO:0034375	high-density lipoprotein particle remodeling	17	5	0.52	0.00012		GO:0010811	positive regulation of cell-substrate adhesion	114	14	2.81	2.1e-05
GO:0045766	positive regulation of angiogenesis	163	20	5.16	3.8e-05		GO:0030198	extracellular matrix organization	366	15	2.36	7.7e-05		GO:0043648	dicarboxylic acid metabolic process	96	11	2.93	0.00016		GO:1904754	positive regulation of vascular associated smooth muscle cell migration	16	5	0.4	3.1e-05
GO:0002040	sprouting angiogenesis	109	17	3.45	4.1e-05		GO:1904646	cellular response to amyloid-beta	37	4	0.24	9.1e-05		GO:0050434	positive regulation of viral transcription	41	7	1.25	0.00022		GO:0008285	negative regulation of cell proliferation	661	42	16.32	4e-05
GO:0060956	endocardial cell differentiation	8	4	0.25	6.3e-05		GO:0001933	negative regulation of protein phosphorylation	388	12	2.5	0.00019		GO:0001867	complement activation, lectin pathway	11	4	0.34	0.00024		GO:0003180	aortic valve morphogenesis	28	6	0.69	5.1e-05
GO:0034405	response to fluid shear stress	34	7	1.08	7.9e-05		GO:0071363	cellular response to growth factor stimulus	657	13	4.23	0.00031		GO:0010901	regulation of very-low-density lipoprotein particle remodeling	5	3	0.15	0.00027		GO:0002576	platelet degranulation	124	12	3.06	5.6e-05
GO:0043114	regulation of vascular permeability	36	7	1.14	0.00012		GO:0051412	response to corticosterone	21	3	0.14	0.00032		GO:0060688	regulation of morphogenesis of a branching structure	57	8	1.74	0.00032		GO:1904706	negative regulation of vascular smooth muscle cell proliferation	18	5	0.44	5.8e-05
GO:0043065	positive regulation of apoptotic process	628	40	19.89	0.00013		GO:0036499	PERK-mediated unfolded protein response	21	3	0.14	0.00032		GO:0050680	negative regulation of epithelial cell proliferation	121	12	3.7	0.00033		GO:0030036	actin cytoskeleton organization	641	42	15.83	7.3e-05
GO:0071456	cellular response to hypoxia	194	17	6.14	0.00015		GO:0071222	cellular response to lipopolysaccharide	201	7	1.29	0.00032		GO:0022900	electron transport chain	179	15	5.47	0.0004		GO:0000122	negative regulation of transcription by RNA polymerase II	853	40	21.06	7.3e-05
GO:0051301	cell division	571	35	18.08	0.00016		GO:0043066	negative regulation of apoptotic process	869	15	5.6	0.00045		GO:0048026	positive regulation of mRNA splicing, via spliceosome	22	5	0.67	0.00045		GO:0048844	artery morphogenesis	64	10	1.58	9.1e-05
GO:0008285	negative regulation of cell proliferation	661	41	20.93	0.00018		GO:1990830	cellular response to leukemia inhibitory factor	99	5	0.64	0.00045		GO:0045454	cell redox homeostasis	75	9	2.29	0.00045		GO:0014745	negative regulation of muscle adaptation	11	5	0.27	0.00014
GO:0001886	endothelial cell morphogenesis	10	4	0.32	0.00018		GO:0071385	cellular response to glucocorticoid stimulus	57	4	0.37	0.00049		GO:0061732	mitochondrial acetyl-CoA biosynthetic process from pyruvate	6	3	0.18	0.00053		GO:1905907	negative regulation of amyloid fibril formation	5	3	0.12	0.00014
GO:0003180	aortic valve morphogenesis	28	6	0.89	0.0002		GO:0009968	negative regulation of signal transduction	1205	22	7.76	0.00052		GO:0044344	cellular response to fibroblast growth factor stimulus	134	12	4.09	0.00083		GO:0031581	hemidesmosome assembly	12	4	0.3	0.00015
GO:0071459	protein localization to chromosome, centromeric region	19	5	0.6	0.00025		GO:0085029	extracellular matrix assembly	26	3	0.17	0.00061		GO:0051187	cofactor catabolic process	66	8	2.02	0.00087		GO:0010667	negative regulation of cardiac muscle cell apoptotic process	22	5	0.54	0.00016
GO:0008283	cell proliferation	1893	117	59.95	0.00026		GO:0046697	decidualization	26	3	0.17	0.00061		GO:0006098	pentose-phosphate shunt	15	4	0.46	0.0009		GO:0002548	monocyte chemotaxis	64	8	1.58	0.00017
GO:0035404	histone-serine phosphorylation	11	4	0.35	0.00027		GO:0030334	regulation of cell migration	821	19	5.29	0.00063		GO:0033864	positive regulation of NAD(P)H oxidase activity	7	3	0.21	0.0009		GO:0045766	positive regulation of angiogenesis	163	13	4.02	0.0002
GO:1905448	positive regulation of mitochondrial ATP synthesis coupled electron transport	5	3	0.16	0.0003		GO:0007205	protein kinase C-activating G protein-coupled receptor signaling pathway	28	3	0.18	0.00076		GO:0060449	bud elongation involved in lung branching	7	3	0.21	0.0009		GO:0007229	integrin-mediated signaling pathway	103	10	2.54	0.00023
GO:0009611	response to wounding	661	59	20.93	0.00037		GO:0006954	inflammatory response	798	17	5.14	0.00084		GO:0000387	spliceosomal snRNP assembly	39	6	1.19	0.00109		GO:0051056	regulation of small GTPase mediated signal transduction	337	20	8.32	0.00028
GO:0048013	ephrin receptor signaling pathway	86	10	2.72	0.00038		GO:0018146	keratan sulfate biosynthetic process	29	3	0.19	0.00084		GO:0001523	retinoid metabolic process	103	10	3.15	0.0012		GO:0061043	regulation of vascular wound healing	6	3	0.15	0.00028
GO:0070493	thrombin-activated receptor signaling pathway	12	4	0.38	0.0004		GO:1905770	regulation of mesodermal cell differentiation	7	2	0.05	0.00085		GO:1905330	regulation of morphogenesis of an epithelium	180	14	5.5	0.00128		GO:0043547	positive regulation of GTPase activity	397	22	9.8	0.00036
GO:0030261	chromosome condensation	45	7	1.43	0.00049		GO:1905050	positive regulation of metallopeptidase activity	7	2	0.05	0.00085		GO:0043691	reverse cholesterol transport	17	4	0.52	0.00149		GO:0070168	negative regulation of biomineral tissue development	26	5	0.64	0.00038
GO:0008284	positive regulation of cell proliferation	889	56	28.16	0.00057		GO:1901214	regulation of neuron death	309	8	1.99	0.00087		GO:0051145	smooth muscle cell differentiation	56	7	1.71	0.00151		GO:0045597	positive regulation of cell differentiation	948	48	23.41	0.00038
GO:0071407	cellular response to organic cyclic compound	536	35	16.98	0.0006		GO:0007568	aging	310	8	2	0.00089		GO:0046688	response to copper ion	42	6	1.28	0.00162		GO:0071474	cellular hyperosmotic response	15	4	0.37	0.0004
GO:0043627	response to estrogen	75	11	2.38	0.00063		GO:0042246	tissue regeneration	68	4	0.44	0.00097		GO:0017001	antibiotic catabolic process	59	7	1.8	0.00205		GO:0009968	negative regulation of signal transduction	1205	63	29.75	0.00041
GO:0003151	outflow tract morphogenesis	76	9	2.41	0.00065		GO:0035914	skeletal muscle cell differentiation	69	4	0.44	0.00102		GO:0010873	positive regulation of cholesterol esterification	9	3	0.27	0.00207		GO:0045785	positive regulation of cell adhesion	393	31	9.7	0.00042
GO:0003181	atrioventricular valve morphogenesis	23	5	0.73	0.00066		GO:0030308	negative regulation of cell growth	179	6	1.15	0.00106		GO:1904871	positive regulation of protein localization to Cajal body	9	3	0.27	0.00207		GO:0048662	negative regulation of smooth muscle cell proliferation	45	10	1.11	0.00043
GO:0045019	negative regulation of nitric oxide biosynthetic process	14	4	0.44	0.00077		GO:0010519	negative regulation of phospholipase activity	8	2	0.05	0.00112		GO:0006782	protoporphyrinogen IX biosynthetic process	9	3	0.27	0.00207		GO:0045746	negative regulation of Notch signaling pathway	41	6	1.01	0.00047
GO:0006896	Golgi to vacuole transport	14	4	0.44	0.00077		GO:1903524	positive regulation of blood circulation	71	4	0.46	0.00114		GO:0034371	chylomicron remodeling	9	3	0.27	0.00207		GO:0045444	fat cell differentiation	212	17	5.23	0.00047
GO:0090266	regulation of mitotic cell cycle spindle assembly checkpoint	14	4	0.44	0.00077		GO:0051924	regulation of calcium ion transport	252	7	1.62	0.00123		GO:0071356	cellular response to tumor necrosis factor	278	18	8.49	0.0023		GO:0007266	Rho protein signal transduction	201	14	4.96	0.00047
GO:0072012	glomerulus vasculature development	24	5	0.76	0.00081		GO:0071495	cellular response to endogenous stimulus	1348	24	8.68	0.00137		GO:0032331	negative regulation of chondrocyte differentiation	19	4	0.58	0.00231		GO:0050882	voluntary musculoskeletal movement	7	3	0.17	0.00048
GO:0007155	cell adhesion	1371	76	43.42	0.00084		GO:2000096	positive regulation of Wnt signaling pathway, planar cell polarity pathway	9	2	0.06	0.00144		GO:0070508	cholesterol import	10	3	0.31	0.00289		GO:0061518	microglial cell proliferation	7	3	0.17	0.00048
GO:0030193	regulation of blood coagulation	79	9	2.5	0.00086		GO:0071354	cellular response to interleukin-6	36	3	0.23	0.00159		GO:0099550	trans-synaptic signaling, modulating synaptic transmission	10	3	0.31	0.00289		GO:0051044	positive regulation of membrane protein ectodomain proteolysis	16	4	0.4	0.00052
GO:0001945	lymph vessel development	25	5	0.79	0.00098		GO:0050728	negative regulation of inflammatory response	132	5	0.85	0.00164		GO:1904851	positive regulation of establishment of protein localization to telomere	10	3	0.31	0.00289		GO:0010634	positive regulation of epithelial cell migration	136	11	3.36	0.00055
GO:0010939	regulation of necrotic cell death	25	5	0.79	0.00098		GO:0009636	response to toxic substance	511	10	3.29	0.0017		GO:0075522	IRES-dependent viral translational initiation	10	3	0.31	0.00289		GO:0032092	positive regulation of protein binding	95	9	2.35	0.00055
GO:0051894	positive regulation of focal adhesion assembly	25	5	0.79	0.00098		GO:0070572	positive regulation of neuron projection regeneration	10	2	0.06	0.00179		GO:0034378	chylomicron assembly	10	3	0.31	0.00289		GO:0050808	synapse organization	410	22	10.12	0.00056
GO:0006898	receptor-mediated endocytosis	313	21	9.91	0.00104		GO:0001525	angiogenesis	483	13	3.11	0.00182		GO:0006790	sulfur compound metabolic process	361	24	11.02	0.0029		GO:0022612	gland morphogenesis	124	13	3.06	0.00057
GO:0051482	positive regulation of cytosolic calcium ion concentration involved in phospholipase C-activating G protein-coupled signaling pathway	38	6	1.2	0.00114		GO:0061041	regulation of wound healing	137	5	0.88	0.00193		GO:0043687	post-translational protein modification	357	21	10.9	0.00331		GO:0043086	negative regulation of catalytic activity	769	45	18.99	0.00058
GO:1903672	positive regulation of sprouting angiogenesis	38	6	1.2	0.00114		GO:0071356	cellular response to tumor necrosis factor	278	7	1.79	0.00214		GO:0071305	cellular response to vitamin D	21	4	0.64	0.0034		GO:0007169	transmembrane receptor protein tyrosine kinase signaling pathway	693	42	17.11	0.00059
GO:0097066	response to thyroid hormone	26	5	0.82	0.00118		GO:0043687	post-translational protein modification	357	8	2.3	0.00217		GO:0032212	positive regulation of telomere maintenance via telomerase	34	5	1.04	0.00348		GO:0048286	lung alveolus development	43	6	1.06	0.00061
GO:0032091	negative regulation of protein binding	100	10	3.17	0.00126		GO:1902947	regulation of tau-protein kinase activity	11	2	0.07	0.00218		GO:0055114	oxidation-reduction process	969	62	29.59	0.00352		GO:0098609	cell-cell adhesion	825	49	20.37	0.00066
GO:0035970	peptidyl-threonine dephosphorylation	16	4	0.51	0.00134		GO:0014745	negative regulation of muscle adaptation	11	2	0.07	0.00218		GO:0098754	detoxification	120	10	3.66	0.00374		GO:0030168	platelet activation	153	14	3.78	0.0007
GO:0048661	positive regulation of smooth muscle cell proliferation	84	9	2.66	0.00134		GO:0048008	platelet-derived growth factor receptor signaling pathway	55	5	0.35	0.00236		GO:0050766	positive regulation of phagocytosis	66	7	2.02	0.00391		GO:0007015	actin filament organization	374	24	9.24	0.00073
GO:0045840	positive regulation of mitotic nuclear division	53	7	1.68	0.00134		GO:0060333	interferon-gamma-mediated signaling pathway	88	4	0.57	0.00251		GO:0000291	nuclear-transcribed mRNA catabolic process, exonucleolytic	35	5	1.07	0.00397		GO:0007221	positive regulation of transcription of Notch receptor target	18	4	0.44	0.00084
GO:0035335	peptidyl-tyrosine dephosphorylation	101	10	3.2	0.00136		GO:0014812	muscle cell migration	79	5	0.51	0.00254		GO:0006119	oxidative phosphorylation	121	10	3.7	0.00397		GO:0048771	tissue remodeling	167	12	4.12	0.0009
GO:0051928	positive regulation of calcium ion transport	119	11	3.77	0.0014		GO:1900025	negative regulation of substrate adhesion-dependent cell spreading	12	2	0.08	0.0026		GO:0044283	small molecule biosynthetic process	776	43	23.7	0.00406		GO:0048041	focal adhesion assembly	82	8	2.02	0.00092
GO:0000188	inactivation of MAPK activity	27	5	0.86	0.00142		GO:0015867	ATP transport	12	2	0.08	0.0026		GO:0014912	negative regulation of smooth muscle cell migration	22	4	0.67	0.00406		GO:0043065	positive regulation of apoptotic process	628	29	15.51	0.00092
[truncated: 211 more rows]

## Sheet: Endothelial_stage-specific DEG
Global/stage-specific DEG analyses
[truncated: 104 more rows]

[truncated: 7 more sheets: Endothelial_stage-specific GO, Endothelial_pairwise DEG, Endothelial_pairwise GO, Kupffer_stage-specific DEG, Kupffer_stage-specific GO, Kupffer_pairwise DEG, Kupffer_pairwise GO]
