# Supplementary material for: Single-cell atlas of human liver development reveals pathways directing hepatic cell fates
Source: Nat Cell Biol. Author manuscript; Available in PMC 2024 Dec 7. (PMC7617064; doi:10.1038/s41556-022-00989-7)
Supplement: Figure 3 Source Data [file EMS151900-supplement-Figure_3_Source_Data.xlsx]

## Sheet: SEPro gene clusters
Endothelial branch (FE) gene clusters:			Stellate branch (FS) gene clusters:
Gene	Cluster		Gene	Cluster
A1BG	1		A1CF	1
A1CF	1		A2M	1
A2ML1	1		AAAS	1
AADAT	1		AAED1	1
AAK1	1		AAK1	1
AAMDC	1		AAMDC	1
AARS	1		AATF	1
AARSD1	1		ABCC5	1
AASDH	1		ABCD3	1
ABCA2	1		ABCD4	1
ABCA8	1		ABCF1	1
ABCA9	1		ABCG1	1
ABCC9	1		ABHD12	1
ABCE1	1		ABHD14A	1
ABCF1	1		ABHD17A	1
ABHD11	1		ABHD17C	1
ABHD12B	1		ABHD2	1
ABHD14A	1		ABHD5	1
ABHD16B	1		ABHD6	1
ABHD17A	1		ABI2	1
ABHD6	1		ABI3	1
ABI2	1		ABL1	1
ABT1	1		ABL2	1
ABTB2	1		ABRACL	1
AC002456.2	1		ABT1	1
AC002511.2	1		AC002310.12	1
AC004540.5	1		AC003075.4	1
AC004556.1	1		AC005253.2	1
AC005253.2	1		AC007009.1	1
AC005592.3	1		AC007246.3	1
AC007403.2	1		AC007319.1	1
AC010287.1	1		AC007325.2	1
AC012368.1	1		AC007325.4	1
AC013461.1	1		AC009403.2	1
AC053503.4	1		AC011043.1	1
AC074117.10	1		AC016700.5	1
AC092155.4	1		AC025165.8	1
AC092667.2	1		AC074117.10	1
AC093323.3	1		AC078883.3	1
AC093673.5	1		AC079922.3	1
AC096772.6	1		AC093323.3	1
AC104389.1	1		AC093818.1	1
AC104654.2	1		AC131056.3	1
AC104655.3	1		AC145212.2	1
AC144449.1	1		ACAA1	1
AC240274.1	1		ACAA2	1
ACAA2	1		ACACA	1
ACADM	1		ACAD8	1
ACADSB	1		ACAD9	1
ACAP3	1		ACADM	1
ACAT1	1		ACADSB	1
ACBD3	1		ACAP2	1
ACE2	1		ACAP3	1
ACIN1	1		ACAT2	1
ACKR4	1		ACBD3	1
ACP1	1		ACD	1
ACSF2	1		ACE	1
ACSM2A	1		ACER3	1
ACSM2B	1		ACIN1	1
ACSM3	1		ACKR3	1
ACSS3	1		ACKR4	1
ACTL6A	1		ACLY	1
ACTR10	1		ACOT11	1
ACTR2	1		ACOT13	1
ACVR2A	1		ACOT7	1
ACVR2B	1		ACOT8	1
ACY3	1		ACOX1	1
ADAM18	1		ACP1	1
ADAM23	1		ACP2	1
ADAMTS13	1		ACP5	1
ADAMTS17	1		ACSL4	1
ADAMTS2	1		ACSL5	1
ADAMTS20	1		ACSM2A	1
ADAMTS8	1		ACSM2B	1
ADAMTS9	1		ACSM3	1
ADAMTSL2	1		ACSM5	1
ADAR	1		ACSS2	1
ADCY5	1		ACTB	1
ADCYAP1R1	1		ACTR10	1
ADD3	1		ACTR1A	1
ADGRB2	1		ACTR1B	1
ADGRB3	1		ACTR2	1
ADGRD1	1		ACTR3	1
ADGRL3	1		ACVR1B	1
ADGRL4	1		ACVR2A	1
ADH1A	1		ACVRL1	1
ADH4	1		ACY3	1
ADH5	1		ACYP2	1
ADH6	1		ADAM15	1
ADPGK	1		ADAP2	1
ADRB2	1		ADAR	1
ADRBK2	1		ADCY4	1
ADRM1	1		ADCY7	1
AF001548.5	1		ADD1	1
AF064858.7	1		ADD3	1
AF127936.3	1		ADGRF5	1
AF131217.1	1		ADGRL4	1
AFAP1L2	1		ADH1A	1
AFF3	1		ADH4	1
AGAP1	1		ADH6	1
AGGF1	1		ADIPOR1	1
AGMAT	1		ADIRF	1
AGO2	1		ADM	1
AGO3	1		ADNP	1
AGPAT2	1		ADNP2	1
AGR2	1		ADO	1
AGT	1		ADORA1	1
AGTPBP1	1		ADORA2B	1
AGTR1	1		ADORA3	1
AGXT	1		ADPRH	1
AHCTF1	1		ADPRHL2	1
AHCYL1	1		ADRBK1	1
AHSA2	1		ADRM1	1
AHSG	1		ADSL	1
AIMP1	1		ADSS	1
AIMP2	1		AES	1
AK9	1		AF064858.8	1
AKAP11	1		AFAP1L1	1
AKAP12	1		AFF1	1
AKAP17A	1		AFG3L2	1
AKAP7	1		AGAP4	1
AKAP8L	1		AGFG1	1
AKR1C1	1		AGFG2	1
AKR1C2	1		AGK	1
AKR1C4	1		AGMAT	1
AKR7A3	1		AGO4	1
AL132709.8	1		AGR2	1
AL354822.1	1		AGRN	1
ALB	1		AGTRAP	1
ALCAM	1		AGXT	1
ALDH1A1	1		AHCYL1	1
ALDH1A3	1		AHDC1	1
ALDH3A2	1		AHSG	1
ALDH6A1	1		AIF1	1
ALDH9A1	1		AIFM3	1
ALDOB	1		AIG1	1
ALG1L	1		AIMP1	1
ALG1L2	1		AIMP2	1
ALG5	1		AIP	1
ALMS1	1		AK1	1
ALPK2	1		AK2	1
ALYREF	1		AK3	1
AMBP	1		AK6	1
AMN	1		AKAP12	1
AMT	1		AKAP13	1
AMZ1	1		AKAP17A	1
ANAPC10	1		AKAP7	1
ANAPC15	1		AKAP8L	1
ANAPC2	1		AKIP1	1
ANAPC4	1		AKIRIN1	1
ANGPT1	1		AKR1A1	1
ANGPT2	1		AKR1B1	1
ANGPTL1	1		AKR1C3	1
ANGPTL2	1		AKR1C4	1
ANGPTL3	1		AKR1D1	1
ANGPTL6	1		AKR7A2	1
ANK2	1		AKT1	1
ANK3	1		AKT1S1	1
ANKAR	1		ALB	1
ANKRD11	1		ALDH16A1	1
ANKRD12	1		ALDH3A2	1
ANKRD13D	1		ALDH4A1	1
ANKRD16	1		ALDH6A1	1
ANKRD36	1		ALDH9A1	1
ANKRD36B	1		ALDOA	1
ANKRD36C	1		ALDOB	1
ANKRD39	1		ALG12	1
ANKRD40	1		ALG5	1
ANKRD50	1		ALG8	1
ANKRD55	1		ALKBH4	1
ANKS3	1		ALKBH5	1
ANLN	1		ALKBH6	1
ANO1	1		ALKBH7	1
ANO4	1		ALPK3	1
ANP32B	1		ALYREF	1
ANP32E	1		AMBP	1
ANTXR1	1		AMDHD2	1
ANTXR2	1		AMFR	1
ANXA6	1		AMHR2	1
AP000265.1	1		AMMECR1	1
AP000345.1	1		AMN	1
AP001347.6	1		AMOTL1	1
AP006222.2	1		AMPD3	1
AP2M1	1		ANAPC10	1
AP3B1	1		ANAPC11	1
AP3M2	1		ANAPC13	1
APBB1IP	1		ANAPC15	1
APC	1		ANAPC16	1
APCDD1L	1		ANGEL1	1
APITD1	1		ANGPTL4	1
APOA1	1		ANGPTL6	1
APOA2	1		ANKDD1A	1
APOB	1		ANKH	1
APOBEC3C	1		ANKLE2	1
APOC1	1		ANKRD11	1
APOC2	1		ANKRD13A	1
APOC3	1		ANKRD13D	1
APOC4-APOC2	1		ANKRD16	1
APOE	1		ANKRD17	1
APOH	1		ANKRD28	1
APOL1	1		ANKRD37	1
APOL3	1		ANKRD39	1
APOM	1		ANKRD40	1
APOPT1	1		ANKRD54	1
APPL1	1		ANKRD55	1
ARCN1	1		ANKS1A	1
ARF6	1		ANLN	1
ARFGEF1	1		ANO10	1
ARG1	1		ANP32A	1
ARGLU1	1		ANP32B	1
ARHGAP11A	1		ANP32E	1
ARHGAP11B	1		ANXA11	1
ARHGAP12	1		ANXA2	1
ARHGAP20	1		ANXA2R	1
ARHGAP29	1		ANXA4	1
ARHGAP42	1		ANXA7	1
ARHGAP5	1		AOAH	1
ARHGEF10L	1		AP000230.1	1
ARHGEF12	1		AP000439.1	1
ARHGEF39	1		AP006621.5	1
ARHGEF4	1		AP1B1	1
ARHGEF40	1		AP1G1	1
ARID1A	1		AP1M1	1
ARID2	1		AP1S1	1
ARID3A	1		AP1S2	1
ARL17A	1		AP2A1	1
ARL17B	1		AP2A2	1
ARL2	1		AP2B1	1
ARL3	1		AP2M1	1
ARL5A	1		AP2S1	1
ARL6IP1	1		AP3D1	1
ARL6IP4	1		AP3S2	1
ARMC1	1		AP4E1	1
ARMCX3	1		AP5S1	1
ARNT2	1		AP5Z1	1
ARPC2	1		APAF1	1
ARPC4	1		APC	1
ARPC5L	1		APH1A	1
ARPP19	1		APH1B	1
ARPP21	1		API5	1
ARSJ	1		APITD1	1
ARV1	1		APLNR	1
ARVCF	1		APOA1	1
ASCC3	1		APOA1BP	1
ASCL2	1		APOA2	1
ASCL4	1		APOB	1
ASF1A	1		APOC1	1
ASGR2	1		APOC2	1
ASH1L	1		APOC3	1
ASH2L	1		APOE	1
ASIC4	1		APOH	1
ASPG	1		APOL3	1
ASPM	1		APOLD1	1
ASPN	1		APOM	1
ASS1	1		APOPT1	1
ASXL1	1		APP	1
ASXL3	1		APRT	1
ATAD2	1		APTX	1
ATAD2B	1		AQP10	1
ATE1	1		AQP3	1
ATF7IP	1		ARAF	1
ATG12	1		ARAP3	1
ATG2B	1		ARF3	1
ATG3	1		ARF6	1
ATG5	1		ARFGAP2	1
ATM	1		ARFGEF2	1
ATMIN	1		ARG1	1
ATOX1	1		ARGLU1	1
ATP10D	1		ARHGAP11A	1
ATP1A2	1		ARHGAP11B	1
ATP1B2	1		ARHGAP21	1
ATP1B3	1		ARHGAP23	1
ATP2B1	1		ARHGAP26	1
ATP2B2	1		ARHGAP27	1
ATP5A1	1		ARHGAP28	1
ATP5E	1		ARHGAP29	1
ATP5EP2	1		ARHGAP31	1
ATP5F1	1		ARHGAP33	1
ATP5G1	1		ARHGAP35	1
ATP5I	1		ARHGAP4	1
ATP5J	1		ARHGAP9	1
ATP5J2	1		ARHGDIA	1
ATP5L	1		ARHGDIB	1
ATP5L2	1		ARHGEF1	1
ATP5O	1		ARHGEF15	1
ATP6V0D1	1		ARHGEF2	1
ATP6V0E1	1		ARHGEF3	1
ATP6V1G1	1		ARHGEF39	1
ATP6V1G2	1		ARHGEF7	1
ATP8A2	1		ARID1A	1
ATPAF1	1		ARID1B	1
ATPAF2	1		ARID2	1
ATPIF1	1		ARID3A	1
ATRX	1		ARID4B	1
ATXN1	1		ARIH1	1
ATXN7L2	1		ARL15	1
ATXN7L3B	1		ARL16	1
AURKA	1		ARL17A	1
AURKAIP1	1		ARL2	1
AURKB	1		ARL2BP	1
AVEN	1		ARL3	1
AVP	1		ARL4A	1
AXIN2	1		ARL4C	1
AXL	1		ARL4D	1
AZI2	1		ARL5A	1
AZIN1-AS1	1		ARL6IP1	1
B2M	1		ARL6IP4	1
B3GALNT1	1		ARL8A	1
B3GALNT2	1		ARMC1	1
B3GALT2	1		ARMC10	1
B3GALT6	1		ARMC5	1
B3GNT9	1		ARMC7	1
B4GALNT4	1		ARMC8	1
BABAM1	1		ARMCX3	1
BACE2	1		ARMCX6	1
BAG1	1		ARMT1	1
BAG2	1		ARNTL2	1
BAMBI	1		ARPC1A	1
BARD1	1		ARPC1B	1
BASP1	1		ARPC2	1
BAZ1B	1		ARPC3	1
BAZ2B	1		ARPC5	1
BBC3	1		ARPC5L	1
BBS9	1		ARPP19	1
BCAS2	1		ARRB1	1
BCAT1	1		ARRB2	1
BCL2	1		ARRDC1	1
BCL7C	1		ARRDC2	1
BCLAF1	1		ARRDC3	1
BCO1	1		ARSG	1
BDP1	1		ART4	1
BEND6	1		ASAH1	1
BEX2	1		ASAP1	1
BGN	1		ASAP2	1
BHLHB9	1		ASB7	1
BHMT2	1		ASB9	1
BICC1	1		ASCC1	1
BICD1	1		ASF1B	1
BIRC5	1		ASGR1	1
BIRC6	1		ASGR2	1
BLM	1		ASL	1
BLMH	1		ASNA1	1
BLOC1S1	1		ASPG	1
BLOC1S2	1		ASPM	1
BLOC1S4	1		ASRGL1	1
BMP4	1		ASS1	1
BMP5	1		ASXL1	1
BMPR1A	1		ASXL2	1
BMPR1B	1		ATAD2	1
BMPR1B-AS1	1		ATAD3A	1
BMPR2	1		ATE1	1
BNC2	1		ATF2	1
BOD1	1		ATF5	1
BOD1L1	1		ATF6B	1
BOK	1		ATF7	1
BOLA3	1		ATF7IP	1
BOP1	1		ATG12	1
BORCS7	1		ATG16L2	1
BORCS8	1		ATG3	1
BPHL	1		ATG4A	1
BPTF	1		ATG4B	1
BRCA1	1		ATG7	1
BRCA2	1		ATL2	1
BRD3	1		ATMIN	1
BRD4	1		ATN1	1
BRD8	1		ATOX1	1
BRD9	1		ATP11C	1
BRI3	1		ATP13A3	1
BRINP1	1		ATP1A1	1
BRIX1	1		ATP1B1	1
BRK1	1		ATP1B3	1
BRMS1	1		ATP2A2	1
BRSK1	1		ATP2B1	1
BRSK2	1		ATP2B2	1
BRWD3	1		ATP2B3	1
BST2	1		ATP2B4	1
BTN3A3	1		ATP5A1	1
BUB1	1		ATP5B	1
BUB1B	1		ATP5C1	1
BUD31	1		ATP5D	1
BVES	1		ATP5E	1
BX004987.4	1		ATP5EP2	1
C10orf35	1		ATP5G1	1
C11orf96	1		ATP5G2	1
C12orf49	1		ATP5G3	1
C12orf57	1		ATP5H	1
C12orf75	1		ATP5I	1
C14orf166	1		ATP5J	1
C14orf2	1		ATP5J2	1
C15orf40	1		ATP5L	1
C15orf59-AS1	1		ATP5O	1
C16orf59	1		ATP5S	1
C16orf74	1		ATP5SL	1
C16orf95	1		ATP6V0A2	1
C17orf67	1		ATP6V0B	1
C17orf89	1		ATP6V0D1	1
C18orf21	1		ATP6V0E1	1
C18orf54	1		ATP6V0E2-AS1	1
C19orf25	1		ATP6V1A	1
C19orf43	1		ATP6V1D	1
C19orf53	1		ATP6V1E1	1
C19orf54	1		ATP6V1F	1
C19orf68	1		ATP6V1G1	1
C1orf106	1		ATP7B	1
C1orf112	1		ATP8A1	1
C1orf122	1		ATP8B1	1
C1orf123	1		ATP8B3	1
C1orf198	1		ATPAF1	1
C1orf210	1		ATPAF2	1
C1orf35	1		ATPIF1	1
C1orf53	1		ATRN	1
C1orf54	1		ATRNL1	1
C1orf56	1		ATXN1	1
C1QL1	1		ATXN10	1
C1QTNF2	1		ATXN2	1
C1QTNF4	1		ATXN2L	1
C1QTNF7	1		ATXN7L3	1
C1R	1		AUP1	1
C1RL-AS1	1		AURKA	1
C1S	1		AURKAIP1	1
C20orf24	1		AURKB	1
C21orf58	1		AUTS2	1
C22orf29	1		AVEN	1
C22orf39	1		AVP	1
C2orf40	1		AVPI1	1
C2orf47	1		B3GALT6	1
C2orf76	1		B3GLCT	1
C2orf82	1		B3GNT2	1
C2orf88	1		B4GALT1	1
C2orf91	1		B4GALT5	1
C3orf58	1		B4GALT6	1
C3orf67	1		B9D1	1
C4orf27	1		B9D2	1
C4orf48	1		BAALC	1
C5orf22	1		BABAM1	1
C5orf24	1		BACE2	1
C5orf42	1		BAD	1
C5orf56	1		BAG1	1
C6orf226	1		BAG3	1
C6orf48	1		BAG6	1
C7orf43	1		BAHCC1	1
C7orf49	1		BAIAP2	1
C7orf55	1		BAIAP2-AS1	1
C8orf4	1		BAMBI	1
C8orf58	1		BANF1	1
C8orf82	1		BAP1	1
C9orf78	1		BARD1	1
CA12	1		BASP1	1
CA2	1		BAX	1
CA5A	1		BAZ1A	1
CACFD1	1		BAZ1B	1
CACNA1A	1		BAZ2A	1
CACNA2D2	1		BBOX1-AS1	1
CACNG4	1		BBS9	1
CACYBP	1		BBX	1
CADM1	1		BCAM	1
CADPS2	1		BCAP29	1
CALCOCO2	1		BCAP31	1
CALD1	1		BCAR1	1
CALHM2	1		BCAS2	1
CALM1	1		BCAT2	1
CALU	1		BCKDK	1
CAMK1D	1		BCL10	1
CAMK1G	1		BCL2L11	1
CAMK2A	1		BCL2L12	1
CAMK2B	1		BCL6B	1
CAMK2D	1		BCL7B	1
CAMK2N1	1		BCL7C	1
CAMK4	1		BCOR	1
CAMLG	1		BCORL1	1
CAMSAP1	1		BCS1L	1
CAMSAP2	1		BECN1	1
CAMSAP3	1		BEND7	1
CANX	1		BET1	1
CAP1	1		BEX1	1
CAP2	1		BEX4	1
CAPN5	1		BEX5	1
CAPZA1	1		BFAR	1
CARD11	1		BFSP1	1
CARD16	1		BHLHB9	1
CARD6	1		BHLHE40	1
CARM1	1		BHLHE40-AS1	1
CARMN	1		BHMT2	1
CARS2	1		BICD1	1
CASC2	1		BID	1
CASC4	1		BIK	1
CASC5	1		BIN3	1
CASC8	1		BIRC2	1
CASP7	1		BIRC5	1
CASP8AP2	1		BIRC6	1
CAST	1		BLCAP	1
CATIP	1		BLM	1
CAV1	1		BLMH	1
CBFA2T2	1		BLOC1S1	1
CBFB	1		BLOC1S2	1
CBL	1		BLOC1S4	1
CBLN1	1		BLVRA	1
CBLN2	1		BMP2	1
CBR4	1		BMP2K	1
CBX1	1		BMP6	1
CBX8	1		BMPER	1
CBY1	1		BNIP2	1
CC2D2A	1		BNIP3	1
CCAR1	1		BOD1L1	1
CCBE1	1		BOLA2B	1
CCDC102A	1		BOLA3	1
CCDC109B	1		BOP1	1
CCDC125	1		BORCS6	1
CCDC136	1		BORCS7	1
CCDC14	1		BORCS8	1
CCDC141	1		BPHL	1
CCDC144A	1		BPTF	1
CCDC146	1		BRAF	1
CCDC150	1		BRAT1	1
CCDC167	1		BRCA1	1
CCDC178	1		BRCA2	1
CCDC186	1		BRD3	1
CCDC191	1		BRD4	1
CCDC25	1		BRD7	1
CCDC28B	1		BRD9	1
CCDC3	1		BRE	1
CCDC34	1		BRI3	1
CCDC39	1		BRI3BP	1
CCDC47	1		BRINP1	1
CCDC50	1		BRK1	1
CCDC58	1		BRMS1	1
CCDC68	1		BSDC1	1
CCDC7	1		BST2	1
CCDC7-1	1		BTBD6	1
CCDC74A	1		BTF3	1
CCDC74B	1		BTF3L4	1
CCDC8	1		BTG1	1
CCDC80	1		BTNL8	1
CCDC82	1		BTNL9	1
CCDC92	1		BUB1	1
CCL5	1		BUB1B	1
CCM2	1		BUB3	1
CCNA2	1		BUD31	1
CCNB1	1		C10orf10	1
CCNB2	1		C10orf11	1
CCND1	1		C10orf25	1
CCND2-AS1	1		C11orf31	1
CCNE1	1		C11orf58	1
CCNF	1		C11orf68	1
CCNG2	1		C11orf73	1
CCNK	1		C11orf74	1
CCNL1	1		C11orf95	1
CCNT2	1		C11orf96	1
CCP110	1		C12orf42	1
CCR6	1		C12orf43	1
CCSER1	1		C12orf49	1
CCSER2	1		C12orf65	1
CCT2	1		C12orf75	1
CCT3	1		C12orf76	1
CCT4	1		C14orf1	1
CCT6A	1		C14orf119	1
CCT6B	1		C14orf132	1
CCT7	1		C14orf142	1
CCT8	1		C14orf159	1
CCZ1	1		C14orf166	1
CD200	1		C14orf2	1
CD200R1	1		C14orf80	1
CD22	1		C15orf39	1
CD248	1		C15orf40	1
CD2AP	1		C15orf57	1
CD2BP2	1		C16orf13	1
CD63	1		C16orf52	1
CD79A	1		C16orf62	1
CDADC1	1		C16orf72	1
CDC20	1		C17orf49	1
CDC25A	1		C17orf58	1
CDC25C	1		C17orf67	1
CDC27	1		C17orf75	1
CDC34	1		C17orf89	1
CDC42	1		C19orf24	1
CDC42EP5	1		C19orf25	1
CDC45	1		C19orf43	1
CDC5L	1		C19orf48	1
CDC6	1		C19orf53	1
CDCA2	1		C19orf54	1
CDCA3	1		C19orf60	1
CDCA4	1		C19orf66	1
CDCA7L	1		C19orf68	1
CDCA8	1		C19orf70	1
CDH2	1		C1orf112	1
CDH24	1		C1orf115	1
CDH6	1		C1orf122	1
CDH7	1		C1orf123	1
CDK1	1		C1orf162	1
CDK11A	1		C1orf167	1
CDK12	1		C1orf194	1
CDK14	1		C1orf21	1
CDK19	1		C1orf35	1
CDK2AP2	1		C1orf43	1
CDK5RAP1	1		C1orf50	1
CDK5RAP2	1		C1orf54	1
CDK6	1		C1orf61	1
CDKN2C	1		C1QA	1
CDKN2D	1		C1QB	1
CDKN3	1		C1QBP	1
CDO1	1		C1QC	1
CDR1-AS	1		C1QL1	1
CDS1	1		C1QTNF4	1
CDT1	1		C1QTNF6	1
CDX1	1		C2	1
CEBPA	1		C20orf194	1
CEBPB	1		C20orf196	1
CEBPD	1		C20orf24	1
CEBPZ	1		C21orf58	1
CECR6	1		C22orf29	1
CELF1	1		C22orf34	1
CEND1	1		C22orf39	1
CENPA	1		C2CD2	1
CENPC	1		C2CD4B	1
CENPE	1		C2CD4C	1
CENPF	1		C2orf47	1
CENPH	1		C2orf72	1
CENPJ	1		C2orf76	1
CENPK	1		C2orf88	1
CENPL	1		C3orf14	1
CENPM	1		C3orf58	1
CENPN	1		C4orf27	1
CENPO	1		C4orf3	1
CENPU	1		C4orf32	1
CENPV	1		C4orf36	1
CENPW	1		C4orf48	1
CEP112	1		C5orf24	1
CEP131	1		C5orf30	1
CEP162	1		C5orf45	1
CEP170	1		C6orf1	1
CEP192	1		C6orf106	1
CEP290	1		C6orf62	1
CEP295	1		C6orf89	1
CEP350	1		C7orf26	1
CEP41	1		C7orf43	1
CEP44	1		C7orf49	1
CEP55	1		C7orf50	1
CEP70	1		C7orf55	1
CEP78	1		C7orf61	1
CEP83-AS1	1		C8orf33	1
CERCAM	1		C8orf58	1
CERS6	1		C8orf59	1
CETN2	1		C8orf82	1
CFAP20	1		C9orf16	1
CFAP221	1		C9orf40	1
CFAP65	1		C9orf43	1
CFAP70	1		C9orf69	1
CFAP97	1		CA13	1
CFDP1	1		CA2	1
CFI	1		CA5A	1
CGN	1		CAB39	1
CH17-189H20.1	1		CABLES1	1
CH17-353B19.1	1		CABP4	1
CH507-338C24.1	1		CACNA1A	1
CHAMP1	1		CACNG8	1
CHCHD1	1		CACYBP	1
CHCHD4	1		CADM4	1
CHD1	1		CALCRL	1
CHD2	1		CALM1	1
CHD4	1		CALM3	1
CHD6	1		CALML4	1
CHD7	1		CALR	1
CHD8	1		CAMK2G	1
CHD9	1		CAMK2N1	1
CHM	1		CAMKK2	1
CHMP3	1		CAMSAP2	1
CHMP4A	1		CAMSAP3	1
CHMP4B	1		CAMTA1	1
CHMP5	1		CAND1	1
CHORDC1	1		CANT1	1
CHP1	1		CANX	1
CHPF	1		CAP1	1
CHPT1	1		CAPG	1
CHRD	1		CAPN10	1
CHRM2	1		CAPN2	1
CHRNA5	1		CAPNS1	1
CHST10	1		CAPRIN1	1
CHST2	1		CAPZA1	1
CHST3	1		CAPZA2	1
CHSY3	1		CAPZB	1
CHTOP	1		CARD10	1
CHURC1	1		CARD6	1
CIART	1		CARD8	1
CIB2	1		CARD8-AS1	1
CIB4	1		CARHSP1	1
CIDEB	1		CARM1	1
CIR1	1		CARMN	1
CIRBP	1		CARNMT1	1
CISD1	1		CARS2	1
CISD2	1		CASC10	1
CISD3	1		CASC21	1
CIT	1		CASC3	1
CITED2	1		CASC5	1
CITED4	1		CASC8	1
CKAP2	1		CASKIN2	1
CKAP2L	1		CASP10	1
CKAP4	1		CASP2	1
CKLF	1		CASP3	1
CKMT2	1		CASP7	1
CKS1B	1		CAST	1
CKS2	1		CAT	1
CLCN3	1		CATIP	1
CLCNKA	1		CAV1	1
CLDN14	1		CAV2	1
CLDN5	1		CBFA2T2	1
CLEC11A	1		CBL	1
CLEC18B	1		CBR4	1
CLEC1B	1		CBX2	1
CLEC4G	1		CBX3	1
CLEC4M	1		CBX4	1
CLINT1	1		CBX5	1
CLIP1	1		CBX8	1
CLIP2	1		CBY1	1
CLIP3	1		CCAR1	1
CLK4	1		CCDC102A	1
CLMN	1		CCDC115	1
CLN8	1		CCDC124	1
CLPTM1L	1		CCDC150	1
CLTA	1		CCDC153	1
CLTB	1		CCDC167	1
CLTC	1		CCDC18	1
CLU	1		CCDC25	1
CMC2	1		CCDC28B	1
CMPK1	1		CCDC3	1
CMSS1	1		CCDC34	1
CMTM3	1		CCDC39	1
CMTM8	1		CCDC43	1
CMYA5	1		CCDC50	1
CNIH2	1		CCDC53	1
CNOT4	1		CCDC57	1
CNPY2	1		CCDC58	1
CNPY4	1		CCDC61	1
CNTFR	1		CCDC69	1
CNTLN	1		CCDC71	1
CNTN1	1		CCDC71L	1
CNTN4	1		CCDC80	1
CNTN5	1		CCDC85A	1
CNTNAP1	1		CCDC85B	1
CNTRL	1		CCDC85C	1
COA1	1		CCDC88A	1
COA3	1		CCDC90B	1
COA4	1		CCDC92	1
COBLL1	1		CCHCR1	1
COG2	1		CCL1	1
COIL	1		CCL13	1
COL11A1	1		CCL14	1
COL14A1	1		CCL15	1
COL15A1	1		CCL23	1
COL16A1	1		CCL5	1
COL19A1	1		CCM2	1
COL1A1	1		CCM2L	1
COL1A2	1		CCNA2	1
COL21A1	1		CCNB1	1
COL23A1	1		CCNB2	1
COL24A1	1		CCNC	1
COL25A1	1		CCND1	1
COL26A1	1		CCNDBP1	1
COL27A1	1		CCNE1	1
COL2A1	1		CCNE2	1
COL3A1	1		CCNF	1
COL4A1	1		CCNG1	1
COL4A2	1		CCNG2	1
COL4A3BP	1		CCNI	1
COL4A6	1		CCNT1	1
COL5A2	1		CCNY	1
COL6A1	1		CCT2	1
COL6A3	1		CCT3	1
COL6A6	1		CCT5	1
COL9A3	1		CCT7	1
COLEC10	1		CCT8	1
COLEC11	1		CCZ1	1
COMMD10	1		CD109	1
COMMD2	1		CD14	1
COMMD3	1		CD151	1
COMMD5	1		CD163L1	1
COMMD6	1		CD164L2	1
COMMD9	1		CD200R1	1
COPRS	1		CD24	1
COPS3	1		CD274	1
COPS4	1		CD276	1
COPS6	1		CD2BP2	1
COPZ1	1		CD300LG	1
COPZ2	1		CD320	1
COQ10A	1		CD33	1
COQ5	1		CD34	1
CORO1C	1		CD4	1
CORO7	1		CD40	1
COTL1	1		CD47	1
COX14	1		CD55	1
COX17	1		CD58	1
COX20	1		CD59	1
COX4I1	1		CD6	1
COX5B	1		CD68	1
COX6A1	1		CD79B	1
COX6B1	1		CD81	1
COX6C	1		CD82	1
COX7A2	1		CD86	1
COX7B	1		CD9	1
COX7C	1		CD93	1
COX8A	1		CDA	1
CPEB3	1		CDC20	1
CPM	1		CDC23	1
CPN2	1		CDC25A	1
CPNE2	1		CDC25B	1
CPNE3	1		CDC25C	1
CPPED1	1		CDC26	1
CPS1	1		CDC27	1
CPSF2	1		CDC34	1
CPSF3	1		CDC37	1
CPT2	1		CDC42	1
CR1L	1		CDC42BPB	1
CRABP1	1		CDC42EP1	1
CRABP2	1		CDC42EP2	1
CRCP	1		CDC42EP3	1
CREB3	1		CDC42EP5	1
CREB3L1	1		CDC42SE2	1
CRELD2	1		CDC6	1
CRHBP	1		CDCA2	1
CRISPLD2	1		CDCA3	1
CRLS1	1		CDCA4	1
CRMP1	1		CDCA5	1
CRNDE	1		CDCA7	1
CRTC3	1		CDCA8	1
CRYAB	1		CDCP1	1
CRYBB2	1		CDH12	1
CRYBG3	1		CDH13	1
CSAD	1		CDH15	1
CSGALNACT1	1		CDH24	1
CSGALNACT2	1		CDH5	1
CSNK1A1	1		CDIPT	1
CSNK2B	1		CDK1	1
CSPG4	1		CDK10	1
CSRNP3	1		CDK12	1
CSRP2	1		CDK13	1
CSTF2T	1		CDK16	1
CTA-384D8.36	1		CDK17	1
CTAG2	1		CDK19	1
CTB-50L17.10	1		CDK2	1
CTB-58E17.1	1		CDK2AP1	1
CTBP1	1		CDK2AP2	1
CTBP2	1		CDK4	1
CTC-260E6.6	1		CDK5	1
CTC-321K16.1	1		CDK5RAP2	1
CTC-457L16.2	1		CDK5RAP3	1
CTC-459F4.1	1		CDK9	1
CTC-524C5.2	1		CDKN1B	1
CTCF	1		CDKN1C	1
CTD-2047H16.5	1		CDKN2AIPNL	1
CTD-2154I11.2	1		CDKN2C	1
CTD-2184C24.2	1		CDKN2D	1
CTD-2240E14.4	1		CDKN3	1
CTD-2240J17.2	1		CDR2L	1
CTD-2396E7.11	1		CDS2	1
CTD-2525I3.5	1		CDT1	1
CTD-2527I21.15	1		CDV3	1
CTD-2536I1.3	1		CEACAM1	1
CTD-2538C1.2	1		CEACAM21	1
CTD-2545M3.8	1		CEBPA	1
CTD-3184A7.4	1		CEBPB	1
CTDSPL2	1		CEBPD	1
CTF1	1		CEBPG	1
CTNNBIP1	1		CECR1	1
CTPS1	1		CECR5	1
CTSO	1		CECR6	1
CTTNBP2	1		CELF1	1
CTTNBP2NL	1		CENPA	1
CTU1	1		CENPB	1
CTXN1	1		CENPE	1
CUEDC1	1		CENPF	1
CUL4B	1		CENPH	1
CUTA	1		CENPK	1
CUX1	1		CENPM	1
CUX2	1		CENPN	1
CWC15	1		CENPO	1
CWC27	1		CENPQ	1
CXADR	1		CENPT	1
CXCL12	1		CENPU	1
CXCL14	1		CENPV	1
CXCL5	1		CENPW	1
CXXC4	1		CEP135	1
CXXC5	1		CEP152	1
CYB5A	1		CEP250	1
CYB5B	1		CEP41	1
CYB5RL	1		CEP55	1
CYBA	1		CEP68	1
CYBRD1	1		CEP70	1
CYCS	1		CEP76	1
CYGB	1		CERS2	1
CYLD	1		CERS4	1
CYP27C1	1		CERS6	1
CYP3A7	1		CES2	1
CYR61	1		CETN2	1
CYSLTR1	1		CETN3	1
CYTL1	1		CETP	1
DAAM1	1		CFAP65	1
DAAM2	1		CFDP1	1
DAB2	1		CFL1	1
DACH1	1		CFL2	1
DACH2	1		CFLAR	1
DACT3	1		CFP	1
DACT3-AS1	1		CH17-340M24.3	1
DAD1	1		CHADL	1
DBF4	1		CHAF1A	1
DBH-AS1	1		CHAMP1	1
DBP	1		CHCHD1	1
DCAF16	1		CHCHD10	1
DCBLD2	1		CHCHD2	1
DCDC2	1		CHCHD3	1
DCN	1		CHCHD5	1
DCP2	1		CHCHD7	1
DCTN6	1		CHD2	1
DCTPP1	1		CHD3	1
DCUN1D5	1		CHD4	1
DDAH1	1		CHD7	1
DDC	1		CHEK1	1
DDHD1	1		CHFR	1
DDR1	1		CHI3L2	1
DDR2	1		CHKA	1
DDT	1		CHKB	1
DDX1	1		CHKB-AS1	1
DDX17	1		CHM	1
DDX18	1		CHMP1A	1
DDX19B	1		CHMP2A	1
DDX21	1		CHMP2B	1
DDX23	1		CHMP3	1
DDX24	1		CHMP4A	1
DDX27	1		CHMP4B	1
DDX39B	1		CHMP5	1
DDX3X	1		CHMP6	1
DDX41	1		CHP1	1
DDX46	1		CHPT1	1
DDX5	1		CHRNA5	1
DDX50	1		CHST11	1
DDX52	1		CHST15	1
DDX54	1		CHST3	1
DDX55	1		CHST7	1
DDX56	1		CHSY1	1
DDX58	1		CHTF8	1
DDX60	1		CHTOP	1
DEAF1	1		CHURC1	1
DEFB135	1		CIAO1	1
DEK	1		CIAPIN1	1
DENND2A	1		CIART	1
DENND2C	1		CIB1	1
DEPDC1	1		CIB2	1
DEPDC1B	1		CIC	1
DES	1		CIDEB	1
DESI2	1		CINP	1
DEXI	1		CISD1	1
DFFA	1		CISD2	1
DFNA5	1		CISD3	1
DGAT2	1		CIT	1
DGCR6	1		CITED2	1
DGKI	1		CITED4	1
DGKQ	1		CITF22-92A6.1	1
DHCR24	1		CKAP2	1
DHFR	1		CKAP2L	1
DHRS11	1		CKAP4	1
DHRS12	1		CKAP5	1
DHRS4L2	1		CKLF	1
DHX29	1		CKS1B	1
DHX36	1		CKS2	1
DHX9	1		CLASP1	1
DIAPH3	1		CLCN3	1
DICER1	1		CLDN14	1
DIO3	1		CLDN23	1
DIO3OS	1		CLDN5	1
DIP2A	1		CLDN7	1
DKC1	1		CLEC14A	1
DKK1	1		CLEC1A	1
DKK3	1		CLEC1B	1
DKKL1	1		CLEC2B	1
DLC1	1		CLEC3B	1
DLEU1	1		CLEC4M	1
DLEU2	1		CLIC1	1
DLEU7	1		CLIC2	1
DLG3	1		CLIC4	1
DLG5	1		CLK1	1
DLGAP4-AS1	1		CLK2	1
DLGAP5	1		CLN3	1
DLK1	1		CLN6	1
DLL3	1		CLN8	1
DMD	1		CLOCK	1
DMWD	1		CLPP	1
DNA2	1		CLPTM1L	1
DNAH10	1		CLPX	1
DNAH14	1		CLSPN	1
DNAH2	1		CLSTN1	1
DNAJB14	1		CLSTN3	1
DNAJB2	1		CLTA	1
DNAJB6	1		CLTB	1
DNAJC10	1		CLTC	1
DNAJC11	1		CMAS	1
DNAJC12	1		CMC2	1
DNAJC13	1		CMIP	1
DNAJC15	1		CMPK1	1
DNAJC17	1		CMPK2	1
DNAJC3	1		CMTM2	1
DNAJC7	1		CMTM3	1
DNAJC8	1		CMTM7	1
DNAJC9	1		CMTM8	1
DNM1	1		CMTR1	1
DNMT1	1		CNBP	1
DNMT3A	1		CNDP2	1
DNPEP	1		CNIH2	1
DNPH1	1		CNIH4	1
DNTTIP1	1		CNOT1	1
DNTTIP2	1		CNOT6	1
DOCK5	1		CNOT6L	1
DOCK7	1		CNOT7	1
DOCK8	1		CNOT8	1
DOK5	1		CNP	1
DOLPP1	1		CNPPD1	1
DOPEY2	1		CNPY2	1
DPCD	1		CNPY3	1
DPEP1	1		CNRIP1	1
DPF1	1		CNTRL	1
DPH3	1		COA1	1
DPH5	1		COA3	1
DPM1	1		COA4	1
DPP10	1		COA5	1
DPP3	1		COA6	1
DPP4	1		COASY	1
DPP6	1		COBL	1
DPPA4	1		COG3	1
DPY30	1		COG4	1
DPYD	1		COG5	1
DPYS	1		COIL	1
DPYSL4	1		COL18A1	1
DPYSL5	1		COL4A3BP	1
DRC7	1		COLEC12	1
DSE	1		COLGALT1	1
DSG2	1		COLQ	1
DSN1	1		COMMD1	1
DSP	1		COMMD10	1
DTL	1		COMMD2	1
DUBR	1		COMMD3	1
DUSP12	1		COMMD4	1
DUSP26	1		COMMD5	1
DUSP9	1		COMMD6	1
DUT	1		COMMD7	1
DYNC1I2	1		COMMD8	1
DYNC1LI2	1		COMMD9	1
DYNLL1	1		COPE	1
DYNLL2	1		COPRS	1
DZIP1	1		COPS3	1
DZIP1L	1		COPS4	1
DZIP3	1		COPS7B	1
E2F1	1		COPS8	1
E2F4	1		COPZ1	1
E2F7	1		COQ10A	1
E2F8	1		COQ2	1
EAPP	1		COQ4	1
EBPL	1		CORO1A	1
ECH1	1		CORO1B	1
ECHS1	1		CORO1C	1
ECI1	1		CORO7	1
ECI2	1		COTL1	1
ECM1	1		COX11	1
ECSCR-1	1		COX14	1
ECSIT	1		COX17	1
ECT2	1		COX19	1
EDA	1		COX20	1
EDF1	1		COX4I1	1
EDNRA	1		COX5A	1
EEA1	1		COX5B	1
EED	1		COX6A1	1
EEF1A1	1		COX6B1	1
EEF1E1	1		COX6C	1
EEF2KMT	1		COX7A2	1
EFCAB14	1		COX7A2L	1
EFCAB2	1		COX7B	1
EFHD1	1		COX7C	1
EFNA4	1		COX8A	1
EFNA5	1		CPE	1
EFNB3	1		CPEB3	1
EFR3A	1		CPM	1
EFS	1		CPNE2	1
EGFR	1		CPNE3	1
EGFR-AS1	1		CPNE5	1
EGLN2	1		CPNE8	1
EGR3	1		CPOX	1
EHBP1	1		CPPED1	1
EHHADH	1		CPS1	1
EHMT2	1		CPSF3L	1
EI24	1		CPSF6	1
EID1	1		CPT2	1
EID2	1		CPVL	1
EIF1AX	1		CR1L	1
EIF2AK1	1		CRACR2B	1
EIF2AK2	1		CRADD	1
EIF2AK4	1		CRBN	1
EIF2B3	1		CREB1	1
EIF2B5	1		CREB3	1
EIF2S1	1		CREB3L2	1
EIF2S2	1		CREBL2	1
EIF3A	1		CREBRF	1
EIF3E	1		CREG1	1
EIF3H	1		CRELD2	1
EIF3I	1		CREM	1
EIF3J	1		CRHBP	1
EIF3K	1		CRIP2	1
EIF4A1	1		CRISPLD1	1
EIF4A2	1		CRK	1
EIF4B	1		CRKL	1
EIF4EBP1	1		CRLS1	1
EIF4G3	1		CRNDE	1
EIF5B	1		CROCC	1
ELAVL1	1		CRTAP	1
ELF1	1		CRYBA4	1
ELN	1		CRYBB1	1
ELOF1	1		CRYBB2	1
ELOVL2	1		CRYL1	1
ELOVL6	1		CRYZL1	1
ELP6	1		CS	1
EMB	1		CSAD	1
EMCN	1		CSE1L	1
EME1	1		CSF2RB	1
EMG1	1		CSF3R	1
EMILIN1	1		CSK	1
EML4	1		CSNK1A1	1
EMSY	1		CSNK1D	1
ENDOG	1		CSNK1E	1
ENDOV	1		CSNK1G2	1
ENOX1	1		CSNK1G3	1
ENOX2	1		CSNK2A2	1
ENPEP	1		CSNK2B	1
ENSA	1		CSTB	1
EP300	1		CSTF2	1
EPB41	1		CSTF2T	1
EPB41L2	1		CSTF3	1
EPB41L5	1		CTA-243E7.1	1
EPHA3	1		CTB-171A8.1	1
EPHA4	1		CTB-50L17.10	1
EPHB2	1		CTBP1	1
EPHB3	1		CTBP1-AS2	1
EPHX2	1		CTBP2	1
EPM2AIP1	1		CTC-444N24.8	1
EPRS	1		CTC-457L16.2	1
EPS15	1		CTC-459F4.1	1
EPS8	1		CTC-499B15.5	1
EPS8L3	1		CTC-523E23.1	1
EPSTI1	1		CTC-524C5.2	1
ERAP1	1		CTC-526N19.1	1
ERBB2	1		CTCF	1
ERBB2IP	1		CTD-2154I11.2	1
ERBB4	1		CTD-2171N6.1	1
ERC1	1		CTD-2236F14.1	1
ERCC1	1		CTD-2302E22.4	1
ERGIC2	1		CTD-2396E7.11	1
ERICH2	1		CTD-2538C1.2	1
ERN1	1		CTD-2600O9.1	1
ERP29	1		CTD-3080P12.3	1
ESCO1	1		CTD-3184A7.4	1
ESD	1		CTDNEP1	1
ESF1	1		CTDP1	1
ESPL1	1		CTDSP1	1
ESRRG	1		CTDSP2	1
ETFB	1		CTNNA1	1
ETS2	1		CTNNAL1	1
ETV1	1		CTNNB1	1
ETV3	1		CTNNBIP1	1
ETV4	1		CTNNBL1	1
EVA1B	1		CTNND1	1
EVC2	1		CTNND2	1
EVI5	1		CTNS	1
EXOC5	1		CTPS1	1
EXOC6B	1		CTPS2	1
EXOC7	1		CTR9	1
EXOSC2	1		CTSA	1
EXOSC6	1		CTSB	1
EXOSC9	1		CTSD	1
EXT1	1		CTSF	1
EXTL2	1		CTSH	1
EZH2	1		CTSL	1
F10	1		CTTN	1
F2	1		CTTNBP2	1
F8A1	1		CTTNBP2NL	1
F8A3	1		CTU1	1
FABP1	1		CUEDC1	1
FADD	1		CUEDC2	1
FADS1	1		CUL2	1
FADS2	1		CUL3	1
FAH	1		CUL4A	1
FAHD1	1		CUL4B	1
FAHD2A	1		CUL7	1
FAIM	1		CUL9	1
FAM101A	1		CUTC	1
FAM101B	1		CXADR	1
FAM103A1	1		CXCL14	1
FAM104B	1		CXCL16	1
FAM107B	1		CXCL2	1
FAM111A	1		CXCL5	1
FAM129C	1		CXorf36	1
FAM133A	1		CXorf40A	1
FAM133B	1		CXorf40B	1
FAM134A	1		CXXC5	1
FAM134C	1		CYB5A	1
FAM136A	1		CYB5B	1
FAM13C	1		CYB5D1	1
FAM150B	1		CYB5D2	1
FAM159A	1		CYB5R1	1
FAM161A	1		CYB5R3	1
FAM162B	1		CYB5RL	1
FAM169A	1		CYBA	1
FAM173A	1		CYBB	1
FAM200B	1		CYC1	1
FAM206A	1		CYGB	1
FAM208B	1		CYHR1	1
FAM212A	1		CYP20A1	1
FAM215B	1		CYP46A1	1
FAM216A	1		CYSLTR1	1
FAM218A	1		CYSTM1	1
FAM21A	1		CYTH1	1
FAM21C	1		CYTH4	1
FAM227A	1		CYTL1	1
FAM229A	1		CYYR1	1
FAM231D	1		D2HGDH	1
FAM234A	1		DAAM1	1
FAM32A	1		DAB2	1
FAM3C	1		DAD1	1
FAM45A	1		DANT2	1
FAM50A	1		DAP	1
FAM57A	1		DAP3	1
FAM58A	1		DAPK1	1
FAM64A	1		DAPK2	1
FAM65B	1		DAXX	1
FAM69B	1		DAZAP1	1
FAM71A	1		DAZAP2	1
FAM71F1	1		DBF4	1
FAM72A	1		DBI	1
FAM76B	1		DBNL	1
FAM89A	1		DBP	1
FAM89B	1		DCAF11	1
FANCG	1		DCAF12	1
FAR1	1		DCAF15	1
FARP1	1		DCAF5	1
FARP2	1		DCAF7	1
FAT1	1		DCBLD1	1
FAT3	1		DCDC2	1
FAU	1		DCHS1	1
FBL	1		DCK	1
FBLL1	1		DCLRE1A	1
FBLN1	1		DCP1A	1
FBLN5	1		DCTN1	1
FBN2	1		DCTN3	1
FBN3	1		DCTN5	1
FBXL18	1		DCTN6	1
FBXL19	1		DCTPP1	1
FBXO17	1		DCUN1D2	1
FBXO21	1		DCUN1D4	1
FBXO22	1		DCXR	1
FBXO43	1		DDA1	1
FBXO44	1		DDAH2	1
FBXO5	1		DDB1	1
FCGR1B	1		DDB2	1
FCHO2	1		DDC	1
FCRLA	1		DDI2	1
FDFT1	1		DDIT3	1
FECH	1		DDIT4	1
FEM1A	1		DDRGK1	1
FENDRR	1		DDT	1
FER	1		DDX17	1
FERMT1	1		DDX18	1
FERMT2	1		DDX23	1
FEZ1	1		DDX39A	1
FFAR2	1		DDX3X	1
FGB	1		DDX41	1
FGD4	1		DDX42	1
FGD5-AS1	1		DDX46	1
FGD6	1		DDX5	1
FGF10-AS1	1		DDX54	1
FGF12	1		DDX6	1
FGF7	1		DEAF1	1
FGFR2	1		DECR1	1
FGG	1		DEDD	1
FHL2	1		DEF6	1
FIGN	1		DEF8	1
FIGNL1	1		DEGS1	1
FILIP1	1		DEK	1
FITM2	1		DENND2C	1
FIZ1	1		DENND2D	1
FJX1	1		DENND3	1
FKBP14	1		DENND4B	1
FKBP1B	1		DENND4C	1
FKBP2	1		DENND5B	1
FKBP3	1		DEPDC1	1
FKBP8	1		DEPDC1B	1
FKBPL	1		DESI1	1
FKTN	1		DEXI	1
FLAD1	1		DFFA	1
FLNC	1		DGAT1	1
FLRT2	1		DGAT2	1
FMO1	1		DGCR6	1
FMO5	1		DGCR6L	1
FMOD	1		DGCR8	1
FN1	1		DGKE	1
FNBP1	1		DGKQ	1
FNBP1L	1		DGKZ	1
FNBP4	1		DGUOK	1
FNDC3A	1		DHCR24	1
FNDC4	1		DHCR7	1
FNDC5	1		DHFR	1
FNIP1	1		DHPS	1
FNTA	1		DHRS1	1
FOXA1	1		DHRS11	1
FOXC2	1		DHRS12	1
FOXD4	1		DHRS13	1
FOXF1	1		DHRS4-AS1	1
FOXL1	1		DHRS4L2	1
FOXM1	1		DHX15	1
FOXN2	1		DHX29	1
FOXO3	1		DHX30	1
FOXP1	1		DHX33	1
FOXP4	1		DHX34	1
FOXS1	1		DHX35	1
FRG1	1		DHX36	1
FRMD4A	1		DHX38	1
FRMD4B	1		DHX8	1
FRYL	1		DHX9	1
FST	1		DIAPH1	1
FTCD	1		DIAPH3	1
FTSJ2	1		DICER1	1
FUBP1	1		DIDO1	1
FUBP3	1		DIP2A	1
FUNDC1	1		DIP2B	1
FUS	1		DIS3L2	1
FXYD1	1		DIXDC1	1
FXYD6	1		DKKL1	1
FZD1	1		DLC1	1
FZD2	1		DLD	1
FZD3	1		DLEU1	1
FZD7	1		DLEU2	1
FZD8	1		DLGAP1-AS1	1
G3BP2	1		DLGAP5	1
GAB1	1		DLL4	1
GABPA	1		DLST	1
GABPB1	1		DMAP1	1
GABPB1-AS1	1		DMWD	1
GABRB1	1		DNA2	1
GADD45A	1		DNAAF5	1
GADD45GIP1	1		DNAJA2	1
GADL1	1		DNAJB1	1
GAL3ST1	1		DNAJB11	1
GALNT11	1		DNAJB6	1
GALNT7	1		DNAJC1	1
GALNT9	1		DNAJC10	1
GALT	1		DNAJC13	1
GAN	1		DNAJC15	1
GAR1	1		DNAJC19	1
GAREM1	1		DNAJC2	1
GAS1	1		DNAJC21	1
GAS2L3	1		DNAJC5	1
GAS6	1		DNAJC7	1
GAS7	1		DNAJC8	1
GATA2	1		DNAJC9	1
GATA2-AS1	1		DNAL4	1
GATA3	1		DNASE1L1	1
GATA3-AS1	1		DNASE1L3	1
GATA5	1		DNM1L	1
GATA6	1		DNM2	1
GATA6-AS1	1		DNM3OS	1
GATAD1	1		DNMBP	1
GATC	1		DNMT1	1
GATM	1		DNPEP	1
GBAS	1		DNPH1	1
GBP1	1		DNTTIP1	1
GBP5	1		DNTTIP2	1
GCAT	1		DOCK4	1
GCC2	1		DOCK6	1
GCDH	1		DOCK8	1
GCK	1		DOCK9	1
GCLM	1		DOK3	1
GCNT1	1		DOK4	1
GCSH	1		DOT1L	1
GDE1	1		DPAGT1	1
GDF10	1		DPCD	1
GDF11	1		DPEP2	1
GDF6	1		DPF2	1
GDPD1	1		DPH3	1
GEM	1		DPH7	1
GEMIN2	1		DPM1	1
GEMIN6	1		DPM3	1
GEMIN7	1		DPP10	1
GFPT2	1		DPP3	1
GGCT	1		DPP8	1
GGNBP2	1		DPP9	1
GGT7	1		DPY19L1	1
GHITM	1		DPY19L3	1
GHR	1		DPY19L4	1
GIMAP7	1		DPY30	1
GINS1	1		DPYS	1
GINS2	1		DPYSL5	1
GJC3	1		DRAM2	1
GLB1	1		DRAP1	1
GLB1L2	1		DRC7	1
GLI2	1		DRG1	1
GLI3	1		DSC2	1
GLI4	1		DSCAM	1
GLO1	1		DSCR3	1
GLP2R	1		DSN1	1
GLRX3	1		DSTN	1
GLRX5	1		DSTYK	1
GLT8D2	1		DTD1	1
GLTSCR2	1		DTNB	1
GMEB2	1		DTYMK	1
GMPPB	1		DUS1L	1
GMPS	1		DUS2	1
GNAO1	1		DUSP1	1
GNB2L1	1		DUSP11	1
GNB3	1		DUSP12	1
GNB4	1		DUSP16	1
GNB5	1		DUSP18	1
GNG11	1		DUSP22	1
GNG8	1		DUSP23	1
GNL3	1		DUSP3	1
GNMT	1		DUSP5	1
GNPNAT1	1		DUSP6	1
GOLGA4	1		DUSP7	1
GOLGA5	1		DUSP9	1
GOLGA7B	1		DUT	1
GOLGB1	1		DVL3	1
GOLIM4	1		DYNC1H1	1
GOLT1A	1		DYNC1I2	1
GOPC	1		DYNC1LI1	1
GOT2	1		DYNLL1	1
GPAM	1		DYNLL2	1
GPANK1	1		DYNLT1	1
GPATCH2L	1		DYNLT3	1
GPATCH4	1		DYRK1B	1
GPATCH8	1		DYRK4	1
GPBAR1	1		DYSF	1
GPBP1	1		E2F1	1
GPC1	1		E2F3	1
GPC3	1		E2F4	1
GPC6	1		E2F5	1
GPCPD1	1		E2F7	1
GPM6B	1		EBAG9	1
GPN2	1		EBNA1BP2	1
GPR153	1		EBP	1
GPR161	1		EBPL	1
GPR182	1		ECH1	1
GPR183	1		ECHS1	1
GPR19	1		ECI1	1
GPR20	1		ECI2	1
GPR37	1		ECSCR-1	1
GPR61	1		ECT2	1
GPR63	1		EDA	1
GPR83	1		EDEM1	1
GPRASP1	1		EDEM2	1
GPSM2	1		EDF1	1
GPX3	1		EDN1	1
GPX8	1		EEF1D	1
GRAMD1A	1		EEF1E1	1
GRB7	1		EFCAB14	1
GREB1	1		EFCAB2	1
GRHPR	1		EFHD2	1
GRIA2	1		EFNA1	1
GRIA3	1		EFNA4	1
GRIA4	1		EFNB1	1
GRIK1	1		EFNB2	1
GRIK1-AS1	1		EFR3B	1
GRIN2D	1		EFTUD2	1
GRIN3A	1		EGFL7	1
GRIP1	1		EGFR-AS1	1
GRK6	1		EGLN1	1
GRM7	1		EGLN2	1
GRTP1	1		EGLN3	1
GRWD1	1		EGR3	1
GS1-124K5.3	1		EHBP1L1	1
GS1-124K5.4	1		EHD3	1
GSE1	1		EHD4	1
GSK3A	1		EHMT2	1
GSPT1	1		EI24	1
GSTA1	1		EID1	1
GSTM4	1		EID2	1
GSTM5	1		EIF1	1
GSTO1	1		EIF1AX	1
GSTT2B	1		EIF1B	1
GTF2A1	1		EIF2AK4	1
GTF2A2	1		EIF2B1	1
GTF2E2	1		EIF2B3	1
GTF2F2	1		EIF2S2	1
GTF2H5	1		EIF3D	1
GTF2IRD2	1		EIF3G	1
GTF3A	1		EIF3I	1
GTF3C6	1		EIF3J	1
GTPBP4	1		EIF3K	1
GTPBP6	1		EIF3L	1
GTPBP8	1		EIF4A3	1
GTSE1	1		EIF4E	1
GUCD1	1		EIF4E2	1
GUCY1A2	1		EIF4E3	1
GUCY1A3	1		EIF4EBP1	1
GUCY1B3	1		EIF4G1	1
GXYLT1	1		EIF4G2	1
GXYLT2	1		EIF5	1
H1FX	1		EIF5A	1
H1FX-AS1	1		EIF5A2	1
H2AFV	1		EIF5B	1
H2AFY	1		EIF6	1
H2AFY2	1		ELAVL1	1
H3F3A	1		ELF1	1
HAAO	1		ELF4	1
HABP4	1		ELK3	1
HACD1	1		ELMO1	1
HACD3	1		ELMSAN1	1
HADHA	1		ELOF1	1
HAL	1		ELOVL1	1
HAND2	1		ELP5	1
HAND2-AS1	1		ELP6	1
HAO2	1		EMB	1
HAPLN1	1		EMC3	1
HARS	1		EMC4	1
HAS1	1		EMC6	1
HAS2	1		EMC8	1
HAT1	1		EMC9	1
HAUS1	1		EMCN	1
HAUS7	1		EMG1	1
HCFC2	1		EMID1	1
HCG11	1		EML1	1
HDAC3	1		EML3	1
HDDC2	1		EML5	1
HDGF	1		EMSY	1
HEBP2	1		EMX1	1
HECTD1	1		ENAH	1
HECTD2	1		ENC1	1
HELB	1		ENDOG	1
HELLS	1		ENG	1
HELZ	1		ENGASE	1
HELZ2	1		ENKD1	1
HES1	1		ENO1	1
HES4	1		ENOSF1	1
HEXA	1		ENSA	1
HEXDC	1		ENTHD2	1
HEY2	1		ENTPD1	1
HEYL	1		ENTPD1-AS1	1
HGD	1		ENTPD3-AS1	1
HGF	1		ENTPD6	1
HGH1	1		ENY2	1
HHIP	1		EOGT	1
HHIP-AS1	1		EP300	1
HHIPL1	1		EPAS1	1
HHLA3	1		EPB41	1
HIBCH	1		EPB41L3	1
HIC1	1		EPB41L5	1
HIC2	1		EPHA2	1
HID1-AS1	1		EPHB4	1
HIGD1A	1		EPHX2	1
HINT1	1		EPN1	1
HIP1R	1		EPOR	1
HIRIP3	1		EPS15	1
HIST1H1A	1		EPS8L1	1
HIST1H1C	1		EPT1	1
HIST1H1D	1		ERAL1	1
HIST1H1E	1		ERBB2IP	1
HIST1H2AH	1		ERC1	1
HIST1H2BH	1		ERCC5	1
HIST1H2BJ	1		ERF	1
HIST1H2BL	1		ERG	1
HIST1H3B	1		ERGIC1	1
HIST1H3C	1		ERGIC2	1
HIST1H4C	1		ERGIC3	1
HIST1H4H	1		ERH	1
HIST1H4L	1		ERI3	1
HIST2H2AB	1		ERICH1	1
HIST2H2AC	1		ERLIN1	1
HIST3H2A	1		ERMP1	1
HJURP	1		ERO1A	1
HLA-DQB1	1		ERP29	1
HLA-F	1		ESAM	1
HLTF	1		ESCO2	1
HLX	1		ESD	1
HMBS	1		ESPL1	1
HMCES	1		ESPN	1
HMGA1	1		ESRRA	1
HMGCLL1	1		ESYT1	1
HMGCR	1		ETFA	1
HMGCS1	1		ETFB	1
HMGCS2	1		ETHE1	1
HMGN2	1		ETS2	1
HMGN3	1		ETV5	1
HMGN5	1		ETV6	1
HMGXB4	1		EVA1B	1
HMMR	1		EVL	1
HMOX2	1		EWSR1	1
HNF4A	1		EXOC1	1
HNMT	1		EXOC2	1
HNRNPA1	1		EXOC3-AS1	1
HNRNPA2B1	1		EXOC3L1	1
HNRNPA3	1		EXOC3L2	1
HNRNPAB	1		EXOC5	1
HNRNPC	1		EXOC6	1
HNRNPD	1		EXOC7	1
HNRNPH1	1		EXOSC1	1
HNRNPH2	1		EXOSC4	1
HNRNPK	1		EXOSC6	1
HNRNPM	1		EXOSC8	1
HNRNPR	1		EXOSC9	1
HNRNPU	1		EXTL3	1
HNRNPUL2	1		EZH2	1
HOOK1	1		EZR	1
HOPX	1		F11R	1
HOXA-AS2	1		F2R	1
HOXA5	1		F2RL2	1
HOXA6	1		F8	1
HOXB3	1		F8A1	1
HOXB4	1		F8A3	1
HOXB5	1		FAAP20	1
HOXB6	1		FABP1	1
HOXC4	1		FADD	1
HP1BP3	1		FADS1	1
HPGD	1		FAF1	1
HPS3	1		FAHD1	1
HPX	1		FAHD2A	1
HRAS	1		FAM101B	1
HRC	1		FAM102A	1
HS3ST3B1	1		FAM104A	1
HS6ST2	1		FAM104B	1
HSD11B2	1		FAM107A	1
HSD17B11	1		FAM107B	1
HSD17B2	1		FAM110A	1
HSD17B4	1		FAM110D	1
HSD17B6	1		FAM111A	1
HSDL1	1		FAM114A2	1
HSP90AA1	1		FAM117B	1
HSP90AB1	1		FAM118A	1
HSP90B1	1		FAM118B	1
HSPA12A	1		FAM120AOS	1
HSPA5	1		FAM122C	1
HSPA9	1		FAM124A	1
HSPB2	1		FAM124B	1
HSPB6	1		FAM126B	1
HSPD1	1		FAM127A	1
HSPE1	1		FAM127B	1
HTATSF1	1		FAM129B	1
HTR1D	1		FAM134A	1
HTR2A	1		FAM134B	1
HTRA1	1		FAM136A	1
HYLS1	1		FAM155A	1
IAH1	1		FAM162A	1
IARS	1		FAM167B	1
IBTK	1		FAM171A1	1
ICAM3	1		FAM171A2	1
ICE1	1		FAM173A	1
ID1	1		FAM174B	1
ID2	1		FAM189A1	1
ID3	1		FAM193B	1
IDH2	1		FAM195A	1
IDH3B	1		FAM195B	1
IDH3G	1		FAM198B	1
IDI1	1		FAM204A	1
IER2	1		FAM207A	1
IER3IP1	1		FAM208A	1
IFI16	1		FAM20A	1
IFI27L1	1		FAM210B	1
IFI27L2	1		FAM212A	1
IFI44	1		FAM213A	1
IFI44L	1		FAM213B	1
IFIH1	1		FAM215B	1
IFIT1	1		FAM219A	1
IFIT2	1		FAM21A	1
IFNAR2	1		FAM221A	1
IFT27	1		FAM222B	1
IFT81	1		FAM234A	1
IGDCC3	1		FAM26F	1
IGDCC4	1		FAM32A	1
IGF2	1		FAM3D	1
IGF2-AS	1		FAM43A	1
IGF2BP2	1		FAM45A	1
IGF2BP3	1		FAM49A	1
IGFBP2	1		FAM49B	1
IGFBP3	1		FAM50A	1
IGFBP4	1		FAM53B	1
IGFBP6	1		FAM57A	1
IGFLR1	1		FAM58A	1
IGHM	1		FAM60A	1
IGLC2	1		FAM64A	1
IGLON5	1		FAM65A	1
IGSF1	1		FAM65B	1
IK	1		FAM69B	1
IL11RA	1		FAM69C	1
IL13RA2	1		FAM71F1	1
IL15	1		FAM72A	1
IL17B	1		FAM72D	1
IL17RD	1		FAM74A6	1
IL17RE	1		FAM78A	1
IL1RAPL1	1		FAM84A	1
IL6ST	1		FAM89A	1
ILF2	1		FAM89B	1
ILF3	1		FAM96A	1
ILF3-AS1	1		FAM96B	1
IMMP1L	1		FAM98B	1
IMPA2	1		FANCB	1
INCENP	1		FANCD2	1
ING2	1		FANCE	1
ING3	1		FANCG	1
INIP	1		FANCI	1
INO80D	1		FANCL	1
INPP4A	1		FAR2	1
IPO4	1		FARSA	1
IPO7	1		FASN	1
IQGAP1	1		FASTK	1
IQGAP2	1		FBLN1	1
IQGAP3	1		FBRSL1	1
IRAK1BP1	1		FBXL15	1
IRF2BPL	1		FBXL17	1
IRF3	1		FBXL19	1
IRS1	1		FBXL20	1
ISCA1	1		FBXL6	1
ISG15	1		FBXL7	1
ISL2	1		FBXO10	1
ISLR	1		FBXO11	1
ISOC1	1		FBXO18	1
ISY1	1		FBXO21	1
ITFG1-AS1	1		FBXO46	1
ITGA1	1		FBXO48	1
ITGB1	1		FBXO5	1
ITGB3BP	1		FBXO7	1
ITIH1	1		FBXW11	1
ITIH2	1		FBXW5	1
ITIH3	1		FCER1G	1
ITIH5	1		FCGR1B	1
ITLN2	1		FCGR2B	1
ITPA	1		FCGR3A	1
ITPK1	1		FCGRT	1
ITPK1-AS1	1		FCHO2	1
ITPR2	1		FCHSD2	1
ITPRIPL2	1		FCN2	1
ITSN1	1		FCN3	1
IWS1	1		FCRLB	1
JADE1	1		FDFT1	1
JAK1	1		FDPS	1
JAKMIP1	1		FDX1	1
JAKMIP2	1		FDX1L	1
JARID2	1		FDXR	1
KANK1	1		FEM1B	1
KANK2	1		FEM1C	1
KANK3	1		FEN1	1
KANSL1	1		FERMT3	1
KANSL1-AS1	1		FES	1
KARS	1		FEZ1	1
KAT6A	1		FEZ2	1
KAT6B	1		FEZF2	1
KAZALD1	1		FFAR2	1
KAZN	1		FGB	1
KB-1125A3.11	1		FGD5	1
KBTBD6	1		FGD6	1
KBTBD7	1		FGF11	1
KCMF1	1		FGF23	1
KCNE4	1		FGFR1	1
KCNG2	1		FGG	1
KCNH2	1		FHIT	1
KCNIP1	1		FHOD1	1
KCNIP2	1		FIBP	1
KCNIP3	1		FIRRE	1
KCNIP4	1		FIS1	1
KCNJ8	1		FJX1	1
KCNK12	1		FKBP1A	1
KCNK15	1		FKBP2	1
KCNK17	1		FKBP3	1
KCNK3	1		FKBP8	1
KCNK6	1		FLAD1	1
KCNN3	1		FLCN	1
KCNQ1OT1	1		FLI1	1
KCNQ4	1		FLII	1
KCNS2	1		FLJ22447	1
KCP	1		FLNA	1
KCTD1	1		FLNB	1
KCTD10	1		FLOT2	1
KCTD11	1		FLRT2	1
KCTD15	1		FLT1	1
KDELR3	1		FLT4	1
KDM5C	1		FLVCR2	1
KDR	1		FLYWCH1	1
KEL	1		FLYWCH2	1
KHDC1	1		FMNL1	1
KHDRBS1	1		FMNL2	1
KHDRBS3	1		FMNL3	1
KIAA0101	1		FMR1	1
KIAA0232	1		FNDC4	1
KIAA0586	1		FNIP2	1
KIAA0753	1		FNTA	1
KIAA0825	1		FNTB	1
KIAA1210	1		FOCAD	1
KIAA1211	1		FOLR2	1
KIAA1217	1		FOSL2	1
KIAA1429	1		FOXA3	1
KIAA1524	1		FOXC1	1
KIAA1549	1		FOXC2	1
KIAA1551	1		FOXD4	1
KIAA1841	1		FOXF1	1
KIDINS220	1		FOXG1	1
KIF11	1		FOXJ2	1
KIF14	1		FOXJ3	1
KIF15	1		FOXK2	1
KIF18B	1		FOXM1	1
KIF1B	1		FOXN3	1
KIF20A	1		FOXO1	1
KIF20B	1		FOXO3	1
KIF21A	1		FOXP1	1
KIF22	1		FOXRED1	1
KIF23	1		FOXRED2	1
KIF26B	1		FRA10AC1	1
KIF2A	1		FRAT1	1
KIF2C	1		FRAT2	1
KIF3B	1		FRG1	1
KIF4A	1		FRMD4A	1
KIF5B	1		FRMD4B	1
KIF6	1		FRMD8	1
KIFC1	1		FRYL	1
KL	1		FRZB	1
KLC4	1		FSCN1	1
KLF15	1		FTCD	1
KLF3	1		FTH1	1
KLHDC10	1		FTL	1
KLHDC4	1		FTO	1
KLHL20	1		FTSJ1	1
KLHL23	1		FTSJ2	1
KLHL42	1		FUBP3	1
KMT2C	1		FUCA2	1
KMT2E	1		FUNDC1	1
KMT5C	1		FUOM	1
KNG1	1		FURIN	1
KPNA2	1		FUT1	1
KPNA4	1		FUT11	1
KRAS	1		FUT4	1
KRI1	1		FUT9	1
KRIT1	1		FXN	1
KRT10	1		FXYD2	1
KRT19	1		FXYD5	1
KRT8	1		FXYD6	1
KTN1	1		FYB	1
LACTB	1		FYCO1	1
LAGE3	1		FYN	1
LAMA2	1		FZD4	1
LAMC3	1		FZD6	1
LAMTOR1	1		FZD8	1
LAMTOR2	1		FZD9	1
LAMTOR4	1		FZR1	1
LAP3	1		G3BP1	1
LAPTM4B	1		G3BP2	1
LARP6	1		G6PC3	1
LARP7	1		GABARAPL2	1
LARS	1		GABPB1	1
LAS1L	1		GABPB1-AS1	1
LBH	1		GADD45A	1
LBR	1		GADD45GIP1	1
LCA5	1		GAK	1
LCLAT1	1		GAL3ST1	1
LCORL	1		GALE	1
LDHB	1		GALK2	1
LDOC1	1		GALM	1
LEF1	1		GALNT1	1
LEFTY1	1		GALNT10	1
LEMD3	1		GALNT14	1
LEO1	1		GALNT18	1
LETM1	1		GALNT8	1
LGALS1	1		GALT	1
LGALS2	1		GAMT	1
LGALS3BP	1		GANAB	1
LGALS8	1		GAP43	1
LGI1	1		GAPDH	1
LGR5	1		GAS1	1
LGSN	1		GAS2L1	1
LHX2	1		GATA2-AS1	1
LIG1	1		GATA4	1
LIG4	1		GATA5	1
LIMA1	1		GATAD1	1
LIMCH1	1		GATAD2A	1
LIMS1	1		GATC	1
LIN28B	1		GATM	1
LINC00115	1		GATS	1
LINC00152	1		GATSL3	1
LINC00205	1		GBA2	1
LINC00311	1		GBAS	1
LINC00330	1		GBF1	1
LINC00493	1		GBP4	1
LINC00526	1		GBP5	1
LINC00632	1		GBP7	1
LINC00657	1		GCA	1
LINC00662	1		GCDH	1
LINC00672	1		GCFC2	1
LINC00685	1		GCHFR	1
LINC00702	1		GCLC	1
LINC00865	1		GCLM	1
LINC00869	1		GCN1	1
LINC00881	1		GCNT1	1
LINC00900	1		GCNT2	1
LINC00924	1		GCSH	1
LINC00964	1		GDF15	1
LINC00976	1		GDPD1	1
LINC00998	1		GDPD3	1
LINC01003	1		GDPD5	1
LINC01082	1		GEMIN2	1
LINC01116	1		GEMIN6	1
LINC01138	1		GEMIN7	1
LINC01251	1		GFER	1
LINC01314	1		GFOD2	1
LINC01356	1		GGA1	1
LINC01412	1		GGCT	1
LINC01426	1		GGCX	1
LINC01503	1		GGH	1
LINC01550	1		GGPS1	1
LINC01567	1		GHDC	1
LINC01597	1		GHITM	1
LINC01612	1		GID8	1
LINGO1	1		GIMAP1	1
LIPC	1		GIMAP2	1
LIPE-AS1	1		GIMAP4	1
LL09NC01-139C3.1	1		GIMAP6	1
LL0XNC01-116E7.2	1		GIMAP7	1
LLNLR-245B6.1	1		GIMAP8	1
LLPH	1		GINS1	1
LMCD1	1		GINS2	1
LMF1-AS1	1		GINS3	1
LMNA	1		GIPC1	1
LMNB2	1		GIPC3	1
LMO2	1		GIT1	1
LMO3	1		GIT2	1
LMO4	1		GJA4	1
LMO7-AS1	1		GJC3	1
LOX	1		GKAP1	1
LOXL1	1		GLB1L2	1
LPAR1	1		GLCCI1	1
LPGAT1	1		GLCE	1
LPIN2	1		GLI4	1
LRAT	1		GLMP	1
LRCH3	1		GLO1	1
LRCH4	1		GLOD4	1
LRIG1	1		GLP2R	1
LRMP	1		GLRX	1
LRP1	1		GLRX3	1
LRP1B	1		GLRX5	1
LRPAP1	1		GLUD1	1
LRRC1	1		GLYCTK	1
LRRC17	1		GLYR1	1
LRRC4	1		GMCL1	1
LRRC47	1		GMEB2	1
LRRC4C	1		GMFG	1
LRRC59	1		GMNN	1
LRRC61	1		GMPR	1
LRRC7	1		GMPR2	1
LRRC71	1		GMPS	1
LRRC75A	1		GNA11	1
LRRIQ3	1		GNA12	1
LRRN1	1		GNA13	1
LRRN3	1		GNA14	1
LRRTM1	1		GNAI2	1
LSAMP	1		GNAI3	1
LSM1	1		GNAQ	1
LSM10	1		GNAS	1
LSM12	1		GNAZ	1
LSM14B	1		GNB1	1
LSM3	1		GNB2	1
LSM5	1		GNG11	1
LSM6	1		GNG12	1
LSM8	1		GNG5	1
LSS	1		GNG7	1
LTBP4	1		GNGT2	1
LTN1	1		GNL1	1
LTV1	1		GNMT	1
LUC7L3	1		GNPDA1	1
LUM	1		GNS	1
LURAP1L	1		GOLGA7B	1
LUZP1	1		GOLPH3	1
LUZP2	1		GOLT1A	1
LY96	1		GOPC	1
LYAR	1		GOSR2	1
LYL1	1		GOT1	1
LYN	1		GOT2	1
LYPD1	1		GPAM	1
LYPD6	1		GPAT3	1
LYRM4	1		GPATCH2L	1
LYSMD3	1		GPATCH4	1
LZTS1	1		GPBP1L1	1
MAB21L2	1		GPD2	1
MACF1	1		GPHN	1
MAD2L1	1		GPI	1
MAF	1		GPIHBP1	1
MAFG	1		GPN1	1
MAG	1		GPN3	1
MAGED2	1		GPR108	1
MAGEF1	1		GPR143	1
MAGI3	1		GPR160	1
MAGOH	1		GPR161	1
MAGOHB	1		GPR182	1
MAL2	1		GPR3	1
MALAT1	1		GPR39	1
MAN1A2	1		GPR4	1
MAN1C1	1		GPR61	1
MAN2A1	1		GPRASP2	1
MANF	1		GPS1	1
MAOB	1		GPS2	1
MAP1A	1		GPSM2	1
MAP1B	1		GPSM3	1
MAP2K2	1		GPX1	1
MAP2K4	1		GPX4	1
[truncated: 6,787 more rows]

## Sheet: SEPro DEG test for pseudotime
Endothelial branch (FE) DEG test:						Stellate branch (FS) DEG test:
gene	status	family	pval	qval		gene	status	family	pval	qval
COLEC11	OK	uninormal	0	0		CRHBP	OK	uninormal	3.95E-319	8.84E-315
CXCL14	OK	uninormal	2.11e-288	1.58e-284		ACP5	OK	uninormal	2.30E-311	2.57e-307
DCN	OK	uninormal	1.88e-269	1.05e-265		OIT3	OK	uninormal	0	4.18e-305
COL3A1	OK	uninormal	4.13e-261	1.54e-257		COTL1	OK	uninormal	3.66e-303	2.05e-299
MEST	OK	uninormal	1.08e-242	3.02e-239		CLEC1B	OK	uninormal	1.49e-297	6.68e-294
SFRP1	OK	uninormal	2.58e-242	6.42e-239		CLDN5	OK	uninormal	3.21e-283	1.2e-279
NR1H4	OK	uninormal	6.17e-238	1.26e-234		KDR	OK	uninormal	7.33e-283	2.34e-279
PTN	OK	uninormal	2.51e-237	4.68e-234		S100A16	OK	uninormal	1.66e-272	4.63e-269
ATP6V0C	OK	uninormal	1.03e-231	1.77e-228		FCN3	OK	uninormal	3.26e-264	8.11e-261
IGFBP3	OK	uninormal	5.35e-231	8.56e-228		GIMAP4	OK	uninormal	1.87e-236	4.18e-233
COL1A1	OK	uninormal	3.09e-228	4.62e-225		NTS	OK	uninormal	3.05e-233	6.2e-230
ANGPTL6	OK	uninormal	2.22e-221	3.1e-218		SDPR	OK	uninormal	8.74e-233	1.63e-229
COLEC10	OK	uninormal	3.32e-208	4.13e-205		TSPAN7	OK	uninormal	1.01e-232	1.74e-229
CXCL12	OK	uninormal	4.84e-208	5.7e-205		PLVAP	OK	uninormal	1.43e-230	2.28e-227
IGF2	OK	uninormal	2.15e-202	2.29e-199		LYVE1	OK	uninormal	5.62e-229	8.38e-226
PDGFRB	OK	uninormal	9.06e-200	8.82e-197		TM4SF1	OK	uninormal	4.23e-222	5.91e-219
DLK1	OK	uninormal	5.87e-192	5.48e-189		STAB2	OK	uninormal	5.97e-216	7.86e-213
HHIP	OK	uninormal	8.31e-190	7.44e-187		ECSCR-1	OK	uninormal	1.88e-212	2.34e-209
POSTN	OK	uninormal	7.46e-187	6.18e-184		MYCT1	OK	uninormal	4.13e-212	4.87e-209
SERPINA1	OK	uninormal	2.99e-184	2.39e-181		DDIT4	OK	uninormal	2.12e-209	2.37e-206
C4orf48	OK	uninormal	9.14e-175	6.82e-172		BRI3	OK	uninormal	5.5e-202	5.86e-199
CCDC3	OK	uninormal	1.39e-172	1e-169		HHEX	OK	uninormal	2.88e-200	2.93e-197
PTH1R	OK	uninormal	6.03e-172	4.22e-169		DAB2	OK	uninormal	1.71e-198	1.66e-195
DIO3	OK	uninormal	1.89e-171	1.28e-168		CDH5	OK	uninormal	3.52e-195	3.28e-192
MFAP4	OK	uninormal	1.79e-169	1.18e-166		DUSP1	OK	uninormal	1.65e-192	1.47e-189
NGFR	OK	uninormal	1.32e-167	8.42e-165		FLT1	OK	uninormal	1.69e-190	1.45e-187
PEG3	OK	uninormal	7.41e-167	4.6e-164		PRCP	OK	uninormal	3.32e-187	2.75e-184
OLFML3	OK	uninormal	5.55e-164	3.36e-161		FEZ1	OK	uninormal	5.9e-187	4.72e-184
IGFBP2	OK	uninormal	8.17e-164	4.81e-161		PLA2G16	OK	uninormal	1.42e-182	1.1e-179
EDNRA	OK	uninormal	2.92e-163	1.67e-160		BEX1	OK	uninormal	2.58e-177	1.92e-174
PLAC8	OK	uninormal	3.12e-162	1.75e-159		VAMP5	OK	uninormal	2.67e-177	1.93e-174
AFP	OK	uninormal	2.97e-159	1.62e-156		TM4SF18	OK	uninormal	4.46e-176	3.12e-173
HAND2	OK	uninormal	9.06e-159	4.83e-156		EMCN	OK	uninormal	2.05e-173	1.39e-170
GPX3	OK	uninormal	1.96e-157	9.96e-155		MRC1	OK	uninormal	2.94e-168	1.94e-165
GAPDH	OK	uninormal	4.5e-157	2.24e-154		TFPI2	OK	uninormal	3.48e-166	2.22e-163
HGF	OK	uninormal	1.45e-155	7.04e-153		AP2S1	OK	uninormal	7.45e-162	4.63e-159
APOA2	OK	uninormal	4.6e-153	2.19e-150		IGFBP2	OK	uninormal	8.73e-162	5.28e-159
COL5A2	OK	uninormal	2.81e-151	1.31e-148		NPL	OK	uninormal	1.2e-161	7.08e-159
MFAP2	OK	uninormal	7e-150	3.19e-147		RAC1	OK	uninormal	7.87e-161	4.52e-158
COL6A3	OK	uninormal	1.95e-149	8.74e-147		GPR182	OK	uninormal	9.58e-158	5.36e-155
PFN1	OK	uninormal	1.71e-147	7.51e-145		MAF	OK	uninormal	7.05e-156	3.85e-153
VIM	OK	uninormal	4.18e-145	1.76e-142		TIE1	OK	uninormal	2.02e-154	1.08e-151
HS3ST3B1	OK	uninormal	3.27e-144	1.35e-141		RAMP2	OK	uninormal	6.11e-153	3.18e-150
IGDCC3	OK	uninormal	5.29e-144	2.15e-141		FGF23	OK	uninormal	7.12e-153	3.62e-150
HAND2-AS1	OK	uninormal	1.8e-143	7.18e-141		CLEC4M	OK	uninormal	1.17e-152	5.81e-150
TPM1	OK	uninormal	1.85e-143	7.25e-141		HAPLN1	OK	uninormal	8.85e-151	4.3e-148
CD248	OK	uninormal	4.28e-142	1.65e-139		EGFL7	OK	uninormal	1.32e-150	6.29e-148
MDK	OK	uninormal	1.91e-141	7.11e-139		GNG11	OK	uninormal	7.39e-150	3.45e-147
PCOLCE	OK	uninormal	5.14e-139	1.86e-136		SOX18	OK	uninormal	2.85e-149	1.3e-146
RXRG	OK	uninormal	1.62e-137	5.74e-135		CD14	OK	uninormal	4.34e-147	1.94e-144
OIT3	OK	uninormal	5.26e-134	1.78e-131		SLC9A3R2	OK	uninormal	1.35e-145	5.91e-143
BGN	OK	uninormal	8.62e-131	2.88e-128		IGFBP4	OK	uninormal	3.32e-144	1.43e-141
FOXF1	OK	uninormal	7.57e-130	2.46e-127		KANK3	OK	uninormal	7.51e-141	3.17e-138
APOA1	OK	uninormal	9.6e-130	3.03e-127		H1FX	OK	uninormal	9.36e-139	3.88e-136
COL14A1	OK	uninormal	1.05e-129	3.25e-127		PVALB	OK	uninormal	5.95e-137	2.42e-134
GUCY1A3	OK	uninormal	1.6e-128	4.91e-126		PCAT19	OK	uninormal	6.83e-137	2.73e-134
MAGED2	OK	uninormal	7.14e-127	2.16e-124		VIM	OK	uninormal	1.79e-135	7.02e-133
CYBA	OK	uninormal	3.55e-126	1.04e-123		NRP2	OK	uninormal	1.64e-134	6.31e-132
ACTB	OK	uninormal	5.32e-126	1.55e-123		MMRN2	OK	uninormal	6.54e-132	2.48e-129
MTRNR2L12	OK	uninormal	9.77e-126	2.8e-123		HSPG2	OK	uninormal	4.97e-131	1.85e-128
BMP4	OK	uninormal	1.26e-125	3.56e-123		ACKR3	OK	uninormal	3.37e-129	1.24e-126
HNRNPA1	OK	uninormal	3.45e-125	9.64e-123		ICAM2	OK	uninormal	8.34e-129	3.01e-126
SYT1	OK	uninormal	1.33e-124	3.64e-122		SOX7	OK	uninormal	9.25e-129	3.28e-126
KRT18	OK	uninormal	2.71e-124	7.3e-122		RASGRP3	OK	uninormal	9.64e-128	3.37e-125
SLC25A6	OK	uninormal	3.38e-124	9.01e-122		VAMP8	OK	uninormal	1.24e-127	4.28e-125
LRAT	OK	uninormal	7.58e-123	1.97e-120		CD93	OK	uninormal	5.7e-126	1.93e-123
SEMA5A	OK	uninormal	1.21e-122	3.11e-120		CLEC14A	OK	uninormal	8.71e-122	2.91e-119
H1FX	OK	uninormal	6.58e-121	1.67e-118		FTL	OK	uninormal	8.84e-122	2.91e-119
ZMYM6NB	OK	uninormal	4.37e-120	1.1e-117		MS4A6A	OK	uninormal	1.72e-121	5.58e-119
RHOBTB3	OK	uninormal	3.91e-119	9.71e-117		PTMS	OK	uninormal	2.67e-121	8.54e-119
LRRN3	OK	uninormal	9.89e-117	2.41e-114		ASPN	OK	uninormal	1.29e-120	4.07e-118
TUBB	OK	uninormal	2.6e-116	6.25e-114		MARCKSL1	OK	uninormal	1.32e-120	4.09e-118
PCDH18	OK	uninormal	2.28e-115	5.36e-113		CALM1	OK	uninormal	2.66e-120	8.15e-118
GABARAP	OK	uninormal	2.46e-115	5.73e-113		CD200R1	OK	uninormal	5.51e-120	1.67e-117
ADAMTS13	OK	uninormal	3.26e-115	7.53e-113		RASIP1	OK	uninormal	7.53e-119	2.25e-116
ACTG1	OK	uninormal	2.55e-114	5.83e-112		GPX1	OK	uninormal	6.3e-118	1.86e-115
CARMN	OK	uninormal	4.44e-114	1e-111		PTPRB	OK	uninormal	9.07e-116	2.64e-113
NGFRAP1	OK	uninormal	1.07e-113	2.4e-111		PFN1	OK	uninormal	1.4e-115	4.03e-113
USP18	OK	uninormal	1.44e-112	3.2e-110		DUSP5	OK	uninormal	1.92e-114	5.44e-112
LRRC17	OK	uninormal	1.75e-111	3.84e-109		NPDC1	OK	uninormal	5.58e-113	1.56e-110
HES4	OK	uninormal	2.66e-110	5.68e-108		TIMP3	OK	uninormal	1.97e-112	5.44e-110
CDH2	OK	uninormal	1.96e-108	4.1e-106		TEK	OK	uninormal	3.21e-112	8.77e-110
GNB2L1	OK	uninormal	2.42e-108	5.01e-106		GMFG	OK	uninormal	9.72e-109	2.59e-106
HHIP-AS1	OK	uninormal	2.84e-108	5.83e-106		ESAM	OK	uninormal	2.52e-108	6.62e-106
PAMR1	OK	uninormal	6.04e-108	1.23e-105		CAV1	OK	uninormal	3.74e-107	9.74e-105
CLEC11A	OK	uninormal	8.22e-104	1.64e-101		F2R	OK	uninormal	3.91e-107	1.01e-104
APOE	OK	uninormal	4.5e-103	8.9e-101		FKBP1A	OK	uninormal	5.94e-107	1.51e-104
IL33	OK	uninormal	4.66e-102	9.06e-100		ADGRL4	OK	uninormal	2.15e-106	5.41e-104
RSPO3	OK	uninormal	5.89e-101	1.14e-98		GAPDH	OK	uninormal	4.21e-105	1.05e-102
KCNJ8	OK	uninormal	7.96e-101	1.52e-98		PLPP3	OK	uninormal	2.02e-103	4.97e-101
STMN1	OK	uninormal	1.51e-100	2.87e-98		ADGRF5	OK	uninormal	1.47e-102	3.57e-100
RAMP3	OK	uninormal	2.91e-100	5.47e-98		ANXA2	OK	uninormal	2.33e-102	5.55e-100
ATP5O	OK	uninormal	2.95e-100	5.5e-98		EFNA1	OK	uninormal	6.09e-102	1.44e-99
CRHBP	OK	uninormal	9.13e-100	1.68e-97		CMTM8	OK	uninormal	6.78e-102	1.58e-99
HIST1H1E	OK	uninormal	1.03e-99	1.88e-97		SRSF9	OK	uninormal	9.42e-102	2.17e-99
AHSG	OK	uninormal	4.74e-99	8.55e-97		DNASE1L3	OK	uninormal	3.74e-101	8.55e-99
LYPD2	OK	uninormal	5.68e-99	1.02e-96		AP1S2	OK	uninormal	8.43e-101	1.91e-98
ACKR3	OK	uninormal	7.14e-99	1.27e-96		SERF2	OK	uninormal	1.86e-100	4.16e-98
MMP2	OK	uninormal	3.16e-97	5.57e-95		STAB1	OK	uninormal	1.29e-98	2.86e-96
GPR183	OK	uninormal	4.68e-97	8.18e-95		HINT1	OK	uninormal	4.47e-98	9.81e-96
EEF2	OK	uninormal	1.36e-96	2.34e-94		CD40	OK	uninormal	1.55e-97	3.37e-95
LMO4	OK	uninormal	1.87e-96	3.18e-94		MGST2	OK	uninormal	4.07e-97	8.75e-95
COL1A2	OK	uninormal	7.55e-96	1.27e-93		EDN1	OK	uninormal	4.29e-97	9.15e-95
KANK1	OK	uninormal	2.44e-95	4.07e-93		SLC7A8	OK	uninormal	1.89e-96	4e-94
LHX2	OK	uninormal	6.05e-95	1e-92		ROBO4	OK	uninormal	1.11e-95	2.32e-93
CFL1	OK	uninormal	3.68e-94	6.06e-92		SERPINA1	OK	uninormal	1.3e-95	2.69e-93
H2AFZ	OK	uninormal	2.63e-93	4.27e-91		APOLD1	OK	uninormal	2.39e-95	4.9e-93
SPINK1	OK	uninormal	5.9e-93	9.43e-91		ANGPTL4	OK	uninormal	5.59e-93	1.14e-90
CCBE1	OK	uninormal	9.75e-93	1.55e-90		PIM3	OK	uninormal	8.08e-93	1.63e-90
QPRT	OK	uninormal	1.48e-92	2.33e-90		FAM107B	OK	uninormal	1.73e-92	3.45e-90
TMEM98	OK	uninormal	2.12e-92	3.32e-90		PECAM1	OK	uninormal	2.5e-92	4.96e-90
ROBO2	OK	uninormal	2.83e-92	4.4e-90		TMEM88	OK	uninormal	1.01e-91	1.99e-89
NDN	OK	uninormal	5.63e-92	8.69e-90		HIBCH	OK	uninormal	1.38e-90	2.68e-88
ALPL	OK	uninormal	9.09e-92	1.39e-89		NENF	OK	uninormal	1.85e-90	3.57e-88
COL6A1	OK	uninormal	1.19e-91	1.82e-89		FAM69B	OK	uninormal	4.79e-90	9.16e-88
DMD	OK	uninormal	1.38e-91	2.09e-89		APOA2	OK	uninormal	1.87e-89	3.54e-87
ATP5B	OK	uninormal	1.54e-90	2.29e-88		LDB2	OK	uninormal	3.76e-89	7.06e-87
NPR3	OK	uninormal	9.03e-89	1.33e-86		SH3TC1	OK	uninormal	4.51e-89	8.41e-87
MYL9	OK	uninormal	1.21e-88	1.78e-86		LPAR6	OK	uninormal	5.59e-89	1.03e-86
ANXA2	OK	uninormal	2.1e-88	3.05e-86		DCN	OK	uninormal	3.77e-88	6.92e-86
DNASE1L3	OK	uninormal	4.46e-88	6.43e-86		ARHGAP29	OK	uninormal	1.14e-86	2.08e-84
TUBA1B	OK	uninormal	9.57e-88	1.36e-85		NPR1	OK	uninormal	1.43e-86	2.58e-84
CYGB	OK	uninormal	1.06e-86	1.5e-84		TPGS1	OK	uninormal	2.65e-86	4.75e-84
UBB	OK	uninormal	1.46e-86	2.05e-84		CLEC2B	OK	uninormal	2.76e-86	4.9e-84
ANK3	OK	uninormal	3.66e-86	5.13e-84		CCL23	OK	uninormal	7.23e-86	1.27e-83
ECM1	OK	uninormal	7.65e-86	1.05e-83		HGF	OK	uninormal	3.76e-85	6.52e-83
WBP1	OK	uninormal	9.82e-86	1.33e-83		HPCAL1	OK	uninormal	4.68e-85	8.05e-83
TPM2	OK	uninormal	6e-85	8.04e-83		LYL1	OK	uninormal	1.85e-84	3.16e-82
RARRES2	OK	uninormal	1.24e-84	1.66e-82		USP18	OK	uninormal	4.09e-84	6.93e-82
SRSF9	OK	uninormal	3.29e-84	4.33e-82		CSTB	OK	uninormal	4.69e-84	7.88e-82
MT1H	OK	uninormal	7.74e-84	1.01e-81		RNASE1	OK	uninormal	6.46e-84	1.08e-81
ANGPT1	OK	uninormal	1.39e-83	1.8e-81		ANKRD37	OK	uninormal	7.12e-84	1.18e-81
TXNIP	OK	uninormal	1.72e-83	2.21e-81		POLR2L	OK	uninormal	1.57e-83	2.57e-81
GNG10	OK	uninormal	5.08e-83	6.5e-81		SNRK	OK	uninormal	3.27e-83	5.3e-81
FBLN1	OK	uninormal	7.88e-83	1e-80		SNCG	OK	uninormal	3.99e-83	6.42e-81
PCDH9	OK	uninormal	1.07e-82	1.36e-80		NOSTRIN	OK	uninormal	1.28e-80	2.04e-78
CYP26B1	OK	uninormal	1.1e-82	1.38e-80		F2RL2	OK	uninormal	1.89e-80	2.99e-78
TCF21	OK	uninormal	1.18e-82	1.47e-80		GSTO1	OK	uninormal	2.93e-80	4.61e-78
FN1	OK	uninormal	4.16e-82	5.17e-80		PCBP1	OK	uninormal	3.98e-79	6.23e-77
MZT2B	OK	uninormal	7.6e-82	9.4e-80		TINAGL1	OK	uninormal	7.98e-79	1.24e-76
OVCA2	OK	uninormal	7.69e-82	9.46e-80		WWTR1	OK	uninormal	1.19e-78	1.84e-76
PTGIR	OK	uninormal	1.08e-81	1.32e-79		CETP	OK	uninormal	2.45e-78	3.75e-76
NENF	OK	uninormal	3.73e-81	4.54e-79		EHD3	OK	uninormal	1.11e-77	1.68e-75
SRM	OK	uninormal	4.42e-81	5.35e-79		SRM	OK	uninormal	2.09e-77	3.16e-75
FGFR2	OK	uninormal	3.5e-80	4.22e-78		ACSM3	OK	uninormal	1.9e-76	2.85e-74
EMILIN1	OK	uninormal	4.17e-79	4.99e-77		PRKCH	OK	uninormal	4.38e-76	6.53e-74
C14orf2	OK	uninormal	4.83e-79	5.75e-77		PDE2A	OK	uninormal	7.96e-76	1.18e-73
PGM5	OK	uninormal	1.64e-78	1.95e-76		BHLHE40	OK	uninormal	8.06e-76	1.19e-73
HOXB4	OK	uninormal	1.71e-78	2.02e-76		CHCHD10	OK	uninormal	1.7e-75	2.49e-73
ALDOA	OK	uninormal	2.47e-78	2.89e-76		SPARC	OK	uninormal	1.94e-75	2.83e-73
ATP5A1	OK	uninormal	5.23e-78	6.1e-76		TMEM37	OK	uninormal	3.71e-75	5.35e-73
NME2	OK	uninormal	8.93e-78	1.04e-75		C2orf88	OK	uninormal	1.09e-74	1.56e-72
MASP1	OK	uninormal	1.03e-77	1.19e-75		HES1	OK	uninormal	1.52e-74	2.14e-72
MXRA8	OK	uninormal	1.14e-77	1.31e-75		CYYR1	OK	uninormal	1.51e-74	2.14e-72
SLC25A3	OK	uninormal	5.07e-77	5.79e-75		CARHSP1	OK	uninormal	1.98e-74	2.77e-72
PHGDH	OK	uninormal	1.77e-76	2.01e-74		PDE4B	OK	uninormal	6.33e-74	8.8e-72
HLA-B	OK	uninormal	4.51e-76	5.1e-74		SNX2	OK	uninormal	6.4e-74	8.84e-72
FABP1	OK	uninormal	6.4e-76	7.2e-74		DYSF	OK	uninormal	9.09e-74	1.25e-71
KRT8	OK	uninormal	8.14e-76	9.1e-74		GLRX5	OK	uninormal	1.16e-73	1.59e-71
MDFI	OK	uninormal	1.09e-75	1.21e-73		YWHAH	OK	uninormal	4.04e-73	5.47e-71
CLEC4G	OK	uninormal	2.41e-75	2.66e-73		ARHGDIB	OK	uninormal	5.06e-73	6.82e-71
S100A16	OK	uninormal	2.79e-75	3.07e-73		LMO2	OK	uninormal	7.33e-73	9.82e-71
PLAC9	OK	uninormal	5.18e-75	5.65e-73		ABRACL	OK	uninormal	1.58e-72	2.1e-70
PDE1A	OK	uninormal	5.67e-75	6.15e-73		AFAP1L1	OK	uninormal	2.67e-72	3.52e-70
MAL2	OK	uninormal	8.59e-75	9.26e-73		BAALC	OK	uninormal	4.63e-72	6.05e-70
NID2	OK	uninormal	8.6e-75	9.26e-73		YBX1	OK	uninormal	5.13e-72	6.67e-70
FAM167B	OK	uninormal	1.57e-74	1.68e-72		ATP5D	OK	uninormal	5.57e-72	7.2e-70
MT1G	OK	uninormal	1.65e-74	1.75e-72		EFNB2	OK	uninormal	1.49e-71	1.92e-69
MLLT11	OK	uninormal	2.45e-74	2.6e-72		A2M	OK	uninormal	1.65e-71	2.11e-69
MT1E	OK	uninormal	2.52e-74	2.66e-72		MLLT4	OK	uninormal	1.69e-71	2.15e-69
GPX1	OK	uninormal	2.57e-74	2.7e-72		NRN1	OK	uninormal	6.47e-71	8.17e-69
HMGA1	OK	uninormal	7e-74	7.32e-72		MYL6	OK	uninormal	1.67e-70	2.09e-68
CALCRL	OK	uninormal	8.12e-74	8.45e-72		GNB2	OK	uninormal	2.02e-70	2.52e-68
LHX6	OK	uninormal	1.08e-73	1.12e-71		PPIA	OK	uninormal	2.8e-70	3.49e-68
KCNE4	OK	uninormal	1.25e-73	1.29e-71		SH3BGRL3	OK	uninormal	4.92e-70	6.08e-68
SOCS3	OK	uninormal	2.15e-72	2.21e-70		TGM2	OK	uninormal	9.8e-70	1.2e-67
ARHGDIB	OK	uninormal	2.57e-72	2.63e-70		NGFRAP1	OK	uninormal	2.23e-69	2.73e-67
MARCKS	OK	uninormal	3.61e-72	3.67e-70		MT1G	OK	uninormal	2.34e-69	2.84e-67
BRI3	OK	uninormal	4.16e-72	4.21e-70		FAM167B	OK	uninormal	2.64e-69	3.2e-67
IFITM1	OK	uninormal	6.43e-72	6.48e-70		PTOV1	OK	uninormal	2.92e-69	3.51e-67
CNTFR	OK	uninormal	1.5e-71	1.5e-69		AKAP12	OK	uninormal	8.52e-68	1.01e-65
ENO1	OK	uninormal	2.51e-71	2.5e-69		TMSB4X	OK	uninormal	1.09e-67	1.29e-65
HIST1H4C	OK	uninormal	2.8e-71	2.78e-69		FUT1	OK	uninormal	3.17e-67	3.74e-65
TMSB15A	OK	uninormal	9.02e-71	8.89e-69		ATP5E	OK	uninormal	9.65e-67	1.13e-64
HLA-C	OK	uninormal	2.23e-70	2.19e-68		FABP1	OK	uninormal	1.14e-66	1.32e-64
GSTP1	OK	uninormal	3.35e-70	3.26e-68		ABCG1	OK	uninormal	2.52e-66	2.92e-64
GNG11	OK	uninormal	3.45e-70	3.34e-68		PCDH12	OK	uninormal	3.83e-66	4.42e-64
JUNB	OK	uninormal	1.05e-69	1.02e-67		CFP	OK	uninormal	4.1e-66	4.71e-64
HLA-A	OK	uninormal	1.61e-69	1.54e-67		HSPB1	OK	uninormal	6.46e-66	7.37e-64
SNX3	OK	uninormal	3.21e-69	3.06e-67		TMEM123	OK	uninormal	7.35e-66	8.35e-64
JUN	OK	uninormal	7.55e-69	7.13e-67		HYAL2	OK	uninormal	5.08e-65	5.74e-63
SLITRK6	OK	uninormal	2.42e-68	2.28e-66		EXOC3L1	OK	uninormal	6.17e-65	6.94e-63
TIMM13	OK	uninormal	2.99e-68	2.8e-66		XIST	OK	uninormal	1.88e-64	2.11e-62
SVEP1	OK	uninormal	3.92e-68	3.65e-66		MMRN1	OK	uninormal	3.5e-64	3.9e-62
RGS5	OK	uninormal	7.68e-68	7.11e-66		NPC2	OK	uninormal	5.8e-64	6.43e-62
LDHB	OK	uninormal	1.15e-67	1.06e-65		TSPAN18	OK	uninormal	7.84e-64	8.65e-62
TINAGL1	OK	uninormal	1.51e-67	1.38e-65		S1PR1	OK	uninormal	8.12e-64	8.91e-62
NES	OK	uninormal	2.85e-67	2.6e-65		TCN2	OK	uninormal	1.09e-63	1.19e-61
TFPI2	OK	uninormal	2.9e-67	2.64e-65		CPNE2	OK	uninormal	1.1e-63	1.19e-61
RBP1	OK	uninormal	9.6e-67	8.7e-65		TNFRSF11B	OK	uninormal	1.99e-63	2.15e-61
WNT2	OK	uninormal	1.43e-66	1.29e-64		LAPTM5	OK	uninormal	3.18e-63	3.42e-61
BTF3	OK	uninormal	1.51e-66	1.36e-64		CTSL	OK	uninormal	3.43e-63	3.65e-61
CLEC1B	OK	uninormal	2.01e-66	1.8e-64		DYNLL1	OK	uninormal	3.41e-63	3.65e-61
GLRX5	OK	uninormal	2.05e-66	1.83e-64		NR5A2	OK	uninormal	7.6e-63	8.06e-61
CALML4	OK	uninormal	2.19e-66	1.94e-64		FAM26F	OK	uninormal	1.16e-62	1.22e-60
ARL6IP4	OK	uninormal	4.9e-66	4.34e-64		TMEM255B	OK	uninormal	2.85e-62	2.99e-60
SPATS2L	OK	uninormal	4.95e-66	4.36e-64		TPM3	OK	uninormal	2.91e-62	3.05e-60
CTSC	OK	uninormal	6.15e-66	5.39e-64		OLFML3	OK	uninormal	4.5e-62	4.68e-60
ANKHD1-EIF4EBP3	OK	uninormal	8.34e-66	7.23e-64		TMSB10	OK	uninormal	5.42e-62	5.61e-60
AGTR1	OK	uninormal	8.38e-66	7.24e-64		CXCL16	OK	uninormal	1.15e-61	1.18e-59
NDUFA11	OK	uninormal	1.33e-65	1.14e-63		APLNR	OK	uninormal	2.1e-61	2.16e-59
RP11-251M1.1	OK	uninormal	2.25e-65	1.93e-63		GIMAP1	OK	uninormal	4.65e-61	4.73e-59
RAN	OK	uninormal	2.92e-65	2.5e-63		MT1H	OK	uninormal	5.87e-61	5.95e-59
FOS	OK	uninormal	3.05e-65	2.6e-63		SEPP1	OK	uninormal	5.95e-61	5.99e-59
DAAM2	OK	uninormal	5.32e-65	4.51e-63		TXNDC17	OK	uninormal	7.46e-61	7.48e-59
PKDCC	OK	uninormal	6.75e-65	5.7e-63		ERG	OK	uninormal	7.62e-61	7.61e-59
BEX1	OK	uninormal	7.72e-65	6.5e-63		SHE	OK	uninormal	2.06e-60	2.04e-58
ST6GAL2	OK	uninormal	1.86e-64	1.55e-62		FCER1G	OK	uninormal	2.88e-60	2.84e-58
LIMA1	OK	uninormal	2.32e-64	1.93e-62		STC1	OK	uninormal	3.02e-60	2.96e-58
TOP2A	OK	uninormal	1.37e-63	1.14e-61		AKR1B1	OK	uninormal	5.8e-60	5.67e-58
PLAGL1	OK	uninormal	2.76e-63	2.28e-61		SPINK1	OK	uninormal	1.07e-59	1.04e-57
SNRPE	OK	uninormal	4.43e-63	3.64e-61		NDUFB1	OK	uninormal	1.16e-59	1.13e-57
CDC42EP5	OK	uninormal	7.18e-63	5.89e-61		STMN1	OK	uninormal	2.3e-59	2.22e-57
CALD1	OK	uninormal	3.21e-62	2.63e-60		HSD17B14	OK	uninormal	4.15e-59	3.98e-57
PDLIM1	OK	uninormal	4.59e-62	3.73e-60		TP53I11	OK	uninormal	7.41e-59	7.09e-57
PGK1	OK	uninormal	7.3e-62	5.92e-60		FAM198B	OK	uninormal	1.88e-58	1.79e-56
PTMS	OK	uninormal	9.54e-62	7.71e-60		ATPIF1	OK	uninormal	3.05e-58	2.88e-56
PRCP	OK	uninormal	1.23e-61	9.86e-60		FCN2	OK	uninormal	4.71e-58	4.43e-56
SHISA2	OK	uninormal	1.61e-61	1.29e-59		H2AFZ	OK	uninormal	4.9e-58	4.59e-56
ATP5G2	OK	uninormal	1.89e-61	1.51e-59		FOSL2	OK	uninormal	7.92e-58	7.39e-56
GET4	OK	uninormal	2.51e-61	2e-59		PPM1F	OK	uninormal	9.55e-58	8.87e-56
TMEM88	OK	uninormal	3.71e-61	2.94e-59		CRACR2B	OK	uninormal	1.17e-57	1.09e-55
SEPP1	OK	uninormal	4.54e-61	3.59e-59		NOTCH4	OK	uninormal	2.64e-57	2.43e-55
MT2A	OK	uninormal	6.34e-61	4.99e-59		S100A10	OK	uninormal	4.75e-57	4.36e-55
MRPS24	OK	uninormal	8.69e-61	6.8e-59		CFL1	OK	uninormal	4.91e-57	4.49e-55
TTR	OK	uninormal	8.81e-61	6.87e-59		RNF187	OK	uninormal	4.96e-57	4.51e-55
GPC3	OK	uninormal	9.25e-61	7.19e-59		NEAT1	OK	uninormal	5.48e-57	4.97e-55
PLVAP	OK	uninormal	1.23e-60	9.53e-59		ST6GAL1	OK	uninormal	9.96e-57	8.99e-55
LUM	OK	uninormal	1.31e-60	1.01e-58		HES4	OK	uninormal	1.97e-56	1.77e-54
LTBP4	OK	uninormal	1.4e-60	1.08e-58		DLL4	OK	uninormal	3.93e-56	3.52e-54
ITM2B	OK	uninormal	2.32e-60	1.77e-58		INTS3	OK	uninormal	7.34e-56	6.54e-54
AP2M1	OK	uninormal	3.31e-60	2.52e-58		IPO11	OK	uninormal	8.75e-56	7.77e-54
LYVE1	OK	uninormal	3.43e-60	2.6e-58		HLA-E	OK	uninormal	2.23e-55	1.96e-53
PSMB5	OK	uninormal	3.58e-60	2.71e-58		PCDH17	OK	uninormal	2.27e-55	1.99e-53
SNHG18	OK	uninormal	6e-60	4.51e-58		TRIOBP	OK	uninormal	2.77e-55	2.42e-53
NT5DC2	OK	uninormal	6.1e-60	4.56e-58		NR2F2	OK	uninormal	4.31e-55	3.75e-53
PKM	OK	uninormal	6.45e-60	4.81e-58		HRAS	OK	uninormal	4.45e-55	3.86e-53
CTSD	OK	uninormal	6.6e-60	4.91e-58		POMP	OK	uninormal	5.02e-55	4.33e-53
RNF187	OK	uninormal	1.11e-59	8.21e-58		OLFM1	OK	uninormal	5.43e-55	4.67e-53
SPARC	OK	uninormal	1.37e-59	1.01e-57		FXYD5	OK	uninormal	6.11e-55	5.24e-53
SRP14	OK	uninormal	1.51e-59	1.11e-57		C2CD4B	OK	uninormal	7.31e-55	6.25e-53
NEAT1	OK	uninormal	2.07e-59	1.52e-57		ADM	OK	uninormal	8.64e-55	7.35e-53
LTC4S	OK	uninormal	6.57e-59	4.8e-57		SNX3	OK	uninormal	1.62e-54	1.37e-52
CLEC3B	OK	uninormal	9.06e-59	6.6e-57		CTSD	OK	uninormal	1.68e-54	1.41e-52
COL6A2	OK	uninormal	9.87e-59	7.17e-57		MDK	OK	uninormal	3.6e-54	3.02e-52
PPP1R15A	OK	uninormal	1.03e-58	7.49e-57		RDX	OK	uninormal	5.59e-54	4.67e-52
ZFHX4	OK	uninormal	1.11e-58	8.01e-57		SMAD6	OK	uninormal	1.46e-53	1.22e-51
PROM1	OK	uninormal	1.35e-58	9.75e-57		C10orf11	OK	uninormal	1.49e-53	1.24e-51
HLA-E	OK	uninormal	1.53e-58	1.1e-56		PPP1R14B	OK	uninormal	2.17e-53	1.79e-51
EIF3L	OK	uninormal	2.51e-58	1.79e-56		ELK3	OK	uninormal	3.07e-53	2.52e-51
NDUFA4	OK	uninormal	3.02e-58	2.15e-56		B2M	OK	uninormal	3.82e-53	3.13e-51
HAPLN1	OK	uninormal	3.18e-58	2.26e-56		SLC7A7	OK	uninormal	8.27e-53	6.75e-51
RAB34	OK	uninormal	4.92e-58	3.49e-56		SH3BP5	OK	uninormal	1.99e-52	1.62e-50
PRSS23	OK	uninormal	5.08e-58	3.58e-56		PTPRE	OK	uninormal	2.4e-52	1.94e-50
TYMS	OK	uninormal	5.28e-58	3.72e-56		IFITM3	OK	uninormal	2.76e-52	2.23e-50
FOSB	OK	uninormal	5.65e-58	3.96e-56		FDX1	OK	uninormal	3.41e-52	2.75e-50
LRRN2	OK	uninormal	6.35e-58	4.44e-56		S100A13	OK	uninormal	4.1e-52	3.29e-50
SLC17A8	OK	uninormal	7.73e-58	5.39e-56		BTNL9	OK	uninormal	6.48e-52	5.18e-50
LY96	OK	uninormal	9.74e-58	6.75e-56		ABI3	OK	uninormal	1.06e-51	8.41e-50
ITM2C	OK	uninormal	1.01e-57	7.01e-56		GSTP1	OK	uninormal	2.16e-51	1.71e-49
AURKB	OK	uninormal	1.54e-57	1.06e-55		PLXND1	OK	uninormal	2.59e-51	2.05e-49
UBA52	OK	uninormal	1.66e-57	1.14e-55		ATOX1	OK	uninormal	2.74e-51	2.16e-49
NDUFB1	OK	uninormal	2.09e-57	1.43e-55		TSR3	OK	uninormal	2.87e-51	2.25e-49
PPP1R3C	OK	uninormal	3.18e-57	2.17e-55		GIMAP7	OK	uninormal	2.94e-51	2.3e-49
ZEB2	OK	uninormal	5.04e-57	3.43e-55		IL33	OK	uninormal	4.86e-51	3.79e-49
PTOV1	OK	uninormal	5.48e-57	3.72e-55		RBP5	OK	uninormal	7.66e-51	5.95e-49
EPS8	OK	uninormal	1.05e-56	7.06e-55		RAP2B	OK	uninormal	1.12e-50	8.71e-49
FZD1	OK	uninormal	1.08e-56	7.27e-55		UQCRB	OK	uninormal	1.39e-50	1.07e-48
NAP1L1	OK	uninormal	2.52e-56	1.69e-54		PGP	OK	uninormal	1.62e-50	1.24e-48
CAMK4	OK	uninormal	2.59e-56	1.73e-54		MT2A	OK	uninormal	2.42e-50	1.85e-48
ALB	OK	uninormal	5.21e-56	3.46e-54		SOX17	OK	uninormal	4.12e-50	3.15e-48
CETP	OK	uninormal	6.96e-56	4.61e-54		CD320	OK	uninormal	4.71e-50	3.59e-48
ATP5I	OK	uninormal	8.45e-56	5.58e-54		BLOC1S4	OK	uninormal	4.94e-50	3.75e-48
NDUFB8	OK	uninormal	1.09e-55	7.2e-54		CCDC50	OK	uninormal	7.16e-50	5.41e-48
HNRNPDL	OK	uninormal	1.6e-55	1.05e-53		DLK1	OK	uninormal	9.53e-50	7.18e-48
DIO3OS	OK	uninormal	2.02e-55	1.32e-53		SLC3A2	OK	uninormal	1.08e-49	8.14e-48
H2AFY2	OK	uninormal	2.06e-55	1.35e-53		PTN	OK	uninormal	1.53e-49	1.15e-47
S1PR3	OK	uninormal	2.18e-55	1.42e-53		UGCG	OK	uninormal	5.62e-49	4.2e-47
FBXO17	OK	uninormal	2.35e-55	1.53e-53		RPP25	OK	uninormal	6.03e-49	4.48e-47
CMTM3	OK	uninormal	2.5e-55	1.61e-53		CLTA	OK	uninormal	7.79e-49	5.75e-47
TUBA1A	OK	uninormal	4.55e-55	2.94e-53		IL1R1	OK	uninormal	8.89e-49	6.55e-47
P4HB	OK	uninormal	1.12e-54	7.22e-53		NT5E	OK	uninormal	1.38e-48	1.01e-46
EFNA5	OK	uninormal	2.41e-54	1.54e-52		MFNG	OK	uninormal	1.55e-48	1.14e-46
PPFIBP1	OK	uninormal	2.99e-54	1.9e-52		FSCN1	OK	uninormal	2.61e-48	1.9e-46
KCNQ1OT1	OK	uninormal	3.65e-54	2.32e-52		MESDC1	OK	uninormal	4.82e-48	3.5e-46
FKBP1A	OK	uninormal	4.05e-54	2.57e-52		HIST1H1C	OK	uninormal	5.45e-48	3.95e-46
RANBP1	OK	uninormal	4.52e-54	2.86e-52		SNX5	OK	uninormal	7.11e-48	5.13e-46
LIMD2	OK	uninormal	4.8e-54	3.03e-52		PLK2	OK	uninormal	1.09e-47	7.85e-46
MS4A6A	OK	uninormal	5.41e-54	3.4e-52		FAR2	OK	uninormal	3.83e-47	2.75e-45
RRM2	OK	uninormal	6.71e-54	4.21e-52		NDUFB2	OK	uninormal	4.11e-47	2.94e-45
RASSF9	OK	uninormal	9.04e-54	5.65e-52		ENG	OK	uninormal	4.15e-47	2.95e-45
RAC1	OK	uninormal	9.54e-54	5.94e-52		GRAP	OK	uninormal	4.15e-47	2.95e-45
GSTO1	OK	uninormal	1.04e-53	6.47e-52		NECAP2	OK	uninormal	5.2e-47	3.68e-45
XXbac-BPG32J3.22	OK	uninormal	1.42e-53	8.78e-52		C8orf4	OK	uninormal	5.69e-47	4.02e-45
EIF4EBP1	OK	uninormal	1.6e-53	9.91e-52		AP2M1	OK	uninormal	6.3e-47	4.44e-45
TPI1	OK	uninormal	1.76e-53	1.09e-51		IQGAP2	OK	uninormal	6.44e-47	4.52e-45
CAV1	OK	uninormal	2.54e-53	1.56e-51		NAA38	OK	uninormal	6.79e-47	4.75e-45
HSPB6	OK	uninormal	2.93e-53	1.8e-51		IL16	OK	uninormal	8.65e-47	6.03e-45
ATP5D	OK	uninormal	3.31e-53	2.02e-51		CARD8	OK	uninormal	1.29e-46	8.99e-45
SYNPO2	OK	uninormal	6.59e-53	4.02e-51		TPST2	OK	uninormal	1.84e-46	1.28e-44
PAG1	OK	uninormal	8.53e-53	5.18e-51		CARD16	OK	uninormal	2.63e-46	1.82e-44
KPNA2	OK	uninormal	8.55e-53	5.18e-51		ICA1	OK	uninormal	2.83e-46	1.95e-44
AP2S1	OK	uninormal	2.06e-52	1.25e-50		ADD3	OK	uninormal	2.95e-46	2.03e-44
COX7A2	OK	uninormal	2.56e-52	1.54e-50		NDUFB3	OK	uninormal	3.83e-46	2.62e-44
NSG1	OK	uninormal	3.53e-52	2.12e-50		COL6A1	OK	uninormal	3.92e-46	2.68e-44
NME1	OK	uninormal	3.86e-52	2.31e-50		HMGN2	OK	uninormal	4.71e-46	3.2e-44
PPDPF	OK	uninormal	4.03e-52	2.41e-50		GIMAP6	OK	uninormal	5.05e-46	3.42e-44
TUBA1C	OK	uninormal	4.12e-52	2.46e-50		CALCRL	OK	uninormal	5.21e-46	3.52e-44
MARCKSL1	OK	uninormal	7.03e-52	4.19e-50		BASP1	OK	uninormal	6.27e-46	4.23e-44
HMGN2	OK	uninormal	7.07e-52	4.2e-50		CTC-526N19.1	OK	uninormal	6.98e-46	4.69e-44
PPIA	OK	uninormal	8.91e-52	5.27e-50		KLHL4	OK	uninormal	7.4e-46	4.96e-44
CALM3	OK	uninormal	9.15e-52	5.4e-50		SNX6	OK	uninormal	8.32e-46	5.56e-44
CKS1B	OK	uninormal	1.08e-51	6.35e-50		TGFBR2	OK	uninormal	8.64e-46	5.76e-44
IDH2	OK	uninormal	2.54e-51	1.49e-49		TRG-AS1	OK	uninormal	9.47e-46	6.29e-44
EIF4A1	OK	uninormal	3.01e-51	1.76e-49		PTMA	OK	uninormal	1.14e-45	7.55e-44
KIAA0101	OK	uninormal	7.84e-51	4.57e-49		FCGRT	OK	uninormal	1.46e-45	9.66e-44
FCN3	OK	uninormal	8.2e-51	4.77e-49		PLTP	OK	uninormal	1.73e-45	1.14e-43
CSNK2B	OK	uninormal	1.15e-50	6.68e-49		FOS	OK	uninormal	3.15e-45	2.07e-43
RAB5C	OK	uninormal	1.9e-50	1.1e-48		SDCBP	OK	uninormal	3.57e-45	2.33e-43
ECH1	OK	uninormal	2.44e-50	1.4e-48		KHDRBS1	OK	uninormal	6.89e-45	4.49e-43
UBE2C	OK	uninormal	2.57e-50	1.47e-48		DUSP6	OK	uninormal	8.22e-45	5.35e-43
HMGN1	OK	uninormal	3.04e-50	1.73e-48		FLT4	OK	uninormal	1.09e-44	7.09e-43
PTGDS	OK	uninormal	3.05e-50	1.74e-48		COX6C	OK	uninormal	2.23e-44	1.44e-42
PAFAH1B3	OK	uninormal	3.36e-50	1.91e-48		FTH1	OK	uninormal	3.25e-44	2.1e-42
APOC3	OK	uninormal	3.77e-50	2.14e-48		ECI1	OK	uninormal	3.36e-44	2.16e-42
LSM4	OK	uninormal	4.94e-50	2.79e-48		EPHB4	OK	uninormal	4.11e-44	2.63e-42
TPGS1	OK	uninormal	1.15e-49	6.47e-48		TCEB2	OK	uninormal	4.29e-44	2.74e-42
IFI27	OK	uninormal	1.54e-49	8.64e-48		TUBA1B	OK	uninormal	5.81e-44	3.71e-42
NOTCH3	OK	uninormal	2.15e-49	1.2e-47		KTN1	OK	uninormal	1.18e-43	7.53e-42
TXNDC17	OK	uninormal	2.52e-49	1.41e-47		DGKZ	OK	uninormal	1.42e-43	9.02e-42
FCGR2B	OK	uninormal	3.83e-49	2.13e-47		CYBA	OK	uninormal	1.47e-43	9.32e-42
CHPF	OK	uninormal	5.61e-49	3.11e-47		TSC22D4	OK	uninormal	1.55e-43	9.78e-42
RBM3	OK	uninormal	6.42e-49	3.55e-47		NUDT3	OK	uninormal	1.61e-43	1.01e-41
RHOC	OK	uninormal	7e-49	3.86e-47		NMRK1	OK	uninormal	1.77e-43	1.11e-41
BMP5	OK	uninormal	7.54e-49	4.14e-47		ITM2B	OK	uninormal	1.78e-43	1.11e-41
MT1F	OK	uninormal	1.67e-48	9.18e-47		MID1	OK	uninormal	1.89e-43	1.18e-41
SLC26A10	OK	uninormal	2.21e-48	1.21e-46		AIF1	OK	uninormal	1.9e-43	1.18e-41
CA12	OK	uninormal	2.94e-48	1.6e-46		ATP5G2	OK	uninormal	2.36e-43	1.46e-41
TUFM	OK	uninormal	3.12e-48	1.7e-46		SLC2A3	OK	uninormal	2.48e-43	1.53e-41
CCDC34	OK	uninormal	3.43e-48	1.86e-46		SH3GL1	OK	uninormal	2.79e-43	1.72e-41
AKAP12	OK	uninormal	3.51e-48	1.9e-46		LGMN	OK	uninormal	3.2e-43	1.96e-41
EIF3F	OK	uninormal	7.24e-48	3.91e-46		GPX4	OK	uninormal	3.31e-43	2.03e-41
TMSB4X	OK	uninormal	7.53e-48	4.05e-46		SVIP	OK	uninormal	6e-43	3.65e-41
FKBP10	OK	uninormal	9.46e-48	5.08e-46		ACTG1	OK	uninormal	6.08e-43	3.69e-41
AC133680.1	OK	uninormal	1.06e-47	5.67e-46		FAM102A	OK	uninormal	7.25e-43	4.39e-41
SLC8A1	OK	uninormal	1.08e-47	5.77e-46		HOXB4	OK	uninormal	7.54e-43	4.55e-41
EFNB3	OK	uninormal	1.43e-47	7.59e-46		NRG1	OK	uninormal	1.4e-42	8.44e-41
COPE	OK	uninormal	1.58e-47	8.4e-46		RALB	OK	uninormal	1.96e-42	1.18e-40
ATP5L	OK	uninormal	2.02e-47	1.07e-45		GNG5	OK	uninormal	2.02e-42	1.21e-40
UQCRH	OK	uninormal	2.29e-47	1.21e-45		BTF3	OK	uninormal	2.13e-42	1.27e-40
CLDN5	OK	uninormal	2.54e-47	1.33e-45		TYMS	OK	uninormal	2.19e-42	1.3e-40
NME4	OK	uninormal	2.55e-47	1.34e-45		UBE2M	OK	uninormal	3.04e-42	1.8e-40
QARS	OK	uninormal	2.72e-47	1.43e-45		SUMO2	OK	uninormal	3.16e-42	1.87e-40
RASA4	OK	uninormal	2.93e-47	1.53e-45		SRP14	OK	uninormal	3.34e-42	1.97e-40
EIF3E	OK	uninormal	5.08e-47	2.65e-45		ADRM1	OK	uninormal	4.76e-42	2.8e-40
MRPL22	OK	uninormal	5.74e-47	2.99e-45		COL6A2	OK	uninormal	4.84e-42	2.84e-40
ATP5E	OK	uninormal	9.39e-47	4.88e-45		SIVA1	OK	uninormal	6.69e-42	3.9e-40
TCEB2	OK	uninormal	9.86e-47	5.11e-45		GDPD5	OK	uninormal	6.75e-42	3.92e-40
RBMS3	OK	uninormal	1.29e-46	6.66e-45		ID1	OK	uninormal	6.81e-42	3.95e-40
NEO1	OK	uninormal	1.44e-46	7.41e-45		GNA14	OK	uninormal	6.92e-42	4e-40
SSBP4	OK	uninormal	1.47e-46	7.52e-45		EIF1AY	OK	uninormal	7.05e-42	4.06e-40
TMEM256-PLSCR3	OK	uninormal	2.02e-46	1.03e-44		SCARF1	OK	uninormal	7.76e-42	4.46e-40
SNRPD1	OK	uninormal	2.31e-46	1.18e-44		LINC00305	OK	uninormal	8.31e-42	4.77e-40
HLA-DQB1	OK	uninormal	3.88e-46	1.98e-44		CD34	OK	uninormal	1.24e-41	7.12e-40
BASP1	OK	uninormal	3.97e-46	2.02e-44		HSBP1	OK	uninormal	3.28e-41	1.87e-39
BHLHE40	OK	uninormal	4.04e-46	2.05e-44		RAB13	OK	uninormal	3.6e-41	2.05e-39
SUB1	OK	uninormal	5.63e-46	2.85e-44		RAB5C	OK	uninormal	4.39e-41	2.49e-39
LGALS3BP	OK	uninormal	7.34e-46	3.71e-44		TM2D2	OK	uninormal	5.42e-41	3.07e-39
COX7C	OK	uninormal	8.72e-46	4.39e-44		ARID5B	OK	uninormal	6.36e-41	3.6e-39
IL13RA2	OK	uninormal	8.81e-46	4.43e-44		H2AFV	OK	uninormal	1.09e-40	6.13e-39
EIF2S2	OK	uninormal	9.33e-46	4.68e-44		GJA4	OK	uninormal	1.15e-40	6.46e-39
ADRM1	OK	uninormal	1.05e-45	5.25e-44		COX7C	OK	uninormal	1.18e-40	6.6e-39
PSMA6	OK	uninormal	1.2e-45	5.99e-44		RAB11A	OK	uninormal	1.51e-40	8.44e-39
PAWR	OK	uninormal	1.41e-45	7e-44		PRDX1	OK	uninormal	1.78e-40	9.95e-39
TM4SF1	OK	uninormal	1.55e-45	7.67e-44		AMHR2	OK	uninormal	1.85e-40	1.03e-38
DACT3	OK	uninormal	1.65e-45	8.15e-44		MCAM	OK	uninormal	2.24e-40	1.24e-38
CHCHD2	OK	uninormal	1.71e-45	8.47e-44		NINJ1	OK	uninormal	2.73e-40	1.51e-38
NTF3	OK	uninormal	2.1e-45	1.04e-43		ST3GAL6	OK	uninormal	2.76e-40	1.52e-38
SOX18	OK	uninormal	3.93e-45	1.93e-43		UPP1	OK	uninormal	3.32e-40	1.82e-38
PPP1CA	OK	uninormal	5.51e-45	2.71e-43		ARPC1B	OK	uninormal	3.32e-40	1.82e-38
PTMA	OK	uninormal	5.93e-45	2.9e-43		LAMTOR1	OK	uninormal	4.55e-40	2.49e-38
WBP5	OK	uninormal	5.97e-45	2.92e-43		PSMA7	OK	uninormal	6.32e-40	3.45e-38
HSBP1	OK	uninormal	9.05e-45	4.41e-43		SH2B3	OK	uninormal	6.46e-40	3.52e-38
SEMA6D	OK	uninormal	9.4e-45	4.57e-43		FDPS	OK	uninormal	6.52e-40	3.54e-38
IMPDH2	OK	uninormal	1.24e-44	6e-43		TSPO	OK	uninormal	6.77e-40	3.67e-38
CHCHD10	OK	uninormal	1.28e-44	6.19e-43		TOP2A	OK	uninormal	8.64e-40	4.67e-38
PSMA2	OK	uninormal	1.44e-44	6.95e-43		ITGA4	OK	uninormal	8.91e-40	4.8e-38
C8orf4	OK	uninormal	1.44e-44	6.95e-43		SPRY1	OK	uninormal	1.09e-39	5.85e-38
H2AFV	OK	uninormal	1.46e-44	7.05e-43		AFP	OK	uninormal	1.11e-39	5.94e-38
THBD	OK	uninormal	1.87e-44	9e-43		GNAI2	OK	uninormal	2.41e-39	1.29e-37
ZFP36L1	OK	uninormal	2e-44	9.56e-43		FZD4	OK	uninormal	3.1e-39	1.65e-37
CDK1	OK	uninormal	2.1e-44	1e-42		MAP2K2	OK	uninormal	3.51e-39	1.87e-37
FBLN2	OK	uninormal	2.34e-44	1.12e-42		ITPRIP	OK	uninormal	3.56e-39	1.89e-37
NEDD8	OK	uninormal	2.78e-44	1.33e-42		NACA	OK	uninormal	3.57e-39	1.89e-37
ETS1	OK	uninormal	2.82e-44	1.34e-42		PROCR	OK	uninormal	5.51e-39	2.91e-37
ZFP36	OK	uninormal	5.78e-44	2.74e-42		HIPK2	OK	uninormal	5.81e-39	3.07e-37
FSCN1	OK	uninormal	6.86e-44	3.25e-42		NOS3	OK	uninormal	7.36e-39	3.87e-37
ASPN	OK	uninormal	7.4e-44	3.49e-42		WSCD1	OK	uninormal	1.12e-38	5.91e-37
RMI2	OK	uninormal	9.32e-44	4.39e-42		PARP1	OK	uninormal	1.75e-38	9.14e-37
OLFML1	OK	uninormal	1.72e-43	8.08e-42		BTG1	OK	uninormal	2.02e-38	1.06e-36
JAK1	OK	uninormal	1.77e-43	8.32e-42		REEP1	OK	uninormal	2.05e-38	1.07e-36
CTD-3252C9.4	OK	uninormal	1.8e-43	8.44e-42		COX5A	OK	uninormal	2.8e-38	1.45e-36
SRPX	OK	uninormal	2.24e-43	1.04e-41		SET	OK	uninormal	2.81e-38	1.46e-36
COL5A1	OK	uninormal	2.52e-43	1.17e-41		MYZAP	OK	uninormal	3.56e-38	1.84e-36
ABCC9	OK	uninormal	2.54e-43	1.18e-41		NEDD8	OK	uninormal	5.09e-38	2.62e-36
ACTA2	OK	uninormal	3.91e-43	1.81e-41		CALM2	OK	uninormal	5.62e-38	2.88e-36
EVA1B	OK	uninormal	4.35e-43	2.01e-41		MZT2B	OK	uninormal	6.29e-38	3.22e-36
VPS13C	OK	uninormal	4.97e-43	2.29e-41		AHSG	OK	uninormal	6.32e-38	3.23e-36
RCN2	OK	uninormal	5.96e-43	2.74e-41		CD109	OK	uninormal	6.59e-38	3.36e-36
CIRBP	OK	uninormal	6.2e-43	2.85e-41		LAMTOR4	OK	uninormal	7.59e-38	3.86e-36
FKBP8	OK	uninormal	6.42e-43	2.94e-41		C14orf2	OK	uninormal	9.47e-38	4.8e-36
RBP4	OK	uninormal	7.1e-43	3.25e-41		MARCKS	OK	uninormal	1.32e-37	6.67e-36
KHDRBS1	OK	uninormal	7.37e-43	3.37e-41		RB1	OK	uninormal	1.39e-37	7.04e-36
BCL7C	OK	uninormal	7.61e-43	3.47e-41		BGN	OK	uninormal	1.53e-37	7.73e-36
C1S	OK	uninormal	7.79e-43	3.54e-41		FILIP1	OK	uninormal	1.91e-37	9.6e-36
MEG3	OK	uninormal	9.54e-43	4.33e-41		GATA4	OK	uninormal	2.03e-37	1.02e-35
FGL2	OK	uninormal	1.54e-42	6.98e-41		FAM89B	OK	uninormal	2.16e-37	1.08e-35
PDGFRA	OK	uninormal	1.57e-42	7.11e-41		OST4	OK	uninormal	2.41e-37	1.2e-35
GADD45B	OK	uninormal	1.62e-42	7.33e-41		LAMTOR5	OK	uninormal	3.15e-37	1.56e-35
B2M	OK	uninormal	1.8e-42	8.12e-41		ARL6IP4	OK	uninormal	3.19e-37	1.58e-35
PSMA7	OK	uninormal	2.5e-42	1.13e-40		COX7B	OK	uninormal	3.85e-37	1.9e-35
TSPAN7	OK	uninormal	2.52e-42	1.13e-40		SAT1	OK	uninormal	4.25e-37	2.1e-35
UBE2E2-AS1	OK	uninormal	2.59e-42	1.16e-40		NOP10	OK	uninormal	4.41e-37	2.17e-35
CYC1	OK	uninormal	2.9e-42	1.3e-40		SAMSN1	OK	uninormal	4.67e-37	2.28e-35
RNASE1	OK	uninormal	3.39e-42	1.51e-40		PSEN2	OK	uninormal	4.7e-37	2.3e-35
RNF150	OK	uninormal	3.41e-42	1.52e-40		CPED1	OK	uninormal	5.55e-37	2.71e-35
STAB2	OK	uninormal	3.54e-42	1.57e-40		CMTM3	OK	uninormal	6.43e-37	3.13e-35
TNFRSF11B	OK	uninormal	3.63e-42	1.61e-40		PPIF	OK	uninormal	7.25e-37	3.52e-35
NR2F2	OK	uninormal	3.69e-42	1.63e-40		IRF2BP2	OK	uninormal	7.43e-37	3.6e-35
KDELR2	OK	uninormal	3.74e-42	1.65e-40		KRT10	OK	uninormal	7.49e-37	3.62e-35
BIRC5	OK	uninormal	3.97e-42	1.75e-40		TOMM40	OK	uninormal	1.01e-36	4.87e-35
FCHSD2	OK	uninormal	4.8e-42	2.11e-40		ATP5L	OK	uninormal	1.27e-36	6.08e-35
ECI1	OK	uninormal	5.11e-42	2.24e-40		STOM	OK	uninormal	1.35e-36	6.47e-35
SLC3A2	OK	uninormal	6.52e-42	2.86e-40		HID1	OK	uninormal	1.65e-36	7.86e-35
EEF1A1	OK	uninormal	9.09e-42	3.97e-40		RFPL1	OK	uninormal	2.48e-36	1.18e-34
LGALS1	OK	uninormal	1.18e-41	5.15e-40		LAMP1	OK	uninormal	2.77e-36	1.32e-34
SULT1C2	OK	uninormal	1.27e-41	5.54e-40		ITGA5	OK	uninormal	2.93e-36	1.39e-34
FABP5	OK	uninormal	1.46e-41	6.36e-40		ADAM15	OK	uninormal	3.19e-36	1.51e-34
ECSCR-1	OK	uninormal	1.48e-41	6.41e-40		CAPZB	OK	uninormal	3.3e-36	1.56e-34
DSG2	OK	uninormal	1.79e-41	7.73e-40		GSPT1	OK	uninormal	3.66e-36	1.73e-34
ATP5G3	OK	uninormal	2.19e-41	9.46e-40		PRKAR1A	OK	uninormal	4.13e-36	1.94e-34
SLC25A5	OK	uninormal	2.38e-41	1.03e-39		APOC3	OK	uninormal	4.31e-36	2.02e-34
S100A6	OK	uninormal	2.56e-41	1.1e-39		CHCHD2	OK	uninormal	4.89e-36	2.29e-34
TSC22D4	OK	uninormal	2.88e-41	1.24e-39		SCGB3A1	OK	uninormal	5.02e-36	2.35e-34
MGMT	OK	uninormal	3.53e-41	1.51e-39		BMPER	OK	uninormal	5.25e-36	2.45e-34
CCL2	OK	uninormal	3.82e-41	1.63e-39		UBA52	OK	uninormal	5.3e-36	2.47e-34
RP11-394O4.5	OK	uninormal	4.88e-41	2.09e-39		LIMCH1	OK	uninormal	5.62e-36	2.61e-34
CPE	OK	uninormal	5.45e-41	2.32e-39		CLTC	OK	uninormal	6.42e-36	2.97e-34
HIC1	OK	uninormal	5.59e-41	2.38e-39		CDC37	OK	uninormal	6.57e-36	3.04e-34
PPP1R14B	OK	uninormal	5.89e-41	2.5e-39		MADCAM1	OK	uninormal	7.52e-36	3.47e-34
PRICKLE4	OK	uninormal	7.01e-41	2.97e-39		ARRDC3	OK	uninormal	9.4e-36	4.33e-34
C1QBP	OK	uninormal	7.41e-41	3.13e-39		CALD1	OK	uninormal	9.49e-36	4.36e-34
DNAJC25-GNG10	OK	uninormal	7.92e-41	3.34e-39		NETO2	OK	uninormal	1.25e-35	5.73e-34
OXA1L	OK	uninormal	9.56e-41	4.03e-39		LRIG3	OK	uninormal	1.59e-35	7.24e-34
ZWINT	OK	uninormal	1e-40	4.21e-39		MAP3K11	OK	uninormal	1.99e-35	9.09e-34
CITED2	OK	uninormal	1.4e-40	5.86e-39		NME4	OK	uninormal	2.06e-35	9.37e-34
PRMT1	OK	uninormal	1.46e-40	6.13e-39		TRIM47	OK	uninormal	2.39e-35	1.08e-33
BRK1	OK	uninormal	1.57e-40	6.56e-39		PSMB6	OK	uninormal	2.54e-35	1.15e-33
DUSP9	OK	uninormal	1.68e-40	6.98e-39		CPM	OK	uninormal	2.64e-35	1.19e-33
AMBP	OK	uninormal	1.82e-40	7.56e-39		TPRKB	OK	uninormal	4.22e-35	1.9e-33
NPM1	OK	uninormal	2.34e-40	9.72e-39		ATP5I	OK	uninormal	5.03e-35	2.26e-33
CCL23	OK	uninormal	2.44e-40	1.01e-38		TMA7	OK	uninormal	5.18e-35	2.32e-33
CLEC14A	OK	uninormal	2.62e-40	1.08e-38		ETFB	OK	uninormal	6.04e-35	2.7e-33
TUSC3	OK	uninormal	4.02e-40	1.66e-38		EDNRB	OK	uninormal	8.02e-35	3.58e-33
STOML2	OK	uninormal	4.24e-40	1.74e-38		HIST1H4C	OK	uninormal	8.36e-35	3.73e-33
PGP	OK	uninormal	4.94e-40	2.03e-38		COL3A1	OK	uninormal	8.53e-35	3.79e-33
FDPS	OK	uninormal	6.61e-40	2.7e-38		TUBB	OK	uninormal	9.49e-35	4.22e-33
SMARCD3	OK	uninormal	7.62e-40	3.11e-38		F8	OK	uninormal	9.7e-35	4.3e-33
GATA6	OK	uninormal	8.45e-40	3.44e-38		CTSC	OK	uninormal	1.01e-34	4.45e-33
FGB	OK	uninormal	8.94e-40	3.63e-38		PRELID1	OK	uninormal	1.11e-34	4.91e-33
CHST2	OK	uninormal	1.23e-39	4.98e-38		DHCR24	OK	uninormal	1.17e-34	5.14e-33
MALAT1	OK	uninormal	1.92e-39	7.77e-38		CRYBG3	OK	uninormal	1.21e-34	5.3e-33
PSMB7	OK	uninormal	2.16e-39	8.73e-38		HPGD	OK	uninormal	1.33e-34	5.84e-33
MIF	OK	uninormal	2.51e-39	1.01e-37		NXF3	OK	uninormal	1.62e-34	7.08e-33
SLIRP	OK	uninormal	3.16e-39	1.27e-37		CCM2L	OK	uninormal	1.72e-34	7.49e-33
C6orf48	OK	uninormal	3.64e-39	1.46e-37		UQCR11	OK	uninormal	1.74e-34	7.59e-33
RAB3C	OK	uninormal	5.64e-39	2.26e-37		NDUFA2	OK	uninormal	2e-34	8.71e-33
SNRPB	OK	uninormal	8.57e-39	3.43e-37		C1R	OK	uninormal	2.61e-34	1.13e-32
PHB	OK	uninormal	1.25e-38	5.01e-37		PEA15	OK	uninormal	3.03e-34	1.31e-32
VTN	OK	uninormal	1.31e-38	5.25e-37		COLEC10	OK	uninormal	3.36e-34	1.45e-32
UQCRB	OK	uninormal	1.65e-38	6.58e-37		CD302	OK	uninormal	5.21e-34	2.24e-32
CDK4	OK	uninormal	1.76e-38	6.98e-37		THSD1	OK	uninormal	5.53e-34	2.38e-32
SDCBP	OK	uninormal	2.09e-38	8.28e-37		NCKAP5	OK	uninormal	6.04e-34	2.59e-32
PBK	OK	uninormal	2.14e-38	8.48e-37		PDLIM1	OK	uninormal	7.18e-34	3.07e-32
ITM2A	OK	uninormal	2.25e-38	8.86e-37		UQCC2	OK	uninormal	7.24e-34	3.09e-32
TMEM141	OK	uninormal	2.5e-38	9.83e-37		BID	OK	uninormal	8.08e-34	3.44e-32
UQCRQ	OK	uninormal	2.78e-38	1.09e-36		GIMAP8	OK	uninormal	8.61e-34	3.66e-32
FAM89B	OK	uninormal	2.83e-38	1.11e-36		FAM50A	OK	uninormal	9.27e-34	3.94e-32
ATP5J2	OK	uninormal	2.9e-38	1.14e-36		IL6ST	OK	uninormal	9.62e-34	4.08e-32
CTTNBP2NL	OK	uninormal	5.2e-38	2.04e-36		IL1RL1	OK	uninormal	1.19e-33	5.01e-32
GMFG	OK	uninormal	5.31e-38	2.07e-36		COL1A1	OK	uninormal	1.4e-33	5.89e-32
POLR2G	OK	uninormal	5.8e-38	2.26e-36		APOA1	OK	uninormal	1.57e-33	6.61e-32
COX7B	OK	uninormal	6.53e-38	2.54e-36		COX5B	OK	uninormal	1.74e-33	7.3e-32
BSG	OK	uninormal	7.34e-38	2.85e-36		CHST7	OK	uninormal	1.91e-33	8e-32
EEF1D	OK	uninormal	8.85e-38	3.43e-36		RENBP	OK	uninormal	2.07e-33	8.66e-32
AURKAIP1	OK	uninormal	1.13e-37	4.37e-36		ITGA1	OK	uninormal	2.65e-33	1.11e-31
SMTN	OK	uninormal	1.25e-37	4.81e-36		TPI1	OK	uninormal	3.35e-33	1.4e-31
GPX8	OK	uninormal	1.83e-37	7.06e-36		TIAM1	OK	uninormal	4.17e-33	1.73e-31
S100P	OK	uninormal	2.03e-37	7.83e-36		NEDD9	OK	uninormal	4.29e-33	1.78e-31
BAMBI	OK	uninormal	2.15e-37	8.27e-36		C8orf58	OK	uninormal	4.3e-33	1.78e-31
MRPS6	OK	uninormal	2.97e-37	1.14e-35		AP1B1	OK	uninormal	4.35e-33	1.8e-31
MT1X	OK	uninormal	3.7e-37	1.42e-35		SKAP2	OK	uninormal	4.36e-33	1.8e-31
VPS28	OK	uninormal	5.05e-37	1.93e-35		ARRB2	OK	uninormal	4.41e-33	1.82e-31
XRCC6	OK	uninormal	5.31e-37	2.02e-35		RALGAPA2	OK	uninormal	4.87e-33	2e-31
PHPT1	OK	uninormal	5.46e-37	2.08e-35		LGALS3BP	OK	uninormal	5e-33	2.05e-31
CCNA2	OK	uninormal	6.13e-37	2.32e-35		ANGPTL6	OK	uninormal	5.33e-33	2.18e-31
HNRNPM	OK	uninormal	6.52e-37	2.47e-35		MAN1C1	OK	uninormal	7.58e-33	3.1e-31
SOX11	OK	uninormal	7.86e-37	2.97e-35		EDF1	OK	uninormal	7.65e-33	3.13e-31
PRDX6	OK	uninormal	7.91e-37	2.99e-35		HNRNPA3	OK	uninormal	9.1e-33	3.71e-31
MYDGF	OK	uninormal	8.07e-37	3.04e-35		COPRS	OK	uninormal	9.65e-33	3.92e-31
CELF4	OK	uninormal	1.18e-36	4.44e-35		SPATS2L	OK	uninormal	1.21e-32	4.92e-31
SHROOM3	OK	uninormal	1.28e-36	4.79e-35		EXOC3L2	OK	uninormal	2.09e-32	8.44e-31
NCAM1	OK	uninormal	1.42e-36	5.32e-35		CCDC85B	OK	uninormal	2.1e-32	8.46e-31
PSMA1	OK	uninormal	1.59e-36	5.97e-35		HLA-B	OK	uninormal	2.13e-32	8.58e-31
SNRPA	OK	uninormal	1.65e-36	6.15e-35		NOVA2	OK	uninormal	2.66e-32	1.07e-30
SYNE2	OK	uninormal	1.83e-36	6.83e-35		SDF2L1	OK	uninormal	2.71e-32	1.09e-30
ISYNA1	OK	uninormal	1.92e-36	7.14e-35		CRIP2	OK	uninormal	2.83e-32	1.13e-30
LSM5	OK	uninormal	2.15e-36	7.96e-35		TPM1	OK	uninormal	3.08e-32	1.23e-30
FAM43A	OK	uninormal	2.76e-36	1.02e-34		SHANK3	OK	uninormal	3.2e-32	1.28e-30
SPC25	OK	uninormal	3.67e-36	1.36e-34		LSM4	OK	uninormal	3.31e-32	1.32e-30
ROR1	OK	uninormal	4.17e-36	1.54e-34		VASH1	OK	uninormal	3.61e-32	1.44e-30
SLC27A3	OK	uninormal	4.49e-36	1.65e-34		CALM3	OK	uninormal	4.08e-32	1.62e-30
RNF7	OK	uninormal	5.39e-36	1.99e-34		HMGA2	OK	uninormal	4.29e-32	1.69e-30
HOPX	OK	uninormal	5.6e-36	2.06e-34		KIF17	OK	uninormal	4.95e-32	1.95e-30
VASN	OK	uninormal	5.6e-36	2.06e-34		CDC42EP5	OK	uninormal	5.52e-32	2.17e-30
SSR2	OK	uninormal	6e-36	2.2e-34		ATP5O	OK	uninormal	7.12e-32	2.8e-30
FHL2	OK	uninormal	6e-36	2.2e-34		C4orf48	OK	uninormal	8.05e-32	3.15e-30
CADM1	OK	uninormal	7.14e-36	2.61e-34		CISD1	OK	uninormal	8.07e-32	3.16e-30
PRELID1	OK	uninormal	8.93e-36	3.25e-34		PHGDH	OK	uninormal	8.18e-32	3.2e-30
HRC	OK	uninormal	8.96e-36	3.26e-34		COX4I1	OK	uninormal	8.61e-32	3.36e-30
LAPTM4B	OK	uninormal	9.44e-36	3.43e-34		JAK1	OK	uninormal	1.32e-31	5.15e-30
SERF2	OK	uninormal	1.29e-35	4.69e-34		GSDMD	OK	uninormal	1.44e-31	5.6e-30
COL25A1	OK	uninormal	1.51e-35	5.49e-34		RASGEF1B	OK	uninormal	2.11e-31	8.18e-30
PARK7	OK	uninormal	1.53e-35	5.54e-34		ELAVL1	OK	uninormal	2.49e-31	9.61e-30
PCBP1	OK	uninormal	1.6e-35	5.77e-34		MEST	OK	uninormal	2.98e-31	1.15e-29
PSMB6	OK	uninormal	1.65e-35	5.94e-34		KIF26A	OK	uninormal	3.18e-31	1.22e-29
UBE2L3	OK	uninormal	1.68e-35	6.04e-34		BACE2	OK	uninormal	3.21e-31	1.24e-29
NOTCH2	OK	uninormal	1.69e-35	6.08e-34		UBL5	OK	uninormal	3.65e-31	1.4e-29
DACH1	OK	uninormal	1.84e-35	6.61e-34		ATP5J	OK	uninormal	3.7e-31	1.42e-29
PEG10	OK	uninormal	2.27e-35	8.1e-34		GNAS	OK	uninormal	4.14e-31	1.58e-29
HMGB3	OK	uninormal	2.95e-35	1.05e-33		PLIN2	OK	uninormal	4.77e-31	1.82e-29
DUT	OK	uninormal	3.21e-35	1.14e-33		EIF2S2	OK	uninormal	5.28e-31	2.01e-29
ERH	OK	uninormal	3.56e-35	1.27e-33		SNRPE	OK	uninormal	5.63e-31	2.14e-29
EIF3K	OK	uninormal	3.72e-35	1.32e-33		INPP1	OK	uninormal	7.16e-31	2.72e-29
SF3B5	OK	uninormal	4.08e-35	1.45e-33		PPP1R35	OK	uninormal	9.91e-31	3.76e-29
LTF	OK	uninormal	4.47e-35	1.58e-33		HMGN1	OK	uninormal	1.63e-30	6.15e-29
SUMO2	OK	uninormal	5.37e-35	1.9e-33		CIRBP	OK	uninormal	1.81e-30	6.82e-29
EEF1B2	OK	uninormal	6.25e-35	2.2e-33		GNB2L1	OK	uninormal	1.86e-30	7.02e-29
EID1	OK	uninormal	6.32e-35	2.23e-33		PTPN1	OK	uninormal	1.99e-30	7.5e-29
MAGED1	OK	uninormal	6.51e-35	2.29e-33		NDUFB11	OK	uninormal	2.81e-30	1.05e-28
NDUFS3	OK	uninormal	8.16e-35	2.87e-33		SIPA1	OK	uninormal	3.15e-30	1.18e-28
OSTC	OK	uninormal	8.45e-35	2.96e-33		SNF8	OK	uninormal	3.36e-30	1.26e-28
SHANK3	OK	uninormal	8.45e-35	2.96e-33		RP11-90C4.1	OK	uninormal	3.8e-30	1.42e-28
FER	OK	uninormal	8.71e-35	3.04e-33		JUP	OK	uninormal	4.02e-30	1.5e-28
SOCS2	OK	uninormal	9.27e-35	3.24e-33		MRPL17	OK	uninormal	5.13e-30	1.91e-28
DKK1	OK	uninormal	1.22e-34	4.24e-33		2007-09-01	OK	uninormal	8.64e-30	3.2e-28
CENPW	OK	uninormal	1.43e-34	4.98e-33		CTNNBIP1	OK	uninormal	8.76e-30	3.24e-28
RUNX1T1	OK	uninormal	1.48e-34	5.14e-33		MRPL52	OK	uninormal	9.88e-30	3.65e-28
CTSL	OK	uninormal	1.73e-34	6.02e-33		CXorf36	OK	uninormal	1.21e-29	4.48e-28
MKI67	OK	uninormal	1.8e-34	6.25e-33		STX3	OK	uninormal	1.69e-29	6.22e-28
HLA-DQA1	OK	uninormal	1.9e-34	6.58e-33		TMEM256	OK	uninormal	1.69e-29	6.22e-28
USMG5	OK	uninormal	2.14e-34	7.38e-33		PNRC1	OK	uninormal	1.7e-29	6.25e-28
PTTG1	OK	uninormal	2.28e-34	7.85e-33		COX7A2	OK	uninormal	1.95e-29	7.16e-28
CAPZB	OK	uninormal	2.38e-34	8.18e-33		FOXO1	OK	uninormal	2.08e-29	7.63e-28
PMF1	OK	uninormal	2.75e-34	9.44e-33		HHIP	OK	uninormal	2.95e-29	1.08e-27
YWHAE	OK	uninormal	2.85e-34	9.77e-33		C19orf53	OK	uninormal	3.31e-29	1.21e-27
ESD	OK	uninormal	2.96e-34	1.01e-32		RRM2	OK	uninormal	3.64e-29	1.33e-27
APOM	OK	uninormal	3.41e-34	1.17e-32		UBB	OK	uninormal	3.69e-29	1.34e-27
FRZB	OK	uninormal	3.65e-34	1.25e-32		ANAPC11	OK	uninormal	4.12e-29	1.5e-27
KHDRBS3	OK	uninormal	3.75e-34	1.28e-32		LYN	OK	uninormal	4.36e-29	1.58e-27
MAP2K2	OK	uninormal	3.9e-34	1.33e-32		CAPNS1	OK	uninormal	5.61e-29	2.03e-27
DTYMK	OK	uninormal	4.07e-34	1.38e-32		EIF4EBP1	OK	uninormal	6.02e-29	2.18e-27
HMGA2	OK	uninormal	4.67e-34	1.59e-32		ATP5B	OK	uninormal	7.04e-29	2.54e-27
CERCAM	OK	uninormal	4.91e-34	1.66e-32		SYTL2	OK	uninormal	7.1e-29	2.56e-27
GADD45GIP1	OK	uninormal	4.94e-34	1.67e-32		C1QBP	OK	uninormal	7.24e-29	2.6e-27
MMP23B	OK	uninormal	5.31e-34	1.8e-32		PTGIR	OK	uninormal	7.28e-29	2.61e-27
HNRNPK	OK	uninormal	5.55e-34	1.87e-32		MAP4K2	OK	uninormal	8.37e-29	3e-27
SRSF2	OK	uninormal	7.17e-34	2.42e-32		SLIRP	OK	uninormal	8.56e-29	3.06e-27
GUCY1B3	OK	uninormal	9.17e-34	3.09e-32		USMG5	OK	uninormal	9.08e-29	3.25e-27
KLF8	OK	uninormal	9.36e-34	3.15e-32		KCNK6	OK	uninormal	9.7e-29	3.46e-27
MYL6	OK	uninormal	9.67e-34	3.24e-32		SYAP1	OK	uninormal	1.13e-28	4.01e-27
PRCD	OK	uninormal	1.06e-33	3.57e-32		MYO7A	OK	uninormal	1.25e-28	4.44e-27
FLNA	OK	uninormal	1.1e-33	3.69e-32		FCGR2B	OK	uninormal	1.25e-28	4.44e-27
FCN2	OK	uninormal	1.24e-33	4.15e-32		SEMA6A	OK	uninormal	1.27e-28	4.5e-27
ARPC1A	OK	uninormal	1.39e-33	4.63e-32		NDUFB10	OK	uninormal	1.53e-28	5.41e-27
CDC42EP1	OK	uninormal	1.43e-33	4.76e-32		PRUNE2	OK	uninormal	1.54e-28	5.45e-27
TMEM185A	OK	uninormal	1.58e-33	5.26e-32		ARHGEF7	OK	uninormal	1.55e-28	5.48e-27
COPS6	OK	uninormal	1.74e-33	5.79e-32		ELF1	OK	uninormal	1.56e-28	5.48e-27
MYL12A	OK	uninormal	1.79e-33	5.92e-32		HIC1	OK	uninormal	1.65e-28	5.79e-27
FAU	OK	uninormal	1.87e-33	6.18e-32		CCL14	OK	uninormal	1.7e-28	5.97e-27
SERTAD1	OK	uninormal	1.92e-33	6.36e-32		FOSB	OK	uninormal	1.9e-28	6.66e-27
F2RL2	OK	uninormal	1.95e-33	6.44e-32		CDV3	OK	uninormal	1.97e-28	6.91e-27
SNF8	OK	uninormal	2.09e-33	6.89e-32		DGKE	OK	uninormal	2.09e-28	7.29e-27
TMEM2	OK	uninormal	2.18e-33	7.18e-32		NDN	OK	uninormal	2.1e-28	7.35e-27
STMN2	OK	uninormal	2.26e-33	7.44e-32		PARP4	OK	uninormal	2.17e-28	7.55e-27
CCDC85B	OK	uninormal	2.78e-33	9.11e-32		LITAF	OK	uninormal	2.36e-28	8.2e-27
HLA-DRB1	OK	uninormal	2.85e-33	9.33e-32		CFH	OK	uninormal	2.36e-28	8.22e-27
GNB2	OK	uninormal	3.09e-33	1.01e-31		C11orf31	OK	uninormal	2.41e-28	8.38e-27
GAMT	OK	uninormal	3.14e-33	1.03e-31		KITLG	OK	uninormal	2.67e-28	9.25e-27
PSMC3	OK	uninormal	3.25e-33	1.06e-31		KLHL5	OK	uninormal	3.21e-28	1.11e-26
MDH2	OK	uninormal	3.42e-33	1.11e-31		SLC25A3	OK	uninormal	3.2e-28	1.11e-26
ADAMTS5	OK	uninormal	3.41e-33	1.11e-31		NDUFA11	OK	uninormal	3.32e-28	1.14e-26
PRKCDBP	OK	uninormal	3.42e-33	1.11e-31		KCNJ2	OK	uninormal	3.68e-28	1.26e-26
PPIF	OK	uninormal	3.75e-33	1.22e-31		RMI2	OK	uninormal	3.7e-28	1.27e-26
PRDX2	OK	uninormal	4.04e-33	1.31e-31		ZNF467	OK	uninormal	3.93e-28	1.34e-26
GNG5	OK	uninormal	4.12e-33	1.33e-31		HMGN3	OK	uninormal	4.22e-28	1.44e-26
KISS1	OK	uninormal	4.47e-33	1.44e-31		CHST12	OK	uninormal	4.31e-28	1.47e-26
EIF3M	OK	uninormal	5.7e-33	1.83e-31		PDIA6	OK	uninormal	4.71e-28	1.6e-26
TP53I13	OK	uninormal	5.99e-33	1.92e-31		PLAC9	OK	uninormal	4.71e-28	1.6e-26
TIE1	OK	uninormal	7.26e-33	2.33e-31		PCDH9	OK	uninormal	5.5e-28	1.87e-26
HEYL	OK	uninormal	8.88e-33	2.85e-31		MSRA	OK	uninormal	5.88e-28	1.99e-26
PSMB1	OK	uninormal	9.32e-33	2.98e-31		DDX3Y	OK	uninormal	6.03e-28	2.04e-26
ATOX1	OK	uninormal	9.71e-33	3.11e-31		RHOC	OK	uninormal	7.09e-28	2.39e-26
CSRP2	OK	uninormal	1e-32	3.2e-31		H1F0	OK	uninormal	9.55e-28	3.21e-26
MRPS26	OK	uninormal	1.01e-32	3.22e-31		MEF2C	OK	uninormal	9.64e-28	3.23e-26
VKORC1	OK	uninormal	1.07e-32	3.39e-31		NDUFA1	OK	uninormal	9.9e-28	3.32e-26
CKAP4	OK	uninormal	1.22e-32	3.86e-31		MIDN	OK	uninormal	1.1e-27	3.68e-26
GPC6	OK	uninormal	1.26e-32	3.98e-31		TFPI	OK	uninormal	1.23e-27	4.09e-26
XIST	OK	uninormal	1.52e-32	4.82e-31		MARCH2	OK	uninormal	1.34e-27	4.46e-26
UBE2E3	OK	uninormal	1.68e-32	5.31e-31		EVA1B	OK	uninormal	1.35e-27	4.48e-26
ARPC4	OK	uninormal	1.68e-32	5.31e-31		BCL6B	OK	uninormal	1.42e-27	4.73e-26
CLIC1	OK	uninormal	1.89e-32	5.97e-31		SHC1	OK	uninormal	1.48e-27	4.91e-26
COX5B	OK	uninormal	2.05e-32	6.45e-31		CFLAR	OK	uninormal	1.65e-27	5.46e-26
MYBL2	OK	uninormal	2.23e-32	7.03e-31		CANX	OK	uninormal	1.72e-27	5.71e-26
LMNA	OK	uninormal	2.97e-32	9.34e-31		NTAN1	OK	uninormal	1.81e-27	6e-26
MZT2A	OK	uninormal	3.61e-32	1.13e-30		ARHGEF15	OK	uninormal	1.9e-27	6.29e-26
DDX39B	OK	uninormal	3.97e-32	1.24e-30		GNG7	OK	uninormal	1.95e-27	6.42e-26
CENPM	OK	uninormal	4.1e-32	1.28e-30		RANBP1	OK	uninormal	2.03e-27	6.68e-26
EDN1	OK	uninormal	4.42e-32	1.38e-30		ARF6	OK	uninormal	2.08e-27	6.82e-26
TRAPPC1	OK	uninormal	5.52e-32	1.72e-30		DIO3	OK	uninormal	2.1e-27	6.89e-26
TPX2	OK	uninormal	6.14e-32	1.91e-30		LRRC4	OK	uninormal	2.16e-27	7.05e-26
GTSE1	OK	uninormal	6.37e-32	1.98e-30		PLSCR4	OK	uninormal	2.24e-27	7.32e-26
PSIP1	OK	uninormal	7.28e-32	2.26e-30		MZT2A	OK	uninormal	2.25e-27	7.34e-26
PTPN13	OK	uninormal	8.84e-32	2.74e-30		BSG	OK	uninormal	2.74e-27	8.94e-26
TK1	OK	uninormal	8.96e-32	2.78e-30		MKI67	OK	uninormal	2.84e-27	9.24e-26
PSMA4	OK	uninormal	1.12e-31	3.45e-30		AP2A2	OK	uninormal	2.85e-27	9.26e-26
SKIL	OK	uninormal	1.16e-31	3.59e-30		BAMBI	OK	uninormal	3.49e-27	1.13e-25
ADM	OK	uninormal	1.34e-31	4.12e-30		STEAP4	OK	uninormal	3.54e-27	1.15e-25
ITSN1	OK	uninormal	1.6e-31	4.91e-30		ARPC5L	OK	uninormal	4.08e-27	1.32e-25
PVRL2	OK	uninormal	1.68e-31	5.17e-30		VSNL1	OK	uninormal	5.28e-27	1.7e-25
PARP14	OK	uninormal	2.01e-31	6.16e-30		TGFBR3	OK	uninormal	5.42e-27	1.74e-25
ANAPC11	OK	uninormal	2.07e-31	6.35e-30		FYN	OK	uninormal	6.23e-27	2e-25
KCNG2	OK	uninormal	2.22e-31	6.77e-30		SPNS2	OK	uninormal	6.65e-27	2.14e-25
CALM2	OK	uninormal	2.37e-31	7.22e-30		KCNQ1OT1	OK	uninormal	6.89e-27	2.21e-25
RBX1	OK	uninormal	2.39e-31	7.28e-30		LINC00998	OK	uninormal	7.35e-27	2.35e-25
DSEL	OK	uninormal	2.41e-31	7.33e-30		COA3	OK	uninormal	7.47e-27	2.39e-25
SERPINB6	OK	uninormal	2.57e-31	7.82e-30		MRPL22	OK	uninormal	8.38e-27	2.67e-25
KANK2	OK	uninormal	2.76e-31	8.37e-30		SNRPD1	OK	uninormal	1.11e-26	3.54e-25
UNC5B	OK	uninormal	2.82e-31	8.55e-30		ATP8A1	OK	uninormal	1.13e-26	3.58e-25
SPRY1	OK	uninormal	2.98e-31	9.02e-30		PCOLCE	OK	uninormal	1.15e-26	3.65e-25
SNRPF	OK	uninormal	2.98e-31	9.02e-30		MSN	OK	uninormal	1.21e-26	3.83e-25
PDLIM7	OK	uninormal	3.06e-31	9.25e-30		IGDCC3	OK	uninormal	1.45e-26	4.59e-25
EBP	OK	uninormal	3.97e-31	1.2e-29		TUBA4A	OK	uninormal	1.46e-26	4.63e-25
UBC	OK	uninormal	4.29e-31	1.29e-29		SNRPG	OK	uninormal	1.47e-26	4.63e-25
TNXB	OK	uninormal	4.79e-31	1.44e-29		HIF3A	OK	uninormal	1.64e-26	5.15e-25
CCDC80	OK	uninormal	5.41e-31	1.62e-29		AVPI1	OK	uninormal	2.01e-26	6.31e-25
NEURL1B	OK	uninormal	5.79e-31	1.74e-29		PSIP1	OK	uninormal	2.07e-26	6.51e-25
LYL1	OK	uninormal	6.41e-31	1.92e-29		IFNAR1	OK	uninormal	2.27e-26	7.13e-25
TMA7	OK	uninormal	7.72e-31	2.31e-29		CITED2	OK	uninormal	2.35e-26	7.34e-25
PIN1	OK	uninormal	8.34e-31	2.49e-29		CCDC167	OK	uninormal	2.62e-26	8.2e-25
DONSON	OK	uninormal	9.71e-31	2.89e-29		ACTB	OK	uninormal	2.76e-26	8.63e-25
NREP	OK	uninormal	9.84e-31	2.93e-29		EBPL	OK	uninormal	2.93e-26	9.13e-25
SEMA3F	OK	uninormal	1e-30	2.98e-29		IER5L	OK	uninormal	3.16e-26	9.82e-25
NDUFC2	OK	uninormal	1.08e-30	3.19e-29		ENO1	OK	uninormal	3.49e-26	1.08e-24
FAM64A	OK	uninormal	1.3e-30	3.85e-29		BACH1	OK	uninormal	3.75e-26	1.16e-24
NUSAP1	OK	uninormal	1.4e-30	4.14e-29		UBE2L3	OK	uninormal	3.81e-26	1.18e-24
FJX1	OK	uninormal	1.53e-30	4.53e-29		HNRNPA2B1	OK	uninormal	4.43e-26	1.37e-24
YES1	OK	uninormal	1.67e-30	4.93e-29		GALE	OK	uninormal	5.25e-26	1.62e-24
ISLR	OK	uninormal	1.68e-30	4.96e-29		CKLF	OK	uninormal	5.27e-26	1.62e-24
STUB1	OK	uninormal	2.03e-30	5.97e-29		NDUFAF3	OK	uninormal	5.61e-26	1.73e-24
PEBP1	OK	uninormal	2.1e-30	6.16e-29		APOE	OK	uninormal	5.97e-26	1.84e-24
TMED3	OK	uninormal	2.39e-30	7.02e-29		OAS1	OK	uninormal	6.25e-26	1.92e-24
TPT1	OK	uninormal	2.84e-30	8.34e-29		AURKAIP1	OK	uninormal	6.58e-26	2.02e-24
UQCRC2	OK	uninormal	2.99e-30	8.77e-29		RAN	OK	uninormal	6.76e-26	2.07e-24
TXNL4A	OK	uninormal	3.01e-30	8.79e-29		DENND3	OK	uninormal	7.32e-26	2.24e-24
TCEAL8	OK	uninormal	3.05e-30	8.9e-29		SNRPF	OK	uninormal	7.41e-26	2.26e-24
EDNRB	OK	uninormal	3.21e-30	9.36e-29		HMGA1	OK	uninormal	8.21e-26	2.5e-24
SNAI2	OK	uninormal	3.48e-30	1.01e-28		UQCRQ	OK	uninormal	8.38e-26	2.55e-24
AHCY	OK	uninormal	3.85e-30	1.12e-28		TAGLN	OK	uninormal	8.75e-26	2.66e-24
DKK3	OK	uninormal	4.24e-30	1.23e-28		GUK1	OK	uninormal	9.52e-26	2.89e-24
LAMB1	OK	uninormal	6.17e-30	1.79e-28		LAMTOR2	OK	uninormal	1.14e-25	3.45e-24
MTCH1	OK	uninormal	6.29e-30	1.82e-28		COX8A	OK	uninormal	1.26e-25	3.81e-24
PROCR	OK	uninormal	7.17e-30	2.08e-28		FAM101B	OK	uninormal	1.33e-25	4.01e-24
MTUS1	OK	uninormal	7.26e-30	2.1e-28		C20orf24	OK	uninormal	1.34e-25	4.04e-24
SOSTDC1	OK	uninormal	7.57e-30	2.19e-28		UBE2R2	OK	uninormal	1.46e-25	4.4e-24
UQCR10	OK	uninormal	7.66e-30	2.21e-28		C17orf67	OK	uninormal	1.52e-25	4.57e-24
SH3BGRL3	OK	uninormal	7.84e-30	2.26e-28		TMEM158	OK	uninormal	1.81e-25	5.44e-24
YWHAH	OK	uninormal	9.61e-30	2.76e-28		VMO1	OK	uninormal	1.93e-25	5.78e-24
B3GALT2	OK	uninormal	9.93e-30	2.85e-28		UBE2C	OK	uninormal	1.97e-25	5.9e-24
YWHAQ	OK	uninormal	1.04e-29	2.98e-28		TBCA	OK	uninormal	1.98e-25	5.93e-24
MRPL37	OK	uninormal	1.07e-29	3.06e-28		IRX3	OK	uninormal	2e-25	5.96e-24
ANO4	OK	uninormal	1.08e-29	3.1e-28		MECOM	OK	uninormal	2.02e-25	6.03e-24
GLP2R	OK	uninormal	1.14e-29	3.26e-28		RHOA	OK	uninormal	2.04e-25	6.09e-24
PYCR1	OK	uninormal	1.2e-29	3.43e-28		RELN	OK	uninormal	2.13e-25	6.34e-24
CDCA3	OK	uninormal	1.26e-29	3.58e-28		MRPL57	OK	uninormal	2.17e-25	6.45e-24
ADAMTS4	OK	uninormal	1.26e-29	3.6e-28		HSPA8	OK	uninormal	2.62e-25	7.77e-24
HSPA8	OK	uninormal	1.28e-29	3.62e-28		LUM	OK	uninormal	2.88e-25	8.53e-24
GDF10	OK	uninormal	1.43e-29	4.05e-28		LIMD2	OK	uninormal	3.01e-25	8.9e-24
SERPINE2	OK	uninormal	1.49e-29	4.22e-28		AURKB	OK	uninormal	3.01e-25	8.9e-24
FAM13C	OK	uninormal	1.61e-29	4.56e-28		ABHD17A	OK	uninormal	3.03e-25	8.95e-24
ATP5C1	OK	uninormal	1.76e-29	4.98e-28		ARHGEF12	OK	uninormal	3.13e-25	9.21e-24
BTG1	OK	uninormal	1.81e-29	5.1e-28		CR1L	OK	uninormal	3.15e-25	9.27e-24
ATP5J	OK	uninormal	1.95e-29	5.48e-28		NGFR	OK	uninormal	3.39e-25	9.97e-24
POLD2	OK	uninormal	1.96e-29	5.51e-28		CTU1	OK	uninormal	3.4e-25	9.97e-24
GGH	OK	uninormal	2.05e-29	5.77e-28		MYBL2	OK	uninormal	3.5e-25	1.03e-23
PDLIM2	OK	uninormal	2.07e-29	5.82e-28		APOA1BP	OK	uninormal	4.05e-25	1.18e-23
CTD-3028N15.1	OK	uninormal	2.28e-29	6.39e-28		CBX2	OK	uninormal	4.07e-25	1.19e-23
LSM7	OK	uninormal	2.43e-29	6.8e-28		SH3BP2	OK	uninormal	4.24e-25	1.24e-23
CRABP2	OK	uninormal	2.65e-29	7.41e-28		LSM3	OK	uninormal	4.52e-25	1.31e-23
CTU1	OK	uninormal	2.85e-29	7.95e-28		QKI	OK	uninormal	4.57e-25	1.33e-23
VWF	OK	uninormal	2.88e-29	8.05e-28		COL25A1	OK	uninormal	5.34e-25	1.55e-23
LAMTOR5	OK	uninormal	3.13e-29	8.72e-28		WBP5	OK	uninormal	5.41e-25	1.57e-23
NONO	OK	uninormal	3.28e-29	9.12e-28		YWHAE	OK	uninormal	5.56e-25	1.61e-23
RP11-80H18.3	OK	uninormal	3.34e-29	9.28e-28		IL3RA	OK	uninormal	5.57e-25	1.61e-23
IGFBP5	OK	uninormal	3.69e-29	1.02e-27		NDUFB7	OK	uninormal	5.69e-25	1.64e-23
FCHO2	OK	uninormal	3.82e-29	1.06e-27		IER3	OK	uninormal	6.08e-25	1.75e-23
RBMX	OK	uninormal	3.82e-29	1.06e-27		JUNB	OK	uninormal	6.59e-25	1.9e-23
C21orf58	OK	uninormal	3.91e-29	1.08e-27		CRNDE	OK	uninormal	6.74e-25	1.94e-23
MPST	OK	uninormal	3.97e-29	1.1e-27		TXN	OK	uninormal	6.76e-25	1.94e-23
RERG	OK	uninormal	4e-29	1.1e-27		TPGS2	OK	uninormal	6.89e-25	1.98e-23
SEC61G	OK	uninormal	4.2e-29	1.16e-27		TIMM8B	OK	uninormal	8.67e-25	2.48e-23
NACA	OK	uninormal	4.21e-29	1.16e-27		UQCR10	OK	uninormal	9.33e-25	2.67e-23
KIAA1644	OK	uninormal	4.5e-29	1.24e-27		IL18R1	OK	uninormal	9.74e-25	2.78e-23
VDAC2	OK	uninormal	4.76e-29	1.31e-27		ENDOG	OK	uninormal	1.01e-24	2.88e-23
POLR2J	OK	uninormal	4.98e-29	1.37e-27		CDK1	OK	uninormal	1.02e-24	2.89e-23
PPP2R1A	OK	uninormal	5.25e-29	1.44e-27		OAZ1	OK	uninormal	1.05e-24	2.98e-23
H3F3A	OK	uninormal	5.51e-29	1.51e-27		IGF2	OK	uninormal	1.18e-24	3.36e-23
UQCR11	OK	uninormal	5.58e-29	1.53e-27		ANXA2R	OK	uninormal	1.42e-24	4.03e-23
C14orf166	OK	uninormal	5.88e-29	1.61e-27		CXCL12	OK	uninormal	1.42e-24	4.03e-23
RAPGEF5	OK	uninormal	6.2e-29	1.69e-27		PXMP2	OK	uninormal	1.48e-24	4.19e-23
ILF2	OK	uninormal	6.27e-29	1.71e-27		MTSS1	OK	uninormal	1.65e-24	4.65e-23
CCNL1	OK	uninormal	6.42e-29	1.75e-27		USHBP1	OK	uninormal	1.75e-24	4.93e-23
CCNB1	OK	uninormal	7.2e-29	1.96e-27		IFITM2	OK	uninormal	2.05e-24	5.78e-23
CD59	OK	uninormal	7.7e-29	2.09e-27		MYEOV2	OK	uninormal	2.07e-24	5.83e-23
MCM7	OK	uninormal	8.01e-29	2.17e-27		HSP90B1	OK	uninormal	2.2e-24	6.17e-23
KIF2C	OK	uninormal	8.2e-29	2.22e-27		SAP30	OK	uninormal	2.52e-24	7.07e-23
COX6A1	OK	uninormal	8.41e-29	2.27e-27		GTF3C6	OK	uninormal	2.59e-24	7.26e-23
CCL14	OK	uninormal	8.72e-29	2.36e-27		VPS29	OK	uninormal	2.71e-24	7.58e-23
LAMA2	OK	uninormal	9.54e-29	2.57e-27		SCAND1	OK	uninormal	2.72e-24	7.6e-23
TMEM258	OK	uninormal	1.09e-28	2.94e-27		SLCO2A1	OK	uninormal	2.78e-24	7.75e-23
EIF4EBP3	OK	uninormal	1.09e-28	2.94e-27		FILIP1L	OK	uninormal	2.9e-24	8.1e-23
IL1R1	OK	uninormal	1.1e-28	2.95e-27		NDUFS8	OK	uninormal	2.93e-24	8.15e-23
EIF3D	OK	uninormal	1.12e-28	3e-27		SHFM1	OK	uninormal	3.08e-24	8.57e-23
GOLGB1	OK	uninormal	1.15e-28	3.07e-27		GNB1	OK	uninormal	3.46e-24	9.59e-23
SCARA3	OK	uninormal	1.15e-28	3.08e-27		CYR61	OK	uninormal	3.46e-24	9.59e-23
UBL5	OK	uninormal	1.24e-28	3.31e-27		ATP5J2	OK	uninormal	3.46e-24	9.59e-23
SAP30	OK	uninormal	1.5e-28	4e-27		PXN	OK	uninormal	3.57e-24	9.89e-23
ADGRA2	OK	uninormal	1.55e-28	4.15e-27		IFI16	OK	uninormal	3.9e-24	1.08e-22
SNRPD2	OK	uninormal	1.59e-28	4.23e-27		TXN2	OK	uninormal	3.96e-24	1.09e-22
RAB24	OK	uninormal	1.61e-28	4.28e-27		TRMT112	OK	uninormal	3.96e-24	1.09e-22
HSPB1	OK	uninormal	1.92e-28	5.11e-27		FJX1	OK	uninormal	4.3e-24	1.18e-22
PPP4C	OK	uninormal	2.03e-28	5.38e-27		PBK	OK	uninormal	4.42e-24	1.22e-22
NDUFA9	OK	uninormal	2.08e-28	5.5e-27		KIAA0101	OK	uninormal	5.28e-24	1.45e-22
CDKN3	OK	uninormal	2.09e-28	5.53e-27		LINC01420	OK	uninormal	5.43e-24	1.49e-22
GLTSCR2	OK	uninormal	2.52e-28	6.66e-27		GADD45B	OK	uninormal	5.92e-24	1.62e-22
RGS3	OK	uninormal	2.58e-28	6.81e-27		HMGN5	OK	uninormal	7.38e-24	2.01e-22
MGST3	OK	uninormal	2.69e-28	7.09e-27		RAMP1	OK	uninormal	7.48e-24	2.04e-22
RAD51AP1	OK	uninormal	2.94e-28	7.75e-27		TMCC3	OK	uninormal	8.05e-24	2.19e-22
IGFBP7	OK	uninormal	3.11e-28	8.18e-27		MT1X	OK	uninormal	8.2e-24	2.23e-22
CDC34	OK	uninormal	3.71e-28	9.75e-27		SMDT1	OK	uninormal	8.4e-24	2.28e-22
LINC00632	OK	uninormal	3.78e-28	9.94e-27		KIAA1671	OK	uninormal	9.2e-24	2.49e-22
SNRPC	OK	uninormal	3.85e-28	1.01e-26		CREM	OK	uninormal	9.38e-24	2.54e-22
FAM69B	OK	uninormal	4.46e-28	1.17e-26		TMEM65	OK	uninormal	1.01e-23	2.73e-22
C18orf32	OK	uninormal	5.16e-28	1.35e-26		NDUFA12	OK	uninormal	1.01e-23	2.73e-22
RALYL	OK	uninormal	5.53e-28	1.45e-26		COX6B1	OK	uninormal	1.04e-23	2.81e-22
MAD2L1	OK	uninormal	6.13e-28	1.6e-26		INPP5D	OK	uninormal	1.13e-23	3.04e-22
CTDSP2	OK	uninormal	6.27e-28	1.64e-26		NDUFA3	OK	uninormal	1.18e-23	3.17e-22
UBE2T	OK	uninormal	7.16e-28	1.86e-26		ATP11C	OK	uninormal	1.31e-23	3.52e-22
SNU13	OK	uninormal	7.41e-28	1.93e-26		CASP10	OK	uninormal	1.32e-23	3.55e-22
EBPL	OK	uninormal	8.21e-28	2.13e-26		PODXL	OK	uninormal	1.38e-23	3.69e-22
TCEAL7	OK	uninormal	9.79e-28	2.54e-26		S100A6	OK	uninormal	1.4e-23	3.74e-22
COX8A	OK	uninormal	1.04e-27	2.71e-26		ETS2	OK	uninormal	1.47e-23	3.91e-22
CAPG	OK	uninormal	1.2e-27	3.1e-26		ARPC1A	OK	uninormal	1.52e-23	4.05e-22
TAGLN2	OK	uninormal	1.28e-27	3.31e-26		COPE	OK	uninormal	1.52e-23	4.05e-22
EPHB3	OK	uninormal	1.29e-27	3.32e-26		SMAGP	OK	uninormal	1.53e-23	4.07e-22
ABCA8	OK	uninormal	1.69e-27	4.35e-26		RAD51AP1	OK	uninormal	1.79e-23	4.75e-22
MEX3A	OK	uninormal	1.69e-27	4.35e-26		DDT	OK	uninormal	1.83e-23	4.87e-22
OST4	OK	uninormal	1.91e-27	4.9e-26		TNFSF10	OK	uninormal	1.91e-23	5.06e-22
BLOC1S4	OK	uninormal	1.93e-27	4.97e-26		HN1	OK	uninormal	2.01e-23	5.33e-22
VAMP5	OK	uninormal	2.05e-27	5.26e-26		LRRC17	OK	uninormal	2.17e-23	5.74e-22
AC090498.1	OK	uninormal	2.19e-27	5.62e-26		PREX1	OK	uninormal	2.3e-23	6.08e-22
NT5C3B	OK	uninormal	2.32e-27	5.93e-26		TRAPPC1	OK	uninormal	2.43e-23	6.42e-22
YIPF3	OK	uninormal	2.71e-27	6.92e-26		SLC25A5	OK	uninormal	2.51e-23	6.62e-22
SLC9A3R2	OK	uninormal	2.75e-27	7.01e-26		MT1F	OK	uninormal	2.52e-23	6.64e-22
KRT10	OK	uninormal	2.82e-27	7.2e-26		CLEC11A	OK	uninormal	2.62e-23	6.9e-22
RALY	OK	uninormal	2.84e-27	7.23e-26		SOST	OK	uninormal	2.8e-23	7.35e-22
RHOB	OK	uninormal	2.88e-27	7.32e-26		PKM	OK	uninormal	2.86e-23	7.49e-22
OAF	OK	uninormal	3.02e-27	7.67e-26		CDC34	OK	uninormal	3.16e-23	8.29e-22
PRDX5	OK	uninormal	3.21e-27	8.15e-26		CEBPD	OK	uninormal	3.41e-23	8.93e-22
TXN2	OK	uninormal	3.54e-27	8.97e-26		CLTB	OK	uninormal	3.47e-23	9.07e-22
NDUFB11	OK	uninormal	4.62e-27	1.17e-25		GUCY1B3	OK	uninormal	3.67e-23	9.58e-22
STEAP4	OK	uninormal	5.57e-27	1.41e-25		TMEM2	OK	uninormal	3.94e-23	1.03e-21
PTPRK	OK	uninormal	6.11e-27	1.54e-25		YWHAB	OK	uninormal	3.97e-23	1.03e-21
SKP1	OK	uninormal	6.3e-27	1.59e-25		ASB9	OK	uninormal	4.12e-23	1.07e-21
AQP3	OK	uninormal	6.53e-27	1.65e-25		UQCRH	OK	uninormal	4.42e-23	1.15e-21
PFN2	OK	uninormal	7.37e-27	1.85e-25		LYSMD2	OK	uninormal	4.67e-23	1.21e-21
SEPHS2	OK	uninormal	7.95e-27	2e-25		SH3RF2	OK	uninormal	5.22e-23	1.35e-21
PLPP3	OK	uninormal	8.58e-27	2.15e-25		ZWINT	OK	uninormal	5.55e-23	1.43e-21
AP001604.3	OK	uninormal	8.57e-27	2.15e-25		HNRNPM	OK	uninormal	5.82e-23	1.5e-21
CDK14	OK	uninormal	8.71e-27	2.18e-25		BNIP3	OK	uninormal	6.3e-23	1.62e-21
CXCL2	OK	uninormal	8.84e-27	2.21e-25		MRPS16	OK	uninormal	6.39e-23	1.65e-21
TBX2	OK	uninormal	9.05e-27	2.26e-25		BIRC5	OK	uninormal	6.89e-23	1.77e-21
IER5L	OK	uninormal	1.08e-26	2.69e-25		EGLN3	OK	uninormal	7.92e-23	2.03e-21
PPP1CC	OK	uninormal	1.1e-26	2.75e-25		CDK16	OK	uninormal	9.24e-23	2.37e-21
PXMP2	OK	uninormal	1.13e-26	2.81e-25		POSTN	OK	uninormal	9.3e-23	2.38e-21
AKAP2	OK	uninormal	1.13e-26	2.82e-25		FAM110D	OK	uninormal	9.46e-23	2.42e-21
ANTXR1	OK	uninormal	1.17e-26	2.9e-25		TTR	OK	uninormal	1.02e-22	2.61e-21
GATA5	OK	uninormal	1.17e-26	2.9e-25		TUBA1C	OK	uninormal	1.04e-22	2.64e-21
TSR3	OK	uninormal	1.2e-26	2.99e-25		MFAP4	OK	uninormal	1.04e-22	2.65e-21
COL11A1	OK	uninormal	1.26e-26	3.11e-25		MRPL23	OK	uninormal	1.04e-22	2.66e-21
FZD7	OK	uninormal	1.33e-26	3.3e-25		CD4	OK	uninormal	1.14e-22	2.89e-21
CNTN4	OK	uninormal	1.34e-26	3.31e-25		SRGAP1	OK	uninormal	1.23e-22	3.11e-21
IL6ST	OK	uninormal	1.4e-26	3.46e-25		SNX18	OK	uninormal	1.3e-22	3.29e-21
MEF2A	OK	uninormal	1.49e-26	3.67e-25		ROMO1	OK	uninormal	1.45e-22	3.67e-21
SPAG9	OK	uninormal	1.55e-26	3.82e-25		MYRIP	OK	uninormal	1.53e-22	3.86e-21
NUCKS1	OK	uninormal	1.59e-26	3.9e-25		EML1	OK	uninormal	1.53e-22	3.86e-21
FMOD	OK	uninormal	1.6e-26	3.92e-25		FAM43A	OK	uninormal	1.73e-22	4.37e-21
NPW	OK	uninormal	1.69e-26	4.15e-25		PALM	OK	uninormal	1.86e-22	4.68e-21
TOMM40	OK	uninormal	1.77e-26	4.34e-25		EIF3K	OK	uninormal	2.01e-22	5.05e-21
APOC1	OK	uninormal	1.77e-26	4.34e-25		YRDC	OK	uninormal	2.21e-22	5.56e-21
EIF3G	OK	uninormal	1.83e-26	4.49e-25		SLC44A2	OK	uninormal	2.35e-22	5.89e-21
C19orf48	OK	uninormal	2e-26	4.9e-25		CACYBP	OK	uninormal	2.4e-22	6.03e-21
DDT	OK	uninormal	2.08e-26	5.09e-25		UBALD2	OK	uninormal	2.47e-22	6.19e-21
IL11RA	OK	uninormal	2.32e-26	5.66e-25		ASAP2	OK	uninormal	2.71e-22	6.77e-21
NDUFS5	OK	uninormal	2.42e-26	5.9e-25		EXOC6	OK	uninormal	3.56e-22	8.89e-21
COX6C	OK	uninormal	2.55e-26	6.21e-25		RBM3	OK	uninormal	3.79e-22	9.44e-21
NPPC	OK	uninormal	2.64e-26	6.42e-25		IRF1	OK	uninormal	3.8e-22	9.46e-21
WIPI1	OK	uninormal	2.72e-26	6.6e-25		HINT2	OK	uninormal	4.21e-22	1.05e-20
RGS2	OK	uninormal	2.79e-26	6.78e-25		SDF4	OK	uninormal	4.72e-22	1.17e-20
POLR2L	OK	uninormal	2.81e-26	6.81e-25		CLIC1	OK	uninormal	4.73e-22	1.17e-20
GIMAP5	OK	uninormal	2.85e-26	6.9e-25		LIFR	OK	uninormal	5.11e-22	1.26e-20
IMP3	OK	uninormal	2.86e-26	6.92e-25		NDUFA6	OK	uninormal	5.31e-22	1.31e-20
LGALS9	OK	uninormal	2.92e-26	7.05e-25		C10orf10	OK	uninormal	5.65e-22	1.39e-20
PCNA	OK	uninormal	2.98e-26	7.21e-25		WDR83OS	OK	uninormal	5.86e-22	1.45e-20
TMEM203	OK	uninormal	3.15e-26	7.59e-25		SCN9A	OK	uninormal	6.05e-22	1.49e-20
SCAND1	OK	uninormal	3.15e-26	7.6e-25		BRK1	OK	uninormal	6.22e-22	1.53e-20
CENPA	OK	uninormal	3.5e-26	8.42e-25		PNKD	OK	uninormal	6.27e-22	1.54e-20
TBCA	OK	uninormal	3.6e-26	8.66e-25		HOXA5	OK	uninormal	6.41e-22	1.58e-20
COX6B1	OK	uninormal	3.79e-26	9.11e-25		RGS16	OK	uninormal	6.54e-22	1.6e-20
CCNB2	OK	uninormal	4.15e-26	9.96e-25		PARVB	OK	uninormal	6.76e-22	1.66e-20
NDUFB2	OK	uninormal	4.57e-26	1.09e-24		PRDX2	OK	uninormal	7.04e-22	1.72e-20
DBI	OK	uninormal	4.58e-26	1.1e-24		ST3GAL4	OK	uninormal	7.35e-22	1.79e-20
ZYX	OK	uninormal	4.86e-26	1.16e-24		ATP5G3	OK	uninormal	1e-21	2.45e-20
NTF4	OK	uninormal	5.03e-26	1.2e-24		H3F3A	OK	uninormal	1.04e-21	2.53e-20
EIF3I	OK	uninormal	5.16e-26	1.23e-24		BST2	OK	uninormal	1.06e-21	2.58e-20
ADI1	OK	uninormal	5.18e-26	1.23e-24		DCHS1	OK	uninormal	1.1e-21	2.68e-20
DUSP1	OK	uninormal	5.34e-26	1.27e-24		CDKN2C	OK	uninormal	1.16e-21	2.83e-20
PHLDA1	OK	uninormal	5.51e-26	1.31e-24		ENTPD1	OK	uninormal	1.18e-21	2.86e-20
ZFP36L2	OK	uninormal	5.66e-26	1.34e-24		LSM2	OK	uninormal	1.18e-21	2.87e-20
UQCRFS1	OK	uninormal	5.7e-26	1.35e-24		CKAP2	OK	uninormal	1.19e-21	2.89e-20
SLCO4A1	OK	uninormal	5.79e-26	1.37e-24		SKAP1	OK	uninormal	1.22e-21	2.95e-20
ZFAS1	OK	uninormal	5.82e-26	1.38e-24		MYL12A	OK	uninormal	1.26e-21	3.05e-20
KLF4	OK	uninormal	5.89e-26	1.39e-24		SNRPC	OK	uninormal	1.29e-21	3.11e-20
FKBP7	OK	uninormal	5.95e-26	1.41e-24		MLKL	OK	uninormal	1.29e-21	3.11e-20
NDUFA1	OK	uninormal	6.1e-26	1.44e-24		DIXDC1	OK	uninormal	1.3e-21	3.13e-20
FLNC	OK	uninormal	6.6e-26	1.56e-24		THEM6	OK	uninormal	1.32e-21	3.17e-20
HSD17B10	OK	uninormal	6.89e-26	1.62e-24		ITGB5	OK	uninormal	1.33e-21	3.19e-20
NAA10	OK	uninormal	7.22e-26	1.7e-24		AMDHD2	OK	uninormal	1.35e-21	3.23e-20
DCXR	OK	uninormal	7.3e-26	1.72e-24		PLEKHG1	OK	uninormal	1.4e-21	3.36e-20
HNRNPA0	OK	uninormal	7.51e-26	1.76e-24		GRAMD1A	OK	uninormal	1.49e-21	3.58e-20
NGRN	OK	uninormal	8.44e-26	1.98e-24		FXYD6	OK	uninormal	1.61e-21	3.85e-20
NDUFA6	OK	uninormal	8.46e-26	1.98e-24		LBH	OK	uninormal	1.7e-21	4.06e-20
NOTCH4	OK	uninormal	8.85e-26	2.07e-24		DONSON	OK	uninormal	1.89e-21	4.52e-20
COX4I1	OK	uninormal	8.95e-26	2.09e-24		GPX3	OK	uninormal	1.98e-21	4.73e-20
BLOC1S1	OK	uninormal	9.09e-26	2.12e-24		HSPA2	OK	uninormal	1.99e-21	4.74e-20
PDE2A	OK	uninormal	9.75e-26	2.27e-24		INSR	OK	uninormal	2e-21	4.76e-20
PSRC1	OK	uninormal	1e-25	2.33e-24		ANAPC16	OK	uninormal	2.05e-21	4.87e-20
PGLS	OK	uninormal	1.13e-25	2.63e-24		BMP10	OK	uninormal	2.07e-21	4.93e-20
APBB2	OK	uninormal	1.2e-25	2.79e-24		CENPK	OK	uninormal	2.21e-21	5.25e-20
HIST1H1D	OK	uninormal	1.21e-25	2.82e-24		RP11-483L5.1	OK	uninormal	2.29e-21	5.44e-20
ANXA6	OK	uninormal	1.53e-25	3.56e-24		NRP1	OK	uninormal	2.33e-21	5.52e-20
SMARCB1	OK	uninormal	1.58e-25	3.67e-24		NDUFS3	OK	uninormal	2.81e-21	6.65e-20
SEC61B	OK	uninormal	1.71e-25	3.95e-24		GTPBP6	OK	uninormal	2.96e-21	6.99e-20
PPP1R35	OK	uninormal	1.78e-25	4.12e-24		LGALS1	OK	uninormal	3.13e-21	7.39e-20
ADAMTS12	OK	uninormal	1.9e-25	4.4e-24		TSPAN11	OK	uninormal	3.16e-21	7.44e-20
KIAA1109	OK	uninormal	2.1e-25	4.85e-24		MAGED2	OK	uninormal	3.17e-21	7.46e-20
PPM1F	OK	uninormal	2.3e-25	5.3e-24		SSBP4	OK	uninormal	3.49e-21	8.22e-20
ATP2A3	OK	uninormal	2.38e-25	5.49e-24		SNRNP25	OK	uninormal	3.59e-21	8.44e-20
REPIN1	OK	uninormal	2.49e-25	5.74e-24		MRPL33	OK	uninormal	3.74e-21	8.78e-20
PLIN3	OK	uninormal	2.51e-25	5.78e-24		ITM2C	OK	uninormal	3.94e-21	9.24e-20
LIMS2	OK	uninormal	2.6e-25	5.98e-24		EMILIN1	OK	uninormal	4.05e-21	9.49e-20
GRHPR	OK	uninormal	2.62e-25	6.02e-24		DUT	OK	uninormal	4.07e-21	9.52e-20
SNHG25	OK	uninormal	2.93e-25	6.72e-24		PPP1CA	OK	uninormal	4.08e-21	9.55e-20
PSMD8	OK	uninormal	2.97e-25	6.79e-24		WIPI2	OK	uninormal	4.42e-21	1.03e-19
HINT1	OK	uninormal	3.1e-25	7.08e-24		HMGB3	OK	uninormal	4.63e-21	1.08e-19
MYADM	OK	uninormal	3.4e-25	7.76e-24		PNP	OK	uninormal	4.83e-21	1.13e-19
PIM3	OK	uninormal	3.41e-25	7.79e-24		GSTA1	OK	uninormal	5e-21	1.16e-19
SOCS1	OK	uninormal	3.47e-25	7.91e-24		TRIM28	OK	uninormal	5.29e-21	1.23e-19
NDUFB7	OK	uninormal	3.95e-25	9.01e-24		CREG1	OK	uninormal	5.36e-21	1.24e-19
SHFM1	OK	uninormal	4.26e-25	9.71e-24		PDCD2	OK	uninormal	5.48e-21	1.27e-19
NHP2	OK	uninormal	4.35e-25	9.9e-24		GCA	OK	uninormal	5.94e-21	1.38e-19
SCRN1	OK	uninormal	4.67e-25	1.06e-23		TK1	OK	uninormal	6.37e-21	1.47e-19
BAG3	OK	uninormal	4.76e-25	1.08e-23		SFPQ	OK	uninormal	6.56e-21	1.52e-19
UBE2M	OK	uninormal	4.89e-25	1.11e-23		CCBE1	OK	uninormal	6.67e-21	1.54e-19
GSN	OK	uninormal	5.64e-25	1.28e-23		SRSF2	OK	uninormal	7.39e-21	1.71e-19
AQP1	OK	uninormal	5.85e-25	1.32e-23		H3F3B	OK	uninormal	7.89e-21	1.82e-19
TCN2	OK	uninormal	6.18e-25	1.4e-23		GBP4	OK	uninormal	8.43e-21	1.94e-19
SAP18	OK	uninormal	6.46e-25	1.46e-23		SFRP1	OK	uninormal	8.56e-21	1.97e-19
ABCA9	OK	uninormal	6.68e-25	1.51e-23		GTSE1	OK	uninormal	8.88e-21	2.04e-19
MCM5	OK	uninormal	7.31e-25	1.65e-23		STIM2	OK	uninormal	9.22e-21	2.12e-19
NDUFB3	OK	uninormal	7.84e-25	1.76e-23		PTPN12	OK	uninormal	9.64e-21	2.21e-19
FOLR1	OK	uninormal	8.12e-25	1.82e-23		GGT5	OK	uninormal	1.01e-20	2.31e-19
NCOA7	OK	uninormal	8.2e-25	1.84e-23		CHKA	OK	uninormal	1.11e-20	2.54e-19
PUF60	OK	uninormal	8.31e-25	1.86e-23		CDK17	OK	uninormal	1.14e-20	2.61e-19
HEG1	OK	uninormal	8.55e-25	1.91e-23		ZFP36L2	OK	uninormal	1.18e-20	2.69e-19
ADGRB3	OK	uninormal	8.88e-25	1.99e-23		REPIN1	OK	uninormal	1.18e-20	2.69e-19
YBX1	OK	uninormal	9.33e-25	2.09e-23		TMEM233	OK	uninormal	1.21e-20	2.77e-19
TSHZ2	OK	uninormal	9.46e-25	2.11e-23		ACTR2	OK	uninormal	1.26e-20	2.88e-19
PHB2	OK	uninormal	9.81e-25	2.19e-23		SOD1	OK	uninormal	1.29e-20	2.94e-19
AC015849.19	OK	uninormal	1.13e-24	2.52e-23		LMNB1	OK	uninormal	1.39e-20	3.16e-19
LPAR6	OK	uninormal	1.13e-24	2.52e-23		C8orf59	OK	uninormal	1.39e-20	3.16e-19
SOX10	OK	uninormal	1.21e-24	2.69e-23		CDK2AP2	OK	uninormal	1.44e-20	3.26e-19
DES	OK	uninormal	1.23e-24	2.74e-23		C19orf60	OK	uninormal	1.47e-20	3.33e-19
UBE2S	OK	uninormal	1.28e-24	2.84e-23		LIMS2	OK	uninormal	1.57e-20	3.55e-19
FADS1	OK	uninormal	1.31e-24	2.9e-23		UXT	OK	uninormal	1.57e-20	3.55e-19
EIF1	OK	uninormal	1.45e-24	3.21e-23		GCLM	OK	uninormal	1.58e-20	3.58e-19
CRABP1	OK	uninormal	1.48e-24	3.28e-23		PLAT	OK	uninormal	1.6e-20	3.61e-19
COPRS	OK	uninormal	1.68e-24	3.71e-23		RBPMS	OK	uninormal	1.63e-20	3.68e-19
AF131217.1	OK	uninormal	1.73e-24	3.82e-23		KPNA2	OK	uninormal	1.68e-20	3.79e-19
FAM84A	OK	uninormal	1.86e-24	4.1e-23		NUSAP1	OK	uninormal	1.78e-20	4e-19
TUBG1	OK	uninormal	1.99e-24	4.4e-23		PPP4C	OK	uninormal	1.86e-20	4.19e-19
TUBB4B	OK	uninormal	2.06e-24	4.54e-23		SEC14L1	OK	uninormal	1.91e-20	4.29e-19
RNASEH2A	OK	uninormal	2.25e-24	4.95e-23		TANC2	OK	uninormal	2.02e-20	4.53e-19
PRDX4	OK	uninormal	2.35e-24	5.16e-23		PSENEN	OK	uninormal	2.02e-20	4.54e-19
CD63	OK	uninormal	2.35e-24	5.17e-23		PSMA2	OK	uninormal	2.08e-20	4.67e-19
CCT7	OK	uninormal	2.51e-24	5.51e-23		BAX	OK	uninormal	2.15e-20	4.81e-19
TCF4	OK	uninormal	2.51e-24	5.51e-23		SF3B5	OK	uninormal	2.3e-20	5.13e-19
POLD4	OK	uninormal	2.55e-24	5.59e-23		PGLS	OK	uninormal	2.35e-20	5.26e-19
OAZ1	OK	uninormal	2.7e-24	5.9e-23		KIAA0196	OK	uninormal	2.4e-20	5.35e-19
ATP5F1	OK	uninormal	2.77e-24	6.04e-23		ANP32A	OK	uninormal	2.63e-20	5.85e-19
COTL1	OK	uninormal	2.85e-24	6.23e-23		NUDT14	OK	uninormal	2.82e-20	6.29e-19
SDC1	OK	uninormal	2.93e-24	6.4e-23		ARHGAP15	OK	uninormal	2.86e-20	6.35e-19
PSMC5	OK	uninormal	2.99e-24	6.52e-23		CCNA2	OK	uninormal	2.92e-20	6.49e-19
SDPR	OK	uninormal	3.04e-24	6.61e-23		MXD4	OK	uninormal	3.18e-20	7.06e-19
MRC1	OK	uninormal	3.27e-24	7.11e-23		PMF1	OK	uninormal	3.25e-20	7.21e-19
PLD3	OK	uninormal	3.36e-24	7.31e-23		ACVRL1	OK	uninormal	3.28e-20	7.26e-19
LDB2	OK	uninormal	3.54e-24	7.68e-23		TMEM259	OK	uninormal	3.5e-20	7.75e-19
OPN3	OK	uninormal	3.61e-24	7.83e-23		FLRT2	OK	uninormal	3.61e-20	7.98e-19
THY1	OK	uninormal	3.66e-24	7.93e-23		ZCCHC3	OK	uninormal	3.73e-20	8.24e-19
ACP5	OK	uninormal	3.76e-24	8.15e-23		NPM1	OK	uninormal	3.84e-20	8.47e-19
IFI16	OK	uninormal	3.98e-24	8.62e-23		HEBP1	OK	uninormal	3.92e-20	8.63e-19
C19orf43	OK	uninormal	4.41e-24	9.52e-23		DAAM1	OK	uninormal	3.94e-20	8.66e-19
RABL6	OK	uninormal	4.9e-24	1.06e-22		SAC3D1	OK	uninormal	4.03e-20	8.87e-19
FOXS1	OK	uninormal	4.93e-24	1.06e-22		TPP1	OK	uninormal	4.19e-20	9.2e-19
LSM3	OK	uninormal	5.43e-24	1.17e-22		MEG3	OK	uninormal	4.25e-20	9.32e-19
COX16	OK	uninormal	5.48e-24	1.18e-22		PSMB3	OK	uninormal	4.26e-20	9.35e-19
CAMK2N1	OK	uninormal	5.52e-24	1.19e-22		TMED3	OK	uninormal	4.65e-20	1.02e-18
RBPMS	OK	uninormal	5.58e-24	1.2e-22		TMEM160	OK	uninormal	4.72e-20	1.03e-18
HSPA1A	OK	uninormal	5.66e-24	1.21e-22		CDKN3	OK	uninormal	4.88e-20	1.07e-18
MARCH7	OK	uninormal	5.73e-24	1.23e-22		SLC35A1	OK	uninormal	4.97e-20	1.08e-18
FAM127A	OK	uninormal	5.74e-24	1.23e-22		RAB7A	OK	uninormal	5.3e-20	1.16e-18
IFITM2	OK	uninormal	5.8e-24	1.24e-22		IRF2	OK	uninormal	5.46e-20	1.19e-18
AP1B1	OK	uninormal	6.45e-24	1.38e-22		TPM2	OK	uninormal	5.46e-20	1.19e-18
ARID3A	OK	uninormal	6.63e-24	1.42e-22		UBC	OK	uninormal	5.5e-20	1.19e-18
SNRPG	OK	uninormal	6.66e-24	1.42e-22		KIF1C	OK	uninormal	5.5e-20	1.19e-18
SGOL1	OK	uninormal	6.8e-24	1.45e-22		NPR3	OK	uninormal	5.57e-20	1.21e-18
TUBB6	OK	uninormal	7.07e-24	1.51e-22		FUT11	OK	uninormal	5.78e-20	1.25e-18
PSMD4	OK	uninormal	7.22e-24	1.53e-22		RNASEH2C	OK	uninormal	5.89e-20	1.28e-18
FAAP20	OK	uninormal	7.3e-24	1.55e-22		NDUFS6	OK	uninormal	6.14e-20	1.33e-18
OAZ2	OK	uninormal	7.73e-24	1.64e-22		RBX1	OK	uninormal	6.36e-20	1.38e-18
RAMP1	OK	uninormal	8.42e-24	1.79e-22		COLEC11	OK	uninormal	7.34e-20	1.58e-18
SHCBP1	OK	uninormal	8.47e-24	1.79e-22		STUB1	OK	uninormal	7.7e-20	1.66e-18
SLC2A3	OK	uninormal	9.13e-24	1.93e-22		CTSB	OK	uninormal	8.31e-20	1.79e-18
DNAJA1	OK	uninormal	1.03e-23	2.17e-22		MMP15	OK	uninormal	8.78e-20	1.89e-18
BANF1	OK	uninormal	1.05e-23	2.21e-22		SNU13	OK	uninormal	8.93e-20	1.92e-18
CKLF	OK	uninormal	1.09e-23	2.3e-22		SAP18	OK	uninormal	9.06e-20	1.94e-18
FDX1	OK	uninormal	1.1e-23	2.33e-22		TMEM44	OK	uninormal	9.6e-20	2.06e-18
RP11-834C11.4	OK	uninormal	1.16e-23	2.45e-22		COX6A1	OK	uninormal	9.87e-20	2.11e-18
OBSL1	OK	uninormal	1.22e-23	2.57e-22		HNRNPD	OK	uninormal	1.06e-19	2.28e-18
C19orf53	OK	uninormal	1.24e-23	2.6e-22		MMP24-AS1	OK	uninormal	1.09e-19	2.34e-18
EPN1	OK	uninormal	1.24e-23	2.6e-22		DLC1	OK	uninormal	1.12e-19	2.39e-18
SMARCA4	OK	uninormal	1.31e-23	2.76e-22		RPA3	OK	uninormal	1.14e-19	2.44e-18
TACC3	OK	uninormal	1.37e-23	2.87e-22		SSNA1	OK	uninormal	1.21e-19	2.58e-18
ANAPC13	OK	uninormal	1.38e-23	2.89e-22		DTYMK	OK	uninormal	1.25e-19	2.65e-18
DHH	OK	uninormal	1.46e-23	3.06e-22		KLF3	OK	uninormal	1.29e-19	2.75e-18
DKKL1	OK	uninormal	1.54e-23	3.22e-22		PGAM1	OK	uninormal	1.3e-19	2.77e-18
MYL3	OK	uninormal	1.55e-23	3.24e-22		PSMC3	OK	uninormal	1.34e-19	2.84e-18
ACAT2	OK	uninormal	1.65e-23	3.43e-22		ECM1	OK	uninormal	1.36e-19	2.88e-18
EIF6	OK	uninormal	1.89e-23	3.94e-22		OCLN	OK	uninormal	1.46e-19	3.1e-18
ENDOG	OK	uninormal	1.95e-23	4.06e-22		STXBP2	OK	uninormal	1.49e-19	3.15e-18
PRKAA2	OK	uninormal	2.01e-23	4.19e-22		TUBA1A	OK	uninormal	1.64e-19	3.48e-18
DEAF1	OK	uninormal	2.12e-23	4.4e-22		COPS6	OK	uninormal	1.71e-19	3.61e-18
TRIM28	OK	uninormal	2.12e-23	4.4e-22		GRB10	OK	uninormal	1.73e-19	3.66e-18
PCBP2	OK	uninormal	2.15e-23	4.47e-22		DSTN	OK	uninormal	1.83e-19	3.85e-18
FZD2	OK	uninormal	2.2e-23	4.57e-22		TUFM	OK	uninormal	1.88e-19	3.96e-18
MAG	OK	uninormal	2.21e-23	4.58e-22		FAM213A	OK	uninormal	1.89e-19	3.96e-18
MXD3	OK	uninormal	2.31e-23	4.79e-22		MRPS34	OK	uninormal	1.89e-19	3.97e-18
NAT14	OK	uninormal	2.49e-23	5.15e-22		PELO	OK	uninormal	2.04e-19	4.28e-18
CENPF	OK	uninormal	2.57e-23	5.32e-22		GEM	OK	uninormal	2.1e-19	4.4e-18
NPL	OK	uninormal	2.6e-23	5.37e-22		S100A11	OK	uninormal	2.7e-19	5.64e-18
APEX1	OK	uninormal	2.62e-23	5.4e-22		PROSER1	OK	uninormal	2.72e-19	5.68e-18
NUTF2	OK	uninormal	2.64e-23	5.44e-22		TCEA2	OK	uninormal	2.79e-19	5.81e-18
2007-09-01	OK	uninormal	2.8e-23	5.77e-22		PITPNA	OK	uninormal	2.84e-19	5.92e-18
ESAM	OK	uninormal	2.96e-23	6.09e-22		TUBB4B	OK	uninormal	3e-19	6.25e-18
ARHGEF25	OK	uninormal	3.12e-23	6.42e-22		CXXC5	OK	uninormal	3.05e-19	6.34e-18
SNRNP25	OK	uninormal	3.86e-23	7.92e-22		MYL9	OK	uninormal	3.06e-19	6.37e-18
MRPL12	OK	uninormal	3.92e-23	8.04e-22		ADCY4	OK	uninormal	3.14e-19	6.52e-18
PNKD	OK	uninormal	4.22e-23	8.65e-22		CDKN1B	OK	uninormal	3.5e-19	7.26e-18
SNHG23	OK	uninormal	4.28e-23	8.77e-22		ZFP36	OK	uninormal	4.15e-19	8.6e-18
F2R	OK	uninormal	4.47e-23	9.14e-22		BTG2	OK	uninormal	4.17e-19	8.62e-18
PIBF1	OK	uninormal	4.47e-23	9.14e-22		FGD5	OK	uninormal	4.18e-19	8.63e-18
KLF2	OK	uninormal	4.62e-23	9.43e-22		EPOR	OK	uninormal	4.69e-19	9.68e-18
SRI	OK	uninormal	4.7e-23	9.58e-22		STRN4	OK	uninormal	4.83e-19	9.96e-18
LYNX1	OK	uninormal	4.75e-23	9.69e-22		MYLK	OK	uninormal	5.14e-19	1.06e-17
SMC4	OK	uninormal	5.3e-23	1.08e-21		VCP	OK	uninormal	5.16e-19	1.06e-17
C8orf58	OK	uninormal	5.53e-23	1.13e-21		ASAP1	OK	uninormal	5.54e-19	1.14e-17
NDUFAB1	OK	uninormal	5.81e-23	1.18e-21		SRSF3	OK	uninormal	5.57e-19	1.14e-17
CDC20	OK	uninormal	5.84e-23	1.19e-21		MVB12A	OK	uninormal	5.85e-19	1.2e-17
MORF4L2	OK	uninormal	5.91e-23	1.2e-21		SPON2	OK	uninormal	6.43e-19	1.32e-17
SIVA1	OK	uninormal	6.44e-23	1.31e-21		MSRB2	OK	uninormal	6.72e-19	1.38e-17
SF3B6	OK	uninormal	6.57e-23	1.33e-21		RNF181	OK	uninormal	6.85e-19	1.4e-17
NBPF15	OK	uninormal	6.7e-23	1.36e-21		SLC9A9	OK	uninormal	7.29e-19	1.49e-17
GSTA1	OK	uninormal	6.9e-23	1.39e-21		PSME2	OK	uninormal	7.41e-19	1.52e-17
ATP5G1	OK	uninormal	7.05e-23	1.42e-21		NUTF2	OK	uninormal	7.78e-19	1.59e-17
MRPL52	OK	uninormal	7.15e-23	1.44e-21		MAPRE2	OK	uninormal	7.81e-19	1.59e-17
BLVRB	OK	uninormal	7.17e-23	1.45e-21		ABHD6	OK	uninormal	8.37e-19	1.71e-17
RP11-431M7.3	OK	uninormal	7.45e-23	1.5e-21		TUBG1	OK	uninormal	8.44e-19	1.72e-17
GPX4	OK	uninormal	7.56e-23	1.52e-21		SCD	OK	uninormal	9.86e-19	2.01e-17
PRPF31	OK	uninormal	7.88e-23	1.58e-21		SGK223	OK	uninormal	9.91e-19	2.01e-17
ICAM2	OK	uninormal	8.15e-23	1.64e-21		BMP2	OK	uninormal	1.05e-18	2.14e-17
CXorf36	OK	uninormal	8.71e-23	1.75e-21		HSPE1	OK	uninormal	1.05e-18	2.14e-17
HAAO	OK	uninormal	8.79e-23	1.76e-21		BANF1	OK	uninormal	1.07e-18	2.17e-17
FLT1	OK	uninormal	8.79e-23	1.76e-21		TRAPPC6A	OK	uninormal	1.08e-18	2.19e-17
DLL4	OK	uninormal	9.13e-23	1.83e-21		HMOX1	OK	uninormal	1.09e-18	2.2e-17
MSRB3	OK	uninormal	9.77e-23	1.95e-21		POLR2J	OK	uninormal	1.1e-18	2.23e-17
PLK1	OK	uninormal	1.01e-22	2.02e-21		CD81	OK	uninormal	1.1e-18	2.23e-17
HNRNPC	OK	uninormal	1.07e-22	2.13e-21		PSMC5	OK	uninormal	1.1e-18	2.23e-17
MIMT1	OK	uninormal	1.09e-22	2.17e-21		NDUFAB1	OK	uninormal	1.11e-18	2.23e-17
SAC3D1	OK	uninormal	1.16e-22	2.31e-21		ARL2	OK	uninormal	1.14e-18	2.29e-17
TOMM22	OK	uninormal	1.19e-22	2.38e-21		EMB	OK	uninormal	1.18e-18	2.36e-17
NFKBIZ	OK	uninormal	1.23e-22	2.45e-21		SLC27A3	OK	uninormal	1.27e-18	2.55e-17
FAM173A	OK	uninormal	1.31e-22	2.6e-21		AP3D1	OK	uninormal	1.5e-18	3.02e-17
CDH5	OK	uninormal	1.38e-22	2.75e-21		ARHGAP27	OK	uninormal	1.52e-18	3.06e-17
ARL2	OK	uninormal	1.4e-22	2.78e-21		PTP4A2	OK	uninormal	1.62e-18	3.24e-17
IDH3B	OK	uninormal	1.4e-22	2.78e-21		SNRPB	OK	uninormal	1.78e-18	3.57e-17
RNF145	OK	uninormal	1.48e-22	2.93e-21		CNPY3	OK	uninormal	1.8e-18	3.61e-17
IFITM3	OK	uninormal	1.7e-22	3.37e-21		TSPAN12	OK	uninormal	1.91e-18	3.81e-17
MVB12A	OK	uninormal	1.71e-22	3.37e-21		COMMD6	OK	uninormal	1.93e-18	3.85e-17
CD40	OK	uninormal	1.75e-22	3.45e-21		CRYL1	OK	uninormal	1.93e-18	3.86e-17
NPTN	OK	uninormal	1.79e-22	3.53e-21		GTF2I	OK	uninormal	2.01e-18	4.02e-17
ETFB	OK	uninormal	1.82e-22	3.59e-21		GSN	OK	uninormal	2.02e-18	4.02e-17
PTPRG	OK	uninormal	1.86e-22	3.66e-21		PRDX5	OK	uninormal	2.17e-18	4.31e-17
PGAM1	OK	uninormal	1.91e-22	3.76e-21		PSMB1	OK	uninormal	2.2e-18	4.38e-17
TCEA2	OK	uninormal	1.95e-22	3.84e-21		MLXIP	OK	uninormal	2.23e-18	4.44e-17
HJURP	OK	uninormal	1.97e-22	3.87e-21		SNN	OK	uninormal	2.24e-18	4.45e-17
IRF1	OK	uninormal	1.97e-22	3.87e-21		COL14A1	OK	uninormal	2.26e-18	4.47e-17
VCAN	OK	uninormal	1.99e-22	3.9e-21		SF3B6	OK	uninormal	2.27e-18	4.5e-17
HLA-F	OK	uninormal	2.01e-22	3.94e-21		CD2BP2	OK	uninormal	2.47e-18	4.89e-17
SNHG7	OK	uninormal	2.07e-22	4.06e-21		ACLY	OK	uninormal	2.51e-18	4.96e-17
OSBPL8	OK	uninormal	2.09e-22	4.09e-21		LY96	OK	uninormal	2.53e-18	5.01e-17
SNX2	OK	uninormal	2.2e-22	4.3e-21		ARHGAP26	OK	uninormal	2.57e-18	5.08e-17
CORO1B	OK	uninormal	2.25e-22	4.39e-21		EEF1D	OK	uninormal	2.69e-18	5.31e-17
CENPN	OK	uninormal	2.34e-22	4.56e-21		ACP1	OK	uninormal	2.71e-18	5.35e-17
LDOC1	OK	uninormal	2.5e-22	4.87e-21		MTFP1	OK	uninormal	2.8e-18	5.51e-17
UQCRC1	OK	uninormal	2.67e-22	5.2e-21		LYPLA1	OK	uninormal	2.84e-18	5.59e-17
COLEC12	OK	uninormal	2.67e-22	5.2e-21		RNASEH2A	OK	uninormal	2.89e-18	5.68e-17
NDUFB5	OK	uninormal	2.68e-22	5.21e-21		CD55	OK	uninormal	2.93e-18	5.76e-17
SNX5	OK	uninormal	2.82e-22	5.48e-21		RNF7	OK	uninormal	2.99e-18	5.87e-17
MYO1B	OK	uninormal	3.24e-22	6.29e-21		SGK1	OK	uninormal	3.25e-18	6.37e-17
UBTD1	OK	uninormal	3.3e-22	6.39e-21		PRR5L	OK	uninormal	3.26e-18	6.38e-17
ARF4	OK	uninormal	3.3e-22	6.4e-21		GMPR	OK	uninormal	3.29e-18	6.45e-17
NDUFV1	OK	uninormal	3.34e-22	6.47e-21		FRMD4B	OK	uninormal	3.35e-18	6.55e-17
CDKN1C	OK	uninormal	3.39e-22	6.55e-21		ATP6V0E1	OK	uninormal	3.51e-18	6.85e-17
ICAM1	OK	uninormal	3.42e-22	6.61e-21		SEMA6B	OK	uninormal	3.62e-18	7.07e-17
ARPC2	OK	uninormal	3.57e-22	6.9e-21		ALYREF	OK	uninormal	3.82e-18	7.44e-17
DAB2	OK	uninormal	3.58e-22	6.9e-21		TGFB1	OK	uninormal	3.87e-18	7.53e-17
SYNE1	OK	uninormal	3.64e-22	7.01e-21		CCM2	OK	uninormal	4.07e-18	7.93e-17
ATF7IP	OK	uninormal	3.67e-22	7.06e-21		DUSP9	OK	uninormal	4.3e-18	8.36e-17
PTPRB	OK	uninormal	3.79e-22	7.29e-21		SH3GLB1	OK	uninormal	4.37e-18	8.48e-17
ELAVL1	OK	uninormal	4.04e-22	7.77e-21		CAST	OK	uninormal	4.48e-18	8.69e-17
CLTB	OK	uninormal	4.16e-22	7.98e-21		HERC1	OK	uninormal	5e-18	9.7e-17
CMTM8	OK	uninormal	4.2e-22	8.07e-21		FAM64A	OK	uninormal	5.03e-18	9.74e-17
EVA1C	OK	uninormal	4.35e-22	8.34e-21		SSBP1	OK	uninormal	5.1e-18	9.87e-17
EPHA4	OK	uninormal	4.69e-22	8.97e-21		EXOSC6	OK	uninormal	5.33e-18	1.03e-16
JAM2	OK	uninormal	5.21e-22	9.97e-21		ADAM10	OK	uninormal	5.53e-18	1.07e-16
MYLIP	OK	uninormal	5.33e-22	1.02e-20		MYDGF	OK	uninormal	5.58e-18	1.08e-16
SRSF3	OK	uninormal	5.49e-22	1.05e-20		TMEM106C	OK	uninormal	5.72e-18	1.1e-16
PGRMC1	OK	uninormal	5.57e-22	1.06e-20		ERO1A	OK	uninormal	5.81e-18	1.12e-16
IGF2-AS	OK	uninormal	5.72e-22	1.09e-20		PABPN1	OK	uninormal	5.87e-18	1.13e-16
SKA2	OK	uninormal	5.81e-22	1.11e-20		ARL15	OK	uninormal	6.1e-18	1.17e-16
RNPS1	OK	uninormal	5.82e-22	1.11e-20		TIMM13	OK	uninormal	6.18e-18	1.19e-16
PSMB2	OK	uninormal	6.59e-22	1.25e-20		REEP4	OK	uninormal	6.28e-18	1.2e-16
CLDN11	OK	uninormal	7.14e-22	1.36e-20		CKS1B	OK	uninormal	6.41e-18	1.23e-16
ANKRD50	OK	uninormal	7.23e-22	1.37e-20		APOL3	OK	uninormal	6.43e-18	1.23e-16
CCDC136	OK	uninormal	7.5e-22	1.42e-20		C14orf166	OK	uninormal	6.48e-18	1.24e-16
RPP25	OK	uninormal	8.44e-22	1.6e-20		TUBB6	OK	uninormal	6.64e-18	1.27e-16
DRAP1	OK	uninormal	8.55e-22	1.62e-20		UBE2Q1	OK	uninormal	6.69e-18	1.28e-16
LAPTM5	OK	uninormal	8.98e-22	1.7e-20		SSU72	OK	uninormal	6.83e-18	1.31e-16
PTPRD-AS1	OK	uninormal	9.41e-22	1.78e-20		CELF1	OK	uninormal	6.88e-18	1.31e-16
GTF3C6	OK	uninormal	9.44e-22	1.78e-20		RTN4	OK	uninormal	7.08e-18	1.35e-16
MRPL55	OK	uninormal	9.45e-22	1.78e-20		NTF3	OK	uninormal	7.34e-18	1.4e-16
CXADR	OK	uninormal	1.07e-21	2.03e-20		RAD23B	OK	uninormal	7.7e-18	1.47e-16
CST3	OK	uninormal	1.08e-21	2.03e-20		CCDC34	OK	uninormal	7.79e-18	1.48e-16
SET	OK	uninormal	1.12e-21	2.11e-20		LDHB	OK	uninormal	7.92e-18	1.5e-16
SERPINH1	OK	uninormal	1.12e-21	2.11e-20		QPRT	OK	uninormal	8.22e-18	1.56e-16
HNF4A	OK	uninormal	1.16e-21	2.17e-20		TNFAIP1	OK	uninormal	8.66e-18	1.64e-16
KLHDC3	OK	uninormal	1.17e-21	2.19e-20		ZMIZ1	OK	uninormal	9.23e-18	1.75e-16
ASPM	OK	uninormal	1.17e-21	2.19e-20		AES	OK	uninormal	9.26e-18	1.75e-16
SUPT4H1	OK	uninormal	1.22e-21	2.28e-20		LAGE3	OK	uninormal	9.36e-18	1.77e-16
GGT5	OK	uninormal	1.24e-21	2.31e-20		BCAP29	OK	uninormal	9.56e-18	1.81e-16
HIST3H2A	OK	uninormal	1.29e-21	2.4e-20		AKR7A2	OK	uninormal	9.63e-18	1.82e-16
IGF2BP1	OK	uninormal	1.31e-21	2.44e-20		KPNB1	OK	uninormal	1.01e-17	1.9e-16
SAMD9L	OK	uninormal	1.34e-21	2.5e-20		ATP6V1G1	OK	uninormal	1.01e-17	1.9e-16
SNRPN	OK	uninormal	1.37e-21	2.56e-20		SMTN	OK	uninormal	1.02e-17	1.91e-16
ILVBL	OK	uninormal	1.42e-21	2.65e-20		MPST	OK	uninormal	1.05e-17	1.98e-16
PGD	OK	uninormal	1.51e-21	2.82e-20		FUS	OK	uninormal	1.06e-17	1.99e-16
SCN9A	OK	uninormal	1.59e-21	2.96e-20		AGTR1	OK	uninormal	1.09e-17	2.05e-16
C1orf122	OK	uninormal	1.6e-21	2.98e-20		SUMO1	OK	uninormal	1.13e-17	2.13e-16
WDR83OS	OK	uninormal	1.62e-21	3.01e-20		TACC1	OK	uninormal	1.16e-17	2.17e-16
BCAP31	OK	uninormal	1.72e-21	3.19e-20		LAMB2	OK	uninormal	1.16e-17	2.18e-16
NPY1R	OK	uninormal	1.82e-21	3.37e-20		EIF5B	OK	uninormal	1.17e-17	2.19e-16
C7orf50	OK	uninormal	1.92e-21	3.56e-20		NTHL1	OK	uninormal	1.17e-17	2.19e-16
LRP1	OK	uninormal	1.96e-21	3.62e-20		IMP3	OK	uninormal	1.21e-17	2.27e-16
CENPK	OK	uninormal	2.23e-21	4.11e-20		MRPL41	OK	uninormal	1.22e-17	2.28e-16
TRIP6	OK	uninormal	2.31e-21	4.26e-20		PSMA4	OK	uninormal	1.24e-17	2.31e-16
PSAT1	OK	uninormal	2.34e-21	4.31e-20		KALRN	OK	uninormal	1.31e-17	2.44e-16
MRPS34	OK	uninormal	2.38e-21	4.38e-20		P2RX4	OK	uninormal	1.36e-17	2.53e-16
KARS	OK	uninormal	2.38e-21	4.38e-20		CD2AP	OK	uninormal	1.43e-17	2.66e-16
S100A4	OK	uninormal	2.5e-21	4.6e-20		LMO4	OK	uninormal	1.47e-17	2.74e-16
HMGN4	OK	uninormal	2.68e-21	4.93e-20		CENPM	OK	uninormal	1.49e-17	2.76e-16
ARHGDIA	OK	uninormal	2.74e-21	5.03e-20		RP11-79H23.3	OK	uninormal	1.56e-17	2.9e-16
MRPL20	OK	uninormal	2.75e-21	5.05e-20		PSMB5	OK	uninormal	1.6e-17	2.96e-16
ZCCHC3	OK	uninormal	2.76e-21	5.06e-20		SPRTN	OK	uninormal	1.61e-17	2.98e-16
HSD17B6	OK	uninormal	2.83e-21	5.19e-20		DNAJC1	OK	uninormal	1.63e-17	3.02e-16
HSPA1B	OK	uninormal	3.07e-21	5.62e-20		SRD5A3	OK	uninormal	1.68e-17	3.11e-16
RNF19A	OK	uninormal	3.25e-21	5.95e-20		NUPR1	OK	uninormal	1.74e-17	3.22e-16
ATF4	OK	uninormal	3.31e-21	6.06e-20		PAG1	OK	uninormal	1.74e-17	3.22e-16
TMOD3	OK	uninormal	3.35e-21	6.13e-20		NUCKS1	OK	uninormal	1.78e-17	3.28e-16
ACP1	OK	uninormal	3.52e-21	6.42e-20		ARPC2	OK	uninormal	1.84e-17	3.39e-16
LDHA	OK	uninormal	3.52e-21	6.43e-20		COMMD4	OK	uninormal	1.95e-17	3.59e-16
AC092155.4	OK	uninormal	3.69e-21	6.72e-20		RSPO3	OK	uninormal	2.04e-17	3.75e-16
HHEX	OK	uninormal	3.9e-21	7.1e-20		COX17	OK	uninormal	2.09e-17	3.84e-16
AC002480.3	OK	uninormal	4.58e-21	8.34e-20		MGST3	OK	uninormal	2.11e-17	3.88e-16
FADS2	OK	uninormal	4.71e-21	8.56e-20		PHB	OK	uninormal	2.18e-17	4.01e-16
NUF2	OK	uninormal	5.17e-21	9.38e-20		NID2	OK	uninormal	2.22e-17	4.07e-16
HSPA5	OK	uninormal	5.44e-21	9.87e-20		FGD6	OK	uninormal	2.22e-17	4.08e-16
ADCY4	OK	uninormal	5.5e-21	9.98e-20		HSP90AA1	OK	uninormal	2.31e-17	4.23e-16
GPX7	OK	uninormal	5.51e-21	9.99e-20		NDUFC1	OK	uninormal	2.39e-17	4.38e-16
SORBS2	OK	uninormal	5.64e-21	1.02e-19		FERMT3	OK	uninormal	2.48e-17	4.53e-16
HMGN3	OK	uninormal	5.65e-21	1.02e-19		PFDN5	OK	uninormal	2.49e-17	4.56e-16
ZNF618	OK	uninormal	5.98e-21	1.08e-19		SCP2	OK	uninormal	2.55e-17	4.66e-16
CDCA7L	OK	uninormal	6.04e-21	1.09e-19		SOCS3	OK	uninormal	2.55e-17	4.66e-16
FUS	OK	uninormal	6.19e-21	1.12e-19		TMEM176A	OK	uninormal	2.57e-17	4.68e-16
BST2	OK	uninormal	6.4e-21	1.15e-19		DDX39B	OK	uninormal	2.62e-17	4.77e-16
CTSB	OK	uninormal	6.75e-21	1.22e-19		SUPT4H1	OK	uninormal	2.67e-17	4.86e-16
ALKBH7	OK	uninormal	6.83e-21	1.23e-19		IQGAP1	OK	uninormal	2.71e-17	4.92e-16
SNX17	OK	uninormal	8.32e-21	1.5e-19		ARRDC2	OK	uninormal	2.78e-17	5.04e-16
HSP90AA1	OK	uninormal	9.58e-21	1.72e-19		HDGF	OK	uninormal	3.06e-17	5.55e-16
TMEM97	OK	uninormal	9.85e-21	1.77e-19		PPP2CB	OK	uninormal	3.25e-17	5.9e-16
H3F3B	OK	uninormal	1.05e-20	1.88e-19		TMEM141	OK	uninormal	3.38e-17	6.13e-16
ATP6V1F	OK	uninormal	1.11e-20	1.99e-19		UBE2D2	OK	uninormal	3.41e-17	6.17e-16
GGT7	OK	uninormal	1.11e-20	1.99e-19		CRLS1	OK	uninormal	3.5e-17	6.33e-16
EIF3H	OK	uninormal	1.16e-20	2.08e-19		SERPINB6	OK	uninormal	3.66e-17	6.61e-16
FAM195B	OK	uninormal	1.19e-20	2.13e-19		KLF6	OK	uninormal	3.7e-17	6.69e-16
NRCAM	OK	uninormal	1.2e-20	2.15e-19		TRAPPC2P1	OK	uninormal	3.8e-17	6.86e-16
PLEKHO1	OK	uninormal	1.22e-20	2.17e-19		FIS1	OK	uninormal	3.83e-17	6.91e-16
SOX4	OK	uninormal	1.23e-20	2.19e-19		ZNF521	OK	uninormal	3.85e-17	6.94e-16
KLF6	OK	uninormal	1.25e-20	2.24e-19		HNRNPA1	OK	uninormal	3.93e-17	7.08e-16
CHMP4A	OK	uninormal	1.32e-20	2.36e-19		ECH1	OK	uninormal	4.31e-17	7.76e-16
ERBB2	OK	uninormal	1.33e-20	2.36e-19		HPSE	OK	uninormal	4.35e-17	7.82e-16
BMPR1B	OK	uninormal	1.4e-20	2.49e-19		MS4A7	OK	uninormal	4.67e-17	8.39e-16
MAN2B1	OK	uninormal	1.45e-20	2.58e-19		ARPC3	OK	uninormal	4.71e-17	8.45e-16
MYEOV2	OK	uninormal	1.51e-20	2.68e-19		ARHGAP28	OK	uninormal	5.03e-17	9.02e-16
EIF5B	OK	uninormal	1.6e-20	2.84e-19		CDK4	OK	uninormal	5.17e-17	9.27e-16
NDUFB10	OK	uninormal	1.61e-20	2.85e-19		HIGD2A	OK	uninormal	5.35e-17	9.59e-16
GSTA4	OK	uninormal	1.61e-20	2.86e-19		DDX39A	OK	uninormal	5.53e-17	9.89e-16
C8orf82	OK	uninormal	1.65e-20	2.92e-19		TMEM203	OK	uninormal	5.6e-17	1e-15
PLCB1	OK	uninormal	1.65e-20	2.93e-19		GPAT3	OK	uninormal	5.65e-17	1.01e-15
LIMS1	OK	uninormal	1.74e-20	3.07e-19		PSME1	OK	uninormal	5.93e-17	1.06e-15
TPGS2	OK	uninormal	1.86e-20	3.29e-19		INIP	OK	uninormal	6.07e-17	1.08e-15
P3H3	OK	uninormal	1.91e-20	3.37e-19		ATP8B1	OK	uninormal	6.22e-17	1.11e-15
PLOD1	OK	uninormal	1.92e-20	3.38e-19		PDCD7	OK	uninormal	6.58e-17	1.17e-15
MRPL15	OK	uninormal	2.22e-20	3.92e-19		MASP1	OK	uninormal	7.33e-17	1.3e-15
PTRHD1	OK	uninormal	2.44e-20	4.29e-19		DBI	OK	uninormal	8.1e-17	1.44e-15
CD164	OK	uninormal	2.56e-20	4.51e-19		GSTK1	OK	uninormal	8.26e-17	1.47e-15
SERPINA6	OK	uninormal	2.56e-20	4.51e-19		DPY30	OK	uninormal	8.41e-17	1.49e-15
CDC25C	OK	uninormal	2.57e-20	4.51e-19		DDX18	OK	uninormal	8.45e-17	1.5e-15
ZNF703	OK	uninormal	2.75e-20	4.83e-19		HIF1A	OK	uninormal	8.78e-17	1.56e-15
HES1	OK	uninormal	2.81e-20	4.92e-19		CYB5A	OK	uninormal	9.06e-17	1.6e-15
NT5C	OK	uninormal	2.82e-20	4.95e-19		WIPI1	OK	uninormal	9.22e-17	1.63e-15
HECW2	OK	uninormal	2.87e-20	5.03e-19		ABCA6	OK	uninormal	9.49e-17	1.68e-15
FBXW5	OK	uninormal	3e-20	5.26e-19		TLN1	OK	uninormal	9.6e-17	1.7e-15
NDUFS6	OK	uninormal	3.09e-20	5.4e-19		GCNT1	OK	uninormal	9.66e-17	1.7e-15
COX5A	OK	uninormal	3.1e-20	5.42e-19		ADAMTS1	OK	uninormal	9.77e-17	1.72e-15
TIMM17B	OK	uninormal	3.17e-20	5.53e-19		ARHGAP23	OK	uninormal	9.78e-17	1.72e-15
ERP29	OK	uninormal	3.3e-20	5.76e-19		COX14	OK	uninormal	1.12e-16	1.98e-15
LGMN	OK	uninormal	3.45e-20	6.01e-19		TPT1	OK	uninormal	1.15e-16	2.02e-15
BOK	OK	uninormal	3.56e-20	6.2e-19		EID1	OK	uninormal	1.15e-16	2.03e-15
TRAF4	OK	uninormal	3.62e-20	6.29e-19		ITGA9	OK	uninormal	1.19e-16	2.1e-15
ARF5	OK	uninormal	3.64e-20	6.34e-19		APOM	OK	uninormal	1.25e-16	2.19e-15
ARL4D	OK	uninormal	3.71e-20	6.45e-19		ODC1	OK	uninormal	1.25e-16	2.2e-15
ARHGEF17	OK	uninormal	3.85e-20	6.69e-19		CENPW	OK	uninormal	1.32e-16	2.31e-15
ADGRL3	OK	uninormal	4.35e-20	7.54e-19		EPAS1	OK	uninormal	1.36e-16	2.37e-15
SLC7A7	OK	uninormal	4.52e-20	7.84e-19		ZNF503	OK	uninormal	1.37e-16	2.4e-15
DDOST	OK	uninormal	4.6e-20	7.97e-19		ZNHIT1	OK	uninormal	1.46e-16	2.55e-15
VAMP2	OK	uninormal	4.61e-20	7.98e-19		TLE3	OK	uninormal	1.48e-16	2.58e-15
TMCO1	OK	uninormal	4.61e-20	7.98e-19		MAP3K3	OK	uninormal	1.51e-16	2.63e-15
STRAP	OK	uninormal	4.81e-20	8.32e-19		BCAP31	OK	uninormal	1.52e-16	2.66e-15
PPIC	OK	uninormal	4.9e-20	8.47e-19		SMIM4	OK	uninormal	1.54e-16	2.67e-15
MMP24-AS1	OK	uninormal	4.95e-20	8.55e-19		ECHS1	OK	uninormal	1.57e-16	2.73e-15
PSMC1	OK	uninormal	5.18e-20	8.93e-19		MAP7D1	OK	uninormal	1.59e-16	2.77e-15
CDT1	OK	uninormal	5.28e-20	9.1e-19		GNAQ	OK	uninormal	1.59e-16	2.77e-15
RP11-864I4.1	OK	uninormal	5.74e-20	9.88e-19		ACSM2A	OK	uninormal	1.62e-16	2.81e-15
RP11-169D4.2	OK	uninormal	5.85e-20	1.01e-18		YPEL3	OK	uninormal	1.77e-16	3.06e-15
DDX3Y	OK	uninormal	5.94e-20	1.02e-18		MCTS1	OK	uninormal	1.83e-16	3.17e-15
SYNM	OK	uninormal	5.96e-20	1.02e-18		LYPD2	OK	uninormal	1.85e-16	3.21e-15
MMP28	OK	uninormal	6.45e-20	1.11e-18		CNOT6L	OK	uninormal	1.86e-16	3.22e-15
EMP3	OK	uninormal	6.56e-20	1.13e-18		BAG1	OK	uninormal	1.89e-16	3.26e-15
WFDC1	OK	uninormal	6.76e-20	1.16e-18		CARD10	OK	uninormal	1.94e-16	3.34e-15
TPBG	OK	uninormal	6.87e-20	1.18e-18		CMTM7	OK	uninormal	1.96e-16	3.38e-15
HOXB5	OK	uninormal	7.29e-20	1.25e-18		SHCBP1	OK	uninormal	1.99e-16	3.44e-15
DDIT4	OK	uninormal	7.97e-20	1.36e-18		TOMM22	OK	uninormal	2.02e-16	3.48e-15
EGFL7	OK	uninormal	8.02e-20	1.37e-18		ZFAS1	OK	uninormal	2.19e-16	3.77e-15
MAB21L2	OK	uninormal	8.11e-20	1.38e-18		TLR4	OK	uninormal	2.21e-16	3.8e-15
DNAJB1	OK	uninormal	9.55e-20	1.63e-18		TAF10	OK	uninormal	2.23e-16	3.83e-15
HDDC2	OK	uninormal	1.02e-19	1.74e-18		CHMP2A	OK	uninormal	2.47e-16	4.23e-15
LSM2	OK	uninormal	1.06e-19	1.81e-18		ATP5A1	OK	uninormal	2.49e-16	4.27e-15
HPCAL1	OK	uninormal	1.14e-19	1.94e-18		ITPKB	OK	uninormal	2.53e-16	4.34e-15
CDC37	OK	uninormal	1.16e-19	1.98e-18		SUMO3	OK	uninormal	2.54e-16	4.35e-15
NPM3	OK	uninormal	1.3e-19	2.2e-18		PGM2L1	OK	uninormal	2.55e-16	4.37e-15
EIF4H	OK	uninormal	1.3e-19	2.21e-18		IFNGR1	OK	uninormal	2.66e-16	4.55e-15
DAP	OK	uninormal	1.31e-19	2.22e-18		PHPT1	OK	uninormal	2.71e-16	4.63e-15
COA3	OK	uninormal	1.32e-19	2.23e-18		TSC22D1	OK	uninormal	2.95e-16	5.03e-15
WNT9B	OK	uninormal	1.32e-19	2.23e-18		RALY	OK	uninormal	3.01e-16	5.14e-15
TSHZ3	OK	uninormal	1.35e-19	2.28e-18		NR2F6	OK	uninormal	3.06e-16	5.22e-15
MAP7D1	OK	uninormal	1.37e-19	2.32e-18		NFIB	OK	uninormal	3.08e-16	5.25e-15
LOXL1	OK	uninormal	1.41e-19	2.38e-18		FAM96A	OK	uninormal	3.16e-16	5.39e-15
CYB5R3	OK	uninormal	1.47e-19	2.49e-18		PIN4	OK	uninormal	3.2e-16	5.44e-15
ABRACL	OK	uninormal	1.5e-19	2.53e-18		PCBP2	OK	uninormal	3.22e-16	5.48e-15
NDUFS7	OK	uninormal	1.52e-19	2.57e-18		SSBP3	OK	uninormal	3.26e-16	5.53e-15
SULT1B1	OK	uninormal	1.56e-19	2.63e-18		LGALS8	OK	uninormal	3.36e-16	5.7e-15
SLC25A39	OK	uninormal	1.6e-19	2.69e-18		CRTAP	OK	uninormal	3.49e-16	5.93e-15
WDR1	OK	uninormal	1.6e-19	2.69e-18		TMEM173	OK	uninormal	3.59e-16	6.09e-15
TMED9	OK	uninormal	1.65e-19	2.77e-18		DEAF1	OK	uninormal	3.6e-16	6.1e-15
RHOG	OK	uninormal	1.65e-19	2.78e-18		RAPGEF2	OK	uninormal	3.69e-16	6.25e-15
SLC2A1	OK	uninormal	1.66e-19	2.79e-18		UBE2D3	OK	uninormal	3.74e-16	6.32e-15
CENPV	OK	uninormal	1.74e-19	2.91e-18		FAM46A	OK	uninormal	3.74e-16	6.32e-15
FOXC2	OK	uninormal	1.75e-19	2.93e-18		GALNT14	OK	uninormal	3.76e-16	6.35e-15
ACOT2	OK	uninormal	1.76e-19	2.95e-18		SCAMP5	OK	uninormal	3.79e-16	6.39e-15
CNPY2	OK	uninormal	1.89e-19	3.17e-18		HS3ST3B1	OK	uninormal	3.88e-16	6.55e-15
PDIA4	OK	uninormal	2.04e-19	3.42e-18		SMC4	OK	uninormal	3.98e-16	6.7e-15
MRPL23	OK	uninormal	2.16e-19	3.61e-18		HOMER3	OK	uninormal	3.99e-16	6.72e-15
PARP1	OK	uninormal	2.16e-19	3.61e-18		SPCS3	OK	uninormal	4.04e-16	6.8e-15
RRM1	OK	uninormal	2.16e-19	3.61e-18		AKR1C3	OK	uninormal	4.05e-16	6.81e-15
CHRM2	OK	uninormal	2.17e-19	3.62e-18		EIF3B	OK	uninormal	4.19e-16	7.04e-15
MFSD10	OK	uninormal	2.25e-19	3.74e-18		CCDC124	OK	uninormal	4.3e-16	7.23e-15
PIH1D1	OK	uninormal	2.29e-19	3.82e-18		SEC61G	OK	uninormal	4.45e-16	7.46e-15
ITIH1	OK	uninormal	2.71e-19	4.51e-18		FGB	OK	uninormal	4.53e-16	7.59e-15
CADM3	OK	uninormal	2.73e-19	4.55e-18		GABARAPL2	OK	uninormal	4.77e-16	7.99e-15
PTPN11	OK	uninormal	2.87e-19	4.76e-18		RCAN1	OK	uninormal	5.2e-16	8.7e-15
DNAJB6	OK	uninormal	2.88e-19	4.78e-18		ITGAE	OK	uninormal	5.35e-16	8.94e-15
PKN2	OK	uninormal	2.97e-19	4.92e-18		TPX2	OK	uninormal	5.36e-16	8.95e-15
HS3ST1	OK	uninormal	3.08e-19	5.11e-18		DAZAP1	OK	uninormal	5.39e-16	8.99e-15
PABPN1	OK	uninormal	3.1e-19	5.13e-18		ANP32B	OK	uninormal	5.54e-16	9.23e-15
SNRNP27	OK	uninormal	3.11e-19	5.15e-18		FKBP2	OK	uninormal	5.62e-16	9.36e-15
SGK1	OK	uninormal	3.14e-19	5.19e-18		MRPL20	OK	uninormal	5.78e-16	9.63e-15
APP	OK	uninormal	3.16e-19	5.22e-18		RAPGEF5	OK	uninormal	6.24e-16	1.04e-14
H2AFY	OK	uninormal	3.17e-19	5.23e-18		CENPF	OK	uninormal	6.31e-16	1.05e-14
SKAP1	OK	uninormal	3.24e-19	5.34e-18		BLOC1S1	OK	uninormal	6.37e-16	1.06e-14
DYNLL1	OK	uninormal	3.47e-19	5.73e-18		TBC1D4	OK	uninormal	6.47e-16	1.07e-14
SSU72	OK	uninormal	3.55e-19	5.86e-18		KCNG2	OK	uninormal	6.48e-16	1.08e-14
FAM89A	OK	uninormal	3.77e-19	6.21e-18		HGH1	OK	uninormal	6.79e-16	1.13e-14
DUSP6	OK	uninormal	3.84e-19	6.31e-18		HMHA1	OK	uninormal	6.92e-16	1.15e-14
WDR34	OK	uninormal	3.86e-19	6.34e-18		CBX3	OK	uninormal	7.33e-16	1.21e-14
XPNPEP2	OK	uninormal	4.08e-19	6.7e-18		CTNNAL1	OK	uninormal	7.59e-16	1.26e-14
NDUFA4L2	OK	uninormal	4.09e-19	6.72e-18		CEACAM1	OK	uninormal	8.34e-16	1.38e-14
MTPN	OK	uninormal	4.56e-19	7.48e-18		SRRM2	OK	uninormal	8.66e-16	1.43e-14
EXOSC6	OK	uninormal	4.9e-19	8.03e-18		KIF19	OK	uninormal	8.68e-16	1.43e-14
TMSB10	OK	uninormal	4.91e-19	8.04e-18		WDR54	OK	uninormal	8.87e-16	1.46e-14
P3H4	OK	uninormal	4.99e-19	8.17e-18		CD63	OK	uninormal	1.03e-15	1.69e-14
ENG	OK	uninormal	5e-19	8.19e-18		TPM4	OK	uninormal	1.03e-15	1.69e-14
HRAS	OK	uninormal	5.06e-19	8.27e-18		RARRES2	OK	uninormal	1.04e-15	1.71e-14
WDFY4	OK	uninormal	5.09e-19	8.32e-18		CDT1	OK	uninormal	1.1e-15	1.8e-14
KIF22	OK	uninormal	5.28e-19	8.61e-18		VTN	OK	uninormal	1.14e-15	1.88e-14
COX7A2L	OK	uninormal	5.3e-19	8.65e-18		BRINP1	OK	uninormal	1.18e-15	1.94e-14
KXD1	OK	uninormal	5.32e-19	8.67e-18		MAPK12	OK	uninormal	1.22e-15	2e-14
GINS2	OK	uninormal	5.49e-19	8.95e-18		RP11-736K20.5	OK	uninormal	1.3e-15	2.13e-14
PDHB	OK	uninormal	5.64e-19	9.17e-18		SLC12A5	OK	uninormal	1.3e-15	2.13e-14
SLC9A9	OK	uninormal	5.71e-19	9.29e-18		ARMC10	OK	uninormal	1.31e-15	2.15e-14
MAP4	OK	uninormal	5.89e-19	9.58e-18		KDM7A	OK	uninormal	1.31e-15	2.15e-14
SSNA1	OK	uninormal	6.69e-19	1.09e-17		BRD7	OK	uninormal	1.35e-15	2.21e-14
ARGLU1	OK	uninormal	6.81e-19	1.1e-17		TNFAIP8L1	OK	uninormal	1.36e-15	2.22e-14
PSMB3	OK	uninormal	6.94e-19	1.13e-17		CEACAM21	OK	uninormal	1.36e-15	2.22e-14
ARMCX6	OK	uninormal	7.21e-19	1.17e-17		VANGL1	OK	uninormal	1.38e-15	2.26e-14
DBNDD2	OK	uninormal	7.28e-19	1.18e-17		RHEB	OK	uninormal	1.41e-15	2.29e-14
HSPA12B	OK	uninormal	7.44e-19	1.2e-17		PARK7	OK	uninormal	1.44e-15	2.35e-14
RAP1B	OK	uninormal	7.82e-19	1.27e-17		MAP3K6	OK	uninormal	1.46e-15	2.38e-14
POLR2J3	OK	uninormal	8.06e-19	1.3e-17		UBE2E3	OK	uninormal	1.47e-15	2.39e-14
RHEB	OK	uninormal	8.38e-19	1.35e-17		FBXW5	OK	uninormal	1.73e-15	2.81e-14
TCEAL5	OK	uninormal	8.59e-19	1.39e-17		CDC42	OK	uninormal	1.75e-15	2.84e-14
BICC1	OK	uninormal	8.76e-19	1.41e-17		TUG1	OK	uninormal	1.78e-15	2.88e-14
UROD	OK	uninormal	8.8e-19	1.42e-17		EIF3F	OK	uninormal	1.79e-15	2.89e-14
ADAMTS2	OK	uninormal	8.92e-19	1.44e-17		GRN	OK	uninormal	1.8e-15	2.91e-14
CD151	OK	uninormal	9.1e-19	1.46e-17		EI24	OK	uninormal	1.8e-15	2.91e-14
AXL	OK	uninormal	9.53e-19	1.53e-17		FBXL7	OK	uninormal	1.81e-15	2.93e-14
MRPS21	OK	uninormal	9.63e-19	1.55e-17		TACC3	OK	uninormal	1.82e-15	2.94e-14
TSPAN15	OK	uninormal	9.62e-19	1.55e-17		FBLN5	OK	uninormal	1.82e-15	2.94e-14
GIPC1	OK	uninormal	9.78e-19	1.57e-17		ASGR1	OK	uninormal	1.97e-15	3.18e-14
GSTM5	OK	uninormal	1.01e-18	1.62e-17		ATP5C1	OK	uninormal	1.98e-15	3.2e-14
PUDP	OK	uninormal	1.01e-18	1.62e-17		RHOB	OK	uninormal	1.99e-15	3.21e-14
SERPINF1	OK	uninormal	1.02e-18	1.64e-17		KLHL3	OK	uninormal	2.02e-15	3.25e-14
AC104389.1	OK	uninormal	1.11e-18	1.77e-17		PRDX3	OK	uninormal	2.1e-15	3.38e-14
GNAS	OK	uninormal	1.19e-18	1.9e-17		NDRG2	OK	uninormal	2.13e-15	3.43e-14
LFNG	OK	uninormal	1.21e-18	1.94e-17		SRSF4	OK	uninormal	2.17e-15	3.48e-14
UBA1	OK	uninormal	1.25e-18	1.99e-17		POLR2I	OK	uninormal	2.31e-15	3.7e-14
PPA1	OK	uninormal	1.26e-18	2.01e-17		MCMBP	OK	uninormal	2.31e-15	3.7e-14
SAE1	OK	uninormal	1.27e-18	2.02e-17		RAB4B	OK	uninormal	2.43e-15	3.89e-14
PBX1	OK	uninormal	1.34e-18	2.14e-17		TCF21	OK	uninormal	2.46e-15	3.94e-14
SAMD5	OK	uninormal	1.39e-18	2.21e-17		GLI4	OK	uninormal	2.48e-15	3.96e-14
LIFR	OK	uninormal	1.43e-18	2.27e-17		RP11-251M1.1	OK	uninormal	2.52e-15	4.03e-14
INTS3	OK	uninormal	1.48e-18	2.35e-17		LINC00152	OK	uninormal	2.58e-15	4.12e-14
ECHS1	OK	uninormal	1.51e-18	2.39e-17		PCSK6	OK	uninormal	2.59e-15	4.14e-14
NDUFV2	OK	uninormal	1.58e-18	2.51e-17		DTD1	OK	uninormal	2.61e-15	4.17e-14
TGFBI	OK	uninormal	1.58e-18	2.51e-17		TFDP1	OK	uninormal	2.75e-15	4.39e-14
SEC13	OK	uninormal	1.65e-18	2.62e-17		NCAM2	OK	uninormal	3.03e-15	4.82e-14
JAKMIP2	OK	uninormal	1.77e-18	2.81e-17		SEMA5A	OK	uninormal	3.03e-15	4.82e-14
TWIST1	OK	uninormal	1.77e-18	2.81e-17		SNRPD2	OK	uninormal	3.05e-15	4.85e-14
FAM155A	OK	uninormal	1.85e-18	2.93e-17		TMEM258	OK	uninormal	3.11e-15	4.94e-14
PFDN4	OK	uninormal	1.89e-18	2.99e-17		LY6E	OK	uninormal	3.15e-15	5e-14
TSN	OK	uninormal	1.9e-18	3e-17		FAM173A	OK	uninormal	3.18e-15	5.04e-14
ATP6V1G1	OK	uninormal	2.08e-18	3.29e-17		TMPO	OK	uninormal	3.21e-15	5.1e-14
ARHGEF40	OK	uninormal	2.09e-18	3.3e-17		MDFI	OK	uninormal	3.22e-15	5.1e-14
RP11-290D2.6	OK	uninormal	2.14e-18	3.38e-17		GRINA	OK	uninormal	3.23e-15	5.11e-14
PLEKHH2	OK	uninormal	2.27e-18	3.58e-17		CCNY	OK	uninormal	3.27e-15	5.17e-14
VCP	OK	uninormal	2.31e-18	3.64e-17		JMJD1C	OK	uninormal	3.55e-15	5.61e-14
RTEL1-TNFRSF6B	OK	uninormal	2.32e-18	3.64e-17		RP11-386I14.4	OK	uninormal	3.9e-15	6.17e-14
PFDN5	OK	uninormal	2.41e-18	3.79e-17		ACP2	OK	uninormal	3.92e-15	6.19e-14
ARF1	OK	uninormal	2.43e-18	3.82e-17		SAV1	OK	uninormal	4.07e-15	6.43e-14
BABAM1	OK	uninormal	2.48e-18	3.89e-17		HEG1	OK	uninormal	4.17e-15	6.58e-14
MYL6B	OK	uninormal	2.48e-18	3.89e-17		ENOSF1	OK	uninormal	4.36e-15	6.87e-14
APOL1	OK	uninormal	2.71e-18	4.24e-17		C1orf198	OK	uninormal	4.42e-15	6.97e-14
PRC1	OK	uninormal	2.75e-18	4.31e-17		APOC1	OK	uninormal	4.57e-15	7.19e-14
TRIP13	OK	uninormal	2.88e-18	4.5e-17		KIAA1462	OK	uninormal	4.58e-15	7.21e-14
ANLN	OK	uninormal	3.2e-18	5e-17		MAP4K4	OK	uninormal	4.82e-15	7.57e-14
LMAN2	OK	uninormal	3.34e-18	5.22e-17		FAM124B	OK	uninormal	4.94e-15	7.77e-14
LMF2	OK	uninormal	3.35e-18	5.23e-17		YES1	OK	uninormal	5.15e-15	8.08e-14
C1QTNF2	OK	uninormal	3.35e-18	5.23e-17		SMARCA4	OK	uninormal	5.28e-15	8.28e-14
PAK2	OK	uninormal	3.58e-18	5.58e-17		RRP36	OK	uninormal	5.33e-15	8.35e-14
PFDN1	OK	uninormal	3.63e-18	5.66e-17		PET100	OK	uninormal	5.47e-15	8.56e-14
ROBO4	OK	uninormal	3.88e-18	6.05e-17		HAGH	OK	uninormal	5.5e-15	8.6e-14
B3GALT6	OK	uninormal	3.93e-18	6.12e-17		TP53INP1	OK	uninormal	5.51e-15	8.62e-14
ALDH16A1	OK	uninormal	4.04e-18	6.28e-17		THBS1	OK	uninormal	5.57e-15	8.7e-14
CHCHD3	OK	uninormal	4.28e-18	6.65e-17		KCNC4	OK	uninormal	5.67e-15	8.86e-14
DDR2	OK	uninormal	4.42e-18	6.87e-17		EPHA2	OK	uninormal	5.82e-15	9.09e-14
PHF3	OK	uninormal	4.48e-18	6.95e-17		ZNF414	OK	uninormal	6.11e-15	9.53e-14
C1QL1	OK	uninormal	4.52e-18	7.01e-17		ERH	OK	uninormal	6.28e-15	9.79e-14
TJP1	OK	uninormal	4.81e-18	7.46e-17		DPY19L1	OK	uninormal	6.37e-15	9.92e-14
MRPS7	OK	uninormal	4.85e-18	7.51e-17		CTCF	OK	uninormal	6.65e-15	1.03e-13
NCAPG	OK	uninormal	4.94e-18	7.63e-17		PREX2	OK	uninormal	6.68e-15	1.04e-13
RPA3	OK	uninormal	4.93e-18	7.63e-17		PITPNM3	OK	uninormal	7e-15	1.09e-13
USP11	OK	uninormal	5e-18	7.73e-17		INO80C	OK	uninormal	7.06e-15	1.1e-13
NUDT5	OK	uninormal	5.2e-18	8.03e-17		DUSP3	OK	uninormal	7.38e-15	1.14e-13
ANXA11	OK	uninormal	5.27e-18	8.13e-17		NUDC	OK	uninormal	7.56e-15	1.17e-13
DPPA4	OK	uninormal	5.37e-18	8.28e-17		MBNL2	OK	uninormal	7.67e-15	1.19e-13
MT1M	OK	uninormal	5.41e-18	8.34e-17		BMP6	OK	uninormal	7.72e-15	1.2e-13
TM2D2	OK	uninormal	5.55e-18	8.55e-17		ROGDI	OK	uninormal	7.79e-15	1.21e-13
GUCY1A2	OK	uninormal	5.72e-18	8.8e-17		DHRS4L2	OK	uninormal	7.84e-15	1.21e-13
CXXC5	OK	uninormal	5.83e-18	8.97e-17		RBP1	OK	uninormal	7.94e-15	1.23e-13
SETD2	OK	uninormal	5.98e-18	9.19e-17		FLOT1	OK	uninormal	8.26e-15	1.28e-13
GNAI3	OK	uninormal	6.11e-18	9.39e-17		RGL2	OK	uninormal	8.41e-15	1.3e-13
DEGS1	OK	uninormal	6.28e-18	9.64e-17		MARK4	OK	uninormal	8.46e-15	1.31e-13
F10	OK	uninormal	6.47e-18	9.93e-17		IDI1	OK	uninormal	8.7e-15	1.34e-13
MCM3	OK	uninormal	6.78e-18	1.04e-16		GLIS3	OK	uninormal	9.19e-15	1.42e-13
PRPF4B	OK	uninormal	6.79e-18	1.04e-16		UBE2L6	OK	uninormal	9.23e-15	1.42e-13
IGFBP6	OK	uninormal	6.83e-18	1.05e-16		ATP5F1	OK	uninormal	9.62e-15	1.48e-13
FGF23	OK	uninormal	7.12e-18	1.09e-16		SIPA1L1	OK	uninormal	1.01e-14	1.55e-13
TAF10	OK	uninormal	7.29e-18	1.11e-16		FAAP20	OK	uninormal	1.01e-14	1.55e-13
BOD1	OK	uninormal	7.67e-18	1.17e-16		CD24	OK	uninormal	1.02e-14	1.57e-13
SOX17	OK	uninormal	7.94e-18	1.21e-16		ARHGAP31	OK	uninormal	1.07e-14	1.64e-13
CRTAP	OK	uninormal	7.97e-18	1.22e-16		ORMDL2	OK	uninormal	1.11e-14	1.71e-13
SLC25A1	OK	uninormal	8e-18	1.22e-16		PIN1	OK	uninormal	1.15e-14	1.77e-13
CCDC8	OK	uninormal	8.28e-18	1.26e-16		PSMB7	OK	uninormal	1.18e-14	1.8e-13
ANXA3	OK	uninormal	8.53e-18	1.3e-16		CTNND1	OK	uninormal	1.21e-14	1.85e-13
GAP43	OK	uninormal	8.55e-18	1.3e-16		NDUFS7	OK	uninormal	1.22e-14	1.87e-13
GTPBP6	OK	uninormal	8.62e-18	1.31e-16		ARHGEF3	OK	uninormal	1.25e-14	1.91e-13
SMC1A	OK	uninormal	8.75e-18	1.33e-16		TMEM165	OK	uninormal	1.37e-14	2.09e-13
NUFIP2	OK	uninormal	8.96e-18	1.36e-16		POLR2E	OK	uninormal	1.39e-14	2.12e-13
AHR	OK	uninormal	9.53e-18	1.45e-16		CNN3	OK	uninormal	1.4e-14	2.13e-13
TIMM22	OK	uninormal	9.93e-18	1.51e-16		DDX17	OK	uninormal	1.41e-14	2.15e-13
PYCARD	OK	uninormal	1.09e-17	1.65e-16		SMAD7	OK	uninormal	1.45e-14	2.21e-13
NDC80	OK	uninormal	1.17e-17	1.76e-16		OPN3	OK	uninormal	1.51e-14	2.3e-13
MRAS	OK	uninormal	1.19e-17	1.8e-16		TGFB1I1	OK	uninormal	1.57e-14	2.38e-13
PDLIM5	OK	uninormal	1.2e-17	1.81e-16		VPS28	OK	uninormal	1.58e-14	2.4e-13
NDUFS8	OK	uninormal	1.21e-17	1.84e-16		TNIK	OK	uninormal	1.61e-14	2.45e-13
RUVBL2	OK	uninormal	1.24e-17	1.87e-16		CDC42EP2	OK	uninormal	1.64e-14	2.48e-13
SCG5	OK	uninormal	1.26e-17	1.9e-16		RASAL2	OK	uninormal	1.65e-14	2.5e-13
RNF26	OK	uninormal	1.28e-17	1.94e-16		CALR	OK	uninormal	1.67e-14	2.53e-13
RTCB	OK	uninormal	1.32e-17	1.98e-16		GADD45GIP1	OK	uninormal	1.76e-14	2.66e-13
NPR1	OK	uninormal	1.37e-17	2.06e-16		RBP4	OK	uninormal	1.78e-14	2.69e-13
RP3-525N10.2	OK	uninormal	1.37e-17	2.06e-16		NUF2	OK	uninormal	1.81e-14	2.74e-13
RASL12	OK	uninormal	1.37e-17	2.06e-16		RGS3	OK	uninormal	1.85e-14	2.8e-13
PTBP1	OK	uninormal	1.37e-17	2.06e-16		HOTAIRM1	OK	uninormal	1.85e-14	2.8e-13
PCBD1	OK	uninormal	1.41e-17	2.11e-16		MTF2	OK	uninormal	1.92e-14	2.89e-13
SSRP1	OK	uninormal	1.45e-17	2.17e-16		NDUFB6	OK	uninormal	1.92e-14	2.89e-13
ODC1	OK	uninormal	1.46e-17	2.19e-16		CTNNA1	OK	uninormal	1.94e-14	2.93e-13
GATA6-AS1	OK	uninormal	1.57e-17	2.35e-16		IFNAR2	OK	uninormal	1.95e-14	2.93e-13
AUP1	OK	uninormal	1.6e-17	2.39e-16		CXorf40A	OK	uninormal	1.99e-14	3e-13
UBE2V2	OK	uninormal	1.61e-17	2.41e-16		NES	OK	uninormal	2.05e-14	3.08e-13
GSTM3	OK	uninormal	1.62e-17	2.42e-16		HDAC7	OK	uninormal	2.16e-14	3.25e-13
C1R	OK	uninormal	1.62e-17	2.42e-16		SKP1	OK	uninormal	2.18e-14	3.27e-13
HP1BP3	OK	uninormal	1.7e-17	2.54e-16		NSG1	OK	uninormal	2.19e-14	3.28e-13
CHPT1	OK	uninormal	1.86e-17	2.78e-16		PTGES3	OK	uninormal	2.19e-14	3.28e-13
ID3	OK	uninormal	1.95e-17	2.91e-16		PRRT2	OK	uninormal	2.19e-14	3.29e-13
MRFAP1	OK	uninormal	1.96e-17	2.92e-16		PRSS35	OK	uninormal	2.21e-14	3.31e-13
FAM178B	OK	uninormal	1.96e-17	2.92e-16		AGTRAP	OK	uninormal	2.21e-14	3.31e-13
SERP2	OK	uninormal	1.96e-17	2.92e-16		PTPRN2	OK	uninormal	2.23e-14	3.34e-13
TGFBR3	OK	uninormal	1.97e-17	2.93e-16		CKS2	OK	uninormal	2.27e-14	3.39e-13
BAALC	OK	uninormal	1.98e-17	2.94e-16		TRAPPC2L	OK	uninormal	2.27e-14	3.4e-13
CDCA4	OK	uninormal	2.06e-17	3.07e-16		CTTNBP2	OK	uninormal	2.39e-14	3.57e-13
VSNL1	OK	uninormal	2.07e-17	3.07e-16		PDK1	OK	uninormal	2.42e-14	3.62e-13
CCNB1IP1	OK	uninormal	2.08e-17	3.09e-16		SPC25	OK	uninormal	2.46e-14	3.67e-13
DLGAP5	OK	uninormal	2.09e-17	3.1e-16		AURKA	OK	uninormal	2.58e-14	3.84e-13
ADAMTSL2	OK	uninormal	2.1e-17	3.12e-16		NDUFA8	OK	uninormal	2.83e-14	4.22e-13
HIST1H2BH	OK	uninormal	2.14e-17	3.18e-16		NXPE3	OK	uninormal	2.84e-14	4.22e-13
HNRNPA2B1	OK	uninormal	2.19e-17	3.24e-16		PTTG1	OK	uninormal	2.84e-14	4.22e-13
DDX39A	OK	uninormal	2.23e-17	3.3e-16		BCL7C	OK	uninormal	2.88e-14	4.28e-13
CCT3	OK	uninormal	2.27e-17	3.35e-16		ATP2B4	OK	uninormal	2.95e-14	4.37e-13
CDH23	OK	uninormal	2.28e-17	3.37e-16		KIAA0355	OK	uninormal	3.04e-14	4.51e-13
NAMPT	OK	uninormal	2.33e-17	3.44e-16		DDAH2	OK	uninormal	3.15e-14	4.67e-13
PARD3	OK	uninormal	2.33e-17	3.44e-16		SEC61B	OK	uninormal	3.2e-14	4.74e-13
NDUFA3	OK	uninormal	2.34e-17	3.45e-16		FNDC3A	OK	uninormal	3.32e-14	4.91e-13
FNTA	OK	uninormal	2.35e-17	3.45e-16		LINC01151	OK	uninormal	3.4e-14	5.02e-13
FAM162A	OK	uninormal	2.41e-17	3.55e-16		TMEM176B	OK	uninormal	3.43e-14	5.07e-13
FASTK	OK	uninormal	2.43e-17	3.57e-16		PWWP2B	OK	uninormal	3.76e-14	5.55e-13
HOXB2	OK	uninormal	2.43e-17	3.57e-16		MAGI1	OK	uninormal	3.87e-14	5.71e-13
ALYREF	OK	uninormal	2.43e-17	3.57e-16		NRROS	OK	uninormal	3.99e-14	5.89e-13
UHRF1	OK	uninormal	2.44e-17	3.59e-16		HNRNPH1	OK	uninormal	4.03e-14	5.95e-13
CUTA	OK	uninormal	2.45e-17	3.6e-16		B3GALT6	OK	uninormal	4.06e-14	5.98e-13
RNF112	OK	uninormal	2.59e-17	3.8e-16		RALBP1	OK	uninormal	4.13e-14	6.09e-13
ITGA9	OK	uninormal	2.6e-17	3.81e-16		RAP2A	OK	uninormal	4.19e-14	6.16e-13
BCAT1	OK	uninormal	2.89e-17	4.23e-16		WIPF2	OK	uninormal	4.21e-14	6.19e-13
CDKN1A	OK	uninormal	2.98e-17	4.37e-16		SERPINB1	OK	uninormal	4.21e-14	6.19e-13
PAICS	OK	uninormal	3.14e-17	4.6e-16		TMEM261	OK	uninormal	4.35e-14	6.38e-13
LMNB1	OK	uninormal	3.31e-17	4.84e-16		COL6A3	OK	uninormal	4.48e-14	6.58e-13
RFXANK	OK	uninormal	3.34e-17	4.88e-16		MRPL18	OK	uninormal	4.6e-14	6.74e-13
SVIP	OK	uninormal	3.41e-17	4.98e-16		PDIA5	OK	uninormal	4.65e-14	6.81e-13
ZIM2	OK	uninormal	3.62e-17	5.29e-16		CYB5RL	OK	uninormal	4.67e-14	6.83e-13
SPAG7	OK	uninormal	3.69e-17	5.38e-16		NME1	OK	uninormal	4.69e-14	6.86e-13
PDF	OK	uninormal	3.71e-17	5.4e-16		CSRP2	OK	uninormal	4.79e-14	7.01e-13
TTYH3	OK	uninormal	3.77e-17	5.49e-16		PARP14	OK	uninormal	4.93e-14	7.2e-13
TM4SF18	OK	uninormal	3.79e-17	5.51e-16		TJP1	OK	uninormal	5.05e-14	7.37e-13
MGST1	OK	uninormal	3.96e-17	5.75e-16		PLEKHO1	OK	uninormal	5.08e-14	7.41e-13
ARPC3	OK	uninormal	3.98e-17	5.77e-16		FAM178B	OK	uninormal	5.11e-14	7.45e-13
TMEM160	OK	uninormal	4.17e-17	6.06e-16		COMMD1	OK	uninormal	5.59e-14	8.13e-13
BRD3	OK	uninormal	4.53e-17	6.57e-16		ARL6IP5	OK	uninormal	5.61e-14	8.17e-13
GDI2	OK	uninormal	4.62e-17	6.69e-16		ALB	OK	uninormal	6e-14	8.72e-13
CYP1B1	OK	uninormal	4.82e-17	6.98e-16		FLI1	OK	uninormal	6.06e-14	8.81e-13
HMOX1	OK	uninormal	4.93e-17	7.13e-16		DEF6	OK	uninormal	6.31e-14	9.16e-13
CLPP	OK	uninormal	5.1e-17	7.38e-16		RAB21	OK	uninormal	6.52e-14	9.46e-13
PLEKHJ1	OK	uninormal	5.21e-17	7.52e-16		PHACTR4	OK	uninormal	6.58e-14	9.55e-13
NAA38	OK	uninormal	5.21e-17	7.52e-16		NCKAP1L	OK	uninormal	6.73e-14	9.75e-13
IL6	OK	uninormal	5.54e-17	8e-16		PNPLA2	OK	uninormal	6.82e-14	9.89e-13
STRA13	OK	uninormal	5.55e-17	8e-16		HSP90AB1	OK	uninormal	6.96e-14	1.01e-12
MEIS3	OK	uninormal	5.55e-17	8e-16		NRAS	OK	uninormal	7.09e-14	1.03e-12
SKAP2	OK	uninormal	5.69e-17	8.19e-16		C8orf82	OK	uninormal	7.15e-14	1.03e-12
MYL12B	OK	uninormal	5.76e-17	8.28e-16		ARL3	OK	uninormal	7.25e-14	1.05e-12
TLN2	OK	uninormal	5.78e-17	8.31e-16		FKBP10	OK	uninormal	7.24e-14	1.05e-12
TUBB2A	OK	uninormal	5.92e-17	8.51e-16		MBD3	OK	uninormal	7.3e-14	1.05e-12
PKNOX2	OK	uninormal	5.92e-17	8.51e-16		FBLN2	OK	uninormal	7.43e-14	1.07e-12
EXOC5	OK	uninormal	5.95e-17	8.54e-16		C19orf43	OK	uninormal	7.49e-14	1.08e-12
APEH	OK	uninormal	5.96e-17	8.55e-16		NR2F1	OK	uninormal	7.5e-14	1.08e-12
DEXI	OK	uninormal	5.96e-17	8.55e-16		MRPS26	OK	uninormal	7.62e-14	1.1e-12
SF3A2	OK	uninormal	6.13e-17	8.78e-16		IGFBP5	OK	uninormal	7.98e-14	1.15e-12
CDCP2	OK	uninormal	6.59e-17	9.44e-16		SH3BGRL	OK	uninormal	8.32e-14	1.2e-12
MLXIP	OK	uninormal	6.62e-17	9.48e-16		HECW2	OK	uninormal	8.52e-14	1.22e-12
ASF1B	OK	uninormal	6.64e-17	9.49e-16		NDUFC2	OK	uninormal	8.73e-14	1.25e-12
SARDH	OK	uninormal	6.66e-17	9.52e-16		BLCAP	OK	uninormal	8.9e-14	1.28e-12
ATP1B1	OK	uninormal	6.76e-17	9.66e-16		SLC25A37	OK	uninormal	8.97e-14	1.29e-12
ATP5SL	OK	uninormal	7.12e-17	1.02e-15		THBD	OK	uninormal	9.12e-14	1.31e-12
APOA1BP	OK	uninormal	7.14e-17	1.02e-15		EXOC5	OK	uninormal	9.22e-14	1.32e-12
CD2AP	OK	uninormal	7.17e-17	1.02e-15		QSOX1	OK	uninormal	9.33e-14	1.34e-12
XBP1	OK	uninormal	7.18e-17	1.02e-15		MRPL54	OK	uninormal	9.66e-14	1.38e-12
NTN4	OK	uninormal	8.33e-17	1.19e-15		TXNL4A	OK	uninormal	9.86e-14	1.41e-12
LAMTOR1	OK	uninormal	8.58e-17	1.22e-15		B4GALT5	OK	uninormal	1e-13	1.43e-12
PDCD7	OK	uninormal	8.88e-17	1.26e-15		PRKCA	OK	uninormal	1.03e-13	1.46e-12
PHF19	OK	uninormal	9.23e-17	1.31e-15		FRAT2	OK	uninormal	1.03e-13	1.48e-12
TGFB1	OK	uninormal	9.78e-17	1.39e-15		C14orf132	OK	uninormal	1.04e-13	1.49e-12
LSM6	OK	uninormal	9.94e-17	1.41e-15		PURA	OK	uninormal	1.06e-13	1.51e-12
ATXN10	OK	uninormal	9.97e-17	1.41e-15		NAA10	OK	uninormal	1.08e-13	1.54e-12
FKBP1C	OK	uninormal	1.02e-16	1.44e-15		GFOD2	OK	uninormal	1.12e-13	1.59e-12
TUB	OK	uninormal	1.02e-16	1.45e-15		PLPP1	OK	uninormal	1.16e-13	1.65e-12
TIMM10	OK	uninormal	1.06e-16	1.51e-15		ANKRD11	OK	uninormal	1.29e-13	1.83e-12
SENP7	OK	uninormal	1.07e-16	1.52e-15		SLC1A4	OK	uninormal	1.3e-13	1.85e-12
CBX3	OK	uninormal	1.08e-16	1.52e-15		ATP6V1F	OK	uninormal	1.35e-13	1.92e-12
FBN3	OK	uninormal	1.1e-16	1.56e-15		MAPK3	OK	uninormal	1.39e-13	1.96e-12
MFNG	OK	uninormal	1.11e-16	1.56e-15		MRPL55	OK	uninormal	1.44e-13	2.04e-12
TXN	OK	uninormal	1.13e-16	1.6e-15		HACD1	OK	uninormal	1.45e-13	2.06e-12
EMCN	OK	uninormal	1.14e-16	1.6e-15		PDCD5	OK	uninormal	1.5e-13	2.12e-12
KLHDC2	OK	uninormal	1.14e-16	1.61e-15		A1CF	OK	uninormal	1.51e-13	2.14e-12
APOH	OK	uninormal	1.15e-16	1.62e-15		GATM	OK	uninormal	1.53e-13	2.16e-12
DEK	OK	uninormal	1.17e-16	1.65e-15		PPARG	OK	uninormal	1.55e-13	2.19e-12
NFATC4	OK	uninormal	1.19e-16	1.67e-15		BCAM	OK	uninormal	1.58e-13	2.23e-12
CNN2	OK	uninormal	1.22e-16	1.71e-15		TMEM219	OK	uninormal	1.65e-13	2.33e-12
WISP1	OK	uninormal	1.22e-16	1.71e-15		CDCA2	OK	uninormal	1.66e-13	2.34e-12
NAGK	OK	uninormal	1.24e-16	1.75e-15		CDKN2D	OK	uninormal	1.77e-13	2.5e-12
UFD1L	OK	uninormal	1.3e-16	1.82e-15		NDUFB8	OK	uninormal	1.79e-13	2.53e-12
PRDX3	OK	uninormal	1.33e-16	1.86e-15		NCKAP1	OK	uninormal	1.85e-13	2.6e-12
AC093323.3	OK	uninormal	1.34e-16	1.87e-15		BCOR	OK	uninormal	1.9e-13	2.67e-12
DBN1	OK	uninormal	1.33e-16	1.87e-15		FLNB	OK	uninormal	1.91e-13	2.69e-12
SORBS3	OK	uninormal	1.34e-16	1.87e-15		USP6NL	OK	uninormal	1.95e-13	2.74e-12
VPS51	OK	uninormal	1.43e-16	2e-15		UBE2T	OK	uninormal	1.97e-13	2.76e-12
CXCL16	OK	uninormal	1.44e-16	2.02e-15		RBMS1	OK	uninormal	1.97e-13	2.76e-12
KIF20B	OK	uninormal	1.48e-16	2.07e-15		RP11-395G23.3	OK	uninormal	1.98e-13	2.77e-12
MAN1A1	OK	uninormal	1.5e-16	2.1e-15		NYNRIN	OK	uninormal	1.97e-13	2.77e-12
KIF26B	OK	uninormal	1.53e-16	2.14e-15		PTPRM	OK	uninormal	2.1e-13	2.94e-12
FCGRT	OK	uninormal	1.58e-16	2.21e-15		PLIN5	OK	uninormal	2.22e-13	3.11e-12
CSPG4	OK	uninormal	1.59e-16	2.22e-15		DAZAP2	OK	uninormal	2.23e-13	3.12e-12
ERGIC3	OK	uninormal	1.67e-16	2.32e-15		MFAP2	OK	uninormal	2.25e-13	3.15e-12
HSF1	OK	uninormal	1.78e-16	2.47e-15		ATP5H	OK	uninormal	2.26e-13	3.15e-12
MAPK10	OK	uninormal	1.83e-16	2.55e-15		ALDOB	OK	uninormal	2.3e-13	3.21e-12
PSMD7	OK	uninormal	1.91e-16	2.65e-15		THY1	OK	uninormal	2.37e-13	3.3e-12
POLR2E	OK	uninormal	1.91e-16	2.65e-15		GIPC1	OK	uninormal	2.42e-13	3.38e-12
EXOSC4	OK	uninormal	1.97e-16	2.74e-15		SLC44A1	OK	uninormal	2.43e-13	3.38e-12
BIK	OK	uninormal	2.01e-16	2.78e-15		OXA1L	OK	uninormal	2.44e-13	3.4e-12
KLF9	OK	uninormal	2.01e-16	2.79e-15		ILVBL	OK	uninormal	2.48e-13	3.45e-12
FOXP4	OK	uninormal	2.07e-16	2.87e-15		RSU1	OK	uninormal	2.52e-13	3.5e-12
APRT	OK	uninormal	2.18e-16	3.02e-15		FOXF1	OK	uninormal	2.52e-13	3.51e-12
GPAA1	OK	uninormal	2.2e-16	3.05e-15		LTA4H	OK	uninormal	2.53e-13	3.52e-12
BSDC1	OK	uninormal	2.26e-16	3.13e-15		JUN	OK	uninormal	2.55e-13	3.54e-12
MAP9	OK	uninormal	2.29e-16	3.16e-15		FAM49B	OK	uninormal	2.55e-13	3.54e-12
TAF11	OK	uninormal	2.34e-16	3.23e-15		ATP2B1	OK	uninormal	2.6e-13	3.61e-12
PARVB	OK	uninormal	2.36e-16	3.26e-15		SLFN5	OK	uninormal	2.61e-13	3.62e-12
CDCA2	OK	uninormal	2.4e-16	3.32e-15		CTTN	OK	uninormal	2.63e-13	3.64e-12
PSMD2	OK	uninormal	2.49e-16	3.43e-15		HEBP2	OK	uninormal	2.65e-13	3.67e-12
CCT8	OK	uninormal	2.52e-16	3.47e-15		PRDX6	OK	uninormal	2.7e-13	3.73e-12
SLC25A11	OK	uninormal	2.56e-16	3.52e-15		NID1	OK	uninormal	2.76e-13	3.81e-12
PGF	OK	uninormal	2.63e-16	3.62e-15		MINOS1	OK	uninormal	2.85e-13	3.94e-12
SETX	OK	uninormal	2.68e-16	3.68e-15		SMAP2	OK	uninormal	2.93e-13	4.04e-12
PLPP1	OK	uninormal	2.69e-16	3.7e-15		C17orf89	OK	uninormal	2.99e-13	4.13e-12
SLFN11	OK	uninormal	2.75e-16	3.78e-15		SPRY4	OK	uninormal	3.02e-13	4.17e-12
EIF3J	OK	uninormal	2.81e-16	3.86e-15		SIAH2	OK	uninormal	3.07e-13	4.23e-12
SLC35A1	OK	uninormal	2.91e-16	3.99e-15		TMEM147	OK	uninormal	3.22e-13	4.44e-12
ADAM33	OK	uninormal	2.98e-16	4.09e-15		THSD7A	OK	uninormal	3.29e-13	4.53e-12
UBE2I	OK	uninormal	3.21e-16	4.4e-15		DGCR6L	OK	uninormal	3.29e-13	4.53e-12
FNBP1L	OK	uninormal	3.53e-16	4.84e-15		LRRC47	OK	uninormal	3.36e-13	4.61e-12
DICER1	OK	uninormal	3.58e-16	4.91e-15		PRMT1	OK	uninormal	3.45e-13	4.74e-12
SPINT2	OK	uninormal	3.59e-16	4.91e-15		CASKIN2	OK	uninormal	3.46e-13	4.75e-12
HNRNPA1L2	OK	uninormal	3.6e-16	4.92e-15		DAP	OK	uninormal	3.5e-13	4.81e-12
CA5A	OK	uninormal	3.63e-16	4.96e-15		ABCA8	OK	uninormal	3.59e-13	4.93e-12
TMEM219	OK	uninormal	3.68e-16	5.03e-15		GUCY1A3	OK	uninormal	3.6e-13	4.93e-12
FGG	OK	uninormal	3.77e-16	5.15e-15		PSMB2	OK	uninormal	3.71e-13	5.08e-12
FST	OK	uninormal	3.95e-16	5.39e-15		CYC1	OK	uninormal	3.72e-13	5.09e-12
CLIC2	OK	uninormal	3.97e-16	5.41e-15		FKBP8	OK	uninormal	3.73e-13	5.1e-12
TMEM261	OK	uninormal	4.07e-16	5.54e-15		POLR2G	OK	uninormal	3.73e-13	5.1e-12
LRRC47	OK	uninormal	4.1e-16	5.58e-15		CCNB2	OK	uninormal	3.77e-13	5.15e-12
TOMM5	OK	uninormal	4.25e-16	5.78e-15		HIST1H2AC	OK	uninormal	3.85e-13	5.26e-12
SUCLG1	OK	uninormal	4.29e-16	5.83e-15		PFDN4	OK	uninormal	3.92e-13	5.35e-12
APH1A	OK	uninormal	4.46e-16	6.06e-15		AK1	OK	uninormal	3.97e-13	5.41e-12
COMMD6	OK	uninormal	4.54e-16	6.16e-15		EIF1AX	OK	uninormal	4e-13	5.46e-12
C22orf34	OK	uninormal	4.6e-16	6.24e-15		C1QB	OK	uninormal	4.15e-13	5.66e-12
NR2F2-AS1	OK	uninormal	4.82e-16	6.54e-15		GLTSCR2	OK	uninormal	4.23e-13	5.75e-12
KIF20A	OK	uninormal	4.88e-16	6.62e-15		APH1A	OK	uninormal	4.3e-13	5.85e-12
NOP10	OK	uninormal	5.07e-16	6.87e-15		TMEM248	OK	uninormal	4.31e-13	5.86e-12
SKA3	OK	uninormal	5.13e-16	6.95e-15		BICD1	OK	uninormal	4.5e-13	6.11e-12
MLF2	OK	uninormal	5.19e-16	7.02e-15		CHD4	OK	uninormal	4.5e-13	6.11e-12
HTRA1	OK	uninormal	5.23e-16	7.08e-15		HMGCS2	OK	uninormal	4.57e-13	6.2e-12
PCGF2	OK	uninormal	5.27e-16	7.13e-15		NHP2	OK	uninormal	4.68e-13	6.35e-12
FEZ1	OK	uninormal	5.39e-16	7.27e-15		VEGFA	OK	uninormal	4.9e-13	6.64e-12
HMBOX1	OK	uninormal	5.45e-16	7.35e-15		MICALL1	OK	uninormal	4.99e-13	6.75e-12
CNBP	OK	uninormal	5.7e-16	7.69e-15		CHMP4A	OK	uninormal	5.03e-13	6.81e-12
BNIP3	OK	uninormal	5.74e-16	7.74e-15		VAPA	OK	uninormal	5.03e-13	6.81e-12
PSMD14	OK	uninormal	5.75e-16	7.75e-15		RTCA	OK	uninormal	5.08e-13	6.87e-12
GOLGA4	OK	uninormal	6.2e-16	8.35e-15		SMIM12	OK	uninormal	5.12e-13	6.92e-12
NDRG2	OK	uninormal	6.5e-16	8.75e-15		EEF2	OK	uninormal	5.19e-13	6.99e-12
CD74	OK	uninormal	6.66e-16	8.96e-15		PKN1	OK	uninormal	5.19e-13	6.99e-12
GADD45A	OK	uninormal	6.77e-16	9.1e-15		MGP	OK	uninormal	5.21e-13	7.03e-12
EIF4E2	OK	uninormal	6.89e-16	9.26e-15		MRFAP1	OK	uninormal	5.29e-13	7.13e-12
CD55	OK	uninormal	6.99e-16	9.39e-15		SNAP23	OK	uninormal	5.4e-13	7.27e-12
ARHGAP11B	OK	uninormal	7e-16	9.39e-15		PSMD1	OK	uninormal	5.42e-13	7.29e-12
ST6GALNAC6	OK	uninormal	7.29e-16	9.77e-15		MAZ	OK	uninormal	5.43e-13	7.29e-12
SCD	OK	uninormal	7.29e-16	9.77e-15		ISG20	OK	uninormal	5.63e-13	7.56e-12
GABPB1-AS1	OK	uninormal	7.31e-16	9.79e-15		SPTLC2	OK	uninormal	5.79e-13	7.77e-12
C12orf57	OK	uninormal	7.48e-16	1e-14		RERG	OK	uninormal	5.8e-13	7.78e-12
RHOU	OK	uninormal	7.51e-16	1e-14		CDCA3	OK	uninormal	5.87e-13	7.87e-12
ZNF503	OK	uninormal	7.53e-16	1.01e-14		MANSC1	OK	uninormal	5.98e-13	8.02e-12
HIF3A	OK	uninormal	7.6e-16	1.02e-14		MACF1	OK	uninormal	6.11e-13	8.18e-12
HLA-DRA	OK	uninormal	7.72e-16	1.03e-14		LSM6	OK	uninormal	6.16e-13	8.25e-12
HSD17B11	OK	uninormal	8.32e-16	1.11e-14		CRELD2	OK	uninormal	6.22e-13	8.32e-12
NUBP2	OK	uninormal	8.4e-16	1.12e-14		CAP1	OK	uninormal	6.26e-13	8.37e-12
TMEM109	OK	uninormal	8.46e-16	1.13e-14		CAMTA1	OK	uninormal	6.28e-13	8.39e-12
SERBP1	OK	uninormal	8.55e-16	1.14e-14		SNRNP27	OK	uninormal	6.39e-13	8.54e-12
VAPA	OK	uninormal	8.62e-16	1.15e-14		AGFG2	OK	uninormal	6.57e-13	8.77e-12
TMEM56	OK	uninormal	8.85e-16	1.18e-14		KLF2	OK	uninormal	6.65e-13	8.87e-12
MRPL14	OK	uninormal	9.05e-16	1.2e-14		GHITM	OK	uninormal	6.72e-13	8.96e-12
PXN	OK	uninormal	9.38e-16	1.25e-14		PHB2	OK	uninormal	6.78e-13	9.04e-12
TMBIM6	OK	uninormal	9.78e-16	1.3e-14		MDH2	OK	uninormal	6.92e-13	9.22e-12
SNRPD3	OK	uninormal	9.86e-16	1.31e-14		OSTF1	OK	uninormal	6.98e-13	9.29e-12
CNPY3	OK	uninormal	1.03e-15	1.37e-14		EEF1A1	OK	uninormal	7.01e-13	9.33e-12
SGCD	OK	uninormal	1.09e-15	1.44e-14		MED10	OK	uninormal	7.11e-13	9.45e-12
RP11-643C9.2	OK	uninormal	1.15e-15	1.53e-14		ZCCHC24	OK	uninormal	7.31e-13	9.71e-12
TIMM8B	OK	uninormal	1.18e-15	1.56e-14		ORAI1	OK	uninormal	7.49e-13	9.94e-12
RER1	OK	uninormal	1.18e-15	1.56e-14		UBA1	OK	uninormal	7.83e-13	1.04e-11
IRS1	OK	uninormal	1.19e-15	1.57e-14		CDH2	OK	uninormal	8.01e-13	1.06e-11
2009-09-01	OK	uninormal	1.21e-15	1.6e-14		EVL	OK	uninormal	8.04e-13	1.07e-11
CPNE8	OK	uninormal	1.21e-15	1.6e-14		HNRNPDL	OK	uninormal	8.05e-13	1.07e-11
USP22	OK	uninormal	1.26e-15	1.66e-14		WDR1	OK	uninormal	8.1e-13	1.07e-11
SCARA5	OK	uninormal	1.29e-15	1.71e-14		MIEN1	OK	uninormal	8.2e-13	1.08e-11
POMP	OK	uninormal	1.34e-15	1.77e-14		ISYNA1	OK	uninormal	8.33e-13	1.1e-11
MLEC	OK	uninormal	1.36e-15	1.78e-14		AKAP2	OK	uninormal	8.34e-13	1.1e-11
PSMG2	OK	uninormal	1.36e-15	1.79e-14		TSPAN14	OK	uninormal	8.41e-13	1.11e-11
CCDC109B	OK	uninormal	1.41e-15	1.86e-14		TSPAN4	OK	uninormal	8.42e-13	1.11e-11
ATPAF1	OK	uninormal	1.46e-15	1.92e-14		MCUR1	OK	uninormal	8.52e-13	1.12e-11
SPRY2	OK	uninormal	1.47e-15	1.94e-14		PLEKHH2	OK	uninormal	8.64e-13	1.14e-11
MRPL18	OK	uninormal	1.48e-15	1.94e-14		C19orf70	OK	uninormal	8.68e-13	1.14e-11
NUDT11	OK	uninormal	1.52e-15	2e-14		CTD-3252C9.4	OK	uninormal	8.74e-13	1.15e-11
ADSL	OK	uninormal	1.52e-15	2e-14		SDC2	OK	uninormal	8.89e-13	1.17e-11
DDC	OK	uninormal	1.57e-15	2.06e-14		RILP	OK	uninormal	8.93e-13	1.17e-11
PPIB	OK	uninormal	1.69e-15	2.21e-14		RFWD2	OK	uninormal	8.95e-13	1.18e-11
GAS1	OK	uninormal	1.7e-15	2.22e-14		CRYBB1	OK	uninormal	9e-13	1.18e-11
AP1S2	OK	uninormal	1.71e-15	2.24e-14		C12orf57	OK	uninormal	9.14e-13	1.2e-11
RGS7BP	OK	uninormal	1.71e-15	2.24e-14		ASPM	OK	uninormal	9.6e-13	1.26e-11
BUD31	OK	uninormal	1.77e-15	2.32e-14		TMEM140	OK	uninormal	9.68e-13	1.27e-11
HSPH1	OK	uninormal	1.77e-15	2.32e-14		2009-09-01	OK	uninormal	1.01e-12	1.33e-11
RP11-932O9.7	OK	uninormal	1.84e-15	2.4e-14		PAFAH1B3	OK	uninormal	1.02e-12	1.34e-11
THBS1	OK	uninormal	1.89e-15	2.46e-14		RND3	OK	uninormal	1.09e-12	1.42e-11
PSD3	OK	uninormal	1.95e-15	2.54e-14		LHX2	OK	uninormal	1.17e-12	1.53e-11
CDK6	OK	uninormal	1.96e-15	2.55e-14		GDF2	OK	uninormal	1.17e-12	1.53e-11
SUMO1	OK	uninormal	2e-15	2.6e-14		SPCS1	OK	uninormal	1.19e-12	1.56e-11
SNRNP70	OK	uninormal	2.09e-15	2.72e-14		DLGAP5	OK	uninormal	1.21e-12	1.58e-11
RP11-382A20.3	OK	uninormal	2.1e-15	2.73e-14		ZNF710	OK	uninormal	1.23e-12	1.6e-11
CBX5	OK	uninormal	2.1e-15	2.73e-14		AMBP	OK	uninormal	1.23e-12	1.61e-11
DDAH1	OK	uninormal	2.14e-15	2.78e-14		ID3	OK	uninormal	1.26e-12	1.64e-11
IL1RAPL1	OK	uninormal	2.15e-15	2.79e-14		CHMP3	OK	uninormal	1.26e-12	1.64e-11
MAN1C1	OK	uninormal	2.35e-15	3.05e-14		BRD4	OK	uninormal	1.28e-12	1.67e-11
ARHGEF12	OK	uninormal	2.36e-15	3.07e-14		PROS1	OK	uninormal	1.29e-12	1.68e-11
AKR7A2	OK	uninormal	2.4e-15	3.11e-14		MND1	OK	uninormal	1.3e-12	1.7e-11
C16orf13	OK	uninormal	2.44e-15	3.16e-14		NMT1	OK	uninormal	1.32e-12	1.71e-11
THUMPD3-AS1	OK	uninormal	2.56e-15	3.31e-14		TSC22D3	OK	uninormal	1.32e-12	1.72e-11
SORT1	OK	uninormal	2.65e-15	3.43e-14		YEATS4	OK	uninormal	1.33e-12	1.73e-11
GPR182	OK	uninormal	2.7e-15	3.49e-14		BEX4	OK	uninormal	1.35e-12	1.75e-11
DAZAP1	OK	uninormal	2.75e-15	3.56e-14		TSPAN9	OK	uninormal	1.36e-12	1.76e-11
CCSER1	OK	uninormal	2.8e-15	3.61e-14		RP11-536K7.3	OK	uninormal	1.37e-12	1.77e-11
GBP1	OK	uninormal	2.82e-15	3.64e-14		IGFBP3	OK	uninormal	1.38e-12	1.78e-11
CLEC4M	OK	uninormal	2.86e-15	3.7e-14		SNX8	OK	uninormal	1.38e-12	1.79e-11
MCL1	OK	uninormal	2.96e-15	3.82e-14		OGN	OK	uninormal	1.39e-12	1.79e-11
HOXA6	OK	uninormal	3.02e-15	3.89e-14		GSTM3	OK	uninormal	1.4e-12	1.81e-11
NPDC1	OK	uninormal	3.06e-15	3.95e-14		COIL	OK	uninormal	1.4e-12	1.81e-11
SEC61A1	OK	uninormal	3.14e-15	4.04e-14		DSEL	OK	uninormal	1.42e-12	1.83e-11
SRD5A3	OK	uninormal	3.17e-15	4.07e-14		ST13	OK	uninormal	1.44e-12	1.86e-11
MDH1	OK	uninormal	3.33e-15	4.28e-14		GTF2H5	OK	uninormal	1.46e-12	1.88e-11
ABHD17A	OK	uninormal	3.37e-15	4.33e-14		TRNP1	OK	uninormal	1.46e-12	1.89e-11
G3BP2	OK	uninormal	3.38e-15	4.35e-14		PRKCDBP	OK	uninormal	1.47e-12	1.9e-11
CCT4	OK	uninormal	3.39e-15	4.35e-14		LMNB2	OK	uninormal	1.5e-12	1.93e-11
NINJ1	OK	uninormal	3.45e-15	4.42e-14		FAU	OK	uninormal	1.54e-12	1.98e-11
DYRK4	OK	uninormal	3.5e-15	4.49e-14		RAVER2	OK	uninormal	1.6e-12	2.06e-11
LRRTM1	OK	uninormal	3.53e-15	4.53e-14		UBE2H	OK	uninormal	1.63e-12	2.09e-11
MND1	OK	uninormal	3.54e-15	4.53e-14		CCDC25	OK	uninormal	1.67e-12	2.14e-11
EXOSC8	OK	uninormal	3.57e-15	4.57e-14		PAQR4	OK	uninormal	1.68e-12	2.16e-11
FAM32A	OK	uninormal	3.6e-15	4.61e-14		SYNGR2	OK	uninormal	1.7e-12	2.18e-11
TROAP	OK	uninormal	3.68e-15	4.7e-14		TBC1D15	OK	uninormal	1.7e-12	2.18e-11
PRKAR1A	OK	uninormal	3.68e-15	4.7e-14		RP11-443B7.1	OK	uninormal	1.71e-12	2.19e-11
TRAPPC5	OK	uninormal	3.72e-15	4.76e-14		FAM110A	OK	uninormal	1.73e-12	2.21e-11
YAP1	OK	uninormal	3.83e-15	4.89e-14		DCXR	OK	uninormal	1.74e-12	2.23e-11
TSPAN3	OK	uninormal	3.87e-15	4.94e-14		CASP1	OK	uninormal	1.8e-12	2.3e-11
EGFR	OK	uninormal	3.98e-15	5.07e-14		CISD3	OK	uninormal	1.81e-12	2.31e-11
NGF	OK	uninormal	4.04e-15	5.15e-14		BIN1	OK	uninormal	1.86e-12	2.38e-11
RNF24	OK	uninormal	4.17e-15	5.32e-14		SDHC	OK	uninormal	1.88e-12	2.4e-11
ATP2B1	OK	uninormal	4.25e-15	5.41e-14		CPPED1	OK	uninormal	1.89e-12	2.42e-11
EFEMP2	OK	uninormal	4.33e-15	5.51e-14		PSMD4	OK	uninormal	1.93e-12	2.46e-11
YIF1B	OK	uninormal	4.53e-15	5.76e-14		RXRG	OK	uninormal	1.93e-12	2.47e-11
SLC16A3	OK	uninormal	4.59e-15	5.83e-14		CLEC3B	OK	uninormal	2.02e-12	2.57e-11
REEP4	OK	uninormal	4.63e-15	5.89e-14		WARS	OK	uninormal	2.02e-12	2.57e-11
RP5-899B16.1	OK	uninormal	5.37e-15	6.82e-14		AKR1C4	OK	uninormal	2.09e-12	2.67e-11
CLPTM1	OK	uninormal	5.44e-15	6.9e-14		SNTB2	OK	uninormal	2.1e-12	2.68e-11
NDUFA13	OK	uninormal	5.48e-15	6.95e-14		CTSH	OK	uninormal	2.11e-12	2.69e-11
EMC4	OK	uninormal	5.61e-15	7.11e-14		VCAN	OK	uninormal	2.2e-12	2.79e-11
CACYBP	OK	uninormal	5.78e-15	7.32e-14		EGLN1	OK	uninormal	2.2e-12	2.8e-11
HERPUD1	OK	uninormal	5.79e-15	7.32e-14		SPARCL1	OK	uninormal	2.25e-12	2.86e-11
EHD2	OK	uninormal	5.79e-15	7.32e-14		RP11-768F21.1	OK	uninormal	2.31e-12	2.94e-11
ETS2	OK	uninormal	5.8e-15	7.33e-14		GRIK1	OK	uninormal	2.36e-12	2.99e-11
BIN1	OK	uninormal	5.93e-15	7.49e-14		AP1S1	OK	uninormal	2.37e-12	3e-11
PGM5-AS1-1	OK	uninormal	5.97e-15	7.54e-14		ASNA1	OK	uninormal	2.42e-12	3.06e-11
A1CF	OK	uninormal	6.03e-15	7.61e-14		ZNF160	OK	uninormal	2.42e-12	3.06e-11
MEIS1	OK	uninormal	6.04e-15	7.62e-14		ROPN1L	OK	uninormal	2.48e-12	3.13e-11
RP11-1033H12.1	OK	uninormal	6.08e-15	7.66e-14		SEC11C	OK	uninormal	2.48e-12	3.14e-11
LOXL2	OK	uninormal	6.15e-15	7.75e-14		CTD-3184A7.4	OK	uninormal	2.51e-12	3.17e-11
KIF15	OK	uninormal	6.29e-15	7.92e-14		RGS5	OK	uninormal	2.56e-12	3.23e-11
GLRX3	OK	uninormal	6.31e-15	7.94e-14		DEXI	OK	uninormal	2.58e-12	3.26e-11
MSRB2	OK	uninormal	6.34e-15	7.97e-14		NR1H4	OK	uninormal	2.62e-12	3.3e-11
RP11-214O1.2	OK	uninormal	6.55e-15	8.23e-14		TEX30	OK	uninormal	2.63e-12	3.31e-11
FSTL1	OK	uninormal	6.6e-15	8.29e-14		ATF4	OK	uninormal	2.65e-12	3.34e-11
UFC1	OK	uninormal	6.61e-15	8.3e-14		FCHSD2	OK	uninormal	2.66e-12	3.35e-11
TF	OK	uninormal	6.65e-15	8.34e-14		TAOK2	OK	uninormal	2.69e-12	3.38e-11
ZNF580	OK	uninormal	6.75e-15	8.46e-14		IFI44L	OK	uninormal	2.7e-12	3.4e-11
SNRPB2	OK	uninormal	6.93e-15	8.68e-14		CHP1	OK	uninormal	2.7e-12	3.4e-11
TMEM165	OK	uninormal	6.95e-15	8.7e-14		PPP1R15A	OK	uninormal	2.79e-12	3.51e-11
TSTD1	OK	uninormal	6.99e-15	8.75e-14		YY1	OK	uninormal	2.81e-12	3.53e-11
MYSM1	OK	uninormal	7.08e-15	8.85e-14		ZNF787	OK	uninormal	2.82e-12	3.53e-11
DPY30	OK	uninormal	7.35e-15	9.18e-14		EMC9	OK	uninormal	2.97e-12	3.72e-11
SLC25A25	OK	uninormal	7.35e-15	9.18e-14		AHR	OK	uninormal	2.98e-12	3.73e-11
EIF1AY	OK	uninormal	7.45e-15	9.3e-14		ACAA1	OK	uninormal	3e-12	3.76e-11
DAD1	OK	uninormal	7.53e-15	9.39e-14		PINK1	OK	uninormal	3.13e-12	3.92e-11
SPON2	OK	uninormal	7.54e-15	9.4e-14		GPSM3	OK	uninormal	3.18e-12	3.97e-11
EZH2	OK	uninormal	7.9e-15	9.85e-14		TTTY15	OK	uninormal	3.19e-12	3.99e-11
NUDC	OK	uninormal	7.97e-15	9.93e-14		BNIP2	OK	uninormal	3.23e-12	4.04e-11
S1PR2	OK	uninormal	7.98e-15	9.94e-14		GNGT2	OK	uninormal	3.23e-12	4.04e-11
ZSCAN16-AS1	OK	uninormal	8.24e-15	1.03e-13		CUTA	OK	uninormal	3.3e-12	4.12e-11
SEC11A	OK	uninormal	8.76e-15	1.09e-13		ENC1	OK	uninormal	3.35e-12	4.18e-11
EML4	OK	uninormal	8.83e-15	1.1e-13		C11orf58	OK	uninormal	3.41e-12	4.26e-11
NAPRT	OK	uninormal	8.87e-15	1.1e-13		FXYD1	OK	uninormal	3.52e-12	4.39e-11
EEF1E1	OK	uninormal	9.21e-15	1.14e-13		POLR2K	OK	uninormal	3.61e-12	4.5e-11
UPP1	OK	uninormal	9.24e-15	1.15e-13		OCIAD2	OK	uninormal	3.62e-12	4.51e-11
CYTL1	OK	uninormal	9.27e-15	1.15e-13		ASXL1	OK	uninormal	3.66e-12	4.55e-11
TRMT112	OK	uninormal	9.37e-15	1.16e-13		ALDH6A1	OK	uninormal	3.78e-12	4.7e-11
CREB3L1	OK	uninormal	9.78e-15	1.21e-13		MAP1LC3A	OK	uninormal	3.8e-12	4.73e-11
TBCB	OK	uninormal	9.86e-15	1.22e-13		EDA	OK	uninormal	3.85e-12	4.78e-11
THAP11	OK	uninormal	1e-14	1.24e-13		CDC20	OK	uninormal	3.9e-12	4.84e-11
VPS29	OK	uninormal	1e-14	1.24e-13		ZBED3	OK	uninormal	3.91e-12	4.84e-11
FERMT3	OK	uninormal	1.01e-14	1.24e-13		LSM5	OK	uninormal	3.94e-12	4.89e-11
DBH-AS1	OK	uninormal	1.02e-14	1.27e-13		MRPL35	OK	uninormal	3.96e-12	4.91e-11
NMT1	OK	uninormal	1.03e-14	1.27e-13		ARG1	OK	uninormal	4.05e-12	5.02e-11
PLXNB2	OK	uninormal	1.06e-14	1.31e-13		PCNA	OK	uninormal	4.13e-12	5.11e-11
ID2	OK	uninormal	1.06e-14	1.31e-13		SKA2	OK	uninormal	4.15e-12	5.14e-11
ARHGAP5	OK	uninormal	1.07e-14	1.32e-13		C7orf50	OK	uninormal	4.29e-12	5.31e-11
SLC9A3R1	OK	uninormal	1.08e-14	1.33e-13		RCN2	OK	uninormal	4.34e-12	5.36e-11
CASKIN2	OK	uninormal	1.13e-14	1.39e-13		LCP2	OK	uninormal	4.38e-12	5.41e-11
TNFAIP8	OK	uninormal	1.19e-14	1.47e-13		ATP5G1	OK	uninormal	4.46e-12	5.51e-11
MRPL57	OK	uninormal	1.22e-14	1.5e-13		MRPS21	OK	uninormal	4.51e-12	5.56e-11
PLK2	OK	uninormal	1.22e-14	1.5e-13		ZYX	OK	uninormal	4.57e-12	5.63e-11
FXYD1	OK	uninormal	1.24e-14	1.53e-13		NUDT10	OK	uninormal	4.73e-12	5.83e-11
ROMO1	OK	uninormal	1.28e-14	1.57e-13		MANF	OK	uninormal	4.8e-12	5.92e-11
IFITM10	OK	uninormal	1.3e-14	1.59e-13		RAI14	OK	uninormal	5.02e-12	6.17e-11
HSPA6	OK	uninormal	1.34e-14	1.64e-13		RHOJ	OK	uninormal	5.03e-12	6.18e-11
RP11-70C1.1	OK	uninormal	1.36e-14	1.66e-13		ILF2	OK	uninormal	5.08e-12	6.24e-11
POLR1D	OK	uninormal	1.4e-14	1.71e-13		TECR	OK	uninormal	5.12e-12	6.3e-11
CAST	OK	uninormal	1.45e-14	1.77e-13		ACE	OK	uninormal	5.4e-12	6.63e-11
TALDO1	OK	uninormal	1.45e-14	1.77e-13		OAS2	OK	uninormal	5.71e-12	7.01e-11
SPC24	OK	uninormal	1.46e-14	1.79e-13		AC093110.3	OK	uninormal	5.83e-12	7.15e-11
NDUFB9	OK	uninormal	1.5e-14	1.83e-13		ADRBK1	OK	uninormal	5.86e-12	7.19e-11
S100A13	OK	uninormal	1.52e-14	1.85e-13		YIF1B	OK	uninormal	5.88e-12	7.21e-11
SCYL1	OK	uninormal	1.53e-14	1.87e-13		RASSF9	OK	uninormal	5.96e-12	7.3e-11
SLC1A5	OK	uninormal	1.56e-14	1.9e-13		IFITM10	OK	uninormal	6e-12	7.34e-11
DDX41	OK	uninormal	1.57e-14	1.92e-13		TANC1	OK	uninormal	6.02e-12	7.37e-11
RAI14	OK	uninormal	1.65e-14	2.01e-13		CPNE8	OK	uninormal	6.06e-12	7.41e-11
POLR2F	OK	uninormal	1.65e-14	2.01e-13		ANLN	OK	uninormal	6.24e-12	7.63e-11
AKIP1	OK	uninormal	1.7e-14	2.07e-13		TMEM56	OK	uninormal	6.35e-12	7.75e-11
OLFM2	OK	uninormal	1.81e-14	2.2e-13		ADH1A	OK	uninormal	6.39e-12	7.8e-11
IRF2BP2	OK	uninormal	1.83e-14	2.22e-13		NADSYN1	OK	uninormal	6.65e-12	8.11e-11
RGS10	OK	uninormal	1.93e-14	2.35e-13		CCNB1	OK	uninormal	6.76e-12	8.25e-11
CTTNBP2	OK	uninormal	1.97e-14	2.39e-13		CAV2	OK	uninormal	6.8e-12	8.29e-11
ITPRIPL2	OK	uninormal	2.01e-14	2.44e-13		RNF126	OK	uninormal	6.83e-12	8.32e-11
PAGR1	OK	uninormal	2.06e-14	2.51e-13		INSIG2	OK	uninormal	7.15e-12	8.7e-11
NPAS2	OK	uninormal	2.09e-14	2.54e-13		GTF2A2	OK	uninormal	7.18e-12	8.73e-11
RCN1	OK	uninormal	2.15e-14	2.61e-13		NACC2	OK	uninormal	7.46e-12	9.08e-11
WNT5A	OK	uninormal	2.22e-14	2.69e-13		HIST1H2BH	OK	uninormal	7.54e-12	9.16e-11
TMEM251	OK	uninormal	2.24e-14	2.71e-13		AC013461.1	OK	uninormal	8.15e-12	9.89e-11
BAG6	OK	uninormal	2.28e-14	2.75e-13		DOCK6	OK	uninormal	8.33e-12	1.01e-10
MINOS1	OK	uninormal	2.33e-14	2.81e-13		ZDHHC3	OK	uninormal	8.55e-12	1.04e-10
ZNF608	OK	uninormal	2.34e-14	2.83e-13		APEX1	OK	uninormal	8.56e-12	1.04e-10
HIGD1A	OK	uninormal	2.38e-14	2.88e-13		VAMP3	OK	uninormal	8.57e-12	1.04e-10
ZNF414	OK	uninormal	2.4e-14	2.89e-13		GRAPL	OK	uninormal	9.02e-12	1.09e-10
SPCS1	OK	uninormal	2.44e-14	2.94e-13		ANK3	OK	uninormal	9.24e-12	1.12e-10
KIF21A	OK	uninormal	2.45e-14	2.96e-13		ARNTL2	OK	uninormal	9.38e-12	1.13e-10
RP11-161M6.2	OK	uninormal	2.5e-14	3.02e-13		IMPDH2	OK	uninormal	9.56e-12	1.16e-10
VWA7	OK	uninormal	2.58e-14	3.11e-13		S100A4	OK	uninormal	9.58e-12	1.16e-10
SLCO2A1	OK	uninormal	2.66e-14	3.2e-13		LIMA1	OK	uninormal	9.75e-12	1.18e-10
JAG1	OK	uninormal	2.67e-14	3.21e-13		PIP4K2A	OK	uninormal	9.85e-12	1.19e-10
ABHD16A	OK	uninormal	2.68e-14	3.23e-13		PMP22	OK	uninormal	9.98e-12	1.2e-10
DGUOK	OK	uninormal	2.69e-14	3.23e-13		HNRNPAB	OK	uninormal	1e-11	1.21e-10
HNRNPA3	OK	uninormal	2.7e-14	3.24e-13		PLEKHO2	OK	uninormal	1e-11	1.21e-10
FENDRR	OK	uninormal	2.72e-14	3.27e-13		NOSIP	OK	uninormal	1.04e-11	1.25e-10
DCTD	OK	uninormal	2.88e-14	3.46e-13		SELK	OK	uninormal	1.05e-11	1.26e-10
ERI3	OK	uninormal	2.92e-14	3.51e-13		KIF2C	OK	uninormal	1.05e-11	1.27e-10
SORD	OK	uninormal	2.93e-14	3.51e-13		ST3GAL5	OK	uninormal	1.06e-11	1.27e-10
ALDOB	OK	uninormal	3.18e-14	3.81e-13		SLC35G2	OK	uninormal	1.11e-11	1.34e-10
PRKCSH	OK	uninormal	3.19e-14	3.82e-13		DNAJC5	OK	uninormal	1.13e-11	1.35e-10
POC1A	OK	uninormal	3.2e-14	3.84e-13		DHFR	OK	uninormal	1.15e-11	1.38e-10
RDX	OK	uninormal	3.21e-14	3.84e-13		BCHE	OK	uninormal	1.15e-11	1.38e-10
EXOC3L1	OK	uninormal	3.21e-14	3.84e-13		TAF9	OK	uninormal	1.15e-11	1.38e-10
SH3GL1	OK	uninormal	3.28e-14	3.92e-13		MAST4	OK	uninormal	1.16e-11	1.39e-10
E2F4	OK	uninormal	3.3e-14	3.95e-13		CIDEB	OK	uninormal	1.16e-11	1.39e-10
DYNLT1	OK	uninormal	3.36e-14	4.01e-13		DGAT1	OK	uninormal	1.17e-11	1.4e-10
MAGEF1	OK	uninormal	3.43e-14	4.09e-13		MALL	OK	uninormal	1.19e-11	1.43e-10
MRC2	OK	uninormal	3.48e-14	4.16e-13		RP4-539M6.22	OK	uninormal	1.2e-11	1.44e-10
EIF1AX	OK	uninormal	3.57e-14	4.26e-13		SPPL3	OK	uninormal	1.22e-11	1.46e-10
NTHL1	OK	uninormal	3.65e-14	4.35e-13		SERPING1	OK	uninormal	1.25e-11	1.49e-10
NDUFA2	OK	uninormal	3.66e-14	4.36e-13		EIF3M	OK	uninormal	1.26e-11	1.5e-10
RAB32	OK	uninormal	3.69e-14	4.4e-13		C6orf48	OK	uninormal	1.28e-11	1.52e-10
C16orf74	OK	uninormal	3.71e-14	4.42e-13		CREBL2	OK	uninormal	1.28e-11	1.53e-10
EHBP1	OK	uninormal	3.78e-14	4.49e-13		LACTB2	OK	uninormal	1.31e-11	1.56e-10
GRK5	OK	uninormal	3.86e-14	4.59e-13		SGOL1	OK	uninormal	1.36e-11	1.62e-10
DCTN3	OK	uninormal	4.08e-14	4.85e-13		LINC00961	OK	uninormal	1.37e-11	1.63e-10
GNAI2	OK	uninormal	4.16e-14	4.94e-13		POLR2F	OK	uninormal	1.37e-11	1.63e-10
GHITM	OK	uninormal	4.17e-14	4.95e-13		TAF1C	OK	uninormal	1.38e-11	1.64e-10
FDXR	OK	uninormal	4.18e-14	4.96e-13		WNK1	OK	uninormal	1.38e-11	1.64e-10
CTD-2396E7.11	OK	uninormal	4.27e-14	5.06e-13		PSMG2	OK	uninormal	1.38e-11	1.64e-10
VAT1L	OK	uninormal	4.35e-14	5.16e-13		NDUFV2	OK	uninormal	1.39e-11	1.65e-10
BMPER	OK	uninormal	4.46e-14	5.28e-13		RFXANK	OK	uninormal	1.4e-11	1.67e-10
F8	OK	uninormal	4.69e-14	5.55e-13		SHARPIN	OK	uninormal	1.43e-11	1.7e-10
SRP9	OK	uninormal	4.73e-14	5.6e-13		CKB	OK	uninormal	1.44e-11	1.71e-10
MRPS2	OK	uninormal	4.78e-14	5.65e-13		MRPS11	OK	uninormal	1.52e-11	1.8e-10
EDF1	OK	uninormal	4.82e-14	5.7e-13		RP11-557H15.4	OK	uninormal	1.59e-11	1.89e-10
TGM2	OK	uninormal	4.91e-14	5.8e-13		HTT	OK	uninormal	1.6e-11	1.9e-10
TMEM51	OK	uninormal	5.1e-14	6.02e-13		GRK6	OK	uninormal	1.61e-11	1.91e-10
TOR2A	OK	uninormal	5.13e-14	6.05e-13		ACTA2	OK	uninormal	1.63e-11	1.93e-10
TRIB1	OK	uninormal	5.14e-14	6.06e-13		MMP2	OK	uninormal	1.66e-11	1.96e-10
CD81	OK	uninormal	5.19e-14	6.11e-13		ABCC9	OK	uninormal	1.67e-11	1.97e-10
UBE2N	OK	uninormal	5.22e-14	6.15e-13		ARGLU1	OK	uninormal	1.67e-11	1.97e-10
OLFM1	OK	uninormal	5.22e-14	6.15e-13		NDUFS2	OK	uninormal	1.68e-11	1.98e-10
RRBP1	OK	uninormal	5.31e-14	6.25e-13		PALD1	OK	uninormal	1.69e-11	1.99e-10
RAC3	OK	uninormal	5.58e-14	6.56e-13		SLBP	OK	uninormal	1.69e-11	2e-10
TNFSF9	OK	uninormal	5.63e-14	6.62e-13		NUP205	OK	uninormal	1.71e-11	2.02e-10
ATF3	OK	uninormal	5.68e-14	6.67e-13		ZNF652	OK	uninormal	1.79e-11	2.1e-10
LINC01314	OK	uninormal	5.73e-14	6.73e-13		SF1	OK	uninormal	1.81e-11	2.13e-10
COPZ1	OK	uninormal	5.79e-14	6.79e-13		HSD17B10	OK	uninormal	1.82e-11	2.14e-10
CPSF3L	OK	uninormal	5.84e-14	6.84e-13		ZSCAN16-AS1	OK	uninormal	1.87e-11	2.2e-10
MEGF6	OK	uninormal	5.85e-14	6.85e-13		NAGK	OK	uninormal	1.92e-11	2.26e-10
DDX1	OK	uninormal	5.97e-14	7e-13		IFI35	OK	uninormal	1.95e-11	2.29e-10
LMO7	OK	uninormal	6.02e-14	7.05e-13		SNRPA	OK	uninormal	1.97e-11	2.31e-10
WDR54	OK	uninormal	6.04e-14	7.07e-13		C14orf119	OK	uninormal	2.06e-11	2.42e-10
CCT5	OK	uninormal	6.04e-14	7.07e-13		MRPS12	OK	uninormal	2.07e-11	2.42e-10
ASXL3	OK	uninormal	6.06e-14	7.08e-13		ATP1B1	OK	uninormal	2.07e-11	2.42e-10
SEC62	OK	uninormal	6.33e-14	7.4e-13		STRBP	OK	uninormal	2.08e-11	2.43e-10
ENDOD1	OK	uninormal	6.34e-14	7.41e-13		USF2	OK	uninormal	2.07e-11	2.43e-10
MTSS1	OK	uninormal	6.52e-14	7.61e-13		ISLR	OK	uninormal	2.1e-11	2.46e-10
THSD7A	OK	uninormal	6.53e-14	7.62e-13		UBE2S	OK	uninormal	2.12e-11	2.48e-10
LMNB2	OK	uninormal	6.56e-14	7.64e-13		SNRNP200	OK	uninormal	2.14e-11	2.5e-10
AP2A1	OK	uninormal	6.78e-14	7.9e-13		MRPL27	OK	uninormal	2.14e-11	2.5e-10
S100A11	OK	uninormal	6.98e-14	8.14e-13		EEF1B2	OK	uninormal	2.15e-11	2.52e-10
SDHB	OK	uninormal	7.02e-14	8.17e-13		PPP1R13B	OK	uninormal	2.18e-11	2.55e-10
MRO	OK	uninormal	7.05e-14	8.2e-13		HNF4A	OK	uninormal	2.19e-11	2.56e-10
ERCC1	OK	uninormal	7.07e-14	8.22e-13		MIB1	OK	uninormal	2.29e-11	2.67e-10
MTFR1L	OK	uninormal	7.14e-14	8.3e-13		HP1BP3	OK	uninormal	2.3e-11	2.68e-10
GPC1	OK	uninormal	7.28e-14	8.45e-13		CAPG	OK	uninormal	2.35e-11	2.74e-10
NBPF14	OK	uninormal	7.3e-14	8.48e-13		KCNH7	OK	uninormal	2.35e-11	2.74e-10
PLAUR	OK	uninormal	7.3e-14	8.48e-13		SNHG7	OK	uninormal	2.38e-11	2.77e-10
PDK4	OK	uninormal	7.32e-14	8.49e-13		HNRNPK	OK	uninormal	2.38e-11	2.77e-10
CKAP2L	OK	uninormal	7.7e-14	8.93e-13		ADD1	OK	uninormal	2.41e-11	2.8e-10
RFPL1	OK	uninormal	7.76e-14	8.99e-13		PTGIS	OK	uninormal	2.41e-11	2.81e-10
GCSH	OK	uninormal	7.77e-14	9e-13		MAPK1	OK	uninormal	2.45e-11	2.85e-10
IL18BP	OK	uninormal	7.79e-14	9.02e-13		LEPROTL1	OK	uninormal	2.46e-11	2.85e-10
S100A10	OK	uninormal	8.03e-14	9.29e-13		ENSA	OK	uninormal	2.55e-11	2.95e-10
A4GALT	OK	uninormal	8.05e-14	9.31e-13		LINC-PINT	OK	uninormal	2.59e-11	3e-10
COPS3	OK	uninormal	8.53e-14	9.86e-13		MYO1B	OK	uninormal	2.67e-11	3.1e-10
CCDC167	OK	uninormal	8.55e-14	9.88e-13		FAM89A	OK	uninormal	2.69e-11	3.11e-10
SPTBN1	OK	uninormal	8.59e-14	9.91e-13		EIF1	OK	uninormal	2.7e-11	3.13e-10
ITGAE	OK	uninormal	8.89e-14	1.03e-12		KDM3A	OK	uninormal	2.7e-11	3.13e-10
TMC6	OK	uninormal	8.95e-14	1.03e-12		ADGRD1	OK	uninormal	2.71e-11	3.13e-10
TMPO	OK	uninormal	9.02e-14	1.04e-12		MAF1	OK	uninormal	2.73e-11	3.16e-10
CCNT2	OK	uninormal	9.11e-14	1.05e-12		ZDHHC23	OK	uninormal	2.83e-11	3.27e-10
ZNHIT1	OK	uninormal	9.26e-14	1.07e-12		ANXA1	OK	uninormal	2.87e-11	3.32e-10
C11orf73	OK	uninormal	9.4e-14	1.08e-12		MAD2L1	OK	uninormal	2.93e-11	3.38e-10
PLK3	OK	uninormal	9.7e-14	1.12e-12		RAB10	OK	uninormal	3.01e-11	3.47e-10
CPEB4	OK	uninormal	1.01e-13	1.16e-12		NOTCH1	OK	uninormal	3.04e-11	3.51e-10
PIN4	OK	uninormal	1.01e-13	1.16e-12		MT1M	OK	uninormal	3.14e-11	3.61e-10
QDPR	OK	uninormal	1.02e-13	1.17e-12		UFD1L	OK	uninormal	3.19e-11	3.67e-10
DCTPP1	OK	uninormal	1.03e-13	1.18e-12		PXDC1	OK	uninormal	3.19e-11	3.67e-10
AGR2	OK	uninormal	1.03e-13	1.18e-12		FKBP3	OK	uninormal	3.22e-11	3.71e-10
TSEN34	OK	uninormal	1.05e-13	1.21e-12		MRPS15	OK	uninormal	3.23e-11	3.71e-10
IFI44L	OK	uninormal	1.08e-13	1.23e-12		ZNF618	OK	uninormal	3.23e-11	3.71e-10
PROS1	OK	uninormal	1.11e-13	1.27e-12		TBCB	OK	uninormal	3.32e-11	3.81e-10
CAMK1D	OK	uninormal	1.12e-13	1.28e-12		FAM65A	OK	uninormal	3.33e-11	3.83e-10
JUP	OK	uninormal	1.13e-13	1.3e-12		IVNS1ABP	OK	uninormal	3.42e-11	3.93e-10
AKR1B1	OK	uninormal	1.14e-13	1.3e-12		ABCA10	OK	uninormal	3.47e-11	3.98e-10
CLIC4	OK	uninormal	1.14e-13	1.3e-12		CNOT7	OK	uninormal	3.48e-11	3.99e-10
CDK2AP1	OK	uninormal	1.14e-13	1.3e-12		CA5A	OK	uninormal	3.49e-11	3.99e-10
THNSL2	OK	uninormal	1.16e-13	1.33e-12		RP11-756G20.1	OK	uninormal	3.49e-11	4e-10
AES	OK	uninormal	1.2e-13	1.37e-12		HSD17B6	OK	uninormal	3.61e-11	4.13e-10
FLRT2	OK	uninormal	1.21e-13	1.38e-12		SPTAN1	OK	uninormal	3.69e-11	4.22e-10
VPS13A	OK	uninormal	1.26e-13	1.44e-12		HSPB6	OK	uninormal	3.7e-11	4.22e-10
TFDP1	OK	uninormal	1.34e-13	1.53e-12		NFKBIA	OK	uninormal	3.78e-11	4.31e-10
SMCHD1	OK	uninormal	1.38e-13	1.57e-12		SNRPD3	OK	uninormal	4.01e-11	4.58e-10
RP11-386G11.10	OK	uninormal	1.39e-13	1.58e-12		PEG10	OK	uninormal	4.05e-11	4.63e-10
BID	OK	uninormal	1.4e-13	1.59e-12		C11orf73	OK	uninormal	4.06e-11	4.63e-10
STOM	OK	uninormal	1.49e-13	1.69e-12		HMGCS1	OK	uninormal	4.09e-11	4.66e-10
DRG1	OK	uninormal	1.51e-13	1.71e-12		TCEB1	OK	uninormal	4.1e-11	4.67e-10
RP11-944L7.4	OK	uninormal	1.57e-13	1.78e-12		GMNN	OK	uninormal	4.14e-11	4.72e-10
LXN	OK	uninormal	1.58e-13	1.79e-12		IRF2BPL	OK	uninormal	4.19e-11	4.77e-10
CDCA7	OK	uninormal	1.62e-13	1.83e-12		PRADC1	OK	uninormal	4.2e-11	4.78e-10
NUP37	OK	uninormal	1.65e-13	1.87e-12		RABEP1	OK	uninormal	4.29e-11	4.88e-10
CENPE	OK	uninormal	1.69e-13	1.92e-12		MRPL11	OK	uninormal	4.35e-11	4.95e-10
CCDC124	OK	uninormal	1.7e-13	1.92e-12		DPYSL2	OK	uninormal	4.37e-11	4.96e-10
SELP	OK	uninormal	1.7e-13	1.92e-12		UBTD1	OK	uninormal	4.37e-11	4.96e-10
MRPL24	OK	uninormal	1.75e-13	1.98e-12		HOXB5	OK	uninormal	4.44e-11	5.04e-10
EPHX2	OK	uninormal	1.76e-13	1.99e-12		PDK4	OK	uninormal	4.5e-11	5.1e-10
HAUS1	OK	uninormal	1.76e-13	1.99e-12		AC093323.3	OK	uninormal	4.71e-11	5.34e-10
CPNE3	OK	uninormal	1.76e-13	1.99e-12		CAPZA2	OK	uninormal	4.73e-11	5.36e-10
ANP32B	OK	uninormal	1.79e-13	2.02e-12		ARAP3	OK	uninormal	4.84e-11	5.49e-10
FRMD4B	OK	uninormal	1.81e-13	2.05e-12		CENPA	OK	uninormal	4.91e-11	5.56e-10
KIF23	OK	uninormal	1.87e-13	2.11e-12		SLC16A6	OK	uninormal	4.93e-11	5.58e-10
HIF1A	OK	uninormal	1.9e-13	2.14e-12		HACD3	OK	uninormal	4.95e-11	5.6e-10
ITGB1BP1	OK	uninormal	1.94e-13	2.19e-12		SERINC3	OK	uninormal	4.96e-11	5.61e-10
SCARF2	OK	uninormal	2e-13	2.25e-12		CLPTM1L	OK	uninormal	5e-11	5.65e-10
CRLS1	OK	uninormal	2e-13	2.25e-12		TCTEX1D1	OK	uninormal	5.03e-11	5.68e-10
SLC43A3	OK	uninormal	2e-13	2.25e-12		ITGB3BP	OK	uninormal	5.05e-11	5.7e-10
NDUFAF3	OK	uninormal	2.06e-13	2.32e-12		ID2	OK	uninormal	5.06e-11	5.71e-10
THPO	OK	uninormal	2.09e-13	2.35e-12		SLITRK6	OK	uninormal	5.13e-11	5.78e-10
RAI2	OK	uninormal	2.09e-13	2.35e-12		SEC62	OK	uninormal	5.15e-11	5.81e-10
SDF4	OK	uninormal	2.15e-13	2.42e-12		SUZ12	OK	uninormal	5.2e-11	5.86e-10
ZEB1	OK	uninormal	2.21e-13	2.48e-12		H2AFY	OK	uninormal	5.32e-11	5.99e-10
CTSV	OK	uninormal	2.22e-13	2.49e-12		PDCD6	OK	uninormal	5.35e-11	6.02e-10
UQCC2	OK	uninormal	2.25e-13	2.52e-12		PDE6G	OK	uninormal	5.37e-11	6.04e-10
ITGB3BP	OK	uninormal	2.26e-13	2.54e-12		C7orf61	OK	uninormal	5.38e-11	6.04e-10
OAS1	OK	uninormal	2.26e-13	2.54e-12		MT1E	OK	uninormal	5.38e-11	6.04e-10
CHST7	OK	uninormal	2.34e-13	2.62e-12		HJURP	OK	uninormal	5.42e-11	6.08e-10
SDHD	OK	uninormal	2.35e-13	2.63e-12		GBP5	OK	uninormal	5.47e-11	6.14e-10
ANO1	OK	uninormal	2.37e-13	2.65e-12		CCDC58	OK	uninormal	5.51e-11	6.18e-10
RBMS3-AS3	OK	uninormal	2.48e-13	2.78e-12		MGEA5	OK	uninormal	5.54e-11	6.21e-10
ITPA	OK	uninormal	2.53e-13	2.83e-12		ANKRD50	OK	uninormal	5.58e-11	6.25e-10
CEP55	OK	uninormal	2.57e-13	2.87e-12		WDR34	OK	uninormal	5.7e-11	6.38e-10
ATP1B2	OK	uninormal	2.62e-13	2.92e-12		KXD1	OK	uninormal	5.88e-11	6.59e-10
FTCD	OK	uninormal	2.63e-13	2.94e-12		TSHZ2	OK	uninormal	6e-11	6.71e-10
GRK6	OK	uninormal	2.67e-13	2.97e-12		CINP	OK	uninormal	6.27e-11	7.02e-10
C17orf67	OK	uninormal	2.67e-13	2.98e-12		ARID3A	OK	uninormal	6.3e-11	7.04e-10
ANGPTL4	OK	uninormal	2.69e-13	3e-12		GRASP	OK	uninormal	6.31e-11	7.06e-10
ELP6	OK	uninormal	2.77e-13	3.09e-12		HOPX	OK	uninormal	6.42e-11	7.17e-10
NRP2	OK	uninormal	2.82e-13	3.14e-12		CCZ1	OK	uninormal	6.49e-11	7.24e-10
RP11-1000B6.3	OK	uninormal	2.87e-13	3.19e-12		TMEM14C	OK	uninormal	6.56e-11	7.32e-10
CSRP1	OK	uninormal	2.88e-13	3.21e-12		WDR26	OK	uninormal	6.58e-11	7.33e-10
CALHM2	OK	uninormal	2.88e-13	3.21e-12		ZFAND2A	OK	uninormal	6.88e-11	7.66e-10
KIAA1551	OK	uninormal	2.91e-13	3.23e-12		TTC39B	OK	uninormal	6.88e-11	7.66e-10
GMNN	OK	uninormal	2.94e-13	3.26e-12		STARD3NL	OK	uninormal	7.01e-11	7.81e-10
UBE2E2	OK	uninormal	2.94e-13	3.27e-12		B4GALT1	OK	uninormal	7.09e-11	7.89e-10
ETHE1	OK	uninormal	2.95e-13	3.27e-12		C1QA	OK	uninormal	7.19e-11	8e-10
RPN2	OK	uninormal	2.97e-13	3.29e-12		KRBOX4	OK	uninormal	7.23e-11	8.04e-10
KAZALD1	OK	uninormal	3.02e-13	3.35e-12		SLC2A8	OK	uninormal	7.29e-11	8.1e-10
LZTS1	OK	uninormal	3.03e-13	3.35e-12		C1S	OK	uninormal	7.4e-11	8.22e-10
FOXP1	OK	uninormal	3.09e-13	3.42e-12		SMC1A	OK	uninormal	7.44e-11	8.26e-10
CENPU	OK	uninormal	3.09e-13	3.42e-12		VPS26B	OK	uninormal	7.5e-11	8.32e-10
FOXM1	OK	uninormal	3.15e-13	3.49e-12		CHD1	OK	uninormal	7.52e-11	8.34e-10
COL16A1	OK	uninormal	3.22e-13	3.56e-12		ELN	OK	uninormal	7.81e-11	8.66e-10
C12orf10	OK	uninormal	3.24e-13	3.58e-12		PVRL2	OK	uninormal	7.89e-11	8.74e-10
ZNF428	OK	uninormal	3.32e-13	3.67e-12		BTBD3	OK	uninormal	7.98e-11	8.84e-10
BCL9L	OK	uninormal	3.34e-13	3.68e-12		ARL6IP1	OK	uninormal	8.34e-11	9.23e-10
ZGPAT	OK	uninormal	3.37e-13	3.71e-12		ACBD3	OK	uninormal	8.46e-11	9.36e-10
RP11-395G23.3	OK	uninormal	3.38e-13	3.72e-12		PPP1R9A	OK	uninormal	8.58e-11	9.49e-10
CD2BP2	OK	uninormal	3.38e-13	3.72e-12		C1QC	OK	uninormal	8.68e-11	9.59e-10
CEP350	OK	uninormal	3.42e-13	3.77e-12		GAS1	OK	uninormal	8.78e-11	9.7e-10
MTHFD1	OK	uninormal	3.46e-13	3.81e-12		GPC3	OK	uninormal	8.87e-11	9.8e-10
2011-09-01	OK	uninormal	3.47e-13	3.82e-12		ZNF428	OK	uninormal	8.88e-11	9.8e-10
CRIP2	OK	uninormal	3.48e-13	3.83e-12		EIF3G	OK	uninormal	8.89e-11	9.81e-10
UBXN1	OK	uninormal	3.54e-13	3.89e-12		XPO1	OK	uninormal	9.06e-11	9.99e-10
TNFRSF10D	OK	uninormal	3.57e-13	3.93e-12		PSMD11	OK	uninormal	9.08e-11	1e-09
KIFC1	OK	uninormal	3.61e-13	3.97e-12		EFNB1	OK	uninormal	9.11e-11	1e-09
HIGD2A	OK	uninormal	3.66e-13	4.01e-12		CEP55	OK	uninormal	9.25e-11	1.02e-09
TMEM133	OK	uninormal	3.66e-13	4.01e-12		AC009120.5	OK	uninormal	9.33e-11	1.03e-09
CTNNBIP1	OK	uninormal	3.76e-13	4.13e-12		CMC2	OK	uninormal	9.38e-11	1.03e-09
SIAH2	OK	uninormal	3.84e-13	4.21e-12		PBX2	OK	uninormal	9.51e-11	1.04e-09
HM13	OK	uninormal	3.85e-13	4.22e-12		BMPR2	OK	uninormal	9.52e-11	1.05e-09
P3H1	OK	uninormal	3.91e-13	4.28e-12		NQO1	OK	uninormal	9.54e-11	1.05e-09
FDFT1	OK	uninormal	3.91e-13	4.28e-12		TSPAN15	OK	uninormal	9.57e-11	1.05e-09
NFIB	OK	uninormal	3.91e-13	4.28e-12		ORC3	OK	uninormal	9.61e-11	1.05e-09
TXNL1	OK	uninormal	3.95e-13	4.31e-12		FAM129B	OK	uninormal	9.64e-11	1.06e-09
SMIM7	OK	uninormal	3.98e-13	4.35e-12		ERAL1	OK	uninormal	9.71e-11	1.06e-09
CRMP1	OK	uninormal	4.14e-13	4.53e-12		TMEM74	OK	uninormal	9.92e-11	1.09e-09
USP33	OK	uninormal	4.16e-13	4.54e-12		HOXA4	OK	uninormal	9.98e-11	1.09e-09
SLC2A4RG	OK	uninormal	4.33e-13	4.72e-12		CISD2	OK	uninormal	1.01e-10	1.1e-09
WDR13	OK	uninormal	4.34e-13	4.73e-12		C12orf75	OK	uninormal	1.01e-10	1.1e-09
COASY	OK	uninormal	4.39e-13	4.78e-12		BMP2K	OK	uninormal	1.03e-10	1.12e-09
ZNF708	OK	uninormal	4.6e-13	5.01e-12		CBL	OK	uninormal	1.03e-10	1.12e-09
MRPS15	OK	uninormal	4.6e-13	5.01e-12		NT5C3B	OK	uninormal	1.03e-10	1.13e-09
SRSF11	OK	uninormal	4.75e-13	5.17e-12		IL4R	OK	uninormal	1.04e-10	1.14e-09
SPG20	OK	uninormal	4.76e-13	5.17e-12		ISOC2	OK	uninormal	1.04e-10	1.14e-09
GPR153	OK	uninormal	4.98e-13	5.42e-12		CTDSP2	OK	uninormal	1.05e-10	1.15e-09
KLHL4	OK	uninormal	5.02e-13	5.46e-12		TCEAL3	OK	uninormal	1.05e-10	1.15e-09
C8orf33	OK	uninormal	5.07e-13	5.51e-12		LRRN3	OK	uninormal	1.07e-10	1.16e-09
GLI4	OK	uninormal	5.4e-13	5.87e-12		CHTOP	OK	uninormal	1.12e-10	1.22e-09
PSENEN	OK	uninormal	5.5e-13	5.97e-12		CHD7	OK	uninormal	1.14e-10	1.24e-09
TMEM47	OK	uninormal	5.5e-13	5.97e-12		MPLKIP	OK	uninormal	1.14e-10	1.24e-09
AKT1S1	OK	uninormal	5.64e-13	6.11e-12		PTRF	OK	uninormal	1.15e-10	1.25e-09
CSRNP1	OK	uninormal	5.66e-13	6.14e-12		BORCS8	OK	uninormal	1.15e-10	1.25e-09
TRIP11	OK	uninormal	5.8e-13	6.28e-12		ACOT11	OK	uninormal	1.19e-10	1.29e-09
SAP30L	OK	uninormal	5.87e-13	6.35e-12		RXRA	OK	uninormal	1.19e-10	1.29e-09
SLC35B1	OK	uninormal	5.92e-13	6.41e-12		PYURF	OK	uninormal	1.2e-10	1.3e-09
CKAP2	OK	uninormal	6.01e-13	6.5e-12		POLE	OK	uninormal	1.21e-10	1.31e-09
MRPL4	OK	uninormal	6.05e-13	6.54e-12		RBM47	OK	uninormal	1.21e-10	1.31e-09
DZIP1	OK	uninormal	6.22e-13	6.72e-12		ITPR2	OK	uninormal	1.23e-10	1.33e-09
MRPL11	OK	uninormal	6.23e-13	6.73e-12		AGFG1	OK	uninormal	1.23e-10	1.33e-09
RP11-99E15.2	OK	uninormal	6.34e-13	6.84e-12		CRABP2	OK	uninormal	1.26e-10	1.36e-09
ARPC1B	OK	uninormal	6.46e-13	6.97e-12		AAED1	OK	uninormal	1.27e-10	1.37e-09
RFC5	OK	uninormal	6.46e-13	6.97e-12		EID2	OK	uninormal	1.29e-10	1.39e-09
ELOVL1	OK	uninormal	6.71e-13	7.23e-12		DUSP12	OK	uninormal	1.29e-10	1.4e-09
FBN1	OK	uninormal	6.81e-13	7.34e-12		USP9Y	OK	uninormal	1.29e-10	1.4e-09
PET100	OK	uninormal	6.9e-13	7.43e-12		C19orf24	OK	uninormal	1.31e-10	1.41e-09
ANP32A	OK	uninormal	6.94e-13	7.46e-12		G3BP2	OK	uninormal	1.32e-10	1.43e-09
PMM1	OK	uninormal	6.94e-13	7.46e-12		SPC24	OK	uninormal	1.38e-10	1.49e-09
HBEGF	OK	uninormal	7.29e-13	7.83e-12		NLRP12	OK	uninormal	1.39e-10	1.5e-09
NEXN	OK	uninormal	7.34e-13	7.89e-12		GPR143	OK	uninormal	1.41e-10	1.52e-09
C17orf89	OK	uninormal	7.35e-13	7.89e-12		OSMR	OK	uninormal	1.41e-10	1.52e-09
C14orf132	OK	uninormal	7.4e-13	7.94e-12		MAVS	OK	uninormal	1.43e-10	1.54e-09
MPC1	OK	uninormal	7.47e-13	8.01e-12		CHPF	OK	uninormal	1.43e-10	1.54e-09
LAMC3	OK	uninormal	7.69e-13	8.24e-12		OSBPL8	OK	uninormal	1.44e-10	1.55e-09
HEBP1	OK	uninormal	7.86e-13	8.43e-12		EIF3I	OK	uninormal	1.45e-10	1.56e-09
DNAJC1	OK	uninormal	8.04e-13	8.62e-12		ZP3	OK	uninormal	1.45e-10	1.56e-09
SPARCL1	OK	uninormal	8.21e-13	8.79e-12		SMIM7	OK	uninormal	1.46e-10	1.57e-09
GRHL3	OK	uninormal	8.32e-13	8.9e-12		MKNK2	OK	uninormal	1.51e-10	1.62e-09
MYCT1	OK	uninormal	8.41e-13	9e-12		PRODH2	OK	uninormal	1.53e-10	1.64e-09
BMPR1A	OK	uninormal	8.41e-13	9e-12		ANGPT2	OK	uninormal	1.56e-10	1.67e-09
[truncated: 20,267 more rows]
