# Supplementary material for: Single-cell atlas of human liver development reveals pathways directing hepatic cell fates
Source: Nat Cell Biol. Author manuscript; Available in PMC 2024 Dec 7. (PMC7617064; doi:10.1038/s41556-022-00989-7)
Supplement: Figure 4 Source Data [file EMS151900-supplement-Figure_4_Source_Data.xlsx]

## Sheet: Source data
Fig. 4E
CTRL	GRAFT
0	0.57132
0	0.350537
0	0.266196
0	0.090065
0.0102587	0.700878
Fig. 4F
NEGATIVE	MIX	POSITIVE
75	25	0
50	0	50
100	0	0
86.667	6.667	6.667
52.941	17.647	29.412

## Sheet: HBO DEG comparison to primary
DEG analyses
Logfold change threshold = 0.5
p-value threshold = 0.01, Wilcoxon-rank-sum test
Comparison of HB1 to HBO												Comparison of HB2 to HBO												Comparison of FH1 to HBO												Comparison of FH2 to HBO
Upregulated in HBO compared to HB1						Upregulated in HB1 compared to HBO						Upregulated in HBO compared to HB2						Upregulated in HB2 compared to HBO						Upregulated in HBO compared to FH1						Upregulated in FH1 compared to HBO						Upregulated in HBO compared to FH2						Upregulated in FH2 compared to HBO
HBO_names	HBO_scores	HBO_pvals	HBO_pvals_adj	HBO_logfoldchanges		HB1_names	HB1_scores	HB1_pvals	HB1_pvals_adj	HB1_logfoldchanges		HBO_names	HBO_scores	HBO_pvals	HBO_pvals_adj	HBO_logfoldchanges		HB2_names	HB2_scores	HB2_pvals	HB2_pvals_adj	HB2_logfoldchanges		HBO_names	HBO_scores	HBO_pvals	HBO_pvals_adj	HBO_logfoldchanges		FH1_names	FH1_scores	FH1_pvals	FH1_pvals_adj	FH1_logfoldchanges		HBO_names	HBO_scores	HBO_pvals	HBO_pvals_adj	HBO_logfoldchanges		FH2_names	FH2_scores	FH2_pvals	FH2_pvals_adj	FH2_logfoldchanges
CHRNB4	59.8634	0	0	1.02167		TIGD3	59.8835	0	0	1.21217		KCNIP2-AS1	41.9951	0	0	0.801356		KLRC1	42.096	0	0	0.913918		AC000068.10	51.5183	0	0	0.653858		TIGD3	51.5619	0	0	1.28169		CTD-2376I4.2	39.2037	0	0	0.504787		TEX15	39.1598	0	0	0.881738
LINC01239	59.8538	0	0	0.768334		HSF4	59.8581	0	0	0.777599		PIGR	41.9948	0	0	0.785864		DKK4	41.2923	0	0	1.88221		CEBPE	51.4926	0	0	1.85697		SPATA18	51.0501	0	0	1.54752		ESYT3	38.9392	0	0	4.0645		TIGD3	39.1584	0	0	1.61514
CTD-2376I4.2	59.7879	0	0	3.79497		KLRC1	59.5349	0	0	1.65319		ZMIZ1-AS1	41.9884	0	0	1.24529		DUSP8	41.1825	0	0	3.50445		CCER2	51.4083	0	0	2.46036		CTD-3037G24.3	50.3491	0	0	5.62325		PWP2	38.9384	0	0	2.33365		RNF183	39.0436	0	0	0.566564
SRCIN1	59.7093	0	0	0.807922		SPATA18	59.273	0	0	0.765418		AC133528.2	41.8948	0	0	1.13545		SLC6A1	41.0788	0	0	2.77575		RGS9	51.3605	0	0	2.54874		DUSP8	49.9209	0	0	1.14845		AC005477.1	38.9001	0	0	0.786643		KLRC1	38.9264	0	0	1.31962
C15orf65	59.4814	0	0	0.758113		ICAM5	59.1829	0	0	0.564033		CTD-2227E11.1	41.8946	0	0	1.05768		ZNF503-AS2	41.047	0	0	1.64308		DEGS2	51.3344	0	0	2.46299		SLC6A1	49.7561	0	0	2.33119		KCNIP2-AS1	38.8685	0	0	0.877997		MPP2	38.9008	0	0	0.539918
FREM2	59.4608	0	0	11.6306		ODAM	58.8937	0	0	1.13349		LINC01068	41.8926	0	0	1.75829		TRIM31	40.8986	0	0	0.710266		SHISA4	51.2496	0	0	0.972021		TNFSF14	49.1573	0	0	2.40574		C15orf65	38.8296	0	0	0.887139		NPPB	38.7636	0	0	0.58411
GS1-393G12.14	59.4176	0	0	3.05489		CTD-3037G24.3	58.4457	0	0	6.73253		CTD-3222D19.8	41.8866	0	0	2.19742		TNFSF14	40.8498	0	0	3.0925		CTC-543D15.8	51.1898	0	0	1.04531		TUBB2B	48.1333	0	0	3.59405		KCNIP2	38.8201	0	0	1.32604		LIF	38.7528	0	0	0.504297
CTD-2270P14.5	59.4139	0	0	0.570793		DUSP8	57.9051	0	0	2.94386		CTD-2589H19.6	41.7781	0	0	3.00235		IGLON5	40.7753	0	0	0.734381		ZNF385C	51.1679	0	0	2.01024		TNFRSF10A	47.7664	0	0	3.81034		RP13-638C3.4	38.732	0	0	2.08825		SPATA18	38.7412	0	0	2.30572
GCC2-AS1	59.3763	0	0	3.07508		SLC6A1	57.6664	0	0	2.9734		CTC-505O3.2	41.7707	0	0	2.14169		HOXA-AS2	40.5629	0	0	1.69984		LINC00202-1	51.0469	0	0	3.19748		DBNDD1	46.303	0	0	2.74564		CTB-13F3.1	38.7222	0	0	1.35336		APLN	38.7088	0	0	0.943411
LRP2BP	59.3564	0	0	1.94619		TNFSF14	56.4983	0	0	3.95467		CCDC64	41.7565	0	0	3.18852		KISS1R	40.3461	0	0	3.24776		CTD-3222D19.8	51.0463	0	0	1.83742		S100A14	43.0755	0	0	1.16395		BATF	38.6965	0	0	0.631008		NXPH4	38.6218	0	0	0.580612
AC012358.8	59.3558	0	0	0.842858		HOXA-AS2	56.4369	0	0	0.816457		FBXO24	41.664	0	0	1.15374		TNFRSF10A	40.2541	0	0	1.79912		SCNN1A	51.0133	0	0	0.777119		MIR34AHG	42.9956	0	0	2.34328		LRP2BP	38.6935	0	0	6.08139		TFF1	38.6066	0	0	0.892122
CTD-2227E11.1	59.3506	0	0	1.0035		KISS1R	56.3363	0	0	1.95497		CTB-55O6.13	41.6633	0	0	0.871168		DBNDD1	39.3588	0	0	1.03743		CMTM2	50.9955	0	0	0.663587		GC	36.9231	1.96718e-298	4.88624e-298	3.70602		KLRB1	38.6634	0	0	1.19746		PNCK	38.5485	0	0	0.942374
CTD-3222D19.8	59.3475	0	0	1.96875		SPINK1	55.1029	0	0	5.28538		CDKN2B	41.5655	0	0	1.31019		STC2	37.755	0	0	2.18742		EPS8L1	50.9824	0	0	1.70321		AC002117.1	34.2652	2.59066e-257	5.68995e-257	3.82438		MGC16275	38.6043	0	0	0.984646		CTXN2	38.536	0	0	0.709403
CCDC64	59.3051	0	0	2.15845		SOX9	53.8751	0	0	0.597017		AP001626.2	41.5363	0	0	3.52742		TINAGL1	34.1031	6.62716e-255	2.94536e-254	1.7475		AP000769.7	50.9596	0	0	2.4826		HRCT1	32.8307	2.14813e-236	4.42578e-236	0.781653		IRF5	38.5714	0	0	1.08073		ODAM	38.5059	0	0	1.46829
MOGAT1	59.2913	0	0	0.940943		TNFRSF10A	52.723	0	0	3.57618		HAP1	41.4444	0	0	1.90491		HRCT1	32.6681	4.4355e-234	1.71054e-233	0.905022		TTC21A	50.9508	0	0	2.63444		APOA4	31.4748	1.92062e-217	3.71957e-217	1.0711		FCN1	38.5692	0	0	1.62084		AC013275.2	38.4398	0	0	0.536361
RP13-638C3.4	59.2444	0	0	0.716698		AGR2	51.5087	0	0	0.689061		HSPA1L	41.4285	0	0	0.825159		LOX	31.927	1.12836e-223	4.13002e-223	0.591293		RP13-638C3.4	50.9322	0	0	0.962799		GSTA1	30.8592	4.21471e-209	7.9444e-209	4.72732		SPIB	38.5659	0	0	5.54767		CTD-3037G24.3	38.3854	0	0	7.18599
KCNIP2-AS1	59.2373	0	0	0.749838		DKK1	46.1674	0	0	0.810255		RP13-192B19.2	41.4216	0	0	2.3703		C6orf141	26.3436	6.08234e-153	1.49358e-152	2.46755		PIFO	50.9262	0	0	2.10774		LBP	30.372	1.28626e-202	2.37878e-202	0.792875		LCN2	38.5515	0	0	1.38373		BRSK2	38.3623	0	0	0.714389
LINC00961	59.1352	0	0	1.1175		STC2	43.3144	0	0	3.51737		GPR176	41.405	0	0	1.24935		AXIN2	25.4202	1.50993e-142	3.5006e-142	1.80241		TTYH1	50.8862	0	0	0.656431		ELF3	29.0572	1.24766e-185	2.19965e-185	1.30525		NR4A3	38.5459	0	0	0.79619		PPFIA4	38.3283	0	0	0.771533
TMEM9B-AS1	59.1348	0	0	1.44957		RPS2	32.1182	2.45933e-226	4.49212e-226	3.63866		C15orf62	41.1772	0	0	2.5556		HIST3H2A	25.1504	1.39827e-139	3.20339e-139	0.718762		LMTK3	50.8737	0	0	1.70577		C1R	27.1318	4.14865e-162	6.83984e-162	1.93158		RMRP	38.4409	0	0	0.725913		OSMR-AS1	37.7312	0	0	0.919203
LINC00637	59.1252	0	0	2.89835		RRAD	29.3082	8.15143e-189	1.38101e-188	0.688949		RNF139-AS1	41.1131	0	0	0.544968		RUNDC3B	22.9761	8.07991e-117	1.65882e-116	3.2646		CTB-55O6.13	50.8445	0	0	0.744391		PRAP1	23.2064	3.92176e-119	5.73011e-119	2.70988		RP13-735L24.1	38.3925	0	0	0.81001		CFHR3	37.1472	4.85563e-302	4.19027e-301	3.97504
C1orf132	59.125	0	0	2.21444		RAC1	26.4574	2.99999e-154	4.71151e-154	4.16206		RP13-516M14.4	41.014	0	0	0.679146		EPS8L2	22.1728	6.28139e-109	1.24034e-108	0.843408		HLA-DQA1	50.8404	0	0	2.16873		CYP3A5	21.4565	3.96869e-102	5.525e-102	1.02843		C15orf62	38.3285	0	0	0.807533		PALM2	36.9796	2.4366e-299	2.01741e-298	1.53235
AC007383.3	59.1186	0	0	4.27677		PGP	23.3741	7.84824e-121	1.13638e-120	5.41728		NRCAM	40.969	0	0	3.67678		EGFR-AS1	19.5224	7.07913e-85	1.2249e-84	0.946494		TMEM9B-AS1	50.8181	0	0	0.868441		EFNA3	20.27	2.36877e-91	3.21008e-91	1.06582		CRYGS	38.3148	0	0	1.03218		OSMR	36.4864	1.82417e-291	1.33214e-290	1.9521
VAC14-AS1	59.1149	0	0	2.44945		CHCHD10	21.4216	8.40487e-102	1.16067e-101	4.01946		AC004893.11	40.8794	0	0	3.10735		DNASE2	19.3244	3.34851e-83	5.74651e-83	0.62489		CTB-50L17.16	50.7774	0	0	2.88885		HLA-C	19.469	2.01128e-84	2.67662e-84	4.1681		PPL	38.1878	0	0	0.512321		NODAL	36.4406	9.70867e-291	6.99525e-290	0.57543
LINC00630	59.095	0	0	2.80453		KRT10	20.2556	3.16965e-91	4.27165e-91	4.89039		FAS	40.8623	0	0	2.0022		SPINK1	16.0291	7.99858e-58	1.20361e-57	3.25545		GCNT4	50.7639	0	0	0.907916		TMEM176B	17.993	2.2097e-72	2.83814e-72	2.782		SUMO4	38.1751	0	0	1.97683		SYT7	35.3957	1.98672e-274	1.13736e-273	1.23456
CTB-152G17.6	59.0357	0	0	5.39508		C4B	20.1655	1.96717e-90	2.64307e-90	0.794432		MTMR7	40.6164	0	0	0.50683		AP001059.5	14.2564	4.09277e-46	5.78302e-46	1.31148		CCDC64	50.6782	0	0	2.22143		CTC-336P14.1	17.4222	5.60159e-68	7.11242e-68	0.685963		CTA-363E6.6	38.1542	0	0	0.882054		S100A14	33.1101	2.12743e-240	8.24228e-240	4.94071
NEK5	59.0144	0	0	1.59235		ITGAE	20.138	3.42586e-90	4.5997e-90	5.29276		LRRC24	40.5134	0	0	4.93213		CHCHD10	12.406	2.42442e-35	3.2219e-35	3.71315		CALCB	50.59	0	0	2.09965		FOS	16.324	6.65844e-60	8.27483e-60	4.25782		CTC-471J1.11	38.0559	0	0	0.648321		VLDLR	33.0203	4.14917e-239	1.58796e-238	1.50475
IL7R	59.0066	0	0	0.531305		CENPV	19.9858	7.32001e-89	9.78463e-89	4.81159		LINC00908	40.2643	0	0	8.42454		KANSL1-AS1	12.215	2.58538e-34	3.4088e-34	4.79293		GCC2-AS1	50.4141	0	0	4.57514		C4orf47	16.2679	1.66876e-59	2.07046e-59	0.90093		HIPK1-AS1	38.0169	0	0	1.04458		GREM2	32.9413	5.63097e-238	2.13773e-237	2.85204
SCARF2	58.969	0	0	0.975812		NENF	19.6411	6.89524e-86	9.13117e-86	3.91631		RIN1	40.1695	0	0	0.529606		NENF	11.4715	1.83501e-30	2.37019e-30	3.58718		CTD-2270P14.5	50.2334	0	0	4.50956		GADD45G	15.8551	1.29548e-56	1.59475e-56	1.71362		CYP46A1	38.0054	0	0	0.76168		DBNDD1	32.8659	6.74677e-237	2.52452e-236	3.26265
SEMA3G	58.9577	0	0	0.668686		C20orf24	17.8843	1.56237e-71	1.99315e-71	4.77825		LINC01133	40.029	0	0	1.02663		FAM3B	10.0982	5.62766e-24	6.99152e-24	2.85611		CCL3L3	50.154	0	0	1.93677		CFI	15.7837	4.02554e-56	4.94982e-56	3.91086		INHBB	37.7945	0	0	2.55036		CFH	31.8149	4.02896e-222	1.31132e-221	7.04612
XXbac-BPG157A10.21	58.8855	0	0	3.6849		UBE2R2	17.8434	3.25286e-71	4.14484e-71	5.37355		PLEK2	39.8219	0	0	1.57948		EBPL	9.64642	5.08994e-22	6.25149e-22	3.00137		AP000487.5	50.08	0	0	0.962382		C3	15.6427	3.72725e-55	4.57039e-55	3.0911		FLJ21408	37.2774	3.80984e-304	3.37654e-303	0.707585		GC	31.676	3.32778e-220	1.05936e-219	4.14673
FPR3	58.8373	0	0	3.33036		KPNB1	17.7772	1.06105e-70	1.34951e-70	6.39813		ZNF836	39.7809	0	0	0.974378		GPAM	8.55865	1.14201e-17	1.36488e-17	4.21593		ZNF862	50.0692	0	0	1.08947		SERPINA11	13.4291	4.08352e-41	4.81792e-41	3.73923		OASL	37.1718	1.94987e-302	1.69041e-301	1.20236		PRAP1	30.1531	9.76146e-200	2.66771e-199	3.72786
LINC00957	58.794	0	0	0.675623		CELF1	17.45	3.44428e-68	4.34622e-68	4.85512		CTD-3001H11.2	39.7175	0	0	3.01588		ATAD3C	8.15202	3.57911e-16	4.24068e-16	1.00779		CTD-2540B15.9	50.0267	0	0	3.40958		DIO1	13.4108	5.2304e-41	6.16817e-41	0.730418		NFKBID	37.0266	4.27442e-300	3.53518e-299	1.19335		MIR34AHG	26.6815	7.72682e-157	1.60908e-156	3.18657
ZBTB20-AS2	58.7879	0	0	2.92984		EIF4EBP1	16.84	1.2417e-63	1.54644e-63	9.10265		GDPGP1	39.222	0	0	1.88123		GSTA1	8.04417	8.6835e-16	1.0258e-15	2.90875		AC004893.11	50.0222	0	0	1.0532		CFHR1	13.004	1.16174e-38	1.36153e-38	2.87942		PRICKLE3	37.0186	5.75722e-300	4.72017e-299	1.5974		ITIH4	26.5113	7.17768e-155	1.48205e-154	0.843843
CSTA	58.7477	0	0	1.87699		BAMBI	15.8877	7.71546e-57	9.43931e-57	8.72174		AC005355.2	38.9993	0	0	1.61404		CITED2	7.6007	2.94522e-14	3.4405e-14	3.60393		FAS	49.9197	0	0	4.38965		HEXB	12.9438	2.54651e-38	2.9798e-38	4.20959		AMOT	36.545	2.14009e-292	1.57197e-291	0.635572		LINC00535	25.3402	1.15212e-141	2.19688e-141	1.56271
RP13-516M14.4	58.657	0	0	1.23195		GNB1	14.8299	9.3851e-50	1.12362e-49	4.55093		AC005339.2	38.7447	0	0	0.836967		CMTM8	6.65294	2.87289e-11	3.30689e-11	6.70231		XXyac-YRM2039.3	49.8949	0	0	1.65414		GDF15	11.9023	1.15082e-32	1.32325e-32	1.7791		CTB-58E17.3	36.5005	1.08753e-291	7.88092e-291	1.83995		GSTA1	24.7598	2.43219e-135	4.49252e-135	4.88094
EVI2B	58.6432	0	0	0.704996		CD81	14.7204	4.77038e-49	5.69955e-49	7.68631		ZC4H2	38.6833	0	0	1.33271		FRMD6-AS1	6.52376	6.85676e-11	7.86979e-11	3.38621		AC005339.2	49.7481	0	0	0.600977		ZFP36	11.5692	5.90214e-31	6.74849e-31	4.8319		NHLH1	36.3614	1.73561e-289	1.21461e-288	3.60575		LBP	23.9024	2.89321e-126	5.08062e-126	1.82248
LINC00862	58.596	0	0	3.11136		AHCYL1	14.6451	1.44881e-48	1.72719e-48	4.63991		SLC25A21-AS1	38.6804	0	0	1.23651		RAC1	6.41702	1.38965e-10	1.59206e-10	2.8238		INHBB	49.7272	0	0	1.56597		JUN	11.288	1.50428e-29	1.71247e-29	2.94084		SRRM3	36.227	2.28738e-287	1.55464e-286	0.662207		SPINT1	23.1719	8.74725e-119	1.475e-118	0.586383
CFAP44	58.413	0	0	0.785709		CNIH4	14.5939	3.07087e-48	3.65859e-48	8.11189		ZBTB26	38.5576	0	0	0.77768		DDIT4	6.37946	1.77718e-10	2.03449e-10	2.65269		ATP6V0C	49.7185	0	0	0.838093		RUNDC3B	11.199	4.12231e-29	4.68718e-29	3.41447		ZNF385B	35.9085	2.24971e-282	1.42873e-281	0.94928		AC002117.1	22.9162	3.20159e-116	5.33197e-116	3.68435
MPP3	58.3983	0	0	1.25375		DLK2	14.4361	3.06521e-47	3.64208e-47	1.23081		MAPKBP1	38.4489	0	0	0.829761		VWA1	6.3042	2.8968e-10	3.31269e-10	1.54725		TMEM59L	49.3571	0	0	1.18384		JUNB	11.0611	1.9366e-28	2.19997e-28	3.36175		LINC00939	35.8699	9.0189e-282	5.65629e-281	5.36521		C3	22.2533	1.04887e-109	1.6869e-109	4.19685
LA16c-380H5.6	58.3844	0	0	1.62279		RPL22L1	14.327	1.48324e-46	1.75769e-46	5.10024		SAMD10	38.2796	0	0	2.35814		KPNB1	6.28335	3.31361e-10	3.78763e-10	3.74228		HIST3H2BB	49.2819	0	0	0.682739		UGT2B4	10.8366	2.30828e-27	2.61238e-27	3.14235		IL7R	35.5831	2.55715e-277	1.50616e-276	1.38147		NUPR1	22.2479	1.18298e-109	1.90179e-109	7.41499
ABC12-49244600F4.4	58.3017	0	0	2.29535		ACBD3	13.9883	1.8376e-44	2.16572e-44	6.75007		GLI1	38.2267	0	0	0.917153		RPS2	6.27982	3.38974e-10	3.87406e-10	1.80426		DLGAP4-AS1	49.2327	0	0	0.924252		PLTP	10.7999	3.44531e-27	3.89687e-27	5.59661		U47924.31	35.5652	4.8387e-277	2.83893e-276	1.68824		RRAD	20.756	1.08246e-95	1.62273e-95	0.933211
ZNF497	58.2507	0	0	3.79976		GSPT1	13.953	3.01687e-44	3.55388e-44	9.42199		CTD-2095E4.5	37.7646	0	0	0.834024		DNAJC1	6.2454	4.22708e-10	4.82593e-10	2.93464		ZNF235	49.1162	0	0	1.84225		NAPRT	9.45834	3.12865e-21	3.47623e-21	5.27787		MIOX	35.4451	3.45596e-275	1.97398e-274	0.745345		ACSL1	20.6415	1.16352e-94	1.73701e-94	12.6886
NPIPB7	58.1835	0	0	0.554323		H2AFZ	13.8231	1.84951e-43	2.17399e-43	5.46322		PFKFB1	37.7032	0	0	1.93488		PGP	6.21911	4.99971e-10	5.70457e-10	3.2135		AL133245.2	48.9835	0	0	1.66038		BTG2	9.081	1.07583e-19	1.19096e-19	5.64827		PFKFB1	35.036	6.37896e-269	3.39447e-268	2.25478		ENO3	20.1077	6.31922e-90	9.25814e-90	4.01328
AC004893.11	58.0695	0	0	5.65863		TAF10	13.5773	5.45985e-42	6.3958e-42	3.62977		MIOX	37.6453	3.89941212338417e-310	0	1.58266		MESP1	6.00119	1.95879e-09	2.22687e-09	4.86685		ZNF2	48.9803	0	0	1.32478		AGPAT2	8.32026	8.77724e-17	9.64589e-17	5.77214		CTD-2623N2.11	34.4679	2.42681e-260	1.16942e-259	1.16066		C1R	19.9977	5.76175e-89	8.4218e-89	1.73714
ZNF324B	58.0439	0	0	1.1006		H2AFV	13.2474	4.67072e-40	5.4343e-40	3.95813		CALCRL	37.6135	0	0	0.524778		STUB1	5.8912	3.83409e-09	4.35291e-09	2.23025		MORF4L2-AS1	48.9442	0	0	2.79643		SLC25A39	7.44385	9.77958e-14	1.06436e-13	2.91704		KAT2B	34.2334	7.69737e-257	3.54624e-256	0.680244		CFHR5	19.8969	4.33153e-88	6.30201e-88	3.83453
SYT8	57.8591	0	0	1.97125		F8A3	13.2328	5.6754e-40	6.60221e-40	0.692817		DEPDC5	37.3024	1.49985e-304	9.67155e-304	1.71397		HLA-B	5.78042	7.45157e-09	8.44086e-09	2.46921		FLJ21408	48.8154	0	0	1.00529		NUPR1	7.11957	1.08264e-12	1.17356e-12	4.66097		TRPC1	34.1606	9.30005e-256	4.22531e-255	0.506204		CFI	19.3431	2.3301e-83	3.31723e-83	4.72889
FAM161B	57.762	0	0	1.11648		RCN2	13.1846	1.07637e-39	1.25138e-39	7.0697		PIGA	37.111	1.86634e-301	1.17049e-300	4.64493		BAMBI	5.72941	1.00778e-08	1.14021e-08	7.81471		ZNF708	48.7395	0	0	2.245		IER2	6.95298	3.57637e-12	3.87115e-12	3.35822		CEP85	34.0972	8.12697e-255	3.64844e-254	0.54487		CFHR1	18.8667	2.14196e-79	2.99075e-79	3.94474
C17orf107	57.7169	0	0	1.92324		GGCT	12.9012	4.4329e-38	5.12993e-38	4.48879		TRIM10	37.0573	1.36889e-300	8.49344e-300	2.14273		LSS	5.33387	9.61407e-08	1.07981e-07	0.993242		TLX1	48.6492	0	0	2.02186		TUBB4B	6.92821	4.26202e-12	4.61067e-12	2.13333		LPCAT4	33.6427	3.9863e-248	1.66947e-247	1.35943		AGPAT2	17.3679	1.44342e-67	1.92498e-67	7.47261
C19orf38	57.7038	0	0	0.512502		SVIP	12.8503	8.56451e-38	9.89907e-38	4.52976		ATG16L2	36.9927	1.50268e-299	9.22498e-299	3.17394		NOTUM	5.14573	2.66481e-07	2.98192e-07	2.93776		CTD-2623N2.11	48.6186	0	0	1.90932		HABP2	6.29804	3.01431e-10	3.23586e-10	6.14653		ZNF564	33.4883	7.13972e-246	2.92365e-245	4.19094		FGL1	16.6458	3.24354e-62	4.24177e-62	2.28935
CTD-2006H14.2	57.6079	0	0	1.7229		DUT	12.4998	7.48103e-36	8.585e-36	9.04661		CDON	36.8454	3.46814e-297	2.09002e-296	0.549676		UBE2R2	5.08331	3.70904e-07	4.14366e-07	3.35853		COL12A1	48.3316	0	0	3.4975		KLF6	6.2438	4.27074e-10	4.58074e-10	4.77172		NACAD	33.1577	4.39135e-241	1.69525e-240	0.732186		MBL2	16.578	1.00486e-61	1.31139e-61	0.85417
ANXA13	57.2975	0	0	2.19737		PDXK	12.0841	1.28107e-33	1.45858e-33	5.02247		F8	36.8183	9.39728e-297	5.63165e-296	1.80395		CD7	5.05596	4.28225e-07	4.78262e-07	4.21798		NFKBID	48.3169	0	0	2.25548		RUVBL2	6.05112	1.43841e-09	1.54019e-09	4.90433		ZNF79	33.058	1.1956e-239	4.56421e-239	0.688849		HRCT1	14.3605	9.15945e-47	1.13011e-46	0.830902
MAP6D1	57.1947	0	0	3.07438		ARMC10	11.9531	6.25566e-33	7.1011e-33	5.90128		ZNF267	36.7245	2.9704e-295	1.75917e-294	2.63043		SDF4	4.84266	1.2811e-06	1.42741e-06	1.89439		HEY2	48.0851	0	0	3.20697		GADD45B	5.78987	7.0439e-09	7.521e-09	5.24157		GREM1	33.0089	6.06011e-239	2.30412e-238	0.723099		CYP3A5	14.2694	3.39681e-46	4.18423e-46	2.3596
INHBB	57.1715	0	0	1.0158		ELAVL1	11.8053	3.66519e-32	4.14993e-32	5.5451		TRPC1	36.7	7.30879e-295	4.32174e-294	5.49485		PRAP1	4.82827	1.37726e-06	1.53433e-06	1.10731		CTD-2517O10.6	47.8437	0	0	1.85182		CHP1	5.72666	1.02428e-08	1.09273e-08	0.634021		RAP2C-AS1	32.9246	9.77327e-238	3.66425e-237	4.15894		NEDD9	13.5995	4.02946e-42	4.88229e-42	3.68707
FAM212B	56.985	0	0	2.05256		STUB1	11.7202	1.00394e-31	1.13467e-31	3.3048		GLUD2	36.6777	1.65408e-294	9.71978e-294	1.75132		CENPV	4.61644	3.90373e-06	4.32786e-06	2.79694		FXYD7	47.3851	0	0	1.7731		TFRC	5.65661	1.54391e-08	1.64546e-08	8.34264		AC005253.2	32.8258	2.52571e-236	9.326e-236	1.39444		HABP2	12.9333	2.92142e-38	3.49598e-38	7.72488
NCF1	56.9795	0	0	1.53979		RALA	11.6563	2.13138e-31	2.4064e-31	6.25162		PAXBP1-AS1	36.6134	1.75293e-293	1.02132e-292	0.974685		RPS6KA3	4.53977	5.63161e-06	6.23341e-06	0.702171		LGALS8-AS1	47.305	0	0	2.13482		FGL1	5.39807	6.73627e-08	7.15812e-08	0.896157		EFTUD1	32.7601	2.18115e-235	7.96415e-235	1.25347		NDRG1	12.4137	2.20335e-35	2.60817e-35	2.10945
AC022816.2	56.9745	0	0	0.614627		GNAI2	11.4285	3.01294e-30	3.39006e-30	4.95109		ZFP64	36.1744	1.54084e-286	8.52372e-286	3.53555		ANPEP	4.39855	1.08976e-05	1.20444e-05	6.40145		MR1	47.2136	0	0	1.40117		UCP2	5.39043	7.02877e-08	7.46684e-08	7.9882		C4orf36	32.4051	2.32234e-230	8.04772e-230	0.514973		TMEM176B	12.4045	2.47002e-35	2.92292e-35	2.63654
ROM1	56.9129	0	0	0.690081		CHRNA5	11.2332	2.7999e-29	3.1424e-29	4.43948		LINC00862	36.154	3.21538e-286	1.77222e-285	1.08054		SNHG7	4.32697	1.51177e-05	1.66721e-05	1.19709		TCP11	47.1885	0	0	1.65801		PSMD7	5.30685	1.11538e-07	1.18339e-07	0.527575		CRTC2	32.2583	2.69227e-228	9.17803e-228	1.12852		SLC38A2	12.0361	2.29646e-33	2.70102e-33	6.40332
WFDC2	56.9084	0	0	1.91653		ZFP36L2	11.191	4.51344e-29	5.05953e-29	4.01065		C7orf60	36.1217	1.0349e-285	5.69159e-285	0.801227		NEK6	4.16822	3.0699e-05	3.37323e-05	1.45007		RNASE3	47.1843	0	0	0.730671		ALDOA	5.15152	2.5838e-07	2.73713e-07	2.35027		CEP170B	32.0594	1.62566e-225	5.4005e-225	1.46703		UGT2B4	11.2232	3.13604e-29	3.64368e-29	3.71533
EIF3CL	56.7105	0	0	1.79154		CMTM8	11.165	6.04941e-29	6.78033e-29	6.75525		CDH16	36.0542	1.18721e-284	6.46801e-284	3.69704		ORAI3	4.06638	4.77482e-05	5.23289e-05	2.0737		TBX19	47.0434	0	0	1.59788		SERPINI1	4.72139	2.34241e-06	2.47032e-06	4.5883		SNIP1	31.9881	1.59468e-224	5.25369e-224	1.18951		DLK2	11.2214	3.2005e-29	3.718e-29	2.19074
TLCD2	56.6564	0	0	0.696093		FASN	11.1532	6.90802e-29	7.74038e-29	2.90481		NPHP4	35.9312	9.95072e-283	5.34029e-282	3.49151		S100A16	4.00219	6.276e-05	6.86614e-05	2.18624		LINC01252	46.9878	0	0	1.18702		GOLT1A	4.67879	2.88568e-06	3.04199e-06	0.742954		AC084082.3	31.3629	6.49245e-216	1.9752e-215	2.36813		ADSSL1	11.0269	2.83376e-28	3.27734e-28	2.10917
CDH6	56.2989	0	0	1.75769		TOMM40	10.7372	6.80913e-27	7.58345e-27	6.41843		BMP1	35.7396	9.59617e-280	5.0425e-279	0.969631		CELF1	3.94793	7.88308e-05	8.6156e-05	1.58989		SDK1	46.8655	0	0	1.29808		CDK4	4.66288	3.11819e-06	3.28572e-06	0.970415		PEAK1	31.3422	1.24203e-215	3.77255e-215	0.913886		CKS2	10.4194	2.02171e-25	2.31091e-25	4.84137
AC025335.1	55.9769	0	0	1.02359		DNAJC1	10.5606	4.53517e-26	5.03604e-26	3.20348		LINC00242	35.6703	1.1405e-278	5.94335e-278	1.12039		CTNNAL1	3.91081	9.19885e-05	0.000100449	2.13386		NPAS2	46.8409	0	0	3.35914		SLC38A2	4.46074	8.16765e-06	8.59208e-06	1.12046		CTD-2366F13.2	31.1906	1.42875e-213	4.27437e-213	5.35808		LEAP2	10.0495	9.23136e-24	1.04727e-23	4.1062
ZNF107	55.9377	0	0	1.2084		S100A16	10.5041	8.26736e-26	9.16559e-26	3.35869		TTC39A	35.5623	5.35472e-277	2.75245e-276	1.38399		ZFP36L2	3.90926	9.25778e-05	0.000101078	2.79473		MRVI1-AS1	46.8388	0	0	0.936528		FKBP1A	4.44252	8.89103e-06	9.35174e-06	0.660067		PHKG1	30.7105	4.1164e-207	1.16809e-206	2.08961		FAM13A	9.57964	9.73822e-22	1.09686e-21	3.01487
TICRR	55.609	0	0	0.599484		HES1	9.76264	1.62853e-22	1.78606e-22	4.62979		CHIC1	35.4967	5.52192e-276	2.81539e-275	3.28656		TOMM40	3.89477	9.82939e-05	0.000107241	5.70535		EIF3CL	46.647	0	0	0.594678		SLC39A14	4.22262	2.4148e-05	2.53323e-05	0.59319		CNFN	30.1987	2.46708e-200	6.74473e-200	2.10155		SAA4	9.21525	3.10552e-20	3.47972e-20	4.00706
AXDND1	55.5875	0	0	5.64699		CCDC34	9.55634	1.21999e-21	1.33452e-21	5.31478		AGO4	35.3502	9.95683e-274	4.9923e-273	1.13664		QPCT	3.87869	0.000105021	0.000114531	1.90014		TLCD2	46.6401	0	0	0.810036		ALDOC	4.08962	4.32084e-05	4.53023e-05	0.894254		ZNF518B	30.116	2.9885e-199	8.10857e-199	5.94944		CP	9.11336	7.98702e-20	8.93481e-20	3.60524
LINC01123	55.3746	0	0	0.86313		DEK	9.48487	2.42677e-21	2.65036e-21	2.71022		DTX2	35.2941	7.22798e-273	3.60254e-272	3.77578		C17orf89	3.87513	0.00010657	0.000116187	0.967491		AC005253.2	46.5655	0	0	1.09504		TMEM14B	4.02544	5.68692e-05	5.96085e-05	1.0814		LA16c-390H2.4	30.0848	7.66835e-199	2.07615e-198	2.58863		CFB	9.04431	1.50616e-19	1.68265e-19	4.14246
EID2B	55.1868	0	0	2.30304		CD24	9.48	2.54278e-21	2.77664e-21	5.7866		C8G	35.2289	7.23138e-272	3.57357e-271	2.28686		LSM5	3.81202	0.000137834	0.000150055	0.557567		CTD-2574D22.7	46.4607	0	0	0.653898		UBE2L3	3.9853	6.73958e-05	7.06127e-05	0.98972		RAB33B	29.9425	5.51762e-197	1.47586e-196	1.00287		TFRC	8.47675	2.3158e-17	2.57194e-17	9.05935
MAST4-AS1	54.8821	0	0	5.87356		PPP1CB	8.87375	7.07243e-19	7.65319e-19	4.8401		ZNF837	35.2139	1.22758e-271	6.06242e-271	0.877534		KRT10	3.69315	0.000221489	0.000240469	2.51408		RHBDL1	46.1387	0	0	0.830318		RSL1D1	3.82165	0.000132561	0.000138753	0.628442		CD44	29.9353	6.82613e-197	1.82392e-196	0.891791		GADD45B	8.02755	9.94358e-16	1.09708e-15	5.28501
TBC1D2	54.7699	0	0	2.2589		CKLF	8.83752	9.78698e-19	1.05831e-18	2.19234		UPK2	34.9549	1.09058e-267	5.25861e-267	0.53015		FUS	3.49915	0.000466738	0.000504558	1.73396		CLUL1	45.5828	0	0	1.05863		SON	3.78977	0.000150788	0.000157766	0.566521		CTC-241N9.1	29.9141	1.28919e-196	3.43253e-196	1.24643		EFNA1	7.80756	5.83058e-15	6.41135e-15	3.41592
NHLH1	54.7505	0	0	0.979073		MLLT4	8.59953	8.00451e-18	8.63704e-18	3.27108		E2F1	34.9326	2.37565e-267	1.13896e-266	1.60221		DPH3	3.49672	0.000471016	0.00050911	2.16094		SMPDL3B	45.1665	0	0	1.27064		CKS2	3.78722	0.000152345	0.000159373	0.696038		TNS1	29.5192	1.63131e-191	4.18128e-191	2.11511		FILIP1L	7.27871	3.37017e-13	3.68387e-13	2.20737
PRRX2	54.599	0	0	0.556088		EBPL	8.5798	9.50406e-18	1.02507e-17	2.33237		ZBTB22	34.7516	1.31088e-264	6.17881e-264	6.81385		CNIH4	3.44685	0.000567167	0.000612336	2.50389		L3MBTL4	45.1463	0	0	0.635299		RBMX	3.61734	0.000297647	0.000310991	0.97029		NCOA7	29.3665	1.46941e-189	3.71087e-189	1.05213		GDF15	7.05198	1.76385e-12	1.92163e-12	2.20796
EME1	54.5832	0	0	1.29675		LASP1	8.23464	1.80095e-16	1.93305e-16	9.52373		MEX3D	34.7352	2.31729e-264	1.08818e-263	7.56018		MLLT4	3.39794	0.000678961	0.000731882	1.85122		PPM1J	44.8658	0	0	3.92233		NFKBIA	3.56851	0.000359013	0.000374745	3.99334		PLA2G1B	29.185	3.00977e-187	7.44895e-187	3.24384		ERRFI1	6.88085	5.94964e-12	6.46972e-12	1.90233
SLC16A6	54.583	0	0	1.50792		DDB1	8.09474	5.73881e-16	6.15186e-16	3.29599		MAP3K8	34.5385	2.11809e-261	9.75823e-261	0.821241		LASP1	3.36047	0.000778091	0.00083826	5.00221		IL4I1	44.8601	0	0	2.55784		ANP32A	3.51716	0.000436191	0.00045518	0.743292		NAPSA	28.6989	3.93913e-181	9.37127e-181	1.74372		SERPINA11	6.61073	3.8242e-11	4.14119e-11	2.98877
PDLIM3	54.3808	0	0	5.74906		GPAM	7.88409	3.16843e-15	3.38734e-15	2.98886		RDH13	34.4855	1.32241e-260	6.05551e-260	3.11006		LARP1	3.35506	0.000793485	0.000854722	2.44581		C9orf172	44.5265	0	0	0.580418		XRCC5	3.32183	0.000894287	0.000930773	1.28422		GGT7	28.5271	5.40941e-179	1.27129e-178	5.2028		P4HA1	6.49166	8.4898e-11	9.17642e-11	5.21236
SUCNR1	54.303	0	0	1.62392		BCAT1	7.37146	1.68767e-13	1.79235e-13	2.88873		TRH	34.4415	6.04155e-260	2.75481e-259	2.69724		RCN2	3.26073	0.00111126	0.00119565	5.10938		LA16c-390H2.4	44.5078	0	0	0.548509		FECH	3.12275	0.0017917	0.00186147	5.58412		C22orf23	28.4315	8.26419e-178	1.9284e-177	1.63207		GPAM	5.21135	1.87472e-07	1.9924e-07	2.36094
PRICKLE2-AS1	54.2665	0	0	1.4637		CAT	7.33602	2.20034e-13	2.33518e-13	0.773204		KIF14	34.3569	1.11037e-258	5.03263e-258	1.14178		SP5	3.2585	0.00112002	0.00120474	1.65329		ADIRF	44.2017	0	0	0.835502		PPP1R15A	3.05978	0.00221497	0.00229932	8.28032		SLC52A2	28.1349	3.66483e-174	8.37565e-174	1.29558		ALDOA	5.14934	2.61403e-07	2.77577e-07	2.49974
FBN1	54.2664	0	0	0.639425		MXD4	6.97437	3.07253e-12	3.24757e-12	4.29057		ZNF133	34.1251	3.12996e-255	1.38051e-254	2.08873		MYEOV2	3.25792	0.00112232	0.00120704	0.543025		IL18	43.763	0	0	0.509309		MCL1	3.01844	0.00254079	0.00263646	0.550488		SNAI3	28.1231	5.11356e-174	1.1676e-173	0.582501		SAT1	4.77687	1.78041e-06	1.88106e-06	1.68718
FRY	54.1713	0	0	4.61995		ARPC1B	6.92635	4.31828e-12	4.5611e-12	2.17673		OLMALINC	34.08	1.45769e-254	6.40686e-254	2.81491		FAH	3.20126	0.00136827	0.00146884	0.522173		ZNF266	43.6481	0	0	2.87174		PDLIM5	2.95487	0.00312796	0.00324217	1.20749		UIMC1	27.8371	1.54191e-170	3.45386e-170	2.35586		PLTP	4.5097	6.49179e-06	6.84344e-06	5.07264
TMEM217	53.9835	0	0	1.19899		MAT2A	6.84647	7.56948e-12	7.98507e-12	7.35251		CTC-523E23.5	34.0192	1.16042e-253	5.06493e-253	0.712274		ADH4	3.16705	0.00153991	0.00165145	2.33565		GJA4	43.5712	0	0	1.04717		TOMM20	2.89634	0.00377545	0.00391223	1.23412		EAF1-AS1	27.7687	1.03742e-169	2.30943e-169	0.854239		RAB33A	4.37382	1.22089e-05	1.28559e-05	0.989942
PTRF	53.7728	0	0	0.604645		DTYMK	6.60376	4.00858e-11	4.21982e-11	3.53024		TUSC8	33.8999	6.67299e-252	2.87601e-251	2.48011		SPCS3	3.10988	0.00187162	0.00200434	1.22587		HAS3	43.2502	0	0	3.99395		MCM7	2.89261	0.00382056	0.00395788	3.44472		LA16c-325D7.2	27.7401	2.29393e-169	5.09756e-169	0.794614		FUS	4.28674	1.8131e-05	1.90573e-05	1.01256
LINC00852	53.6047	0	0	2.55132		CITED2	6.5262	6.74597e-11	7.09948e-11	3.13315		ARHGEF33	33.806	1.60988e-250	6.89517e-250	1.57547		EFNA1	3.10632	0.00189433	0.00202837	1.98327		AC009501.4	43.0798	0	0	0.738005		CHMP4A	2.82587	0.00471531	0.00488279	2.08954		CPB2-AS1	27.7297	3.06626e-169	6.8058e-169	0.579853		LBR	4.05207	5.0766e-05	5.32039e-05	3.1316
CTC-241N9.1	53.5112	0	0	2.08137		NUDCD2	6.36745	1.92195e-10	2.0207e-10	3.02262		ZBTB40	33.6232	7.68445e-248	3.23802e-247	0.758283		HACD3	2.92267	0.00347047	0.00370448	2.68726		CCDC190	42.6255	0	0	2.03336		PPA2	2.78958	0.00527768	0.00546139	0.783141		PRR15L	27.701	6.78693e-169	1.50156e-168	0.510036		SSB	3.97988	6.89492e-05	7.22002e-05	0.738532
FZD3	53.4939	0	0	1.96511		BUB3	5.97985	2.23339e-09	2.33902e-09	5.98726		GPT	33.6114	1.14396e-247	4.81227e-247	1.83822		XRCC5	2.89699	0.00376756	0.00401933	0.852999		CTA-14H9.5	42.5392	0	0	2.58256		NREP	2.75554	0.00585949	0.00606262	1.04675		MCCD1	27.669	1.64783e-168	3.63399e-168	0.83588		PPDPF	3.62456	0.00028945	0.000302009	1.69769
HEPACAM	52.8694	0	0	3.18237		CCDC50	5.52447	3.30476e-08	3.44624e-08	2.79584		ABLIM3	33.545	1.06526e-246	4.44162e-246	2.08143		HN1	2.87975	0.00397985	0.00424461	1.25238		CTB-58E17.1	42.3129	0	0	3.30256		COA6	2.70804	0.00676813	0.00699892	1.18849		USP44	27.6257	5.46533e-168	1.20142e-167	0.605971		SERPINE1	3.47995	0.000501498	0.000522535	4.80955
NNAT	52.8607	0	0	1.70761		TPGS2	5.42735	5.71963e-08	5.96038e-08	3.75894		ST3GAL5	33.5091	3.55592e-246	1.47857e-245	0.680802		TMEM245	2.87492	0.00404128	0.00430891	1.15329		LINC00528	42.1943	0	0	4.52048		SNRPD1	2.6235	0.00870302	0.00898872	0.926672		UBD	27.5199	1.01481e-166	2.21405e-166	1.16832		TRAP1	3.44248	0.000576401	0.000600332	0.821896
FAM111B	52.8377	0	0	0.5446		ACLY	5.36404	8.13785e-08	8.47571e-08	0.99039		MED9	33.4617	1.74153e-245	7.20171e-245	1.01644		TMEM14B	2.86909	0.00411649	0.00438848	1.03995		SETD1A	42.1395	0	0	2.07843		H1F0	2.60904	0.00907967	0.00937388	0.679443		HYAL3	26.8545	7.48063e-159	1.56472e-158	5.13504		SRSF2	3.37929	0.000726738	0.000756388	0.96333
PVRL1	52.834	0	0	1.02459		MED31	5.32071	1.0336e-07	1.07592e-07	3.41745		TRIM59	33.4484	2.71851e-245	1.12233e-244	3.43668		SON	2.77319	0.00555096	0.00590356	0.610161		TEF	41.8014	0	0	3.91206		HMGN2	2.60068	0.00930389	0.00960406	0.924515		CTD-3051D23.1	26.8064	2.71928e-158	5.67061e-158	3.23374		HNMT	3.36195	0.000773944	0.00080541	0.515353
ZNF765	52.7861	0	0	0.883161		TMEM245	5.30119	1.15049e-07	1.19743e-07	1.62982		AKR7A3	33.387	2.11864e-244	8.70396e-244	0.55484		PEG3	2.71758	0.00657616	0.00698209	1.33146		RAB3B	41.6956	0	0	2.7616		KANSL1-AS1	-2.6227	0.0087235	0.00900864	2.57231		AC015849.19	26.7316	2.01916e-157	4.1944e-157	2.00413		RAD21	3.23039	0.0012362	0.00128487	1.21584
PHF7	52.728	0	0	1.10316		C4orf48	5.27729	1.31109e-07	1.36439e-07	8.56414		STARD4-AS1	33.369	3.86052e-244	1.58342e-243	0.768394		MRPL18	2.6717	0.00754681	0.00800477	1.47872		SLC6A11	41.5347	0	0	0.548426		MARCKSL1	-2.63046	0.00852689	0.00880801	1.19306		SLC12A7	26.0175	3.13516e-149	6.21517e-149	0.602772		PSMC3	3.15453	0.00160757	0.00166971	0.782753
TAS2R10	52.7069	0	0	0.532855		LARP1	5.18294	2.18412e-07	2.27197e-07	3.39379		CEP295	33.2477	2.20262e-242	8.91794e-242	1.27432		GTF3A	2.67002	0.00758466	0.00804266	1.63358		NUDT18	41.4265	0	0	1.76137		CCDC85B	-2.65474	0.00793702	0.00819981	6.23451		AC010976.2	25.9569	1.52047e-148	3.00158e-148	1.37566		CMTM6	3.14695	0.00164983	0.00171313	0.733366
FAAH	52.6712	0	0	3.48445		CDKN1C	5.10978	3.22532e-07	3.35275e-07	6.44846		LINC00094	33.1682	3.09611e-241	1.24355e-240	0.567652		ACVR2B	-2.59825	0.00937011	0.00992199	4.03184		CACNB1	40.9108	0	0	2.12673		LUCAT1	-2.67418	0.00749117	0.00774131	0.506478		CTC-529I10.1	25.6282	7.39972e-145	1.4327e-144	1.76076		TTC39C	3.03679	0.00239111	0.00248148	2.45688
ZNF180	52.609	0	0	2.75024		CTNNAL1	5.06413	4.10274e-07	4.26132e-07	2.50688		THAP7-AS1	33.1385	8.28122e-241	3.3103e-240	2.0858		H1FX	-2.60308	0.00923905	0.00978458	0.875259		HAUS5	40.4385	0	0	0.940591		NUCKS1	-2.70834	0.00676201	0.00699355	1.68513		MMAA	25.6155	1.02426e-144	1.98159e-144	2.54673		MRPL18	2.92977	0.00339213	0.00351695	2.2712
ZNF48	52.5082	0	0	1.04551		WASF2	5.01613	5.27216e-07	5.47519e-07	3.06622		ADM2	33.1262	1.24825e-240	4.97653e-240	0.902183		TIMM8A	-2.63934	0.00830668	0.00880209	1.62417		TCP11L2	40.4304	0	0	2.14609		ZBTB8OS	-2.75219	0.00591984	0.00612422	2.87453		ZNF37A	25.5891	2.01809e-144	3.89634e-144	0.99196		PTGR1	2.84736	0.00440833	0.00456616	1.57454
RSPH1	52.4372	0	0	1.06545		REEP6	4.99144	5.99314e-07	6.22308e-07	0.638457		KIAA1958	33.0817	5.45764e-240	2.1667e-239	1.58834		PSMD6	-2.65669	0.00789126	0.0083666	2.43444		HIST1H2BN	40.1248	0	0	1.41568		SLC39A4	-2.7896	0.00527728	0.00546139	1.19104		BRD8	25.1461	1.5586e-139	2.93052e-139	0.500078		TXNDC12	2.83347	0.00460461	0.0047675	1.05008
NLRP12	52.4276	0	0	0.921327		SMC1A	4.93115	8.17459e-07	8.48122e-07	5.35476		POLA2	33.0764	6.4925e-240	2.57484e-239	2.12165		IQSEC1	-2.70279	0.00687606	0.00729947	2.91463		HIST1H4H	40.0796	0	0	1.1767		LSM8	-2.82341	0.00475153	0.00491963	3.50362		KRTDAP	24.9986	6.32626e-138	1.1763e-137	0.578063		RAD23A	2.79113	0.00525239	0.00543447	1.35396
HHIP	52.3997	0	0	0.723527		DNAJA1	4.92343	8.50402e-07	8.82179e-07	0.691973		GID4	32.7998	5.92065e-236	2.29266e-235	0.683189		LDHB	-2.7384	0.00617388	0.00655866	1.26418		FSD2	39.79	0	0	1.04443		SNRPE	-2.89539	0.0037869	0.00392356	0.991185		KLF5	24.8989	7.65365e-137	1.41649e-136	1.32038		ZC3H15	2.76304	0.0057266	0.00592188	1.30266
TRPC1	52.203	0	0	1.59075		ADSL	4.91907	8.69569e-07	9.01939e-07	6.12556		RFX7	32.6029	3.72879e-233	1.42418e-232	1.28882		AMFR	-2.79643	0.00516706	0.00549683	2.46501		BPNT1	39.6982	0	0	1.27258		VAMP5	-2.97973	0.00288507	0.00299205	3.93801		RIPK2	24.5743	2.37867e-133	4.31866e-133	1.22088		TTC3	2.72698	0.00639165	0.0066087	0.680118
ZNF669	52.0473	0	0	2.78121		HN1	4.64919	3.3324e-06	3.44982e-06	1.6049		FARP2	32.5937	5.03197e-233	1.91804e-232	1.00777		NMT1	-2.83396	0.00459748	0.00489366	1.27152		C4orf33	39.5799	0	0	0.863661		MTIF3	-3.00448	0.00266039	0.00276018	1.78527		CCDC94	24.5323	6.68696e-133	1.20826e-132	1.52829		ALDH1L1	2.69192	0.00710418	0.00734241	0.796338
HECW1	51.7269	0	0	1.20647		IRF2BP2	4.64804	3.35106e-06	3.46866e-06	2.36273		PLAGL2	32.5907	5.55851e-233	2.11767e-232	4.18424		TRIM28	-2.83787	0.00454158	0.00483619	1.86535		SLC9B1	39.3964	0	0	4.01839		RFC1	-3.04327	0.00234025	0.0024287	2.86181		AP000295.10	24.5183	9.43387e-133	1.70338e-132	4.16256		PPIG	2.67607	0.00744901	0.00769459	1.43133
LINC01521	51.5357	0	0	0.514037		ACAT1	4.60004	4.22401e-06	4.37164e-06	0.71801		ITPKA	32.5901	5.65884e-233	2.15481e-232	1.25542		PSMC2	-2.85641	0.00428458	0.0045651	2.08327		BTBD1	39.3848	0	0	1.297		ANAPC13	-3.07112	0.00213257	0.00221408	1.2184		PRR4	24.2793	3.24042e-130	5.79134e-130	1.02951		BTG2	2.66941	0.00759837	0.00784673	5.11346
ZNF821	51.4103	0	0	1.66955		UBE2M	4.49764	6.87131e-06	7.10367e-06	8.80933		TTI2	32.4325	9.57266e-231	3.58725e-230	0.947702		ID2	-2.89802	0.00375523	0.00400674	1.52606		PXDC1	39.2538	0	0	1.96697		ARPC2	-3.10807	0.00188312	0.00195618	5.17558		C9orf153	24.1335	1.11356e-128	1.97474e-128	6.75578		CLTC	2.61437	0.00893914	0.00922628	3.78714
LINC00094	51.3994	0	0	6.59985		RAB33A	4.12993	3.62876e-05	3.7397e-05	0.613548		ZBTB18	32.4176	1.55308e-230	5.81712e-230	0.650891		RMND5A	-2.97055	0.00297266	0.0031758	3.4073		HS6ST1	39.2154	0	0	3.07748		SORBS2	-3.18519	0.00144659	0.00150375	1.40708		MYNN	23.9869	3.8123e-127	6.70081e-127	1.62795		ARPC5	-2.64932	0.00806541	0.00832676	3.88803
IMPDH1	51.3566	0	0	0.796679		LDHB	3.8219	0.000132426	0.000136103	3.55517		GRAMD4	32.3514	1.32579e-229	4.9486e-229	0.776872		SDSL	-3.05806	0.00222777	0.00238304	0.843775		CTD-2308L22.1	39.1525	0	0	0.511169		NUTF2	-3.20306	0.00135977	0.00141388	2.039		RAPGEF1	23.6301	1.88924e-123	3.24735e-123	8.29923		CHURC1	-2.65119	0.00802076	0.00828179	4.18863
CHML	51.2809	0	0	1.18904		ADK	3.68056	0.00023272	0.000238922	3.32031		SYNE2	32.2502	3.4932e-228	1.29681e-227	3.18488		CCL20	-3.15461	0.00160711	0.00172254	2.00716		AFM	39.1239	0	0	1.52471		LEPROTL1	-3.20941	0.00133006	0.00138337	3.63661		ZNF189	23.6007	3.78717e-123	6.50225e-123	0.698946		AMD1	-2.67213	0.0075371	0.00778452	2.57813
CPB2-AS1	51.2094	0	0	1.64395		KPNA2	3.66602	0.000246351	0.000252881	5.56019		PEAK1	32.2402	4.83056e-228	1.79065e-227	0.903667		COMMD4	-3.17285	0.00150952	0.00161909	1.63528		AC010976.2	38.9748	0	0	1.15434		MEST	-3.23687	0.00120849	0.00125711	2.14663		AGO3	23.2073	3.83928e-119	6.46242e-119	5.30536		DDX1	-2.7891	0.0052854	0.00546713	2.11726
TPRN	51.1871	0	0	1.44714		RAD23A	3.64548	0.000266891	0.000273929	1.98921		OSGEPL1	32.2156	1.06733e-227	3.94877e-227	1.32326		AIFM1	-3.19951	0.0013766	0.00147757	1.57071		TNS1	38.6179	0	0	3.87404		CCAR1	-3.25696	0.00112611	0.00117157	2.09436		N4BP1	23.0372	1.97671e-117	3.3059e-117	2.72291		NME1	-2.79018	0.00526793	0.00544981	2.47165
LPIN3	51.1824	0	0	1.31921		ITGB3BP	3.62798	0.000285647	0.00029314	5.12932		TMEM51	32.0812	8.07244e-226	2.96907e-225	2.39308		IMMP1L	-3.21429	0.00130769	0.0014044	1.57423		FAM213B	38.0531	0	0	1.31864		GNG5	-3.35419	0.000795976	0.000828566	0.927657		NFYC-AS1	22.6565	1.20268e-113	1.96909e-113	1.74874		PSME2	-2.79699	0.00515812	0.00533767	3.09837
CNFN	51.0766	0	0	1.40941		RALY	3.50926	0.000449357	0.00046083	2.0124		METTL4	31.9309	9.93709e-224	3.62663e-223	1.72224		CYP3A7	-3.21819	0.00129	0.00138561	1.26755		MYO1D	38.0003	0	0	3.38059		PSMD11	-3.4387	0.000584508	0.000609111	5.97381		BASP1	22.6281	2.29271e-113	3.74643e-113	1.47662		TSTA3	-2.81314	0.004906	0.00507816	2.82169
PALM3	50.7534	0	0	1.14056		PLEKHA1	3.31073	0.000930528	0.000953381	8.12269		ALPK3	31.9284	1.0788e-223	3.93528e-223	0.964413		ACSF2	-3.25237	0.00114448	0.00123017	4.8659		SEC14L2	37.8598	0	0	3.73116		EPCAM	-3.44735	0.000566115	0.000590026	2.86732		PPME1	22.5509	1.31593e-112	2.14381e-112	0.737602		SSR3	-2.83779	0.00454268	0.00470402	1.23269
NR2F1-AS1	50.7508	0	0	1.87036		PSMA5	3.22369	0.0012655	0.00129552	2.0459		PRIM2	31.802	6.08167e-222	2.19831e-221	2.32065		CTSL	-3.25878	0.00111894	0.00120375	0.908918		C6orf223	37.6524	2.98555149340807e-310	7.641999771771e-310	1.62963		LARP7	-3.46143	0.00053732	0.000560092	1.49372		INADL	22.5336	1.94677e-112	3.16744e-112	3.31153		PRDX4	-2.89505	0.00379094	0.00392882	1.12104
ARHGAP32	50.6347	0	0	0.522401		LBR	2.83619	0.00456557	0.00466441	2.43567		PHTF2	31.7593	2.36111e-221	8.52643e-221	2.43023		PLG	-3.28171	0.00103181	0.00111033	1.64888		PGM2L1	37.5237	3.78443e-308	9.64109e-308	0.721841		GOLM1	-3.4636	0.00053299	0.000555655	8.16066		SEC16B	22.0593	7.78209e-108	1.23841e-107	1.22129		CDK4	-2.97765	0.00290464	0.00301276	2.81476
WWC2-AS2	50.597	0	0	2.93472		HNRNPAB	2.80879	0.00497279	0.00507975	3.99365		ZBTB1	31.7452	3.69464e-221	1.33229e-220	2.02866		TGFBI	-3.42022	0.000625714	0.000674871	3.35162		APOL1	37.3918	5.3067e-306	1.34421e-305	8.1909		YWHAB	-3.46363	0.000532941	0.000555655	3.26915		NEK4	22.0261	1.6197e-107	2.57318e-107	4.03856		EIF5A	-2.99025	0.00278752	0.00289168	1.4664
MLLT4-AS1	50.517	0	0	1.09896		PCSK9	2.74937	0.00597092	0.00609605	1.36026		OSGIN1	31.5941	4.45288e-219	1.58602e-218	1.00725		PSMG1	-3.42323	0.000618812	0.000667712	1.65456		KRTDAP	37.2784	3.67925e-304	9.26685e-304	4.12435		CMC2	-3.5829	0.000339797	0.000354785	2.88045		NUP98	22.0164	2.00388e-107	3.18286e-107	1.1507		MRPL3	-2.99614	0.0027342	0.00283715	2.22049
ESCO2	50.229	0	0	0.981608		FNIP2	2.69107	0.0071223	0.0072696	6.28384		TMEM184B	31.5307	3.29428e-218	1.1673e-217	3.3895		ANKRD29	-3.42515	0.000614456	0.000663107	1.18033		LINC01277	36.9842	2.05271e-299	5.09199e-299	1.9347		CALM1	-3.59391	0.000325747	0.000340209	2.31351		TBC1D23	21.7563	6.01932e-105	9.41813e-105	2.53009		MRPS23	-3.11428	0.00184393	0.00191442	1.8864
CETP	50.2005	0	0	0.710649		SYNGR2	2.61389	0.00895185	0.00912712	1.34154		PAPD7	31.4153	1.24967e-216	4.37471e-216	0.727686		PPP1R3C	-3.48208	0.000497528	0.000537535	0.835546		NFIA	36.5994	2.92275e-293	7.13535e-293	1.91345		PSMB5	-3.59774	0.00032099	0.000335288	1.45189		TCIRG1	21.6961	2.23094e-104	3.48055e-104	0.818018		CDC37L1	-3.19981	0.00137518	0.00142892	5.10216
RDH13	49.6698	0	0	1.71653		STK24	-2.7645	0.00570105	0.00582211	7.08641		MAST3	31.264	1.44065e-214	4.99923e-214	2.65566		KCTD20	-3.58752	0.000333843	0.000361567	1.60232		TM4SF1-AS1	36.4318	1.33677e-290	3.23214e-290	5.24338		SFPQ	-3.6273	0.000286401	0.000299324	2.9775		AF127936.7	21.6541	5.563e-104	8.66286e-104	1.51494		LGALS2	-3.23353	0.0012227	0.00127101	0.8957
HCG14	49.6422	0	0	0.510139		SLC22A9	-3.26883	0.00107991	0.00110584	1.38685		CDC25B	31.2342	3.66157e-214	1.26538e-213	2.17116		PCK2	-3.59958	0.00031873	0.000345298	2.32275		CDCA5	36.4165	2.33199e-290	5.63304e-290	2.34217		MIR4458HG	-3.82165	0.000132561	0.000138753	1.25592		JARID2	21.5116	1.21208e-102	1.87664e-102	4.91212		DLC1	-3.31483	0.000916986	0.000953742	2.93194
PIP5KL1	49.5855	0	0	1.23445		AFG3L2	-3.31035	0.000931785	0.000954539	5.05111		EEPD1	31.1965	1.18684e-213	4.08099e-213	0.958516		TMSB10	-3.62616	0.000287664	0.000311822	0.700239		DCK	36.346	3.0343e-289	7.30846e-289	5.95027		NIFK	-3.85699	0.000114793	0.000120188	1.73137		RHOT1	21.3877	1.74011e-101	2.67991e-101	1.43993		SREK1IP1	-3.3809	0.000722499	0.000752081	2.7061
TCAF2	49.3519	0	0	0.792518		DEXI	-3.33106	0.000865145	0.000886512	5.99782		NRM	30.9857	8.38796e-211	2.83516e-210	1.51091		SGCE	-3.65507	0.000257108	0.00027886	2.90562		USP19	36.1641	2.23326e-286	5.32806e-286	2.03759		SNHG8	-3.89575	9.78938e-05	0.000102524	1.63841		SLC20A2	21.377	2.18936e-101	3.36835e-101	1.57153		PRKDC	-3.39387	0.00068912	0.000717533	3.41479
SLC9B1	49.2555	0	0	0.991824		ACAA2	-3.40202	0.000668903	0.000685796	2.38374		ADNP2	30.9761	1.13079e-210	3.81869e-210	2.51302		SNRPA	-3.65621	0.000255976	0.000277672	0.887983		TUBE1	35.6756	9.45071e-279	2.20663e-278	1.40764		EIF5A	-3.91067	9.20408e-05	9.64072e-05	1.43168		AC009014.3	21.2815	1.68472e-100	2.57829e-100	0.990993		PSMD7	-3.43123	0.000600853	0.000625712	3.84596
CSTF2	49.1351	0	0	0.663428		CENPN	-3.58337	0.000339196	0.000347951	4.17551		ANK1	30.9047	1.03218e-209	3.46708e-209	1.0002		AHSA1	-3.65998	0.000252239	0.000273697	1.69205		NF2	35.6283	5.10969e-278	1.19121e-277	1.23186		HNRNPD	-4.01543	5.9338e-05	6.21875e-05	2.48367		TMEM255A	21.0827	1.14721e-98	1.73913e-98	0.778797		WBP5	-3.44547	0.000570071	0.000593821	1.2473
PCAT6	49.1132	0	0	0.568592		SPATS2	-3.58622	0.000335511	0.000344218	4.42576		ABHD5	30.8073	2.09393e-208	6.98377e-208	0.79178		SLC47A1	-3.74275	0.000182016	0.000197841	4.34283		B3GNT9	34.3408	1.93176e-258	4.2428e-258	1.48927		GMPS	-4.1317	3.60091e-05	3.77646e-05	3.955		NXF1	21.0153	4.74986e-98	7.17754e-98	8.96224		CADM1	-3.52493	0.000423595	0.000441547	4.20738
TCF19	48.7886	0	0	3.52522		TMEM243	-3.59001	0.000330664	0.000339291	5.47502		ZNF318	30.7565	1.00067e-207	3.32719e-207	0.798856		ALG8	-3.87595	0.00010621	0.000115812	2.75627		FLCN	33.7495	1.08755e-249	2.32242e-249	3.10666		PLPP5	-4.39159	1.12522e-05	1.18254e-05	2.7729		YY1AP1	20.907	4.62017e-97	6.94267e-97	1.35878		AC016907.3	-3.53856	0.000402322	0.00041943	0.618774
DARS-AS1	48.6884	0	0	2.18877		ALDH1L1	-3.75907	0.000170548	0.000175236	2.4268		PRPF39	30.5919	1.56934e-205	5.1522e-205	1.12789		MT-ATP8	-3.90464	9.43671e-05	0.000103017	2.75523		GAB1	33.4632	1.65591e-245	3.49366e-245	1.4471		MINPP1	-4.40218	1.07168e-05	1.12643e-05	7.14547		PNPLA2	20.184	1.35445e-90	1.98437e-90	3.35923		PPA2	-3.54265	0.000396125	0.000413027	2.91264
RAB33B	48.6458	0	0	1.91117		SLC30A7	-3.78431	0.000154135	0.000158393	11.6674		SLF1	30.2568	4.24133e-201	1.3559e-200	2.08572		CDKN1C	-4.19797	2.69319e-05	2.96059e-05	3.91602		MAP9	32.9842	1.3699e-238	2.83244e-238	0.512217		ACSL4	-4.42413	9.68324e-06	1.01822e-05	1.47277		AC092614.2	20.022	3.54115e-89	5.16699e-89	0.630741		LSM8	-3.57301	0.000352908	0.000368017	3.86268
HIST1H2BN	48.4915	0	0	6.29913		DLG1	-3.84854	0.000118823	0.000122139	3.89441		NCAPD3	30.2513	5.0181e-201	1.60354e-200	4.17964		THBS4	-4.22021	2.4407e-05	2.68498e-05	1.85464		MXD3	32.5794	8.03057e-233	1.62571e-232	2.10584		AARS	-4.48334	7.34837e-06	7.73237e-06	5.65209		DDX19B	19.9812	8.03145e-89	1.16986e-88	9.06797		SRA1	-3.66211	0.000250144	0.000261033	2.86656
KDM4C	48.165	0	0	1.65371		KDM1A	-3.88568	0.000102044	0.000104934	7.45945		CTB-55O6.12	30.2263	1.06916e-200	3.41073e-200	6.2641		LY6E	-4.3226	1.54204e-05	1.70034e-05	1.91052		CTD-2012J19.3	32.3749	6.19271e-230	1.24101e-229	0.893531		PPIH	-4.50579	6.61269e-06	6.96117e-06	5.6055		CCDC51	19.7209	1.42685e-86	2.05614e-86	2.44645		EIF2S2	-3.75616	0.000172542	0.000180178	1.57146
CTC-529I10.1	48.1465	0	0	2.6841		FAM8A1	-3.89384	9.8671e-05	0.000101494	4.86338		TXNDC16	30.0901	6.53196e-199	2.06458e-198	2.28428		TM7SF2	-4.37216	1.23024e-05	1.35871e-05	0.813141		ING1	32.3035	6.24881e-229	1.24894e-228	0.921153		FRG1	-4.57141	4.84461e-06	5.10204e-06	1.75613		SEPT1	19.5496	4.16025e-85	5.95301e-85	1.12719		PSMD11	-3.83068	0.000127789	0.000133555	6.37215
TAS2R31	48.1128	0	0	0.850841		AHSA1	-3.91561	9.01774e-05	9.27823e-05	1.14314		SETBP1	30.0745	1.04584e-198	3.30286e-198	2.00583		FRG1	-4.40167	1.0742e-05	1.18743e-05	1.21069		SOWAHD	31.4655	2.5762e-217	4.97388e-217	0.794119		SPCS3	-4.62276	3.78667e-06	3.98845e-06	2.79076		MAX	19.4227	4.9592e-84	7.0548e-84	0.889463		EBNA1BP2	-3.84358	0.000121252	0.000126776	3.60831
SRR	47.9645	0	0	2.60786		TRIP12	-3.94115	8.10914e-05	8.34452e-05	8.82792		CDCA5	30.0203	5.32722e-198	1.67747e-197	1.08414		SIPA1	-4.42484	9.65132e-06	1.06702e-05	1.14092		ZSWIM8	31.2867	7.07133e-215	1.35282e-214	1.82764		BIRC2	-4.64566	3.38993e-06	3.57106e-06	1.93683		P4HTM	19.3407	2.44166e-83	3.46364e-83	0.750556		TNRC6B	-3.87137	0.000108226	0.000113187	2.41791
IFT46	47.8933	0	0	2.53492		POU6F2-AS1	-4.0061	6.17294e-05	6.35472e-05	7.19056		TUBE1	29.9399	5.96382e-197	1.86781e-196	0.971145		MAP2K2	-4.54104	5.59784e-06	6.19693e-06	1.20162		HIST1H2BJ	31.247	2.45302e-214	4.68219e-214	0.793849		FUCA1	-4.70507	2.53778e-06	2.67562e-06	4.68671		CTD-2256P15.1	19.2261	2.2403e-82	3.15724e-82	1.33536		SOAT2	-3.89158	9.95938e-05	0.000104203	2.71854
KIF11	47.8595	0	0	1.8748		SLBP	-4.05416	5.03146e-05	5.18386e-05	3.28098		CDKL3	29.8547	7.6174e-196	2.37289e-195	1.0283		MAF	-4.55711	5.18618e-06	5.74459e-06	2.40753		WDFY2	31.1512	4.87979e-213	9.28143e-213	1.81635		EMP2	-4.71133	2.46109e-06	2.59512e-06	5.34978		FBXO11	18.97	3.02199e-80	4.22184e-80	1.15918		PTTG1	-4.02248	5.75874e-05	6.03194e-05	5.29687
TONSL	47.6748	0	0	0.782367		LRRC47	-4.07139	4.67335e-05	4.81557e-05	4.79997		TBX19	29.7875	5.67783e-195	1.76071e-194	0.776166		YTHDC1	-4.59776	4.27051e-06	4.73311e-06	1.41748		POLR3D	31.0188	3.00722e-211	5.68967e-211	0.526235		DDC	-4.80252	1.56679e-06	1.65305e-06	1.95778		ABCB10	18.6712	8.49809e-78	1.17612e-77	2.91681		SH3BGRL3	-4.04044	5.33519e-05	5.58907e-05	3.45951
GRAMD4	47.3882	0	0	2.01608		CTSH	-4.21566	2.49054e-05	2.56773e-05	1.08273		DCK	29.6244	7.23854e-193	2.21737e-192	3.6442		NALT1	-4.66577	3.07469e-06	3.41326e-06	0.834562		CALCOCO1	30.8965	1.33003e-209	2.50326e-209	2.3338		CTNNB1	-4.8082	1.52293e-06	1.60699e-06	2.57705		SLC35A3	17.6988	4.28119e-70	5.73789e-70	1.86317		SNRPE	-4.08675	4.37457e-05	4.58592e-05	1.34864
SESN2	47.271	0	0	1.31343		CTSL	-4.28699	1.81113e-05	1.86854e-05	1.2832		MAP6D1	29.5837	2.42224e-192	7.399e-192	1.74476		NR0B2	-4.66659	3.06241e-06	3.40013e-06	1.10145		TMEM150B	30.4501	1.19573e-203	2.21189e-203	0.64766		TP53I13	-4.8274	1.38328e-06	1.45984e-06	6.04159		DTWD1	16.99	9.74087e-65	1.28545e-64	0.630982		FKBP1A	-4.11722	3.83472e-05	4.02167e-05	1.85186
PLAGL2	47.1075	0	0	2.81855		CPN1	-4.29242	1.76733e-05	1.82385e-05	1.40936		LEMD3	29.5833	2.44944e-192	7.47906e-192	0.805241		IGFBP4	-4.6767	2.91528e-06	3.23725e-06	3.02329		TIPARP	30.3007	1.12297e-201	2.06617e-201	2.37855		PLPP3	-4.84519	1.2649e-06	1.33509e-06	2.11206		TAOK1	16.7923	2.77908e-63	3.64637e-63	2.17764		CAMTA1	-4.18103	2.90198e-05	3.04472e-05	2.31353
COL4A1	47.097	0	0	0.657258		WEE1	-4.33998	1.42493e-05	1.47131e-05	2.08528		TAF8	29.5626	4.52587e-192	1.38024e-191	3.46974		CLU	-4.71187	2.45457e-06	2.72726e-06	0.672731		LAMB2	30.2005	2.32953e-200	4.26224e-200	0.704343		SREK1IP1	-4.86724	1.13168e-06	1.19465e-06	2.88901		ARID5A	16.5212	2.58299e-61	3.3622e-61	0.51394		CYBA	-4.24192	2.21613e-05	2.32642e-05	1.10958
CEP250	47.0823	0	0	2.28273		UBFD1	-4.3582	1.31134e-05	1.35421e-05	6.61988		CCDC146	29.5256	1.35137e-191	4.10798e-191	0.800317		DKC1	-4.72249	2.32971e-06	2.58891e-06	0.628615		ASIC4	30.0619	1.52594e-198	2.77781e-198	0.583797		SLC29A1	-4.89242	9.96058e-07	1.05163e-06	7.32238		ACKR4	16.3957	2.05361e-60	2.66532e-60	0.718595		IGFBP4	-4.24315	2.20406e-05	2.31408e-05	2.9527
DNAL4	47.0082	0	0	1.26404		SDSL	-4.5088	6.51969e-06	6.74202e-06	1.25816		DRAM1	29.5151	1.84432e-191	5.5952e-191	1.51183		TIMP3	-4.79697	1.6108e-06	1.79292e-06	0.978226		ANGPTL4	29.8589	6.72445e-196	1.21474e-195	0.770745		STAT2	-4.95335	7.2945e-07	7.70468e-07	3.52051		GRWD1	16.3934	2.1327e-60	2.76749e-60	1.37776		DPM2	-4.24334	2.20218e-05	2.31243e-05	3.38613
KRTDAP	46.9565	0	0	1.99484		KIAA0319L	-4.51491	6.3343e-06	6.55389e-06	6.1367		ZNF701	29.5083	2.25381e-191	6.83476e-191	3.15122		HGSNAT	-4.87221	1.10357e-06	1.23015e-06	3.50756		TRADD	29.8258	1.80686e-195	3.26011e-195	3.92437		ACVR2B	-4.96069	7.02444e-07	7.42047e-07	3.38448		SLC39A6	16.3379	5.30386e-60	6.87072e-60	1.9169		NGFRAP1	-4.26125	2.03284e-05	2.13491e-05	0.754672
GID4	46.9346	0	0	1.70205		XPOT	-4.76731	1.86705e-06	1.93416e-06	4.89067		RNF32	29.3803	9.80443e-190	2.94367e-189	5.6025		ATF7IP2	-4.90402	9.3896e-07	1.04759e-06	3.32715		P4HTM	29.4859	4.35994e-191	7.7848e-191	0.549837		PITHD1	-4.99437	5.90276e-07	6.23904e-07	3.35436		PDK1	16.1399	1.33824e-58	1.72411e-58	1.6241		SNRPB	-4.28219	1.85063e-05	1.94436e-05	4.54038
MALT1	46.9086	0	0	2.80561		HPD	-4.83233	1.34943e-06	1.3987e-06	1.2898		NF2	29.3554	2.03784e-189	6.10868e-189	2.01989		AIM1L	-5.11079	3.2082e-07	3.58572e-07	2.91149		RRNAD1	28.8521	4.7622e-183	8.33357e-183	2.90783		MT-ND6	-5.06267	4.1343e-07	4.37289e-07	1.74258		TNNT2	16.0469	6.0132e-58	7.72863e-58	0.559942		RAN	-4.28403	1.83541e-05	1.92863e-05	1.44594
NPB	46.8061	0	0	2.89236		SUDS3	-4.9034	9.41929e-07	9.76858e-07	4.55353		PTPRM	29.331	4.178e-189	1.25042e-188	1.02364		VCAM1	-5.13469	2.82603e-07	3.16139e-07	1.3863		POLD4	28.7916	2.73201e-182	4.7654e-182	0.757161		PLXNB1	-5.07458	3.88352e-07	4.1088e-07	4.63446		HKDC1	16.0052	1.17582e-57	1.50894e-57	2.37006		MAP3K13	-4.31063	1.62791e-05	1.71226e-05	7.83009
VTI1A	46.7347	0	0	1.4234		PSME3	-4.96459	6.88464e-07	7.14681e-07	3.32844		NFIA	29.2892	1.42377e-188	4.24434e-188	1.19899		MIB1	-5.37277	7.75344e-08	8.72002e-08	2.35646		FGF11	28.791	2.78374e-182	4.85451e-182	0.944815		CAPNS1	-5.09175	3.54777e-07	3.75462e-07	4.69801		XPC	15.9246	4.27456e-57	5.4735e-57	0.609153		C14orf166	-4.31116	1.62397e-05	1.70835e-05	2.86389
POLA2	46.6893	0	0	2.21767		CAST	-5.17962	2.22338e-07	2.3125e-07	4.2255		ST3GAL3	29.2599	3.36433e-188	1.00016e-187	5.11233		FAM20C	-5.38361	7.30084e-08	8.21345e-08	3.22433		MAPK13	28.6227	3.50573e-180	6.07568e-180	0.787835		TMEM98	-5.10021	3.39282e-07	3.59114e-07	2.69535		MRPS17	15.7746	4.6535e-56	5.92457e-56	1.99764		KANK1	-4.34963	1.36366e-05	1.43532e-05	6.28307
FLJ31104	46.6689	0	0	2.45909		PTTG1IP	-5.4832	4.17699e-08	4.35341e-08	2.19879		LMBR1L	29.221	1.05076e-187	3.11638e-187	3.72246		MBD3	-5.39999	6.66449e-08	7.5009e-08	1.26579		CCL28	28.2617	1.02275e-175	1.75399e-175	1.85237		ZFP36L1	-5.10439	3.3187e-07	3.51318e-07	3.07412		TFB2M	15.6293	4.59543e-55	5.83391e-55	0.515467		NAT8	-4.35794	1.31293e-05	1.38231e-05	1.33929
ZNF670	46.5602	0	0	0.579304		AKR1C1	-5.53794	3.06059e-08	3.1925e-08	1.21549		NACC2	29.1799	3.48671e-187	1.02925e-186	0.70862		CD14	-5.50134	3.76909e-08	4.24846e-08	1.55433		GK	28.2297	2.52696e-175	4.32579e-175	1.667		SH3YL1	-5.15677	2.51252e-07	2.66199e-07	2.26219		FAXDC2	15.4063	1.48379e-53	1.8714e-53	0.892196		TMED4	-4.40835	1.04162e-05	1.09697e-05	4.85445
ZNF493	46.4222	0	0	1.75352		IL1RAP	-5.55419	2.789e-08	2.90961e-08	0.633498		TRIM37	29.1359	1.25876e-186	3.69839e-186	1.60016		TFDP1	-5.51396	3.50855e-08	3.95715e-08	1.1793		C18orf32	27.9549	5.75339e-172	9.7386e-172	0.857728		PTTG1	-5.24323	1.57789e-07	1.6727e-07	3.20852		AATF	15.3777	2.30836e-53	2.90943e-53	2.43485		MTIF3	-4.42538	9.62719e-06	1.01402e-05	2.13417
MZF1	46.3921	0	0	1.91936		ASPDH	-5.55644	2.75335e-08	2.87282e-08	3.09115		DNAL4	29.1193	2.04399e-186	5.99386e-186	6.59605		CPN2	-5.51711	3.4462e-08	3.8874e-08	5.58455		TGDS	27.3664	6.88585e-165	1.1425e-164	1.45936		RNF126	-5.40512	6.47635e-08	6.88289e-08	3.02923		TOM1L1	15.0886	1.92346e-51	2.40903e-51	1.12195		LSM3	-4.46955	7.83833e-06	8.26061e-06	2.60661
BRCA2	46.2564	0	0	1.29463		DNMT1	-5.63547	1.7458e-08	1.82205e-08	4.49412		RAP2C-AS1	28.9923	8.22383e-185	2.39299e-184	3.85926		C8orf58	-5.58227	2.37402e-08	2.67955e-08	1.11058		SEC22C	27.0955	1.11345e-161	1.82895e-161	1.12184		KIF5B	-5.40933	6.32615e-08	6.72515e-08	3.38883		NFE2L1	14.9805	9.84493e-51	1.23017e-50	0.850081		NOP10	-4.47838	7.52132e-06	7.92763e-06	1.25849
NCKIPSD	46.1858	0	0	0.746382		C5	-5.64259	1.67511e-08	1.74851e-08	1.93564		SIRT6	28.9016	1.14087e-183	3.29814e-183	2.27092		SAC3D1	-5.59769	2.17224e-08	2.45217e-08	2.87015		TMEM187	27.0512	3.69251e-161	6.05738e-161	2.02901		CAMTA1	-5.41366	6.175e-08	6.56539e-08	2.38744		FAM210A	14.7303	4.11852e-49	5.11496e-49	2.26902		GTF2A2	-4.51334	6.38143e-06	6.72804e-06	5.12708
CCBL1	46.1767	0	0	0.639137		INSR	-5.66948	1.43235e-08	1.49532e-08	3.25659		NACAD	28.8144	1.41494e-182	4.064e-182	1.6328		SMC4	-5.61853	1.92587e-08	2.1747e-08	0.50559		VWA9	26.484	1.48145e-154	2.38924e-154	2.46565		TIMM13	-5.46721	4.57164e-08	4.86204e-08	0.965459		DEDD2	14.6142	2.28108e-48	2.82414e-48	2.06231		HACD3	-4.54052	5.61164e-06	5.91809e-06	5.75248
GRB7	46.1606	0	0	4.34983		YAP1	-5.70994	1.13018e-08	1.18003e-08	3.69887		RALGAPB	28.711	2.78411e-181	7.95115e-181	11.9325		MT-ND6	-5.69298	1.24842e-08	1.41141e-08	2.01449		C6orf136	26.397	1.48259e-153	2.38243e-153	4.00996		CADM1	-5.50192	3.75667e-08	3.99698e-08	3.73076		UBE4A	13.9596	2.74792e-44	3.35265e-44	2.70157		STOML2	-4.55426	5.25707e-06	5.54493e-06	4.7403
OSGEPL1	46.1028	0	0	0.951133		A1BG	-5.78282	7.34606e-09	7.67327e-09	1.04778		G6PD	28.6927	4.71102e-181	1.34237e-180	0.960745		TSHZ2	-5.7254	1.03188e-08	1.16712e-08	3.35369		GMDS	26.3177	1.20187e-152	1.92478e-152	4.93942		S100A13	-5.5034	3.72533e-08	3.9642e-08	1.4175		GCLC	13.8033	2.43489e-43	2.96164e-43	2.1924		COMMD4	-4.60367	4.15104e-06	4.37956e-06	2.79541
C9orf153	46.0597	0	0	1.28464		FBXO9	-5.85005	4.91428e-09	5.13743e-09	6.63105		CRY2	28.6671	9.81716e-181	2.79102e-180	0.786734		JAML	-5.83687	5.31908e-09	6.02797e-09	1.24205		SUPT3H	25.5244	1.05652e-143	1.64728e-143	2.96658		GCHFR	-5.51601	3.46773e-08	3.69113e-08	3.17178		FEM1B	13.7886	2.9854e-43	3.62948e-43	3.15896		HNRNPD	-4.62499	3.74611e-06	3.95455e-06	2.85409
ZNF205	45.9734	0	0	7.74848		DYM	-5.86289	4.54885e-09	4.75607e-09	1.38494		PLS1	28.6015	6.43889e-180	1.81893e-179	4.20162		GNS	-5.85452	4.78386e-09	5.42386e-09	1.33929		RIT1	25.4095	1.97837e-142	3.0719e-142	1.82578		MTRNR2L8	-5.5698	2.55038e-08	2.71583e-08	3.87133		FGFR1OP2	13.4456	3.26936e-41	3.93983e-41	1.90755		S100A13	-4.6857	2.79005e-06	2.94653e-06	1.38455
DTL	45.9152	0	0	0.658497		PLIN2	-5.87633	4.19459e-09	4.38689e-09	2.70589		MDFI	28.5179	7.03042e-179	1.97642e-178	1.37507		NOP16	-5.86326	4.53862e-09	5.14659e-09	1.72675		TIFA	25.3972	2.70877e-142	4.20517e-142	2.25187		JAML	-5.60155	2.12439e-08	2.26284e-08	2.21159		CTR9	13.267	3.59524e-40	4.31875e-40	2.11851		SMCO4	-4.83448	1.33494e-06	1.4108e-06	1.93745
AC013461.1	45.8276	0	0	0.739276		CPVL	-5.88823	3.90364e-09	4.08317e-09	1.6444		CAMSAP2	28.4287	8.93698e-178	2.50401e-177	2.28719		DUSP1	-5.90827	3.45728e-09	3.92688e-09	0.527328		THEM6	25.3846	3.73433e-142	5.7925e-142	1.37584		SMIM19	-5.61051	2.01728e-08	2.14905e-08	2.25823		LIN7A	12.9603	2.05371e-38	2.45761e-38	3.06507		PLXNB1	-4.88669	1.02546e-06	1.08494e-06	4.88653
STK38	45.7977	0	0	2.09037		F12	-5.88955	3.87255e-09	4.05121e-09	2.11462		AC005076.5	28.3746	4.16069e-177	1.16189e-176	1.15326		CEBPD	-6.003	1.93699e-09	2.20242e-09	2.71571		ZNF524	25.3396	1.17038e-141	1.81209e-141	1.05197		HMGN1	-5.6471	1.63176e-08	1.73884e-08	1.34828		SEC23B	12.7512	3.06893e-37	3.658e-37	1.13228		GALE	-4.91873	8.71093e-07	9.22139e-07	6.06502
AC003075.4	45.7768	0	0	1.3973		RBMX2	-5.91026	3.4157e-09	3.57476e-09	5.75712		ESYT2	28.3702	4.71295e-177	1.31562e-176	1.22935		SNHG9	-6.09819	1.07277e-09	1.22143e-09	1.69531		GNB5	24.9076	6.16035e-137	9.42781e-137	0.997312		RANBP1	-5.68759	1.28842e-08	1.37375e-08	2.9622		CYP20A1	12.415	2.16575e-35	2.56205e-35	6.52494		COPA	-4.93496	8.01691e-07	8.49028e-07	5.26849
ZBTB25	45.6646	0	0	3.36127		ZFAND2A	-5.96962	2.37807e-09	2.4902e-09	4.7801		GREM1	28.2488	1.47302e-175	4.07576e-175	4.50761		TPM4	-6.09952	1.06384e-09	1.21144e-09	2.99664		STK40	24.558	3.55438e-133	5.38074e-133	1.13341		HNF4A	-5.69442	1.23788e-08	1.32005e-08	3.00751		RPF1	12.2903	1.02176e-34	1.20552e-34	1.31778		DYNLL1	-4.94001	7.81195e-07	8.27437e-07	0.926589
PHTF2	45.6487	0	0	2.38241		METRN	-5.98314	2.18879e-09	2.29263e-09	5.50089		RXRB	28.2255	2.84702e-175	7.86891e-175	0.821225		HSPE1	-6.25884	3.87853e-10	4.42934e-10	0.828554		SUPT7L	24.1511	7.27845e-129	1.08809e-128	1.32923		LINC00467	-5.73309	9.8617e-09	1.05222e-08	2.28596		TMEM192	10.6141	2.56254e-26	2.93534e-26	0.876055		RHOBTB3	-4.94514	7.60904e-07	8.06059e-07	2.59285
TMEM184B	45.544	0	0	0.926362		PTPN12	-6.02371	1.70461e-09	1.78647e-09	5.02404		AC002398.11	28.1389	3.27971e-174	9.00877e-174	2.18677		NT5DC2	-6.27721	3.447e-10	3.9389e-10	3.12089		TGM2	23.4785	6.75987e-122	9.93456e-122	1.10525		GTF2A2	-5.77045	7.90581e-09	8.4377e-09	4.98107		NAV2	10.4444	1.55402e-25	1.77499e-25	1.40892		GSTA4	-4.96378	6.91352e-07	7.32482e-07	1.64616
CLCN7	45.4643	0	0	1.0726		TRIM33	-6.1109	9.90691e-10	1.03899e-09	3.77163		PKP2	28.0304	6.92244e-173	1.88501e-172	1.64607		AQP11	-6.33425	2.38504e-10	2.72871e-10	2.51197		RAPH1	23.2543	1.28553e-119	1.87648e-119	2.84018		PTPRN2	-5.77624	7.63905e-09	8.15415e-09	0.56133		UTP11L	10.3437	4.46872e-25	5.09409e-25	1.96349		SET	-5.00305	5.64306e-07	5.98297e-07	2.18003
SLC26A11	45.3778	0	0	0.58753		TMEM106C	-6.11387	9.72454e-10	1.02e-09	1.46165		TSPYL5	28.0082	1.29085e-172	3.50746e-172	5.52545		AGT	-6.43653	1.22239e-10	1.40086e-10	0.566004		GMFG	22.2503	1.1216e-109	1.59076e-109	1.45153		ARGLU1	-5.78004	7.46831e-09	7.97303e-09	2.88846		ZNRD1	9.37888	6.6676e-21	7.48543e-21	1.81347		SNRPA	-5.06663	4.04929e-07	4.29742e-07	2.6267
CPAMD8	45.3484	0	0	1.40861		VTN	-6.14266	8.1151e-10	8.51544e-10	0.533832		RHPN2	27.7473	1.87659e-169	5.01774e-169	1.3335		LGALS8	-6.50367	7.83828e-11	8.99087e-11	2.71287		DPP3	22.1684	6.93435e-109	9.81835e-109	2.06409		XRN2	-5.79375	6.88304e-09	7.35028e-09	2.21364		ALDH8A1	9.33441	1.0156e-20	1.1395e-20	1.87025		VTI1B	-5.15742	2.50379e-07	2.65946e-07	5.23314
SH3BP4	45.0062	0	0	1.01088		OSBP	-6.14578	7.9574e-10	8.35112e-10	3.76534		GNE	27.5275	8.23318e-167	2.1654e-166	3.22045		TLCD1	-6.55207	5.67452e-11	6.51586e-11	2.79707		SUGCT	21.6688	4.03956e-104	5.64134e-104	0.524802		PYCR1	-5.79666	6.765e-09	7.22627e-09	1.97308		CDC20	8.96259	3.17146e-19	3.53628e-19	0.714232		FOS	-5.20029	1.98981e-07	2.11442e-07	1.07119
DGCR14	44.9418	0	0	3.72672		GATAD1	-6.27594	3.47534e-10	3.65135e-10	5.30801		MLXIP	27.4736	3.63373e-166	9.5338e-166	2.65797		CCL15	-6.57202	4.96379e-11	5.70322e-11	1.16955		ARG2	21.5517	5.10792e-103	7.11359e-103	0.834313		DDX21	-5.91693	3.28003e-09	3.50914e-09	1.90405		ANAPC10	8.63911	5.66505e-18	6.29533e-18	1.04313		SNTB1	-5.24633	1.55156e-07	1.64965e-07	6.03317
SRF	44.8412	0	0	0.608506		SERPINF1	-6.42766	1.29582e-10	1.36259e-10	0.998758		ZC3H6	27.4539	6.24791e-166	1.63812e-165	0.881361		CTAGE5	-6.57867	4.74683e-11	5.45478e-11	2.40646		ABHD12	21.5149	1.12893e-102	1.57019e-102	0.87086		EEF1E1	-5.99549	2.02875e-09	2.17168e-09	2.7812		HP	8.02061	1.05225e-15	1.1601e-15	2.46375		ANXA4	-5.3287	9.89158e-08	1.05318e-07	4.9142
RAB11FIP1	44.6864	0	0	0.841626		ZMYND8	-6.68323	2.33735e-11	2.46292e-11	6.87765		HABP4	27.4051	2.38523e-165	6.22998e-165	1.74989		KIAA1614-AS1	-6.58775	4.4654e-11	5.13216e-11	3.02244		CHRNA10	21.2321	4.82646e-100	6.67484e-100	1.09872		SLC47A1	-6.01981	1.74618e-09	1.86947e-09	5.1332		TIMP3	7.43364	1.05651e-13	1.15585e-13	0.781932		MIR4458HG	-5.37644	7.5975e-08	8.09264e-08	1.69157
GNAZ	44.6689	0	0	1.25672		ZCCHC3	-6.85478	7.14239e-12	7.53558e-12	7.19809		PDCL	27.3834	4.32922e-165	1.12919e-164	1.14424		FXYD1	-6.59964	4.12146e-11	4.7383e-11	1.00275		IER3	20.6886	4.39089e-95	5.99884e-95	1.91168		DKC1	-6.16714	6.95352e-10	7.4519e-10	1.70877		DUSP1	7.00954	2.39111e-12	2.602e-12	0.652678		SNHG8	-5.4115	6.25003e-08	6.66017e-08	2.20149
TRIP4	44.4601	0	0	0.866415		TMEM45A	-6.86852	6.48705e-12	6.84608e-12	8.123		WFDC2	27.3445	1.25468e-164	3.26694e-164	1.69421		CTDSP2	-6.60825	3.88896e-11	4.47237e-11	2.30964		RELA	20.4807	3.20283e-93	4.35522e-93	1.01283		SRPK1	-6.19692	5.75776e-10	6.1713e-10	2.13563		EGFL7	6.06606	1.31086e-09	1.4064e-09	1.21863		SNX6	-5.42191	5.89664e-08	6.28625e-08	2.82195
BRF2	43.8831	0	0	4.62701		RPRD1A	-6.90791	4.91857e-12	5.19442e-12	4.10815		ZNF19	27.1904	8.43931e-163	2.17566e-162	3.29947		NUDT8	-6.64112	3.11313e-11	3.58178e-11	4.48541		TNNT2	19.9603	1.21961e-88	1.63953e-88	3.23271		PAQR9	-6.23827	4.42447e-10	4.74495e-10	2.18923		KCNQ1OT1	4.20851	2.57063e-05	2.69782e-05	1.78477		ANAPC13	-5.44591	5.15421e-08	5.49632e-08	1.55152
CENPQ	43.7621	0	0	1.27794		MAF	-6.95143	3.61611e-12	3.82052e-12	3.90084		NFIL3	27.1461	2.8153e-162	7.24552e-162	1.89251		SLBP	-6.6524	2.88362e-11	3.31874e-11	2.07885		ZNF32	19.7528	7.58858e-87	1.01562e-86	0.694066		MOV10	-6.2978	3.01894e-10	3.24037e-10	4.57071		PPM1N	3.85556	0.000115464	0.000120691	0.827991		ARPC2	-5.55201	2.82405e-08	3.01235e-08	5.77572
ATOH8	43.7433	0	0	0.896663		TNFAIP8L1	-6.99155	2.7187e-12	2.87399e-12	10.0138		SLC25A44	27.1337	3.94799e-162	1.01502e-161	1.6736		AGFG2	-6.68355	2.3322e-11	2.68575e-11	3.31496		UBR4	18.8959	1.23181e-79	1.61287e-79	0.805405		COPA	-6.32347	2.55758e-10	2.74635e-10	5.30841		ATP5L	2.66555	0.00768629	0.00794404	0.563276		DKC1	-5.5992	2.15339e-08	2.29794e-08	1.64109
LIFR	43.7389	0	0	2.93672		MBD3	-7.02538	2.13482e-12	2.25708e-12	3.14318		MAP9	27.1194	5.82088e-162	1.494e-161	2.15898		RYBP	-6.75149	1.46338e-11	1.68625e-11	1.44555		CKLF-CMTM1	18.6507	1.24561e-77	1.62109e-77	0.883164		CCDC167	-6.37213	1.8642e-10	2.00236e-10	2.83551		GALK1	-2.82164	0.00477789	0.00494488	1.48625		FAM45A	-5.62994	1.80273e-08	1.92483e-08	3.19081
LINC01012	43.5547	0	0	0.926058		GGH	-7.03045	2.05867e-12	2.17687e-12	3.96651		LATS1	27.1114	7.22368e-162	1.85279e-161	0.987463		GNAZ	-6.77589	1.23642e-11	1.42538e-11	1.28214		UTP3	18.6311	1.79668e-77	2.33708e-77	0.976224		OAZ1	-6.38079	1.76177e-10	1.89288e-10	0.788639		HNRNPDL	-2.90347	0.00369047	0.00382365	1.81212		GLDC	-5.65493	1.55906e-08	1.66513e-08	2.66188
CDC14B	43.5159	0	0	0.672628		AGXT	-7.06463	1.6104e-12	1.70334e-12	1.69626		HDAC8	26.9958	1.65718e-160	4.21751e-160	3.8039		GSE1	-6.81438	9.46696e-12	1.09171e-11	1.65947		MOGS	18.2012	5.04765e-74	6.50202e-74	3.94879		PCBD1	-6.41042	1.45119e-10	1.56029e-10	2.0454		BPHL	-3.2426	0.00118443	0.0012314	0.743586		DPH3	-5.66998	1.42817e-08	1.52555e-08	7.1172
SERP2	43.2761	0	0	0.655513		ESPN	-7.0764	1.47951e-12	1.56533e-12	1.14681		LNX2	26.969	3.41896e-160	8.68367e-160	0.760645		LRRC47	-6.84172	7.82494e-12	9.03181e-12	3.43067		TFB2M	17.0961	1.58703e-65	1.99794e-65	8.9289		DLC1	-6.4143	1.41472e-10	1.52151e-10	4.1575		SNHG19	-3.31632	0.000912102	0.000948923	0.585354		LSM4	-5.72697	1.0224e-08	1.09289e-08	2.91853
CTD-2302E22.6	43.2402	0	0	1.91813		AKR1C2	-7.08216	1.41929e-12	1.50184e-12	2.8093		ZDHHC7	26.8935	2.61501e-159	6.59958e-159	5.54603		PDPK1	-6.86227	6.77768e-12	7.82782e-12	0.90475		RPP30	16.9064	4.0368e-64	5.06596e-64	1.66157		ATP2A2	-6.44411	1.16284e-10	1.25134e-10	3.96895		TIMM17A	-3.71114	0.000206324	0.000215336	0.637578		EWSR1	-5.75101	8.8713e-09	9.48424e-09	3.07437
TEX19	43.0007	0	0	2.41228		DNASE2	-7.13182	9.905e-13	1.04869e-12	0.995315		DSN1	26.8522	7.94636e-159	2.00143e-158	1.41837		CWC27	-6.87814	6.0641e-12	7.00474e-12	5.38652		SGMS1	16.8959	4.82659e-64	6.05509e-64	1.47521		DUSP1	-6.54008	6.14858e-11	6.62216e-11	0.733131		CCT5	-4.21616	2.48494e-05	2.60826e-05	1.07711		CCDC58	-5.80616	6.39203e-09	6.83464e-09	0.968041
FANCA	42.918	0	0	1.33241		FRA10AC1	-7.17631	7.16167e-13	7.58455e-13	5.01274		MAP3K1	26.7785	5.75401e-158	1.44251e-157	1.65669		DLG1	-6.90059	5.17884e-12	5.984e-12	0.897348		ASCC2	16.5187	2.69189e-61	3.3542e-61	3.31672		WTAP	-6.57066	5.0092e-11	5.39733e-11	5.25379		ROMO1	-4.50354	6.68301e-06	7.04206e-06	1.67274		FDFT1	-5.81485	6.06872e-09	6.49078e-09	2.53714
ADRBK1	42.8721	0	0	2.18508		MSN	-7.20599	5.76225e-13	6.10677e-13	5.45607		C4orf32	26.7462	1.36574e-157	3.4148e-157	1.88428		ATP7B	-6.9325	4.13476e-12	4.77906e-12	1.45499		C6orf89	16.304	9.24167e-60	1.14701e-59	0.559018		ANP32E	-6.58328	4.60196e-11	4.95924e-11	4.18375		TCEAL8	-4.74958	2.03837e-06	2.15269e-06	0.520766		TRIM28	-5.83323	5.4366e-09	5.81717e-09	2.93857
PTPRM	42.62	0	0	2.10945		AGXT2	-7.23139	4.78086e-13	5.06955e-13	2.22004		TCTEX1D2	26.741	1.57167e-157	3.9284e-157	1.63274		CFAP20	-6.9606	3.38819e-12	3.91975e-12	4.90327		ALG1	16.1902	5.91634e-59	7.32005e-59	1.72053		SNX6	-6.60763	3.90533e-11	4.20973e-11	2.98417		CYP1B1	-4.75854	1.94999e-06	2.05964e-06	0.529409		ID1	-5.87254	4.2918e-09	4.59353e-09	2.12592
MFSD5	42.6048	0	0	1.04912		RMND5A	-7.24515	4.31958e-13	4.58106e-13	3.47487		ATP13A1	26.6283	3.19344e-156	7.94258e-156	1.17379		PDCD6IP	-6.97894	2.97414e-12	3.4418e-12	1.89203		KIF5C	16.043	6.40198e-58	7.9015e-58	0.659791		CRELD2	-6.73188	1.67485e-11	1.80746e-11	2.77638		NDUFS6	-4.83379	1.33957e-06	1.41668e-06	1.20723		PCK1	-5.87698	4.1783e-09	4.47269e-09	2.86124
NIN	42.5024	0	0	1.63909		C8A	-7.2521	4.10362e-13	4.35264e-13	1.79871		SOS1	26.4182	8.47103e-154	2.08354e-153	1.09076		AACS	-7.02	2.21863e-12	2.56946e-12	3.45175		THEM4	15.7605	5.81714e-56	7.13768e-56	4.40236		UQCR11	-6.74198	1.56245e-11	1.6864e-11	0.563849		REEP6	-5.03532	4.77061e-07	5.05868e-07	1.80733		C11orf73	-5.87786	4.15615e-09	4.44961e-09	5.00983
LMBR1L	42.3678	0	0	2.00152		CERS6	-7.36665	1.74973e-13	1.85773e-13	3.75232		MTHFR	26.3842	2.08139e-153	5.10278e-153	1.18865		LDLRAD4	-7.0431	1.88002e-12	2.17798e-12	4.57936		DCAF8	15.4701	5.5245e-54	6.74027e-54	2.29118		ZFAS1	-6.76169	1.36395e-11	1.47258e-11	1.43883		TIMM8B	-5.23655	1.63602e-07	1.73897e-07	1.60393		CCND1	-5.88314	4.0256e-09	4.31045e-09	1.72143
CENPA	42.3331	0	0	0.507265		RAB21	-7.39725	1.39031e-13	1.47696e-13	3.65173		MYL5	26.3581	4.14492e-153	1.01552e-152	4.36965		TNFAIP8L1	-7.05939	1.6724e-12	1.93834e-12	7.97541		MED6	15.3241	5.28046e-53	6.42384e-53	1.30359		DDX18	-6.77425	1.25054e-11	1.35033e-11	1.97599		DDX18	-5.24526	1.5606e-07	1.65903e-07	1.482		PAFAH1B3	-5.89275	3.79832e-09	4.06766e-09	3.1283
CTD-2012J19.3	42.243	0	0	1.17228		TPM4	-7.43635	1.03502e-13	1.09999e-13	2.89022		SCPEP1	26.2124	1.92144e-151	4.67724e-151	6.45715		LSM12	-7.14388	9.07352e-13	1.05277e-12	3.0537		CLN5	14.973	1.10226e-50	1.33213e-50	7.42065		CCL15	-6.80018	1.04492e-11	1.12878e-11	1.44969		HSD17B11	-5.41463	6.14139e-08	6.54163e-08	2.00573		HNRNPM	-5.89906	3.65576e-09	3.91556e-09	1.5568
FAM214A	41.9338	0	0	3.00139		PDPK1	-7.43839	1.01917e-13	1.08345e-13	3.32405		PIM1	26.1886	3.58022e-151	8.69828e-151	0.961958		PGPEP1	-7.16537	7.75784e-13	9.00253e-13	2.3482		MTMR4	14.887	4.0039e-50	4.82886e-50	0.780372		BST1	-6.83128	8.41584e-12	9.09387e-12	7.05592		PDIA4	-5.48901	4.04202e-08	4.31092e-08	3.53535		COA6	-5.89918	3.65322e-09	3.91339e-09	3.46017
CH507-42P11.5	41.6712	0	0	1.08063		MIEF1	-7.55421	4.21421e-14	4.49076e-14	3.71565		HDAC11	26.1655	6.56036e-151	1.59079e-150	1.08667		NCLN	-7.24167	4.43209e-13	5.1511e-13	1.80517		CENPM	14.7919	1.65121e-49	1.98761e-49	4.11946		CHURC1	-6.86151	6.81342e-12	7.36341e-12	4.67304		XRCC5	-5.57409	2.48821e-08	2.65599e-08	4.33012		HMGN1	-5.97412	2.31334e-09	2.47914e-09	1.76015
AF127936.7	41.633	0	0	0.987556		KCTD20	-7.55498	4.18922e-14	4.46476e-14	2.11683		ARFGEF2	26.1018	3.47675e-150	8.40902e-150	7.83575		RAB21	-7.24616	4.28768e-13	4.9848e-13	1.0485		CYB561D2	14.6698	1.00657e-48	1.20913e-48	1.07842		PCM1	-6.86364	6.71268e-12	7.25557e-12	3.8418		DDX5	-5.89853	3.66765e-09	3.92384e-09	0.765321		MAL2	-6.02426	1.69882e-09	1.82187e-09	2.1113
USP31	41.632	0	0	0.58127		ING2	-7.64415	2.10325e-14	2.24285e-14	3.05272		STIM1	25.9622	1.32378e-148	3.1753e-148	1.63771		C17orf58	-7.41788	1.19012e-13	1.3864e-13	4.66048		AC010136.2	14.2161	7.28063e-46	8.68638e-46	0.815936		UBE2E3	-6.92626	4.32121e-12	4.67404e-12	2.65414		MRPL13	-6.35053	2.14573e-10	2.3143e-10	3.448		TMA16	-6.0617	1.34693e-09	1.44572e-09	2.38043
FOXP4	41.4445	0	0	1.8585		TMPO	-7.67978	1.59361e-14	1.7001e-14	5.32918		PTK7	25.9494	1.84892e-148	4.43214e-148	1.46125		STAP2	-7.42055	1.16634e-13	1.3589e-13	2.84942		FAM234A	14.1704	1.39762e-45	1.6659e-45	3.68664		RPS17	-6.92984	4.21329e-12	4.55862e-12	0.801121		NDUFA3	-6.63404	3.26612e-11	3.53483e-11	0.972455		GLRX	-6.12007	9.3535e-10	1.00496e-09	3.38244
RARRES3	41.3863	0	0	1.72836		PDS5A	-7.68469	1.53368e-14	1.6364e-14	3.76677		UHRF1	25.9045	5.92746e-148	1.41595e-147	2.41524		PRRC2B	-7.46384	8.40358e-14	9.79251e-14	1.46053		LYZL2	14.0908	4.32329e-45	5.14502e-45	1.07289		NT5E	-6.95266	3.58463e-12	3.87954e-12	2.51835		CFDP1	-6.66367	2.67073e-11	2.89211e-11	3.0837		CRELD2	-6.18414	6.24406e-10	6.71445e-10	2.90646
LINC01481	41.2692	0	0	0.729869		ATF5	-7.70937	1.26444e-14	1.34932e-14	1.9944		OSBPL2	25.8851	9.81187e-148	2.34164e-147	0.718736		RAI14	-7.47762	7.56806e-14	8.82025e-14	5.96831		HPS1	14.0048	1.45694e-44	1.73168e-44	2.28462		TMEM97	-6.99639	2.62637e-12	2.84407e-12	2.04692		EIF6	-6.71741	1.84983e-11	2.00518e-11	0.562373		KIF22	-6.18966	6.02959e-10	6.48476e-10	3.71426
USP37	41.1647	0	0	0.529048		ADNP	-7.8252	5.06855e-15	5.41262e-15	6.05888		HPS3	25.7306	5.31393e-146	1.25314e-145	2.43259		GDE1	-7.50699	6.05002e-14	7.0554e-14	1.94593		TM7SF3	13.9101	5.50032e-44	6.53034e-44	1.83732		AL132709.8	-7.09448	1.29837e-12	1.4072e-12	1.98907		ANP32B	-6.74845	1.49431e-11	1.62049e-11	2.87715		SNHG25	-6.22169	4.9182e-10	5.29097e-10	0.938833
ADPRM	41.0506	0	0	2.34442		SLC38A4	-7.83173	4.81196e-15	5.13934e-15	1.9648		CDC6	25.6092	1.20377e-144	2.81849e-144	1.34583		POLE3	-7.55063	4.33165e-14	5.05226e-14	2.00814		PTPRK	13.5204	1.18459e-41	1.3996e-41	0.691642		TTC3	-7.1394	9.37366e-13	1.01667e-12	2.60142		STMN1	-7.33707	2.18326e-13	2.38579e-13	1.31949		UGT2B7	-6.23115	4.63033e-10	4.98341e-10	5.49913
CYTH1	40.9421	0	0	0.709377		VMA21	-7.84276	4.40758e-15	4.70944e-15	2.86689		ZMIZ1	25.6064	1.29602e-144	3.03167e-144	3.07015		FAM118A	-7.55334	4.2425e-14	4.94904e-14	3.77113		LACTB	13.0891	3.79861e-39	4.45323e-39	4.69516		SKA2	-7.14676	8.8849e-13	9.63797e-13	3.05318		SON	-7.62108	2.51567e-14	2.75782e-14	1.46439		RANBP1	-6.24466	4.24727e-10	4.57245e-10	3.3161
ARRB2	40.8883	0	0	1.4966		GRB14	-7.85762	3.91511e-15	4.18384e-15	1.39519		PRSS2	25.5209	1.15439e-143	2.68374e-143	1.94113		TRIM33	-7.57664	3.54611e-14	4.13922e-14	0.73863		FAM192A	13.0561	5.86679e-39	6.8725e-39	4.27988		FKBP10	-7.16033	8.04857e-13	8.732e-13	1.71537		NDUFB1	-8.21604	2.10324e-16	2.32288e-16	1.29863		NDUFA4	-6.24558	4.22238e-10	4.5463e-10	0.793191
TMEM255A	40.8058	0	0	0.526085		BECN1	-7.92404	2.29919e-15	2.45874e-15	3.48714		ODF2L	25.4876	2.70832e-143	6.28087e-143	1.35861		PELO	-7.58364	3.36005e-14	3.92326e-14	1.48276		DNTTIP2	12.1073	9.65658e-34	1.11357e-33	5.38926		FABP5	-7.3319	2.26905e-13	2.46385e-13	1.59292		SULT1E1	-9.07577	1.12875e-19	1.26102e-19	1.78991		FRG1	-6.28569	3.26399e-10	3.51589e-10	2.09403
DNMBP-AS1	39.9517	0	0	1.13856		AC016907.3	-8.04434	8.67078e-16	9.28828e-16	0.733258		PCSK5	25.2792	5.40556e-141	1.2433e-140	3.98189		SAE1	-7.60461	2.8576e-14	3.33968e-14	3.60127		HBP1	12.016	2.92883e-33	3.37128e-33	0.80552		ADH4	-7.33673	2.18869e-13	2.37693e-13	0.548198		C4B	-10.5494	5.11159e-26	5.84901e-26	2.10835		SHMT1	-6.41281	1.42865e-10	1.54154e-10	4.6194
SPECC1L	39.827	0	0	1.36563		GGA1	-8.17817	2.88186e-16	3.09104e-16	5.77635		TRMT1L	25.1821	6.29359e-140	1.43921e-139	1.25488		FAM210A	-7.60681	2.80953e-14	3.28402e-14	1.50374		AP000350.5	11.7416	7.80382e-32	8.94047e-32	1.10506		RGS10	-7.35162	1.95812e-13	2.12745e-13	3.05832		APOA5	-13.4803	2.04348e-41	2.46491e-41	1.32736		NHP2	-6.46069	1.04226e-10	1.12543e-10	3.78372
THAP1	39.5579	0	0	2.72275		RAB1B	-8.19692	2.46627e-16	2.64641e-16	3.23723		LMF1	25.0664	1.15644e-138	2.62784e-138	1.41466		SLC2A8	-7.62288	2.48075e-14	2.90016e-14	1.9715		AQP11	11.6806	1.602e-31	1.83367e-31	2.54673		FAM45A	-7.36399	1.78496e-13	1.93988e-13	3.29433		DRD4	-19.9405	1.81228e-88	2.63418e-88	0.568663		ANP32E	-6.48641	8.79045e-11	9.50003e-11	4.29598
SLC38A9	39.4914	0	0	1.37918		ENAH	-8.23797	1.75164e-16	1.88039e-16	3.58074		CCDC82	25.0638	1.2346e-138	2.80459e-138	6.41279		PHLDB2	-7.62754	2.39271e-14	2.7981e-14	3.00327		RPF1	11.4771	1.71967e-30	1.96151e-30	1.31867		NID1	-7.36444	1.77895e-13	1.93362e-13	8.45262		CCDC65	-21.8582	6.48887e-106	1.02057e-105	1.65245		EEF1E1	-6.59768	4.17637e-11	4.52126e-11	3.06831
OSBPL2	39.1732	0	0	2.60239		SUGP2	-8.2981	1.0579e-16	1.13663e-16	3.09609		GAA	25.0511	1.69729e-138	3.8545e-138	8.66613		AGL	-7.63879	2.19281e-14	2.56513e-14	2.12853		GADD45A	10.9561	6.2136e-28	7.04382e-28	0.928317		CEBPA	-7.38211	1.55805e-13	1.694e-13	3.42962		CTD-2336O2.3	-23.4464	1.43819e-121	2.44921e-121	0.837176		HIST1H2AC	-6.60182	4.06153e-11	4.39757e-11	1.39683
ZNF800	39.0774	0	0	3.11425		PSMF1	-8.34709	6.99627e-17	7.52012e-17	4.58219		RACGAP1	24.9919	7.4886e-138	1.69605e-137	1.07516		TOMM5	-7.67234	1.68885e-14	1.97591e-14	2.79139		PAIP2B	9.93316	2.98636e-23	3.33777e-23	1.98803		NGDN	-7.59115	3.17081e-14	3.45246e-14	4.56432		FXYD3	-25.8674	1.55078e-147	3.0447e-147	0.575563		YWHAB	-6.61089	3.82024e-11	4.1375e-11	3.8052
ZMAT3	39.0176	0	0	0.877803		GSE1	-8.37821	5.37388e-17	5.78037e-17	3.9641		CLUL1	24.9598	1.67018e-137	3.77138e-137	1.06801		C9orf153	-7.67865	1.60776e-14	1.88162e-14	0.80328		CCDC115	9.78063	1.36363e-22	1.52094e-22	5.26673		DDIT3	-7.60943	2.75306e-14	2.9989e-14	2.37725		FRY-AS1	-29.2701	2.48884e-188	6.21881e-188	0.579467		MRPL39	-6.6425	3.084e-11	3.34155e-11	5.34818
AC092614.2	38.7941	0	0	0.737491		UBAP2	-8.41482	3.93502e-17	4.23568e-17	8.83436		MAPK13	24.9503	2.11842e-137	4.78069e-137	1.77489		AP000295.10	-7.68108	1.57751e-14	1.8465e-14	0.57799		POP4	8.39746	4.56229e-17	5.01745e-17	2.22937		SPATS2L	-7.64561	2.07964e-14	2.266e-14	1.38101		AC104653.1	-29.4426	1.56595e-190	3.99342e-190	2.90579		TBL1X	-6.64974	2.93616e-11	3.18183e-11	2.71176
IFT88	38.7445	0	0	2.76956		HRG	-8.46291	2.60792e-17	2.80798e-17	2.02529		ARAP1	24.9376	2.91314e-137	6.57219e-137	4.25748		WDR82	-7.6889	1.48409e-14	1.73823e-14	1.80998		ABHD14A	7.4013	1.34856e-13	1.46602e-13	3.53991		TK1	-7.65374	1.95218e-14	2.12804e-14	2.74388		PLEKHN1	-30.3084	8.88206e-202	2.44151e-201	0.716751		AURKAIP1	-6.6675	2.60202e-11	2.82013e-11	2.27176
ZNF37A	38.6871	0	0	0.785519		TMEM87A	-8.47006	2.45259e-17	2.64112e-17	5.3689		USP53	24.8961	8.20825e-137	1.84906e-136	6.21378		OSBP	-7.71889	1.17349e-14	1.37508e-14	0.823554		HMGN5	5.56659	2.59769e-08	2.76387e-08	0.896183		THOC6	-7.74281	9.72458e-15	1.06113e-14	1.61258		TP53INP2	-30.9182	6.81148e-210	1.97517e-209	0.65572		HYI	-6.69896	2.09907e-11	2.276e-11	3.06592
NFIL3	38.616	0	0	1.48383		FOXA1	-8.4971	1.94385e-17	2.09417e-17	5.55409		CHEK1	24.8176	5.79361e-136	1.29892e-135	5.23239		SH3KBP1	-7.71903	1.17223e-14	1.37382e-14	7.64686		TUBG1	4.08012	4.50124e-05	4.71936e-05	0.736504		EIF3J	-7.75902	8.55857e-15	9.34169e-15	1.5304		AC010524.2	-31.9317	9.70673e-224	3.17572e-223	0.638697		USP34	-6.70244	2.04962e-11	2.2227e-11	3.56747
PNPLA6	38.2721	0	0	5.07503		ANKRD10	-8.51621	1.64863e-17	1.77663e-17	4.01845		ZFP14	24.7931	1.06329e-135	2.38245e-135	2.17244		STX4	-7.72609	1.10904e-14	1.30016e-14	3.43154		SLC25A6	2.99819	0.00271584	0.00281616	1.84895		TNRC6B	-7.78465	6.99063e-15	7.63138e-15	3.06573		DOCK9-AS2	-32.8441	1.38172e-236	5.1169e-236	2.20666		BIRC2	-6.73417	1.64863e-11	1.78836e-11	2.22975
NOP14	38.1587	0	0	0.738926		PIK3C2A	-8.6685	4.37858e-18	4.72661e-18	4.92747		ZNF513	24.7132	7.7213e-135	1.72547e-134	1.14503		AGGF1	-7.7327	1.05288e-14	1.23491e-14	4.72979		UBE2C	2.80247	0.00507135	0.00524644	2.70635		TMA16	-7.88042	3.2627e-15	3.56587e-15	2.26337		LINC01226	-33.4543	2.22949e-245	9.0754e-245	1.90742		LINC01420	-6.73425	1.64776e-11	1.78768e-11	3.4314
LAMA3	37.9819	0	0	3.20598		IQSEC1	-8.68815	3.68381e-18	3.97775e-18	2.75304		RAB20	24.6997	1.07761e-134	2.40456e-134	1.55248		HSPH1	-7.74514	9.54742e-15	1.11997e-14	1.86041		OSTC	2.63412	0.00843567	0.00871259	0.59618		LINC01420	-7.88068	3.25617e-15	3.55925e-15	3.47675		HR	-33.8178	1.07917e-250	4.64586e-250	0.89675		CDV3	-6.73486	1.64083e-11	1.78042e-11	4.88898
KIAA0430	37.9201	0	0	1.25793		RNF220	-8.70813	3.08934e-18	3.3368e-18	6.29481		PDGFRL	24.557	3.63759e-133	8.05497e-133	1.38515		CSRP2	-7.76118	8.414e-15	9.87167e-15	1.61093		RPL37A	-2.69951	0.00694419	0.00717706	0.544504		ACTR2	-7.90648	2.64775e-15	2.89462e-15	6.83606		NOL3	-33.9641	7.54098e-253	3.32799e-252	2.00008		OAZ1	-6.74554	1.52456e-11	1.65472e-11	1.50812
STIM1	37.9106	0	0	0.780271		UBE2Z	-8.73162	2.5106e-18	2.7121e-18	2.72204		RNF24	24.547	4.65667e-133	1.03055e-132	3.21194		USP34	-7.81777	5.37657e-15	6.31785e-15	1.77153		PCOLCE2	-2.88375	0.0039297	0.00406927	1.76527		TXNL4A	-7.9696	1.59182e-15	1.74201e-15	3.52681		UGT1A6	-34.8775	1.62878e-266	8.47033e-266	0.735782		ZBTB8OS	-6.80457	1.01355e-11	1.10088e-11	3.38068
FAXC	37.8261	0	0	2.14469		VWA1	-8.78536	1.55866e-18	1.68472e-18	1.02797		WDR5	24.4287	8.47482e-132	1.86787e-131	1.84755		AFF4	-7.82898	4.91836e-15	5.78212e-15	4.00549		PAFAH1B3	-3.0256	0.00248142	0.00257379	0.507004		SMCO4	-7.9987	1.25742e-15	1.37645e-15	2.03071		FAM131C	-36.0626	8.74848e-285	5.74433e-284	1.46433		PABPN1	-6.83653	8.11365e-12	8.81909e-12	5.44039
SLC11A2	37.7559	0	0	2.20818		RABEPK	-8.78811	1.52102e-18	1.64427e-18	5.42909		DYRK1A	24.3883	2.27437e-131	5.00402e-131	1.27116		ABCA3	-7.8641	3.71768e-15	4.3733e-15	0.858057		SSRP1	-3.239	0.00119952	0.00124725	0.865544		POLE3	-8.002	1.22413e-15	1.34021e-15	2.67879		C4A	-36.2211	2.83625e-287	1.92249e-286	3.62417		SERPINA6	-6.89769	5.28542e-12	5.7491e-12	0.802925
JOSD1	37.5674	0	0	0.697792		RYBP	-8.86042	7.97145e-19	8.62356e-19	3.6971		PRIM1	24.352	5.51671e-131	1.2106e-130	5.54442		CHD1L	-7.88468	3.15342e-15	3.71069e-15	2.10285		MGST2	-3.68571	0.000228066	0.000238422	4.10519		HP1BP3	-8.01869	1.06876e-15	1.17027e-15	3.64073		LINC01265	-36.2763	3.82982e-288	2.63619e-287	0.63875		EFR3A	-6.91894	4.55051e-12	4.95114e-12	4.00105
WDFY2	37.4311	1.22e-306	2.63809e-306	8.1827		DLK1	-8.99962	2.2649e-19	2.45405e-19	1.27997		LRCH3	24.3127	1.44064e-130	3.15496e-130	2.55049		TRAF4	-7.90336	2.71483e-15	3.19558e-15	2.91098		CYC1	-3.92128	8.80797e-05	9.22199e-05	1.71121		DYNLL1	-8.07045	7.00409e-16	7.67269e-16	1.13447		GBP2	-36.3199	7.83767e-289	5.42956e-288	1.55932		ETHE1	-6.94236	3.85602e-12	4.19672e-12	1.84266
KB-1410C5.5	37.4023	3.59203e-306	7.75842e-306	2.31185		RRP36	-9.00206	2.21521e-19	2.40055e-19	3.08279		CD72	24.2683	4.23343e-130	9.25497e-130	0.879555		RFXANK	-7.91131	2.54689e-15	2.99838e-15	2.72649		MID1IP1	-3.92734	8.58918e-05	8.99416e-05	0.514935		KCNQ1OT1	-8.1458	3.76779e-16	4.12986e-16	3.37299		ENO2	-36.4837	2.01165e-291	1.45081e-290	1.07804		POLR2L	-6.99618	2.63041e-12	2.86447e-12	1.02707
TBC1D9B	37.3968	4.41052e-306	9.52083e-306	1.96327		RNPEP	-9.01003	2.06004e-19	2.23304e-19	3.49795		B9D2	24.1699	4.60988e-129	1.00257e-128	6.44479		TPRG1L	-7.92982	2.19461e-15	2.58486e-15	1.86621		CCDC124	-3.95331	7.70763e-05	8.07441e-05	0.957529		MCEE	-8.15116	3.6046e-16	3.95156e-16	2.18346		TLR3	-37.6805	0	0	2.92609		CLDND1	-7.06037	1.66064e-12	1.80945e-12	3.23407
POLR1C	37.351	2.44011e-305	5.25985e-305	2.3548		MIB1	-9.12208	7.36934e-20	7.9974e-20	3.45752		RHOXF1	24.1573	6.261e-129	1.36009e-128	0.951639		AFG3L2	-7.93956	2.02907e-15	2.39025e-15	1.41606		NDUFB4	-4.16928	3.05569e-05	3.20555e-05	5.80723		PEG10	-8.15323	3.5432e-16	3.88481e-16	1.44585		GDA	-37.7039	0	0	0.690285		MEST	-7.06052	1.65881e-12	1.80772e-12	2.62535
GNA13	37.345	3.0572e-305	6.58815e-305	1.25763		EPHX1	-9.12717	7.03118e-20	7.63151e-20	2.88112		NYNRIN	23.9594	7.36748e-127	1.58812e-126	1.16064		GTF2F2	-7.94915	1.87791e-15	2.21287e-15	2.05075		FKBP1B	-4.21964	2.44692e-05	2.56835e-05	0.613889		CTSC	-8.15861	3.3889e-16	3.71617e-16	2.79395		GGN	-37.8009	0	0	1.59752		C17orf89	-7.0924	1.31802e-12	1.43696e-12	2.34301
ACYP1	37.2603	7.21847e-304	1.54937e-303	5.67175		DENND5B	-9.13347	6.63388e-20	7.20133e-20	4.8556		PPME1	23.9219	1.8123e-126	3.89432e-126	0.943453		GCGR	-7.9532	1.81758e-15	2.14212e-15	0.556719		TKFC	-4.23889	2.24632e-05	2.35845e-05	3.51253		KDELR2	-8.23852	1.7435e-16	1.91354e-16	1.82455		CTB-96E2.7	-37.9221	0	0	2.25395		MDM4	-7.10358	1.21565e-12	1.32574e-12	3.52947
CGRRF1	36.9278	1.6554e-298	3.50924e-298	2.39761		EIF2B5	-9.13908	6.29879e-20	6.83954e-20	5.94129		POFUT2	23.9208	1.86056e-126	3.9969e-126	1.17494		FGA	-7.95899	1.73449e-15	2.04451e-15	2.18268		TIMM8B	-5.07471	3.88097e-07	4.10724e-07	0.636271		NOP10	-8.32191	8.65575e-17	9.51377e-17	1.74316		PTGER2	-38.088	0	0	0.595553		PSMB5	-7.12134	1.06882e-12	1.16611e-12	2.82449
CCDC82	36.7946	2.25347e-296	4.76104e-296	2.34744		NUMB	-9.14927	5.73185e-20	6.22483e-20	3.03284		GM2A	23.903	2.85141e-126	6.12198e-126	1.18003		IGFBP3	-7.97767	1.49121e-15	1.75857e-15	3.99115		SNHG19	-5.92424	3.13746e-09	3.35471e-09	4.31662		IGF2R	-8.32273	8.59564e-17	9.44907e-17	1.60726		CCDC110	-38.1522	0	0	0.561642		PPP1R3C	-7.13512	9.67026e-13	1.05536e-12	1.84024
WBP1L	36.6434	5.82676e-294	1.2242e-293	4.99865		CCNH	-9.15916	5.23003e-20	5.68066e-20	6.39746		VPS13C	23.7976	3.54036e-125	7.55817e-125	0.966667		TMEM45A	-7.98336	1.42402e-15	1.6796e-15	2.25147		GLYCTK	-6.1237	9.14287e-10	9.79399e-10	4.86082		SAE1	-8.59369	8.42185e-18	9.27829e-18	5.49143		SYT11	-38.1745	0	0	0.919899		CKB	-7.13979	9.34736e-13	1.02027e-12	2.12835
NCOA3	36.5937	3.6025e-293	7.55625e-293	1.55751		SERPINA4	-9.16529	4.9413e-20	5.36782e-20	2.01208		LIX1L	23.5844	5.57353e-123	1.17689e-122	2.34104		ATXN7L3B	-8.01681	1.08524e-15	1.28081e-15	3.96516		IQGAP2	-6.49408	8.3541e-11	8.98474e-11	0.502881		KANK1	-8.59634	8.22953e-18	9.06773e-18	6.90999		PLPP2	-38.2077	0	0	2.8235		PSMD1	-7.15782	8.19712e-13	8.95104e-13	5.62772
ACD	36.4309	1.37906e-290	2.88058e-290	1.93343		MZT1	-9.18397	4.15468e-20	4.5146e-20	4.55953		LONRF1	23.5547	1.12425e-122	2.36799e-122	2.58584		TP53I13	-8.01767	1.07769e-15	1.27231e-15	4.75624		GOT2	-6.60793	3.89742e-11	4.1988e-11	1.0888		MAP3K13	-8.70098	3.29034e-18	3.62653e-18	8.28312		LRRC74B	-38.3379	0	0	0.751759		LINC00152	-7.23079	4.80185e-13	5.24577e-13	1.44753
FBXO31	36.2928	2.10302e-288	4.36861e-288	2.37441		SEPHS1	-9.19721	3.67365e-20	3.99478e-20	4.63804		PALLD	23.517	2.7349e-122	5.74604e-122	1.89552		CDC27	-8.07762	6.60436e-16	7.80797e-16	1.75927		MALAT1	-6.62792	3.40446e-11	3.6693e-11	2.0514		TSPAN9	-8.73264	2.48803e-18	2.74305e-18	3.28105		CLDN9	-38.3524	0	0	3.85853		SH3YL1	-7.28972	3.10603e-13	3.39613e-13	2.42779
ATXN3	36.275	4.01435e-288	8.33444e-288	1.03033		AGGF1	-9.2045	3.43274e-20	3.73334e-20	5.82842		GTSE1	23.3943	4.88467e-121	1.02059e-120	2.96685		UBFD1	-8.09695	5.6354e-16	6.66451e-16	3.40843		ZSCAN16-AS1	-6.85996	6.88783e-12	7.4417e-12	0.842152		DNAJA3	-8.79926	1.37726e-18	1.51954e-18	2.49982		TNFRSF18	-38.4061	0	0	1.65087		HTRA2	-7.34105	2.11929e-13	2.31823e-13	4.28774
CTD-2547G23.4	36.1606	2.53116e-286	5.23782e-286	0.707943		ANTXR2	-9.25108	2.22244e-20	2.41915e-20	1.99872		NSF	23.3694	8.74956e-121	1.82558e-120	0.741829		GATAD1	-8.10312	5.35673e-16	6.33594e-16	3.3143		TIMM10	-7.10765	1.18039e-12	1.27915e-12	1.26628		MZT2B	-8.85166	8.62266e-19	9.51479e-19	0.831106		AC093495.4	-38.7727	0	0	1.15877		CCAR1	-7.47953	7.45882e-14	8.16846e-14	2.91511
TBC1D8B	35.9618	3.3142e-283	6.81523e-283	2.36466		NUS1	-9.26354	1.9777e-20	2.15306e-20	4.15515		NFKB1	23.2461	1.55819e-119	3.23682e-119	4.07315		CDC16	-8.11217	4.97241e-16	5.88505e-16	1.98305		C4B	-7.28661	3.17858e-13	3.45146e-13	0.589808		POLR2L	-8.91406	4.91959e-19	5.43414e-19	0.996289		LDLRAD1	-38.7818	0	0	0.521369		TIMM13	-7.48665	7.06535e-14	7.74092e-14	1.53847
RFC5	35.7443	8.11191e-280	1.65952e-279	1.58788		OAT	-9.27324	1.80573e-20	1.96641e-20	2.93696		ATF7	23.2447	1.61131e-119	3.34626e-119	4.41189		ZDHHC20	-8.11327	4.92771e-16	5.83307e-16	1.95918		AC016907.3	-7.44853	9.43892e-14	1.0267e-13	1.13095		DYNC1I2	-8.98593	2.56566e-19	2.83734e-19	2.40273		PRKAR2A-AS1	-38.7844	0	0	3.20225		SLC25A6	-7.541	4.6637e-14	5.1126e-14	1.58148
TRAM2	35.7341	1.16814e-279	2.38847e-279	0.573941		ERBB2IP	-9.31302	1.24245e-20	1.35359e-20	3.74321		SH2B1	23.1442	1.66486e-118	3.43574e-118	2.62783		RCL1	-8.13777	4.02615e-16	4.76736e-16	2.12793		NDUFB1	-7.82922	4.909e-15	5.36205e-15	0.761022		S100A11	-9.04699	1.46965e-19	1.62646e-19	2.02349		CYP2C19	-38.7944	0	0	1.1761		ACTN4	-7.58519	3.31992e-14	3.64159e-14	4.33373
PCAT7	35.2514	3.26602e-272	6.59229e-272	5.68492		CCNY	-9.31321	1.24024e-20	1.35138e-20	2.38766		C11orf70	23.1334	2.13835e-118	4.40804e-118	0.618543		DEXI	-8.14919	3.66379e-16	4.34034e-16	4.23495		SSB	-7.92024	2.3705e-15	2.59152e-15	1.87598		HDGF	-9.05465	1.37011e-19	1.51652e-19	3.0606		TRIM54	-38.8162	0	0	0.661328		SPAG9	-7.61266	2.68519e-14	2.94664e-14	4.60325
AMPD2	35.1667	6.4615e-271	1.30143e-270	4.16324		DYNLL2	-9.39521	5.71039e-21	6.22659e-21	3.36695		SUN2	23.1081	3.84193e-118	7.90475e-118	0.675501		FLOT2	-8.15656	3.44712e-16	4.08494e-16	0.564041		HNRNPM	-7.93493	2.10611e-15	2.30282e-15	1.2372		SLC39A11	-9.12527	7.15575e-20	7.92274e-20	1.98128		LINC01186	-38.8175	0	0	0.842196		CBX3	-7.68071	1.58207e-14	1.73662e-14	3.37816
R3HDM4	35.1527	1.05715e-270	2.1281e-270	3.14469		GMFB	-9.40403	5.25138e-21	5.72692e-21	3.64384		ARL13B	23.0793	7.47326e-118	1.53636e-117	1.8293		ENC1	-8.18141	2.8055e-16	3.32564e-16	3.45131		EIF4A1	-8.00425	1.20193e-15	1.31552e-15	0.873043		RPS6KA3	-9.1273	7.02306e-20	7.77697e-20	5.02543		CCDC64B	-38.8292	0	0	0.903844		ZFAS1	-7.69866	1.37497e-14	1.50994e-14	2.04143
LIG1	35.1257	2.73573e-270	5.50133e-270	2.56972		GLYR1	-9.42172	4.43766e-21	4.84021e-21	2.65021		ASF1B	22.9471	1.57379e-116	3.21702e-116	1.14197		UQCRQ	-8.19467	2.5128e-16	2.9796e-16	1.01142		MRPS26	-8.08554	6.18902e-16	6.77687e-16	1.17591		ABAT	-9.14294	6.07779e-20	6.73121e-20	2.01901		APOBEC3H	-38.8435	0	0	1.87632		DDX39A	-7.71589	1.20143e-14	1.31975e-14	4.2659
ARFIP1	34.7678	7.46667e-265	1.48488e-264	1.92885		WDR82	-9.4712	2.76637e-21	3.01993e-21	3.24175		PDE4DIP	22.9047	4.17101e-116	8.50764e-116	2.49693		MLX	-8.20862	2.23743e-16	2.6535e-16	2.33517		ANP32B	-8.30044	1.03729e-16	1.13895e-16	4.24076		BLMH	-9.19697	3.68186e-20	4.08009e-20	2.08422		RGS13	-38.8571	0	0	1.31446		ELOVL3	-7.77451	7.57411e-15	8.32733e-15	0.83966
LINC00857	34.7635	8.67314e-265	1.7239e-264	0.906332		NTAN1	-9.54663	1.33982e-21	1.46495e-21	3.83421		LCLAT1	22.7896	5.81395e-115	1.18014e-114	1.1758		RMDN3	-8.22052	2.02631e-16	2.4035e-16	5.61568		TXNDC12	-8.35374	6.61335e-17	7.26679e-17	1.32229		AVPI1	-9.21889	3.00184e-20	3.32701e-20	3.08866		GHET1	-38.9006	0	0	0.541029		F11R	-7.82188	5.20422e-15	5.72426e-15	4.04313
POLD4	34.5851	4.23859e-262	8.35874e-262	3.984		UHMK1	-9.54969	1.30085e-21	1.42255e-21	3.88991		C9orf64	22.4471	1.36749e-111	2.7238e-111	2.80724		F11R	-8.23779	1.75421e-16	2.08205e-16	1.5152		NDUFA1	-8.40224	4.38031e-17	4.81802e-17	1.82207		CCDC58	-9.24735	2.30133e-20	2.55099e-20	1.39594		ZNF341-AS1	-38.9317	0	0	1.24299		BOD1	-7.88939	3.03656e-15	3.3434e-15	3.73898
RAC3	34.3173	4.33513e-258	8.49145e-258	0.573447		LGMN	-9.57703	9.98763e-22	1.09268e-21	1.58739		TMEM140	22.3661	8.41349e-111	1.66921e-110	1.96593		SYS1	-8.26497	1.39729e-16	1.66e-16	1.67684		IL32	-8.4139	3.96582e-17	4.36338e-17	0.608215		RMDN3	-9.28476	1.6207e-20	1.79705e-20	6.31891		INHBA	-38.9484	0	0	0.872279		GLYCTK	-7.91244	2.52398e-15	2.78025e-15	2.13068
MATN3	34.2553	3.63715e-257	7.10401e-257	0.746087		HHLA3	-9.69318	3.22325e-22	3.53146e-22	5.71638		HLF	22.3514	1.16962e-110	2.31988e-110	0.704061		LINC00470	-8.29092	1.12378e-16	1.33591e-16	7.63786		GSTA4	-8.53098	1.45117e-17	1.59804e-17	0.895569		MAL2	-9.40032	5.43979e-21	6.03702e-21	2.1622		CALY	-38.9553	0	0	0.614244		COX7A2	-7.92541	2.2739e-15	2.50514e-15	1.03043
CCDC51	34.1773	5.24876e-256	1.0228e-255	1.24215		CWC27	-9.72075	2.45968e-22	2.69565e-22	4.94206		SMIM13	22.3487	1.24178e-110	2.46237e-110	2.74584		SHBG	-8.31991	8.80265e-17	1.04675e-16	0.631682		BEX4	-8.851	8.67406e-19	9.57571e-19	1.65324		PDHX	-9.41022	4.95115e-21	5.49715e-21	4.21146		SMC2-AS1	-38.9579	0	0	0.749197		SEC61B	-7.94838	1.88968e-15	2.08276e-15	0.920249
TNK1	33.9539	1.06913e-252	2.06788e-252	1.65007		STAT1	-9.84496	7.20657e-23	7.91057e-23	3.94153		ZNF302	22.3272	2.01041e-110	3.98128e-110	0.927278		GCLC	-8.35721	6.42205e-17	7.64149e-17	0.836915		TCEAL8	-9.2752	1.77284e-20	1.96488e-20	2.22583		MTHFD1	-9.43965	3.74036e-21	4.15467e-21	2.7411		CSH1	-38.9728	0	0	1.12768		SMIM4	-7.95994	1.72125e-15	1.89768e-15	1.9994
LCLAT1	33.9223	3.12408e-252	6.03323e-252	0.707096		SAC3D1	-9.8693	5.65579e-23	6.2101e-23	3.02264		MCM4	22.2643	8.20082e-110	1.61894e-109	0.999169		GYG1	-8.38425	5.10499e-17	6.07626e-17	2.77503		NDUFB3	-9.32212	1.14033e-20	1.2646e-20	0.589388		NDN	-9.48827	2.34894e-21	2.61066e-21	1.77515		CYP7A1	-38.9741	0	0	3.18893		SPATS2L	-7.97092	1.57493e-15	1.73661e-15	1.44284
POLK	33.8261	8.16521e-251	1.57204e-250	1.68246		TLCD1	-9.87338	5.43042e-23	5.96351e-23	2.46344		PRRX2	22.2193	2.23503e-109	4.40646e-109	1.51858		APP	-8.40516	4.27282e-17	5.08657e-17	1.07047		KRTCAP2	-9.5818	9.53725e-22	1.06108e-21	1.84803		MCM5	-9.49826	2.1343e-21	2.37246e-21	2.89008		AQP9	-39.0071	0	0	0.898231		CD320	-8.01448	1.10602e-15	1.2201e-15	5.2097
TGDS	33.259	1.51104e-242	2.85961e-242	0.947566		PDCD6IP	-9.93408	2.95897e-23	3.25134e-23	2.36211		SLC16A6	22.012	2.21253e-107	4.3159e-107	3.38835		HYAL2	-8.42017	3.75933e-17	4.47669e-17	7.64269		NDUFA3	-9.78018	1.36971e-22	1.5275e-22	1.16848		NDUFA4	-9.58152	9.56271e-22	1.06392e-21	0.805024		AP000695.4	-39.0106	0	0	0.651688		ALAD	-8.04962	8.30517e-16	9.16579e-16	1.98063
DAXX	33.1238	1.35059e-240	2.54259e-240	1.24575		LDLRAD4	-9.93944	2.80395e-23	3.08145e-23	4.88085		TRPM7	21.8553	6.91964e-106	1.33906e-105	1.82582		HHLA3	-8.42135	3.72157e-17	4.43242e-17	4.64464		CFH	-10.8034	3.31811e-27	3.75244e-27	0.778993		COX7C	-9.6353	5.67255e-22	6.31762e-22	0.82892		DNAJB13	-39.0224	0	0	0.555125		FECH	-8.06233	7.48554e-16	8.26243e-16	4.04343
TG	33.1015	2.82355e-240	5.30891e-240	0.589437		ZDHHC20	-9.94699	2.59917e-23	2.85682e-23	4.74883		ACY3	21.8224	1.42174e-105	2.74427e-105	1.88063		TMEM115	-8.44698	2.98946e-17	3.56273e-17	4.25493		AC090498.1	-10.8891	1.29946e-27	1.47087e-27	2.81457		IFITM2	-9.64664	5.07938e-22	5.65866e-22	1.57782		TCN1	-39.0316	0	0	1.09138		SMIM19	-8.19285	2.55112e-16	2.81919e-16	2.55189
FAM189B	33.0619	1.04847e-239	1.96891e-239	3.29901		ITIH3	-9.96353	2.201e-23	2.41952e-23	2.33268		FRMD4B	21.8011	2.26568e-105	4.36655e-105	1.27902		TSKU	-8.46922	2.4704e-17	2.94599e-17	0.576711		PET100	-12.9587	2.09645e-38	2.45013e-38	6.29133		LARP1B	-9.64791	5.01657e-22	5.58952e-22	2.24232		TPBGL	-39.0474	0	0	0.590798		GSTP1	-8.24334	1.67474e-16	1.85207e-16	0.863945
ATL3	32.9562	3.44878e-238	6.44758e-238	1.22106		SEC14L1	-10.0376	1.04177e-23	1.14637e-23	3.00912		OTUD4	21.7379	8.99527e-105	1.72833e-104	0.67196		PPIP5K2	-8.47611	2.32849e-17	2.77763e-17	1.89822		FXYD2	-13.1557	1.57734e-39	1.85146e-39	2.98222		KRR1	-9.69862	3.05613e-22	3.40668e-22	1.51527		MMP1	-39.0686	0	0	1.06649		STAT2	-8.24973	1.58755e-16	1.7559e-16	3.6104
ZDHHC24	32.8839	3.73189e-237	6.95447e-237	5.71168		LGALS8	-10.0419	9.96901e-24	1.09716e-23	2.33449		HINT3	21.6368	8.0922e-104	1.54969e-103	0.884317		FBXL5	-8.50017	1.89311e-17	2.26005e-17	1.99213		EGFR-AS1	-15.7069	1.35746e-55	1.66453e-55	4.45605		ZC3H14	-9.72992	2.2476e-22	2.50652e-22	1.74298		LHFPL4	-39.07	0	0	4.11543		BHLHE40	-8.34044	7.40123e-17	8.19213e-17	0.692321
XRN1	32.5536	1.86298e-232	3.43191e-232	0.536174		BBIP1	-10.081	6.7061e-24	7.38267e-24	4.34954		GATAD2A	21.6044	1.63129e-103	3.12161e-103	1.47081		C6orf203	-8.55011	1.2297e-17	1.46945e-17	0.58209		LINC01556	-17.3012	4.60671e-67	5.82668e-67	3.09901		TNNC1	-9.7327	2.18704e-22	2.43934e-22	2.80193		SYT5	-39.0745	0	0	1.10826		AVPI1	-8.34653	7.0298e-17	7.78215e-17	2.92997
MCM4	32.4198	1.44314e-230	2.65072e-230	1.90932		CSNK1E	-10.125	4.27817e-24	4.71323e-24	3.59369		MFSD14A	21.5287	8.39191e-103	1.59978e-102	2.04303		CMSS1	-8.57039	1.03139e-17	1.23287e-17	2.77205		EPS8L2	-17.7433	1.94274e-70	2.47756e-70	1.36416		SPON2	-9.73713	2.0938e-22	2.33569e-22	2.84613		KRT7	-39.0866	0	0	1.1613		TMEM57	-8.35013	6.81893e-17	7.55092e-17	2.72449
GBAS	32.1114	3.05434e-226	5.56547e-226	2.5193		TRIM71	-10.1311	4.01955e-24	4.4296e-24	3.71034		TMEM131	21.4829	2.24986e-102	4.27604e-102	1.21909		ANXA9	-8.58065	9.43374e-18	1.12784e-17	2.42256		NEDD9	-19.7502	7.98598e-87	1.06862e-86	0.609969		CREB3L2	-9.82034	9.20294e-23	1.02752e-22	3.59546		CTD-2026K11.6	-39.1009	0	0	2.13327		LARS	-8.39529	4.64731e-17	5.14921e-17	5.81855
BORCS6	32.0403	2.99855e-225	5.45328e-225	1.86878		PHLDB2	-10.1473	3.40536e-24	3.75495e-24	3.99955		ARFGAP1	21.4804	2.37438e-102	4.51155e-102	1.10393		ITIH3	-8.61263	7.14028e-18	8.54322e-18	2.3194		CTA-384D8.33	-20.7718	7.79226e-96	1.06612e-95	1.93043		TARBP2	-9.82723	8.59541e-23	9.59833e-23	3.61535		CTD-2008A1.3	-39.1086	0	0	1.63855		RPS6KA3	-8.39679	4.58863e-17	5.08494e-17	5.16452
SMIM24	31.9962	1.2318e-224	2.23858e-224	0.901245		NUDT8	-10.1903	2.19071e-24	2.41808e-24	4.27901		SAMD4B	21.4686	3.06247e-102	5.81608e-102	1.09467		ARRDC3	-8.62051	6.66541e-18	7.97631e-18	2.46381		CYP1B1	-21.5561	4.63683e-103	6.45872e-103	1.54184		ACBD6	-9.8289	8.45351e-23	9.44127e-23	3.95339		FLJ22763	-39.1231	0	0	1.3334		LSM12	-8.41083	4.07106e-17	4.51271e-17	2.20843
UTP4	31.9849	1.77044e-224	3.21515e-224	2.48169		HNRNPUL2	-10.3774	3.14173e-25	3.4744e-25	3.58418		DDX19B	21.4659	3.24378e-102	6.15731e-102	1.40663		KMT2A	-8.63666	5.78813e-18	6.93308e-18	2.32123		FILIP1L	-24.7193	6.62556e-135	1.00805e-134	1.03413		GFM1	-9.83178	8.21534e-23	9.17663e-23	5.2465		LINC00501	-39.1232	0	0	0.58083		RPS27	-8.41527	3.91978e-17	4.34629e-17	0.812103
GDI1	31.8897	3.71325e-223	6.72553e-223	1.36194		MAEA	-10.4171	2.07215e-25	2.29224e-25	3.4308		ERBB2	21.3488	4.00219e-101	7.54194e-101	1.21166		GATM-AS1	-8.63837	5.70197e-18	6.83097e-18	6.1157		CCDC65	-32.2033	1.58892e-227	3.16569e-227	1.95602		RHOG	-9.84124	7.47832e-23	8.35461e-23	5.16299		NPTX1	-39.1233	0	0	1.18901		LUCAT1	-8.42542	3.59467e-17	3.98815e-17	0.794895
THEM6	31.569	9.85221e-219	1.76708e-218	5.35068		NADK	-10.4173	2.0664e-25	2.28621e-25	4.11315		CBFB	21.3063	9.92006e-101	1.86659e-100	3.45618		DENND5B	-8.69081	3.59852e-18	4.31719e-18	2.16864		CHP2	-32.3588	1.04429e-229	2.08941e-229	1.66808		PABPN1	-9.84865	6.94722e-23	7.76243e-23	5.53461								HNF4A	-8.44681	2.99361e-17	3.32276e-17	3.31387
NFX1	30.9828	9.19664e-211	1.62746e-210	1.05256		CYFIP1	-10.4616	1.2962e-25	1.43513e-25	2.48517		FBXO2	21.3048	1.02447e-100	1.9272e-100	4.18194		TMEM9B	-8.70758	3.10445e-18	3.72919e-18	1.95876		CDKN1A	-33.8155	1.16781e-250	2.50231e-250	6.50137		UQCRQ	-9.97495	1.96192e-23	2.19603e-23	0.771338								NGDN	-8.47629	2.32496e-17	2.58173e-17	3.48668
ZNF524	30.7401	1.65836e-207	2.91691e-207	0.890034		AIFM1	-10.4738	1.13999e-25	1.26273e-25	2.76896		WSB2	21.2538	3.04223e-100	5.70729e-100	2.00717		FAXDC2	-8.70826	3.08574e-18	3.7073e-18	2.95565		SPAG4	-36.8618	1.8956e-297	4.6731e-297	1.9379		CXCL12	-9.98219	1.82402e-23	2.04228e-23	3.4516								GADD45A	-8.50285	1.84991e-17	2.05482e-17	1.96428
TNFAIP1	30.7027	5.2373e-207	9.19481e-207	0.56952		SOAT2	-10.493	9.30086e-26	1.03068e-25	3.29836		RNF4	21.2093	7.82881e-100	1.46398e-99	0.724229		YAP1	-8.73506	2.43518e-18	2.92663e-18	1.21672		TMEM145	-40.1139	0	0	1.02883		SLC20A1	-9.994	1.61915e-23	1.81316e-23	1.36607								LINC00467	-8.50419	1.82868e-17	2.03154e-17	2.65526
TYK2	30.6574	2.10503e-206	3.69052e-206	3.18515		GYG1	-10.5258	6.57306e-26	7.29042e-26	3.20131		HGS	21.1637	2.06551e-99	3.85008e-99	1.02424		ALAD	-8.75405	2.05825e-18	2.47442e-18	2.27385		AC006160.5	-40.6804	0	0	1.87311		SF3A1	-9.99625	1.58275e-23	1.77267e-23	1.38275								MCEE	-8.5977	8.13301e-18	9.0432e-18	1.08193
ACTR6	30.6161	7.48167e-206	1.31016e-205	1.45015		AACS	-10.5293	6.33115e-26	7.02314e-26	3.89415		ORC6	20.9943	7.3993e-98	1.3664e-97	0.527934		DMD	-8.78367	1.58229e-18	1.90283e-18	2.92203		KLRC2	-40.9038	0	0	0.915318		CLDND1	-10.0264	1.16655e-23	1.30731e-23	1.34408								SLC39A4	-8.72642	2.62855e-18	2.92444e-18	2.50202
FLVCR1-AS1	30.5893	1.69805e-205	2.97148e-205	1.20843		ATP6V1B2	-10.5388	5.7245e-26	6.35392e-26	4.07033		RRNAD1	20.9818	9.62683e-98	1.77428e-97	3.77342		SLC9A3R2	-8.78874	1.51247e-18	1.81944e-18	1.56014		FXYD3	-42.8885	0	0	6.6129		ADM	-10.0398	1.01832e-23	1.14153e-23	1.4265								TMSB10	-8.7283	2.58533e-18	2.87678e-18	2.21535
CDCA4	30.5553	4.81022e-205	8.41175e-205	2.33205		ZCCHC2	-10.5692	4.13921e-26	4.59703e-26	9.71404		MMS19	20.8911	6.45649e-97	1.18591e-96	1.50018		MARK3	-8.81801	1.1651e-18	1.40269e-18	1.97093		FRY-AS1	-43.7423	0	0	0.760957		C1orf52	-10.1319	3.98853e-24	4.47776e-24	0.948237								PPP4R3B	-8.73676	2.39897e-18	2.6698e-18	7.29472
BMP4	30.4932	3.20442e-204	5.59847e-204	1.82867		ADAM9	-10.5743	3.92255e-26	4.35705e-26	4.22202		C3orf14	20.8638	1.14108e-96	2.09337e-96	1.58219		DNAJA3	-8.83539	9.97501e-19	1.20149e-18	2.80462		KIRREL2	-43.9248	0	0	0.643432		TMEM115	-10.2114	1.76256e-24	1.97964e-24	2.76623								DONSON	-8.76233	1.91262e-18	2.12886e-18	2.49088
DAG1	29.8444	1.03843e-195	1.78006e-195	0.829368		ATP7B	-10.5746	3.90836e-26	4.34192e-26	2.55298		ZDHHC24	20.79	5.329e-96	9.73139e-96	2.38828		POU6F2-AS1	-8.84814	8.89899e-19	1.07239e-18	3.6367		AC104653.1	-44	0	0	3.62522		BIRC5	-10.2424	1.2801e-24	1.43819e-24	3.084								CREB3L2	-8.79306	1.45538e-18	1.62064e-18	3.76286
SLAIN2	29.6764	1.54682e-193	2.63777e-193	0.761624		RBP5	-10.5947	3.15256e-26	3.50331e-26	4.87917		CDCA7	20.738	1.57372e-95	2.86479e-95	0.809551		NUP50	-8.86699	7.51484e-19	9.06318e-19	1.79418		RTBDN	-44.1677	0	0	0.594008		YDJC	-10.2669	9.93889e-25	1.11679e-24	1.37875								TRIP12	-8.83911	9.64855e-19	1.07457e-18	3.39692
BROX	29.4406	1.65911e-190	2.814e-190	0.93762		SLC39A9	-10.6064	2.78164e-26	3.09157e-26	3.11664		CDCA4	20.7346	1.68871e-95	3.07265e-95	1.73319		MAP4	-8.8951	5.83677e-19	7.04612e-19	4.14176		GAS6-AS1	-44.3783	0	0	1.68257		SUPT16H	-10.3037	6.78047e-25	7.62121e-25	3.90517								UCP2	-8.87945	6.71907e-19	7.48867e-19	5.95196
SUPT7L	29.323	5.28492e-189	8.94964e-189	1.6581		RRM2	-10.6198	2.41171e-26	2.68082e-26	1.3799		MGLL	20.6782	5.44607e-95	9.89253e-95	4.88664		MAVS	-8.91769	4.76133e-19	5.75245e-19	1.28189		PLEKHN1	-44.7883	0	0	1.1032		MDM4	-10.3105	6.32024e-25	7.10604e-25	5.26644								STAG2	-8.88848	6.19478e-19	6.90534e-19	5.22179
FAM134C	29.195	2.24429e-187	3.78781e-187	5.07133		TWISTNB	-10.6467	1.80681e-26	2.00931e-26	4.53768		UHRF2	20.6717	6.22853e-95	1.13057e-94	0.723041		TMEM177	-8.91957	4.68098e-19	5.65628e-19	0.896741		AREG	-45.5106	0	0	2.97748		CRBN	-10.3294	5.18986e-25	5.83773e-25	1.74753								TIMM8A	-8.88894	6.16923e-19	6.87787e-19	5.07245
ATP2C1	29.1564	6.92094e-187	1.16626e-186	1.05724		VPS4B	-10.6556	1.64151e-26	1.82576e-26	8.31681		C3orf58	20.5987	2.82162e-94	5.10324e-94	2.2925		RBM6	-8.93078	4.23019e-19	5.11483e-19	3.2631		A1BG-AS1	-46.2637	0	0	4.85164		EGR1	-10.3532	4.04842e-25	4.55719e-25	2.30932								AGMAT	-8.89327	5.93367e-19	6.61623e-19	3.55115
FMN2	29.0763	7.15476e-186	1.20137e-185	3.23371		TGFBI	-10.6642	1.49744e-26	1.66576e-26	4.09232		SEMA4B	20.4781	3.37512e-93	6.07812e-93	0.972705		FECH	-8.93986	3.89656e-19	4.71294e-19	2.04063		SPRN	-46.5729	0	0	2.18712		INTS10	-10.3758	3.19537e-25	3.59854e-25	1.98138								MT-ATP8	-8.89426	5.88074e-19	6.55818e-19	0.567892
NUMA1	28.7351	1.38955e-181	2.31417e-181	1.8561		CTDSP2	-10.6664	1.46183e-26	1.62663e-26	3.26088		PAK4	20.4611	4.78055e-93	8.59884e-93	2.94333		MTR	-8.97075	2.94516e-19	3.56278e-19	2.8439		AC010127.3	-46.7294	0	0	0.726766		ISG15	-10.4114	2.20059e-25	2.47936e-25	2.37276								MINPP1	-8.89557	5.81223e-19	6.48274e-19	6.14977
SLK	28.6714	8.67772e-181	1.44297e-180	1.15449		CDKN3	-10.7099	9.14612e-27	1.01817e-26	3.76732		RCCD1	20.4536	5.57606e-93	1.00226e-92	0.785499		SERPINI1	-9.00536	2.14953e-19	2.60197e-19	1.02509		VLDLR	-46.8011	0	0	2.48322		PCID2	-10.4225	1.95646e-25	2.20464e-25	0.72555								CEBPA	-8.90747	5.22103e-19	5.8242e-19	3.79316
STX12	28.2377	2.01749e-175	3.31464e-175	0.741015		RFXANK	-10.7341	7.03984e-27	7.83924e-27	4.17583		SPATA20	20.3629	3.56523e-92	6.39454e-92	2.63838		CEBPB	-9.02511	1.79521e-19	2.17447e-19	1.47791		TRIM17	-46.9108	0	0	0.861737		DHRS12	-10.4877	9.84331e-26	1.10969e-25	2.39883								NUTF2	-8.91394	4.9251e-19	5.4949e-19	2.64336
PIGZ	27.0001	1.47271e-160	2.34214e-160	1.461		OTC	-10.7419	6.47109e-27	7.20803e-27	0.565794		DNAJC16	20.0389	2.52467e-89	4.46667e-89	2.27539		EFR3A	-9.04951	1.4361e-19	1.74005e-19	2.04648		DOCK9-AS2	-47.0195	0	0	3.06477		RPL35A	-10.6303	2.15508e-26	2.43207e-26	1.03846								SMC5	-8.93472	4.082e-19	4.5556e-19	9.08125
MCM6	26.3089	1.51676e-152	2.36683e-152	0.929774		BAD	-10.7742	4.55601e-27	5.08085e-27	3.54358		HNRNPLL	20.0383	2.55439e-89	4.51821e-89	1.6491		FBXO9	-9.0516	1.40887e-19	1.70732e-19	2.41786		HR	-47.3708	0	0	1.21523		CAMK1	-10.6545	1.66115e-26	1.87493e-26	6.7968								GPATCH4	-8.93522	4.06367e-19	4.53582e-19	2.28502
IFI6	26.0647	9.16643e-150	1.42039e-149	1.33122		CPN2	-10.7776	4.39352e-27	4.90037e-27	4.6943		TMEM8A	20.0356	2.69346e-89	4.76196e-89	0.882545		GMPS	-9.06151	1.2866e-19	1.55991e-19	2.25222		LINC01226	-47.6112	0	0	1.1833		PIK3C2G	-10.6554	1.64602e-26	1.85814e-26	0.605844								SFPQ	-8.99558	2.34983e-19	2.62363e-19	3.62973
ARRDC1	26.0562	1.14476e-149	1.77278e-149	0.630904		NXT1	-10.8039	3.29867e-27	3.68139e-27	3.15014		CCNG2	19.942	1.76011e-88	3.09876e-88	1.19826		COQ2	-9.06905	1.20061e-19	1.45589e-19	3.59342		LINC01004	-47.6875	0	0	1.22116		ATP5J	-10.7296	7.39238e-27	8.35126e-27	1.08782								RBMX	-9.01748	1.92472e-19	2.14962e-19	2.86633
STARD3	25.9512	1.76277e-148	2.7209e-148	3.64897		C11orf24	-10.8373	2.29216e-27	2.55847e-27	3.14845		KBTBD7	19.8686	7.60206e-88	1.33465e-87	0.808179		RABEPK	-9.06922	1.19873e-19	1.45384e-19	3.79649		GBP2	-47.7564	0	0	1.55753		EMP3	-10.7317	7.22414e-27	8.16242e-27	5.1419								CST3	-9.04802	1.45583e-19	1.62666e-19	1.36247
KLHDC8B	25.9468	1.9753e-148	3.0477e-148	2.60993		EXOSC3	-10.8595	1.79676e-27	2.00612e-27	2.28408		DAG1	19.7998	2.98941e-87	5.23372e-87	3.40911		INTS10	-9.07508	1.13593e-19	1.3779e-19	2.71886		ALDH1L2	-47.9962	0	0	0.814263		OST4	-10.769	4.82312e-27	5.45282e-27	0.777735								OSBPL8	-9.0644	1.25288e-19	1.40031e-19	4.1508
ATP6V1C1	25.8681	1.5211e-147	2.3431e-147	3.08533		MT1A	-10.8787	1.45609e-27	1.62599e-27	1.59852		SESTD1	19.7789	4.52008e-87	7.90438e-87	1.09271		EGLN3	-9.09318	9.61854e-20	1.16712e-19	1.97477		SYCE3	-48.3386	0	0	2.60852		SET	-10.7711	4.71424e-27	5.33052e-27	2.35758								ITM2C	-9.06479	1.24849e-19	1.39561e-19	2.73504
LYZL2	25.8312	3.95801e-147	6.08943e-147	0.758562		PCK2	-10.9013	1.13586e-27	1.26877e-27	3.54796		TRABD	19.751	7.85686e-87	1.37236e-86	2.93222		POLR3H	-9.10644	8.51272e-20	1.0331e-19	4.30313		SERPINB9P1	-48.4603	0	0	2.72633		CYHR1	-10.8887	1.30554e-27	1.47887e-27	2.69808								NFIC	-9.07278	1.16012e-19	1.29702e-19	7.10424
AC010136.2	25.8153	5.96641e-147	9.17751e-147	2.02684		RNF213	-10.9737	5.11371e-28	5.71631e-28	6.37708		TPX2	19.7084	1.82739e-86	3.18087e-86	1.91509		MSN	-9.13273	6.67917e-20	8.10973e-20	2.51258		FAM131C	-48.7511	0	0	2.19579		ATG4B	-10.8902	1.28349e-27	1.4541e-27	1.47481								STAMBP	-9.0899	9.91345e-20	1.10849e-19	0.936674
GUCA2A	25.7673	2.06414e-146	3.17183e-146	3.46413		FNBP4	-10.9828	4.62567e-28	5.17152e-28	8.9143		DVL2	19.6797	3.21768e-86	5.59317e-86	1.72808		MFAP1	-9.13585	6.4894e-20	7.88185e-20	1.42604		RORC	-48.8589	0	0	7.54976		FLRT3	-10.9053	1.08737e-27	1.2321e-27	1.77447								AGO2	-9.13116	6.77709e-20	7.58243e-20	4.15785
SHC2	25.7193	7.11429e-146	1.09143e-145	2.05517		ENC1	-11.001	3.77841e-28	4.2249e-28	3.90581		GNMT	19.4908	1.31518e-84	2.26474e-84	0.734465		NR2F1	-9.15501	5.43518e-20	6.60249e-20	1.78268		LINC01265	-48.8803	0	0	1.03643		PDLIM7	-10.9061	1.07784e-27	1.22148e-27	2.29384								EMP3	-9.20978	3.26803e-20	3.66126e-20	5.11041
GNMT	25.6486	4.38768e-145	6.70403e-145	1.94065		LENG8	-11.0025	3.71642e-28	4.1562e-28	3.05362		LAMC1	19.3452	2.23933e-83	3.83775e-83	4.50388		MCEE	-9.17266	4.61471e-20	5.60761e-20	1.54354		UGT1A6	-49.1956	0	0	1.49443		TSPAN31	-10.9341	7.92076e-28	8.98043e-28	2.3764								IGF2R	-9.22501	2.83532e-20	3.17743e-20	1.03501
GTF3C5	25.5866	2.14812e-144	3.27685e-144	0.929513		KMT2A	-11.024	2.92829e-28	3.27626e-28	3.06611		NFATC2IP	19.3112	4.32803e-83	7.40226e-83	2.65466		SUPT5H	-9.19282	3.82682e-20	4.65244e-20	2.05171		ARL14	-49.3445	0	0	1.779		RPS12	-10.9496	6.67373e-28	7.5677e-28	1.32136								SHOC2	-9.2861	1.60045e-20	1.79516e-20	4.89062
ZYX	25.571	3.20462e-144	4.88653e-144	0.867884		SULT2A1	-11.1924	4.44098e-29	4.97904e-29	2.14227		F8A3	19.2247	2.29849e-82	3.91869e-82	0.872257		MPI	-9.23594	2.56035e-20	3.11424e-20	0.850862		CYP1A2	-49.3817	0	0	0.557608		EML4	-10.9799	4.77452e-28	5.41571e-28	3.66601								ATF7IP2	-9.37861	6.68456e-21	7.50559e-21	4.67355
HBS1L	25.4524	6.63931e-143	1.00994e-142	1.0094		TSHZ2	-11.1992	4.11398e-29	4.61311e-29	3.08035		GLYATL1	19.1691	6.70855e-82	1.14091e-81	0.857108		TMEM57	-9.23683	2.53912e-20	3.08892e-20	2.31236		TRIM31	-49.5932	0	0	1.88188		C1orf35	-10.9927	4.14511e-28	4.70389e-28	0.699253								VPS36	-9.3883	6.09776e-21	6.84978e-21	1.15333
IFI35	24.8888	9.84059e-137	1.4755e-136	1.16117		KIAA2013	-11.2577	2.12318e-29	2.38396e-29	1.88043		MKNK1	19.1276	1.48751e-81	2.52466e-81	0.633825		DYNLL2	-9.2456	2.33918e-20	2.84614e-20	1.20992		OSMR-AS1	-49.6071	0	0	0.691481		AKR1D1	-10.9941	4.07783e-28	4.62824e-28	1.43824								ECE1	-9.42451	4.32129e-21	4.85711e-21	2.26678
RRP1	24.8117	6.69774e-136	1.00168e-135	1.37819		ZFP91	-11.272	1.80364e-29	2.02547e-29	4.67611		IRAK1	19.0198	1.16834e-80	1.9732e-80	3.68765		FOXA2	-9.2599	2.04632e-20	2.49021e-20	0.515611		RGMA	-49.8539	0	0	1.30875		MFAP1	-11.0018	3.74588e-28	4.25213e-28	1.67807								PAF1	-9.46072	3.05839e-21	3.43915e-21	2.50708
AATF	24.6206	7.59725e-134	1.12971e-133	2.12895		STX4	-11.2807	1.63413e-29	1.83539e-29	3.41348		FHL3	18.9885	2.12249e-80	3.57665e-80	0.547455		BCAP29	-9.26058	2.03322e-20	2.47467e-20	1.76653		THCAT158	-49.9973	0	0	0.647802		SEC61B	-11.0649	1.85694e-28	2.1098e-28	0.999554								GPX1	-9.46481	2.94088e-21	3.30751e-21	2.13381
ABHD2	24.5563	3.70255e-133	5.49272e-133	2.44886		FBXW2	-11.38	5.26181e-30	5.91337e-30	1.49386		ZYX	18.9542	4.07941e-80	6.86508e-80	2.66949		DPP10-AS1	-9.26895	1.87997e-20	2.28851e-20	5.98448		PTGER2	-50.1712	0	0	0.709108		PAQR9-AS1	-11.1413	7.89423e-29	8.97191e-29	2.08283								HDGF	-9.46921	2.81957e-21	3.17154e-21	3.22532
CEBPB	24.4972	1.58208e-132	2.34424e-132	1.54621		MYCBP2	-11.4053	3.93215e-30	4.42104e-30	3.96497		KDM2A	18.9278	6.73006e-80	1.13157e-79	0.684468		PITHD1	-9.28588	1.60381e-20	1.9536e-20	0.969051		CREG2	-50.1789	0	0	1.12317		RPL34	-11.1761	5.34124e-29	6.07131e-29	0.766234								TMF1	-9.53515	1.49676e-21	1.68461e-21	6.16547
LIMA1	24.3116	1.47976e-130	2.18449e-130	0.70713		ATM	-11.4181	3.39692e-30	3.8204e-30	4.40357		RHOU	18.8821	1.60026e-79	2.68583e-79	0.88044		KLF5	-9.29637	1.45329e-20	1.77053e-20	0.595419		GPC4	-50.1914	0	0	1.82208		RPL36	-11.1959	4.27165e-29	4.85625e-29	1.03793								FUCA1	-9.55633	1.22005e-21	1.37378e-21	3.1376
AP000350.5	23.8756	5.49523e-126	8.03534e-126	0.564454		TBL1XR1	-11.4275	3.04587e-30	3.4266e-30	3.05096		EXT2	18.7223	3.25815e-78	5.43336e-78	1.67531		RQCD1	-9.32056	1.15723e-20	1.41008e-20	4.71449		PCP2	-50.2042	0	0	1.96565		TMSB10	-11.2159	3.40816e-29	3.87634e-29	2.13768								TSPAN9	-9.6002	7.97925e-22	8.99139e-22	3.01865
SLF2	23.3401	1.73913e-120	2.51526e-120	1.01344		SPARC	-11.4362	2.75592e-30	3.10133e-30	6.17601		SLC26A6	18.6749	7.9202e-78	1.31875e-77	1.36773		SOX4	-9.32468	1.11322e-20	1.35689e-20	2.78559		CCDC110	-50.2408	0	0	0.930099		PLGRKT	-11.2436	2.48947e-29	2.8323e-29	0.625081								PSMG1	-9.60242	7.8092e-22	8.8024e-22	4.35285
GINS2	23.1454	1.61619e-118	2.32543e-118	0.608487		C11orf74	-11.441	2.60774e-30	2.93501e-30	2.49777		AGPAT5	18.5113	1.67544e-76	2.77258e-76	1.06545		CGN	-9.33002	1.05847e-20	1.29036e-20	3.72858		PLPP2	-50.2445	0	0	1.01725		CHDH	-11.2793	1.66135e-29	1.89042e-29	4.04284								RBM3	-9.60255	7.79906e-22	8.79228e-22	2.24623
SAYSD1	23.017	3.14951e-117	4.51356e-117	0.787136		ARMC1	-11.4475	2.42063e-30	2.72524e-30	4.20783		AC087294.2	18.4834	2.81134e-76	4.64721e-76	1.11309		SHC2	-9.33006	1.05812e-20	1.29015e-20	2.23659		C4A	-50.3108	0	0	7.75244		JUP	-11.2838	1.57841e-29	1.79631e-29	1.53482								BCAP29	-9.61191	7.12164e-22	8.03099e-22	2.36939
SLC25A42	22.8412	1.78552e-115	2.54723e-115	1.791		CHKA	-11.485	1.56898e-30	1.76694e-30	7.5628		NISCH	18.4567	4.60432e-76	7.5994e-76	4.42682		LPIN1	-9.33664	9.94401e-21	1.21265e-20	1.17284		AC013275.2	-50.3211	0	0	1.11041		DEGS1	-11.3023	1.27883e-29	1.45604e-29	5.4651								MARCKSL1	-9.62645	6.18265e-22	6.97418e-22	2.20336
OSER1	22.5003	4.12409e-112	5.83383e-112	0.599095		GTF2F2	-11.4856	1.55771e-30	1.75451e-30	1.85198		TNPO3	18.4448	5.74514e-76	9.47608e-76	1.93809		JUP	-9.37407	6.97891e-21	8.51611e-21	0.788404		CH17-264L24.1	-50.3657	0	0	1.24038		CAPN1	-11.3039	1.25536e-29	1.42953e-29	3.55393								PLPP5	-9.66695	4.16609e-22	4.70086e-22	3.71598
HPCAL1	22.5002	4.13287e-112	5.84516e-112	2.87761		DPP10-AS1	-11.5158	1.09889e-30	1.23846e-30	6.23945		HAPLN3	18.2636	1.61154e-74	2.63964e-74	2.44314		TXLNA	-9.39391	5.78108e-21	7.05787e-21	2.08735		PNCK	-50.4161	0	0	0.901441		NAA60	-11.349	7.50508e-30	8.55281e-30	3.83163								TBC1D17	-9.67449	3.87014e-22	4.36758e-22	3.64695
PUDP	22.2523	1.07091e-109	1.50334e-109	1.15189		VEZT	-11.5455	7.77921e-31	8.7686e-31	4.24942		ZBTB20	18.228	3.09229e-74	5.05737e-74	0.581899		STYXL1	-9.44377	3.59607e-21	4.39384e-21	1.68962		LRRC74B	-50.444	0	0	1.13225		PRKDC	-11.4018	4.09496e-30	4.67015e-30	4.48095								NUS1	-9.77259	1.47625e-22	1.66823e-22	3.01443
CENPM	22.1255	1.79688e-108	2.51496e-108	1.16179		MED13	-11.5602	6.55679e-31	7.39623e-31	3.09974		ARIH1	18.0943	3.5324e-73	5.73864e-73	1.41041		CUL5	-9.44821	3.44683e-21	4.21217e-21	3.20548		CLDN9	-50.4578	0	0	1.65543		NUDT1	-11.4499	2.35379e-30	2.68562e-30	2.91411								TMEM9B	-9.90767	3.85531e-23	4.36388e-23	3.57609
CRKL	22.0898	3.96121e-108	5.54012e-108	1.1978		HPX	-11.6553	2.15704e-31	2.43502e-31	1.51095		REEP4	18.0904	3.79434e-73	6.16284e-73	3.1826		PAF1	-9.4626	3.0037e-21	3.67124e-21	1.75671		RP13-476E20.1	-50.4683	0	0	1.52888		ID3	-11.4976	1.35574e-30	1.54757e-30	1.49067								CTNNB1	-9.95341	2.43686e-23	2.75997e-23	3.20607
CD82	21.4737	2.74217e-102	3.78678e-102	1.8968		NCLN	-11.6771	1.66944e-31	1.88515e-31	1.73085		PPP6R3	18.0804	4.54691e-73	7.382e-73	1.63294		GPRC5C	-9.50209	2.05721e-21	2.51644e-21	2.93965		ENTPD2	-50.4715	0	0	1.12265		RPL23	-11.5054	1.23954e-30	1.41536e-30	0.989089								CCDC167	-9.95923	2.29839e-23	2.60392e-23	3.31012
UBE2T	21.4381	5.89446e-102	8.13248e-102	2.17409		PPP4R3A	-11.6949	1.35352e-31	1.52885e-31	4.9536		ABCC2	17.989	2.37771e-72	3.8462e-72	1.29784		HSPBP1	-9.50281	2.04304e-21	2.49951e-21	1.05482		CDKN2A-AS1	-50.4729	0	0	4.71359		GEMIN6	-11.5071	1.21533e-30	1.38792e-30	2.0559								TPM1	-9.96084	2.26153e-23	2.56254e-23	3.31406
CD2AP	21.1914	1.14705e-99	1.57451e-99	3.06799		BET1L	-11.7152	1.06548e-31	1.20386e-31	3.04614		FAT1	17.9282	7.10984e-72	1.14764e-71	5.79615		ERBB2IP	-9.51189	1.87226e-21	2.29132e-21	1.9126		TSNAX-DISC1	-50.4741	0	0	1.5088		NECAP2	-11.515	1.10819e-30	1.26576e-30	1.87817								NT5C3B	-9.96478	2.17358e-23	2.46325e-23	5.01952
VWCE	20.059	1.68524e-89	2.25585e-89	1.23726		PGPEP1	-11.7433	7.64554e-32	8.64502e-32	3.26638		PNPLA2	17.7769	1.06791e-70	1.71387e-70	3.20468		GPT2	-9.51847	1.75742e-21	2.15113e-21	1.00389		TNFRSF18	-50.5095	0	0	2.06379		TIMM22	-11.5294	9.37713e-31	1.07153e-30	1.89969								GSTT2B	-9.96688	2.12801e-23	2.41198e-23	5.74236
DCAF6	19.893	4.68297e-88	6.24313e-88	0.915241		UCK1	-11.7537	6.76154e-32	7.6489e-32	5.33911		GCN1	17.751	1.69359e-70	2.71514e-70	1.37392		GRAMD1A	-9.54792	1.32331e-21	1.62056e-21	2.3939		CNNM1	-50.5145	0	0	3.25164		EIF2D	-11.5493	7.44523e-31	8.50899e-31	3.41916								SNHG9	-9.98507	1.77185e-23	2.00859e-23	1.98581
RAP1B	19.7486	8.25077e-87	1.09455e-86	1.66095		SUN1	-11.7802	4.93652e-32	5.58521e-32	2.73588		NUMA1	17.739	2.09677e-70	3.35938e-70	1.08478		AIF1	-9.55052	1.29046e-21	1.58058e-21	1.75795		NXPH4	-50.6156	0	0	1.36099		RNASEH2B	-11.5931	4.466e-31	5.10719e-31	1.38505								SLC9B2	-10.0234	1.2027e-23	1.36422e-23	1.44623
PGAP2	19.7331	1.12174e-86	1.48757e-86	2.1892		CPS1	-11.7871	4.55091e-32	5.14969e-32	1.68927		CAPN12	17.7318	2.38469e-70	3.81905e-70	2.95352		NCOA2	-9.55251	1.26593e-21	1.55078e-21	2.43173		INHA	-50.64	0	0	2.45476		TUBGCP2	-11.6158	3.4262e-31	3.91989e-31	1.51156								MZT2B	-10.0638	7.98555e-24	9.06205e-24	1.39529
SLC30A10	19.5047	1.00109e-84	1.32016e-84	0.592405		DMD	-11.8077	3.55977e-32	4.03117e-32	5.92984		BCL2L13	17.5233	9.52171e-69	1.51206e-68	0.832947		LARS	-9.55676	1.21502e-21	1.48866e-21	3.82991		RIMKLA	-50.7552	0	0	1.61975		EXOSC5	-11.6649	1.92714e-31	2.20682e-31	2.96622								IGFBP2	-10.065	7.88677e-24	8.95265e-24	1.22091
FAM234A	19.239	1.74695e-82	2.29452e-82	4.23277		FBXL5	-11.822	3.00376e-32	3.40254e-32	3.07911		UBQLN2	17.4311	4.79254e-68	7.5851e-68	0.687079		METAP1	-9.55799	1.20062e-21	1.47126e-21	3.12197		LIF	-50.7713	0	0	2.01738		RPL6	-11.6668	1.88344e-31	2.15711e-31	1.07117								GCHFR	-10.0822	6.61935e-24	7.5162e-24	4.2822
EGLN1	18.9593	3.69728e-80	4.82847e-80	5.61153		NCOA2	-11.8745	1.60505e-32	1.8195e-32	5.58577		SLC25A10	17.1808	3.6974e-66	5.80076e-66	0.946424		HIC2	-9.61811	6.70499e-22	8.22975e-22	2.57784		CTD-2034I21.2	-50.7786	0	0	0.78626		DPH3	-11.7208	9.9701e-32	1.1431e-31	7.55363								B4GALT1	-10.0873	6.28988e-24	7.14424e-24	2.79819
NTNG2	18.1771	7.83505e-74	1.00412e-73	0.770053		RABIF	-11.9541	6.17796e-33	7.01395e-33	3.21389		UBE3C	17.1456	6.77903e-66	1.06222e-65	0.971521		COL4A3BP	-9.63679	5.59072e-22	6.86431e-22	6.4136		NPPB	-50.8053	0	0	2.19885		CTAGE5	-11.7579	6.43258e-32	7.37958e-32	3.21253								ARG2	-10.1224	4.39673e-24	4.99694e-24	3.24865
UBE4A	18.084	4.26212e-73	5.45386e-73	0.655534		ARIH2	-11.968	5.22711e-33	5.93532e-33	3.10109		CAB39	17.0597	2.96026e-65	4.62793e-65	4.09076		TPT1-AS1	-9.70469	2.8794e-22	3.53994e-22	6.46941		SFRP4	-50.8363	0	0	0.725121		STAMBP	-11.77	5.56933e-32	6.39216e-32	1.92817								CD74	-10.1473	3.40726e-24	3.87415e-24	3.47725
PLGRKT	17.9569	4.24039e-72	5.41322e-72	0.664147		TNFSF10	-11.9718	4.99114e-33	5.66824e-33	2.4054		ING1	17.0569	3.10615e-65	4.85501e-65	2.55661		LACTB	-9.71796	2.52799e-22	3.10893e-22	2.15095		CTC-338M12.6	-50.8597	0	0	4.28063		HYAL2	-11.8344	2.59301e-32	2.97837e-32	3.09929								TK1	-10.1857	2.29768e-24	2.6141e-24	0.524297
EPM2AIP1	17.7534	1.62238e-70	2.05961e-70	1.64318		TPRG1L	-11.9754	4.77988e-33	5.42995e-33	1.74797		FKBP7	16.9988	8.38659e-65	1.30814e-64	0.62417		RFFL	-9.73791	2.0779e-22	2.55666e-22	1.34324		ICAM5	-50.9061	0	0	2.28487		NAGK	-11.8539	2.05319e-32	2.35905e-32	1.2548								FAF2	-10.2252	1.52955e-24	1.74097e-24	1.50584
GOLGA5	17.4268	5.16559e-68	6.51393e-68	1.07177		PPP2R4	-11.9791	4.57126e-33	5.19374e-33	2.78234		RILPL2	16.92	3.2024e-64	4.98481e-64	1.51364		IDNK	-9.74072	2.02122e-22	2.48773e-22	2.5059		AF186192.1	-50.9378	0	0	4.62043		LINC00152	-11.901	1.16961e-32	1.34466e-32	1.38636								GK	-10.2415	1.29195e-24	1.47075e-24	4.93186
PELO	17.356	1.77682e-67	2.23762e-67	2.84248		NPEPPS	-12.0264	2.58052e-33	2.93457e-33	4.66001		CNN2	16.8445	1.15155e-63	1.78807e-63	1.86366		KRR1	-9.76053	1.66285e-22	2.04799e-22	0.894401		AC093495.4	-50.9855	0	0	0.529171		NUP37	-11.9087	1.06638e-32	1.22635e-32	1.66694								PTRH2	-10.2654	1.00901e-24	1.149e-24	3.4392
UBL3	17.1646	4.88779e-66	6.12779e-66	3.19965		AIDA	-12.0503	1.93147e-33	2.19746e-33	0.807494		ZBTB38	16.8427	1.18746e-63	1.84345e-63	1.13248		RELB	-9.7668	1.56309e-22	1.92543e-22	2.18149		LINC01186	-51.0433	0	0	1.27763		GLDC	-11.9183	9.50832e-33	1.09397e-32	2.76797								RPL35A	-10.2794	8.72943e-25	9.94207e-25	1.2616
NAGK	17.0902	1.75688e-65	2.19711e-65	2.01801		HSPH1	-12.1152	8.77132e-34	9.99128e-34	1.96009		NUTM2A-AS1	16.783	3.24807e-63	5.0207e-63	1.1992		IFNAR2	-9.76728	1.5557e-22	1.91665e-22	0.625368		CTB-96E2.7	-51.0758	0	0	1.26652		KEAP1	-11.9363	7.65809e-33	8.81229e-33	1.1479								SDAD1	-10.2923	7.62929e-25	8.69042e-25	0.623386
DNTTIP1	16.8398	1.24566e-63	1.54959e-63	0.742075		SLC1A4	-12.1247	7.81341e-34	8.90686e-34	0.909658		MRPS17	16.6759	1.96273e-62	3.02275e-62	0.719833		ZC3H14	-9.77715	1.41125e-22	1.73896e-22	2.131		DOC2A	-51.0777	0	0	0.996542		RTCA	-11.9582	5.87927e-33	6.7695e-33	2.32284								CA5A	-10.311	6.28515e-25	7.16689e-25	1.94407
GNPTG	16.7449	6.17407e-63	7.66782e-63	0.6642		RQCD1	-12.1266	7.63539e-34	8.70524e-34	5.58124		PM20D2	16.5996	7.01685e-62	1.07692e-61	0.540449		KMT2C	-9.78048	1.36565e-22	1.68304e-22	2.13372		KLRC1	-51.0825	0	0	2.63786		BCS1L	-11.9734	4.90039e-33	5.64584e-33	6.0896								VAMP5	-10.3529	4.05993e-25	4.6344e-25	4.77966
LUCAT1	16.1501	1.13414e-58	1.39295e-58	1.70417		USP34	-12.1648	4.78863e-34	5.46207e-34	2.78083		VEZF1	16.5837	9.1496e-62	1.40253e-61	2.67044		PTPN11	-9.80588	1.06221e-22	1.30994e-22	1.55063		CYP2C19	-51.1127	0	0	1.32638		RPL41	-11.9862	4.1961e-33	4.83515e-33	0.767311								EFCAB14	-10.3788	3.0972e-25	3.53759e-25	7.62769
MLX	15.9937	1.41438e-57	1.73151e-57	2.66884		GNS	-12.2263	2.24983e-34	2.56856e-34	1.23098		LRRC75A	16.5837	9.1496e-62	1.40253e-61	3.86222		PSMG4	-9.82421	8.85625e-23	1.09288e-22	0.814019		TRIM54	-51.165	0	0	1.79		SPATC1L	-12.0992	1.06594e-33	1.22959e-33	3.35298								SYVN1	-10.3982	2.52607e-25	2.88568e-25	3.45805
CCDC28B	15.4397	8.84848e-54	1.07213e-53	0.727301		FAM168B	-12.2438	1.81231e-34	2.07e-34	3.27644		ARFRP1	16.5601	1.35282e-61	2.0712e-61	0.93204		BST1	-9.82644	8.66257e-23	1.06916e-22	6.34321		LDHAL6A	-51.182	0	0	1.51111		SRPRA	-12.1187	8.4072e-34	9.69943e-34	2.38306								CD2AP	-10.4108	2.21323e-25	2.52945e-25	3.25992
APP	15.4004	1.6254e-53	1.96721e-53	1.07684		CBY1	-12.2605	1.47516e-34	1.68516e-34	8.47454		HMOX1	16.4831	4.85422e-61	7.41388e-61	1.28089		PRPF19	-9.83107	8.2736e-23	1.02148e-22	1.57186		LINC01021	-51.1855	0	0	0.68519		HSPA13	-12.1324	7.10908e-34	8.20304e-34	1.02512								SLC47A1	-10.4222	1.96396e-25	2.24525e-25	3.80914
ELOVL3	15.0298	4.68525e-51	5.62542e-51	0.535424		AP1G1	-12.2812	1.14272e-34	1.30579e-34	7.51416		LINC00528	16.475	5.5491e-61	8.47004e-61	0.576866		YAF2	-9.83755	7.75793e-23	9.57975e-23	1.54249		LDLRAD1	-51.1967	0	0	3.25355		CMSS1	-12.1771	4.11808e-34	4.75614e-34	3.13871								CAPNS1	-10.4231	1.94586e-25	2.22489e-25	5.38675
GAR1	12.9643	1.94879e-38	2.25626e-38	1.7559		CDC27	-12.2895	1.03188e-34	1.17949e-34	1.40345		SERTAD2	16.4474	8.75389e-61	1.33429e-60	2.57995		CDKN2C	-9.86041	6.17972e-23	7.63342e-23	0.628183		GHET1	-51.214	0	0	2.01018		NEU4	-12.1814	3.90639e-34	4.51303e-34	8.07463								TPD52L1	-10.4892	9.68414e-26	1.10812e-25	1.88607
ZNF622	12.2898	1.02731e-34	1.17356e-34	1.51838		PRRC2A	-12.2993	9.13618e-35	1.04447e-34	1.25828		GPN2	16.4338	1.09576e-60	1.66918e-60	1.40553		PHF20L1	-9.87093	5.56454e-23	6.8769e-23	3.13214		ZNF341-AS1	-51.2384	0	0	2.22535		TBL1X	-12.2083	2.80595e-34	3.24369e-34	3.0998								MID1IP1	-10.5271	6.47758e-26	7.41881e-26	2.50764
ALDH8A1	9.91531	3.57139e-23	3.92256e-23	0.563315		SF3B3	-12.3262	6.5442e-35	7.48489e-35	0.837769		CLDN15	16.2154	3.92784e-59	5.9259e-59	0.506417		DPAGT1	-9.87857	5.15608e-23	6.37315e-23	2.88884		HRASLS2	-51.2606	0	0	0.94011		RPLP2	-12.313	7.71152e-35	8.92136e-35	1.30728								MFAP1	-10.5295	6.31635e-26	7.23524e-26	1.94774
CD7	9.32916	1.06708e-20	1.16186e-20	4.51309		UBAP2L	-12.3466	5.08281e-35	5.8152e-35	2.70542		DCUN1D4	16.1578	1.00056e-58	1.50742e-58	0.923465		FAM184B	-9.88656	4.76101e-23	5.88675e-23	10.2126		SAA2	-51.2719	0	0	1.18003		B4GALT1	-12.4092	2.33006e-35	2.69851e-35	3.26674								EBLN3	-10.5775	3.78751e-26	4.33983e-26	2.29065
HILPDA	9.27488	1.77812e-20	1.93383e-20	1.29757		LARS	-12.3892	2.98834e-35	3.42049e-35	4.68875		C12orf45	15.9763	1.86863e-57	2.79794e-57	2.98288		LGALS3BP	-9.88972	4.61341e-23	5.70518e-23	1.72457		LINC00987	-51.2767	0	0	1.06989		ARAF	-12.42	2.03502e-35	2.3579e-35	4.29649								CDC40	-10.6032	2.87985e-26	3.30181e-26	2.79885
PCM1	4.40718	1.04725e-05	1.08193e-05	1.35573		RAD51C	-12.4003	2.60494e-35	2.98345e-35	2.41245		HIST2H2BE	15.9578	2.51265e-57	3.75853e-57	0.761586		ZFPL1	-9.91422	3.61058e-23	4.46577e-23	0.730325		INHBA	-51.2784	0	0	3.73888		HTATSF1	-12.427	1.86431e-35	2.16077e-35	3.71118								KRTCAP3	-10.6306	2.14823e-26	2.46412e-26	1.23918
RUNDC3B	4.05038	5.11355e-05	5.26773e-05	2.83958		TXNIP	-12.4125	2.23486e-35	2.55998e-35	3.42965		POLR2A	15.9571	2.54319e-57	3.80345e-57	2.10147		TSPAN31	-9.94408	2.67646e-23	3.31256e-23	3.36092		RNF183	-51.28	0	0	0.792954		CHD1L	-12.4425	1.53625e-35	1.78082e-35	1.84694								MED13	-10.6351	2.04581e-26	2.34735e-26	2.15735
SNRPA	3.74666	0.000179203	0.000184028	1.25809		PPP2R5E	-12.457	1.28023e-35	1.46781e-35	4.06365		CTA-29F11.1	15.8915	7.26269e-57	1.08338e-56	1.93115		VPS26B	-9.96509	2.16683e-23	2.68226e-23	2.28401		RGS13	-51.3149	0	0	3.23867		TCTN3	-12.4568	1.28442e-35	1.48935e-35	4.23691								EPCAM	-10.6894	1.14168e-26	1.31095e-26	3.96499
SERPINB1	3.45409	0.000552152	0.00056602	1.02385		BNIP2	-12.4752	1.01961e-35	1.16918e-35	3.37057		ALG1	15.8355	1.76914e-56	2.6302e-56	4.26246		WDR59	-10.0011	1.50696e-23	1.86665e-23	1.55109		SMC2-AS1	-51.3305	0	0	2.10818		GOLGA2	-12.4706	1.08076e-35	1.25377e-35	1.76828								TOMM5	-10.6958	1.06518e-26	1.2233e-26	3.40301
SNHG7	2.97013	0.00297678	0.00304205	0.665588		FAM20C	-12.483	9.24055e-36	1.05977e-35	3.29584		TMEM135	15.6951	1.63336e-55	2.41929e-55	0.75468		STK17A	-10.0262	1.16888e-23	1.44835e-23	2.1915		GAS6-AS2	-51.3402	0	0	0.830125		ANAPC10	-12.4774	9.91933e-36	1.1509e-35	2.28011								TXNL4A	-10.7077	9.36556e-27	1.07591e-26	3.90382
AXIN2	-2.59124	0.00956307	0.00974635	1.71246		NARS2	-12.4955	7.8991e-36	9.06337e-36	2.5624		MBD2	15.6783	2.13026e-55	3.15466e-55	0.623318		MAP3K2	-10.0321	1.10191e-23	1.36558e-23	2.42523		APOBEC3H	-51.3545	0	0	1.63079		PLRG1	-12.4811	9.4685e-36	1.0991e-35	1.1575								F11	-10.7092	9.21387e-27	1.05864e-26	6.21084
LSS	-3.7943	0.000148061	0.000152131	1.6622		STX16	-12.5261	5.37582e-36	6.17099e-36	3.13672		MBTPS2	15.6686	2.48157e-55	3.67274e-55	0.576417		AP1G1	-10.0396	1.02084e-23	1.26533e-23	3.95333		C22orf31	-51.3597	0	0	1.00048		ATP2B2	-12.6011	2.08321e-36	2.42228e-36	3.82922								ATXN7L3B	-10.7118	8.95842e-27	1.02945e-26	4.36982
PMPCB	-4.58983	4.43607e-06	4.593e-06	0.539734		ZWINT	-12.5305	5.08579e-36	5.83895e-36	2.0468		CDS2	15.605	6.72656e-55	9.93394e-55	0.847906		NR5A2	-10.0578	8.48707e-24	1.053e-23	0.804607		VSIG1	-51.3663	0	0	4.00441		SNRNP35	-12.6433	1.21783e-36	1.41715e-36	2.28296								ATAD1	-10.7168	8.49296e-27	9.76108e-27	4.58397
FKBP4	-4.71846	2.37633e-06	2.46175e-06	0.631685		TNKS2	-12.5323	4.97205e-36	5.70923e-36	4.39511		RBM12	15.4911	3.98572e-54	5.8667e-54	1.55757		FAF2	-10.0824	6.61056e-24	8.20858e-24	0.746647		AP000695.4	-51.3695	0	0	1.06819		YTHDC1	-12.6523	1.08591e-36	1.26383e-36	3.01642								YDJC	-10.7452	6.24163e-27	7.17579e-27	1.76697
CCT5	-4.95028	7.41074e-07	7.69189e-07	1.85266		RRM1	-12.5381	4.61819e-36	5.30372e-36	1.62185		PUM3	15.4721	5.35436e-54	7.87817e-54	1.20954		OGFOD3	-10.0895	6.14764e-24	7.63626e-24	1.65542		HSF4	-51.3945	0	0	0.683559		VPS36	-12.735	3.78082e-37	4.40231e-37	4.21534								DPAGT1	-10.7706	4.73844e-27	5.45094e-27	3.63591
CYP1B1	-5.01314	5.35486e-07	5.5626e-07	0.581071		MAD2L1	-12.5393	4.55156e-36	5.228e-36	3.42864		KCMF1	15.2868	9.36038e-53	1.36606e-52	0.543369		ZNF622	-10.1111	4.9326e-24	6.13205e-24	1.29136		AQP9	-51.4233	0	0	1.67278		TUBB6	-12.7583	2.80339e-37	3.26672e-37	5.37249								CKAP4	-10.7772	4.41133e-27	5.07697e-27	3.34261
C2orf82	-5.25624	1.47032e-07	1.5301e-07	2.51092		CFAP20	-12.5756	2.87477e-36	3.30401e-36	5.02616		PPP1R15B	15.2263	2.36507e-52	3.44495e-52	1.21369		GEMIN6	-10.1221	4.40677e-24	5.48377e-24	2.02325		TCN1	-51.4574	0	0	1.98019		ALG13	-12.7696	2.42437e-37	2.82549e-37	3.55183								RPS28	-10.8228	2.68501e-27	3.09204e-27	0.9418
H2AFJ	-5.69613	1.22554e-08	1.27924e-08	1.89406		ABAT	-12.5803	2.71e-36	3.11559e-36	2.22261		CRKL	15.1106	1.37924e-51	2.0005e-51	0.984296		VAMP3	-10.1465	3.43307e-24	4.27281e-24	0.849158		CALY	-51.4722	0	0	1.32178		RPS28	-12.7858	1.96753e-37	2.29378e-37	0.904815								ZNF91	-10.8341	2.37356e-27	2.73421e-27	7.18749
CCT7	-5.93295	2.97533e-09	3.11346e-09	2.54447		SH3KBP1	-12.5985	2.153e-36	2.47598e-36	8.13805		NME6	15.0922	1.82339e-51	2.64218e-51	0.58786		ZMYND8	-10.1471	3.41264e-24	4.24808e-24	4.3023		CYP7A1	-51.4734	0	0	1.65915		PIR	-12.8096	1.44825e-37	1.68918e-37	1.82711								PRPF19	-10.8578	1.83174e-27	2.11071e-27	3.13082
TDO2	-5.95589	2.58655e-09	2.7085e-09	0.860446		MRPS30	-12.6008	2.09103e-36	2.40509e-36	1.01097		NFE2L1	15.0636	2.81261e-51	4.0678e-51	4.16298		MRPS30	-10.1482	3.37688e-24	4.20426e-24	2.70846		ADRA1D	-51.5339	0	0	0.890908		C6orf203	-12.8118	1.40909e-37	1.64376e-37	3.58335								HSPBP1	-10.8678	1.64119e-27	1.89172e-27	2.27398
HIBCH	-7.00726	2.43037e-12	2.56847e-12	3.18956		MAP3K7	-12.6319	1.40903e-36	1.62189e-36	5.18521		HSPA4L	15.0596	2.98697e-51	4.31832e-51	1.96704		YDJC	-10.1509	3.28332e-24	4.08845e-24	1.15539		SYT5	-51.5526	0	0	1.95288		MPC2	-12.8445	9.22986e-38	1.07736e-37	1.96471								CCDC85B	-10.8826	1.39572e-27	1.60926e-27	7.66719
NAT8	-7.41808	1.18832e-13	1.2631e-13	3.8499		MAGI1	-12.6378	1.30674e-36	1.50437e-36	3.01821		YLPM1	15.0322	4.51587e-51	6.5212e-51	2.27971		LINC01134	-10.1695	2.71274e-24	3.38018e-24	0.70229		PKD1L3	-51.5611	0	0	1.38015		CLDN15	-12.8754	6.19396e-38	7.23779e-38	4.33616								SULT1C2	-10.9043	1.09969e-27	1.26833e-27	0.653772
PDHB	-7.8069	5.86101e-15	6.25799e-15	5.10188		EZR	-12.6633	9.44687e-37	1.08806e-36	4.16095		SPPL3	15.0285	4.77542e-51	6.89468e-51	4.54548		PPP2R5E	-10.1773	2.50529e-24	3.12272e-24	3.00366		LINC01132	-51.5964	0	0	0.71923		CA5A	-12.9213	3.41125e-38	3.98798e-38	2.98037								BNIP2	-10.9123	1.00665e-27	1.16137e-27	2.26718
BEX2	-7.84814	4.22257e-15	4.51049e-15	1.37189		LZIC	-12.6765	7.97827e-37	9.19474e-37	4.61688		VWCE	14.9468	1.6331e-50	2.35246e-50	2.51464		EYS	-10.2355	1.37498e-24	1.71498e-24	0.703341		MMP1	-51.6062	0	0	1.97907		TSPAN14	-12.9387	2.72327e-38	3.18516e-38	4.29249								HMGN5	-10.9192	9.32744e-28	1.07628e-27	2.23904
ID2	-8.03045	9.71165e-16	1.03974e-15	2.79421		EPHB4	-12.7144	4.9176e-37	5.67e-37	4.04096		BORCS6	14.8498	6.97328e-50	1.00238e-49	1.50671		HTRA2	-10.2401	1.31124e-24	1.63575e-24	2.17275		LHFPL4	-51.6134	0	0	1.47271		POLR2B	-12.9436	2.55482e-38	2.98906e-38	3.04891								RHOG	-10.922	9.04485e-28	1.04383e-27	4.33688
NUCB2	-8.20234	2.35757e-16	2.5287e-16	6.84744		CYP3A7	-12.7413	3.4865e-37	4.02177e-37	1.69484		USP44	14.8217	1.0609e-49	1.52472e-49	3.32209		TMEM69	-10.2644	1.0197e-24	1.27289e-24	4.5843		KLC3	-51.6292	0	0	1.2715		EVA1A	-12.9476	2.42265e-38	2.83531e-38	2.86579								C19orf66	-10.978	4.87431e-28	5.62868e-28	0.804901
GOT1	-8.37615	5.46864e-17	5.87811e-17	0.649008		VPS26B	-12.7914	1.83093e-37	2.11236e-37	3.08188		NEDD4L	14.7847	1.83826e-49	2.63641e-49	1.66412		SPOPL	-10.2674	9.8832e-25	1.23413e-24	3.52238		CTD-2008A1.3	-51.6307	0	0	3.2931		CHMP3	-12.9525	2.27417e-38	2.66278e-38	2.70351								C1orf52	-11.0191	3.09129e-28	3.57298e-28	1.8504
SLC2A2	-8.98658	2.55047e-19	2.76386e-19	0.585773		KLHDC10	-12.7937	1.77832e-37	2.05197e-37	3.18231		FBXL4	14.7523	2.97387e-49	4.26023e-49	2.51261		FAM204A	-10.2813	8.55663e-25	1.06884e-24	2.77762		CUZD1	-51.6729	0	0	2.54156		SF3B4	-12.96	2.06219e-38	2.41496e-38	5.53611								DDC	-11.0506	2.17654e-28	2.51763e-28	2.69169
CTD-2583P5.3	-9.31282	1.24488e-20	1.35487e-20	0.712916		ABI2	-12.7977	1.68901e-37	1.94951e-37	3.30075		XKRX	14.6185	2.14128e-48	3.05475e-48	1.4675		PPP4R1	-10.2997	7.07152e-25	8.83472e-25	2.51608		DNAJB13	-51.6882	0	0	5.99692		COX7A2	-12.985	1.48792e-38	1.74325e-38	1.37174								AIF1	-11.0723	1.70871e-28	1.97709e-28	2.03511
SUCLG1	-9.46984	2.8026e-21	3.05904e-21	2.15684		SLC4A2	-12.8098	1.44485e-37	1.66846e-37	2.50522		NIPSNAP3A	14.3962	5.4694e-47	7.74412e-47	1.91772		FBXO25	-10.3079	6.49174e-25	8.11172e-25	3.00957		DRAIC	-51.7014	0	0	0.835697		TIMM8A	-13.0146	1.01114e-38	1.1852e-38	5.26477								CTBS	-11.0817	1.53884e-28	1.78109e-28	3.19064
HMGCS2	-10.4253	1.90146e-25	2.10311e-25	1.02237		GGPS1	-12.8331	1.07008e-37	1.23626e-37	6.16239		PUDP	14.3893	6.0394e-47	8.54478e-47	0.56382		SLC25A47	-10.3129	6.16235e-25	7.70141e-25	0.787864		CTD-2026K11.6	-51.704	0	0	0.544346		TMEM109	-13.0442	6.85973e-39	8.04564e-39	1.75855								PIPOX	-11.0984	1.2775e-28	1.47905e-28	2.62217
HIST1H1C	-11.7712	5.49419e-32	6.21429e-32	3.42578		VAMP3	-12.8707	6.58182e-38	7.61092e-38	2.28099		ARL8B	14.3045	2.04967e-46	2.89128e-46	1.76176		AVPI1	-10.3153	6.00821e-25	7.51001e-25	1.71839		FLJ22763	-51.7293	0	0	2.46421		GPATCH4	-13.0691	4.9464e-39	5.80514e-39	2.58728								POLE3	-11.1782	5.21494e-29	6.047e-29	3.39685
SLC9A5	-12.1469	5.9612e-34	6.79031e-34	1.369		CRADD	-12.8945	4.83092e-38	5.58968e-38	3.67604		CARM1	14.2496	4.50614e-46	6.33865e-46	2.58228		NAGK	-10.3782	3.11548e-25	3.89939e-25	1.67563								NPM1	-13.0877	3.86934e-39	4.54179e-39	1.89892								FKBP11	-11.1801	5.1037e-29	5.91891e-29	3.50139
MT-ND4L	-17.3754	1.26618e-67	1.59535e-67	5.539		PSMG4	-12.9205	3.45111e-38	3.99438e-38	2.34321		NUDT6	14.1391	2.18168e-45	3.05864e-45	1.8148		KIAA1033	-10.3846	2.91316e-25	3.64676e-25	1.72536								EDEM2	-13.1147	2.71266e-39	3.18509e-39	3.36666								DHRS4	-11.1864	4.75302e-29	5.51391e-29	0.952725
HIF1A-AS2	-20.3144	9.59335e-92	1.29218e-91	1.04457		IGFBP4	-12.9421	2.6026e-38	3.01414e-38	1.46771		GMCL1	14.0962	4.00864e-45	5.61374e-45	1.03717		IRS2	-10.388	2.81238e-25	3.52119e-25	9.55752								SUPT5H	-13.1181	2.59356e-39	3.04572e-39	3.78465								CLN5	-11.2084	3.70766e-29	4.30518e-29	1.09675
ZNF503	-23.6574	9.91435e-124	1.44051e-123	1.52125		ASXL1	-12.9869	1.45205e-38	1.68269e-38	4.17327		EIF2B1	13.9518	3.06849e-44	4.27415e-44	0.922053		SPATS2	-10.403	2.40345e-25	3.0097e-25	1.22871								ZNF584	-13.1391	1.96494e-39	2.30858e-39	0.936075								SLC29A1	-11.2126	3.53848e-29	4.10936e-29	6.49656
DRD4	-28.3849	3.10502e-177	5.12257e-177	0.759959		KMT5B	-12.9872	1.44562e-38	1.6755e-38	4.12493		PACSIN3	13.93	4.16267e-44	5.79184e-44	0.723336		OSBPL8	-10.4268	1.87049e-25	2.34346e-25	2.60541								FAM118A	-13.157	1.55195e-39	1.82393e-39	3.85133								ATPAF2	-11.252	2.26463e-29	2.63202e-29	6.04605
UCP1	-29.4141	3.6218e-190	6.13877e-190	0.733715		FAM204A	-13.0255	8.76438e-39	1.01628e-38	4.826		NPRL2	13.8241	1.82459e-43	2.53216e-43	1.80568		IL13RA1	-10.4283	1.84104e-25	2.30695e-25	1.05179								EXOC3L4	-13.167	1.3598e-39	1.59835e-39	4.46689								SPAG16	-11.2556	2.17408e-29	2.52717e-29	1.79498
TMEM145	-31.521	4.48575e-218	8.03223e-218	0.56783		SPAG9	-13.0642	5.27307e-39	6.11722e-39	3.79533		GOLGA3	13.601	3.95174e-42	5.44617e-42	2.22894		PURA	-10.4348	1.71907e-25	2.15483e-25	0.690249								RPL27A	-13.182	1.11374e-39	1.30933e-39	1.02564								CD68	-11.2563	2.15622e-29	2.50679e-29	7.57961
CTA-384D8.33	-31.655	6.46768e-220	1.16307e-219	1.17477		D2HGDH	-13.1186	2.57706e-39	2.99191e-39	4.55766		PNO1	13.5172	1.23746e-41	1.7014e-41	1.6028		DDX39A	-10.4756	1.11836e-25	1.40231e-25	4.62721								PIPOX	-13.1865	1.04986e-39	1.23443e-39	2.50428								WTAP	-11.2791	1.66488e-29	1.93586e-29	5.83768
SPINT1	-33.4499	2.5807e-245	4.91844e-245	1.89872		CDC16	-13.1293	2.23859e-39	2.60055e-39	1.31315		SS18	13.5139	1.29526e-41	1.78054e-41	2.09803		LGALS3	-10.4758	1.11633e-25	1.40001e-25	1.57415								PTPMT1	-13.1918	9.78192e-40	1.15034e-39	5.27155								C1orf35	-11.3267	9.67508e-30	1.1255e-29	2.33226
NALT1	-35.684	6.98757e-279	1.42642e-278	0.722589		TM7SF2	-13.2224	6.51283e-40	7.57406e-40	2.62055		CTD-3051D23.1	13.2749	3.23551e-40	4.41397e-40	4.90115		TFDP2	-10.4822	1.04319e-25	1.30849e-25	3.43188								DNMT3A	-13.2077	7.91887e-40	9.31538e-40	2.28584								ABCG5	-11.3789	5.32442e-30	6.19677e-30	2.64238
FXYD3	-38.1047	0	0	0.957871		FLOT2	-13.3299	1.55116e-40	1.8067e-40	1.75117		SLC7A9	13.2257	6.23416e-40	8.4956e-40	1.34263		CUL3	-10.4864	9.97328e-26	1.25118e-25	1.53747								CYP20A1	-13.2219	6.56227e-40	7.72074e-40	1.64515								TIMM22	-11.4342	2.81971e-30	3.2822e-30	2.31101
REC8	-38.8938	0	0	4.73808		TBC1D7	-13.3495	1.19198e-40	1.38877e-40	0.832943		PTPN2	13.2096	7.71931e-40	1.05119e-39	2.4922		ECE2	-10.51	7.77178e-26	9.75801e-26	2.4768								RALBP1	-13.2322	5.71743e-40	6.72781e-40	6.73656								MAP4	-11.4346	2.80978e-30	3.27115e-30	3.6259
RTBDN	-41.0718	0	0	1.31705		ZNF148	-13.3636	9.87038e-41	1.15017e-40	3.26825		PLGRKT	13.1926	9.68268e-40	1.3176e-39	2.00957		MYC	-10.5259	6.56011e-26	8.23943e-26	0.82254								SLC2A1	-13.2425	4.98581e-40	5.86872e-40	5.60397								ATF2	-11.4627	2.03025e-30	2.36434e-30	4.11586
CCDC65	-42.128	0	0	0.788331		PURA	-13.3655	9.61577e-41	1.12085e-40	2.42698		EIF5A2	13.1202	2.52222e-39	3.42479e-39	1.26477		ARMC1	-10.5534	4.90104e-26	6.15872e-26	2.43717								GPT2	-13.2921	2.57321e-40	3.02983e-40	2.46125								TSPAN31	-11.4861	1.54998e-30	1.80616e-30	0.849196
WDR97	-43.6351	0	0	3.30883		GMCL1	-13.3796	7.9587e-41	9.27983e-41	2.34714		C8orf4	13.1191	2.56015e-39	3.47567e-39	1.68202		SLC22A3	-10.5625	4.44586e-26	5.58952e-26	2.10731								MARC1	-13.2975	2.39221e-40	2.81715e-40	4.34741								LARP7	-11.5321	9.08778e-31	1.05947e-30	2.75285
AC010127.3	-48.7516	0	0	1.55898		HCCS	-13.3934	6.60938e-41	7.70771e-41	9.19848		LCMT1	13.1086	2.93864e-39	3.98808e-39	3.71565		LYAR	-10.5935	3.19418e-26	4.01786e-26	2.33829								RPL28	-13.3951	6.45558e-41	7.61181e-41	1.34053								MTERF4	-11.533	8.9913e-31	1.04838e-30	2.7833
NKD1	-49.3782	0	0	2.55344		CMIP	-13.3982	6.19752e-41	7.22852e-41	2.78046		RRP36	13.068	5.0182e-39	6.79563e-39	0.548778		SDHAF1	-10.6	2.97829e-26	3.74693e-26	1.02011								IRS2	-13.4247	4.33517e-41	5.11323e-41	10.2478								ATP2B2	-11.5851	4.90425e-31	5.72188e-31	3.35297
AC114803.3	-50.3315	0	0	1.16356		BCAM	-13.4184	4.71987e-41	5.50847e-41	5.42038		HCFC1	13.0445	6.83356e-39	9.24239e-39	0.734315		PTPRS	-10.6006	2.95979e-26	3.72427e-26	5.17712								ZPR1	-13.4277	4.16082e-41	4.90836e-41	1.68766								RPS10	-11.6141	3.49572e-31	4.08104e-31	1.5807
AC006160.5	-50.5818	0	0	1.14133		CARM1	-13.4236	4.39937e-41	5.136e-41	4.0711		UROC1	12.9867	1.45552e-38	1.96577e-38	4.2426		H6PD	-10.6127	2.60135e-26	3.2738e-26	0.917861								RCHY1	-13.4412	3.4695e-41	4.09474e-41	2.23671								MAP3K2	-11.6185	3.31725e-31	3.87389e-31	2.38955
LINC01004	-51.6384	0	0	3.1268		PRRC2B	-13.4329	3.8798e-41	4.53154e-41	1.68785		FAM192A	12.847	8.94096e-38	1.19981e-37	0.637354		SLC25A23	-10.6454	1.83274e-26	2.30804e-26	1.91477								ATF6	-13.4425	3.40555e-41	4.0199e-41	1.29592								EPHB4	-11.6233	3.13798e-31	3.6651e-31	1.19402
EPPK1	-51.6672	0	0	1.94985		POLR3H	-13.4484	3.14814e-41	3.67754e-41	4.70321		TMEM109	12.8237	1.20806e-37	1.61939e-37	0.952341		ARIH2	-10.6476	1.79007e-26	2.25468e-26	1.27802								ALG12	-13.4493	3.10613e-41	3.66704e-41	2.45614								EPT1	-11.7096	1.13805e-31	1.33025e-31	2.48081
UNC5CL	-52.2074	0	0	2.3695		DLEU1	-13.4816	2.00656e-41	2.34507e-41	2.28703		CABYR	12.7573	2.83742e-37	3.80016e-37	1.09807		ACAP2	-10.6563	1.62902e-26	2.05217e-26	1.95751								AKAP17A	-13.5071	1.42045e-41	1.6788e-41	3.40753								SMG1	-11.7258	9.39677e-32	1.09906e-31	4.71582
KIRREL2	-53.7139	0	0	1.25549		LYAR	-13.4943	1.69024e-41	1.976e-41	4.38463		DNAJC30	12.6834	7.30889e-37	9.77496e-37	2.04633		KIAA1191	-10.6855	1.1901e-26	1.49949e-26	1.0729								SLC9B2	-13.6058	3.70114e-42	4.3784e-42	2.95817								RBMS1	-11.7697	5.5922e-32	6.54677e-32	2.5605
GAS6-AS1	-54.177	0	0	1.36069		PDHX	-13.5293	1.05003e-41	1.22813e-41	4.83245		FUBP1	12.5031	7.17546e-36	9.53907e-36	2.49626		GOLGA2	-10.7226	7.97145e-27	1.00572e-26	1.62251								OSTF1	-13.6472	2.09856e-42	2.48374e-42	2.74378								MEF2A	-11.7822	4.82295e-32	5.64797e-32	5.78535
FAM131C	-54.2794	0	0	1.11366		PLPP3	-13.547	8.24902e-42	9.65113e-42	1.97378		RNF11	12.4758	1.01149e-35	1.34374e-35	3.54415		RHBG	-10.7346	7.00105e-27	8.83438e-27	3.16677								OXLD1	-13.6534	1.92789e-42	2.2821e-42	2.98077								FOXRED1	-11.7951	4.13813e-32	4.84826e-32	1.74683
SEZ6L2	-54.4408	0	0	1.48328		DFFA	-13.5566	7.24037e-42	8.47366e-42	4.14337		PHF23	12.4674	1.12392e-35	1.49204e-35	0.971473		USP11	-10.7507	5.882e-27	7.42601e-27	1.76568								TBC1D17	-13.6668	1.60189e-42	1.8971e-42	2.51053								WDR34	-11.799	3.95057e-32	4.62923e-32	3.54842
LINC01265	-54.5787	0	0	0.948953		RPE	-13.5724	5.83516e-42	6.83333e-42	7.21769		FEM1B	12.4388	1.60814e-35	2.13148e-35	1.2542		STYX	-10.7594	5.34999e-27	6.75661e-27	0.762385								RFC2	-13.7174	7.98804e-43	9.46903e-43	1.85803								NPM1	-11.8679	1.73736e-32	2.03866e-32	2.12802
PLEKHN1	-54.6268	0	0	2.06934		ZNF451	-13.603	3.84231e-42	4.50237e-42	5.05347		SBNO1	12.4197	2.04367e-35	2.70733e-35	1.94017		RIF1	-10.7608	5.27098e-27	6.65795e-27	0.613306								HEBP2	-13.7834	3.20835e-43	3.80557e-43	3.50001								ATG5	-11.9458	6.82494e-33	8.01479e-33	3.03579
ARL14	-55.8048	0	0	1.14273		OGT	-13.6233	2.91042e-42	3.41145e-42	3.85878		DDX49	12.4132	2.21599e-35	2.93508e-35	0.64685		EIF2D	-10.7688	4.83324e-27	6.10706e-27	4.2441								TMEM63B	-13.7946	2.74848e-43	3.26061e-43	1.7775								C1QBP	-12.038	2.24381e-33	2.6395e-33	3.46411
CYP1A2	-55.8226	0	0	0.829811		MCM3	-13.6588	1.78831e-42	2.09649e-42	2.53132		PDCL3	12.3844	3.17258e-35	4.19916e-35	2.11389		CTC-529I10.1	-10.8078	3.16184e-27	4.00118e-27	0.69701								SPRYD7	-13.8275	1.73991e-43	2.06476e-43	6.44563								UPF2	-12.0497	1.94763e-33	2.29217e-33	1.03623
OSMR-AS1	-56.6157	0	0	1.86423		UNG	-13.7206	7.6481e-43	8.9717e-43	1.73744		PHKB	12.2617	1.45343e-34	1.91734e-34	4.44564		ZCCHC3	-10.8469	2.06376e-27	2.61424e-27	2.10554								CCDC69	-13.855	1.18588e-43	1.40751e-43	3.19067								PLRG1	-12.0802	1.3433e-33	1.58118e-33	3.51173
SPRN	-56.8252	0	0	0.934197		MAP4	-13.7443	5.5072e-43	6.46229e-43	3.88088		MCM3	12.1872	3.63898e-34	4.78876e-34	0.72604		PFDN1	-10.8529	1.93268e-27	2.44901e-27	1.45182								AFF4	-13.8898	7.30871e-44	8.67873e-44	5.18237								STK16	-12.1405	6.44128e-34	7.58667e-34	8.08725
RGMA	-57.0845	0	0	0.821816		CDC40	-13.7575	4.59004e-43	5.38859e-43	4.27379		PRAF2	12.1609	5.02017e-34	6.59946e-34	2.78791		NFAT5	-10.8594	1.7997e-27	2.28203e-27	1.20102								NAA15	-13.8997	6.36401e-44	7.56171e-44	1.37672								CUL5	-12.1414	6.37234e-34	7.50664e-34	3.53012
GGN	-57.1353	0	0	0.734431		AGL	-13.7789	3.41559e-43	4.01168e-43	1.89061		ALG14	12.1189	8.38987e-34	1.10101e-33	3.85065		WHSC1	-10.8775	1.47537e-27	1.87173e-27	1.99473								RPL21	-13.9554	2.91676e-44	3.46624e-44	1.17647								SNRNP25	-12.1584	5.17879e-34	6.10349e-34	4.39781
MAPK4	-57.3032	0	0	1.61917		ZNF652	-13.7997	2.55852e-43	3.0055e-43	5.01796		POU3F1	12.0995	1.06239e-33	1.39297e-33	0.756995		C1orf35	-10.8832	1.38557e-27	1.7584e-27	1.80444								F11	-14.0203	1.17055e-44	1.39259e-44	5.76223								C1GALT1	-12.2033	2.9849e-34	3.52062e-34	1.56309
TRIM17	-57.3032	0	0	1.06594		C2	-13.8557	1.17539e-43	1.38202e-43	4.21294		GOLGA5	11.9259	8.67709e-33	1.13142e-32	1.01257		OGFR	-10.8889	1.30168e-27	1.65221e-27	0.659669								GABARAP	-14.0425	8.56232e-45	1.01898e-44	3.35206								MTMR4	-12.2236	2.32602e-34	2.74434e-34	2.35431
DOCK9-AS2	-57.4388	0	0	1.68634		MBD2	-13.8822	8.11617e-44	9.54598e-44	3.69468		PIK3C2A	11.7753	5.23531e-32	6.79125e-32	0.818648		RALGPS2	-10.9098	1.03486e-27	1.31441e-27	1.67066								DDX50	-14.0715	5.6837e-45	6.76827e-45	2.118								USP48	-12.2292	2.16938e-34	2.56033e-34	3.29344
GPC4	-57.726	0	0	0.741721		F2	-13.8998	6.35321e-44	7.47477e-44	1.52792		MTMR4	11.7692	5.62804e-32	7.29693e-32	3.03979		CYP4V2	-10.9244	8.81542e-28	1.11987e-27	1.10627								CDV3	-14.0816	4.93144e-45	5.87525e-45	5.39493								DYNC1I2	-12.2638	1.41609e-34	1.67207e-34	2.72056
CCDC110	-57.8072	0	0	2.21464		IFNAR2	-13.9691	2.40537e-44	2.83397e-44	2.17264		C16orf91	11.6936	1.37405e-31	1.77966e-31	0.5028		TNS3	-10.9291	8.36781e-28	1.06319e-27	1.98965								CSNK2A1	-14.1008	3.75635e-45	4.47668e-45	3.17379								ABHD14A	-12.2665	1.37066e-34	1.61868e-34	2.20318
CREG2	-57.9089	0	0	0.901146		SPPL3	-14.0296	1.02664e-44	1.2109e-44	3.35064		COQ9	11.5445	7.87121e-31	1.01547e-30	1.8906		FAM234A	-10.9506	6.60186e-28	8.39378e-28	1.70567								ECM2	-14.1539	1.76737e-45	2.10894e-45	2.83605								YAF2	-12.3128	7.72526e-35	9.12743e-35	2.58484
PPFIA4	-57.9186	0	0	5.07934		UBE2Q1	-14.0515	7.54302e-45	8.90098e-45	4.12151		TMEM251	11.4592	2.11528e-30	2.72521e-30	1.62824		FYTTD1	-10.9558	6.23275e-28	7.92582e-28	2.02747								ODC1	-14.157	1.68984e-45	2.01675e-45	1.41196								P2RX4	-12.3412	5.43615e-35	6.42686e-35	8.79306
PLPP2	-57.9375	0	0	1.00708		GFM1	-14.1043	3.57323e-45	4.21849e-45	4.90941		ATP5S	11.4168	3.4453e-30	4.43345e-30	0.591996		C8B	-10.9628	5.77154e-28	7.3418e-28	1.70799								FOSB	-14.1925	1.02005e-45	1.21815e-45	3.7817								DNMT3A	-12.4053	2.44536e-35	2.89419e-35	1.90646
PCP2	-58.0603	0	0	0.831334		C12orf65	-14.1057	3.50504e-45	4.13863e-45	5.70831		TOP2B	11.3395	8.36067e-30	1.07257e-29	3.30486		WAPL	-10.9828	4.62511e-28	5.88644e-28	1.9273								FUNDC1	-14.193	1.01279e-45	1.20968e-45	1.25649								GEMIN6	-12.4157	2.14718e-35	2.54208e-35	3.41658
CH17-264L24.1	-58.1287	0	0	2.47074		RCL1	-14.1193	2.88733e-45	3.41033e-45	2.57698		AC010976.2	11.315	1.1055e-29	1.41701e-29	1.08559		MYCBP2	-10.9972	3.94024e-28	5.01564e-28	1.80551								LY6E	-14.1969	9.57932e-46	1.14434e-45	3.28808								AKAP17A	-12.4373	1.63994e-35	1.94307e-35	3.12739
LRRC74B	-58.1442	0	0	1.22349		FAF2	-14.1276	2.56756e-45	3.03311e-45	0.867934		BRWD1	11.3101	1.16948e-29	1.49851e-29	4.99172		UPF3B	-10.9988	3.87049e-28	4.92851e-28	2.64763								RASD1	-14.2142	7.48116e-46	8.93974e-46	1.92151								MED7	-12.4609	1.21991e-35	1.44677e-35	2.48742
TSNAX-DISC1	-58.2028	0	0	1.44722		PHF20L1	-14.2229	6.60518e-46	7.81261e-46	3.65004		ADNP	11.2066	3.78336e-29	4.83633e-29	1.61082		CBY1	-11.0075	3.51686e-28	4.47897e-28	6.02243								TOMM5	-14.2746	3.15076e-46	3.76624e-46	3.39429								UTP18	-12.5038	7.11281e-36	8.44213e-36	1.06082
CDKN2A-AS1	-58.2155	0	0	0.801967		DHRS7	-14.2516	4.3786e-46	5.18145e-46	3.57242		PRDM16	11.1541	6.83684e-29	8.72781e-29	1.53661		GABPB1	-11.0087	3.47035e-28	4.42048e-28	2.3086								RBM6	-14.2838	2.76074e-46	3.30056e-46	5.79082								FKBP1B	-12.5082	6.7295e-36	7.98844e-36	2.62486
SYT11	-58.2228	0	0	0.786722		HGSNAT	-14.2709	3.3244e-46	3.93456e-46	2.50233		SLC22A7	10.9285	8.41853e-28	1.06676e-27	1.24654		HS2ST1	-11.045	2.31725e-28	2.95317e-28	1.73078								NMT1	-14.3309	1.40267e-46	1.67747e-46	2.22987								DR1	-12.5487	4.03881e-36	4.79664e-36	1.9255
RP13-476E20.1	-58.2321	0	0	1.07929		LINC00470	-14.291	2.48843e-46	2.94609e-46	7.55998		LIN7A	10.9267	8.59197e-28	1.08837e-27	0.6615		SPG20	-11.055	2.07437e-28	2.64498e-28	1.65699								ECE2	-14.3326	1.3697e-46	1.6383e-46	3.74151								LRP5	-12.5548	3.7436e-36	4.44674e-36	1.91398
CTXN2	-58.325	0	0	0.576656		RNF11	-14.3246	1.53617e-46	1.82012e-46	0.809152		OSER1	10.7583	5.41605e-27	6.82634e-27	7.2084		CLIC4	-11.0638	1.8789e-28	2.39696e-28	3.63186								LRP5	-14.3885	6.10876e-47	7.31134e-47	2.8064								SRRT	-12.6328	1.39174e-36	1.65679e-36	1.03017
CLDN9	-58.4165	0	0	2.83086		GOLGA3	-14.3574	9.5763e-47	1.135e-46	5.07638		RNF187	10.6252	2.27593e-26	2.86044e-26	1.48078		SPATC1L	-11.0645	1.86459e-28	2.37951e-28	4.07655								PIGU	-14.3915	5.85553e-47	7.01049e-47	4.18292								SEC61G	-12.6339	1.37357e-36	1.63542e-36	1.66111
NEB	-58.4606	0	0	0.788139		ZNF664	-14.3615	9.03153e-47	1.0706e-46	3.55327		CDC34	10.567	4.23811e-26	5.31948e-26	0.501665		KEAP1	-11.0791	1.58541e-28	2.02426e-28	1.58175								LINC01146	-14.3942	5.62904e-47	6.74038e-47	1.45485								PTPMT1	-12.6358	1.33991e-36	1.59559e-36	5.52543
SERPINB9P1	-58.6741	0	0	0.534571		LACTB	-14.3744	7.4892e-47	8.88049e-47	1.974		TAS2R31	10.4236	1.93532e-25	2.42067e-25	1.8009		PAPSS1	-11.124	9.59244e-29	1.22559e-28	1.21401								C2orf74	-14.4314	3.28508e-47	3.93615e-47	1.85869								KDM5B	-12.6412	1.25164e-36	1.49071e-36	2.00684
CTD-2034I21.2	-58.808	0	0	1.22315		IDNK	-14.3821	6.70226e-47	7.9511e-47	0.669251		WDR77	10.3886	2.79425e-25	3.49096e-25	1.99353		INPP1	-11.1334	8.62336e-29	1.10234e-28	1.13067								RPS10	-14.466	1.98689e-47	2.38105e-47	1.47174								PES1	-12.6591	9.9597e-37	1.18658e-36	1.76304
INHA	-58.8389	0	0	1.16603		MARK3	-14.4117	4.36989e-47	5.18822e-47	2.22865		LINC01146	10.3269	5.32711e-25	6.64546e-25	0.912346		PCCA	-11.1414	7.88693e-29	1.00837e-28	0.921361								SMOC1	-14.4905	1.3907e-47	1.66685e-47	1.9274								RAI14	-12.6757	8.05925e-37	9.60622e-37	5.27723
SFRP4	-58.9846	0	0	1.11091		HFE2	-14.4145	4.19544e-47	4.98266e-47	4.63543		LAMTOR3	10.1614	2.94961e-24	3.66444e-24	3.60716		BET1L	-11.1538	6.86059e-29	8.77593e-29	1.29331								PUDP	-14.4927	1.34828e-47	1.61627e-47	2.39267								TSEN15	-12.6816	7.48277e-37	8.92049e-37	1.60702
RIMKLA	-58.9979	0	0	0.706913		STYX	-14.429	3.39851e-47	4.03683e-47	2.06527		MTAP	10.1606	2.97251e-24	3.69229e-24	1.93971		PRR7	-11.1677	5.86647e-29	7.50809e-29	2.07098								PIGC	-14.5183	9.28074e-48	1.11342e-47	1.24531								IVNS1ABP	-12.7115	5.1051e-37	6.08886e-37	6.77131
LIF	-59.0142	0	0	1.33217		METAP1	-14.4324	3.23776e-47	3.8465e-47	3.71825		MED13	10.1418	3.60473e-24	4.47392e-24	0.747095		TSR2	-11.1736	5.49396e-29	7.03253e-29	2.0287								SSBP3	-14.5249	8.43098e-48	1.01164e-47	6.73424								COIL	-12.7552	2.91611e-37	3.47971e-37	2.64798
AF186192.1	-59.021	0	0	1.01786		RNASEH2A	-14.4493	2.53167e-47	3.00907e-47	0.852959		TYROBP	10.0978	5.65131e-24	7.00822e-24	2.06978		WDR11	-11.1935	4.38597e-29	5.61901e-29	1.04215								SDHAF1	-14.5641	4.75518e-48	5.70939e-48	4.23658								HBP1	-12.8295	1.12088e-37	1.33857e-37	0.642995
UGT1A6	-59.0466	0	0	1.28126		LAMTOR3	-14.4622	2.10098e-47	2.49795e-47	1.55016		CHD1	10.0415	1.00152e-23	1.23975e-23	0.897329		BBIP1	-11.2121	3.5547e-29	4.55559e-29	2.15321								SKIV2L	-14.5806	3.72966e-48	4.47951e-48	0.873981								ODC1	-12.8313	1.09569e-37	1.30869e-37	1.52128
AC093495.4	-59.1136	0	0	0.552393		AGTRAP	-14.5037	1.14827e-47	1.36653e-47	5.45281		DNAJC21	9.96468	2.17582e-23	2.68985e-23	0.681614		AMZ2	-11.2169	3.36704e-29	4.31583e-29	2.60533								FAXDC2	-14.5916	3.17738e-48	3.8168e-48	1.58276								TRIM44	-12.8591	7.64757e-38	9.1386e-38	2.60117
LINC01186	-59.1809	0	0	2.50177		SBNO1	-14.5331	7.47444e-48	8.89792e-48	3.29436		GTF2F1	9.77304	1.46975e-22	1.80868e-22	1.56401		RNF170	-11.2179	3.33071e-29	4.26998e-29	2.18273								RPL10A	-14.6143	2.27743e-48	2.73618e-48	2.74395								ADIPOR2	-12.8874	5.29673e-38	6.33142e-38	0.64773
DOC2A	-59.3408	0	0	5.04795		RP9	-14.579	3.82216e-48	4.55151e-48	5.11794		APOL1	9.66245	4.35332e-22	5.34155e-22	1.19512		ISG15	-11.2354	2.73195e-29	3.50355e-29	3.18555								C1orf210	-14.6335	1.71654e-48	2.06296e-48	0.906841								AP1G1	-12.8911	5.0528e-38	6.04175e-38	3.2567
CYP2C19	-59.4164	0	0	0.82359		SEC16A	-14.5928	3.12316e-48	3.7203e-48	7.16751		UHMK1	9.62195	6.45937e-22	7.91797e-22	2.21249		PTRH2	-11.2363	2.70347e-29	3.46762e-29	5.23498								PPT1	-14.6577	1.20364e-48	1.44724e-48	1.34328								EXOC5	-12.9619	2.01211e-38	2.4086e-38	4.28715
TRIM54	-59.4827	0	0	1.27568		RNF26	-14.652	1.30763e-48	1.55986e-48	2.70712		CIDEC	9.54896	1.31003e-21	1.60221e-21	3.06101		RMND1	-11.2407	2.57441e-29	3.30321e-29	4.14081								CLIP1	-14.6714	9.82723e-49	1.18237e-48	3.54009								SUPT5H	-12.9857	1.47402e-38	1.7656e-38	3.67457
GHET1	-59.5023	0	0	1.47705		NAB1	-14.6939	7.05737e-49	8.42667e-49	3.97975		TMEM63B	9.43511	3.90569e-21	4.76521e-21	1.99591		PTPRK	-11.2508	2.29478e-29	2.94491e-29	1.73823								VARS	-14.6871	7.79429e-49	9.37923e-49	2.35784								CD4	-12.9913	1.37092e-38	1.64237e-38	2.62938
ZNF341-AS1	-59.5062	0	0	2.01982		RSPRY1	-14.7119	5.40429e-49	6.45387e-49	5.76659		CHD6	9.09547	9.41742e-20	1.14106e-19	1.59801		PLA2G7	-11.2634	1.99037e-29	2.55469e-29	0.660652								TMPRSS6	-14.7026	6.19869e-49	7.46036e-49	2.73587								SAFB	-13.0954	3.49983e-39	4.19813e-39	2.41359
LDLRAD1	-59.514	0	0	0.770551		MSL1	-14.7739	2.15862e-49	2.58071e-49	2.17415		ADGRL2	8.97541	2.82308e-19	3.41237e-19	1.25499		C1GALT1C1	-11.2751	1.7416e-29	2.23653e-29	2.39889								ALG14	-14.716	5.08789e-49	6.12444e-49	1.99409								NEU4	-13.1051	3.0806e-39	3.69642e-39	7.67072
CSH1	-59.5627	0	0	1.16236		GABPB1	-14.8071	1.31864e-49	1.57773e-49	1.40136		PUSL1	8.94315	3.78222e-19	4.56515e-19	2.11086		RIT1	-11.3167	1.08495e-29	1.39446e-29	0.724902								MBD4	-14.717	5.01315e-49	6.03544e-49	4.35805								RPL39	-13.1377	2.0012e-39	2.40201e-39	1.11297
INHBA	-59.5778	0	0	0.929961		RNASEH2B	-14.8214	1.0657e-49	1.27549e-49	3.36995		ING2	8.92211	4.57498e-19	5.5176e-19	2.6456		FAM58A	-11.3354	8.76634e-30	1.1271e-29	1.31778								TMEM199	-14.7271	4.31529e-49	5.1961e-49	2.04556								KIAA1143	-13.1529	1.63781e-39	1.96615e-39	4.32312
SAA1	-59.5963	0	0	1.08587		PRPS1	-14.8258	9.97285e-50	1.1938e-49	2.12144		NGLY1	8.86188	7.86729e-19	9.47312e-19	0.744629		APOC4-APOC2	-11.3664	6.14559e-30	7.90956e-30	1.03644								MVB12A	-14.7382	3.66228e-49	4.4112e-49	3.05489								HDDC2	-13.1856	1.06175e-39	1.27522e-39	2.44543
LINC00987	-59.635	0	0	1.48508		ZNF358	-14.8303	9.3377e-50	1.11813e-49	4.03397		RRM2	8.64523	5.36984e-18	6.42187e-18	1.56083		COIL	-11.3886	4.76597e-30	6.13604e-30	1.9608								HS2ST1	-14.7397	3.58175e-49	4.3149e-49	3.26942								THRB	-13.2349	5.51823e-40	6.62978e-40	2.30122
GAS6-AS2	-59.6861	0	0	1.32123		BAZ2A	-14.8468	7.29547e-50	8.73999e-50	3.20603		FLJ31104	8.42531	3.59787e-17	4.28239e-17	4.36727		CTSC	-11.3937	4.4964e-30	5.79293e-30	3.64022								TMEM55B	-14.7535	2.92324e-49	3.52216e-49	4.33497								ATXN2	-13.2409	5.09656e-40	6.12415e-40	4.54239
AP000695.4	-59.6937	0	0	1.30691		EPB41L4B	-14.8553	6.42882e-50	7.70295e-50	3.7874		CHMP3	8.14504	3.79158e-16	4.48679e-16	1.06625		C17orf96	-11.3983	4.26458e-30	5.49613e-30	3.73215								TMEM192	-14.7808	1.94751e-49	2.34765e-49	2.34341								RNF126	-13.2418	5.02947e-40	6.04545e-40	4.28048
VSIG1	-59.7007	0	0	0.57686		PDCD7	-14.8665	5.44088e-50	6.52129e-50	6.849		POP4	8.03244	9.55503e-16	1.12787e-15	2.75809		ALKBH2	-11.4036	4.01288e-30	5.17263e-30	3.91154								SLC35F5	-14.8006	1.45126e-49	1.74972e-49	2.5512								PHF23	-13.2589	4.00823e-40	4.82022e-40	1.04594
C22orf31	-59.7031	0	0	4.73272		NUP62	-14.8692	5.22586e-50	6.26456e-50	5.8203		TXNDC15	7.36749	1.73868e-13	2.02355e-13	1.25998		UBAP2	-11.4091	3.76777e-30	4.85751e-30	3.89531								SCARA3	-14.8527	6.68673e-50	8.07347e-50	2.88679								IFITM2	-13.2614	3.87348e-40	4.65891e-40	2.36632
ZNF252P-AS1	-59.7102	0	0	1.60612		RNF145	-14.8781	4.57312e-50	5.48382e-50	3.17051		NQO1	7.26583	3.70756e-13	4.3077e-13	1.2488		ZFHX3	-11.4186	3.37538e-30	4.3546e-30	3.56233								SEC61G	-14.9104	2.81995e-50	3.40695e-50	1.54063								MTAP	-13.2907	2.62014e-40	3.15344e-40	0.594676
AQP9	-59.7838	0	0	1.60304		SELENBP1	-14.9317	2.05088e-50	2.46125e-50	4.08781		NUMB	6.65298	2.87222e-11	3.30562e-11	1.83164		WDR45	-11.438	2.70179e-30	3.48858e-30	2.56221								C1orf122	-14.9722	1.1152e-50	1.34863e-50	3.2276								FCN3	-13.2992	2.33997e-40	2.81714e-40	3.63428
CALY	-59.8191	0	0	2.90149		SMAD4	-14.9322	2.03526e-50	2.44289e-50	2.92052		XIAP	6.28516	3.27509e-10	3.74417e-10	0.775474		CTD-2308L22.1	-11.48	1.66258e-30	2.14785e-30	0.625109								NSUN5	-14.9944	7.99388e-51	9.67026e-51	3.78886								KDELR2	-13.3499	1.18541e-40	1.42919e-40	3.22422
TCN1	-59.824	0	0	1.90948		HIC2	-14.9657	1.23084e-50	1.47783e-50	3.29502		TUBB2A	5.93116	3.00798e-09	3.41707e-09	2.40214		KDSR	-11.5013	1.29948e-30	1.67905e-30	2.78674								CPSF3	-14.995	7.91592e-51	9.57749e-51	3.97558								AZI2	-13.3506	1.1751e-40	1.41699e-40	3.07133
CYP7A1	-59.8291	0	0	1.0225		USP1	-14.9774	1.03218e-50	1.2397e-50	3.61879		GC	5.58991	2.27185e-08	2.5627e-08	5.38873		USP1	-11.5045	1.25186e-30	1.61779e-30	2.704								DPYD	-14.9957	7.83282e-51	9.47846e-51	2.29493								RPL23	-13.3863	7.26717e-41	8.76728e-41	1.59654
TPBGL	-59.8346	0	0	1.10235		CD14	-14.9937	8.06998e-51	9.69862e-51	2.09665		EGLN1	5.14971	2.60894e-07	2.92329e-07	0.596919		GOLGA8B	-11.5244	9.94037e-31	1.28527e-30	2.52046								RHOBTB3	-15.0311	4.59381e-51	5.56162e-51	3.51853								C16orf72	-13.4081	5.41936e-41	6.54117e-41	5.15022
ADRA1D	-59.8786	0	0	0.959234		SLC25A23	-15.0316	4.55618e-51	5.47917e-51	2.63355		P4HA2	5.09826	3.42792e-07	3.83811e-07	1.08986		SMAD4	-11.5328	9.02025e-31	1.1667e-30	1.3424								FAM120AOS	-15.0586	3.03166e-51	3.67272e-51	2.79497								ANGPTL4	-13.4183	4.72646e-41	5.70667e-41	4.96196
SYT5	-59.9341	0	0	2.07834		SKP2	-15.0373	4.1803e-51	5.02795e-51	1.64208		TYMS	4.71105	2.4645e-06	2.7391e-06	1.18172		CHD2	-11.5432	7.99134e-31	1.03397e-30	2.38027								BRE	-15.0788	2.23239e-51	2.70575e-51	3.45635								PRELID3B	-13.4234	4.40811e-41	5.32315e-41	2.89178
PKD1L3	-59.9442	0	0	1.61261		RNF170	-15.0891	1.91008e-51	2.29813e-51	3.40275		ATOH8	4.43336	9.27763e-06	1.02615e-05	0.753824		DFFA	-11.5597	6.59365e-31	8.53276e-31	1.65734								CUL1	-15.1037	1.53001e-51	1.85562e-51	3.95111								MAP2K4	-13.426	4.25593e-41	5.14019e-41	4.90335
LINC01132	-59.9627	0	0	0.721636		MKRN1	-15.1106	1.37813e-51	1.65863e-51	3.16621		ETS2	4.40815	1.04258e-05	1.15247e-05	2.73555		GCFC2	-11.5632	6.32804e-31	8.19044e-31	1.11255								FUBP1	-15.1159	1.27262e-51	1.54395e-51	1.24779								HLA-E	-13.4701	2.34453e-41	2.83392e-41	4.14853
MMP1	-59.981	0	0	1.32001		THUMPD3	-15.1353	9.47902e-52	1.14193e-51	3.66491		TMEM38B	4.27094	1.94648e-05	2.14474e-05	2.1287		KLHL23	-11.5985	4.19517e-31	5.43264e-31	4.59195								UTP11L	-15.1291	1.04181e-51	1.26474e-51	2.19332								OPA1	-13.4888	1.82112e-41	2.20196e-41	4.50735
LHFPL4	-59.9881	0	0	1.03324		SP3	-15.1475	7.86753e-52	9.47945e-52	3.3806		CHDH	4.24472	2.18865e-05	2.40981e-05	1.54878		DYNC1LI1	-11.6148	3.46524e-31	4.49048e-31	0.551412								SERPINB6	-15.1461	8.03551e-52	9.75814e-52	0.911283								TRIQK	-13.539	9.19987e-42	1.11327e-41	3.29972
KRT7	-59.9889	0	0	1.38296		ARRDC3	-15.1514	7.41333e-52	8.93505e-52	2.68296		PCK1	4.08935	4.32585e-05	4.74775e-05	0.777489		HPS1	-11.6197	3.27339e-31	4.24332e-31	1.61883								PAAF1	-15.1791	4.86265e-52	5.907e-52	4.46924								KATNBL1	-13.5599	6.92054e-42	8.37855e-42	0.963724
KLC3	-59.9999	0	0	0.901246		AP1B1	-15.1696	5.62548e-52	6.78345e-52	2.30794		CTD-2302E22.6	4.01274	6.00173e-05	6.5737e-05	0.768986		MAPK14	-11.6271	3.00159e-31	3.89232e-31	2.07146								SPAG16	-15.2003	3.51916e-52	4.27634e-52	2.71453								POP4	-13.5787	5.3554e-42	6.48575e-42	3.37242
CTD-2008A1.3	-60.0177	0	0	1.97284		EFTUD2	-15.1746	5.21254e-52	6.28652e-52	4.73576		BCL7C	3.94049	8.13156e-05	8.88716e-05	1.2242		BCL7B	-11.6289	2.9384e-31	3.81103e-31	1.92019								ST6GALNAC6	-15.2441	1.80303e-52	2.19133e-52	2.62533								CCDC6	-13.5799	5.27073e-42	6.38422e-42	7.02547
CTB-96E2.7	-60.0188	0	0	0.825687		RHNO1	-15.1864	4.34928e-52	5.24707e-52	4.26176		LINC01012	3.90956	9.24662e-05	0.000101044	6.37386		MARCH7	-11.6777	1.65691e-31	2.15045e-31	2.81034								FN3KRP	-15.2476	1.70886e-52	2.07721e-52	1.43632								WDR45	-13.6037	3.80601e-42	4.61303e-42	3.50518
CTD-2026K11.6	-60.07	0	0	1.42615		HELLS	-15.208	3.12967e-52	3.77752e-52	2.51573		GNAT2	3.85511	0.000115679	0.000126318	0.883836		ADCK3	-11.7062	1.18426e-31	1.53781e-31	1.89721								XIAP	-15.2747	1.1267e-52	1.37044e-52	2.99857								CLMN	-13.6163	3.20528e-42	3.88679e-42	2.39402
FLJ22763	-60.1009	0	0	1.74894		TUBGCP2	-15.2115	2.96878e-52	3.58389e-52	1.87195		TEX19	3.52073	0.000430361	0.000465566	1.63171		PTTG1	-11.7127	1.0976e-31	1.42576e-31	4.89956								PRR5	-15.2943	8.34028e-53	1.01527e-52	0.973789								UXS1	-13.6172	3.16522e-42	3.83884e-42	2.82542
LINC00501	-60.1011	0	0	0.734472		AMFR	-15.2462	1.74514e-52	2.10841e-52	1.09299		SEC61B	3.40654	0.000657919	0.000710316	0.973515		OSGEP	-11.7172	1.04096e-31	1.35243e-31	0.619068								UBL3	-15.312	6.35464e-53	7.73808e-53	3.55429								ALG13	-13.6219	2.96762e-42	3.59976e-42	2.35726
NPTX1	-60.1015	0	0	1.52468		RCAN1	-15.2585	1.44566e-52	1.74743e-52	1.5425		TNC	3.35825	0.00078439	0.000845529	0.740329		ZCCHC2	-11.7287	9.08616e-32	1.18089e-31	4.04061								FYTTD1	-15.3146	6.10532e-53	7.43569e-53	3.70196								TXNDC11	-13.6486	2.05866e-42	2.49879e-42	1.77743
DNAJB13	-60.1269	0	0	1.9665		STYXL1	-15.2626	1.35768e-52	1.64135e-52	0.699713		SLC16A3	3.176	0.00149321	0.00160296	1.46394		BSN-AS2	-11.7287	9.08248e-32	1.18061e-31	0.559178								RPL39	-15.3474	3.68841e-53	4.49648e-53	1.07839								PAQR9	-13.6562	1.85431e-42	2.25111e-42	2.94423
						RDH14	-15.3188	5.72911e-53	6.93277e-53	3.07792		RPL39L	3.17357	0.00150578	0.00161623	2.88987		EHBP1	-11.7402	7.92992e-32	1.0315e-31	2.14576								MLLT10	-15.367	2.72435e-53	3.32174e-53	3.37454								ATP6V1C1	-13.674	1.45286e-42	1.76489e-42	1.79156
						CLU	-15.3437	3.90344e-53	4.72657e-53	1.35906		C20orf202	3.14678	0.00165079	0.00177011	2.16995		ETFDH	-11.7544	6.70434e-32	8.72384e-32	1.39131								SIKE1	-15.369	2.64044e-53	3.22048e-53	6.78873								TBPL1	-13.7119	8.61907e-43	1.04786e-42	3.14962
						CDKN1B	-15.3632	2.89054e-53	3.50063e-53	2.59839		NME1-NME2	2.93285	0.00335869	0.00358922	1.93308		USP48	-11.7683	5.6878e-32	7.40237e-32	2.42991								DDX27	-15.3748	2.41689e-53	2.94829e-53	1.21783								DHRS7B	-13.7869	3.05428e-43	3.71742e-43	7.66673
						COMMD5	-15.3882	1.96553e-53	2.38154e-53	2.93605		ANGPTL8	2.76243	0.00573732	0.00610692	0.595935		UBA6	-11.7779	5.07604e-32	6.60847e-32	1.63449								PNKP	-15.3766	2.35057e-53	2.86786e-53	4.52016								PHKA2	-13.8259	1.77946e-43	2.16756e-43	0.789356
						AGO2	-15.3942	1.78926e-53	2.1683e-53	3.1243		CATIP	2.69686	0.0069997	0.00743909	0.881449		CSNK2A1	-11.7832	4.76596e-32	6.20693e-32	2.96808								ALDH1B1	-15.384	2.09565e-53	2.55724e-53	1.59916								COL4A3BP	-13.8263	1.77002e-43	2.15641e-43	3.44104
						C11orf1	-15.4592	6.53923e-54	7.93089e-54	6.07329		SSR3	-2.60359	0.0092252	0.00977403	4.98688		TXNDC11	-11.7854	4.64159e-32	6.04809e-32	3.16072								SEC23B	-15.3893	1.93145e-53	2.35765e-53	2.73815								MICA	-13.8393	1.47586e-43	1.79833e-43	3.06669
						DEGS1	-15.5094	2.99633e-54	3.63692e-54	4.67325		FBP1	-2.64215	0.00823806	0.00873919	3.1644		PCID2	-11.8328	2.64247e-32	3.44498e-32	2.41752								WFS1	-15.3994	1.65134e-53	2.01638e-53	5.46177								MYO6	-13.8574	1.14801e-43	1.39974e-43	2.25071
						CDC23	-15.5306	2.15258e-54	2.61447e-54	3.98341		NUCKS1	-2.6864	0.00722256	0.00767055	2.45823		MEG8	-11.8569	1.98157e-32	2.58425e-32	0.714218								ZNF280D	-15.4347	9.56286e-54	1.16824e-53	3.66776								PFDN1	-13.8643	1.04293e-43	1.27183e-43	3.17698
						ADCK3	-15.5331	2.07113e-54	2.51595e-54	4.21698		HSP90B1	-2.85891	0.00425093	0.00453309	0.598522		PCMTD2	-11.8665	1.76694e-32	2.30514e-32	3.95953								BTF3	-15.4454	8.10592e-54	9.90417e-54	2.8534								SQRDL	-13.8772	8.70804e-44	1.06227e-43	3.66169
						TOP2A	-15.5434	1.76446e-54	2.1441e-54	2.81903		BDKRB2	-2.87213	0.00407718	0.00435026	2.15784		NTAN1	-11.8992	1.19431e-32	1.55916e-32	1.74058								C16orf70	-15.4793	4.78415e-54	5.84928e-54	1.38886								MRRF	-13.8777	8.65243e-44	1.05565e-43	4.00542
						ERLIN2	-15.5587	1.38964e-54	1.68891e-54	0.790168		TPM1	-2.87691	0.00401591	0.00428549	2.75205		PPP2R1B	-11.9109	1.03816e-32	1.35625e-32	2.91175								PEX16	-15.4848	4.39341e-54	5.37415e-54	2.80087								TMSB4X	-13.8863	7.66453e-44	9.35427e-44	2.23076
						DSG2	-15.6045	6.78101e-55	8.24531e-55	2.7555		NDUFAF3	-2.88282	0.0039413	0.00420647	1.73638		MTRNR2L12	-11.9188	9.44079e-33	1.23356e-32	1.88247								TENM1	-15.5297	2.18453e-54	2.67391e-54	1.23474								COQ9	-13.9064	5.79188e-44	7.07106e-44	2.78648
						CDK16	-15.6615	2.77488e-55	3.37573e-55	1.56595		GPI	-2.91029	0.00361089	0.0038571	1.96588		UBL3	-11.9233	8.9491e-33	1.16952e-32	3.48102								DUSP9	-15.5797	9.99662e-55	1.2242e-54	2.92218								GOSR2	-13.9182	4.90899e-44	5.99512e-44	5.06277
						RAP2A	-15.6718	2.3581e-55	2.87055e-55	2.04779		NAT8	-2.95088	0.00316873	0.00338719	2.89294		PLRG1	-11.9399	7.32893e-33	9.58116e-33	0.91547								UPF2	-15.5923	8.21557e-55	1.00642e-54	1.92262								NMT1	-13.9319	4.05228e-44	4.95046e-44	2.43084
						ZNF655	-15.6747	2.2513e-55	2.74098e-55	4.854		MGST2	-3.00058	0.00269469	0.00288332	2.77395		DHRS7B	-11.9485	6.60852e-33	8.64385e-33	5.95779								RDH10	-15.594	7.99956e-55	9.80118e-55	2.58876								MDM2	-13.9882	1.84107e-44	2.25169e-44	5.86258
						CGN	-15.6854	1.90212e-55	2.3166e-55	4.64637		RPL35A	-3.00791	0.00263049	0.00281503	1.96393		CD68	-11.9654	5.39646e-33	7.06094e-33	7.97127								CYP4F12	-15.6133	5.91145e-55	7.24515e-55	4.16117								DNAJA3	-14.0003	1.55222e-44	1.89903e-44	5.4948
						DCP2	-15.691	1.74184e-55	2.12174e-55	2.2896		PHGDH	-3.15797	0.00158871	0.00170379	0.527429		PNPO	-11.9799	4.52734e-33	5.92683e-33	2.97778								LGALS1	-15.646	3.54017e-55	4.34169e-55	1.32949								BLMH	-14.0033	1.48836e-44	1.82119e-44	3.55803
						IVD	-15.7139	1.21395e-55	1.47966e-55	0.978098		GLDC	-3.1699	0.00152492	0.0016363	4.81984		SLC25A36	-11.9815	4.44388e-33	5.81858e-33	1.82879								SDAD1	-15.6798	2.07939e-55	2.55184e-55	2.24106								MTRNR2L8	-14.0178	1.21272e-44	1.48439e-44	4.97499
						FLVCR1	-15.7156	1.18289e-55	1.44204e-55	1.0736		IPO5	-3.18693	0.00143789	0.00154402	0.942533		WDR46	-11.9968	3.69199e-33	4.83576e-33	1.61596								PUSL1	-15.712	1.25169e-55	1.53659e-55	1.80224								MBTPS2	-14.0182	1.20554e-44	1.47585e-44	4.59145
						SHOC2	-15.719	1.12145e-55	1.36737e-55	4.0431		TMCC1	-3.29106	0.00099809	0.00107389	5.15648		AC011294.3	-12.03	2.47053e-33	3.23871e-33	0.600752								SLC30A9	-15.7208	1.08925e-55	1.33739e-55	3.67384								SFXN4	-14.0632	6.39429e-45	7.83311e-45	2.84231
						STOM	-15.7291	9.5615e-56	1.166e-55	4.39701		EIF5	-3.32044	0.00089876	0.000967846	2.59143		ZNRD1	-12.0381	2.24174e-33	2.93981e-33	6.69954								DNASE1L3	-15.7219	1.07006e-55	1.31404e-55	1.59672								OSGEP	-14.0762	5.32243e-45	6.52429e-45	3.38049
						SRRD	-15.7299	9.4397e-56	1.15133e-55	4.89184		NME1	-3.32082	0.000897547	0.000966677	0.887365		CMIP	-12.0726	1.47329e-33	1.9334e-33	1.26627								CTBS	-15.7396	8.09503e-56	9.94235e-56	1.80071								HTATSF1	-14.0823	4.88063e-45	5.9837e-45	4.24921
						NRDE2	-15.7352	8.68087e-56	1.05912e-55	6.4828		PKM	-3.44246	0.000576447	0.000622751	2.73368		LECT2	-12.0747	1.43751e-33	1.88711e-33	1.28037								PEX10	-15.7731	4.7624e-56	5.85491e-56	2.38166								CUL1	-14.0914	4.28776e-45	5.25769e-45	2.40327
						UBE2C	-15.7572	6.12568e-56	7.47857e-56	2.98153		NUTF2	-3.45148	0.00055753	0.000602621	1.83065		RNASEH2B	-12.0751	1.42945e-33	1.87685e-33	1.78172								GCFC2	-15.8862	7.89339e-57	9.72317e-57	3.08484								KIDINS220	-14.1018	3.70177e-45	4.53989e-45	1.4922
						SYVN1	-15.764	5.50432e-56	6.72108e-56	2.28455		RPS28	-3.48054	0.000500401	0.000541027	0.683976		SEC23B	-12.0765	1.40494e-33	1.84532e-33	2.11275								RIF1	-15.9064	5.71859e-57	7.04652e-57	2.15679								ISG15	-14.1102	3.28702e-45	4.03254e-45	3.98641
						CSRP2	-15.7984	3.1896e-56	3.89593e-56	1.80017		SNHG19	-3.50759	0.000452194	0.000489045	0.983762		PRPSAP2	-12.0831	1.29688e-33	1.70427e-33	4.57799								AKR1B1	-15.9176	4.78661e-57	5.89909e-57	2.35074								C6orf203	-14.1115	3.22866e-45	3.96159e-45	4.51745
						COG8	-15.82	2.26454e-56	2.76736e-56	4.52806		CREB3L2	-3.55012	0.000385053	0.000416612	3.475		RDH14	-12.0891	1.2061e-33	1.58581e-33	2.64522								CCNB1	-15.9794	1.77772e-57	2.19339e-57	1.83397								PCOLCE2	-14.1144	3.09648e-45	3.80002e-45	3.18882
						PPP4R3B	-15.886	7.92264e-57	9.69122e-57	5.94458		NCL	-3.5856	0.000336308	0.000364237	0.53386		DEGS1	-12.1237	7.90939e-34	1.04121e-33	1.89652								TCERG1	-15.9873	1.56712e-57	1.93387e-57	2.75205								PREPL	-14.1415	2.10636e-45	2.58788e-45	4.9252
						COQ2	-15.9093	5.46564e-57	6.69007e-57	3.10608		HMGCR	-3.60822	0.000308306	0.000334197	0.692782		ZFAND3	-12.1324	7.11477e-34	9.36768e-34	1.46713								RBMS1	-16.004	1.19914e-57	1.48049e-57	3.73896								VAPB	-14.1524	1.80474e-45	2.21767e-45	6.20875
						PRKACA	-15.9754	1.89698e-57	2.32384e-57	2.58475		RPL37	-3.67999	0.000233241	0.000253228	1.32349		CLEC9A	-12.1755	4.19799e-34	5.53018e-34	1.7072								CEP63	-16.0068	1.14633e-57	1.41553e-57	1.79739								CNOT4	-14.1599	1.62293e-45	1.99491e-45	1.33084
						SOWAHC	-15.9771	1.84654e-57	2.26241e-57	3.34714		RPL17	-3.73202	0.000189948	0.000206552	1.2481		C1GALT1	-12.1794	4.00333e-34	5.27467e-34	1.24319								MITD1	-16.0117	1.05944e-57	1.30844e-57	3.66202								CTNNBL1	-14.1625	1.56306e-45	1.92164e-45	0.706715
						TMEM69	-16.0159	9.894e-58	1.21301e-57	4.45627		GPRIN1	-3.74443	0.000180803	0.000196721	2.13216		SPAG16	-12.1836	3.80322e-34	5.01189e-34	1.4257								TPD52L1	-16.0262	8.39226e-58	1.03664e-57	2.87833								GABPB1	-14.1763	1.28389e-45	1.57919e-45	3.57497
						MFGE8	-16.1073	2.26789e-58	2.78362e-58	5.99966		ANGPTL3	-3.80335	0.000142752	0.000155633	0.639771		PES1	-12.1899	3.5171e-34	4.63565e-34	1.97703								WAPL	-16.0283	8.1099e-58	1.00209e-57	3.50897								ASMTL	-14.1821	1.18239e-45	1.45482e-45	2.20114
						WHSC1	-16.1136	2.04675e-58	2.51261e-58	2.6949		RPL39	-3.83441	0.000125868	0.000137346	0.779197		TSEN15	-12.2144	2.60506e-34	3.43415e-34	1.34368								XPNPEP2	-16.0288	8.03837e-58	9.93416e-58	7.00022								UBE2E3	-14.2044	8.60536e-46	1.05915e-45	3.2693
						FAM58A	-16.1245	1.71545e-58	2.10727e-58	3.19803		MAL2	-4.00294	6.25602e-05	6.85024e-05	0.980042		MBOAT7	-12.2422	1.84864e-34	2.43955e-34	1.97945								RMND1	-16.0991	2.5873e-58	3.20064e-58	1.22439								TGM2	-14.2202	6.86998e-46	8.45837e-46	2.74833
						CYB561D2	-16.1351	1.44643e-58	1.77737e-58	1.55163		DLD	-4.02066	5.80352e-05	6.35844e-05	0.786928		PTTG2	-12.2537	1.60598e-34	2.1208e-34	0.609615								BLOC1S6	-16.1423	1.28611e-58	1.59151e-58	2.8209								BIRC5	-14.295	2.35152e-46	2.89805e-46	4.4025
						CASP6	-16.177	7.32292e-59	9.0043e-59	4.63615		ROMO1	-4.03454	5.47089e-05	5.99923e-05	0.756807		UTP14C	-12.2562	1.55585e-34	2.05533e-34	2.72448								ELF1	-16.165	8.90085e-59	1.10217e-58	9.78837								NIP7	-14.2989	2.22204e-46	2.73937e-46	0.581646
						FBP1	-16.1965	5.33898e-59	6.5659e-59	1.9229		RPL34	-4.16496	3.11405e-05	3.42423e-05	0.642533		AGTRAP	-12.2699	1.31474e-34	1.73772e-34	2.42032								PINK1	-16.1669	8.63033e-59	1.06902e-58	4.19916								GCFC2	-14.3329	1.36347e-46	1.68119e-46	2.8209
						DCTN4	-16.2038	4.74376e-59	5.8358e-59	2.78066		HMGN2	-4.28308	1.84327e-05	2.0322e-05	1.85443		TCERG1	-12.2938	9.78118e-35	1.29348e-34	1.23495								LRP6	-16.1738	7.72441e-59	9.56965e-59	3.18923								C6orf120	-14.3581	9.4785e-47	1.16929e-46	1.92723
						H2AFX	-16.2086	4.3864e-59	5.39794e-59	1.59812		RELN	-4.34594	1.38682e-05	1.53052e-05	0.768819		EIF2B4	-12.296	9.51923e-35	1.25906e-34	2.43874								MTFR1	-16.1915	5.79017e-59	7.17571e-59	1.61085								TMEM100	-14.3929	5.73267e-47	7.07773e-47	0.809189
						LCMT1	-16.217	3.82467e-59	4.70742e-59	1.16634		CYP1A1	-4.38923	1.13753e-05	1.25651e-05	3.5072		WIPF2	-12.3029	8.741e-35	1.15633e-34	1.40579								ADSS	-16.1968	5.31606e-59	6.5903e-59	7.09188								B4GAT1	-14.4319	3.25972e-47	4.02653e-47	3.23007
						GBF1	-16.2232	3.4589e-59	4.25794e-59	2.74119		AOC1	-4.39636	1.10082e-05	1.21632e-05	1.9781		SPRYD7	-12.3177	7.27273e-35	9.6277e-35	6.81185								MTAP	-16.2549	2.06242e-59	2.55804e-59	2.22637								DCUN1D4	-14.4486	2.55731e-47	3.16095e-47	3.1473
						VPS54	-16.2302	3.08405e-59	3.79711e-59	2.81971		NSA2	-4.47475	7.65019e-06	8.47017e-06	0.801161		DDX50	-12.3179	7.25729e-35	9.60895e-35	1.54099								CGNL1	-16.2883	1.19557e-59	1.48385e-59	3.62993								SNHG15	-14.4876	1.45221e-47	1.79618e-47	6.49872
						CCL20	-16.2311	3.04119e-59	3.74495e-59	2.1636		RBM3	-4.52181	6.13138e-06	6.79255e-06	2.98314		GOSR2	-12.334	5.94262e-35	7.87379e-35	2.49232								VAPB	-16.2991	1.0014e-59	1.24306e-59	8.10446								PAG1	-14.5209	8.92883e-48	1.10509e-47	4.27729
						NUP50	-16.2436	2.47802e-59	3.05295e-59	1.95265		PDIA6	-4.57384	4.78869e-06	5.31287e-06	1.11384		NHSL2	-12.3531	4.6898e-35	6.21821e-35	4.75272								TUBB2A	-16.3111	8.23345e-60	1.02221e-59	0.605437								SYNJ2BP	-14.5272	8.14729e-48	1.00886e-47	1.66526
						DDX39A	-16.2517	2.17138e-59	2.6756e-59	4.86344		ORM1	-4.72613	2.28844e-06	2.54417e-06	9.17064		BCHE	-12.3873	3.06205e-35	4.06353e-35	1.40142								CHD2	-16.3134	7.92885e-60	9.84555e-60	5.29078								SUPT6H	-14.5321	7.58494e-48	9.39532e-48	3.51485
						NUDT15	-16.2643	1.76964e-59	2.18093e-59	3.83738		TCEB1	-4.78107	1.74364e-06	1.94107e-06	0.731781		ARAF	-12.3952	2.77414e-35	3.68341e-35	0.809396								NR4A1	-16.3342	5.63701e-60	7.00775e-60	5.37444								PPP1R15A	-14.5384	6.92055e-48	8.57376e-48	5.26937
						RPRD2	-16.2793	1.38532e-59	1.70784e-59	5.49028		EIF4A1	-4.90361	9.40929e-07	1.04963e-06	0.514191		TRPC4AP	-12.4054	2.44317e-35	3.24624e-35	1.9507								BCKDHB	-16.386	2.40973e-60	2.99768e-60	0.633573								TUBB6	-14.5422	6.5442e-48	8.10883e-48	4.36445
						DCAF10	-16.281	1.34655e-59	1.66032e-59	2.48706		MRPL41	-4.90535	9.32588e-07	1.04048e-06	4.69226		CYP20A1	-12.4168	2.11855e-35	2.8169e-35	0.513467								RING1	-16.4148	1.49923e-60	1.86656e-60	2.70791								U2AF2	-14.5447	6.30704e-48	7.81754e-48	2.62053
						CARNMT1	-16.2869	1.22181e-59	1.50701e-59	3.6379		PSMA2	-5.00023	5.7262e-07	6.39434e-07	0.742298		MBOAT4	-12.4405	1.57536e-35	2.09613e-35	0.575969								USP48	-16.44	9.899e-61	1.23346e-60	4.21227								PSMD9	-14.5597	5.06472e-48	6.27872e-48	1.9956
						CA5A	-16.3065	8.87254e-60	1.09471e-59	1.31598		RPL41	-5.01774	5.22815e-07	5.84077e-07	0.600458		RCAN1	-12.457	1.28138e-35	1.70587e-35	2.6659								GNPTG	-16.4595	7.17474e-61	8.94443e-61	2.22053								RPS17	-14.574	4.10972e-48	5.09983e-48	1.78456
						HEXA	-16.353	4.14153e-60	5.11326e-60	1.91575		RPL37A	-5.03334	4.82006e-07	5.38885e-07	1.07339		TXNIP	-12.4801	9.58926e-36	1.27727e-35	0.747533								KHDRBS1	-16.529	2.26974e-61	2.83099e-61	5.78638								DNALI1	-14.6234	1.99094e-48	2.47182e-48	1.45514
						TFR2	-16.4093	1.6411e-60	2.02715e-60	1.90139		MRPL34	-5.04129	4.62398e-07	5.17116e-07	0.579105		KPNA1	-12.4878	8.70752e-36	1.16023e-35	2.61397								SNHG15	-16.5679	1.18828e-61	1.48309e-61	5.41304								EDEM1	-14.6913	7.32942e-49	9.10869e-49	1.92335
						RNASEH1	-16.438	1.02159e-60	1.26274e-60	4.44561		RPS27	-5.09654	3.45908e-07	3.87243e-07	1.0206		RNF26	-12.4923	8.21907e-36	1.09534e-35	1.06052								SMAP2	-16.5831	9.23318e-62	1.15258e-61	2.41937								UBE2D1	-14.7121	5.38905e-49	6.70059e-49	2.06318
						EXOSC5	-16.4493	8.48047e-61	1.04874e-60	3.65099		TIMM17A	-5.16715	2.37686e-07	2.66405e-07	0.921271		FTSJ2	-12.4952	7.92687e-36	1.05659e-35	2.22379								CKAP4	-16.5899	8.25091e-62	1.03031e-61	3.49124								RCHY1	-14.7187	4.89205e-49	6.08364e-49	3.35869
						OPN3	-16.4872	4.53824e-61	5.61774e-61	3.95392		SERBP1	-5.19368	2.06174e-07	2.31188e-07	2.64214		ORC4	-12.4975	7.70454e-36	1.02714e-35	1.59545								PPM1B	-16.641	3.5175e-62	4.39673e-62	3.75284								SKA2	-14.7425	3.43943e-49	4.2786e-49	4.04451
						SPOPL	-16.4913	4.2394e-61	5.24868e-61	3.94052		VTN	-5.2015	1.97689e-07	2.21706e-07	4.03325		PPP4R3B	-12.5206	5.76287e-36	7.68823e-36	1.28043								NR5A2	-16.6443	3.33007e-62	4.16314e-62	2.50094								C1GALT1C1	-14.8183	1.11571e-49	1.38976e-49	4.53295
						MAVS	-16.4918	4.20115e-61	5.20218e-61	2.23788		C4BPB	-5.21689	1.81955e-07	2.04182e-07	1.40928		HBP1	-12.5344	4.83978e-36	6.45789e-36	2.091								EEA1	-16.6482	3.1159e-62	3.89604e-62	2.22514								RPLP2	-14.8278	9.69202e-50	1.20746e-49	1.78647
						KCTD3	-16.5287	2.28039e-61	2.82561e-61	2.97355		MTIF3	-5.24894	1.52981e-07	1.71745e-07	0.624106		FIP1L1	-12.5586	3.56723e-36	4.7624e-36	1.26684								HOMER1	-16.6774	1.91357e-62	2.39387e-62	6.67863								PDCL3	-14.8306	9.2863e-50	1.15711e-49	2.29899
						RAI14	-16.6411	3.50849e-62	4.35161e-62	3.92615		CKB	-5.27608	1.31975e-07	1.48229e-07	2.43019		DNTTIP1	-12.5605	3.48022e-36	4.64789e-36	2.58387								PPIP5K2	-16.7582	4.93023e-63	6.17485e-63	3.79035								CCDC69	-14.8574	6.23139e-50	7.77482e-50	3.12424
						ZFAND3	-16.6703	2.15389e-62	2.67325e-62	1.73619		C2orf82	-5.335	9.55434e-08	1.07438e-07	3.1829		ATPAF2	-12.5771	2.82154e-36	3.77087e-36	7.12339								PPP2R1B	-16.7606	4.73897e-63	5.9363e-63	3.6863								TTC37	-14.8666	5.43283e-50	6.78071e-50	3.36576
						FOXO3	-16.6973	1.37143e-62	1.70267e-62	2.73765		GSTA4	-5.38124	7.39743e-08	8.32459e-08	0.740721		COBL	-12.584	2.58476e-36	3.45505e-36	7.55252								BOLA1	-16.7669	4.25836e-63	5.3369e-63	0.806113								NAPG	-14.8803	4.42707e-50	5.52633e-50	4.85488
						UCHL5	-16.7057	1.19053e-62	1.47832e-62	2.14251		TXNDC12	-5.46854	4.53755e-08	5.11312e-08	2.08429		ADSS	-12.5851	2.54911e-36	3.40799e-36	4.76671								CBWD5	-16.8049	2.24554e-63	2.81615e-63	1.08814								C1orf122	-14.8892	3.87664e-50	4.84003e-50	3.39041
						AADAC	-16.7278	8.22635e-63	1.02234e-62	2.48736		GTF3C6	-5.47259	4.43517e-08	4.99924e-08	2.23396		SLC41A3	-12.5865	2.50523e-36	3.34992e-36	2.29592								RPS15A	-16.8214	1.70154e-63	2.13533e-63	1.44667								SLC5A3	-14.9033	3.13815e-50	3.91932e-50	2.92015
						MT1M	-16.7637	4.49617e-63	5.59133e-63	1.04577		UBXN4	-5.56253	2.65898e-08	2.9985e-08	0.714637		TIMM10	-12.6123	1.8061e-36	2.41592e-36	1.83102								PNMA3	-16.901	4.42445e-64	5.55705e-64	2.65206								DAPK1	-14.9215	2.38727e-50	2.9835e-50	3.06391
						TTC19	-16.7715	3.94705e-63	4.91089e-63	3.7636		FKBP1A	-5.60325	2.10375e-08	2.37522e-08	1.76351		KLF12	-12.6158	1.72771e-36	2.31147e-36	2.90997								CLPX	-16.9267	2.85907e-64	3.59275e-64	3.73679								ATRN	-14.9444	1.69453e-50	2.11879e-50	4.47921
						CTDNEP1	-16.7892	2.92552e-63	3.6405e-63	1.61747		LIPC	-5.64537	1.64826e-08	1.86234e-08	1.23631		TMEM199	-12.6235	1.56654e-36	2.09659e-36	2.84682								NR1H2	-16.9534	1.81745e-64	2.28498e-64	3.9333								CUL4B	-14.9494	1.57165e-50	1.96579e-50	1.16322
						IDE	-16.873	7.11183e-64	8.86454e-64	4.67128		BEX1	-5.67687	1.37182e-08	1.55162e-08	1.14342		ENAH	-12.6406	1.26156e-36	1.68901e-36	0.695978								GLA	-16.9617	1.57649e-64	1.98236e-64	5.65664								SMAP2	-14.9496	1.56624e-50	1.95935e-50	1.64607
						NEDD4L	-16.9576	1.69164e-64	2.11028e-64	3.01641		ANP32A	-5.74432	9.22886e-09	1.04447e-08	2.44455		UTP11L	-12.6763	8.00134e-37	1.072e-36	1.35588								KMT2C	-16.9617	1.57582e-64	1.98185e-64	5.24075								CSNK2A1	-14.9623	1.29405e-50	1.61938e-50	4.5774
						RFFL	-16.9584	1.66843e-64	2.08168e-64	2.12849		PROC	-5.76791	8.02624e-09	9.09047e-09	0.561999		IRS1	-12.682	7.4444e-37	9.97562e-37	1.83938								DZIP3	-16.9817	1.12246e-64	1.41191e-64	6.0842								EEF1B2	-14.9657	1.23017e-50	1.53969e-50	2.68761
						CD4	-16.9639	1.52046e-64	1.89769e-64	2.5141		MATN3	-5.82114	5.84487e-09	6.62881e-09	0.717294		MTERF4	-12.7005	5.87228e-37	7.87315e-37	3.55051								COIL	-16.9864	1.03509e-64	1.30244e-64	2.79647								PPP1R10	-14.9742	1.08199e-50	1.35447e-50	1.04377
						PCMTD1	-16.971	1.34693e-64	1.68137e-64	1.19207		MRPS26	-5.89767	3.6866e-09	4.18546e-09	1.0141		P3H1	-12.7024	5.73753e-37	7.69385e-37	2.29135								CBWD1	-17.0324	4.72488e-65	5.94825e-65	0.662498								RWDD4	-14.9775	1.03032e-50	1.28999e-50	1.65849
						TRIP10	-16.9777	1.20122e-64	1.49999e-64	5.36351		HIST1H1C	-5.91666	3.28538e-09	3.73107e-09	0.747738		FSD2	-12.7071	5.39854e-37	7.24185e-37	0.667946								MYO6	-17.0503	3.47645e-65	4.37731e-65	2.9922								SKIV2L2	-14.9994	7.40583e-51	9.27541e-51	1.41532
						SPG20	-16.978	1.1939e-64	1.49109e-64	1.34828		TNK1	-6.00355	1.93046e-09	2.19499e-09	1.66425		PNPT1	-12.7173	4.73948e-37	6.35889e-37	5.3076								ARHGAP29	-17.062	2.84867e-65	3.58864e-65	1.64071								NT5E	-15.0191	5.50828e-51	6.90112e-51	3.39256
						MAP3K2	-16.9869	1.02701e-64	1.28287e-64	2.33103		FTCD	-6.0186	1.75932e-09	2.0016e-09	0.559785		TMF1	-12.7487	3.17135e-37	4.25873e-37	4.00692								TCEB3	-17.1057	1.34693e-65	1.69794e-65	0.934392								SLF2	-15.038	4.13581e-51	5.18331e-51	0.976013
						NHLRC3	-16.9873	1.02009e-64	1.27444e-64	1.51961		TFR2	-6.03951	1.54585e-09	1.75899e-09	1.20784		UCK1	-12.774	2.29092e-37	3.07807e-37	1.78436								PNO1	-17.1391	7.58034e-66	9.56537e-66	1.08006								PSAT1	-15.039	4.07882e-51	5.11274e-51	3.75563
						NPAS1	-17.0059	7.42115e-65	9.27613e-65	2.44907		MT-ATP6	-6.05363	1.41618e-09	1.61291e-09	1.32838		PHC2	-12.785	1.98961e-37	2.67417e-37	0.782044								RAB30-AS1	-17.1579	5.48348e-66	6.92173e-66	4.18478								PAPSS1	-15.05	3.45298e-51	4.33041e-51	2.28196
						BTBD7	-17.0246	5.39874e-65	6.75267e-65	4.19035		MPC1	-6.07281	1.25693e-09	1.43219e-09	0.534775		CYP4A11	-12.7852	1.9826e-37	2.66523e-37	2.2724								NSUN6	-17.1726	4.25953e-66	5.37765e-66	2.06278								FAM49B	-15.0798	2.19917e-51	2.75892e-51	5.81248
						PTPN11	-17.0494	3.53379e-65	4.42149e-65	1.11574		RPS29	-6.13911	8.29831e-10	9.46534e-10	1.1927		LITAF	-12.8009	1.62133e-37	2.18074e-37	2.34805								PACSIN3	-17.1749	4.09384e-66	5.16933e-66	1.03493								TMEM177	-15.1107	1.37602e-51	1.7274e-51	2.31017
						SLC2A8	-17.0806	2.07019e-65	2.59195e-65	0.68237		MANF	-6.16263	7.15479e-10	8.16347e-10	2.23278		U2AF2	-12.8046	1.54585e-37	2.07995e-37	2.39168								HOOK3	-17.1846	3.46589e-66	4.37714e-66	2.02734								SLC1A2	-15.1299	1.02778e-51	1.29088e-51	6.79585
						PHKB	-17.0831	1.9817e-65	2.48156e-65	1.0552		TMEM14C	-6.22436	4.83532e-10	5.52034e-10	5.37449		TAT	-12.8075	1.48824e-37	2.0028e-37	2.04212								SLC35A4	-17.1855	3.41246e-66	4.31039e-66	1.47414								SPTLC3	-15.1562	6.89796e-52	8.66953e-52	2.82049
						PDSS2	-17.0885	1.80823e-65	2.26472e-65	4.93503		ADH1A	-6.2428	4.29811e-10	4.90925e-10	1.36289		CCBL2	-12.8107	1.42898e-37	1.92339e-37	2.72146								C16orf91	-17.2125	2.14045e-66	2.70503e-66	4.15175								DDX49	-15.1662	5.91768e-52	7.43872e-52	1.71523
						EIF4G3	-17.0896	1.77287e-65	2.2208e-65	5.0245		GOT2	-6.34967	2.15777e-10	2.46943e-10	0.894794		PYCR2	-12.8184	1.2926e-37	1.74044e-37	0.755571								POLR2D	-17.2282	1.63216e-66	2.06301e-66	7.83651								EIF2B4	-15.1683	5.73427e-52	7.20937e-52	3.47233
						MAPKAP1	-17.0924	1.69047e-65	2.11792e-65	1.8958		ANAPC13	-6.38079	1.76173e-10	2.01711e-10	1.51559		BAG4	-12.8226	1.22527e-37	1.65009e-37	5.2619								NAV2	-17.2355	1.43719e-66	1.81688e-66	2.25017								HOGA1	-15.1927	3.95403e-52	4.97284e-52	3.25454
						ESYT1	-17.1216	1.02459e-65	1.28431e-65	8.18194		IQGAP2	-6.40825	1.47202e-10	1.68667e-10	1.0056		AAAS	-12.8263	1.16761e-37	1.57272e-37	1.40865								ASMTL	-17.2488	1.14251e-66	1.4446e-66	2.68182								ALDH1B1	-15.2098	3.0451e-52	3.83162e-52	1.19854
						UBE3C	-17.1448	6.87779e-66	8.62551e-66	3.44659		HRSP12	-6.41219	1.43444e-10	1.64387e-10	0.73706		MAST4	-12.841	9.6572e-38	1.30171e-37	5.35784								CPT2	-17.2574	9.83902e-67	1.24425e-66	2.75728								CKLF-CMTM1	-15.2254	2.39996e-52	3.02085e-52	0.547906
						ZDHHC6	-17.1813	3.66797e-66	4.6031e-66	6.72812		COL2A1	-6.49401	8.35834e-11	9.59323e-11	0.875646		ACTR1A	-12.8414	9.60603e-38	1.29504e-37	1.94273								ZBTB10	-17.3317	2.71148e-67	3.4353e-67	3.99519								NRP1	-15.245	1.77612e-52	2.23674e-52	5.12335
						C19orf25	-17.1912	3.08916e-66	3.87801e-66	5.71654		TDO2	-6.62912	3.37691e-11	3.8835e-11	2.10586		NAB1	-12.8756	6.17676e-38	8.33763e-38	1.5216								GOLGA5	-17.3446	2.16784e-67	2.74792e-67	2.13938								KRT6C	-15.2685	1.24051e-52	1.563e-52	2.43569
						TPT1-AS1	-17.1929	3.0009e-66	3.76847e-66	6.88606		ETFA	-6.64269	3.08e-11	3.54258e-11	1.94415		HOOK3	-12.8776	6.01973e-38	8.13002e-38	1.36514								MIF4GD	-17.3695	1.40325e-67	1.77904e-67	2.6586								PNMA3	-15.2945	8.31517e-53	1.04874e-52	2.3801
						OBSL1	-17.2212	1.84096e-66	2.3126e-66	3.76443		TG	-6.96809	3.21267e-12	3.71328e-12	2.7418		COL6A1	-12.8983	4.5986e-38	6.21292e-38	5.10724								GART	-17.3789	1.19305e-67	1.51305e-67	1.65953								RPL36	-15.3204	5.58964e-53	7.0522e-53	1.46017
						FAM73A	-17.2956	5.0788e-67	6.38847e-67	2.52902		BEX4	-7.04221	1.89209e-12	2.19128e-12	0.912098		CDIPT-AS1	-12.9014	4.41717e-38	5.96887e-38	0.774871								TTC37	-17.4077	7.21069e-68	9.14784e-68	3.83477								ZFPL1	-15.3559	3.23426e-53	4.08325e-53	3.51994
						ACAP2	-17.3217	3.22721e-67	4.06347e-67	2.28479		ZSCAN16-AS1	-7.08818	1.35889e-12	1.57498e-12	0.521133		RGS14	-12.9022	4.37512e-38	5.91311e-38	3.06593								HMCES	-17.4097	6.9629e-68	8.83497e-68	2.82126								DZIP3	-15.359	3.08144e-53	3.89226e-53	5.81518
						IGFBP3	-17.3269	2.94774e-67	3.71283e-67	2.1999		ERO1A	-7.10669	1.18862e-12	1.37869e-12	1.77181		NUBP1	-12.9234	3.32274e-38	4.49399e-38	1.45177								KDM5A	-17.4116	6.73243e-68	8.54396e-68	5.85064								CDK5RAP2	-15.3771	2.33029e-53	2.94494e-53	4.11134
						DHRS4	-17.3408	2.31643e-67	2.91815e-67	3.12652		INSC	-7.26648	3.68973e-13	4.28831e-13	0.510514		CLPX	-12.9247	3.26403e-38	4.41539e-38	1.49421								CHRAC1	-17.4144	6.41912e-68	8.14772e-68	0.544724								NUBP1	-15.38	2.22924e-53	2.81771e-53	2.37913
						PKP4	-17.3428	2.23716e-67	2.81875e-67	4.21806		CAMTA1	-7.2721	3.53936e-13	4.11481e-13	4.95694		HEXA	-12.9349	2.85926e-38	3.86852e-38	2.90296								COPRS	-17.4448	3.77353e-68	4.79292e-68	4.29743								FABP5	-15.3864	2.02083e-53	2.55514e-53	2.15955
						NABP2	-17.3526	1.88389e-67	2.37405e-67	2.95022		AC073321.4	-7.39053	1.4625e-13	1.70264e-13	3.51596		CTBS	-12.9385	2.72843e-38	3.69285e-38	2.70785								NPRL2	-17.5289	8.62752e-69	1.09748e-68	0.786397								HEBP2	-15.4479	7.79769e-54	9.87097e-54	3.78546
						LRBA	-17.417	6.13264e-68	7.7334e-68	3.32548		FST	-7.52324	5.34347e-14	6.23239e-14	0.845821		CASP6	-12.9477	2.42196e-38	3.27922e-38	2.89824								SLC30A5	-17.549	6.05253e-69	7.70443e-69	1.10489								C16orf91	-15.453	7.19695e-54	9.11357e-54	4.12098
						RBM15B	-17.4425	3.92455e-68	4.95059e-68	5.27735		NDUFB3	-7.71416	1.21784e-14	1.42395e-14	1.0161		HERC2	-12.9787	1.61551e-38	2.18851e-38	1.25348								NMT2	-17.6036	2.3098e-69	2.94169e-69	2.80634								PPP5C	-15.4772	4.94899e-54	6.26906e-54	3.01295
						ENOSF1	-17.475	2.22133e-68	2.8049e-68	2.00848		CHRNA10	-7.75807	8.62348e-15	1.01002e-14	1.35929		ITGB5	-12.9881	1.42904e-38	1.93694e-38	0.528								ATP6V1H	-17.6266	1.54043e-69	1.96218e-69	0.515217								PLBD2	-15.4806	4.69377e-54	5.94675e-54	8.63516
						SRRT	-17.4796	2.05031e-68	2.59025e-68	0.873114		FXYD2	-8.00876	1.15872e-15	1.36668e-15	1.16712		ERAL1	-13.0123	1.04094e-38	1.41192e-38	2.71456								FST	-17.6363	1.29619e-69	1.65134e-69	1.35386								WDR77	-15.4892	4.10549e-54	5.20231e-54	2.63471
						COL4A3BP	-17.5083	1.23819e-68	1.56478e-68	4.68494		FABP5	-8.0174	1.0801e-15	1.27435e-15	5.54368		WIPI1	-13.0157	9.95715e-39	1.35106e-38	1.73691								PELP1	-17.6498	1.02135e-69	1.30185e-69	0.692484								CGNL1	-15.5082	3.05163e-54	3.86949e-54	1.84394
						INTS3	-17.526	9.07631e-69	1.14761e-68	4.04434		SMLR1	-8.14093	3.92265e-16	4.64044e-16	1.57533		THRB	-13.0186	9.59739e-39	1.30248e-38	0.709063								GTF3C5	-17.6848	5.49382e-70	7.00623e-70	3.81905								HOMER1	-15.5544	1.48643e-54	1.88608e-54	6.45252
						SDCCAG8	-17.5637	4.67555e-69	5.91672e-69	4.19188		GDF15	-8.42387	3.64237e-17	4.33468e-17	1.47147		MBD4	-13.0202	9.38861e-39	1.2746e-38	2.96838								CHD1	-17.7499	1.72678e-70	2.20364e-70	2.681								RTCA	-15.5679	1.20281e-54	1.52672e-54	3.31731
						TMF1	-17.5734	3.93917e-69	4.9857e-69	3.37647		MT-ND4	-8.47261	2.39947e-17	2.85959e-17	5.1493		DRG2	-13.026	8.7104e-39	1.18317e-38	5.8424								ALDH5A1	-17.75	1.72217e-70	2.19813e-70	2.0182								CLCN3	-15.5765	1.05191e-54	1.33562e-54	3.54802
						ADPRHL2	-17.5986	2.52679e-69	3.19916e-69	2.86981		SPATS2L	-8.49157	2.03867e-17	2.43153e-17	1.54467		ASAP1	-13.0314	8.11366e-39	1.1027e-38	2.14788								PIM1	-17.7896	8.50307e-71	1.08641e-70	3.78023								FAM118A	-15.5846	9.26499e-55	1.17679e-54	1.62122
						NF1	-17.6071	2.17329e-69	2.75206e-69	3.35683		MT-ND4L	-8.63182	6.03806e-18	7.21986e-18	0.541397		BTBD7	-13.0663	5.12789e-39	6.97419e-39	1.84665								FPGS	-17.803	6.69231e-71	8.55342e-71	2.3681								SEC23IP	-15.5878	8.81561e-55	1.12009e-54	4.89915
						SYS1	-17.6152	1.88352e-69	2.38632e-69	1.37064		SUCLG1	-8.66305	4.59305e-18	5.49637e-18	5.0746		BMP4	-13.1002	3.28405e-39	4.46969e-39	5.23761								AKAP13	-17.8189	5.0426e-71	6.44821e-71	1.09111								TMEM2	-15.6525	3.19631e-55	4.06524e-55	3.30002
						TRAF4	-17.6251	1.58185e-69	2.00445e-69	0.734966		C7orf55	-8.69092	3.59526e-18	4.30508e-18	1.54936		RSPRY1	-13.171	1.28919e-39	1.75717e-39	4.43818								RBM7	-17.8215	4.80906e-71	6.15061e-71	3.54714								LYSMD3	-15.6584	2.91346e-55	3.70612e-55	6.28298
						KPNA4	-17.6325	1.38639e-69	1.75707e-69	2.71707		ORM2	-8.94932	3.57671e-19	4.31916e-19	4.72663		SLC30A9	-13.1815	1.1214e-39	1.52929e-39	0.676268								MBOAT7	-17.8344	3.82079e-71	4.88748e-71	3.69354								CBWD1	-15.6664	2.56906e-55	3.26857e-55	2.80172
						TXLNA	-17.6425	1.16259e-69	1.47392e-69	2.36473		NDRG1	-9.30151	1.38469e-20	1.68588e-20	1.65732		BIRC5	-13.1893	1.01055e-39	1.37837e-39	2.67468								WDR77	-17.8482	2.98654e-71	3.82162e-71	2.57215								AKR1D1	-15.6861	1.88264e-55	2.39646e-55	1.77948
						FADD	-17.6599	8.53619e-70	1.08294e-69	5.68958		S100A13	-9.61551	6.87691e-22	8.42569e-22	3.80439		TMEM191B	-13.1913	9.84249e-40	1.34274e-39	1.64336								PAK1IP1	-17.8674	2.11567e-71	2.70908e-71	2.02809								CCDC115	-15.7101	1.28971e-55	1.64281e-55	2.5505
						KCMF1	-17.6677	7.43207e-70	9.43186e-70	3.07366		RRBP1	-9.8443	7.2543e-23	8.94322e-23	3.27424		TGFBR2	-13.1996	8.82059e-40	1.20398e-39	1.28533								PLBD2	-17.8794	1.70574e-71	2.18454e-71	8.33301								PPIF	-15.7209	1.08774e-55	1.38578e-55	6.05206
						ANAPC7	-17.7296	2.47676e-70	3.14584e-70	4.12582		AKR1C4	-10.7289	7.44575e-27	9.37516e-27	1.94092		RHOF	-13.2383	5.27329e-40	7.20047e-40	1.49024								YBX1	-17.8873	1.4808e-71	1.89678e-71	3.06501								ERAL1	-15.724	1.03516e-55	1.31902e-55	3.5108
						LCOR	-17.7465	1.83542e-70	2.33203e-70	3.41704		PCSK1N	-10.9382	7.56481e-28	9.59065e-28	0.990456		PET117	-13.2409	5.09121e-40	6.9531e-40	4.38306								SHMT1	-17.9114	9.60232e-72	1.23081e-71	3.44351								PTK2	-15.7319	9.14524e-56	1.16589e-55	5.25944
						NELFB	-17.7658	1.29982e-70	1.65235e-70	3.52867		DIO1	-11.0589	1.98445e-28	2.52521e-28	0.691222		TIMM22	-13.2501	4.50898e-40	6.15906e-40	2.70345								METTL17	-17.9174	8.62377e-72	1.10557e-71	1.65306								SLC39A11	-15.7354	8.65564e-56	1.10366e-55	3.93994
						KDM3B	-17.7663	1.28893e-70	1.63878e-70	4.98255		TKFC	-11.206	3.81129e-29	4.87038e-29	2.17972		ATF6	-13.2544	4.25679e-40	5.81774e-40	1.97913								FEN1	-17.9236	7.7099e-72	9.88748e-72	0.738183								AAAS	-15.7417	7.83354e-56	9.99173e-56	3.82089
						SHBG	-17.767	1.27427e-70	1.62041e-70	1.77113		TMEM45B	-11.9307	8.18437e-33	1.06736e-32	1.22563		VPS72	-13.2623	3.82857e-40	5.23534e-40	1.79669								TUG1	-17.9371	6.05582e-72	7.76754e-72	5.90927								DUSP16	-15.7506	6.80752e-56	8.68744e-56	5.8284
						CPSF7	-17.7859	9.08164e-71	1.15525e-70	1.21765		INSIG2	-11.9603	5.73412e-33	7.48847e-33	1.50413		KIAA0141	-13.2747	3.24589e-40	4.44097e-40	3.51191								MRRF	-17.9394	5.80352e-72	7.44519e-72	4.43982								IRS2	-15.7517	6.68097e-56	8.52738e-56	10.6286
						FAM63B	-17.798	7.32231e-71	9.3192e-71	3.77324		AC010136.2	-12.266	1.37827e-34	1.81882e-34	0.819353		SDCCAG8	-13.2908	2.61628e-40	3.58019e-40	3.89079								AZI2	-17.9444	5.31077e-72	6.81421e-72	3.85345								CHD2	-15.7637	5.52743e-56	7.05743e-56	5.20985
						CROT	-17.8376	3.60963e-71	4.59634e-71	2.22555		SELM	-13.2082	7.87193e-40	1.07178e-39	2.57477		VPS54	-13.3283	1.58389e-40	2.16981e-40	1.0414								WBSCR16	-17.9479	4.98167e-72	6.39302e-72	4.81975								MRPL30	-15.7648	5.43117e-56	6.93569e-56	4.2528
						VARS	-17.8428	3.28823e-71	4.1885e-71	3.3281		AP000350.5	-13.6042	3.77874e-42	5.2087e-42	1.06331		SEC24C	-13.3322	1.50307e-40	2.05946e-40	0.538498								ABCB10	-17.9512	4.69612e-72	6.02761e-72	1.92449								OGFR	-15.7672	5.23094e-56	6.68112e-56	2.7813
						NAA25	-17.8695	2.03976e-71	2.60041e-71	4.26815		TSSK3	-14.3603	9.18326e-47	1.29758e-46	0.742016		CD2AP	-13.3326	1.49618e-40	2.05039e-40	2.03157								COG4	-17.9684	3.44217e-72	4.41888e-72	4.24426								R3HCC1	-15.7694	5.05334e-56	6.45539e-56	3.52414
						WDR59	-17.8831	1.59688e-71	2.03683e-71	2.37776		NTNG2	-16.7891	2.93167e-63	4.53257e-63	1.83351		ACBD6	-13.3364	1.42242e-40	1.94966e-40	1.85044								SKIV2L2	-17.987	2.46377e-72	3.1634e-72	2.43468								ADGRL2	-15.7811	4.19519e-56	5.36095e-56	2.5997
						RNF8	-17.8907	1.3931e-71	1.77811e-71	4.19133		ATP8B1	-17.1931	2.99048e-66	4.69657e-66	0.966283		PANK2	-13.3469	1.23401e-40	1.69203e-40	1.7266								ATAD1	-18.0051	1.77807e-72	2.28453e-72	1.10576								CPSF2	-15.7964	3.29316e-56	4.21112e-56	2.05752
						MRGBP	-17.9036	1.10557e-71	1.41183e-71	4.66501		LUCAT1	-17.6097	2.07481e-69	3.30456e-69	1.27015		KLHDC8B	-13.3508	1.17149e-40	1.60689e-40	2.57471								CTR9	-18.0245	1.2524e-72	1.60995e-72	3.04419								FBXL12	-15.8354	1.77273e-56	2.26765e-56	4.25062
						WRNIP1	-17.934	6.40175e-72	8.17652e-72	4.57415		PKIB	-17.6905	4.96742e-70	7.94177e-70	1.31845		ISG20	-13.3625	1.00107e-40	1.37338e-40	0.98863								NDST1	-18.0504	7.83467e-73	1.00732e-72	0.868365								DIS3	-15.843	1.57242e-56	2.01175e-56	3.67556
						C19orf12	-17.9377	5.99348e-72	7.65637e-72	5.11488		ELOVL3	-18.2711	1.40668e-74	2.30508e-74	1.16375		KRTAP5-10	-13.3739	8.59472e-41	1.17933e-40	0.96497								REST	-18.125	2.02491e-73	2.60656e-73	3.81618								GTF2H1	-15.8459	1.50132e-56	1.92143e-56	3.93205
						ATAD2	-17.9956	2.11084e-72	2.69922e-72	1.90617		APOA5	-18.544	9.12548e-77	1.51177e-76	0.868063		OIT3	-13.3871	7.19157e-41	9.87158e-41	5.11634								SIRT2	-18.138	1.59671e-73	2.05572e-73	3.33342								EPS15	-15.8511	1.38198e-56	1.7696e-56	2.74867
						RBP2	-17.9984	2.00631e-72	2.566e-72	1.9776		LINC01529	-19.4084	6.55228e-84	1.12523e-83	0.959481		CROT	-13.3982	6.19834e-41	8.51131e-41	2.83441								RPUSD4	-18.142	1.48655e-73	1.91454e-73	4.12088								CDK11B	-15.8543	1.31224e-56	1.68058e-56	0.885017
						OSBPL8	-18.0056	1.76012e-72	2.25151e-72	1.0186		FRY-AS1	-19.4469	3.0937e-84	5.32131e-84	1.46969		RNF8	-13.4055	5.61757e-41	7.71522e-41	2.61086								NFAT5	-18.145	1.40685e-73	1.81251e-73	3.73981								PSME4	-15.8806	8.63158e-57	1.10582e-56	1.71024
						ADSS	-18.0068	1.72271e-72	2.20403e-72	2.08977		CTA-223H9.9	-19.7402	9.73902e-87	1.69994e-86	3.90964		CBWD1	-13.4107	5.23654e-41	7.19321e-41	0.689978								TUBA4A	-18.1829	7.05433e-74	9.09464e-74	2.51622								OSTF1	-15.8811	8.5686e-57	1.09794e-56	3.53358
						TMEM167B	-18.0256	1.22596e-72	1.56929e-72	3.79731		MIR210HG	-20.4188	1.138e-92	2.0445e-92	2.47111		DPP3	-13.4135	5.03711e-41	6.92053e-41	1.39886								RBFOX2	-18.1903	6.16552e-74	7.95011e-74	4.58713								CMSS1	-15.8823	8.40802e-57	1.07754e-56	3.70043
						AGFG2	-18.1025	3.04748e-73	3.90555e-73	1.35644		GAS6-AS1	-20.8862	7.1491e-97	1.31281e-96	0.916573		BRIX1	-13.4569	2.80416e-41	3.85546e-41	2.2041								UPF3B	-18.2235	3.35733e-74	4.33132e-74	5.29167								RBM33	-15.8961	6.74478e-57	8.64684e-57	3.38253
						CSNK2A2	-18.1531	1.21318e-73	1.55689e-73	2.78432		PLEKHN1	-21.6002	1.78851e-103	3.42159e-103	2.28833		NPEPPS	-13.4677	2.42401e-41	3.334e-41	1.56126								USP39	-18.236	2.67441e-74	3.45204e-74	1.87187								PYCR1	-15.8965	6.69962e-57	8.59039e-57	3.11323
						MAPK14	-18.1692	9.04727e-74	1.16144e-73	1.15265		AP1M2	-22.2682	7.5219e-110	1.48569e-109	2.6595		IRF3	-13.4746	2.206e-41	3.03581e-41	2.97174								DDX42	-18.247	2.18641e-74	2.8236e-74	4.95265								SERPINB8	-15.8986	6.48221e-57	8.31304e-57	2.00799
						EXOC5	-18.1746	8.20489e-74	1.05366e-73	3.6157		EFNA3	-25.5721	3.11692e-144	7.27314e-144	0.953302		INTS3	-13.5236	1.13527e-41	1.56402e-41	1.95631								TRPC4AP	-18.2829	1.13243e-74	1.46447e-74	5.72194								FGFR2	-15.9324	3.7728e-57	4.84333e-57	0.989929
						ZBTB44	-18.1794	7.51281e-74	9.65111e-74	2.21279		CTC-336P14.1	-25.8566	2.05327e-147	4.88784e-147	1.89942		CTR9	-13.5256	1.10447e-41	1.52215e-41	2.11295								TMSB4X	-18.3163	6.13343e-75	7.93856e-75	2.27098								CEP63	-15.9336	3.70187e-57	4.75308e-57	2.59299
						IFI27L1	-18.1897	6.22722e-74	8.00097e-74	2.29792		RAB33A	-26.9693	3.38745e-160	8.60655e-160	0.939431		TRADD	-13.5651	6.44789e-42	8.89441e-42	1.02665								SLC12A9	-18.3827	1.80734e-75	2.34047e-75	4.89805								MYCBP	-15.9462	3.02996e-57	3.89103e-57	1.93481
						ATP5S	-18.1922	5.95039e-74	7.6466e-74	2.42523		TRIM17	-27.121	5.56653e-162	1.42969e-161	4.07679		SAFB	-13.5685	6.15626e-42	8.49523e-42	2.9558								UBTF	-18.3898	1.5868e-75	2.05522e-75	3.42823								SNX1	-15.9685	2.11797e-57	2.72125e-57	1.1251
						PTPN2	-18.2455	2.24521e-74	2.88719e-74	2.14891		CYP1B1	-27.4374	9.82896e-166	2.57256e-165	0.901041		VAPB	-13.5758	5.56993e-42	7.68894e-42	6.04054								CUL5	-18.398	1.36319e-75	1.7659e-75	5.54773								TARBP2	-15.9921	1.45004e-57	1.86402e-57	5.95437
						IRS1	-18.2507	2.04167e-74	2.62635e-74	1.74034		CDCA2	-27.7886	5.95166e-170	1.59648e-169	0.516988		MYO1C	-13.6004	3.98148e-42	5.50122e-42	4.83307								NSD1	-18.4349	6.89049e-76	8.93067e-76	2.19401								GGA2	-15.9952	1.37963e-57	1.77381e-57	4.04608
						ATPAF2	-18.2527	1.97095e-74	2.5358e-74	7.07115		REC8	-27.9898	2.16468e-172	5.87334e-172	1.86778		PTGS1	-13.6015	3.92129e-42	5.41905e-42	2.32899								USP5	-18.4373	6.60026e-76	8.55597e-76	2.37628								ILKAP	-15.9962	1.35859e-57	1.74736e-57	3.56926
						TNS3	-18.2553	1.87913e-74	2.4185e-74	1.97249		TRIB3	-28.7276	1.72621e-181	4.93549e-181	0.865446		EVA1A	-13.6025	3.86745e-42	5.34561e-42	4.21724								BRMS1	-18.4619	4.18282e-76	5.42875e-76	2.48742								ACTL6A	-15.9976	1.32886e-57	1.70941e-57	3.79521
						SLC22A3	-18.2976	8.64306e-75	1.11334e-74	1.94278		ZNF503	-29.0225	3.41973e-185	9.95467e-185	0.592519		UPF2	-13.6058	3.69726e-42	5.11131e-42	1.53421								RALGPS2	-18.4862	2.66646e-76	3.46251e-76	4.46066								ZBTB20	-16.0077	1.12905e-57	1.45287e-57	4.36096
						ZFHX3	-18.3262	5.11639e-75	6.59732e-75	3.99569		LINC01226	-29.6271	6.69693e-193	2.05229e-192	1.2642		SLC25A42	-13.6287	2.7024e-42	3.73665e-42	1.86443								YAF2	-18.4953	2.25201e-76	2.92482e-76	3.34972								SURF6	-16.0433	6.36412e-58	8.1978e-58	1.99707
						ATG5	-18.3354	4.32214e-75	5.57412e-75	3.94275		AOX1	-29.8357	1.34616e-195	4.18652e-195	3.29411		ABHD2	-13.634	2.51501e-42	3.47881e-42	0.976537								SEPT1	-18.5529	7.72972e-77	1.00529e-76	2.86103								CAPN12	-16.0439	6.30555e-58	8.12373e-58	3.12469
						RUFY1	-18.3501	3.29294e-75	4.24752e-75	4.96912		WDR54	-30.4302	2.192e-203	7.09465e-203	1.11817		TBRG1	-13.639	2.34605e-42	3.2457e-42	3.78736								TRIM44	-18.5561	7.28243e-77	9.4728e-77	3.40225								ATL2	-16.0462	6.08031e-58	7.83488e-58	5.17648
						EHBP1	-18.3786	1.95046e-75	2.51674e-75	2.84996		ABCC3	-31.2604	1.61066e-214	5.58407e-214	3.69237		DCAF10	-13.6568	1.83969e-42	2.54656e-42	0.665974								PEX2	-18.5738	5.24097e-77	6.81967e-77	10.0077								DDX27	-16.0497	5.74498e-58	7.40405e-58	2.21798
						FXYD1	-18.3862	1.69459e-75	2.18695e-75	1.35885		SPAG4	-31.328	1.93835e-215	6.75114e-215	1.99885		ZFYVE16	-13.6591	1.78091e-42	2.46565e-42	0.662145								N6AMT2	-18.6349	1.67576e-77	2.18354e-77	8.53561								CYP2D6	-16.086	3.19967e-58	4.12792e-58	1.74086
						EHMT1	-18.4073	1.14834e-75	1.48301e-75	5.36504		FAM132A	-31.5676	1.02784e-218	3.65234e-218	2.61979		CUL1	-13.6685	1.56684e-42	2.17007e-42	4.64628								PTK2	-18.637	1.61044e-77	2.09916e-77	5.49065								NNT	-16.1211	1.81423e-58	2.34175e-58	3.75826
						KLHL23	-18.4437	5.85838e-76	7.57217e-76	5.06773		CHP2	-32.4334	9.28934e-231	3.48281e-230	0.746427		ID1	-13.6706	1.52103e-42	2.10701e-42	3.59679								TMEM251	-18.6376	1.59321e-77	2.07706e-77	4.49347								KDM5A	-16.1287	1.60478e-58	2.07176e-58	5.54141
						ABHD10	-18.4636	4.05063e-76	5.23648e-76	2.60652		GRIA3	-32.6445	9.60357e-234	3.67731e-233	2.67603		ZNF652	-13.6719	1.49475e-42	2.07098e-42	3.07661								ERICH1	-18.6385	1.56514e-77	2.04082e-77	1.57743								GOLM1	-16.1469	1.19464e-58	1.54306e-58	9.52399
						MTR	-18.4664	3.85039e-76	4.97847e-76	1.32654		SERPINB9P1	-32.8105	4.17212e-236	1.6164e-235	4.87593		LTBR	-13.6744	1.44489e-42	2.00227e-42	1.41847								GALK2	-18.64	1.52253e-77	1.9856e-77	2.88386								CPVL	-16.1789	7.10833e-59	9.18778e-59	3.60114
						ZRANB1	-18.502	1.99125e-76	2.57596e-76	2.43172		HIF1A-AS2	-33.1272	1.20778e-240	4.82028e-240	1.26329		ARHGAP18	-13.6966	1.06396e-42	1.47547e-42	5.89839								PTPN18	-18.6568	1.11218e-77	1.4507e-77	1.51186								ARFRP1	-16.208	4.43008e-59	5.72996e-59	0.708488
						NUTM2B-AS1	-18.5421	9.45382e-77	1.22383e-76	3.33581		LRRC37A	-33.1444	6.82576e-241	2.73139e-240	2.46673		PPP5C	-13.7176	7.96879e-43	1.1055e-42	1.8362								STX7	-18.6687	8.90334e-78	1.16173e-77	3.92575								ZBTB38	-16.2163	3.86757e-59	5.00412e-59	2.62797
						USP3	-18.5646	6.21276e-77	8.04813e-77	5.87313		RAB26	-33.4283	5.31836e-245	2.19089e-244	0.92717		MBTPS1	-13.7314	6.58297e-43	9.1375e-43	1.56891								ATP5EP2	-18.6792	7.31594e-78	9.54764e-78	2.68448								MLLT10	-16.2165	3.85555e-59	4.98941e-59	3.47242
						RFC2	-18.5698	5.64618e-77	7.31542e-77	3.12795		TP53INP2	-33.5614	6.13053e-247	2.5618e-246	1.90763		DNAJB14	-13.7325	6.48405e-43	9.00185e-43	1.21912								PBX2	-18.6892	6.06186e-78	7.91512e-78	5.97456								RBM6	-16.2171	3.8173e-59	4.94077e-59	6.151
						B4GAT1	-18.5941	3.58621e-77	4.64804e-77	2.34609		NKD1	-34.887	1.17235e-266	5.59926e-266	0.63711		NDUFAF1	-13.7476	5.26728e-43	7.31394e-43	1.81022								RWDD4	-18.7266	3.00586e-78	3.92889e-78	2.65745								RND1	-16.2348	2.86202e-59	3.70624e-59	0.53616
						CLIP1	-18.6416	1.47772e-77	1.91657e-77	2.05737		UGT1A6	-35.0444	4.74771e-269	2.31141e-268	0.806924		KIAA0930	-13.7765	3.53006e-43	4.90441e-43	1.7344								IWS1	-18.7276	2.94849e-78	3.85458e-78	2.56169								CHCHD4	-16.2843	1.27529e-59	1.65289e-59	3.81611
						FTSJ2	-18.6474	1.325e-77	1.71879e-77	3.81261		PFKFB4	-35.3608	6.85319e-274	3.43843e-273	2.50948		RAB29	-13.7787	3.42442e-43	4.75852e-43	0.931087								SERGEF	-18.7382	2.41448e-78	3.15701e-78	3.36954								STK19	-16.2957	1.0583e-59	1.37213e-59	0.739533
						CLIC4	-18.6684	8.95503e-78	1.16264e-77	3.08598		DRD4	-35.3984	1.80786e-274	9.10079e-274	2.021		UBAC1	-13.7906	2.90135e-43	4.03465e-43	2.82919								APTX	-18.8129	5.92637e-79	7.76102e-79	9.18785								WDR46	-16.3136	7.90381e-60	1.02493e-59	2.88906
						TPGS1	-18.6713	8.48055e-78	1.10123e-77	4.97302		PFKFB3	-35.4488	3.02606e-275	1.5356e-274	0.637506		SPR	-13.799	2.58243e-43	3.59181e-43	3.30107								KPNA6	-18.8179	5.38976e-79	7.06073e-79	10.2569								DRG2	-16.3328	5.76918e-60	7.48507e-60	7.36542
						BAG4	-18.687	6.31648e-78	8.20361e-78	5.38598		RRAD	-35.544	1.02763e-276	5.27509e-276	3.50832		ITGA6	-13.8049	2.37962e-43	3.31034e-43	2.24288								MYADM	-18.8274	4.50627e-79	5.90436e-79	4.41716								SPSB3	-16.3359	5.4781e-60	7.10863e-60	4.872
						KDM5B	-18.6917	5.78169e-78	7.51162e-78	2.95327		CES1	-35.9542	4.35078e-283	2.34495e-282	1.55302		ATF2	-13.8224	1.86678e-43	2.59787e-43	1.20529								CARD19	-18.8384	3.65844e-79	4.79433e-79	6.29509								PUSL1	-16.3456	4.67212e-60	6.06693e-60	2.67478
						SERPINA7	-18.7236	3.17856e-78	4.13316e-78	6.60023		SLC13A3	-36.0521	1.28024e-284	6.96979e-284	0.561866		SLC35F5	-13.8261	1.77403e-43	2.46925e-43	1.97072								KPNA1	-18.8576	2.54287e-79	3.33296e-79	4.18325								CCNB1	-16.3611	3.62705e-60	4.71067e-60	3.88207
						RGS14	-18.7658	1.43946e-78	1.8737e-78	2.82602		CNTNAP2	-36.2169	3.29652e-287	1.83841e-286	4.82824		ID3	-13.8539	1.20565e-43	1.67968e-43	2.11831								GOSR2	-18.8875	1.44556e-79	1.89602e-79	5.69924								RPS12	-16.3734	2.96224e-60	3.84791e-60	1.99934
						ITGA6	-18.808	6.49799e-79	8.46409e-79	3.23169		KLRC2	-36.5822	5.48025e-293	3.18563e-292	1.61593		TPD52L2	-13.8666	1.00991e-43	1.40776e-43	1.86822								FKBP7	-18.8893	1.39805e-79	1.83434e-79	2.29118								KPNA6	-16.382	2.56959e-60	3.33901e-60	9.83499
						PPP4R1	-18.8245	4.75263e-79	6.19277e-79	2.68731		ABCB1	-36.6751	1.82003e-294	1.06867e-293	4.1505		KDM5B	-13.8854	7.77157e-44	1.08391e-43	2.03836								SLC35B3	-18.9168	8.30048e-80	1.08965e-79	2.43643								C8orf4	-16.3906	2.23233e-60	2.90176e-60	1.50789
						AKT1	-18.8432	3.34139e-79	4.35615e-79	3.6621		PFKP	-37.0299	3.78535e-300	2.33142e-299	2.97613		NUDT15	-13.887	7.59514e-44	1.0595e-43	1.91648								ATRN	-18.9326	6.14237e-80	8.06486e-80	2.7447								TMLHE	-16.4053	1.75211e-60	2.27832e-60	3.47908
						KNG1	-18.8471	3.10682e-79	4.05104e-79	2.46368		EPPK1	-37.0393	2.66587e-300	1.64865e-299	0.574806		ELF2	-13.9077	5.69052e-44	7.94254e-44	3.13987								SCNM1	-18.9475	4.62928e-80	6.08031e-80	5.50744								NAA60	-16.4073	1.69455e-60	2.20385e-60	5.16988
						P2RX4	-18.8508	2.89177e-79	3.77128e-79	9.97898		MIR34AHG	-37.4048	3.26567e-306	2.12945e-305	1.00863		RPF1	-13.9099	5.51866e-44	7.70408e-44	1.51242								CCDC127	-18.9532	4.15161e-80	5.45482e-80	4.14139								NFYB	-16.4481	8.65819e-61	1.12662e-60	2.1366
						PIAS1	-18.8518	2.83859e-79	3.70257e-79	2.59642		FXYD3	-37.5025	8.39241e-308	5.55399e-307	1.90698		SLK	-13.9664	2.49888e-44	3.49298e-44	5.01951								TLK1	-18.9717	2.92489e-80	3.8457e-80	3.59512								AP3B1	-16.4538	7.88009e-61	1.02573e-60	2.00363
						MTA1	-18.8741	1.86177e-79	2.42969e-79	5.58803		GPR157	-38.0704	0	0	1.34895		TBX3	-13.985	1.92587e-44	2.695e-44	1.29518								STAU2	-18.9781	2.5886e-80	3.40414e-80	4.86173								APTX	-16.4632	6.74924e-61	8.78833e-61	9.03333
						AP3M1	-18.8991	1.16003e-79	1.51494e-79	2.61836		PHLDA3	-38.5047	0	0	1.11119		UXS1	-14.0097	1.359e-44	1.90351e-44	5.37276								PRCC	-19.0359	8.6072e-81	1.13268e-80	4.32236								RRP1B	-16.4831	4.85668e-61	6.32726e-61	3.13679
						KDSR	-18.9056	1.02639e-79	1.34088e-79	2.1763		WDR97	-38.7347	0	0	2.71692		CD276	-14.0264	1.07524e-44	1.50689e-44	1.38834								C6orf120	-19.0401	7.93956e-81	1.04518e-80	3.21692								UBTF	-16.4859	4.6314e-61	6.03481e-61	2.29034
						ZNF275	-18.917	8.26192e-80	1.07952e-79	3.10983		A1BG-AS1	-38.7566	0	0	2.38788		TMEM127	-14.0325	9.85653e-45	1.38237e-44	0.79677								MARCKS	-19.0697	4.50515e-81	5.93482e-81	3.99409								ARFGAP2	-16.5017	3.56503e-61	4.6461e-61	2.51731
						ACYP2	-18.9177	8.15315e-80	1.06568e-79	0.699382		PPP1R13L	-39.232	0	0	1.26837		RNPEPL1	-14.0389	9.01316e-45	1.26432e-44	1.62361								ARMC8	-19.089	3.11602e-81	4.10701e-81	2.88883								PPM1B	-16.5804	9.65957e-62	1.26084e-61	4.59614
						UTP14C	-18.9612	3.57012e-80	4.66886e-80	3.21439		GBP2	-39.3104	0	0	0.855523		LEO1	-14.0572	6.96064e-45	9.76766e-45	0.946972								HIST1H2BH	-19.1165	1.83993e-81	2.42636e-81	1.98954								AC073321.4	-16.6372	3.74768e-62	4.89937e-62	0.507054
						ASCC2	-18.984	2.31082e-80	3.02305e-80	3.89873		LINC00511	-39.6553	0	0	4.28458		C19orf12	-14.0656	6.17873e-45	8.67205e-45	4.25454								BAZ1A	-19.1314	1.38357e-81	1.82518e-81	1.88406								CRB3	-16.6581	2.64316e-62	3.45721e-62	5.89124
						NUSAP1	-18.9886	2.11983e-80	2.77366e-80	2.25688		AC010127.3	-39.6754	0	0	1.00824		DDX27	-14.0926	4.22034e-45	5.92559e-45	1.13686								CREG1	-19.1922	4.30289e-82	5.68226e-82	4.1112								STXBP2	-16.6762	1.95381e-62	2.55733e-62	2.26729
						DHRS7B	-19.0183	1.20239e-80	1.5738e-80	6.42764		PALM2	-39.7445	0	0	4.6324		RHOT2	-14.0932	4.17957e-45	5.86943e-45	3.33026								MRPL30	-19.2281	2.15448e-82	2.84712e-82	2.63559								MPC2	-16.678	1.89343e-62	2.47873e-62	2.90854
						SMC2	-19.0278	1.00425e-80	1.31468e-80	0.689117		CMB9-22P13.1	-39.9302	0	0	2.79566		GNL1	-14.0959	4.02229e-45	5.64962e-45	1.70799								SEC23IP	-19.2542	1.30271e-82	1.72363e-82	5.38838								KIAA1161	-16.6813	1.79192e-62	2.34625e-62	4.36183
						TMEM135	-19.0309	9.46631e-81	1.23968e-80	1.8666		SLC41A2	-40.0101	0	0	1.59768		NEK9	-14.0991	3.84468e-45	5.40115e-45	0.92161								RBM23	-19.2975	5.63933e-83	7.46932e-83	5.84069								DPH5	-16.6984	1.34543e-62	1.76286e-62	3.27682
						PBK	-19.0451	7.21103e-81	9.44665e-81	4.01496		AC114803.3	-40.113	0	0	1.51556		PAIP2B	-14.1182	2.93433e-45	4.12379e-45	1.77704								C16orf72	-19.3058	4.79936e-83	6.35789e-83	6.008								LINC01146	-16.7088	1.1307e-62	1.48304e-62	2.17949
						SKIL	-19.0606	5.37043e-81	7.03908e-81	4.37623		LINC01004	-40.1944	0	0	0.736126		DBT	-14.1271	2.58444e-45	3.63275e-45	2.12013								C1RL	-19.3314	2.9229e-83	3.87547e-83	1.26899								RPL26	-16.7116	1.07894e-62	1.41565e-62	1.68713
						IPO9	-19.0617	5.24972e-81	6.88205e-81	2.49763		ALDH1L2	-40.4272	0	0	1.32826		CNOT6	-14.131	2.44734e-45	3.44131e-45	1.37607								SESN3	-19.3317	2.90734e-83	3.85552e-83	7.31798								ECE2	-16.7118	1.07617e-62	1.41226e-62	5.02888
						CUL4B	-19.0911	2.99389e-81	3.92617e-81	2.08748		SLC7A10	-40.699	0	0	1.06728		GAR1	-14.1401	2.15108e-45	3.02642e-45	1.41489								APOO	-19.3386	2.5405e-83	3.36964e-83	1.01396								UPF3B	-16.7206	9.27819e-63	1.218e-62	5.63577
						SLC25A36	-19.1454	1.05796e-81	1.38837e-81	1.31482		FAM131C	-40.7992	0	0	5.45462		NEU4	-14.1426	2.07594e-45	2.92124e-45	5.89413								PSMB10	-19.4042	7.11295e-84	9.45098e-84	2.54821								IRF3	-16.7509	5.5763e-63	7.32672e-63	4.89224
						COG6	-19.1481	1.00306e-81	1.31656e-81	4.34052		RORC	-40.8678	0	0	1.06898		MAOA	-14.1524	1.8041e-45	2.54014e-45	2.00767								OGFOD2	-19.4702	1.96466e-84	2.61505e-84	3.29393								DNAJC30	-16.7593	4.84633e-63	6.36872e-63	2.08075
						NUP210	-19.153	9.13825e-82	1.19963e-81	1.03912		ARL14	-41.1621	0	0	1.24526		CACNB1	-14.1635	1.54155e-45	2.17129e-45	0.658537								ARRDC1	-19.5064	9.68262e-85	1.28948e-84	1.3654								LAS1L	-16.7781	3.5278e-63	4.6368e-63	2.80304
						DBT	-19.1993	3.75207e-82	4.92728e-82	4.5152		CYP1A2	-41.2006	0	0	2.22258		UBE2D1	-14.1791	1.23483e-45	1.73959e-45	1.6425								NMRK1	-19.5087	9.25627e-85	1.23292e-84	3.38208								KHDRBS1	-16.789	2.93948e-63	3.86555e-63	5.97383
						ALG1	-19.2032	3.48136e-82	4.57338e-82	1.72505		THCAT158	-41.2781	0	0	5.07284		MTHFD2L	-14.1829	1.16966e-45	1.64809e-45	1.51499								SURF6	-19.5152	8.15791e-85	1.08719e-84	2.07439								SGK2	-16.8038	2.29e-63	3.01198e-63	7.28243
						ZDHHC14	-19.2938	6.0551e-83	7.95997e-83	3.57489		PPFIA4	-41.3395	0	0	1.84702		FAM49B	-14.2039	8.65935e-46	1.22127e-45	4.65273								DIMT1	-19.5355	5.48576e-85	7.31467e-85	2.78749								SLC30A5	-16.8196	1.75393e-63	2.3085e-63	1.76244
						LITAF	-19.366	1.49419e-83	1.96664e-83	3.02061		RGMA	-41.4019	0	0	5.29356		TMEM55B	-14.2088	8.08204e-46	1.14027e-45	4.70018								KIAA0368	-19.5484	4.2553e-85	5.67598e-85	5.88576								GRTP1	-16.8327	1.4061e-63	1.85102e-63	6.61403
						C1GALT1C1	-19.3827	1.07964e-83	1.42176e-83	2.92749		MAPK4	-41.4067	0	0	1.44131		SMAP2	-14.2121	7.70729e-46	1.08781e-45	3.03791								ATXN2	-19.5901	1.87879e-85	2.50738e-85	5.54518								TRABD	-16.8343	1.36755e-63	1.8009e-63	2.63523
						ARL8B	-19.3911	9.17635e-84	1.20884e-83	0.916164		ODAM	-41.4297	0	0	2.19758		MAN1B1	-14.2218	6.7132e-46	9.47856e-46	0.704747								XPC	-19.5999	1.54792e-85	2.06618e-85	1.12028								SLC30A9	-16.8447	1.14767e-63	1.51161e-63	4.92793
						PYCR2	-19.3958	8.3747e-84	1.10362e-83	2.37242		GGN	-41.4636	0	0	0.998749		TPGS1	-14.247	4.67738e-46	6.60784e-46	4.67465								NUDT7	-19.6152	1.14718e-85	1.53207e-85	2.14009								NAPEPLD	-16.8451	1.14027e-63	1.50212e-63	4.17934
						ASAP1	-19.3975	8.10841e-84	1.06871e-83	2.65967		BRSK2	-41.5201	0	0	2.11322		PON3	-14.2624	3.75201e-46	5.30451e-46	2.43299								BDP1	-19.6614	4.61501e-86	6.16559e-86	2.63328								ARMC8	-16.8452	1.13732e-63	1.4985e-63	1.32213
						CNP	-19.417	5.54367e-84	7.31056e-84	3.02287		CLDN9	-41.5795	0	0	1.98732		GART	-14.3055	2.02159e-46	2.85915e-46	0.69581								AC009403.2	-19.6618	4.5855e-86	6.12726e-86	4.91329								RPS15A	-16.8474	1.09649e-63	1.44521e-63	1.72519
						AMZ2	-19.4203	5.2021e-84	6.86132e-84	1.64067		GPC4	-41.5949	0	0	8.45985		ZDHHC14	-14.3099	1.89707e-46	2.68406e-46	2.68759								CYP3A7-CYP3A51P	-19.663	4.47157e-86	5.97608e-86	8.89022								SLK	-16.898	4.65046e-64	6.13373e-64	4.27916
						NUP160	-19.4401	3.53809e-84	4.66821e-84	2.10315		ENTPD2	-41.5949	0	0	2.71732		CNOT8	-14.3449	1.14625e-46	1.6242e-46	1.22201								OXR1	-19.6834	2.992e-86	4.00081e-86	5.20113								SNRNP35	-16.9057	4.0842e-64	5.38875e-64	3.80072
						HIF1AN	-19.4461	3.14614e-84	4.15251e-84	1.16333		CCDC110	-41.6299	0	0	5.34611		NSUN6	-14.3807	6.8357e-47	9.69504e-47	1.69897								YWHAH	-19.6852	2.88605e-86	3.85982e-86	5.97467								SLAIN2	-16.9421	2.20108e-64	2.9087e-64	2.94556
						AAAS	-19.4705	1.95405e-84	2.58045e-84	1.65254		INHA	-41.6334	0	0	2.69997		ADPRM	-14.3812	6.79183e-47	9.63644e-47	1.83767								SGSM3	-19.688	2.73477e-86	3.65815e-86	1.31708								KRIT1	-16.9539	1.80237e-64	2.38224e-64	3.36588
						YLPM1	-19.4789	1.65778e-84	2.18998e-84	3.19227		CH17-264L24.1	-41.6598	0	0	1.22311		TOM1L1	-14.3818	6.73488e-47	9.55744e-47	0.705253								MYCBP	-19.6944	2.40629e-86	3.21934e-86	2.18335								FRMD6-AS1	-16.9688	1.39708e-64	1.84687e-64	5.22293
						CHAMP1	-19.5009	1.07939e-84	1.42641e-84	3.44514		NPPB	-41.6917	0	0	3.83804		MUM1	-14.3845	6.47642e-47	9.19238e-47	2.47478								NRP1	-19.7072	1.87196e-86	2.50535e-86	5.69414								FUNDC1	-17.0055	7.47771e-65	9.88865e-65	3.9793
						KIAA0141	-19.5319	5.88474e-85	7.77799e-85	4.32049		CDKN2A-AS1	-41.7561	0	0	2.21392		AC009403.2	-14.3864	6.29608e-47	8.9381e-47	4.08495								TRAPPC2P1	-19.7784	4.5714e-87	6.12685e-87	2.28728								THEM4	-17.0267	5.20966e-65	6.89417e-65	3.02969
						CYP4V2	-19.591	1.84593e-85	2.44152e-85	0.952153		TNFRSF18	-41.7754	0	0	3.59424		TRNP1	-14.3984	5.2933e-47	7.51735e-47	1.58694								RPL26	-19.7982	3.08517e-87	4.13933e-87	1.5633								WIPI1	-17.037	4.36621e-65	5.77901e-65	5.8727
						SELO	-19.5968	1.64665e-85	2.17833e-85	4.90521		MPP2	-41.854	0	0	3.77464		GPC6	-14.4144	4.20273e-47	5.96968e-47	1.24774								CRHBP	-19.8582	9.35809e-88	1.2569e-87	4.51305								RHOT2	-17.064	2.7517e-65	3.64272e-65	4.35324
						SF3B4	-19.6084	1.31067e-85	1.73447e-85	0.768088		SFRP4	-41.8621	0	0	7.23543		LIMA1	-14.4262	3.54096e-47	5.03063e-47	2.46931								NIPA2	-19.8612	8.81935e-88	1.18496e-87	4.84928								RPL6	-17.0724	2.3837e-65	3.15667e-65	1.8642
						TRIM56	-19.6386	7.23936e-86	9.5852e-86	2.12028		CTD-2034I21.2	-41.8845	0	0	3.16109		DPYD	-14.4368	3.03686e-47	4.31608e-47	2.6199								TCF7L2	-19.8767	6.48103e-88	8.71252e-88	3.43182								ARV1	-17.1032	1.40451e-65	1.86061e-65	2.62587
						UBL7	-19.6441	6.48734e-86	8.59553e-86	1.87322		ICAM5	-41.9248	0	0	0.611533		CKAP2	-14.466	1.98734e-47	2.82713e-47	2.1737								RGL2	-19.8911	4.85512e-88	6.52913e-88	3.29379								CAMK2N1	-17.1166	1.11667e-65	1.47956e-65	3.173
						MTA3	-19.6449	6.38919e-86	8.46696e-86	8.21902		LINC01021	-41.9698	0	0	1.78392		ACAD9	-14.4799	1.62246e-47	2.30893e-47	6.2596								EIF2AK2	-19.8934	4.64187e-88	6.24346e-88	3.42279								SNX9	-17.1263	9.44908e-66	1.25219e-65	1.01613
						MEF2A	-19.647	6.13766e-86	8.13507e-86	4.17146		SAA2	-41.9942	0	0	0.562092		PAK1IP1	-14.4971	1.26297e-47	1.79768e-47	1.04345								THG1L	-19.9558	1.3343e-88	1.79563e-88	2.0559								TMEM199	-17.1883	3.25145e-66	4.31413e-66	5.50206
						ETFDH	-19.6476	6.06505e-86	8.04024e-86	2.22007		DOC2A	-41.9989	0	0	1.56523		RUFY1	-14.5092	1.05936e-47	1.50843e-47	4.21841								FABP3	-19.9661	1.08554e-88	1.46139e-88	1.07983								POLR2D	-17.2258	1.70033e-66	2.25844e-66	5.4072
						BAG2	-19.6492	5.86975e-86	7.78271e-86	3.19389		LINC00987	-42.0401	0	0	1.86494		SMU1	-14.5122	1.01378e-47	1.44381e-47	0.668632								JMJD6	-19.9709	9.87475e-89	1.32961e-88	5.25774								RGS10	-17.2264	1.68243e-66	2.23505e-66	3.85522
						SPIN1	-19.6664	4.1837e-86	5.54912e-86	2.12405		LINC01186	-42.0598	0	0	3.87173		PLP2	-14.517	9.45738e-48	1.34766e-47	1.84011								CLEC1B	-19.9862	7.25888e-89	9.7791e-89	4.88532								NECAP2	-17.2508	1.10354e-66	1.46705e-66	3.78272
						SND1-IT1	-19.6838	2.96889e-86	3.93991e-86	3.50826		APOBEC3H	-42.0676	0	0	0.748876		MITD1	-14.5251	8.40462e-48	1.1981e-47	4.57661								USP18	-20.0079	4.69857e-89	6.33326e-89	3.6292								PCF11	-17.2548	1.03006e-66	1.3696e-66	2.57487
						SLC25A47	-19.7162	1.56505e-86	2.07912e-86	1.63364		RGS13	-42.0725	0	0	1.62669		SUCLA2	-14.5803	3.74696e-48	5.35148e-48	2.08288								DDX52	-20.0117	4.35775e-89	5.87492e-89	2.04723								VPS13C	-17.2678	8.22199e-67	1.09361e-66	4.74865
						DUSP12	-19.7475	8.4253e-87	1.11986e-86	3.6301		HSF4	-42.0954	0	0	0.710005		OPN3	-14.5859	3.4542e-48	4.93429e-48	1.63548								TMEM222	-20.0269	3.2078e-89	4.32538e-89	3.80485								SPTY2D1	-17.2729	7.52279e-67	1.00096e-66	2.5194
						ATAD3A	-19.7548	7.30128e-87	9.70633e-87	4.35465		VSIG1	-42.1041	0	0	0.632284		EIF2B3	-14.595	3.02208e-48	4.31865e-48	1.5536								MACROD1	-20.0439	2.28025e-89	3.07577e-89	2.83004								SHTN1	-17.2756	7.17667e-67	9.55245e-67	1.32958
						FMR1	-19.7556	7.18213e-87	9.54962e-87	3.97165		GHET1	-42.1068	0	0	3.05233		AKAP13	-14.6005	2.78854e-48	3.98566e-48	1.24096								C16orf87	-20.0495	2.03936e-89	2.75133e-89	2.35997								TRAPPC2P1	-17.3148	3.63532e-67	4.84218e-67	2.53079
						PRPSAP2	-19.7683	5.58369e-87	7.42689e-87	1.97892		C22orf31	-42.118	0	0	0.533486		UFSP2	-14.6141	2.28376e-48	3.26542e-48	0.949192								KIDINS220	-20.133	3.79709e-90	5.13189e-90	4.25831								CCSER2	-17.3629	1.57519e-67	2.09997e-67	2.89888
						NUAK1	-19.7773	4.67076e-87	6.21369e-87	3.36052		TIGD3	-42.1322	0	0	3.21473		RAB30-AS1	-14.6376	1.61742e-48	2.31354e-48	3.39166								LTV1	-20.1571	2.33038e-90	3.15071e-90	2.86021								RELA	-17.3661	1.48938e-67	1.98593e-67	1.07645
						ACOT7	-19.7776	4.64635e-87	6.1823e-87	3.67122		TEX15	-42.1362	0	0	1.34536		SYCE1L	-14.6396	1.57003e-48	2.24617e-48	1.37229								PEX3	-20.205	8.84712e-91	1.19764e-90	1.9425								FNBP1L	-17.3824	1.12089e-67	1.49538e-67	3.24004
						UXS1	-19.7953	3.27118e-87	4.3533e-87	4.86155		LDHAL6A	-42.1499	0	0	2.54292		PKP4	-14.6493	1.36191e-48	1.94954e-48	0.798438								FOPNL	-20.2445	3.97474e-91	5.38355e-91	0.986027								THUMPD1	-17.3827	1.11641e-67	1.48967e-67	3.73773
						PHC2	-19.8109	2.39835e-87	3.19343e-87	1.90761		GAS6-AS2	-42.1613	0	0	1.9617		CHCHD4	-14.6639	1.09845e-48	1.57299e-48	1.51948								WIPI1	-20.263	2.72908e-91	3.6977e-91	5.9881								DUSP9	-17.4546	3.17454e-68	4.24039e-68	3.43736
						GTF2B	-19.8226	1.90212e-87	2.53314e-87	0.994782		CALY	-42.1838	0	0	2.19494		MRRF	-14.6781	8.90246e-49	1.27557e-48	3.94321								TPST1	-20.2987	1.32108e-91	1.79093e-91	1.45962								TNK1	-17.4674	2.53757e-68	3.39076e-68	0.886836
						PSME4	-19.8329	1.54969e-87	2.06488e-87	2.89666		CYP7A1	-42.1999	0	0	3.52141		CTA-398F10.2	-14.6802	8.6278e-49	1.23645e-48	2.37869								ABCG5	-20.3341	6.42284e-92	8.71341e-92	1.00893								CFAP36	-17.4982	1.47812e-68	1.97544e-68	0.775818
						PANK2	-19.836	1.45496e-87	1.93901e-87	1.30245		AQP9	-42.2215	0	0	6.63556		ILKAP	-14.6835	8.22323e-49	1.17869e-48	1.68316								RBM22	-20.3913	1.99898e-92	2.71577e-92	3.78238								MATN3	-17.5122	1.15652e-68	1.54646e-68	0.515666
						MAFG	-19.8557	9.82952e-88	1.31112e-87	7.67179		AP000695.4	-42.2245	0	0	2.30793		PRELID3B	-14.6899	7.485e-49	1.07308e-48	2.74641								TBL2	-20.3937	1.90269e-92	2.58543e-92	2.56703								CARKD	-17.5177	1.04905e-68	1.40301e-68	6.86836
						RPRD1B	-19.89	4.96252e-88	6.62401e-88	3.44508		ZNF252P-AS1	-42.2442	0	0	1.94347		MCRS1	-14.6994	6.50283e-49	9.32628e-49	3.1531								B4GALT2	-20.4215	1.07818e-92	1.46611e-92	4.70355								DNASE1L3	-17.5299	8.46961e-69	1.13333e-68	2.41063
						ZC3H7A	-19.9408	1.80224e-88	2.40692e-88	5.15616		TPBGL	-42.2643	0	0	1.80521		EFNA4	-14.7262	4.37795e-49	6.28239e-49	0.71708								CDIP1	-20.427	9.62751e-93	1.30939e-92	4.13274								HIPK3	-17.545	6.49576e-69	8.69517e-69	2.18001
						PCMTD2	-19.9499	1.5024e-88	2.0079e-88	5.1467		SYT5	-42.2998	0	0	5.54856		AP3M1	-14.7344	3.87816e-49	5.56836e-49	0.660081								LUC7L	-20.4284	9.35516e-93	1.27258e-92	0.623897								PEX2	-17.5482	6.14246e-69	8.22371e-69	10.3928
						PPP3CB	-19.9911	6.57801e-89	8.79436e-89	4.81421		MMP1	-42.3037	0	0	3.84708		LGALS1	-14.7433	3.39877e-49	4.88096e-49	0.861351								G3BP2	-20.4334	8.44372e-93	1.1488e-92	3.86685								PNKP	-17.5938	2.74824e-69	3.68204e-69	5.93266
						YTHDF1	-20.0273	3.18508e-89	4.2605e-89	3.09047		KLC3	-42.3106	0	0	1.84297		WDYHV1	-14.747	3.21416e-49	4.61672e-49	3.22992								RMND5B	-20.4375	7.75491e-93	1.05547e-92	2.11835								PLOD3	-17.607	2.17814e-69	2.91927e-69	1.9889
						GRAMD1A	-20.0401	2.46442e-89	3.29827e-89	2.04685		PKD1L3	-42.3167	0	0	2.48256		PEX2	-14.7481	3.16557e-49	4.54779e-49	9.3								ETV4	-20.4858	2.87966e-93	3.92213e-93	2.52304								PRCC	-17.6312	1.41937e-69	1.90401e-69	4.70501
						BRI3BP	-20.0414	2.39939e-89	3.21181e-89	1.38361		KRT7	-42.3196	0	0	4.51116		PDCD7	-14.7524	2.96934e-49	4.2675e-49	3.80224								GSKIP	-20.4968	2.29794e-93	3.13038e-93	1.94092								DNAAF2	-17.6638	7.97355e-70	1.07094e-69	0.660689
						PEX19	-20.0436	2.29697e-89	3.07525e-89	3.92528		CTD-2026K11.6	-42.3467	0	0	0.596694		FETUB	-14.7693	2.31005e-49	3.32061e-49	2.30696								CPOX	-20.5046	1.9593e-93	2.67052e-93	2.42027								NT5C3A	-17.6837	5.59884e-70	7.52524e-70	2.38122
						GNA11	-20.0628	1.55904e-89	2.0884e-89	2.82727		DRAIC	-42.3468	0	0	1.66982		ASB4	-14.7733	2.17936e-49	3.13335e-49	1.30031								RORA	-20.5241	1.31288e-93	1.7901e-93	7.95134								IMMP2L	-17.6889	5.10489e-70	6.86256e-70	2.41179
						HMGXB4	-20.0712	1.3186e-89	1.76695e-89	2.87157		FLJ22763	-42.3708	0	0	3.25094		CCDC117	-14.8033	1.39549e-49	2.00712e-49	1.02606								SUPT6H	-20.5341	1.06683e-93	1.45513e-93	4.56373								METTL10	-17.6894	5.06345e-70	6.80807e-70	1.81744
						FN3KRP	-20.0721	1.29379e-89	1.73401e-89	1.61093		LINC00501	-42.371	0	0	1.07964		UTP18	-14.8207	1.077e-49	1.54962e-49	2.09955								MPV17L	-20.5691	5.19442e-94	7.08637e-94	3.93182								DDX42	-17.6914	4.88108e-70	6.56403e-70	4.76171
						NDUFAF1	-20.1057	6.58057e-90	8.82749e-90	1.40754		NPTX1	-42.3711	0	0	2.47841		MED7	-14.8313	9.19837e-50	1.324e-49	4.12758								ATAD3C	-20.6368	1.2835e-94	1.75225e-94	0.819913								MCCC1	-17.7046	3.86359e-70	5.20035e-70	2.51993
						UBA3	-20.1346	3.67613e-90	4.93483e-90	4.69193		DNAJB13	-42.3821	0	0	0.769556		XYLB	-14.847	7.27182e-50	1.04709e-49	1.13547								MRPS17	-20.6426	1.13764e-94	1.55341e-94	1.43272								COG3	-17.7293	2.49301e-70	3.35676e-70	4.30046
						LPCAT1	-20.1518	2.59254e-90	3.48146e-90	2.74508								WBSCR16	-14.8486	7.10281e-50	1.02315e-49	2.8729								TAX1BP3	-20.6517	9.41685e-95	1.28607e-94	2.31829								JMJD6	-17.7365	2.19048e-70	2.95047e-70	2.75367
						EDEM1	-20.16	2.19947e-90	2.95467e-90	2.03805								CEP350	-14.8617	5.83924e-50	8.41292e-50	0.570653								SRSF9	-20.6971	3.6786e-95	5.02752e-95	2.80181								SKIL	-17.7624	1.38089e-70	1.86165e-70	1.29395
						KRT23	-20.1657	1.96079e-90	2.63498e-90	3.12274								CNP	-14.8868	4.01584e-50	5.79137e-50	1.89314								MFSD1	-20.6995	3.50246e-95	4.78767e-95	3.90352								CTSC	-17.8331	3.90838e-71	5.28134e-71	4.77217
						PLEKHB2	-20.1722	1.71819e-90	2.30937e-90	3.66055								HERC4	-14.8999	3.30318e-50	4.76544e-50	0.993054								GPATCH8	-20.704	3.18495e-95	4.35444e-95	2.12429								CHDH	-17.8395	3.48599e-71	4.71143e-71	5.07401
						UNC119	-20.1863	1.2927e-90	1.73811e-90	7.37132								TTC19	-14.9121	2.7502e-50	3.96995e-50	2.28244								ZNF281	-20.7176	2.40459e-95	3.28873e-95	3.17371								SFSWAP	-17.8426	3.30236e-71	4.46483e-71	4.1691
						TNPO3	-20.1914	1.16421e-90	1.56589e-90	2.42542								VRK3	-14.9199	2.44507e-50	3.53016e-50	3.1573								TMEM140	-20.7343	1.69821e-95	2.32346e-95	3.40846								OXSM	-17.8445	3.18678e-71	4.30934e-71	1.61508
						ATF6B	-20.2052	8.80371e-91	1.18434e-90	4.61722								AVL9	-14.9307	2.08181e-50	3.00627e-50	1.63176								ASCC3	-20.745	1.35993e-95	1.86199e-95	4.11396								LINC00857	-17.8478	3.00647e-71	4.06625e-71	0.762294
						VOPP1	-20.2081	8.30335e-91	1.11742e-90	2.42254								CRB3	-14.9371	1.89e-50	2.72981e-50	4.48459								CCDC174	-20.7731	7.57804e-96	1.03832e-95	4.10552								C8orf76	-17.8831	1.59621e-71	2.16003e-71	3.40741
						ATP11A	-20.2166	6.99289e-91	9.41236e-91	2.92634								SURF6	-14.9702	1.15061e-50	1.66314e-50	1.50063								TRABD	-20.7756	7.20076e-96	9.86805e-96	2.18347								RRS1	-17.89	1.41157e-71	1.91051e-71	0.992762
						TNIP2	-20.2195	6.59271e-91	8.8753e-91	5.87306								C2orf74	-14.9809	9.7914e-51	1.41583e-50	0.883272								STRBP	-20.8293	2.34997e-96	3.22337e-96	5.07824								RPL28	-17.892	1.3611e-71	1.84254e-71	1.92766
						SLC25A46	-20.2276	5.59651e-91	7.53687e-91	2.4993								ZC3H7A	-14.991	8.41338e-51	1.21751e-50	2.99094								DNALI1	-20.8493	1.54767e-96	2.12404e-96	2.02833								JADE1	-17.8925	1.34993e-71	1.82774e-71	3.8186
						CNOT8	-20.2576	3.04576e-91	4.10541e-91	2.11222								ZNF281	-15.0172	5.66119e-51	8.19706e-51	2.8032								COQ6	-20.8573	1.30914e-96	1.79733e-96	6.58538								TOP2B	-17.8971	1.24224e-71	1.68223e-71	3.62845
						MAPKAPK5	-20.2949	1.42573e-91	1.92348e-91	4.43224								NOL11	-15.0276	4.84009e-51	7.01353e-51	3.07171								PHYKPL	-20.8617	1.19397e-96	1.6401e-96	3.79898								CDC73	-17.9154	8.94913e-72	1.21254e-71	1.43076
						AASDH	-20.3288	7.15635e-92	9.66337e-92	3.56674								AKAP12	-15.0303	4.64865e-51	6.73742e-51	6.03817								SYNJ2BP	-20.8891	6.7295e-97	9.25077e-97	2.87631								BORCS8	-17.9289	7.01439e-72	9.5108e-72	4.71966
						GNL1	-20.3419	5.47257e-92	7.39105e-92	1.9132								CNKSR3	-15.0322	4.51587e-51	6.54623e-51	1.22675								DUSP6	-20.8961	5.81413e-97	7.9939e-97	3.99681								PHF1	-17.9389	5.86461e-72	7.95325e-72	3.17369
						SERPINC1	-20.3726	2.92948e-92	3.95858e-92	1.77605								GABARAP	-15.0332	4.4486e-51	6.44996e-51	4.51542								COQ10B	-20.9162	3.81401e-97	5.24774e-97	0.856712								MFSD1	-17.9542	4.4457e-72	6.03551e-72	3.05543
						MOGS	-20.3852	2.26238e-92	3.05822e-92	4.16796								ACAP3	-15.0454	3.70361e-51	5.37394e-51	1.46817								EIF2AK4	-20.9597	1.53179e-97	2.10953e-97	12.541								PCNXL4	-17.9595	4.04501e-72	5.49351e-72	2.36009
						TMPRSS6	-20.4333	8.45547e-93	1.1436e-92	2.13194								GGA2	-15.0481	3.55511e-51	5.15946e-51	5.77531								RFC4	-20.9639	1.40229e-97	1.93154e-97	0.851688								C3orf58	-17.9652	3.65252e-72	4.96135e-72	5.65907
						KLF12	-20.4662	4.31365e-93	5.83839e-93	3.50304								FAM111A	-15.0482	3.54592e-51	5.1471e-51	1.68145								SOX4	-20.9671	1.30894e-97	1.80329e-97	4.5366								STX12	-17.9758	3.01294e-72	4.09407e-72	1.32407
						PARD3	-20.4845	2.96213e-93	4.01202e-93	5.1774								GPATCH2L	-15.052	3.35121e-51	4.86541e-51	6.17792								MTIF2	-20.9901	8.07484e-98	1.11305e-97	1.90014								DIMT1	-17.9765	2.9778e-72	4.04704e-72	3.39011
						ITGB5	-20.4956	2.35453e-93	3.19136e-93	2.03267								NUAK1	-15.0542	3.24189e-51	4.7076e-51	2.76487								PPP1R8	-20.9933	7.55254e-98	1.04125e-97	1.34561								OXLD1	-17.9773	2.93292e-72	3.98677e-72	4.42357
						WIPF2	-20.5217	1.37866e-93	1.86932e-93	1.64261								PELP1	-15.0555	3.17702e-51	4.61429e-51	0.903631								BMS1	-20.9995	6.62782e-98	9.13928e-98	7.42549								CTC-360G5.9	-18.0001	1.94595e-72	2.64659e-72	3.08695
						FBXL4	-20.5243	1.30721e-93	1.77277e-93	0.767223								NIP7	-15.0564	3.13287e-51	4.55104e-51	0.845936								ZNF226	-21.0063	5.73999e-98	7.91792e-98	6.59925								TOB2	-18.0082	1.68069e-72	2.28624e-72	5.77959
						PPP2R1B	-20.5544	7.02395e-94	9.53061e-94	3.28276								UACA	-15.0933	1.79239e-51	2.60577e-51	5.46663								PHF23	-21.0259	3.80291e-98	5.2468e-98	2.41772								SUPT20H	-18.0269	1.19751e-72	1.62985e-72	1.59868
						GPATCH2L	-20.5578	6.54893e-94	8.88767e-94	7.03369								RNF113A	-15.0991	1.64126e-51	2.38651e-51	4.19277								BRWD1	-21.055	2.05855e-98	2.8417e-98	2.89911								FAM208A	-18.0458	8.51756e-73	1.15968e-72	1.86782
						MAOA	-20.5871	3.58309e-94	4.86355e-94	2.11593								PQLC2	-15.1177	1.23712e-51	1.79956e-51	6.51047								MIER1	-21.0618	1.78306e-98	2.46186e-98	6.3696								MRPL49	-18.0556	7.12301e-73	9.70163e-73	4.38528
						PM20D2	-20.5923	3.219e-94	4.37013e-94	3.09348								SYNGR1	-15.123	1.14183e-51	1.6619e-51	2.0245								ZNF277	-21.0705	1.48357e-98	2.04873e-98	5.3871								WDR11	-18.0857	4.13465e-73	5.63247e-73	3.35111
						SPSB3	-20.6018	2.64691e-94	3.5941e-94	2.79581								C16orf87	-15.1321	9.94643e-52	1.44851e-51	2.82654								ADGRL2	-21.0985	8.20493e-99	1.13326e-98	3.71793								RPL27A	-18.0865	4.0748e-73	5.55193e-73	1.52265
						TCOF1	-20.6304	1.46567e-94	1.99123e-94	3.36954								DNALI1	-15.1518	7.37442e-52	1.07457e-51	1.71335								MTHFD2L	-21.1165	5.61035e-99	7.75041e-99	3.63736								AHR	-18.0914	3.72821e-73	5.08154e-73	1.6588
						CTD-2015H6.3	-20.6528	9.2095e-95	1.25186e-94	6.06639								CPOX	-15.1533	7.2071e-52	1.05039e-51	2.43437								CXXC1	-21.1218	5.0144e-99	6.92841e-99	5.26772								RNF34	-18.0968	3.37565e-73	4.60433e-73	3.7062
						FAM126A	-20.674	5.93981e-95	8.07699e-95	4.03975								SQRDL	-15.1663	5.91068e-52	8.61946e-52	4.12475								GNG11	-21.1329	3.96313e-99	5.47686e-99	3.17321								UCKL1	-18.115	2.42807e-73	3.31424e-73	2.51117
						COBL	-20.7033	3.23123e-95	4.39463e-95	7.53081								TGS1	-15.1764	5.06674e-52	7.39017e-52	1.1855								PPP1R10	-21.1355	3.74857e-99	5.1813e-99	4.24729								CHD7	-18.1369	1.62849e-73	2.22525e-73	2.99131
						RPP30	-20.7195	2.31024e-95	3.14318e-95	0.615197								PARVB	-15.1976	3.66981e-52	5.3568e-52	0.606515								ASB9	-21.1363	3.69138e-99	5.10319e-99	1.27224								DNAJC21	-18.1516	1.24715e-73	1.70447e-73	4.07956
						FBXL12	-20.7205	2.26095e-95	3.07667e-95	0.87858								ACTL6A	-15.2042	3.3173e-52	4.84317e-52	2.68866								TPP2	-21.1587	2.29625e-99	3.17622e-99	2.50491								CPT2	-18.1671	9.40357e-74	1.28611e-73	3.22221
						ELF1	-20.7343	1.70065e-95	2.31547e-95	9.12976								VAV2	-15.2217	2.53845e-52	3.7068e-52	1.28272								CNN2	-21.1626	2.11379e-99	2.92437e-99	0.520944								RALBP1	-18.1774	7.79994e-74	1.06698e-73	7.12451
						GCA	-20.7411	1.476e-95	2.00998e-95	1.16158								GNG12	-15.2391	1.94595e-52	2.84379e-52	3.69636								ASB8	-21.1856	1.29541e-99	1.79249e-99	2.95224								ACBD5	-18.18	7.42805e-74	1.01629e-73	3.40475
						SERTAD2	-20.7418	1.45415e-95	1.98057e-95	1.86167								CAPN2	-15.2572	1.47494e-52	2.15755e-52	1.73154								BCL7C	-21.2225	5.92132e-100	8.198e-100	3.3982								C12orf29	-18.2098	4.31375e-74	5.90521e-74	2.1493
						HCFC1	-20.7421	1.44505e-95	1.96853e-95	1.3703								CLSTN3	-15.2654	1.29955e-52	1.90172e-52	0.508902								PKN2	-21.2377	4.27912e-100	5.92874e-100	2.93609								IFT57	-18.2207	3.53674e-74	4.84418e-74	2.8857
						MAP2K7	-20.7827	6.21126e-96	8.46746e-96	7.75517								SLC25A38	-15.267	1.26784e-52	1.85569e-52	4.24575								RCC1	-21.2468	3.52664e-100	4.88797e-100	1.96486								RICTOR	-18.2706	1.41978e-74	1.94676e-74	2.91878
						FLAD1	-20.8199	2.86019e-96	3.90266e-96	3.34661								FOXRED1	-15.2676	1.25789e-52	1.84147e-52	2.55926								CPSF2	-21.2572	2.82829e-100	3.92149e-100	3.77203								TUG1	-18.2767	1.26859e-74	1.74008e-74	5.90586
						SMG1	-20.8628	1.16606e-96	1.59164e-96	3.67447								USP3	-15.2798	1.04263e-52	1.52723e-52	4.01314								CCR6	-21.2588	2.73195e-100	3.78861e-100	3.01408								CYTH2	-18.2807	1.17972e-74	1.61848e-74	1.19386
						SLC39A6	-20.88	8.14332e-97	1.11174e-96	1.31091								SGPL1	-15.2816	1.01396e-52	1.48553e-52	2.71345								CRB3	-21.2974	1.201e-100	1.66582e-100	5.92241								VPS72	-18.3562	2.94578e-75	4.04944e-75	4.62425
						EIF2B2	-20.9033	4.99162e-97	6.81956e-97	6.23912								SPSB3	-15.2868	9.36038e-53	1.37163e-52	3.54595								PNPLA8	-21.3044	1.03413e-100	1.43464e-100	2.56481								NMRK1	-18.3605	2.71836e-75	3.7375e-75	3.43333
						PAM	-20.9202	3.50288e-97	4.78651e-97	3.21011								FAM134C	-15.2915	8.71384e-53	1.27714e-52	2.02407								SLC35A2	-21.3152	8.21362e-101	1.13988e-100	1.38745								EIF2B1	-18.3639	2.55666e-75	3.51581e-75	2.95631
						NUP153	-20.9323	2.72084e-97	3.71991e-97	3.12898								GIPC2	-15.3158	5.99489e-53	8.79321e-53	5.70008								SS18	-21.3568	3.36967e-101	4.67727e-101	3.45719								POLK	-18.371	2.24241e-75	3.08648e-75	4.35855
						CSNK1G2	-20.9534	1.74694e-97	2.38883e-97	3.60339								SIRT2	-15.3171	5.87599e-53	8.62048e-53	1.78209								DNAJB14	-21.391	1.62019e-101	2.25097e-101	3.32758								LONRF1	-18.3924	1.51148e-75	2.08118e-75	4.65342
						CD276	-20.9695	1.24547e-97	1.70434e-97	1.93806								F13B	-15.3211	5.52443e-53	8.1063e-53	2.63855								MARCH7	-21.3925	1.56802e-101	2.1793e-101	5.30267								CCNB2	-18.3929	1.49661e-75	2.06108e-75	3.69386
						LRRC58	-20.9725	1.17024e-97	1.60169e-97	1.7482								DCDC1	-15.3287	4.91654e-53	7.21851e-53	4.30285								CYP2D6	-21.4123	1.02719e-101	1.42869e-101	2.92059								ELP3	-18.4144	1.00689e-75	1.38766e-75	3.59235
						NFE2L1	-20.9743	1.1256e-97	1.54086e-97	0.551067								FAM60A	-15.3319	4.67862e-53	6.87053e-53	0.787995								XPNPEP1	-21.4137	9.95692e-102	1.38513e-101	2.47491								PAQR9-AS1	-18.4534	4.89915e-76	6.7568e-76	2.61093
						CLSTN3	-20.9894	8.20591e-98	1.12374e-97	2.87642								STARD3	-15.3522	3.42615e-53	5.03716e-53	2.39373								SUPT20H	-21.4184	9.00057e-102	1.25232e-101	2.61308								THG1L	-18.4563	4.64235e-76	6.40379e-76	2.63881
						HTT	-21.0032	6.13505e-98	8.40301e-98	1.93682								PARD3	-15.3642	2.84743e-53	4.18714e-53	4.19825								METTL10	-21.4633	3.43006e-102	4.77691e-102	1.67089								PBX2	-18.4828	2.84223e-76	3.9228e-76	6.13824
						MED30	-21.0055	5.84233e-98	8.00353e-98	2.09374								PPT1	-15.37	2.60257e-53	3.82856e-53	2.21887								CXCL16	-21.473	2.78489e-102	3.87984e-102	1.02254								PTPRN2	-18.4858	2.68538e-76	3.707e-76	2.50125
						SGPL1	-21.0181	4.47779e-98	6.13644e-98	4.2127								SGMS1	-15.3799	2.2323e-53	3.28451e-53	1.29014								TDRP	-21.5549	4.76774e-103	6.65333e-103	2.92237								ACSL5	-18.505	1.88292e-76	2.59973e-76	1.62456
						ATF2	-21.0447	2.55583e-98	3.50383e-98	1.66669								KIAA1143	-15.3882	1.96382e-53	2.89004e-53	2.55798								FAM46A	-21.5744	3.12684e-103	4.3667e-103	3.38007								NIPA2	-18.51	1.71559e-76	2.36956e-76	5.49563
						RNF141	-21.075	1.3498e-98	1.85215e-98	2.61303								BCS1L	-15.4105	1.39222e-53	2.04965e-53	1.58638								NFYB	-21.6363	8.18755e-104	1.14489e-103	3.20911								NUP58	-18.5306	1.17031e-76	1.61672e-76	2.98974
						OPA1	-21.1199	5.22573e-99	7.17576e-99	3.03128								ZMYM2	-15.4374	9.17745e-54	1.35191e-53	2.55799								IMMP2L	-21.6392	7.67554e-104	1.0735e-103	2.28633								CD82	-18.5401	9.80295e-77	1.35448e-76	0.826642
						LRP3	-21.1545	2.50841e-99	3.44633e-99	1.85271								RASSF4	-15.4422	8.51492e-54	1.2548e-53	1.26153								USP7	-21.6397	7.5968e-104	1.06268e-103	8.72446								PHYKPL	-18.5433	9.24061e-77	1.27701e-76	4.06044
						CBFB	-21.274	1.97631e-100	2.72021e-100	3.85299								ACVR2B-AS1	-15.4589	6.57042e-54	9.69008e-54	1.08964								ZNF33A	-21.669	4.01985e-104	5.62421e-104	4.17617								C16orf70	-18.5741	5.20759e-77	7.20193e-77	3.72038
						EFCAB14	-21.3414	4.68918e-101	6.46131e-101	4.99043								AVP	-15.4975	3.60743e-54	5.32441e-54	5.51986								TMEM175	-21.6908	2.50754e-104	3.50963e-104	3.1841								RNFT1	-18.6304	1.8203e-77	2.5225e-77	3.635
						SQRDL	-21.3843	1.87098e-101	2.57947e-101	3.87706								E2F4	-15.5094	2.99449e-54	4.4206e-54	0.883231								CHD7	-21.6962	2.22952e-104	3.12108e-104	3.26586								NUDT6	-18.6342	1.69587e-77	2.35049e-77	2.60449
						IRAK1	-21.3855	1.82167e-101	2.51195e-101	3.09593								ERICH1	-15.5236	2.40308e-54	3.54893e-54	0.934796								RFT1	-21.7078	1.73007e-104	2.4237e-104	1.33963								PRMT5	-18.6438	1.41811e-77	1.96588e-77	2.7523
						VEZF1	-21.4104	1.06922e-101	1.47572e-101	2.67275								CLN6	-15.5323	2.09581e-54	3.09575e-54	1.83501								DMTN	-21.7128	1.55326e-104	2.17641e-104	6.08649								MECR	-18.6641	9.69577e-78	1.34483e-77	1.32661
						GCGR	-21.4539	4.19528e-102	5.79769e-102	2.59448								GALK2	-15.5378	1.925e-54	2.84456e-54	1.15332								MAX	-21.7132	1.54062e-104	2.1591e-104	1.29897								COQ6	-18.6743	8.00727e-78	1.11104e-77	4.7055
						AVP	-21.4545	4.14955e-102	5.73554e-102	5.8148								UGT2B10	-15.5428	1.78088e-54	2.63314e-54	3.04965								NFKBIL1	-21.7259	1.16758e-104	1.63661e-104	3.456								CENPF	-18.6886	6.13242e-78	8.51525e-78	5.83121
						SLC5A6	-21.4637	3.39815e-102	4.69867e-102	3.03457								CLDN7	-15.5941	7.9788e-55	1.1811e-54	0.896126								KRIT1	-21.7315	1.03398e-104	1.44961e-104	3.9373								CYP4F12	-18.691	5.86143e-78	8.14045e-78	2.76891
						PARVB	-21.471	2.90502e-102	4.01755e-102	0.962925								FBXW11	-15.5958	7.77587e-55	1.15151e-54	2.57645								EXT1	-21.7392	8.74175e-105	1.22579e-104	4.19887								TMEM98	-18.691	5.85722e-78	8.13611e-78	3.70281
						PDS5B	-21.4903	1.91913e-102	2.65506e-102	3.91766								USP15	-15.6064	6.58359e-55	9.75715e-55	0.898511								TTC14	-21.7881	3.01066e-105	4.22555e-105	3.47424								TCTEX1D1	-18.6967	5.2633e-78	7.31245e-78	2.14701
						MAT1A	-21.57	3.43955e-103	4.76114e-103	6.30082								CCDC174	-15.62	5.32458e-55	7.89279e-55	7.30885								PVRL3	-21.7889	2.95362e-105	4.14628e-105	1.36455								RBFOX2	-18.7008	4.88121e-78	6.78285e-78	4.71373
						CDC42SE2	-21.5779	2.89764e-103	4.01248e-103	3.88491								LRP6	-15.6232	5.06218e-55	7.50826e-55	3.80358								S100A9	-21.7956	2.55679e-105	3.58987e-105	1.283								NR1H2	-18.7086	4.21011e-78	5.85138e-78	2.02187
						NAPG	-21.5781	2.88348e-103	3.9936e-103	5.64337								ZYG11B	-15.6493	3.35936e-55	4.9836e-55	1.33352								RRP1B	-21.8378	1.01532e-105	1.42662e-105	3.607								TDRP	-18.7189	3.47036e-78	4.82502e-78	2.76664
						TMEM91	-21.5859	2.43697e-103	3.37644e-103	4.74085								HSPA13	-15.6665	2.56178e-55	3.80189e-55	3.40049								MEG8	-21.8615	6.03955e-106	8.49406e-106	2.33337								HPS4	-18.7465	2.0694e-78	2.87879e-78	3.40468
						MED13L	-21.591	2.18428e-103	3.02688e-103	7.03873								WNT11	-15.6931	1.68625e-55	2.5045e-55	1.476								TPRA1	-21.918	1.74856e-106	2.46102e-106	2.21334								ACAD9	-18.7723	1.27187e-78	1.77031e-78	8.07996
						PAWR	-21.5988	1.84209e-103	2.55316e-103	5.06475								NPC1	-15.7001	1.50949e-55	2.24329e-55	0.815108								MAST4	-21.9496	8.7387e-107	1.23154e-106	7.95815								TRPC4AP	-18.7839	1.02382e-78	1.4253e-78	6.40057
						SUOX	-21.6153	1.2897e-103	1.78787e-103	3.26981								NIPA2	-15.7055	1.38595e-55	2.06011e-55	3.66305								WWC2	-21.9544	7.85786e-107	1.10761e-106	3.58583								GPRIN1	-18.8007	7.45121e-79	1.03847e-78	1.05444
						MED16	-21.6484	6.29344e-104	8.7292e-104	3.0729								PPM1B	-15.7091	1.30948e-55	1.94682e-55	5.15411								FAM49B	-21.9778	4.69482e-107	6.62504e-107	6.49683								PDZD8	-18.8054	6.81579e-79	9.50084e-79	0.769701
						KLHL5	-21.6511	5.93538e-104	8.23407e-104	3.72507								NINJ2	-15.738	8.30293e-56	1.23465e-55	2.10455								CUL3	-21.9836	4.13807e-107	5.84048e-107	4.51997								PINK1	-18.8353	3.87695e-79	5.40625e-79	4.67733
						RBP4	-21.7205	1.3137e-104	1.82449e-104	2.4894								NMB	-15.76	5.8662e-56	8.72993e-56	2.8086								GPC6	-21.9976	3.03528e-107	4.2872e-107	3.6267								GNG12	-18.8388	3.6327e-79	5.06659e-79	2.17704
						IMPACT	-21.7218	1.27619e-104	1.77304e-104	2.98235								LA16c-325D7.2	-15.773	4.77068e-56	7.10101e-56	1.12861								RNFT1	-22.0273	1.57714e-107	2.22847e-107	3.69825								BRAF	-18.8393	3.59871e-79	5.02011e-79	2.71204
						MAN1B1	-21.7219	1.27514e-104	1.77191e-104	1.07632								RCC1	-15.7765	4.51616e-56	6.72348e-56	2.38917								UCKL1	-22.0863	4.28227e-108	6.05872e-108	3.38072								SF3A2	-18.8439	3.29479e-79	4.59701e-79	1.82817
						ACAP3	-21.7601	5.54143e-105	7.7017e-105	2.463								TCEB3	-15.7778	4.42394e-56	6.58748e-56	0.621653								STRN3	-22.103	2.95428e-108	4.18219e-108	4.33081								PPP1R8	-18.8645	2.23384e-79	3.11846e-79	2.64932
						LTBR	-21.7644	5.04904e-105	7.01864e-105	1.55411								GSR	-15.7927	3.49291e-56	5.20319e-56	2.35539								THOC3	-22.1263	1.76386e-108	2.4998e-108	10.0874								XYLB	-18.88	1.66587e-79	2.32729e-79	2.34565
						ZNF277	-21.7748	4.02389e-105	5.59462e-105	1.08065								KDR	-15.7951	3.36252e-56	5.00994e-56	5.14039								RPS13	-22.1457	1.14845e-108	1.62853e-108	3.29758								SPOCK2	-18.9042	1.05382e-79	1.47332e-79	1.12919
						SYNGR1	-21.779	3.67065e-105	5.10443e-105	2.26541								LAS1L	-15.7956	3.33521e-56	4.97024e-56	1.94212								CENPF	-22.165	7.47059e-109	1.06015e-108	3.86427								QSER1	-18.9175	8.18294e-80	1.14425e-79	5.6614
						TGFBR2	-21.8068	1.99891e-105	2.78072e-105	1.56537								TNNI2	-15.8078	2.74972e-56	4.09933e-56	5.95362								CLDN3	-22.1659	7.32665e-109	1.03992e-108	3.82635								BAIAP2	-18.9383	5.51148e-80	7.71546e-80	3.12393
						TOPORS	-21.8172	1.59433e-105	2.21872e-105	1.06779								C4B	-15.8137	2.50134e-56	3.72979e-56	0.883083								AQP7	-22.1957	3.77538e-109	5.36166e-109	1.46179								RBM22	-18.9598	3.66228e-80	5.13154e-80	4.60789
						FGA	-21.8213	1.45591e-105	2.02646e-105	2.54801								SLU7	-15.8181	2.33429e-56	3.48138e-56	0.734235								EXTL2	-22.2111	2.68369e-109	3.81271e-109	2.98433								PELP1	-18.9696	3.03964e-80	4.2599e-80	3.12293
						SETD7	-21.9317	1.29506e-106	1.80491e-106	2.91657								GTF2B	-15.8269	2.03058e-56	3.03022e-56	3.12034								TOR2A	-22.2257	1.9383e-109	2.75477e-109	2.71224								RDH10	-18.9773	2.62765e-80	3.68457e-80	3.39178
						ENDOV	-21.9355	1.19043e-106	1.6594e-106	6.85293								DHRS4	-15.8293	1.95355e-56	2.91643e-56	4.18982								CHCHD4	-22.2258	1.93291e-109	2.74762e-109	4.26861								EXTL2	-18.9935	1.93064e-80	2.70972e-80	2.25849
						ATXN1	-21.9445	9.77e-107	1.36239e-106	4.94815								MAP2K7	-15.8427	1.57952e-56	2.35851e-56	5.5605								EPOR	-22.2333	1.63616e-109	2.32623e-109	5.63145								OFD1	-19.0277	1.00555e-80	1.41211e-80	0.993729
						AVL9	-21.9449	9.69323e-107	1.35193e-106	2.74149								ASPG	-15.8532	1.33676e-56	1.99681e-56	2.17281								PPP2R5A	-22.2521	1.07623e-109	1.53044e-109	3.43657								PIM1	-19.049	6.69822e-81	9.41517e-81	2.56793
						ZYG11B	-21.9513	8.42391e-107	1.17511e-106	2.91271								MIF4GD	-15.8567	1.26302e-56	1.88703e-56	2.08246								EXOSC9	-22.2683	7.49574e-110	1.06612e-109	2.39667								IFI35	-19.0493	6.65429e-81	9.35516e-81	3.23469
						SPR	-21.9534	8.03102e-107	1.12051e-106	2.47006								TNIP2	-15.8644	1.11829e-56	1.67112e-56	2.62358								RRS1	-22.3449	1.35424e-110	1.92868e-110	1.29096								SETD3	-19.0576	5.68199e-81	7.9912e-81	4.38366
						TES	-21.9561	7.56788e-107	1.05609e-106	3.63475								HPS4	-15.8715	9.9768e-57	1.49148e-56	3.16632								NT5DC2	-22.345	1.3497e-110	1.92257e-110	4.65138								GSKIP	-19.0791	3.76869e-81	5.30327e-81	2.99883
						PNPO	-21.9683	5.78628e-107	8.07769e-107	1.82563								GPATCH8	-15.8817	8.48248e-57	1.26884e-56	0.840246								RERE	-22.3483	1.25347e-110	1.78617e-110	11.4845								ST6GALNAC6	-19.0839	3.43397e-81	4.83496e-81	4.10471
						FAM91A1	-21.9867	3.86417e-107	5.3984e-107	3.43485								NEK4	-15.9144	5.03622e-57	7.54086e-57	2.39236								ASH1L	-22.3539	1.10682e-110	1.57779e-110	3.25224								B4GALT2	-19.1272	1.50056e-81	2.11552e-81	4.66311
						UBR3	-21.9873	3.81148e-107	5.32578e-107	3.33122								ZFYVE19	-15.9195	4.6441e-57	6.95509e-57	1.10731								TCTEX1D1	-22.3832	5.73234e-111	8.17776e-111	2.37402								TMTC3	-19.1311	1.39229e-81	1.96325e-81	3.58063
						SEC24C	-22.0047	2.59584e-107	3.62851e-107	0.996283								RABGAP1	-15.9394	3.37564e-57	5.05944e-57	2.18088								NOL10	-22.4152	2.79474e-111	3.99226e-111	0.510862								MVB12A	-19.1327	1.35001e-81	1.90398e-81	4.16837
						TBPL1	-22.0241	1.69314e-107	2.36714e-107	3.0143								RFT1	-15.9584	2.48931e-57	3.73396e-57	1.15147								UBE2D1	-22.4291	2.04905e-111	2.92871e-111	3.29562								TMEM140	-19.1414	1.14269e-81	1.61189e-81	1.94757
						KIAA0930	-22.0308	1.45847e-107	2.03943e-107	3.48073								CPB2-AS1	-15.9626	2.32798e-57	3.49267e-57	1.24349								TSPAN18	-22.4592	1.0394e-111	1.48589e-111	4.15291								RILPL2	-19.1547	8.84177e-82	1.2477e-81	2.10972
						TMEM189	-22.0408	1.17031e-107	1.63678e-107	1.34804								RBM33	-15.9673	2.15921e-57	3.24139e-57	2.70996								IGFBP2	-22.477	6.97113e-112	9.96951e-112	1.51249								CNOT6L	-19.1736	6.14808e-82	8.6839e-82	2.13465
						GXYLT1	-22.0783	5.1047e-108	7.14469e-108	2.12629								COG3	-15.9685	2.11692e-57	3.17854e-57	3.34242								FRMD6-AS1	-22.4809	6.38972e-112	9.13976e-112	4.70436								BLVRA	-19.1788	5.56249e-82	7.85973e-82	2.541
						ZBTB33	-22.0813	4.77666e-108	6.6868e-108	2.8835								SKIV2L2	-15.9869	1.57662e-57	2.36916e-57	2.61352								ATF1	-22.494	4.7484e-112	6.79461e-112	4.22505								HSPA14	-19.2036	3.45133e-82	4.88125e-82	2.44995
						UBR4	-22.0918	3.79114e-108	5.31013e-108	0.735188								MANBA	-15.9964	1.35373e-57	2.03504e-57	1.3043								VPS16	-22.541	1.64728e-112	2.35892e-112	4.0382								XRCC1	-19.2175	2.6409e-82	3.73786e-82	0.997962
						SMOC1	-22.1321	1.55261e-108	2.17631e-108	5.60115								PSMD9	-16	1.2784e-57	1.92219e-57	2.53616								SMAGP	-22.5636	9.87986e-113	1.41535e-112	4.79838								ORC3	-19.2416	1.66138e-82	2.35279e-82	2.56772
						EXOC6	-22.1401	1.29838e-108	1.82028e-108	2.34467								CLOCK	-16.0262	8.3917e-58	1.26252e-57	3.29613								NME6	-22.5892	5.53031e-113	7.92699e-113	2.54378								CAPN7	-19.2506	1.3956e-82	1.97715e-82	4.10253
						NLN	-22.1745	6.05687e-109	8.49311e-109	4.39972								R3HDM2	-16.0624	4.67941e-58	7.04852e-58	6.25083								LETM1	-22.5935	5.01689e-113	7.19243e-113	2.73439								GNAI1	-19.252	1.35897e-82	1.92597e-82	0.674389
						FBXO11	-22.1783	5.56704e-109	7.80771e-109	4.12643								TSSC1	-16.0631	4.63053e-58	6.97628e-58	4.54763								NUB1	-22.6146	3.11118e-113	4.46287e-113	2.19507								SLC39A8	-19.2571	1.23176e-82	1.74634e-82	2.37854
						GCN1	-22.1914	4.15506e-109	5.82958e-109	3.43873								DCAF12	-16.0841	3.2991e-58	4.97236e-58	1.97318								DHRS13	-22.6208	2.70605e-113	3.88245e-113	3.43624								ZNF32	-19.2725	9.13695e-83	1.29662e-82	2.91033
						CDKN2AIPNL	-22.1956	3.78526e-109	5.31372e-109	2.74208								SERPINE2	-16.0896	3.0195e-58	4.55276e-58	3.94396								PIGV	-22.6306	2.16769e-113	3.11064e-113	3.16219								KIAA2026	-19.2811	7.74159e-83	1.09902e-82	1.89104
						CLN6	-22.1998	3.44831e-109	4.84161e-109	2.54788								KDM3B	-16.0923	2.88708e-58	4.35397e-58	0.759353								UBALD1	-22.6548	1.25152e-113	1.79696e-113	0.553451								PPP1R21	-19.2834	7.39989e-83	1.05071e-82	1.99066
						KBTBD7	-22.2078	2.88573e-109	4.05247e-109	3.02316								NPHP3	-16.0981	2.63059e-58	3.96875e-58	2.84843								UPP1	-22.6589	1.13921e-113	1.63601e-113	1.03621								C19orf52	-19.3017	5.1942e-83	7.38076e-83	2.35637
						AGPAT5	-22.2333	1.63532e-109	2.29779e-109	2.70412								RFX6	-16.1144	2.0201e-58	3.04893e-58	3.35431								SSTR2	-22.6882	5.86426e-114	8.42325e-114	3.05711								POMC	-19.3161	3.93397e-83	5.59529e-83	2.86732
						GRTP1	-22.2444	1.27692e-109	1.79453e-109	5.47933								PPP1R10	-16.1202	1.83887e-58	2.77651e-58	3.30751								ELF2	-22.6936	5.1802e-114	7.4421e-114	5.71303								TCF7L2	-19.3306	2.96786e-83	4.22358e-83	3.5029
						JMJD4	-22.2617	8.67967e-110	1.22003e-109	5.06149								LINC01521	-16.1463	1.20563e-58	1.82075e-58	0.724645								MUM1	-22.7002	4.45501e-114	6.40269e-114	5.08635								HERC2	-19.3476	2.13624e-83	3.04182e-83	3.35807
						CLDN12	-22.2703	7.17184e-110	1.00828e-109	0.824209								MED13L	-16.1503	1.12944e-58	1.70636e-58	4.52206								ISG20	-22.7245	2.56704e-114	3.69214e-114	2.10628								PHYHIPL	-19.3702	1.3781e-83	1.9634e-83	4.27708
						RFWD2	-22.2717	6.95754e-110	9.78332e-110	4.19647								TBL2	-16.1582	9.93905e-59	1.5025e-58	0.798603								UCK2	-22.7449	1.61218e-114	2.3201e-114	2.1028								TMEM5	-19.4177	5.47188e-84	7.81357e-84	3.71113
						POLRMT	-22.2833	5.36668e-110	7.54915e-110	3.96718								PSMB10	-16.1734	7.76847e-59	1.17508e-58	2.70655								AP3B1	-22.7517	1.37971e-114	1.98593e-114	3.58714								HMGB3	-19.4314	4.18395e-84	5.98013e-84	2.96532
						DNAJB2	-22.2888	4.74703e-110	6.67875e-110	6.99044								CBR3	-16.1816	6.80084e-59	1.02912e-58	1.52616								WDFY1	-22.7674	9.65796e-115	1.39042e-114	3.1451								LRIF1	-19.444	3.27586e-84	4.68396e-84	2.64497
						GGA2	-22.3142	2.68911e-110	3.7848e-110	2.82543								MAD2L1BP	-16.2015	4.92036e-59	7.4516e-59	3.46124								OFD1	-22.7811	7.06287e-115	1.0172e-114	1.22657								MCAT	-19.4618	2.31333e-84	3.31021e-84	4.0454
						NUTM2A-AS1	-22.3226	2.22754e-110	3.1375e-110	2.34481								TCTEX1D1	-16.204	4.72415e-59	7.15588e-59	1.08837								WDR11	-22.7891	5.87943e-115	8.47082e-115	3.72903								SLC2A1	-19.4731	1.85854e-84	2.66044e-84	3.64046
						VEGFB	-22.337	1.6165e-110	2.2777e-110	4.56431								NMT2	-16.2053	4.62512e-59	7.00728e-59	2.60993								UBA6	-22.7936	5.30471e-115	7.64424e-115	4.76044								C18orf21	-19.4772	1.71313e-84	2.45276e-84	3.73869
						SLC25A10	-22.383	5.76843e-111	8.14157e-111	3.83008								ELOVL4	-16.2163	3.86911e-59	5.86307e-59	4.63555								CAMK2N1	-22.8028	4.30326e-115	6.2035e-115	3.21102								TBC1D8B	-19.4965	1.17517e-84	1.68413e-84	2.26545
						ENTPD3-AS1	-22.3916	4.74932e-111	6.70446e-111	3.05109								PAPD5	-16.2212	3.57237e-59	5.41558e-59	0.784095								TCIRG1	-22.8079	3.82945e-115	5.52257e-115	2.32872								CHMP3	-19.5304	6.05273e-85	8.68406e-85	3.68967
						SCNM1	-22.4257	2.21242e-111	3.12437e-111	8.03245								STXBP2	-16.2365	2.78177e-59	4.21875e-59	0.720748								FDX1L	-22.8232	2.69673e-115	3.88978e-115	2.82549								FAM60A	-19.5392	5.09793e-85	7.31835e-85	4.05262
						CDS2	-22.4304	1.9906e-111	2.8127e-111	0.577235								PLBD2	-16.266	1.72179e-59	2.61331e-59	6.11368								MAN2C1	-22.8287	2.37768e-115	3.43024e-115	3.09566								SLMAP	-19.5478	4.30956e-85	6.1913e-85	0.57444
						FLYWCH2	-22.4505	1.26497e-111	1.78805e-111	1.95099								CDIP1	-16.2668	1.69882e-59	2.57897e-59	2.01468								RICTOR	-22.8691	9.43131e-116	1.3622e-115	3.96204								GTF2H2	-19.5774	2.40853e-85	3.4635e-85	4.36429
						MYO1C	-22.4857	5.73274e-112	8.10635e-112	4.48464								USP24	-16.2756	1.46953e-59	2.23179e-59	1.4086								PPAT	-22.8812	7.14512e-116	1.03239e-115	2.27864								RAB3GAP2	-19.5779	2.38871e-85	3.43565e-85	8.75524
						DCP1A	-22.4957	4.56956e-112	6.46277e-112	3.85575								BAZ1A	-16.3049	9.11595e-60	1.38612e-59	2.37817								HERC2	-22.8892	5.95678e-116	8.61019e-116	3.57332								CES2	-19.5833	2.14696e-85	3.08853e-85	2.36027
						TFB1M	-22.4994	4.20563e-112	5.94918e-112	3.79071								SNAI3	-16.3134	7.9273e-60	1.20586e-59	0.962124								SLC46A1	-22.8971	4.96862e-116	7.18461e-116	1.77649								MFSD14A	-19.5853	2.06312e-85	2.96849e-85	3.01386
						DNAJB12	-22.5375	1.78027e-112	2.52021e-112	2.72976								KHNYN	-16.3148	7.75131e-60	1.17933e-59	2.56034								TOP2B	-22.9027	4.37147e-116	6.32235e-116	4.5372								IFRD1	-19.5887	1.93107e-85	2.77954e-85	3.2364
						TSSK3	-22.5578	1.12646e-112	1.59556e-112	0.68833								KIAA1429	-16.3216	6.93196e-60	1.05488e-59	0.557946								BLVRA	-22.9226	2.76868e-116	4.00888e-116	3.50934								CHIC2	-19.5973	1.63052e-85	2.34738e-85	1.83065
						DUSP22	-22.6127	3.2532e-113	4.61573e-113	5.50704								DPP9	-16.3316	5.88667e-60	8.96174e-60	1.45397								SH3TC1	-22.9247	2.63818e-116	3.82066e-116	2.74688								MCRS1	-19.6087	1.30208e-85	1.87491e-85	5.11723
						STX7	-22.6199	2.76387e-113	3.92367e-113	0.926914								ZNF226	-16.347	4.57101e-60	6.96302e-60	4.39019								ILF3-AS1	-22.9363	2.02044e-116	2.92716e-116	1.30758								PTGR2	-19.6163	1.12181e-85	1.61564e-85	4.24958
						PHF20	-22.6225	2.60538e-113	3.70075e-113	2.79241								NOA1	-16.3557	3.96352e-60	6.04006e-60	10.3051								RHBDD3	-22.939	1.89767e-116	2.74982e-116	5.33561								PRR5	-19.6178	1.08935e-85	1.56919e-85	2.41743
						ATP6V1H	-22.6295	2.22283e-113	3.15797e-113	0.59792								NUTM2B-AS1	-16.3666	3.31115e-60	5.04896e-60	2.14721								NCAPH2	-22.9998	4.68743e-117	6.80407e-117	3.1472								BCL7C	-19.6201	1.04046e-85	1.49904e-85	3.43505
						OTULIN	-22.6319	2.1025e-113	2.98758e-113	4.03041								KIAA0368	-16.3673	3.27591e-60	4.99624e-60	5.53137								MOB2	-22.9999	4.67663e-117	6.7897e-117	2.38029								LAMA3	-19.6285	8.82925e-86	1.27232e-85	0.774068
						FAM111A	-22.6327	2.06769e-113	2.93866e-113	2.30227								ZNF524	-16.374	2.93354e-60	4.47498e-60	3.50401								KATNBL1	-23.0317	2.24332e-117	3.2607e-117	4.56754								GALK2	-19.6774	3.36769e-86	4.86315e-86	3.85618
						GIPC2	-22.6458	1.53539e-113	2.18337e-113	5.75577								STX7	-16.3744	2.91542e-60	4.44824e-60	4.55487								MTMR14	-23.0344	2.10646e-117	3.06236e-117	5.05413								SCG5	-19.7706	5.33225e-87	7.71485e-87	3.17581
						SGTA	-22.6743	8.03378e-114	1.14308e-113	2.44908								CCNB2	-16.3799	2.6611e-60	4.06185e-60	1.17511								PACSIN2	-23.0427	1.74288e-117	2.53526e-117	8.10514								SPON2	-19.7842	4.07288e-87	5.89842e-87	3.59957
						KANSL1	-22.6747	7.95833e-114	1.13255e-113	4.23107								BCKDHB	-16.3851	2.44538e-60	3.73333e-60	1.68474								FLII	-23.0885	6.03445e-118	8.78468e-118	2.56308								RPL21	-19.7917	3.50967e-87	5.08471e-87	1.72958
						CREBZF	-22.6902	5.60017e-114	7.97265e-114	2.17016								FOLH1	-16.3854	2.433e-60	3.71519e-60	1.13063								TOR1A	-23.1009	4.53585e-118	6.60436e-118	2.78764								YBX3	-19.7946	3.31533e-87	4.805e-87	5.32329
						ALKBH2	-22.6911	5.48126e-114	7.80483e-114	3.29385								C16orf58	-16.3988	1.95156e-60	2.98063e-60	5.91982								MFSD11	-23.1055	4.07256e-118	5.93207e-118	1.96366								TRIM13	-19.7983	3.07748e-87	4.46198e-87	3.43895
						VAV2	-22.7096	3.60308e-114	5.13143e-114	2.19059								MCCC1	-16.4034	1.80843e-60	2.7637e-60	0.592449								TMEM39A	-23.1161	3.19281e-118	4.65243e-118	3.53073								FAM98A	-19.8155	2.18935e-87	3.17552e-87	3.69841
						MED21	-22.7344	2.0465e-114	2.91623e-114	2.12459								TAX1BP3	-16.4143	1.51212e-60	2.31274e-60	1.35408								JMJD8	-23.1365	1.98694e-118	2.89808e-118	2.52269								DMTN	-19.8373	1.41791e-87	2.05778e-87	5.41109
						CXCL14	-22.7379	1.89079e-114	2.69485e-114	5.76761								ARV1	-16.4204	1.36749e-60	2.09197e-60	1.44726								FGFR2	-23.1614	1.11656e-118	1.62921e-118	2.79417								RAB30-AS1	-19.8435	1.25338e-87	1.81936e-87	4.80539
						AKAP12	-22.761	1.11751e-114	1.59395e-114	5.5081								SGSM3	-16.4291	1.18466e-60	1.81264e-60	1.66801								HK1	-23.1616	1.1101e-118	1.62009e-118	5.09074								NBN	-19.8438	1.24672e-87	1.81003e-87	2.75474
						CKAP2	-22.7672	9.69059e-115	1.38272e-114	1.99616								POLR2D	-16.4691	6.12065e-61	9.37845e-61	6.13788								EXOSC10	-23.1727	8.59236e-119	1.25422e-118	3.26285								KIAA0232	-19.8551	9.9507e-88	1.44523e-87	2.28166
						SGSM3	-22.7693	9.25015e-115	1.32013e-114	2.9678								BRMS1	-16.477	5.37269e-61	8.23405e-61	1.91162								NXF1	-23.2381	1.87545e-119	2.74289e-119	1.26645								RNMTL1	-19.8623	8.62912e-88	1.25377e-87	1.67316
						INTS1	-22.7788	7.44476e-115	1.06267e-114	4.04416								ERF	-16.5352	2.04863e-61	3.14926e-61	2.7445								YY1AP1	-23.2405	1.77549e-119	2.5972e-119	1.96428								RPUSD4	-19.8797	6.10412e-88	8.87242e-88	4.97899
						PCCA	-22.7919	5.51763e-115	7.87741e-115	2.66444								SKIL	-16.5358	2.02776e-61	3.11782e-61	2.42515								LINC01370	-23.257	1.20708e-119	1.76606e-119	2.45492								STAU2	-19.8844	5.54889e-88	8.0685e-88	5.16157
						MKNK1	-22.7935	5.31908e-115	7.59538e-115	3.0638								COQ10A	-16.5394	1.90801e-61	2.93488e-61	1.02942								YIPF1	-23.2625	1.06359e-119	1.55643e-119	2.6799								RBM23	-19.8851	5.48156e-88	7.97213e-88	6.53883
						DNAJC16	-22.8391	1.87567e-115	2.67988e-115	3.55978								PAWR	-16.5456	1.72126e-61	2.64818e-61	3.33519								PTAR1	-23.2807	6.96321e-120	1.01917e-119	5.12595								CREB1	-19.8932	4.65913e-88	6.77732e-88	5.51483
						CCDC117	-22.8451	1.63557e-115	2.33728e-115	0.902568								C1orf174	-16.5526	1.53253e-61	2.35878e-61	2.18616								ACP5	-23.2853	6.24676e-120	9.14488e-120	4.9966								RNF138	-19.9101	3.32946e-88	4.84595e-88	6.45924
						PLG	-22.8465	1.58409e-115	2.26415e-115	3.66573								GNA11	-16.5835	9.16527e-62	1.41181e-61	0.579314								TSC22D4	-23.3079	3.68416e-120	5.39653e-120	2.19704								PGAP2	-19.9391	1.86219e-88	2.71298e-88	4.2363
						PPP2R3C	-22.8563	1.26548e-115	1.80977e-115	4.34607								ELP3	-16.6062	6.2845e-62	9.68257e-62	3.62631								ATF3	-23.3347	1.97073e-120	2.88895e-120	3.51599								DERL3	-19.9409	1.79778e-88	2.62067e-88	3.89727
						COX15	-22.875	8.23428e-116	1.17782e-115	4.04319								MAPKAPK5	-16.6169	5.25827e-62	8.10476e-62	2.92157								FAM98A	-23.346	1.51182e-120	2.21708e-120	3.83658								YWHAH	-19.9454	1.64381e-88	2.39669e-88	6.12021
						TMEM161B-AS1	-22.8938	5.35026e-116	7.65438e-116	3.71188								KLHL9	-16.6198	5.00601e-62	7.71752e-62	0.585929								PILRB	-23.3592	1.11175e-120	1.63164e-120	4.27919								UTP6	-19.9517	1.44988e-88	2.11516e-88	3.87196
						CAB39	-22.91	3.69571e-116	5.2913e-116	1.59016								METTL10	-16.6418	3.46924e-62	5.35163e-62	1.85627								SLC38A1	-23.4099	3.39154e-121	4.98433e-121	4.19864								FGF11	-19.9628	1.16025e-88	1.69426e-88	1.08345
						RNF146	-22.9239	2.68616e-116	3.84735e-116	6.28385								POLRMT	-16.6533	2.86201e-62	4.41763e-62	2.64225								CNOT4	-23.43	2.11406e-121	3.10872e-121	4.27599								TRAPPC6B	-19.9873	7.1041e-89	1.03799e-88	4.09203
						RORA	-22.9718	8.92228e-117	1.27914e-116	2.93071								SMC5	-16.6573	2.67722e-62	4.13324e-62	6.74348								AIFM2	-23.4344	1.90527e-121	2.80334e-121	5.22492								CREBRF	-20.0006	5.4395e-89	7.95384e-89	1.19795
						MPP5	-22.9841	6.71754e-117	9.63422e-117	3.60001								KLHL5	-16.6741	2.02099e-62	3.12203e-62	0.530688								HIRIP3	-23.5064	3.5074e-122	5.16768e-122	1.25336								ALG14	-20.0265	3.23421e-89	4.7301e-89	4.36158
						PLEKHA3	-22.9878	6.16877e-117	8.84886e-117	3.90011								STK19	-16.6745	2.00828e-62	3.10303e-62	0.570552								RND1	-23.5448	1.41963e-122	2.09368e-122	1.55883								ZNF480	-20.0514	1.96053e-89	2.86788e-89	5.59052
						PIGBOS1	-22.991	5.73666e-117	8.23057e-117	6.32556								SOWAHC	-16.7175	9.77918e-63	1.51286e-62	0.778373								TBRG1	-23.557	1.06518e-122	1.57186e-122	6.59849								COPRS	-20.0544	1.84633e-89	2.70187e-89	4.57202
						R3HDM2	-22.9983	4.84367e-117	6.95202e-117	6.63842								NUDT7	-16.7185	9.61192e-63	1.48729e-62	2.72612								DERL3	-23.5597	9.97588e-123	1.4724e-122	2.7903								COX16	-20.055	1.82654e-89	2.67343e-89	0.794687
						PCNX	-23.038	1.94205e-117	2.78897e-117	3.39613								SETD3	-16.7229	8.92971e-63	1.38201e-62	6.17549								VASN	-23.6017	3.69934e-123	5.46541e-123	3.11276								APOOL	-20.1438	3.04955e-90	4.47042e-90	2.17195
						SEH1L	-23.0398	1.86085e-117	2.67287e-117	3.32642								GFI1	-16.7369	7.05699e-63	1.09285e-62	1.54196								LRP10	-23.6059	3.3552e-123	4.95795e-123	1.28031								LINC00632	-20.1525	2.56069e-90	3.75451e-90	1.36113
						DNAJB1	-23.0558	1.28518e-117	1.84669e-117	9.0115								STXBP6	-16.7446	6.19585e-63	9.60083e-63	0.70499								TNK1	-23.6378	1.57406e-123	2.32825e-123	0.649055								RPS6KB1	-20.1612	2.14671e-90	3.14814e-90	3.98324
						MAPRE2	-23.0764	7.99113e-118	1.14848e-117	2.56579								MPP5	-16.7562	5.10534e-63	7.91265e-63	2.89009								LMO4	-23.6541	1.07135e-123	1.58529e-123	5.44677								APOC4-APOC2	-20.1838	1.3576e-90	1.99169e-90	2.68453
						PHACTR2	-23.0772	7.84595e-118	1.12783e-117	2.99479								PAM	-16.7707	3.99804e-63	6.20156e-63	1.20817								MECP2	-23.6725	6.92725e-124	1.02564e-123	2.61047								TFPT	-20.2264	5.73727e-91	8.42843e-91	2.63345
						NUDT6	-23.0933	5.40838e-118	7.78176e-118	1.72903								UGCG	-16.7749	3.72416e-63	5.77792e-63	2.43688								HDAC5	-23.6727	6.89854e-124	1.02159e-123	3.38953								PISD	-20.237	4.62721e-91	6.80032e-91	6.11222
						LYRM7	-23.1137	3.37503e-118	4.85889e-118	4.12728								RGS3	-16.7791	3.47299e-63	5.38935e-63	2.22485								PQLC2	-23.6787	5.9755e-124	8.85419e-124	3.79984								CNKSR3	-20.2426	4.13122e-91	6.07494e-91	3.63337
						MBTPS1	-23.1342	2.09608e-118	3.01937e-118	1.38893								KLKB1	-16.7791	3.46898e-63	5.38423e-63	2.85689								TSR1	-23.693	4.25967e-124	6.31301e-124	3.48187								UTP3	-20.254	3.27232e-91	4.81287e-91	4.71838
						BCL2L13	-23.135	2.05881e-118	2.96624e-118	2.11382								LEPR	-16.7802	3.40944e-63	5.2929e-63	2.3669								MOGAT3	-23.7115	2.74087e-124	4.06368e-124	1.48889								GPN1	-20.257	3.07984e-91	4.53154e-91	3.05721
						GPN2	-23.1457	1.60491e-118	2.31272e-118	1.52319								FAM208A	-16.7905	2.8639e-63	4.44691e-63	2.18238								NT5C3A	-23.7327	1.65821e-124	2.46043e-124	2.49385								SDHAF1	-20.2746	2.15706e-91	3.17504e-91	5.89089
						POLDIP3	-23.155	1.29498e-118	1.86646e-118	1.5509								MAP2K1	-16.7944	2.6814e-63	4.16524e-63	0.975279								TMEM5	-23.7366	1.51211e-124	2.24409e-124	3.76072								EXT1	-20.3032	1.20403e-91	1.77433e-91	4.77732
						BHMT2	-23.1562	1.25973e-118	1.81601e-118	2.75544								EXT1	-16.8004	2.42494e-63	3.76918e-63	4.52988								TNFSF12	-23.7771	5.76516e-125	8.56606e-125	2.35902								SHANK2	-20.3118	1.01042e-91	1.48929e-91	4.87287
						CTNNBL1	-23.2	4.55551e-119	6.57215e-119	2.06474								RAP1B	-16.8326	1.40707e-63	2.18977e-63	2.9281								BAZ2B	-23.8058	2.90521e-125	4.31921e-125	3.1008								EEFSEC	-20.3455	5.09033e-92	7.51165e-92	4.45097
						TMEM127	-23.2061	3.94992e-119	5.69957e-119	1.23194								NOTCH2	-16.8557	9.53299e-64	1.4842e-63	2.66111								CWF19L2	-23.8479	1.06373e-125	1.58239e-125	2.49635								SENP2	-20.3552	4.17134e-92	6.15672e-92	2.11336
						CCNA2	-23.232	2.16313e-119	3.12309e-119	1.55763								MTA1	-16.8634	8.35719e-64	1.3014e-63	2.40831								TSPAN17	-23.8715	6.05147e-126	9.0092e-126	4.96918								SCARA3	-20.3678	3.23094e-92	4.77246e-92	3.76656
						GTF2H2	-23.3063	3.82738e-120	5.5365e-120	3.05424								PPP3CB	-16.8758	6.78176e-64	1.05651e-63	0.876583								ARSA	-23.8745	5.63547e-126	8.39318e-126	7.6858								TSPAN14	-20.4143	1.24687e-92	1.84574e-92	5.38959
						GATA4	-23.321	2.71583e-120	3.92934e-120	5.11051								SMNDC1	-16.8784	6.4853e-64	1.01053e-63	1.09335								RNF115	-23.9028	2.86264e-126	4.26431e-126	3.73654								GIGYF2	-20.4232	1.03965e-92	1.53959e-92	2.73328
						KIF1B	-23.4244	2.41384e-121	3.4998e-121	3.19998								SSH2	-16.8813	6.17302e-64	9.62074e-64	1.80184								CCND3	-23.9042	2.76983e-126	4.12687e-126	5.16958								PSMB10	-20.4239	1.02589e-92	1.51952e-92	3.37171
						FAM208A	-23.4548	1.1812e-121	1.71327e-121	3.33491								ICMT	-16.8945	4.93887e-64	7.69889e-64	1.28809								ECHDC3	-23.9518	8.8554e-127	1.3207e-126	11.6343								CCDC82	-20.4253	9.96571e-93	1.47638e-92	3.13241
						ZNF91	-23.5439	1.44814e-122	2.10286e-122	3.47701								B4GALT3	-16.9152	3.4742e-64	5.42018e-64	0.704419								RBM12	-23.9565	7.91477e-127	1.18065e-126	6.5918								CGRRF1	-20.4275	9.52286e-93	1.41105e-92	1.81315
						GSR	-23.5782	6.45248e-123	9.37516e-123	2.8816								PAAF1	-16.9245	2.9673e-64	4.63032e-64	1.89197								RITA1	-23.9932	3.27333e-127	4.88381e-127	0.875101								DTD1	-20.4335	8.42015e-93	1.2479e-92	6.05974
						CASC3	-23.5967	4.16721e-123	6.05593e-123	3.05018								SLC22A17	-16.9372	2.39075e-64	3.73142e-64	3.70108								FAM127C	-24.0285	1.4017e-127	2.09298e-127	2.80664								B4GALT4	-20.4931	2.48178e-93	3.68533e-93	5.2049
						CA12	-23.6277	2.00333e-123	2.91355e-123	3.08465								EXTL2	-16.9396	2.29522e-64	3.58305e-64	1.92024								KIAA1161	-24.0349	1.20136e-127	1.79455e-127	0.620477								KLHL9	-20.5023	2.05491e-93	3.05325e-93	2.44247
						PPIL4	-23.7022	3.41907e-124	4.97828e-124	1.39693								LIN28B	-16.9682	1.41171e-64	2.20517e-64	1.36358								CREB1	-24.0437	9.72316e-128	1.45299e-127	5.95118								CTCF	-20.5081	1.8233e-93	2.71072e-93	3.46621
						DNAJB4	-23.7244	2.01852e-124	2.94074e-124	1.5582								GXYLT1	-16.979	1.1756e-64	1.83712e-64	0.507739								PSPC1	-24.0763	4.4255e-128	6.61853e-128	2.90606								TMEM251	-20.5325	1.10248e-93	1.64069e-93	5.08699
						CNOT6	-23.7278	1.86188e-124	2.71306e-124	1.78841								ATAD3A	-16.9857	1.04721e-64	1.63682e-64	1.08965								CUX1	-24.1398	9.56305e-129	1.43275e-128	7.27519								SLC35A2	-20.55	7.70265e-94	1.14674e-93	4.15774
						IPO8	-23.7405	1.3764e-124	2.00719e-124	4.55659								MDM2	-16.9867	1.03082e-64	1.61154e-64	3.66879								TBC1D15	-24.1444	8.54492e-129	1.28072e-128	1.75591								STRBP	-20.5585	6.46561e-94	9.62765e-94	5.15784
						CRP	-23.7566	9.39998e-125	1.37184e-124	3.80843								USP5	-16.9968	8.6657e-65	1.3556e-64	2.40851								DNAAF2	-24.1628	5.47223e-129	8.20509e-129	1.84483								RLF	-20.6083	2.31243e-94	3.44741e-94	3.39277
						EPS8	-23.7731	6.34336e-125	9.26295e-125	4.17357								DUSP12	-17.0178	6.05805e-65	9.48069e-65	1.08116								CCZ1	-24.1669	4.95771e-129	7.43509e-129	3.37661								NME6	-20.6447	1.09036e-94	1.62811e-94	3.10994
						HEMK1	-23.7774	5.7278e-125	8.36569e-125	3.01659								PDGFB	-17.0267	5.20571e-65	8.14848e-65	2.52928								DNM2	-24.1745	4.12866e-129	6.19422e-129	1.24238								NCOA3	-20.6473	1.03237e-94	1.54181e-94	4.10576
						PON3	-23.7793	5.46852e-125	7.98855e-125	2.68089								ENTPD3-AS1	-17.0287	5.03185e-65	7.87799e-65	1.15105								CASC10	-24.1764	3.94281e-129	5.91774e-129	4.14285								GNG4	-20.6654	7.0908e-95	1.05941e-94	1.05396
						SIAH1	-23.7854	4.73328e-125	6.91582e-125	3.37331								ARHGDIB	-17.0346	4.54958e-65	7.12441e-65	2.21659								EVI5	-24.204	2.02106e-129	3.03763e-129	4.13743								NRIP1	-20.6754	5.76964e-95	8.63046e-95	3.75627
						TMEM138	-23.7924	4.00199e-125	5.84959e-125	3.05144								GABARAPL1	-17.0466	3.70583e-65	5.80434e-65	1.29379								NHSL1	-24.2674	4.32952e-130	6.51369e-130	3.18003								FMN2	-20.6822	5.0078e-95	7.49235e-95	0.590842
						LRRC8D	-23.8188	2.13067e-125	3.11736e-125	3.00253								THEM4	-17.0479	3.62206e-65	5.67431e-65	2.25125								COG3	-24.2853	2.80028e-130	4.2155e-130	6.11236								NDUFAF5	-20.757	1.05986e-95	1.58916e-95	5.19011
						PRPF4	-23.8196	2.09073e-125	3.05952e-125	4.62945								SRRT	-17.0491	3.54848e-65	5.5602e-65	2.94312								THUMPD1	-24.2933	2.30593e-130	3.472e-130	4.8975								BCKDHB	-20.7648	9.01632e-96	1.35218e-95	3.47748
						ERP27	-23.8489	1.03908e-125	1.52203e-125	1.84212								CREBBP	-17.072	2.39642e-65	3.75813e-65	2.06753								NAT9	-24.3021	1.86094e-130	2.80254e-130	5.73478								COG1	-20.7764	7.08223e-96	1.06255e-95	2.88024
						ELOVL4	-23.8856	4.31854e-126	6.33067e-126	4.36659								ARID1B	-17.1297	8.91124e-66	1.39894e-65	6.86489								HERC4	-24.3444	6.64871e-131	1.00228e-130	4.51701								TSSC1	-20.7924	5.07478e-96	7.61974e-96	6.3051
						C8B	-23.9002	3.04667e-126	4.46881e-126	2.47849								DCBLD2	-17.1429	7.09808e-66	1.11522e-65	1.69333								SLC39A8	-24.3567	4.92087e-131	7.41962e-131	2.22986								PUS1	-20.8063	3.79251e-96	5.69669e-96	3.45949
						DUSP14	-23.9033	2.83153e-126	4.15404e-126	7.71049								TRAPPC2P1	-17.1473	6.58207e-66	1.03458e-65	2.0426								ZNF580	-24.3599	4.55369e-131	6.86736e-131	4.21928								SESN3	-20.8346	2.10169e-96	3.1607e-96	7.53133
						ASB1	-23.9499	9.26364e-127	1.35957e-126	0.548507								C9orf40	-17.1507	6.20876e-66	9.76106e-66	2.2873								LRRCC1	-24.3774	2.96748e-131	4.47791e-131	7.66194								PRKRIP1	-20.8351	2.07997e-96	3.12928e-96	0.652357
						FOPNL	-23.9653	6.40615e-127	9.40375e-127	2.37277								EVI5	-17.1823	3.60464e-66	5.67055e-66	2.50114								ERF	-24.4514	4.86065e-132	7.35527e-132	4.2895								WNK3	-20.8486	1.56847e-96	2.36068e-96	4.0569
						PDK2	-23.9695	5.79286e-127	8.50513e-127	9.97216								NLRP12	-17.1836	3.52251e-66	5.54251e-66	0.766815								MEIS2	-24.4541	4.5465e-132	6.88127e-132	6.35545								FAM127C	-20.8597	1.24369e-96	1.87224e-96	3.03962
						RNPEPL1	-23.9785	4.66407e-127	6.85183e-127	1.13882								NECAB3	-17.1981	2.74149e-66	4.3163e-66	4.15016								CENPH	-24.5583	3.52388e-133	5.34529e-133	2.1973								MBOAT7	-20.8788	8.3408e-97	1.25661e-96	4.42269
						CKAP5	-23.9801	4.48973e-127	6.59699e-127	6.3699								NAGLU	-17.2582	9.70896e-67	1.52989e-66	7.99594								NPRL3	-24.5789	2.12534e-133	3.22518e-133	1.29347								LTV1	-20.8807	8.01976e-97	1.20849e-96	3.82524
						RAB3GAP1	-23.9833	4.15844e-127	6.11139e-127	3.87307								EEF2KMT	-17.276	7.12967e-67	1.12416e-66	4.70692								MARVELD2	-24.6208	7.56573e-134	1.14971e-133	3.05751								SMCHD1	-20.8978	5.60516e-97	8.44801e-97	3.75928
						SMIM6	-23.9896	3.57213e-127	5.25076e-127	6.09082								CCDC190	-17.2803	6.62324e-67	1.04453e-66	1.3734								DCPS	-24.6322	5.70598e-134	8.67268e-134	1.70895								ETV4	-20.91	4.34344e-97	6.55423e-97	3.30878
						PPFIA1	-24.03	1.35112e-127	1.98759e-127	3.7833								PRELID2	-17.2827	6.35335e-67	1.00218e-66	2.17924								GBA	-24.6346	5.38754e-134	8.19197e-134	2.31243								SNHG10	-20.9134	4.04738e-97	6.11113e-97	1.88421
						INPP5F	-24.034	1.22868e-127	1.80782e-127	1.73692								DNAJB4	-17.2866	5.93356e-67	9.36546e-67	2.27559								ANK1	-24.6736	2.05316e-134	3.12885e-134	5.41557								SLC25A18	-20.9236	3.26677e-97	4.93446e-97	2.1656
						LIN28B	-24.0626	6.16853e-128	9.08141e-128	3.18741								ISYNA1	-17.3129	3.76184e-67	5.94136e-67	2.91621								PNPLA2	-24.7848	1.30712e-135	1.99516e-135	1.74241								NR4A1	-20.9255	3.14077e-97	4.74509e-97	3.958
						TRMU	-24.097	2.68916e-128	3.96057e-128	5.69764								ANKLE2	-17.3179	3.4445e-67	5.44244e-67	1.78542								NKIRAS2	-24.7967	9.73626e-136	1.48672e-135	4.53707								MTHFD2	-20.9356	2.53877e-97	3.83713e-97	1.67118
						IL10RB	-24.1196	1.55736e-128	2.29411e-128	1.86277								CCNB1	-17.3368	2.48196e-67	3.9224e-67	2.03908								FAM216A	-24.8653	1.76459e-136	2.70163e-136	6.36929								STAG1	-20.9516	1.81454e-97	2.74306e-97	5.81968
						RAD1	-24.1672	4.91881e-129	7.24721e-129	2.00513								LUZP1	-17.337	2.47162e-67	3.90689e-67	3.34044								PNMA6A	-24.9064	6.34379e-137	9.72629e-137	1.53286								GDI1	-20.9553	1.67978e-97	2.53986e-97	0.733988
						TGS1	-24.1859	3.13086e-129	4.61381e-129	2.29012								TGFB1	-17.373	1.32234e-67	2.09198e-67	0.770028								MFSD14A	-24.9216	4.34231e-137	6.65897e-137	1.91675								PKLR	-20.9867	8.67761e-98	1.31338e-97	3.76208
						STXBP2	-24.2362	9.24058e-130	1.3628e-129	1.65556								NLN	-17.3787	1.19676e-67	1.8937e-67	2.79825								FNBP1	-24.9324	3.31301e-137	5.08156e-137	3.60719								RGL2	-20.9911	7.9038e-98	1.1965e-97	4.40536
						PAK4	-24.2395	8.53216e-130	1.25857e-129	3.55789								CASC3	-17.415	6.35129e-68	1.00605e-67	1.06366								PKLR	-24.949	2.18747e-137	3.35655e-137	5.17122								RNF115	-21.0049	5.91415e-98	8.96383e-98	3.32416
						UBE4B	-24.2401	8.40791e-130	1.24049e-129	1.86756								SMOC1	-17.4229	5.52725e-68	8.76259e-68	6.04255								BOD1L1	-25.0118	4.54906e-138	6.99877e-138	2.60894								USP7	-21.0091	5.41681e-98	8.21332e-98	8.72697
						PCYT1A	-24.2486	6.83407e-130	1.00868e-129	0.939465								ARRDC1	-17.4251	5.3193e-68	8.4347e-68	1.27909								RNF138	-25.0128	4.43362e-138	6.82255e-138	4.04474								BRMS1	-21.019	4.39608e-98	6.6683e-98	5.42871
						HGFAC	-24.2545	5.92014e-130	8.73958e-130	2.21384								CXCL14	-17.4281	5.04908e-68	8.00958e-68	5.62825								SCAMP1	-25.027	3.10885e-138	4.78591e-138	3.32537								SORBS1	-21.0315	3.37963e-98	5.12957e-98	3.60255
						SLC17A5	-24.2627	4.85797e-130	7.17437e-130	4.94691								CREBRF	-17.4354	4.44387e-68	7.05099e-68	1.71197								SYMPK	-25.0328	2.68941e-138	4.14106e-138	4.8956								MITD1	-21.0718	1.44394e-98	2.19468e-98	5.80257
						PAPD5	-24.2668	4.39347e-130	6.48966e-130	1.094								PRMT5	-17.4712	2.37486e-68	3.7729e-68	1.92309								MTHFD2	-25.04	2.24332e-138	3.4556e-138	3.71722								CMTR2	-21.0916	9.49754e-99	1.44443e-98	2.19718
						CAPN2	-24.2839	2.89976e-130	4.28579e-130	0.716238								TMEM39A	-17.4783	2.09709e-68	3.33441e-68	2.32907								MAP2K2	-25.0772	8.82684e-139	1.36051e-138	2.69713								BTF3	-21.099	8.12419e-99	1.23581e-98	3.7991
						MGME1	-24.3063	1.6815e-130	2.48668e-130	3.72236								MTA3	-17.5046	1.3205e-68	2.10139e-68	4.00258								STARD6	-25.09	6.3893e-139	9.85208e-139	4.5251								NKIRAS2	-21.112	6.16418e-99	9.38044e-99	4.4643
						PPP6R3	-24.3243	1.08385e-130	1.60316e-130	1.7051								UNC119	-17.5072	1.26297e-68	2.01026e-68	5.28886								MAD2L1BP	-25.098	5.22772e-139	8.06425e-139	3.52881								MARS	-21.1162	5.64787e-99	8.5982e-99	3.66512
						NEK9	-24.3409	7.24595e-131	1.0722e-130	1.31791								ATP6V0A1	-17.5225	9.65459e-69	1.53736e-68	2.65746								UBE2W	-25.1186	3.11237e-139	4.80309e-139	5.1433								RAB29	-21.1163	5.63873e-99	8.58774e-99	3.68093
						CNOT6L	-24.3758	3.08725e-131	4.57004e-131	4.00909								KIF1B	-17.5236	9.47021e-69	1.50832e-68	1.53353								ECM1	-25.1366	1.98263e-139	3.06089e-139	4.65466								PRIM1	-21.1194	5.27632e-99	8.03742e-99	2.00356
						MPRIP	-24.3918	2.09189e-131	3.09784e-131	1.78338								SPRY1	-17.532	8.1652e-69	1.3013e-68	2.85511								CTB-50L17.10	-25.1385	1.88635e-139	2.91285e-139	2.05561								AC009403.2	-21.1221	4.98136e-99	7.58963e-99	5.74948
						TYMP	-24.4034	1.57362e-131	2.3308e-131	6.81336								EHD1	-17.5369	7.48617e-69	1.19333e-68	2.11522								PSMB8	-25.1459	1.56831e-139	2.42223e-139	3.62193								P3H1	-21.1231	4.87751e-99	7.43441e-99	4.93082
						SNX9	-24.4641	3.5604e-132	5.27873e-132	0.744905								NUB1	-17.5638	4.6642e-69	7.4381e-69	0.812145								NBN	-25.1591	1.12283e-139	1.73491e-139	3.27044								EIF2AK4	-21.1288	4.3227e-99	6.59009e-99	12.7905
						NINJ2	-24.4763	2.63914e-132	3.91439e-132	2.58286								CTNNBL1	-17.5783	3.61447e-69	5.7665e-69	2.41648								SNHG10	-25.2294	1.90874e-140	2.95225e-140	1.57598								CDIP1	-21.1329	3.96357e-99	6.04868e-99	5.9128
						SLC35E2B	-24.5049	1.30955e-132	1.9431e-132	3.26243								SNAPC2	-17.5918	2.84652e-69	4.5442e-69	2.1271								GIGYF2	-25.2926	3.85604e-141	5.97272e-141	3.63347								TRMT2A	-21.138	3.55551e-99	5.42925e-99	4.3339
						NAGLU	-24.5177	9.5549e-133	1.4183e-132	9.90264								ARL4D	-17.5938	2.75004e-69	4.3911e-69	3.96616								RANBP3	-25.3175	2.05144e-141	3.18079e-141	0.845759								ACHE	-21.1419	3.27722e-99	5.00735e-99	5.25349
						UBP1	-24.5367	6.00029e-133	8.91543e-133	3.92142								CDT1	-17.601	2.42041e-69	3.8656e-69	3.81162								SLC35E3	-25.3216	1.84925e-141	2.86788e-141	3.79178								CHN2	-21.1616	2.15874e-99	3.30039e-99	3.80704
						SMNDC1	-24.5468	4.67877e-133	6.95324e-133	1.75558								KIAA1161	-17.6182	1.78598e-69	2.85417e-69	0.622119								SH3BGRL2	-25.323	1.78185e-141	2.76391e-141	3.21922								AFTPH	-21.1616	2.15874e-99	3.30039e-99	5.13548
						SGMS1	-24.5479	4.55025e-133	6.76357e-133	1.54863								QSER1	-17.6203	1.72118e-69	2.7512e-69	5.39843								PET117	-25.3317	1.43047e-141	2.22069e-141	5.95794								SLC35E3	-21.1853	1.30465e-99	1.99664e-99	3.47385
						NPC1	-24.5553	3.79657e-133	5.6444e-133	0.753658								UTP3	-17.6244	1.60047e-69	2.55879e-69	1.28326								MBNL2	-25.343	1.0742e-141	1.66899e-141	2.02165								DENND4A	-21.2087	7.94468e-100	1.21659e-99	3.0745
						PPP6R1	-24.5621	3.20903e-133	4.77184e-133	1.26773								C8orf76	-17.6245	1.59853e-69	2.55623e-69	4.25613								NOA1	-25.3833	3.85749e-142	5.99586e-142	7.00073								TCTA	-21.2178	6.53517e-100	1.00116e-99	3.56105
						DCAF12	-24.566	2.92024e-133	4.34411e-133	2.24037								MYCBP	-17.6478	1.05771e-69	1.69355e-69	2.59388								FAM60A	-25.39	3.25063e-142	5.05364e-142	4.27545								GMFG	-21.2296	5.09401e-100	7.80854e-100	0.749465
						ARHGAP18	-24.5831	1.91759e-133	2.85371e-133	2.2943								IFT22	-17.6501	1.01557e-69	1.62676e-69	1.15995								FBXO8	-25.4123	1.84216e-142	2.8657e-142	3.05112								MARC1	-21.2315	4.89074e-100	7.49848e-100	4.98025
						DAPK1	-24.588	1.69766e-133	2.52742e-133	1.65279								S100P	-17.6654	7.74179e-70	1.24062e-69	2.45875								SPRY1	-25.4302	1.16807e-142	1.81783e-142	3.58123								ZNF33B	-21.2341	4.62346e-100	7.09012e-100	5.97787
						C1orf174	-24.6172	8.25753e-134	1.23032e-133	2.79061								LINC01315	-17.6672	7.49879e-70	1.20194e-69	0.984036								C17orf62	-25.4305	1.16065e-142	1.80665e-142	1.31947								MECP2	-21.2698	2.16266e-100	3.31915e-100	2.64497
						MRPL30	-24.6498	3.70044e-134	5.51669e-134	2.23248								STAG1	-17.6925	4.79229e-70	7.6862e-70	4.63041								PPP1R21	-25.4342	1.05549e-142	1.64363e-142	3.82818								TMEM254	-21.2748	1.94182e-100	2.98082e-100	3.99634
						MIS18A	-24.6601	2.86874e-134	4.27762e-134	2.39659								FUNDC1	-17.7083	3.61766e-70	5.8047e-70	3.99577								NBAS	-25.4443	8.1631e-143	1.27171e-142	0.800274								RPP38	-21.2749	1.93865e-100	2.97656e-100	4.44166
						NAPEPLD	-24.6701	2.2404e-134	3.34399e-134	2.88643								TPPP	-17.7102	3.50064e-70	5.61813e-70	1.44032								FAM53C	-25.4582	5.7292e-143	8.92904e-143	0.6059								NAT9	-21.2813	1.69161e-100	2.59832e-100	6.6613
						SNRNP48	-24.69	1.36923e-134	2.04491e-134	1.81478								NUP54	-17.7384	2.11734e-70	3.4017e-70	2.62177								PLEKHA5	-25.4601	5.45798e-143	8.50809e-143	2.6132								UBE2W	-21.3048	1.02529e-100	1.57613e-100	4.96468
						VAT1	-24.7182	6.8227e-135	1.01996e-134	1.94029								DDX23	-17.7668	1.27886e-70	2.05635e-70	4.54469								ZFYVE16	-25.4734	3.88397e-143	6.05948e-143	3.61735								FAM216A	-21.3162	8.03617e-101	1.23562e-100	6.83466
						SOX6	-24.7444	3.56306e-135	5.32871e-135	0.584805								CLCN3	-17.7704	1.19939e-70	1.9294e-70	0.742514								KIN	-25.5476	5.84465e-144	9.13347e-144	1.08972								TXLNG	-21.3396	4.87076e-101	7.50747e-101	2.95648
						HNRNPLL	-24.7611	2.35234e-135	3.51872e-135	5.22235								TFB2M	-17.7846	9.30666e-71	1.49807e-70	0.945739								NDUFAF5	-25.5522	5.18502e-144	8.10435e-144	5.99939								SAE1	-21.3413	4.69459e-101	7.23742e-101	7.00276
						CCDC14	-24.7697	1.90355e-135	2.84853e-135	1.72272								GSKIP	-17.7888	8.62699e-71	1.38896e-70	1.71653								THNSL2	-25.6158	1.01651e-144	1.5918e-144	5.86844								CYP3A7-CYP3A51P	-21.3663	2.74977e-101	4.24525e-101	7.96341
						GPD1	-24.7761	1.62478e-135	2.4333e-135	1.96065								CLDND2	-17.811	5.80615e-71	9.35401e-71	1.1306								STAG1	-25.6263	7.77706e-145	1.21861e-144	6.43076								PAK1	-21.4054	1.18998e-101	1.83979e-101	4.83653
						AGFG1	-24.7862	1.2621e-135	1.89051e-135	3.79167								R3HDM1	-17.8236	4.6371e-71	7.47539e-71	3.33206								UBR5	-25.6912	1.46567e-145	2.30184e-145	4.18135								TMEM128	-21.4475	4.81435e-102	7.454e-102	2.02547
						SIN3A	-24.7973	9.58002e-136	1.43529e-135	3.5363								PDZD8	-17.8269	4.37214e-71	7.04975e-71	0.630456								ZFYVE19	-25.7077	9.59326e-146	1.5082e-145	0.5951								SOWAHD	-21.4524	4.34023e-102	6.72407e-102	1.32207
						C9orf40	-24.8046	8.00485e-136	1.19954e-135	2.2874								FBXO11	-17.8335	3.88426e-71	6.2671e-71	0.932202								CDK11B	-25.7088	9.33111e-146	1.46729e-145	2.43954								ZNF226	-21.4625	3.48968e-102	5.40857e-102	7.88214
						ARID1B	-24.8226	5.11604e-136	7.67102e-136	7.47853								C19orf52	-17.8367	3.66444e-71	5.91496e-71	0.555969								AC068535.3	-25.7088	9.31909e-146	1.4657e-145	2.35996								LY6E	-21.4661	3.23244e-102	5.01195e-102	3.84673
						CDCA7	-24.8234	5.01146e-136	7.51569e-136	2.77055								SMIM6	-17.8389	3.52555e-71	5.69199e-71	5.33653								MTERF2	-25.7102	8.98881e-146	1.41405e-145	6.76429								CLCC1	-21.4832	2.23491e-102	3.46739e-102	5.29482
						FAT1	-24.8311	4.13975e-136	6.20963e-136	1.71122								CLCC1	-17.8391	3.51476e-71	5.67577e-71	4.50809								SGF29	-25.731	5.26074e-146	8.28098e-146	3.5305								ASF1A	-21.4907	1.90309e-102	2.95379e-102	2.98417
						GTF2H1	-24.859	2.06819e-136	3.10414e-136	3.96233								MED6	-17.852	2.78805e-71	4.50323e-71	1.86654								DVL3	-25.7599	2.49833e-146	3.93511e-146	4.10991								FDX1L	-21.4921	1.84439e-102	2.86329e-102	3.32616
						ARIH1	-24.8743	1.41042e-136	2.11732e-136	2.26282								TTC9C	-17.8642	2.23994e-71	3.6187e-71	0.904343								TACC3	-25.7824	1.39696e-146	2.20218e-146	1.32579								ZZZ3	-21.4986	1.60316e-102	2.48931e-102	2.41003
						ARID4A	-24.8811	1.1918e-136	1.78948e-136	2.22148								CCDC6	-17.8666	2.14699e-71	3.46927e-71	3.65972								GAA	-25.798	9.33882e-147	1.47341e-146	1.93832								ADHFE1	-21.5019	1.4934e-102	2.31934e-102	5.98248
						ZBED5-AS1	-24.8921	9.05396e-137	1.35971e-136	4.33888								TPST1	-17.8753	1.83675e-71	2.96859e-71	1.6214								CMTM7	-25.8003	8.79946e-147	1.3886e-146	6.17756								RPP40	-21.5129	1.17952e-102	1.83299e-102	4.72233
						MAP2K4	-24.8934	8.77698e-137	1.31838e-136	2.56517								TRAK2	-17.8812	1.65145e-71	2.67083e-71	1.11555								RAB29	-25.8092	6.99427e-147	1.10397e-146	3.8802								CXCL12	-21.5155	1.11423e-102	1.73189e-102	4.63517
						PAFAH2	-24.8991	7.61728e-137	1.14487e-136	8.17206								NAA30	-17.8838	1.57799e-71	2.55258e-71	2.59899								C8orf4	-25.82	5.28535e-147	8.34582e-147	2.83603								PDLIM7	-21.5199	1.01333e-102	1.57603e-102	5.7631
						RNF168	-24.8995	7.52459e-137	1.13116e-136	4.70146								WDR12	-17.9014	1.14951e-71	1.86025e-71	1.72624								MPV17L2	-25.8592	1.91574e-147	3.02948e-147	2.24303								MAP4K4	-21.5535	4.91429e-103	7.6511e-103	4.47714
						METTL15	-24.9219	4.30774e-137	6.47963e-137	3.12343								TAS2R10	-17.9191	8.36594e-72	1.35473e-71	0.853694								SETD2	-25.8644	1.67411e-147	2.64848e-147	4.57064								SOS1	-21.565	3.83139e-103	5.97004e-103	2.46995
						C12orf45	-24.9361	3.02337e-137	4.54951e-137	3.1926								TFPT	-17.9207	8.12716e-72	1.31635e-71	1.34459								HERPUD2	-25.9277	3.24915e-148	5.14779e-148	1.48285								ITSN1	-21.5783	2.87039e-103	4.47446e-103	3.91466
						CDC42BPB	-24.965	1.46744e-137	2.20906e-137	2.73961								CYP21A2	-17.9338	6.42416e-72	1.04074e-71	3.59718								SLC35A1	-25.9388	2.42992e-148	3.85065e-148	2.8758								CXXC1	-21.5806	2.73357e-103	4.26207e-103	3.63086
						NUDT7	-24.9786	1.04398e-137	1.5719e-137	1.67938								PIK3AP1	-17.9415	5.59008e-72	9.06198e-72	2.19896								RNF34	-25.9485	1.88933e-148	2.9946e-148	4.70225								BRWD3	-21.5823	2.63362e-103	4.10707e-103	2.55151
						KIAA0907	-24.9829	9.38709e-138	1.41368e-137	2.37025								INADL	-17.9453	5.22331e-72	8.46923e-72	2.14361								CEP350	-25.9612	1.36031e-148	2.15701e-148	4.26869								ZC3H7B	-21.6232	1.08694e-103	1.69647e-103	1.34747
						MAP2K1	-24.9925	7.37682e-138	1.11116e-137	1.16507								DESI2	-17.9789	2.85348e-72	4.63069e-72	2.19466								TAPBPL	-25.9702	1.0741e-148	1.70353e-148	5.41143								CH507-42P11.5	-21.6378	7.92356e-104	1.23771e-103	1.04422
						GBA2	-24.9991	6.252e-138	9.42293e-138	6.78271								TEAD4	-17.9876	2.43576e-72	3.95365e-72	3.8927								RILP	-25.9738	9.80541e-149	1.55548e-148	3.08461								MARCKS	-21.6475	6.41186e-104	1.00178e-103	4.28073
						TPST1	-25.001	5.96613e-138	8.99386e-138	0.8204								C12orf73	-17.9924	2.23371e-72	3.62726e-72	2.03648								MTERF3	-26.051	1.3096e-149	2.08229e-149	4.4329								SETD9	-21.6512	5.91563e-104	9.24631e-104	3.67796
						ABHD12	-25.0354	2.52078e-138	3.80307e-138	0.965873								PLPPR5	-18.0049	1.78432e-72	2.89937e-72	0.799783								IFRD1	-26.0587	1.0717e-149	1.70439e-149	2.98885								AC007246.3	-21.6722	3.75192e-104	5.8668e-104	6.35446
						PI4KA	-25.0447	1.99501e-138	3.01105e-138	1.44988								CDK11B	-18.0063	1.73852e-72	2.82557e-72	1.65466								ORC3	-26.0743	7.12904e-150	1.13401e-149	2.94494								AKAP8L	-21.6793	3.21434e-104	5.02932e-104	2.34707
						COX19	-25.0733	9.72169e-139	1.46817e-138	2.89989								ACOT2	-18.027	1.1959e-72	1.9445e-72	1.25118								C3orf17	-26.0795	6.2229e-150	9.90078e-150	3.60223								C3orf17	-21.6831	2.96276e-104	4.63761e-104	2.66248
						UBXN7	-25.0814	7.93962e-139	1.19928e-138	4.01638								HMMR	-18.0335	1.06435e-72	1.73172e-72	5.27918								TBCD	-26.0999	3.65696e-150	5.82322e-150	1.30965								ARHGAP12	-21.7031	1.91894e-104	3.0062e-104	2.8133
						GABARAPL1	-25.088	6.72824e-139	1.01651e-138	1.90806								VGLL4	-18.047	8.33077e-73	1.35602e-72	3.48801								LXN	-26.1258	1.85636e-150	2.95912e-150	4.51311								DLGAP4	-21.705	1.8407e-104	2.88424e-104	1.83497
						IGFBP1	-25.0966	5.41144e-139	8.18053e-139	3.85227								APPBP2	-18.0513	7.709e-73	1.25508e-72	0.662964								CAAP1	-26.1415	1.23115e-150	1.96375e-150	3.41406								LGALS1	-21.7237	1.22592e-104	1.92252e-104	2.97816
						SENP5	-25.1023	4.69769e-139	7.10298e-139	6.86722								DERL3	-18.0794	4.63249e-73	7.55017e-73	3.30659								BAG3	-26.1564	8.33607e-151	1.33106e-150	2.59919								PDRG1	-21.7288	1.0973e-104	1.72225e-104	2.20716
						AVEN	-25.1201	3.00199e-139	4.53997e-139	3.85309								ABI1	-18.0857	4.13177e-73	6.73554e-73	1.79594								DAB2	-26.1666	6.3836e-151	1.01951e-150	3.87149								SUPT3H	-21.7658	4.88973e-105	7.69056e-105	2.77679
						SLU7	-25.145	1.60461e-139	2.42716e-139	2.98133								MECP2	-18.087	4.03278e-73	6.57558e-73	0.728972								USP33	-26.1727	5.43957e-151	8.69111e-151	3.87202								FOXN2	-21.7707	4.40144e-105	6.92546e-105	4.00923
						TRIB1	-25.209	3.19465e-140	4.83423e-140	2.49545								PHACTR2	-18.0896	3.84901e-73	6.27729e-73	2.12988								SH3GL1	-26.1731	5.38631e-151	8.60783e-151	6.16376								CCDC137	-21.7846	3.24747e-105	5.11294e-105	1.04583
						WSB2	-25.2112	3.01559e-140	4.56418e-140	2.08043								MARS	-18.0941	3.55003e-73	5.79094e-73	1.63304								SECISBP2L	-26.175	5.121e-151	8.18557e-151	6.69085								EIF1AD	-21.82	1.49956e-105	2.36688e-105	1.848
						UBAC1	-25.2338	1.70789e-140	2.58546e-140	5.53409								RAB3GAP2	-18.1012	3.11714e-73	5.0859e-73	7.59185								CARS2	-26.1842	4.01983e-151	6.42815e-151	2.53625								KDM4B	-21.8318	1.15873e-105	1.83045e-105	4.01813
						PRKCI	-25.2444	1.30483e-140	1.97609e-140	3.19155								SLCO1B3	-18.1118	2.57009e-73	4.19425e-73	1.58809								CTCF	-26.2038	2.40734e-151	3.85124e-151	3.92442								CWF19L2	-21.8511	7.59009e-106	1.20002e-105	2.70682
						R3HDM1	-25.2637	8.01309e-141	1.21427e-140	3.17759								TMEM138	-18.1131	2.50999e-73	4.09705e-73	0.932434								CAPN7	-26.2132	1.87929e-151	3.00774e-151	5.73093								THAP1	-21.8642	5.69802e-106	9.01441e-106	2.91397
						DCBLD2	-25.2741	6.16117e-141	9.3401e-141	2.16202								CA12	-18.1416	1.49633e-73	2.44668e-73	2.26343								NUP58	-26.2168	1.71077e-151	2.7386e-151	5.29117								ZNF721	-21.8724	4.76177e-106	7.53639e-106	3.80585
						PEX11B	-25.2884	4.28011e-141	6.48979e-141	2.30922								CDC42BPB	-18.151	1.26122e-73	2.06404e-73	0.727457								BRAF	-26.2397	9.37512e-152	1.50173e-151	4.1737								WFS1	-21.8945	2.93137e-106	4.64138e-106	6.41622
						CCDC6	-25.2976	3.394e-141	5.14827e-141	1.93598								CSNK1G2	-18.1534	1.20731e-73	1.97624e-73	0.909879								RCE1	-26.2458	7.98512e-152	1.27962e-151	2.91632								PSMB8	-21.898	2.71568e-106	4.30078e-106	0.510431
						LUZP1	-25.3047	2.83249e-141	4.2974e-141	2.88171								UBE2W	-18.1749	8.15649e-74	1.336e-73	2.26999								CHMP6	-26.2555	6.19024e-152	9.92831e-152	1.61763								KIN	-21.8983	2.69523e-106	4.26929e-106	2.93561
						CENPK	-25.3109	2.42101e-141	3.67385e-141	2.78275								TAB2	-18.1798	7.46388e-74	1.22282e-73	1.71043								MT-CO2	-26.2576	5.85735e-152	9.3964e-152	2.5919								TBK1	-21.9082	2.17184e-106	3.44167e-106	3.04983
						MBD1	-25.329	1.53182e-141	2.32498e-141	4.63234								PRKCZ	-18.1827	7.07768e-74	1.1598e-73	3.57756								PPME1	-26.2755	3.65595e-152	5.86989e-152	2.08439								FBXO6	-21.9086	2.15005e-106	3.40785e-106	2.55281
						RASSF3	-25.3329	1.38788e-141	2.10736e-141	9.2194								RRP8	-18.1932	5.83783e-74	9.56836e-74	0.850844								ZMYM2	-26.285	2.84833e-152	4.57611e-152	4.4922								PPT1	-21.9394	1.0926e-106	1.7336e-106	4.25124
						XPNPEP3	-25.3621	6.60551e-142	1.00359e-141	2.6651								RALGAPA2	-18.2212	3.5051e-74	5.7487e-74	2.73731								RDH5	-26.2907	2.45267e-152	3.94129e-152	3.10181								CPM	-21.9581	7.23893e-107	1.14931e-106	3.07627
						DLAT	-25.4131	1.80707e-142	2.74827e-142	0.604016								ABHD12B	-18.2251	3.26145e-74	5.35026e-74	4.08621								ACTR6	-26.3071	1.58856e-152	2.5538e-152	1.48286								SNAP47	-21.9616	6.71046e-107	1.06563e-106	4.02016
						GNL2	-25.4243	1.35759e-142	2.06552e-142	1.1625								SNX18	-18.2274	3.12737e-74	5.13141e-74	4.02797								FOXN2	-26.3559	4.39825e-153	7.08429e-153	4.37945								RP13-270P17.3	-21.9767	4.81063e-107	7.64416e-107	2.66429
						SMC5	-25.4277	1.24624e-142	1.89649e-142	1.02199								TRAPPC12	-18.2288	3.05186e-74	5.00861e-74	2.3266								YPEL3	-26.3603	3.90775e-153	6.29558e-153	3.3521								TBL2	-22.0031	2.68817e-107	4.27965e-107	3.64662
						PRKCZ	-25.4364	9.98914e-143	1.52042e-142	3.61626								ZNF146	-18.2677	1.49739e-74	2.4596e-74	2.40128								DNAJC21	-26.3645	3.50183e-153	5.64283e-153	4.66696								DUSP6	-22.0402	1.18679e-107	1.8906e-107	4.1332
						QSER1	-25.4552	6.17686e-143	9.40921e-143	6.33766								BGN	-18.2995	8.34577e-75	1.37326e-74	3.72625								C14orf142	-26.3816	2.22672e-153	3.58889e-153	3.43941								SMC6	-22.0452	1.06147e-107	1.69131e-107	1.75179
						PKN1	-25.4692	4.32544e-143	6.59294e-143	2.47461								PNPLA8	-18.3213	5.59948e-75	9.21772e-75	2.72456								CHIC2	-26.4572	3.01875e-154	4.87794e-154	2.92382								RERE	-22.057	8.18732e-108	1.3051e-107	11.7723
						E2F4	-25.4829	3.05181e-143	4.65258e-143	2.84023								CTB-50L17.10	-18.3477	3.4443e-75	5.67487e-75	1.01329								PBX3	-26.4745	1.90509e-154	3.08037e-154	7.54677								TAX1BP3	-22.0843	4.47732e-108	7.1446e-108	2.99133
						EEF2KMT	-25.5104	1.51176e-143	2.30612e-143	5.56286								HDAC5	-18.3593	2.78106e-75	4.58511e-75	5.04894								HIST2H2AC	-26.479	1.69061e-154	2.73416e-154	1.48961								TP53BP2	-22.1219	1.94582e-108	3.11093e-108	2.98201
						MCMBP	-25.5136	1.39138e-143	2.12335e-143	3.4141								OTULIN	-18.3612	2.68787e-75	4.43244e-75	1.30223								UQCRHL	-26.4814	1.58837e-154	2.56991e-154	3.03742								N6AMT2	-22.1243	1.8461e-108	2.95338e-108	9.37614
						ZMYND11	-25.5225	1.11012e-143	1.69447e-143	4.42625								FAM126A	-18.3615	2.67265e-75	4.40829e-75	1.39863								BACH1	-26.5012	9.39462e-155	1.52099e-154	4.07473								LXN	-22.1515	1.00857e-108	1.61555e-108	3.65176
						FCN3	-25.5312	8.8865e-144	1.35669e-143	2.55683								TMEM91	-18.4019	1.26878e-75	2.09641e-75	3.33231								TAOK1	-26.5087	7.69723e-155	1.24671e-154	3.77236								NT5DC2	-22.1523	9.91576e-109	1.58867e-108	4.83272
						NFKB1	-25.5451	6.22234e-144	9.50149e-144	2.71677								OTUD7B	-18.4196	9.14709e-76	1.51236e-75	1.9364								NQO1	-26.5277	4.6511e-155	7.5382e-155	3.56836								NME1-NME2	-22.1551	9.3194e-109	1.49344e-108	1.18848
						ICMT	-25.5462	6.0592e-144	9.25425e-144	1.5602								FDX1L	-18.4231	8.57494e-76	1.4187e-75	2.34377								TGFB1	-26.5505	2.53247e-155	4.10887e-155	3.39288								MXI1	-22.1584	8.64789e-109	1.38612e-108	0.8004
						SNAPC3	-25.5593	4.32667e-144	6.61082e-144	9.07634								MND1	-18.453	4.93085e-76	8.16868e-76	0.689968								VPS4A	-26.5549	2.25408e-155	3.65797e-155	1.19708								IFT88	-22.1893	4.35728e-109	6.98998e-109	5.87254
						ZBTB38	-25.5597	4.28297e-144	6.54538e-144	0.823281								SLC44A3	-18.4559	4.67645e-76	7.74894e-76	2.53184								NT5C2	-26.6362	2.5852e-156	4.20346e-156	4.46918								PSPC1	-22.2363	1.53061e-109	2.45959e-109	3.39518
						HDAC6	-25.5663	3.61985e-144	5.53421e-144	2.00989								BORCS8	-18.4688	3.68484e-76	6.1085e-76	4.86202								SERTAD1	-26.655	1.56775e-156	2.55022e-156	1.41276								C17orf75	-22.2603	8.97179e-110	1.44386e-109	3.56614
						GSTA2	-25.5679	3.46907e-144	5.30477e-144	3.48805								CCSER2	-18.4837	2.79354e-76	4.63401e-76	2.07807								P3H4	-26.7179	2.91797e-157	4.75169e-157	2.88989								PIK3C3	-22.2841	5.27388e-110	8.4965e-110	3.25961
						WDFY1	-25.5816	2.44312e-144	3.7382e-144	0.680354								CNOT6L	-18.5002	2.05762e-76	3.417e-76	0.840153								RNF20	-26.7233	2.5267e-157	4.11543e-157	6.61073								SART1	-22.3386	1.55931e-110	2.52019e-110	2.51359
						RCC1	-25.5982	1.59902e-144	2.44714e-144	3.75401								XPNPEP3	-18.5306	1.17e-76	1.94424e-76	2.08725								SUCO	-26.7259	2.3567e-157	3.83936e-157	3.65345								IGSF8	-22.3406	1.49136e-110	2.41089e-110	1.48795
						SAAL1	-25.6273	7.57365e-145	1.15978e-144	4.07408								SLC46A1	-18.5398	9.8634e-77	1.63977e-76	1.44738								MFSD10	-26.7678	7.6683e-158	1.25088e-157	2.3491								TNC	-22.356	1.05577e-110	1.70819e-110	0.62658
						PI4K2B	-25.6273	7.56815e-145	1.15917e-144	2.51462								KLC1	-18.5428	9.33136e-77	1.55166e-76	2.93957								NUP93	-26.7768	6.02687e-158	9.83339e-158	4.49716								MT-CO2	-22.3705	7.6212e-111	1.23466e-110	2.67653
						CDC42BPA	-25.6351	6.20576e-145	9.50887e-145	2.46871								TUBGCP4	-18.547	8.62214e-77	1.43436e-76	3.36215								ZCCHC7	-26.8044	2.87008e-158	4.68887e-158	1.78388								DUSP11	-22.3711	7.52374e-111	1.21914e-110	2.32944
						ABI1	-25.6355	6.13993e-145	9.40991e-145	1.79244								RPP38	-18.5602	6.74061e-77	1.1216e-76	4.14732								RAB3GAP2	-26.8184	1.97271e-158	3.22354e-158	9.84145								ANK1	-22.3748	6.92882e-111	1.12298e-110	4.711
						WDR74	-25.6403	5.42069e-145	8.3093e-145	4.52823								VCL	-18.5689	5.7393e-77	9.552e-77	1.92063								ANKRD26	-26.8214	1.81741e-158	2.9704e-158	1.96429								TJP1	-22.3783	6.4028e-111	1.03795e-110	4.77158
						KDM5C	-25.6421	5.18169e-145	7.94456e-145	2.48474								NT5C2	-18.5712	5.49199e-77	9.14242e-77	2.7157								NFX1	-26.8556	7.26146e-159	1.18734e-158	2.12963								AQP7	-22.4053	3.49487e-111	5.674e-111	3.15872
						MBTPS2	-25.6551	3.71338e-145	5.6945e-145	0.755832								BMS1	-18.6038	2.99499e-77	4.99121e-77	7.09358								NUDCD3	-26.8647	5.68347e-159	9.29518e-159	2.40948								LRRC46	-22.4194	2.54496e-111	4.13714e-111	0.625353
						MYC	-25.6562	3.6016e-145	5.52421e-145	2.75306								AP3B1	-18.6115	2.59189e-77	4.32038e-77	2.55267								H1FX	-26.8827	3.50201e-159	5.72869e-159	2.97827								ID3	-22.4575	1.08004e-111	1.75838e-111	3.69888
						CD68	-25.6709	2.47265e-145	3.79337e-145	9.9607								RRP1	-18.6201	2.20871e-77	3.68249e-77	1.49682								PAPD4	-26.8882	3.01752e-159	4.93829e-159	3.75279								RHBDD3	-22.4803	6.46792e-112	1.05484e-111	6.23175
						UHRF2	-25.679	2.00385e-145	3.07605e-145	3.18594								SLC30A5	-18.6566	1.1171e-77	1.86372e-77	2.64042								COX16	-26.9047	1.93526e-159	3.16919e-159	2.23488								TNFRSF10D	-22.5208	2.59798e-112	4.24434e-112	3.06248
						FAM199X	-25.6903	1.49876e-145	2.30304e-145	2.58243								RITA1	-18.6757	7.80913e-78	1.30429e-77	3.16134								MTRF1L	-26.9061	1.86481e-159	3.05448e-159	6.76078								SLC19A2	-22.5971	4.63227e-113	7.58583e-113	0.686336
						PYCARD	-25.7152	7.90222e-146	1.21552e-145	3.02036								SERGEF	-18.6801	7.19304e-78	1.20165e-77	1.36461								OTUD7B	-26.9138	1.51607e-159	2.48381e-159	6.03492								TYROBP	-22.6257	2.41944e-113	3.96812e-113	3.06051
						TMEM222	-25.7321	5.11063e-146	7.86274e-146	3.56255								FZR1	-18.6865	6.37087e-78	1.06477e-77	1.38365								FBXW11	-26.9701	3.31195e-160	5.43545e-160	8.75214								MTERF2	-22.6269	2.35727e-113	3.86699e-113	7.64279
						EPS15	-25.733	4.99265e-146	7.6828e-146	1.27272								COQ10B	-18.6878	6.21725e-78	1.03956e-77	1.58666								TRIM13	-26.9792	2.59478e-160	4.25939e-160	1.17175								DPH6	-22.6393	1.77785e-113	2.91775e-113	1.52085
						SBF2	-25.7991	9.06877e-147	1.39666e-146	6.53023								ZNF414	-18.6958	5.35283e-78	8.95418e-78	4.29599								ATE1	-26.9833	2.324e-160	3.81572e-160	7.02401								FBXO21	-22.6418	1.67883e-113	2.75704e-113	3.26641
						RHOU	-25.835	3.58349e-147	5.52562e-147	3.47201								FLII	-18.7241	3.14686e-78	5.26756e-78	1.24917								ATP6V0E2	-26.9965	1.62497e-160	2.66858e-160	2.51722								ILF3-AS1	-22.6534	1.29149e-113	2.12278e-113	3.01381
						POM121	-25.8419	3.00112e-147	4.62857e-147	2.24413								UBR5	-18.7253	3.07875e-78	5.15468e-78	3.39298								PRKRIP1	-27.0164	9.4944e-161	1.55988e-160	2.00233								DIAPH2	-22.665	9.93382e-114	1.63385e-113	4.08139
						NPHP3	-25.8678	1.53305e-147	2.36537e-147	4.22404								COL4A2	-18.7336	2.63458e-78	4.41397e-78	3.01053								CCDC94	-27.0197	8.68266e-161	1.42714e-160	4.4736								UQCRHL	-22.6679	9.29067e-114	1.52841e-113	3.49497
						CYTH2	-25.8683	1.5159e-147	2.33938e-147	0.775441								LUC7L	-18.7384	2.40589e-78	4.0326e-78	2.14387								PPP3CA	-27.0253	7.45556e-161	1.22571e-160	4.53708								LINC01012	-22.7311	2.2092e-114	3.64387e-114	1.19368
						MCCC1	-25.8712	1.40522e-147	2.16901e-147	3.29075								ZC3H7B	-18.7521	1.86168e-78	3.12181e-78	3.53932								CENPT	-27.0568	3.17655e-161	5.22573e-161	3.4665								C14orf142	-22.7508	1.40863e-114	2.32392e-114	3.64063
						VRK3	-25.8945	7.6855e-148	1.18677e-147	1.57271								FAM127C	-18.7548	1.76925e-78	2.96748e-78	1.42533								RASSF8-AS1	-27.0854	1.46483e-161	2.41083e-161	3.76484								DVL3	-22.7572	1.21867e-114	2.01097e-114	4.06937
						SMPD4	-25.9098	5.16869e-148	7.98625e-148	1.09907								MECR	-18.788	9.46801e-79	1.58944e-78	1.40351								RANBP9	-27.1118	7.14578e-162	1.17658e-161	3.29526								CDK7	-22.764	1.0433e-114	1.72234e-114	1.34732
						CREBBP	-25.9293	3.11536e-148	4.81854e-148	2.63667								CPM	-18.8157	5.6203e-79	9.44346e-79	3.00814								SNAP47	-27.1273	4.6951e-162	7.73907e-162	1.78751								THNSL2	-22.7834	6.69463e-115	1.10591e-114	6.39288
						PCNXL4	-25.9304	3.02209e-148	4.67523e-148	1.42452								TSR1	-18.8228	4.91278e-79	8.25649e-79	2.25008								IGSF8	-27.1555	2.18142e-162	3.59885e-162	4.61445								DPF2	-22.7891	5.88761e-115	9.72808e-115	5.19641
						SFT2D2	-25.9437	2.14394e-148	3.31944e-148	1.76005								FNBP1L	-18.8263	4.59901e-79	7.73089e-79	2.42405								DPF2	-27.1612	1.86534e-162	3.07873e-162	4.66347								YBX1	-22.808	3.81761e-115	6.31613e-115	3.88795
						HEATR1	-25.9539	1.64412e-148	2.54609e-148	5.45043								TSC22D4	-18.8296	4.31919e-79	7.26374e-79	3.03476								CWC25	-27.1622	1.81647e-162	2.99873e-162	0.625271								NFKBIZ	-22.8147	3.27428e-115	5.42313e-115	2.00649
						OGFOD2	-25.9584	1.45999e-148	2.26142e-148	2.41246								IFI6	-18.8356	3.85911e-79	6.49145e-79	2.02514								NFKBIZ	-27.1858	9.55746e-163	1.57952e-162	2.78102								MPV17L	-22.8311	2.25126e-115	3.732e-115	4.74209
						LAMC1	-25.9703	1.07158e-148	1.66048e-148	2.45585								ORC3	-18.8486	3.01526e-79	5.07426e-79	1.60644								BDKRB2	-27.189	8.76227e-163	1.44842e-162	0.679717								SNAPC1	-22.8509	1.43262e-115	2.37647e-115	1.44497
						HAMP	-25.9897	6.47025e-149	1.00322e-148	1.09116								CENPU	-18.8745	1.84821e-79	3.11166e-79	1.55593								TBCC	-27.1934	7.77465e-163	1.28573e-162	2.67785								ARSD	-22.8522	1.39056e-115	2.30722e-115	2.69778
						RAD51AP1	-26.0369	1.89276e-149	2.93776e-149	2.71057								HAS3	-18.8805	1.64875e-79	2.77648e-79	1.25162								SHPRH	-27.2009	6.33266e-163	1.04772e-162	4.81177								C16orf58	-22.8581	1.21392e-115	2.01502e-115	7.66373
						RAE1	-26.0653	9.02744e-150	1.40173e-149	4.10584								ARL14EP	-18.8894	1.39452e-79	2.34888e-79	1.55613								RAMP2	-27.215	4.31983e-163	7.1486e-163	3.52423								MAP2K2	-22.8692	9.4137e-116	1.56329e-115	2.76613
						API5	-26.0787	6.36145e-150	9.88178e-150	1.92353								CCDC88C	-18.895	1.25283e-79	2.11117e-79	1.81638								PHLDB3	-27.2171	4.07374e-163	6.74284e-163	1.21864								ANKRD28	-22.8712	8.99401e-116	1.49392e-115	3.82808
						NISCH	-26.1217	2.0669e-150	3.21333e-150	1.71236								TP53RK	-18.9258	6.98885e-80	1.17902e-79	5.96927								KLHL9	-27.2455	1.87766e-163	3.11063e-163	3.53521								ATOH8	-22.8732	8.58547e-116	1.42638e-115	1.38268
						ORC6	-26.1418	1.22301e-150	1.90215e-150	3.47173								SIDT2	-18.93	6.45139e-80	1.08859e-79	2.90917								MCM2	-27.2494	1.69025e-163	2.80076e-163	1.45855								ABCF3	-22.8868	6.28762e-116	1.04554e-115	1.40045
						RECQL	-26.166	6.47498e-151	1.00726e-150	2.43641								AAED1	-18.931	6.3308e-80	1.06848e-79	4.48359								OGG1	-27.2753	8.32279e-164	1.38031e-163	1.81861								TMEM186	-22.8975	4.92168e-116	8.18762e-116	3.09394
						CREBRF	-26.1665	6.39222e-151	9.94594e-151	3.50584								CWF19L2	-18.9383	5.5185e-80	9.31595e-80	1.93059								HEXIM2	-27.2803	7.26427e-164	1.20502e-163	3.95969								GATC	-22.9184	3.04382e-116	5.07034e-116	4.18547
						EVA1B	-26.2132	1.87847e-151	2.92702e-151	3.07798								MSH6	-18.9418	5.15725e-80	8.70806e-80	2.51972								CHCHD6	-27.2839	6.57868e-164	1.09153e-163	3.64943								ZNF445	-22.9337	2.14323e-116	3.57174e-116	3.7695
						PIGX	-26.2171	1.69865e-151	2.64738e-151	3.64556								ZMYND11	-18.9542	4.07409e-80	6.88529e-80	2.96439								TRMT11	-27.3232	2.25167e-164	3.74089e-164	1.90068								PHC3	-22.9348	2.08926e-116	3.4841e-116	2.89017
						CLCN3	-26.222	1.49249e-151	2.32654e-151	1.23212								ERMP1	-18.968	3.13715e-80	5.3054e-80	0.624645								ACSL5	-27.3335	1.69579e-164	2.81861e-164	2.07431								VASP	-22.9415	1.7896e-116	2.98635e-116	3.45954
						POLR3E	-26.2274	1.29323e-151	2.01676e-151	3.83339								VEGFB	-18.9707	2.97771e-80	5.03803e-80	2.43749								ZG16	-27.3527	1.00329e-164	1.66906e-164	4.52693								B3GNT9	-22.9618	1.12392e-116	1.87718e-116	0.830529
						RRN3	-26.2626	5.13832e-152	8.01642e-152	5.51075								PRKCA	-18.9901	2.06106e-80	3.48948e-80	1.39996								SLC38A5	-27.3904	3.56624e-165	5.94059e-165	7.04635								MPV17L2	-22.9632	1.08741e-116	1.817e-116	4.2181
						ASPM	-26.2627	5.11287e-152	7.97836e-152	2.35626								GATA4	-18.9984	1.75756e-80	2.97765e-80	4.08522								TRNP1	-27.414	1.86633e-165	3.11096e-165	2.56199								STK26	-22.9711	9.07778e-117	1.51752e-116	0.746603
						SF3A2	-26.2743	3.77458e-152	5.89125e-152	1.17267								FBXO8	-19.001	1.67356e-80	2.8366e-80	3.72991								GTF2H3	-27.4152	1.80951e-165	3.01692e-165	3.1785								VCPIP1	-22.9741	8.46002e-117	1.41456e-116	3.63028
						DCDC1	-26.2808	3.1784e-152	4.9628e-152	4.00312								ESRRA	-19.0141	1.30309e-80	2.20917e-80	0.677678								C14orf105	-27.4175	1.69868e-165	2.83276e-165	3.64726								HIPK1	-23.0117	3.55586e-117	5.95747e-117	4.4865
						STK11	-26.2992	1.96052e-152	3.06182e-152	1.23672								RNF146	-19.0233	1.09297e-80	1.85462e-80	3.95342								FASTKD2	-27.4185	1.64923e-165	2.7509e-165	2.43963								ERF	-23.0444	1.67418e-117	2.80678e-117	4.69496
						PXN-AS1	-26.3171	1.22099e-152	1.90765e-152	2.51657								C18orf21	-19.0356	8.65376e-81	1.46941e-80	5.10386								FSCN1	-27.4361	1.01728e-165	1.69869e-165	4.4456								USP53	-23.05	1.47151e-117	2.46864e-117	0.904452
						APPBP2	-26.344	6.01828e-153	9.4087e-153	1.91664								MFN2	-19.0488	6.72627e-81	1.14238e-80	1.2571								HMBOX1	-27.4626	4.91676e-166	8.22109e-166	1.26204								MOGAT3	-23.0584	1.21034e-117	2.03095e-117	2.67831
						NUP54	-26.3566	4.31238e-153	6.74458e-153	2.9674								LRP10	-19.0824	3.53902e-81	6.01466e-81	2.20948								HSPA14	-27.5072	1.43996e-166	2.40823e-166	0.763865								TBCK	-23.0756	8.14332e-118	1.36706e-117	2.4387
						PLA2G7	-26.3609	3.84918e-153	6.02137e-153	2.79287								ELOVL2	-19.0831	3.48603e-81	5.92594e-81	2.85943								FAM229B	-27.583	1.7809e-167	2.98703e-167	4.23421								FKBP10	-23.1025	4.37382e-118	7.34743e-118	2.75215
						CLOCK	-26.3765	2.5486e-153	3.98931e-153	3.24214								FAM92A1	-19.1036	2.35607e-81	4.00692e-81	2.70612								ACD	-27.6037	1.00391e-167	1.68419e-167	2.22595								ASB9	-23.129	2.36422e-118	3.976e-118	1.97109
						CMBL	-26.4055	1.18601e-153	1.85838e-153	7.77021								DUOX1	-19.1127	1.97973e-81	3.3684e-81	1.73992								ERMAP	-27.6053	9.62432e-168	1.61496e-167	3.16423								ADAM17	-23.1484	1.50903e-118	2.54119e-118	5.17693
						VGLL4	-26.4144	9.35105e-154	1.46554e-153	3.4344								TOR1A	-19.1382	1.21479e-81	2.06829e-81	3.19673								DSC2	-27.6496	2.82417e-168	4.74318e-168	2.56227								CCDC66	-23.1529	1.36016e-118	2.29151e-118	2.23579
						GPAT4	-26.417	8.73696e-154	1.36958e-153	1.61306								NPC1L1	-19.1429	1.10937e-81	1.88923e-81	1.45282								HMGA2	-27.6681	1.68867e-168	2.83737e-168	5.01534								ZNF75A	-23.186	6.30128e-119	1.06326e-118	2.38645
						CDK13	-26.4185	8.40731e-154	1.31818e-153	3.33007								AATF	-19.1567	8.50352e-82	1.44878e-81	1.30894								WNK3	-27.6804	1.20134e-168	2.019e-168	5.23599								SS18	-23.1917	5.51934e-119	9.31735e-119	4.23046
						SP5	-26.4531	3.36493e-154	5.28244e-154	2.64361								HERC1	-19.1624	7.62802e-82	1.30021e-81	0.647382								TBCE	-27.697	7.5785e-169	1.27479e-168	3.48466								MTHFD2L	-23.2064	3.92566e-119	6.62998e-119	4.20118
						ZFHX4	-26.4551	3.18798e-154	5.0057e-154	5.19864								CDC20	-19.1664	7.06227e-82	1.20459e-81	3.50013								C21orf33	-27.7053	6.02698e-169	1.01403e-168	3.87405								ARSA	-23.2594	1.14194e-119	1.93336e-119	3.10132
						RAB9A	-26.4685	2.23705e-154	3.51403e-154	1.87175								PDK2	-19.2138	2.8348e-82	4.84179e-82	7.90537								POMC	-27.7054	6.00609e-169	1.01074e-168	4.14941								ING4	-23.2821	6.73912e-120	1.1425e-119	6.37334
						PCBP4	-26.4703	2.13211e-154	3.34989e-154	7.44187								CBWD5	-19.2512	1.38011e-82	2.35987e-82	1.96847								NAGA	-27.7061	5.90275e-169	9.93793e-169	3.08048								HERPUD2	-23.285	6.297e-120	1.06779e-119	2.75154
						PLOD3	-26.4833	1.51013e-154	2.37414e-154	3.93854								CIRBP-AS1	-19.2616	1.12859e-82	1.93155e-82	1.39081								PRR14	-27.7101	5.27478e-169	8.88266e-169	1.31351								ANKRD26	-23.318	2.91233e-120	4.94402e-120	3.10001
						MANEA	-26.5023	9.12818e-155	1.43598e-154	3.17386								CYTH2	-19.2636	1.08536e-82	1.85883e-82	2.5268								FCER1G	-27.7201	4.00093e-169	6.74052e-169	6.17773								MAGI3	-23.3281	2.29985e-120	3.9069e-120	6.2537
						TMEM63A	-26.5122	7.01813e-155	1.10427e-154	2.67645								SENP5	-19.2725	9.13696e-83	1.56518e-82	4.02553								METTL13	-27.731	2.95328e-169	4.97772e-169	4.32884								PHKG2	-23.358	1.14311e-120	1.94406e-120	3.19669
						SENP2	-26.5182	5.97342e-155	9.40085e-155	3.77576								RNF168	-19.2818	7.63534e-83	1.30825e-82	3.08492								PLAG1	-27.7339	2.72455e-169	4.59323e-169	3.15121								ERC1	-23.3766	7.40205e-121	1.25942e-120	2.22013
						BACE1	-26.5418	3.19411e-155	5.02788e-155	2.26466								AHR	-19.283	7.45534e-83	1.2777e-82	0.810981								SP100	-27.7885	5.97552e-170	1.00852e-169	1.92736								LINC01513	-23.385	6.07701e-121	1.03467e-120	1.15606
						NOL10	-26.5445	2.9759e-155	4.68537e-155	0.742023								SYMPK	-19.2864	6.99113e-83	1.19841e-82	0.83326								CYP51A1	-27.8446	1.25309e-170	2.11965e-170	1.184								GNMT	-23.3908	5.30258e-121	9.03221e-121	1.53041
						ZNF791	-26.5641	1.76543e-155	2.78072e-155	4.52947								DOK4	-19.2942	6.01038e-83	1.03099e-82	1.74426								HIPK1	-27.8611	7.91102e-171	1.33908e-170	4.73385								TRMT10A	-23.3922	5.12949e-121	8.74131e-121	5.24529
						RNF113A	-26.5719	1.43611e-155	2.26249e-155	2.2863								SLC27A3	-19.3651	1.52152e-83	2.61529e-83	1.06799								SETD9	-27.8658	6.93302e-171	1.17406e-170	4.64712								LAPTM4B	-23.403	3.98641e-121	6.80104e-121	2.19234
						VCL	-26.5846	1.02249e-155	1.61118e-155	2.37266								WDFY1	-19.3669	1.46878e-83	2.52522e-83	3.09125								HACL1	-27.9033	2.43073e-171	4.12275e-171	5.81981								THNSL1	-23.4205	2.64487e-121	4.51433e-121	3.53221
						PREPL	-26.6127	4.83799e-156	7.62825e-156	2.82546								SUMF1	-19.3805	1.12762e-83	1.93956e-83	0.592955								ZZZ3	-27.9178	1.6236e-171	2.75564e-171	3.55154								ISG20L2	-23.4265	2.29494e-121	3.91795e-121	4.04858
						RAB22A	-26.6477	1.9022e-156	3.00115e-156	3.54587								LENG1	-19.3976	8.08108e-84	1.39062e-83	1.82825								AJUBA	-27.9578	5.30064e-172	9.00656e-172	3.98876								FAM229B	-23.4453	1.47486e-121	2.5196e-121	4.33108
						LYSMD3	-26.6495	1.81238e-156	2.86004e-156	4.66161								IMMP2L	-19.431	4.2165e-84	7.25919e-84	2.56568								ESRRA	-27.9652	4.31084e-172	7.3297e-172	2.11395								ALKBH4	-23.4466	1.43046e-121	2.4443e-121	2.40082
						MAPK8	-26.6497	1.806e-156	2.85057e-156	2.81295								ZNRF3	-19.4337	4.00249e-84	6.89231e-84	1.54579								XRCC1	-27.9868	2.35244e-172	4.00434e-172	2.31941								HK1	-23.4546	1.1875e-121	2.02961e-121	3.53386
						MFN2	-26.6728	9.73957e-157	1.53889e-156	2.85496								RORA	-19.4622	2.2968e-84	3.95782e-84	8.60777								MAP1LC3A	-27.992	2.03597e-172	3.46643e-172	1.27031								ACP5	-23.4788	6.72436e-122	1.15164e-121	5.26079
						MED24	-26.6852	6.98161e-157	1.10381e-156	3.6775								SBF2	-19.469	2.01322e-84	3.47073e-84	2.6676								AHCTF1	-28.0118	1.16795e-172	1.98989e-172	3.39225								MTRF1L	-23.5092	3.28258e-122	5.63207e-122	6.94723
						ANKLE2	-26.6967	5.14212e-157	8.13154e-157	1.26322								GSTO2	-19.4797	1.63274e-84	2.81544e-84	1.31683								SMARCD2	-28.0835	1.55937e-173	2.66399e-173	4.92914								ARL4D	-23.5102	3.20943e-122	5.50781e-122	6.01619
						KDR	-26.7115	3.45775e-157	5.4691e-157	5.19401								C11orf71	-19.4803	1.6121e-84	2.78049e-84	4.30711								SPTY2D1	-28.0912	1.25636e-173	2.1473e-173	3.79568								C2orf68	-23.5139	2.94068e-122	5.04775e-122	4.8897
						INIP	-26.7131	3.3158e-157	5.24678e-157	7.32151								FAM229B	-19.5038	1.01955e-84	1.7621e-84	1.71029								TMEM39B	-28.1035	8.87288e-174	1.51685e-173	1.60165								SLC35B3	-23.5152	2.85446e-122	4.90088e-122	3.74511
						HMG20A	-26.7132	3.30243e-157	5.22672e-157	2.15904								RBM14	-19.5194	7.51466e-85	1.29936e-84	4.05663								ECI1	-28.117	6.07417e-174	1.03887e-173	6.86969								NUDCD1	-23.5411	1.54836e-122	2.66022e-122	6.52085
						DIDO1	-26.7576	1.00629e-157	1.59464e-157	2.80251								MCAT	-19.5254	6.67773e-85	1.15571e-84	3.67957								CDK7	-28.1816	9.82279e-175	1.68266e-174	3.54334								FAM214A	-23.5444	1.4327e-122	2.46207e-122	5.6503
						NR6A1	-26.7728	6.69583e-158	1.06152e-157	6.40651								MGA	-19.5279	6.35423e-85	1.09997e-84	3.90114								TSPO	-28.2074	4.74805e-175	8.14461e-175	2.64131								EXOC3L4	-23.569	8.01515e-123	1.37896e-122	7.80293
						OTUD4	-26.8273	1.55216e-158	2.46278e-158	3.05294								EXOC4	-19.5312	5.95774e-85	1.03157e-84	1.06615								AP5M1	-28.2331	2.29843e-175	3.948e-175	5.17638								CHMP6	-23.5692	7.97181e-123	1.37181e-122	3.24922
						RSBN1	-26.833	1.33373e-158	2.11664e-158	2.59433								THEM6	-19.5452	4.53316e-85	7.85809e-85	1.14613								TANGO2	-28.249	1.46545e-175	2.51777e-175	5.47872								SMIM8	-23.5745	7.03697e-123	1.2115e-122	6.96299
						ARHGEF10L	-26.8384	1.15358e-158	1.83112e-158	2.76771								ACOX3	-19.5627	3.21569e-85	5.57558e-85	2.90185								CPSF4	-28.2547	1.24702e-175	2.14298e-175	4.71976								RARA	-23.59	4.88347e-123	8.41705e-123	6.52148
						ZNF512B	-26.8566	7.05756e-159	1.12051e-158	4.41352								CSTF1	-19.5656	3.03911e-85	5.27063e-85	1.46784								RPP38	-28.2722	7.59045e-176	1.3053e-175	4.04576								C15orf57	-23.599	3.94457e-123	6.80189e-123	1.30005
						ZNF639	-26.8609	6.29554e-159	9.9974e-159	8.01759								PARP9	-19.5667	2.97442e-85	5.15962e-85	3.14287								MATN2	-28.3069	2.84375e-176	4.89472e-176	4.94296								IP6K3	-23.6011	3.75645e-123	6.48045e-123	6.65008
						ARHGEF2	-26.8643	5.7397e-159	9.11664e-159	3.65137								ASPM	-19.5757	2.49052e-85	4.3232e-85	0.841592								YBX3	-28.3188	2.02589e-176	3.4886e-176	5.53902								PPP3CA	-23.612	2.9049e-123	5.0137e-123	4.47848
						STK17A	-26.8724	4.61343e-159	7.33081e-159	1.63504								MEGF9	-19.5935	1.75746e-85	3.05281e-85	2.21311								SOCS3	-28.4219	1.08459e-177	1.87236e-177	3.98795								ICE1	-23.6381	1.56609e-123	2.70669e-123	2.68834
						MARCH2	-26.9169	1.39304e-159	2.21449e-159	3.7591								RASSF3	-19.6023	1.47814e-85	2.56821e-85	8.25117								PARP14	-28.457	3.99368e-178	6.89918e-178	3.51259								PACSIN2	-23.6631	8.65443e-124	1.49713e-123	8.9769
						MGAT4B	-26.9399	7.49104e-160	1.19159e-159	1.49676								SLC17A5	-19.6137	1.18105e-85	2.05344e-85	3.04498								SETX	-28.4679	2.92638e-178	5.05655e-178	6.4644								HSPA4L	-23.6663	8.01928e-124	1.38757e-123	0.739737
						FAM175A	-26.9428	6.93118e-160	1.10277e-159	3.54783								CES2	-19.6153	1.14499e-85	1.99121e-85	3.245								LAMA3	-28.4731	2.52284e-178	4.36025e-178	1.29119								MUM1	-23.6767	6.2649e-124	1.0855e-123	5.51527
						ERI2	-26.9935	1.75942e-160	2.80164e-160	7.56641								TYK2	-19.6184	1.07614e-85	1.8719e-85	1.6227								SPTA1	-28.4815	1.98644e-178	3.43477e-178	5.95098								RPS13	-23.6786	5.99774e-124	1.03945e-123	3.75947
						UNC45A	-27.0209	8.4084e-161	1.33949e-160	1.58573								PBX3	-19.6491	5.88323e-86	1.02502e-85	3.36475								OXSR1	-28.5117	8.37845e-179	1.44972e-178	4.12795								GBAS	-23.6934	4.22028e-124	7.31741e-124	3.17155
						NOTCH2	-27.0211	8.35275e-161	1.3309e-160	1.54431								CHMP1A	-19.6573	5.00628e-86	8.72431e-86	2.61427								BPIFB2	-28.5239	5.91606e-179	1.02412e-178	3.16134								MIR22HG	-23.6992	3.67587e-124	6.37788e-124	4.51988
						PRC1	-27.0254	7.42669e-161	1.1836e-160	4.26143								JMJD8	-19.6628	4.49638e-86	7.84115e-86	1.68383								DUSP16	-28.542	3.52813e-179	6.1131e-179	3.19533								EPB41	-23.7049	3.20741e-124	5.56763e-124	3.73628
						BCL7B	-27.0305	6.47289e-161	1.03181e-160	0.985962								TGIF2	-19.6642	4.36762e-86	7.61836e-86	4.05018								KIAA1109	-28.6037	6.04962e-180	1.05037e-179	3.6117								KLHL24	-23.7066	3.08447e-124	5.35544e-124	3.13564
						ZNF146	-27.0402	4.98499e-161	7.94798e-161	3.3991								PARP14	-19.6835	2.98497e-86	5.21385e-86	1.347								LIMD2	-28.6129	4.64026e-180	8.05855e-180	0.865025								SSUH2	-23.7158	2.47979e-124	4.30755e-124	1.91557
						SART3	-27.0625	2.72487e-161	4.34816e-161	4.61802								ALYREF	-19.697	2.28954e-86	4.00099e-86	3.88107								MAP4K4	-28.6259	3.20051e-180	5.55948e-180	4.56904								ANKS4B	-23.7233	2.07301e-124	3.60177e-124	2.24833
						NPTN	-27.0729	2.0522e-161	3.27545e-161	3.02722								BAIAP2	-19.7063	1.90446e-86	3.32961e-86	1.3597								RUSC1	-28.635	2.46675e-180	4.28786e-180	0.785584								BEX5	-23.7303	1.75667e-124	3.05355e-124	2.2549
						OIT3	-27.1135	6.82585e-162	1.09037e-161	3.92731								NDUFB2-AS1	-19.718	1.51167e-86	2.64349e-86	1.43952								NACA2	-28.6463	1.78406e-180	3.1033e-180	2.42987								NFIA	-23.7303	1.75507e-124	3.05148e-124	1.12159
						NUP107	-27.1234	5.21236e-162	8.32809e-162	3.69								BEX5	-19.7209	1.42706e-86	2.49669e-86	1.64618								WDR83	-28.6489	1.65394e-180	2.87763e-180	5.02448								ALDH16A1	-23.7639	7.89023e-125	1.37406e-124	3.2725
						DESI2	-27.1267	4.77229e-162	7.62819e-162	2.04352								FBXO31	-19.7272	1.26059e-86	2.20596e-86	1.74742								MBP	-28.6505	1.58081e-180	2.75102e-180	4.95619								ZC3HC1	-23.7641	7.84721e-125	1.36688e-124	3.71945
						SESTD1	-27.1273	4.69702e-162	7.50946e-162	1.7562								DAXX	-19.7418	9.43021e-87	1.65253e-86	1.15588								MARC2	-28.6535	1.44928e-180	2.52272e-180	1.694								PET117	-23.7645	7.79021e-125	1.35727e-124	6.70381
						GNAI1	-27.1487	2.62236e-162	4.19434e-162	0.784723								RAE1	-19.7425	9.30944e-87	1.63212e-86	5.04648								COQ3	-28.6584	1.25903e-180	2.19205e-180	5.48772								TRMT1L	-23.8273	1.74296e-125	3.04372e-125	0.953182
						RDH12	-27.1494	2.57039e-162	4.11208e-162	6.08911								AKAP8L	-19.7457	8.72833e-87	1.5306e-86	1.59424								NPW	-28.7338	1.44218e-181	2.51731e-181	3.19879								SYMPK	-23.8333	1.50727e-125	2.63397e-125	5.66216
						RASSF4	-27.1814	1.07851e-162	1.72684e-162	2.3191								BACE1	-19.7588	6.74396e-87	1.18317e-86	1.27539								NR2F2	-28.7585	7.09161e-182	1.23927e-181	5.59389								SRSF9	-23.8349	1.45184e-125	2.53769e-125	3.0642
						UGCG	-27.1983	6.79742e-163	1.08906e-162	1.99593								AC007246.3	-19.7706	5.33523e-87	9.36238e-87	4.46212								TESC	-28.7771	4.14801e-182	7.25205e-182	3.49545								CCND3	-23.8465	1.1016e-125	1.92639e-125	3.60434
						SUMF1	-27.2082	5.19965e-163	8.33246e-163	1.65385								SUCO	-19.7801	4.41682e-87	7.75253e-87	2.08634								ATP2B4	-28.7828	3.52167e-182	6.15986e-182	3.58338								FBXW11	-23.8558	8.81274e-126	1.54218e-125	8.71656
						KIF9	-27.2247	3.31126e-163	5.30743e-163	4.88309								EVL	-19.7863	3.90545e-87	6.85656e-87	5.02375								SHTN1	-28.7901	2.85286e-182	4.99118e-182	4.65817								PHLDB3	-23.8947	3.47993e-126	6.10665e-126	2.10226
						ARHGDIB	-27.2413	2.10594e-163	3.37692e-163	1.5347								STK40	-19.7869	3.86057e-87	6.77934e-87	1.28243								REL	-28.8071	1.75034e-182	3.06442e-182	1.72912								HAUS2	-23.9151	2.13501e-126	3.75266e-126	5.21249
						TOR3A	-27.2432	1.99919e-163	3.20643e-163	2.03175								MANEA	-19.7923	3.46964e-87	6.09568e-87	1.11595								AC007246.3	-28.8336	8.14125e-183	1.42633e-182	7.03418								TP53	-23.9226	1.78211e-126	3.13384e-126	3.94275
						ANKRA2	-27.2446	1.92641e-163	3.09036e-163	5.41967								C10orf10	-19.8531	1.03632e-87	1.82321e-87	4.02457								SLC25A17	-28.8458	5.72196e-183	1.00294e-182	2.6055								CPAMD8	-23.9321	1.41945e-126	2.49843e-126	1.46675
						TAT	-27.2478	1.76307e-163	2.82893e-163	2.67174								RPIA	-19.8691	7.54003e-88	1.32715e-87	2.07811								TRMT10A	-28.9298	5.03461e-184	8.84307e-184	5.2835								XAB2	-23.9505	9.11926e-127	1.60662e-126	0.742341
						MSH6	-27.2574	1.35706e-163	2.17839e-163	3.39346								TAOK3	-19.8738	6.86198e-88	1.20865e-87	1.21221								AKAP11	-28.9816	1.12298e-184	1.9743e-184	5.94243								PRR3	-23.9669	6.16031e-127	1.08607e-126	3.19633
						CEP78	-27.2574	1.35636e-163	2.17773e-163	3.53724								RMI2	-19.874	6.83392e-88	1.20399e-87	1.85851								PLK2	-29.0741	7.63148e-186	1.34607e-185	1.946								TAF6	-24.0144	1.96713e-127	3.47538e-127	4.40459
						KIAA0355	-27.2628	1.17168e-163	1.88161e-163	4.65851								MAX	-19.8973	4.29118e-88	7.56896e-88	2.38509								REV1	-29.0822	6.02685e-186	1.06354e-185	5.09192								LINC00665	-24.0228	1.60636e-127	2.84066e-127	2.1182
						KIF20B	-27.2693	9.80779e-164	1.57538e-163	4.19404								DUSP11	-19.9059	3.61436e-88	6.37962e-88	0.519628								C2orf68	-29.1038	3.21516e-186	5.67899e-186	5.05041								AC068535.3	-24.0273	1.44356e-127	2.55397e-127	2.93888
						TMEM8A	-27.2699	9.64731e-164	1.54993e-163	1.87987								SEMA3B	-19.9189	2.79161e-88	4.92971e-88	1.86142								CDK5RAP1	-29.1119	2.54037e-186	4.4913e-186	2.90111								OTUD7B	-24.0409	1.03886e-127	1.84013e-127	6.30149
						PITPNA	-27.3471	1.16893e-164	1.8804e-164	2.87742								RNMTL1	-19.9451	1.6537e-88	2.923e-88	1.08576								UBR2	-29.1126	2.48539e-186	4.39512e-186	7.8246								RBM12	-24.0499	8.36497e-128	1.48272e-127	7.05046
						TARBP1	-27.3501	1.07668e-164	1.73237e-164	3.58047								PVRL3	-19.9465	1.60788e-88	2.84334e-88	2.95003								ICE2	-29.1687	4.84646e-187	8.58649e-187	4.25681								SLC38A1	-24.0508	8.18943e-128	1.45195e-127	4.286
						ZMYM3	-27.3607	8.06364e-165	1.29799e-164	1.58513								NFKBIL1	-19.9725	9.54733e-89	1.68992e-88	1.54879								ALKBH3	-29.1855	2.96533e-187	5.25739e-187	1.08871								UPP1	-24.054	7.57897e-128	1.34435e-127	3.9663
						TGIF2	-27.377	5.15143e-165	8.29568e-165	4.89685								RECQL	-19.9827	7.78644e-89	1.37856e-88	1.29788								CYR61	-29.1897	2.62346e-187	4.65236e-187	1.40509								PCBD2	-24.0574	6.98811e-128	1.23983e-127	3.06704
						PDZD8	-27.3889	3.72356e-165	6.00013e-165	1.03306								GNG4	-19.9873	7.10192e-89	1.25795e-88	1.65207								LTN1	-29.1975	2.08586e-187	3.70074e-187	3.38685								SPATC1L	-24.0653	5.77327e-128	1.02454e-127	8.80064
						FANCL	-27.3988	2.83711e-165	4.57366e-165	4.72884								ZNF512B	-19.9919	6.48189e-89	1.1484e-88	0.573286								TVP23B	-29.317	6.30152e-189	1.12197e-188	0.614959								LMF1	-24.1035	2.29496e-128	4.07842e-128	2.6874
						SLMAP	-27.4004	2.71068e-165	4.37078e-165	1.31156								FBXO21	-20.0169	3.92716e-89	6.96758e-89	2.27214								SOBP	-29.3282	4.52757e-189	8.06312e-189	5.99562								NUDCD3	-24.114	1.78311e-128	3.17105e-128	3.08445
						SETD3	-27.4189	1.63213e-165	2.63282e-165	2.79452								KIF20B	-20.019	3.76062e-89	6.67367e-89	1.99148								CTA-29F11.1	-29.3614	1.71167e-189	3.05118e-189	0.553452								APC	-24.1252	1.35862e-128	2.41842e-128	4.73736
						PIAS2	-27.4331	1.10485e-165	1.78264e-165	0.928454								POMC	-20.0564	1.77554e-89	3.15536e-89	2.61557								NOL8	-29.3854	8.44473e-190	1.50783e-189	2.99905								NHSL1	-24.1539	6.79875e-129	1.21164e-128	3.54353
						ACBD5	-27.4381	9.64713e-166	1.55686e-165	2.40142								TPST2	-20.0571	1.75124e-89	3.1129e-89	3.65483								CWC22	-29.399	5.65304e-190	1.01008e-189	1.61575								EPOR	-24.1824	3.40573e-129	6.07672e-129	3.331
						IL17RB	-27.4482	7.30129e-166	1.17854e-165	4.44289								XRCC1	-20.0582	1.71186e-89	3.04362e-89	1.70392								SMCHD1	-29.4445	1.48218e-190	2.65149e-190	5.51654								AKR1B1	-24.1908	2.78235e-129	4.96562e-129	3.73787
						SLC25A25	-27.4515	6.66051e-166	1.07534e-165	2.75202								KIAA1522	-20.0915	8.76168e-90	1.55926e-89	1.53058								SMIM8	-29.4754	5.94799e-191	1.06455e-190	7.00354								SMAGP	-24.2008	2.17997e-129	3.8924e-129	5.40181
						TRNAU1AP	-27.4653	4.55963e-166	7.36308e-166	2.16236								HES4	-20.0926	8.57024e-90	1.52555e-89	2.16679								GSTT2B	-29.584	2.40161e-192	4.31056e-192	2.9222								ABLIM1	-24.201	2.17391e-129	3.88249e-129	5.85894
						RALGAPA2	-27.4667	4.38775e-166	7.08704e-166	2.8664								SCAMP1	-20.0944	8.26231e-90	1.47143e-89	2.8981								PTGR2	-29.5937	1.79862e-192	3.22981e-192	2.96009								SNUPN	-24.2124	1.64558e-129	2.94031e-129	3.69093
						PVRL3	-27.4678	4.25315e-166	6.8711e-166	0.902298								RNF19A	-20.1092	6.13077e-90	1.09208e-89	1.82614								SEPSECS	-29.6133	1.00778e-192	1.81098e-192	3.76508								TM4SF1-AS1	-24.2259	1.18566e-129	2.11953e-129	0.780543
						NCOR2	-27.4796	3.07895e-166	4.97522e-166	1.92251								PPAT	-20.1243	4.51992e-90	8.05331e-90	2.5292								USF3	-29.6464	3.7686e-193	6.7738e-193	4.15187								GS1-124K5.4	-24.2475	7.0266e-130	1.25789e-129	3.70973
						TPX2	-27.4857	2.60327e-166	4.20747e-166	2.12733								HUS1	-20.1609	2.15982e-90	3.85551e-90	1.07328								TXLNG	-29.6602	2.50263e-193	4.50151e-193	0.811476								CCDC43	-24.2571	5.56912e-130	9.97448e-130	4.64807
						FAM92A1	-27.4976	1.87635e-166	3.03391e-166	2.88352								AC053503.4	-20.184	1.35467e-90	2.4188e-90	1.56608								CH17-189H20.1	-29.6751	1.60933e-193	2.89541e-193	4.02949								HIST1H2BC	-24.2735	3.73289e-130	6.69367e-130	2.36474
						ARFGAP1	-27.5183	1.06171e-166	1.71706e-166	2.85198								CSAD	-20.1899	1.20066e-90	2.14431e-90	2.19673								IGFBP6	-29.6759	1.57149e-193	2.82801e-193	4.47774								SOX4	-24.2772	3.41064e-130	6.12019e-130	5.0589
						ZNF576	-27.532	7.26152e-167	1.17488e-166	1.14673								ACTR6	-20.2094	8.10052e-91	1.44808e-90	1.94232								TCEAL1	-29.6816	1.32544e-193	2.38579e-193	3.34248								UBE2Q2	-24.2851	2.81545e-130	5.05335e-130	4.77886
						MMS19	-27.5515	4.24729e-167	6.87488e-167	2.30265								PEA15	-20.2219	6.28648e-91	1.1246e-90	2.26696								PRIM1	-29.6835	1.2554e-193	2.26026e-193	0.795664								RASSF1	-24.2875	2.65503e-130	4.76656e-130	4.83688
						AHSA2	-27.6533	2.55028e-168	4.13511e-168	3.32418								ANKRD28	-20.2297	5.35786e-91	9.58928e-91	1.59754								CHMP7	-29.7135	5.14432e-194	9.27526e-194	3.45948								THAP6	-24.2998	1.97071e-130	3.53969e-130	5.43773
						DTWD1	-27.6867	1.00825e-168	1.63621e-168	0.52461								DEDD2	-20.234	4.91878e-91	8.80553e-91	2.92478								THAP5	-29.7357	2.65139e-194	4.78277e-194	5.62991								ARFGEF2	-24.3283	9.83101e-131	1.76874e-130	1.39592
						MACROD1	-27.7027	6.48121e-169	1.05201e-168	1.582								OGDH	-20.2477	3.72171e-91	6.66412e-91	3.48958								APOOL	-29.7532	1.57722e-194	2.84646e-194	4.97345								SOBP	-24.3457	6.43605e-131	1.15876e-130	5.48461
						GATAD2A	-27.7044	6.17632e-169	1.00274e-168	1.97639								CEPT1	-20.2554	3.18457e-91	5.70368e-91	0.532613								PHF11	-29.7825	6.5759e-195	1.18791e-194	2.83945								PTPN18	-24.3556	5.06307e-131	9.11788e-131	4.35339
						NFATC2IP	-27.7053	6.02298e-169	9.78055e-169	1.37916								SLC20A2	-20.2579	3.02681e-91	5.42241e-91	0.911057								KMT5A	-29.7892	5.39597e-195	9.74994e-195	2.70907								ABCA3	-24.3573	4.85019e-131	8.73867e-131	2.44061
						PUS1	-27.7122	4.97739e-169	8.08612e-169	0.577673								ALKBH6	-20.2781	2.0091e-91	3.60093e-91	0.928186								CDC42EP4	-29.8133	2.62516e-195	4.74905e-195	3.13002								ZNF131	-24.3699	3.56355e-131	6.42512e-131	1.35684
						NDC1	-27.7221	3.77834e-169	6.1395e-169	1.78513								NPRL3	-20.2923	1.505e-91	2.69871e-91	1.68397								MTRR	-29.8195	2.1861e-195	3.95573e-195	5.82941								PDCD11	-24.3854	2.44283e-131	4.4076e-131	2.54359
						THAP4	-27.7402	2.29015e-169	3.72212e-169	3.04036								SFSWAP	-20.295	1.42335e-91	2.5529e-91	2.64235								ZNF445	-29.8441	1.04699e-195	1.89543e-195	4.93297								SOWAHA	-24.3903	2.16627e-131	3.90953e-131	0.972906
						FZR1	-27.7697	1.00642e-169	1.63712e-169	1.72553								SAMD4A	-20.3095	1.05966e-91	1.90149e-91	3.07574								AP1G2	-29.8516	8.37843e-196	1.51752e-195	2.90565								CARS2	-24.3979	1.79922e-131	3.24943e-131	2.64799
						PLCB1	-27.7724	9.35594e-170	1.52223e-169	4.03195								KIAA0232	-20.3097	1.05523e-91	1.89399e-91	1.9474								NMB	-29.8799	3.58904e-196	6.50524e-196	5.97199								TANGO2	-24.4076	1.41998e-131	2.56575e-131	4.80876
						JADE1	-27.8078	3.49364e-170	5.68913e-170	1.59851								RPS6KB1	-20.3107	1.03409e-91	1.85649e-91	2.70112								IL17RE	-29.9098	1.46755e-196	2.6619e-196	4.41617								MTRR	-24.4199	1.05145e-131	1.90077e-131	5.4514
						ZNF787	-27.8097	3.31298e-170	5.39726e-170	3.70564								CTD-2293H3.2	-20.3297	7.019e-92	1.26132e-91	3.98625								ABLIM1	-29.9491	4.51844e-197	8.20557e-197	6.22271								KDM3A	-24.4579	4.15064e-132	7.51414e-132	2.48881
						SLC30A6	-27.863	7.48778e-171	1.22064e-170	3.55465								MORC4	-20.3437	5.28163e-92	9.49562e-92	4.51985								GS1-124K5.4	-29.9697	2.43799e-197	4.43383e-197	2.40055								CCZ1	-24.4834	2.21994e-132	4.0237e-132	3.98213
						RHOF	-27.8631	7.48384e-171	1.22026e-170	2.04677								RABL6	-20.3533	4.33958e-92	7.8038e-92	1.12532								RASSF1	-29.9932	1.20424e-197	2.19324e-197	6.41839								BTBD1	-24.4943	1.70034e-132	3.08563e-132	4.36973
						NAA30	-27.8832	4.26302e-171	6.9525e-171	2.58209								C5orf45	-20.3695	3.12029e-92	5.61385e-92	2.0653								TRAPPC2	-30.0075	7.83423e-198	1.42752e-197	10.8038								FOXJ3	-24.4972	1.58321e-132	2.87445e-132	1.85372
						MESDC1	-27.8863	3.91201e-171	6.38142e-171	6.14838								TYSND1	-20.4072	1.44445e-92	2.60062e-92	3.9919								ZNF721	-30.0164	5.99438e-198	1.09253e-197	4.96045								CDK9	-24.5148	1.02667e-132	1.86624e-132	2.60134
						DDX23	-27.907	2.19123e-171	3.57673e-171	3.94457								SLC35E3	-20.4158	1.21131e-92	2.18192e-92	2.14084								RNF187	-30.0217	5.10707e-198	9.31486e-198	3.60432								TMEM184C	-24.5216	8.68484e-133	1.58022e-132	3.99355
						UBE2D4	-27.9216	1.458e-171	2.38041e-171	1.40232								GMFG	-20.4312	8.82703e-93	1.59076e-92	1.06476								ADAM17	-30.0933	5.92233e-199	1.08227e-198	5.95467								METTL3	-24.5287	7.29818e-133	1.32888e-132	5.34703
						KLF10	-27.9437	7.87278e-172	1.2859e-171	2.45054								PAFAH2	-20.4554	5.37597e-93	9.69754e-93	5.88884								TSR3	-30.1149	3.09015e-199	5.65117e-199	3.83831								CH17-189H20.1	-24.5329	6.58089e-133	1.19856e-132	3.98339
						ATF7	-27.9718	3.57625e-172	5.84634e-172	3.5748								RNF121	-20.4576	5.13589e-93	9.2667e-93	1.22348								MEG9	-30.1308	1.91578e-199	3.50607e-199	8.30136								PLAG1	-24.5413	5.35058e-133	9.75899e-133	3.41827
						MT-ND2	-27.9819	2.69774e-172	4.41114e-172	3.0139								SH3BP4	-20.4833	3.03704e-93	5.48235e-93	1.57594								LINC00632	-30.2046	2.06234e-200	3.78346e-200	3.01327								TRNP1	-24.5578	3.56633e-133	6.50782e-133	2.50721
						NHLRC2	-28.0193	9.46848e-173	1.54922e-172	7.20796								MSH2	-20.4852	2.91556e-93	5.26559e-93	1.41841								PRR3	-30.2143	1.53638e-200	2.81993e-200	2.64175								FAM172A	-24.5725	2.48871e-133	4.54577e-133	1.89448
						PLP2	-28.057	3.28533e-173	5.3789e-173	2.64384								PCED1A	-20.4984	2.2249e-93	4.02015e-93	2.21016								HYAL3	-30.2195	1.31254e-200	2.41026e-200	3.42014								IL17RC	-24.634	5.45547e-134	9.99376e-134	4.14759
						ABHD17A	-28.0634	2.73879e-173	4.48604e-173	1.36396								PPAN	-20.5073	1.85386e-93	3.35052e-93	0.713172								SPATA20	-30.224	1.14704e-200	2.10738e-200	2.52046								C4orf33	-24.6355	5.25818e-134	9.63468e-134	3.5126
						RSAD1	-28.0932	1.1852e-173	1.94299e-173	4.40684								ILF3-AS1	-20.5089	1.79473e-93	3.24444e-93	1.27076								UBN1	-30.2247	1.12128e-200	2.06055e-200	6.95744								GATM-AS1	-24.6629	2.67537e-134	4.91048e-134	7.0402
						BLCAP	-28.1036	8.84463e-174	1.4506e-173	2.38952								ING4	-20.5323	1.10807e-93	2.0036e-93	3.40469								DDX55	-30.2252	1.10359e-200	2.02854e-200	3.27966								TMEM170B	-24.6948	1.2176e-134	2.24246e-134	2.20358
						CRNDE	-28.1067	8.11519e-174	1.33126e-173	3.6733								C16orf45	-20.554	7.09326e-94	1.28352e-93	2.12257								GATC	-30.2371	7.71301e-201	1.41913e-200	5.57945								PER1	-24.7011	1.03951e-134	1.91634e-134	6.05032
						MORC4	-28.1078	7.86891e-174	1.29114e-173	5.03418								MCMBP	-20.5579	6.54456e-94	1.18452e-93	1.85935								UHRF1BP1L	-30.2454	6.00222e-201	1.10462e-200	3.67859								CHMP1A	-24.7187	6.7295e-135	1.2415e-134	4.14135
						DBF4	-28.1116	7.06425e-174	1.15936e-173	2.70001								OCLN	-20.5581	6.51228e-94	1.17896e-93	0.526233								MYL9	-30.2634	3.47776e-201	6.40658e-201	4.51337								DDX55	-24.7824	1.38621e-135	2.563e-135	3.81521
						SLC27A3	-28.1329	3.87611e-174	6.36272e-174	1.07152								CTA-363E19.2	-20.5589	6.40735e-94	1.16051e-93	0.705855								PDCD11	-30.2714	2.72638e-201	5.02487e-201	3.00323								NMT2	-24.8452	2.91522e-136	5.40457e-136	4.15479
						ZNF414	-28.1333	3.84122e-174	6.30682e-174	4.37198								LMNB1	-20.5629	5.89908e-94	1.06897e-93	1.22127								ALKBH4	-30.3114	8.10175e-202	1.49539e-201	1.82657								NRSN2	-24.9288	3.62821e-137	6.74793e-137	2.98188
						F13B	-28.1343	3.72851e-174	6.12308e-174	2.97243								IL18	-20.5703	5.0605e-94	9.17671e-94	2.12086								PPP1R14B	-30.3202	6.20585e-202	1.14573e-201	4.08131								CHCHD6	-24.9328	3.28176e-137	6.1051e-137	6.33223
						FAM122A	-28.1389	3.27295e-174	5.37612e-174	2.90952								TRMT10A	-20.5759	4.51299e-94	8.19173e-94	3.49359								CCDC88C	-30.4089	4.1937e-203	7.76333e-203	3.91726								LMBRD2	-24.9568	1.80176e-137	3.3568e-137	3.11321
						CLN8	-28.1452	2.74742e-174	4.51485e-174	1.3492								CHN2	-20.5857	3.6841e-94	6.692e-94	3.57564								MLLT3	-30.424	2.64269e-203	4.89451e-203	4.55884								PEX10	-24.9591	1.69961e-137	3.16804e-137	5.63569
						BCAR1	-28.1586	1.87988e-174	3.0899e-174	4.17515								SART1	-20.6098	2.24014e-94	4.07108e-94	1.76858								TROAP	-30.4394	1.65354e-203	3.06552e-203	1.02099								LETM1	-24.9884	8.17063e-138	1.52638e-137	4.47841
						STK4	-28.1913	7.47689e-175	1.22922e-174	4.1271								RFWD2	-20.6147	2.0244e-94	3.68077e-94	1.96892								WDR36	-30.4413	1.564e-203	2.90023e-203	3.29341								MOB1B	-24.9986	6.33233e-138	1.18384e-137	3.13158
						PDE9A	-28.1994	5.95177e-175	9.78911e-175	4.6766								WDR36	-20.6534	9.09946e-95	1.65686e-94	0.909763								SENP7	-30.453	1.09279e-203	2.02693e-203	1.34136								FAM184B	-25.0004	6.05922e-138	1.13307e-137	7.36937
						MARS	-28.2	5.84175e-175	9.61025e-175	2.90914								AKAP11	-20.6622	7.58231e-95	1.38095e-94	4.79138								MEP1A	-30.4589	9.13406e-204	1.69504e-203	3.80434								UBLCP1	-25.0027	5.70963e-138	1.06822e-137	7.63782
						EFCAB11	-28.2019	5.53552e-175	9.10845e-175	9.13015								HBS1L	-20.6626	7.51266e-95	1.36892e-94	2.08644								ZNF302	-30.4766	5.32468e-204	9.88851e-204	1.73879								DENND1B	-25.0137	4.34034e-138	8.12643e-138	4.26193
						PNPLA8	-28.2076	4.72481e-175	7.77617e-175	3.45747								SNUPN	-20.6629	7.47012e-95	1.3615e-94	0.835952								YAE1D1	-30.4887	3.67934e-204	6.8346e-204	4.69253								C6orf223	-25.0218	3.54515e-138	6.64088e-138	1.25204
						SLC43A3	-28.2544	1.25771e-175	2.07086e-175	3.21944								CHIC2	-20.6849	4.73807e-95	8.63974e-95	2.79169								TJP1	-30.4938	3.14601e-204	5.84679e-204	5.4865								SMIM24	-25.0485	1.81248e-138	3.40448e-138	3.18795
						TSC22D2	-28.2763	6.76337e-176	1.11434e-175	4.10925								GTF2A1	-20.7245	2.085e-95	3.80838e-95	1.76042								CLPB	-30.5901	1.65722e-205	3.08522e-205	3.3118								CHM	-25.059	1.39308e-138	2.61736e-138	1.75784
						SLC15A4	-28.2784	6.37373e-176	1.05037e-175	1.79466								ZFHX4	-20.7399	1.51108e-95	2.76477e-95	3.15818								ADHFE1	-30.5925	1.53967e-205	2.86708e-205	4.3151								OSBPL2	-25.0633	1.25096e-138	2.35093e-138	1.70186
						USP15	-28.2935	4.1554e-176	6.85097e-176	2.74619								RSAD1	-20.7495	1.23773e-95	2.26571e-95	3.39325								TRMT13	-30.6043	1.07388e-205	2.0012e-205	2.39022								USP12	-25.0644	1.21542e-138	2.28469e-138	1.29015
						INAFM1	-28.2939	4.10679e-176	6.77231e-176	2.12838								CLDN3	-20.7553	1.09723e-95	2.0095e-95	2.37066								ARFGEF1	-30.612	8.47326e-206	1.5794e-205	5.75175								MAST4	-25.0814	7.93951e-139	1.49355e-138	8.62529
						AP1S2	-28.3082	2.73768e-176	4.51555e-176	8.50973								C11orf49	-20.7576	1.04678e-95	1.91758e-95	3.29079								LRRC75B	-30.6493	2.70073e-206	5.04033e-206	6.28126								S100A9	-25.0826	7.70633e-139	1.45041e-138	1.79209
						SAMD4B	-28.3152	2.24585e-176	3.70513e-176	1.2144								FAM184A	-20.7605	9.85213e-96	1.80523e-95	2.09222								CCDC28A	-30.6782	1.11124e-206	2.078e-206	0.92969								SLC38A5	-25.0836	7.50161e-139	1.41223e-138	5.91498
						SEPT6	-28.3277	1.57479e-176	2.59917e-176	2.97687								AC009501.4	-20.7696	8.14926e-96	1.49466e-95	0.53588								FDXR	-30.7035	5.10361e-207	9.55313e-207	1.20995								SH3TC1	-25.1198	3.0214e-139	5.69653e-139	3.76045
						METTL14	-28.3529	7.69791e-177	1.27081e-176	3.05021								PIP4K2B	-20.7712	7.89174e-96	1.44778e-95	1.74217								FBXO21	-30.7242	2.70095e-207	5.06076e-207	4.24995								PIK3CA	-25.1357	2.02771e-139	3.8259e-139	1.10646
						AQR	-28.3674	5.10258e-177	8.42729e-177	2.92452								UTP6	-20.7751	7.26993e-96	1.33403e-95	3.94758								RB1	-30.7676	7.11423e-208	1.33631e-207	6.0033								ATP2B4	-25.1414	1.7531e-139	3.30941e-139	2.49323
						HGS	-28.3735	4.29789e-177	7.09985e-177	1.28997								TRIM15	-20.7836	6.09688e-96	1.11959e-95	1.62138								EXOSC6	-30.8372	8.31356e-209	1.56587e-208	3.27738								ZG16	-25.1511	1.375e-139	2.5963e-139	4.56034
						NUP85	-28.3773	3.85241e-177	6.36532e-177	2.13436								ARID5B	-20.8386	1.93463e-96	3.55867e-96	1.00686								GPR137	-30.9615	1.7767e-210	3.359e-210	5.12627								FLII	-25.1518	1.35003e-139	2.5498e-139	5.19772
						TOR2A	-28.3839	3.1963e-177	5.2824e-177	1.8165								MARCH2	-20.8488	1.56287e-96	2.87625e-96	2.04305								ANKRD28	-30.9686	1.42539e-210	2.69821e-210	5.01957								GRHL1	-25.1748	7.56785e-140	1.43113e-139	4.79214
						KIAA1715	-28.4142	1.35105e-177	2.23479e-177	0.831084								C2orf54	-20.8521	1.45797e-96	2.68384e-96	2.3582								DHX16	-30.9716	1.29968e-210	2.46209e-210	1.40164								FRYL	-25.1815	6.39164e-140	1.209e-139	4.61344
						MGA	-28.4292	8.81865e-178	1.45934e-177	5.72817								SLC19A2	-20.8572	1.31035e-96	2.41328e-96	1.67181								SLC1A5	-30.9797	1.01311e-210	1.92066e-210	2.02464								SRM	-25.2098	3.12442e-140	5.91588e-140	3.31126
						CAPG	-28.4372	7.01391e-178	1.16094e-177	3.08771								SORT1	-20.8597	1.24535e-96	2.29525e-96	1.68729								SIRT7	-30.9815	9.58046e-211	1.81673e-210	1.61922								CEP170	-25.224	2.18488e-140	4.13796e-140	2.60281
						ZCCHC8	-28.4591	3.76072e-178	6.22746e-178	5.71147								SPTY2D1	-20.8906	6.52169e-97	1.20345e-96	3.22492								ANKZF1	-30.9857	8.39614e-211	1.59255e-210	1.52204								S100A11	-25.2242	2.17224e-140	4.11505e-140	2.77881
						PCED1A	-28.4731	2.5227e-178	4.1783e-178	3.61277								MYBPC1	-20.9003	5.32272e-97	9.83166e-97	1.29643								BRD9	-30.9947	6.35381e-211	1.20577e-210	3.58852								LINC01134	-25.2558	9.78681e-141	1.85726e-140	2.15736
						ABRACL	-28.4831	1.89956e-178	3.14759e-178	3.97012								RNF138	-20.9049	4.83442e-97	8.9319e-97	4.90127								SDPR	-31.0263	2.37996e-211	4.52103e-211	6.3658								VIM	-25.3026	2.98873e-141	5.68605e-141	3.97665
						CSTF1	-28.5117	8.38504e-179	1.39033e-178	1.32497								HMHA1	-20.9173	3.72471e-97	6.88502e-97	1.66161								NOP14	-31.086	3.7185e-212	7.07264e-212	0.690471								MKRN2	-25.3363	1.27212e-141	2.42447e-141	6.57726
						RCOR1	-28.5129	8.10073e-179	1.34348e-178	2.46201								DYNC2LI1	-20.9251	3.16628e-97	5.85421e-97	0.624743								MSI1	-31.0997	2.43221e-212	4.6296e-212	3.84229								ARL8A	-25.3428	1.07847e-141	2.05696e-141	4.91813
						SERPINE2	-28.5235	5.99303e-179	9.94361e-179	3.53177								C6orf106	-20.9414	2.24524e-97	4.15636e-97	0.68268								RGS2	-31.1265	1.05386e-212	2.00901e-212	3.19114								CD3EAP	-25.3454	1.00952e-141	1.92594e-141	2.1738
						SATB1	-28.525	5.73691e-179	9.52075e-179	3.06298								MBIP	-20.9642	1.39217e-97	2.57906e-97	0.54319								UBE2Q2	-31.1406	6.79857e-213	1.29702e-212	5.20264								TTF1	-25.346	9.94913e-142	1.89856e-141	2.82036
						RMI2	-28.5404	3.69431e-179	6.13362e-179	2.05665								UTP23	-20.9704	1.22112e-97	2.26274e-97	5.20242								INTS12	-31.2005	1.05007e-213	2.00838e-213	2.79408								PHF11	-25.352	8.54133e-142	1.63032e-141	3.16236
						BCR	-28.5457	3.17629e-179	5.27472e-179	5.21535								MARC2	-20.986	8.80365e-98	1.63212e-97	2.7015								THOC5	-31.2298	4.19286e-214	8.0356e-214	7.92454								USP5	-25.3581	7.31111e-142	1.39621e-141	4.29646
						IFI27L2	-28.5632	1.92579e-179	3.20089e-179	1.60658								BLCAP	-20.993	7.59393e-98	1.40923e-97	1.68391								C2orf49	-31.2414	2.9254e-214	5.61079e-214	3.27655								CDC42SE1	-25.3602	6.93046e-142	1.32419e-141	5.59308
						CAMSAP3	-28.6255	3.23891e-180	5.387e-180	4.52608								MIS18BP1	-20.9991	6.68377e-98	1.24064e-97	3.0766								ACHE	-31.2456	2.56294e-214	4.91936e-214	4.86887								RGS3	-25.3828	3.90808e-142	7.47275e-142	2.99914
						KDM2A	-28.6462	1.78953e-180	2.97834e-180	1.55265								PILRB	-21.0472	2.42819e-98	4.51496e-98	1.27171								SRM	-31.2488	2.31496e-214	4.44564e-214	3.32022								R3HDM4	-25.3957	2.80974e-142	5.37804e-142	1.74371
						SLC22A17	-28.6468	1.75878e-180	2.92782e-180	3.81024								VASP	-21.0512	2.22798e-98	4.14372e-98	2.35043								DHX38	-31.2566	1.81609e-214	3.48938e-214	1.90452								SLC9A3R2	-25.4058	2.17705e-142	4.16913e-142	3.29905
						AKAP11	-28.6712	8.72488e-181	1.45274e-180	0.818528								MAFB	-21.056	2.01635e-98	3.75103e-98	2.67351								ANKRD40	-31.2639	1.44713e-214	2.78188e-214	7.84137								USP51	-25.4102	1.94446e-142	3.72466e-142	3.17991
						KIAA2026	-28.6884	5.31854e-181	8.85758e-181	1.35821								GPN1	-21.0633	1.72839e-98	3.21852e-98	2.45963								HMOX1	-31.3236	2.22571e-215	4.28842e-215	4.40224								RNF187	-25.4116	1.87745e-142	3.59721e-142	3.51056
						JARID2	-28.7195	2.18082e-181	3.63278e-181	1.11948								TCEAL5	-21.065	1.66456e-98	3.10043e-98	1.95612								CMTR2	-31.3462	1.09639e-215	2.1141e-215	4.65349								C1orf210	-25.4343	1.05335e-142	2.02028e-142	2.78775
						STXBP6	-28.7239	1.92168e-181	3.20251e-181	2.08051								RFC5	-21.0711	1.46548e-98	2.73096e-98	0.597269								LMNB1	-31.3763	4.26087e-216	8.2244e-216	4.27098								TRIOBP	-25.449	7.25011e-143	1.39195e-142	4.23114
						PRPF18	-28.7392	1.2357e-181	2.06069e-181	3.94736								TBC1D15	-21.0795	1.22551e-98	2.28603e-98	3.70054								ESCO1	-31.3795	3.85302e-216	7.43907e-216	2.64074								LIMD2	-25.4532	6.5123e-143	1.25062e-142	2.12154
						SLC7A9	-28.7554	7.75637e-182	1.29376e-181	2.10701								TRIO	-21.0855	1.08041e-98	2.01586e-98	1.43338								CCDC137	-31.3825	3.51168e-216	6.78176e-216	2.29704								IPMK	-25.4777	3.48314e-143	6.69411e-143	1.81092
						TBC1D1	-28.7914	2.74611e-182	4.58353e-182	3.41098								TPRA1	-21.0957	8.71237e-99	1.62719e-98	0.657473								THBS1	-31.3915	2.64179e-216	5.10575e-216	5.61297								TXNDC16	-25.4873	2.72307e-143	5.23737e-143	3.71448
						RNF19A	-28.7925	2.66513e-182	4.45033e-182	1.43942								CARKD	-21.1059	7.0198e-99	1.31139e-98	5.07753								XRN1	-31.4235	9.6498e-217	1.86596e-216	3.20162								MOSPD2	-25.4917	2.43364e-143	4.68547e-143	2.86387
						BHMT	-28.7975	2.30588e-182	3.8513e-182	3.11289								HMBOX1	-21.1139	5.93278e-99	1.1086e-98	1.60675								RABGGTA	-31.4599	3.07729e-217	5.95658e-217	3.88543								EYS	-25.5006	1.94369e-143	3.74408e-143	1.42227
						XPO6	-28.8057	1.81764e-182	3.03853e-182	1.36456								RRAS2	-21.1209	5.10926e-99	9.55424e-99	4.31963								AC009014.3	-31.5139	5.59609e-218	1.08488e-217	0.959686								YOD1	-25.5293	9.33328e-144	1.8006e-143	1.5341
						NECAB3	-28.8549	4.39727e-183	7.35574e-183	3.53455								ZNF830	-21.1247	4.7173e-99	8.82346e-99	3.18454								DLGAP4	-31.5347	2.90204e-218	5.6318e-218	3.40955								SSBP3	-25.5338	8.30714e-144	1.60305e-143	7.62455
						CTD-3184A7.4	-28.869	2.92861e-183	4.90113e-183	4.15704								VAMP7	-21.1313	4.1007e-99	7.67395e-99	1.30892								UBN2	-31.5654	1.10166e-218	2.14123e-218	3.03763								CTB-50L17.10	-25.5564	4.65698e-144	9.00279e-144	2.83867
						PRKCA	-28.8746	2.48766e-183	4.16411e-183	1.85023								DNASE1L1	-21.1338	3.88904e-99	7.27967e-99	1.6477								ARHGEF40	-31.5662	1.07329e-218	2.08661e-218	4.26071								BCL6	-25.5571	4.57558e-144	8.84768e-144	2.11702
						MSH2	-28.8898	1.60557e-183	2.68877e-183	2.15695								RBM4B	-21.134	3.87495e-99	7.25509e-99	1.07428								ITFG2	-31.5745	8.28052e-219	1.61067e-218	5.57172								CREG1	-25.5936	1.79925e-144	3.4872e-144	5.73358
						RBAK-RBAKDN	-28.9006	1.17346e-183	1.96557e-183	4.0727								RBAK-RBAKDN	-21.146	3.00089e-99	5.61997e-99	3.40071								CCDC66	-31.5844	6.04389e-219	1.17622e-218	2.46218								NR2F2	-25.627	7.62854e-145	1.47966e-144	5.61441
						MPHOSPH9	-28.9152	7.67906e-184	1.28712e-183	2.42724								XKR8	-21.1509	2.70478e-99	5.06794e-99	1.95012								WDR55	-31.5916	4.8198e-219	9.38724e-219	5.06675								POLR1E	-25.6407	5.37139e-145	1.04346e-144	2.8404
						ELAC1	-28.9489	2.89769e-184	4.86016e-184	3.38793								KIN	-21.1862	1.27939e-99	2.40077e-99	1.77303								C11orf49	-31.5934	4.55644e-219	8.87659e-219	3.10644								WARS2	-25.647	4.57162e-145	8.88554e-145	4.38646
						DNAJC5	-28.9833	1.06736e-184	1.79183e-184	4.98149								SCAMP4	-21.1911	1.15334e-99	2.16477e-99	2.78021								DCN	-31.631	1.38582e-219	2.70186e-219	1.20141								KB-1410C5.5	-25.6816	1.87484e-145	3.65058e-145	0.996472
						C9orf64	-28.9859	9.91806e-185	1.66573e-184	1.99961								PURB	-21.2237	5.77283e-100	1.08542e-99	2.53289								CCDC43	-31.6347	1.22953e-219	2.39778e-219	4.75704								SSTR2	-25.712	8.59291e-146	1.67575e-145	3.28456
						FBXO3	-28.9918	8.34112e-185	1.4012e-184	2.29208								YIPF1	-21.2598	2.67534e-100	5.03777e-100	0.531465								MAP7D2	-31.6555	6.36268e-220	1.24146e-219	4.68527								WRAP73	-25.7187	7.21712e-146	1.40891e-145	3.26171
						HMMR	-29.0058	5.55977e-185	9.34383e-185	5.54705								FAM117A	-21.2669	2.29825e-100	4.32877e-100	2.14057								DENND1B	-31.657	6.08147e-220	1.1869e-219	5.07553								HLA-DRA	-25.7252	6.10933e-146	1.19326e-145	6.98886
						ZNF720	-29.0111	4.76583e-185	8.01131e-185	7.10488								CCDC168	-21.2676	2.26408e-100	4.26549e-100	0.614831								FRMD4B	-31.7084	1.19033e-220	2.32614e-220	2.94652								TRAPPC2	-25.7395	4.22447e-146	8.26399e-146	10.9964
						TOR1A	-29.0368	2.25743e-185	3.7981e-185	1.39832								MTMR14	-21.2714	2.08848e-100	3.93563e-100	0.926068								DSCR3	-31.7229	7.50828e-221	1.46878e-220	8.46647								TESC	-25.7518	3.08045e-146	6.03385e-146	1.80367
						RABGAP1	-29.0388	2.13335e-185	3.59013e-185	1.43629								KIF13B	-21.2759	1.89643e-100	3.57462e-100	1.04058								CXCL2	-31.726	6.81448e-221	1.33341e-220	2.69203								IMPG2	-25.7523	3.03817e-146	5.95258e-146	0.67532
						SUSD3	-29.0544	1.35549e-185	2.28314e-185	3.2193								KIF3B	-21.2883	1.45653e-100	2.7475e-100	1.65252								RPUSD1	-31.7393	4.46091e-221	8.7333e-221	1.90391								CASP8AP2	-25.7523	3.03517e-146	5.94825e-146	2.90061
						AMDHD2	-29.0549	1.33408e-185	2.24757e-185	4.28188								TIPARP	-21.3179	7.73983e-101	1.46292e-100	2.12283								WARS2	-31.7536	2.83501e-221	5.55309e-221	4.0118								GLCE	-25.7568	2.70674e-146	5.30735e-146	4.02516
						COL6A1	-29.1058	3.03248e-186	5.11236e-186	5.71175								SGCB	-21.3367	5.18433e-101	9.80879e-101	1.43639								SLC1A2	-31.7586	2.41608e-221	4.73374e-221	4.44106								MEP1A	-25.7579	2.63033e-146	5.15887e-146	3.30947
						APITD1	-29.1138	2.40145e-186	4.04943e-186	3.57778								ZCCHC8	-21.3429	4.53683e-101	8.59017e-101	3.8389								CDK9	-31.7615	2.20308e-221	4.31865e-221	3.44117								CTDSPL2	-25.7801	1.48316e-146	2.91194e-146	1.30965
						ERBB2	-29.1264	1.66258e-186	2.80415e-186	1.62278								SOAT1	-21.3526	3.68659e-101	6.98204e-101	2.27284								RRAGC	-31.7622	2.15626e-221	4.22796e-221	3.6037								MFN1	-25.7849	1.31079e-146	2.57419e-146	2.39017
						SPDL1	-29.1273	1.61833e-186	2.73012e-186	3.90067								GRWD1	-21.3611	3.07785e-101	5.83207e-101	1.8464								BST2	-31.7929	8.12544e-222	1.59571e-221	2.90659								ESRRA	-25.7867	1.24882e-146	2.45312e-146	2.70212
						ZNF189	-29.1365	1.2397e-186	2.09184e-186	3.63848								SIPA1L1	-21.3957	1.46383e-101	2.77863e-101	4.15578								ISG20L2	-31.7956	7.44978e-222	1.4634e-221	5.45984								IL1R2	-25.7869	1.24266e-146	2.44166e-146	2.13349
						WDYHV1	-29.1731	4.25123e-187	7.17663e-187	4.50811								MTRF1	-21.4051	1.19766e-101	2.27454e-101	2.7822								NECAP1	-31.8926	3.38591e-223	6.66849e-223	2.24072								STX18	-25.8068	7.43801e-147	1.46414e-146	3.66785
						CDC73	-29.1805	3.4247e-187	5.78521e-187	1.39512								C21orf62-AS1	-21.4114	1.04532e-101	1.98572e-101	0.760086								ZNF131	-31.939	7.67156e-224	1.51406e-223	2.76424								C1orf56	-25.8451	2.76379e-147	5.45319e-147	4.57886
						AMBP	-29.2231	9.86911e-188	1.66902e-187	3.58449								TRMT11	-21.4134	1.00314e-101	1.90655e-101	1.65511								KLHL28	-31.9572	4.29087e-224	8.47733e-224	2.49563								PIKFYVE	-25.8528	2.2602e-147	4.46307e-147	4.0205
						RRAGD	-29.2349	6.99117e-188	1.18258e-187	1.85982								HKDC1	-21.4178	9.11654e-102	1.73354e-101	3.32244								MTRF1	-31.9579	4.20248e-224	8.30488e-224	2.72263								PRDM16	-25.8563	2.06528e-147	4.07923e-147	2.77553
						NSF	-29.2357	6.83455e-188	1.15635e-187	2.21995								ALKBH4	-21.4313	6.8319e-102	1.30009e-101	0.9204								ZDHHC17	-31.9636	3.49289e-224	6.9044e-224	2.64432								GNG11	-25.8621	1.77816e-147	3.51582e-147	3.67904
						BIVM	-29.2611	3.24552e-188	5.49237e-188	4.5926								MEX3C	-21.4346	6.35167e-102	1.21023e-101	2.10966								AF127936.7	-31.9781	2.19859e-224	4.3471e-224	0.65047								BRI3	-25.87	1.44822e-147	2.86419e-147	3.00695
						MAP4K3	-29.2817	1.77174e-188	2.99897e-188	4.15372								ANKS4B	-21.4483	4.74134e-102	9.0386e-102	1.15924								SLC9A3R2	-31.9886	1.57038e-224	3.10579e-224	3.36139								PACSIN3	-25.8761	1.23816e-147	2.45069e-147	2.80741
						DHRS4-AS1	-29.334	3.81901e-189	6.47303e-189	3.51965								OLFM2	-21.452	4.37222e-102	8.33703e-102	3.21147								CH507-42P11.5	-31.9949	1.28526e-224	2.54258e-224	0.556175								TRMT6	-25.9215	3.81056e-148	7.56204e-148	5.07293
						RIOK2	-29.3497	2.41272e-189	4.09128e-189	1.77968								NCK1	-21.4657	3.25576e-102	6.21128e-102	2.01979								DEPDC7	-32.0046	9.40953e-225	1.86242e-224	1.8288								SWSAP1	-25.9345	2.71787e-148	5.39502e-148	1.40616
						GTF2A1	-29.3691	1.36302e-189	2.31232e-189	2.84154								MGAT4A	-21.4956	1.71342e-102	3.27379e-102	1.82772								SH3PXD2A	-32.062	1.49198e-225	2.96395e-225	4.50638								C2orf76	-26.0081	4.01473e-149	8.00297e-149	4.69601
						PALLD	-29.3978	5.85943e-190	9.94259e-190	3.11917								AC068535.3	-21.5079	1.31241e-102	2.50886e-102	1.41435								DYNC2LI1	-32.0638	1.40928e-225	2.80039e-225	2.19394								HNRNPA1L2	-26.0169	3.18876e-149	6.35816e-149	1.77383
						LENG1	-29.4338	2.03047e-190	3.44695e-190	1.43312								NCOA3	-21.5304	8.07532e-103	1.5445e-102	3.58861								LRRC1	-32.121	2.24138e-226	4.46442e-226	5.86009								ECI1	-26.02	2.93836e-149	5.86041e-149	6.97352
						DMTF1	-29.4997	2.90169e-191	4.93372e-191	3.24509								KIF9	-21.5336	7.54412e-103	1.44326e-102	1.79572								U2AF1L4	-32.1422	1.13536e-226	2.26322e-226	2.76431								USP37	-26.0215	2.82907e-149	5.64543e-149	1.71455
						RBM10	-29.5097	2.16276e-191	3.67815e-191	2.69588								FKBP9	-21.5441	6.02017e-103	1.1523e-102	2.54983								GRHL1	-32.2462	3.9734e-228	7.95206e-228	3.86734								SPRY1	-26.0316	2.17399e-149	4.34165e-149	3.86604
						LGALS3	-29.5251	1.36948e-191	2.33061e-191	0.712385								CHCHD6	-21.6189	1.19345e-103	2.28724e-103	3.66687								TRIOBP	-32.2498	3.53706e-228	7.08069e-228	4.46233								NECAP1	-26.0331	2.08892e-149	4.17287e-149	4.20716
						MTMR14	-29.5525	6.09805e-192	1.03895e-191	3.65597								NMI	-21.6223	1.10803e-103	2.12407e-103	2.63906								PTPRA	-32.2643	2.21542e-228	4.43965e-228	6.95775								SHKBP1	-26.0635	9.4633e-150	1.89391e-149	4.19284
						ACOT2	-29.5672	3.94823e-192	6.7283e-192	1.48647								CRTC3	-21.6541	5.56324e-104	1.06728e-103	1.54319								GKAP1	-32.3071	5.55246e-229	1.11389e-228	4.42496								TSEN54	-26.0692	8.14613e-150	1.6316e-149	4.23953
						XRRA1	-29.5817	2.56578e-192	4.37342e-192	8.44443								IL17RC	-21.6612	4.76571e-104	9.1474e-104	1.34199								LINC00665	-32.3239	3.23327e-229	6.49147e-229	2.54921								TMEM161B	-26.077	6.65691e-150	1.33368e-149	3.01828
						MPND	-29.6163	9.2062e-193	1.57027e-192	3.40942								GNB5	-21.7006	2.02543e-104	3.89358e-104	3.81706								ZMYM5	-32.3299	2.65787e-229	5.33766e-229	2.06088								SOS2	-26.1049	3.20451e-150	6.4269e-150	4.26906
						UBE3B	-29.6394	4.64897e-193	7.93858e-193	1.69896								RIOK2	-21.7034	1.90675e-104	3.66638e-104	2.43733								CCNT2	-32.359	1.0367e-229	2.08472e-229	5.57911								KIF1BP	-26.1067	3.06341e-150	6.14554e-150	4.95075
						RNF139	-29.6527	3.12822e-193	5.34296e-193	2.11509								LDB2	-21.7054	1.82606e-104	3.51212e-104	10.7923								ZC3H8	-32.3716	6.88401e-230	1.38542e-229	3.78025								G6PD	-26.1175	2.30773e-150	4.63571e-150	0.906032
						SP1	-29.6704	1.84989e-193	3.16173e-193	2.48097								KAT8	-21.7144	1.50087e-104	2.8874e-104	1.24411								SLC2A3	-32.3759	5.98775e-230	1.20537e-229	4.53079								TRAPPC12	-26.1179	2.28245e-150	4.58616e-150	7.33979
						NOL4L	-29.6736	1.68449e-193	2.87969e-193	3.82204								USP51	-21.7208	1.30545e-104	2.51337e-104	7.17328								DAPK3	-32.4423	6.95384e-231	1.40322e-230	2.83278								TRIM37	-26.125	1.8984e-150	3.81855e-150	1.86212
						IFT22	-29.6788	1.44369e-193	2.4686e-193	3.4365								PYCARD-AS1	-21.7347	9.63124e-105	1.85477e-104	2.16935								SPC24	-32.5161	6.30771e-232	1.27659e-231	3.74108								BSN-AS2	-26.1369	1.38749e-150	2.79384e-150	0.975182
						FAM219B	-29.6819	1.31605e-193	2.25085e-193	2.56709								PISD	-21.7438	7.91102e-105	1.52505e-104	3.92883								SARNP	-32.5178	5.98243e-232	1.21108e-231	1.36141								DNAH11	-26.1643	6.78258e-151	1.36683e-150	0.693859
						SIDT2	-29.6863	1.15348e-193	1.97325e-193	2.91527								AP5M1	-21.7479	7.2382e-105	1.3957e-104	4.79977								PRPS2	-32.5178	5.97756e-232	1.21042e-231	1.06719								DGCR14	-26.1647	6.70816e-151	1.3522e-150	3.77633
						HERC1	-29.6943	9.10752e-194	1.55837e-193	0.736919								CTD-2506P8.6	-21.7602	5.53519e-105	1.06868e-104	1.19634								MIS12	-32.5316	3.80938e-232	7.72204e-232	3.86233								AEBP2	-26.1708	5.71925e-151	1.15378e-150	3.78376
						AURKA	-29.7296	3.18281e-194	5.44852e-194	1.51675								ENTPD6	-21.7728	4.20069e-105	8.11861e-105	3.777								ADD2	-32.5411	2.79707e-232	5.6715e-232	5.4302								DPP8	-26.1823	4.22836e-151	8.53471e-151	3.95612
						COL4A2	-29.7424	2.17425e-194	3.7237e-194	3.09979								RRN3	-21.7863	3.13069e-105	6.05684e-105	1.68875								PIK3CD-AS2	-32.5526	1.92547e-232	3.90735e-232	6.13852								AJUBA	-26.1884	3.60102e-151	7.27039e-151	1.97864
						PATZ1	-29.7616	1.22585e-194	2.10038e-194	6.41014								RAP2B	-21.8219	1.4389e-105	2.7895e-105	1.68316								POMT1	-32.5975	4.44703e-233	9.05108e-233	2.20879								DSCR3	-26.1984	2.77087e-151	5.59733e-151	8.61935
						TMEM131	-29.763	1.17652e-194	2.01633e-194	1.37428								UCHL1	-21.8221	1.43029e-105	2.77354e-105	3.64612								MTRNR2L1	-32.6328	1.40648e-233	2.86959e-233	1.52892								HMGA2	-26.2098	2.05409e-151	4.15384e-151	5.07734
						NUDT12	-29.7637	1.15359e-194	1.97746e-194	7.45012								PTPRJ	-21.827	1.28683e-105	2.49598e-105	0.838215								TRMT6	-32.6754	3.48985e-234	7.1279e-234	4.87718								ITFG2	-26.21	2.04585e-151	4.13828e-151	5.55364
						MAN2C1	-29.7719	9.02118e-195	1.54675e-194	0.719568								ANXA3	-21.8291	1.22838e-105	2.38323e-105	0.977383								ITCH	-32.6802	2.9823e-234	6.09455e-234	3.76609								ERMAP	-26.2229	1.45813e-151	2.95104e-151	1.12591
						DPYSL2	-29.7764	7.88585e-195	1.3524e-194	3.73341								LINC00632	-21.8448	8.71582e-106	1.69229e-105	2.15917								KIF1BP	-32.6852	2.53602e-234	5.18535e-234	5.30425								FRS2	-26.2498	7.19036e-152	1.45718e-151	6.90598
						ME1	-29.7882	5.55937e-195	9.54064e-195	2.08313								SUPT3H	-21.846	8.48673e-106	1.64823e-105	2.35677								MSH3	-32.6963	1.76299e-234	3.6067e-234	2.12396								TCAF2	-26.2622	5.18437e-152	1.05263e-151	0.568397
						RNF4	-29.8179	2.28671e-195	3.92787e-195	1.26304								PGGT1B	-21.8468	8.34152e-106	1.62045e-105	2.92775								TMEM52	-32.79	8.1774e-236	1.68066e-235	3.58382								GIP	-26.2647	4.85599e-152	9.86217e-152	1.79449
						POLR2M	-29.8207	2.10369e-195	3.61433e-195	0.846423								MTHFD1L	-21.8537	7.16275e-106	1.39217e-105	3.13915								SSX2IP	-32.8064	4.76645e-236	9.80694e-236	1.71753								EXOSC6	-26.2664	4.64556e-152	9.43736e-152	3.17517
						TAF3	-29.8246	1.87623e-195	3.22426e-195	5.44482								ZMYM4	-21.855	6.96655e-106	1.35439e-105	1.92608								C12orf43	-32.8642	7.14694e-237	1.47409e-236	3.32544								AC011294.3	-26.2665	4.63622e-152	9.42091e-152	0.701822
						KLC1	-29.8332	1.45169e-195	2.4964e-195	3.07495								CLN8	-21.8715	4.85091e-106	9.43565e-106	3.26666								DPP8	-32.8677	6.35842e-237	1.31182e-236	4.30425								ESYT2	-26.2966	2.09817e-152	4.27042e-152	1.96184
						ZHX2	-29.8346	1.39236e-195	2.39492e-195	2.40336								ITSN1	-21.8902	3.2182e-106	6.26304e-106	3.10255								CLDN5	-32.8758	4.87755e-237	1.00684e-236	3.66737								PPP1R14B	-26.3042	1.71504e-152	3.49252e-152	4.13097
						CDC20	-29.873	4.41362e-196	7.59856e-196	3.25764								IRF2BPL	-21.8935	2.99859e-106	5.83866e-106	3.61909								BRI3	-32.8761	4.82561e-237	9.96395e-237	3.00273								DEPTOR	-26.3249	9.95769e-153	2.03053e-152	2.03403
						PLSCR1	-29.8808	3.49744e-196	6.02261e-196	3.76618								RAPGEF1	-21.8949	2.90754e-106	5.66285e-106	1.03697								ZNF480	-32.8997	2.21722e-237	4.58315e-237	3.44269								CLEC9A	-26.3271	9.38214e-153	1.9142e-152	2.72887
						ZCCHC14	-29.9274	8.66781e-197	1.49465e-196	1.37415								CCNT1	-21.9036	2.40009e-106	4.67692e-106	1.73108								MKRN2	-32.9137	1.39861e-237	2.89341e-237	5.74452								PTTG2	-26.3336	7.91887e-153	1.61653e-152	2.1439
						KBTBD3	-29.9637	2.91713e-197	5.03825e-197	2.94345								ECM1	-21.9219	1.60576e-106	3.13067e-106	5.07519								CDC42SE1	-32.9213	1.09121e-237	2.25809e-237	5.92461								FABP3	-26.4054	1.1877e-153	2.43838e-153	2.91507
						SHROOM1	-29.9697	2.44044e-197	4.21688e-197	3.98226								EIF1AD	-21.9461	9.42677e-107	1.84074e-106	2.49136								COTL1	-32.9464	4.76258e-238	9.86889e-238	2.43133								XRCC4	-26.435	5.43464e-154	1.11756e-153	1.25998
						NUP98	-29.9821	1.68e-197	2.90424e-197	1.46111								RAPH1	-21.9625	6.5789e-107	1.28598e-106	3.20547								CEP290	-32.9509	4.10849e-238	8.52051e-238	2.51513								ZNF580	-26.4506	3.58667e-154	7.38157e-154	5.57634
						RASA1	-30.0089	7.50196e-198	1.29836e-197	3.09612								SMIM8	-21.9737	5.14431e-107	1.00608e-106	5.81224								NME1-NME2	-32.9624	2.81035e-238	5.83154e-238	0.574518								SMARCD2	-26.5032	8.89386e-155	1.8344e-154	5.1606
						ETNK2	-30.0175	5.80846e-198	1.00596e-197	6.58652								SYTL1	-21.9764	4.83923e-107	9.46904e-107	1.38255								SMARCC2	-33.0151	4.93961e-239	1.02639e-238	3.81079								PRKAB1	-26.5043	8.64443e-155	1.78345e-154	1.61741
						BRPF3	-30.0479	2.32623e-198	4.03059e-198	1.75883								PDCD11	-21.9773	4.74877e-107	9.29444e-107	1.07168								SPATA13	-33.0234	3.74421e-239	7.78214e-239	5.04575								TNRC6C	-26.5509	2.5079e-155	5.18258e-155	6.08749
						F2R	-30.0644	1.41504e-198	2.45237e-198	7.03199								LRRC8A	-21.9895	3.63221e-107	7.11277e-107	2.27128								RP13-270P17.3	-33.0757	6.64744e-240	1.38469e-239	1.89382								FSD2	-26.5644	1.74996e-155	3.61828e-155	0.768715
						OXSM	-30.1346	1.70853e-199	2.96646e-199	3.90279								PARD6B	-21.9932	3.34515e-107	6.55233e-107	2.15253								LINC01006	-33.1285	1.15664e-240	2.41264e-240	1.79418								CDIPT-AS1	-26.566	1.6767e-155	3.46775e-155	1.21827
						THAP5	-30.141	1.4085e-199	2.44609e-199	3.76916								NOL4L	-22.0029	2.70118e-107	5.29233e-107	3.28669								SERTAD3	-33.1375	8.57192e-241	1.78901e-240	3.58909								GPR137	-26.5898	8.91097e-156	1.84499e-155	3.77474
						NIF3L1	-30.1432	1.31842e-199	2.29018e-199	3.02554								OXSR1	-22.0169	1.98579e-107	3.89371e-107	2.55703								ARL8A	-33.1585	4.27458e-241	8.92873e-241	5.44461								DHX38	-26.6025	6.35886e-156	1.31839e-155	2.46356
						LMBR1	-30.1993	2.41683e-200	4.19915e-200	4.16503								SHROOM1	-22.021	1.81214e-107	3.55506e-107	1.94515								ANKIB1	-33.2031	9.72001e-242	2.03312e-241	6.95101								TUBE1	-26.6069	5.64944e-156	1.17195e-155	1.40926
						EID2	-30.2218	1.22641e-200	2.1328e-200	4.48603								CCDC51	-22.0353	1.32282e-107	2.59715e-107	2.50422								BRD8	-33.2374	3.10862e-242	6.5149e-242	1.41372								NDN	-26.6108	5.09645e-156	1.05752e-155	2.72882
						ZMYM4	-30.222	1.21595e-200	2.11509e-200	2.99322								SNHG10	-22.0588	7.85977e-108	1.54394e-107	1.7689								NR2C1	-33.245	2.41143e-242	5.05658e-242	3.92377								RNF111	-26.6218	3.79507e-156	7.88569e-156	0.718643
						DIS3	-30.2425	6.55237e-201	1.14055e-200	1.62761								IFNGR1	-22.0596	7.72692e-108	1.51824e-107	3.75141								SULT1C4	-33.2564	1.64805e-242	3.45967e-242	0.52407								TNFSF12	-26.6424	2.19132e-156	4.5558e-156	2.88376
						LRRC40	-30.2493	5.33358e-201	9.2861e-201	1.98402								RGL4	-22.0644	6.95447e-108	1.36682e-107	1.13096								IRF1	-33.2582	1.55599e-242	3.26732e-242	4.08769								SERTAD3	-26.6531	1.64795e-156	3.42706e-156	5.02413
						DTX3L	-30.3309	4.49155e-202	7.8273e-202	1.61351								NUDCD3	-22.0695	6.20242e-108	1.21933e-107	2.19127								NUBPL	-33.2768	8.35661e-243	1.75621e-242	5.31862								ARHGEF40	-26.677	8.69998e-157	1.81024e-156	4.11159
						TRPM7	-30.3916	7.08186e-203	1.23528e-202	3.28265								ZNF516	-22.1073	2.69035e-108	5.29308e-108	4.09542								ABHD5	-33.3526	6.67798e-244	1.40696e-243	3.22437								MYO3B	-26.6788	8.30022e-157	1.72801e-156	1.80354
						BAP1	-30.4051	4.69608e-203	8.19696e-203	2.55875								LRRC40	-22.1088	2.60195e-108	5.1205e-108	0.743298								TAZ	-33.3868	2.13194e-244	4.49798e-244	3.71863								GLRX5	-26.6844	7.14896e-157	1.48915e-156	3.40462
						BCHE	-30.4409	1.58215e-203	2.76419e-203	3.01194								ZBED3	-22.121	1.98548e-108	3.9114e-108	1.4658								GLOD5	-33.4754	1.09808e-245	2.32322e-245	0.735149								CABYR	-26.7015	4.52735e-157	9.43843e-157	1.6105
						TIMELESS	-30.4643	7.74076e-204	1.35333e-203	1.20685								AVEN	-22.1332	1.5137e-108	2.98353e-108	2.07136								PER1	-33.5076	3.73651e-246	7.90984e-246	5.17978								MAN2A2	-26.7279	2.23013e-157	4.65314e-157	3.17243
						UBXN2A	-30.4822	4.48901e-204	7.85187e-204	2.41945								SLC29A2	-22.157	8.92211e-109	1.75995e-108	0.529883								LCORL	-33.5096	3.49386e-246	7.39823e-246	5.7008								STXBP4	-26.7281	2.21874e-157	4.63065e-157	4.76391
						PQLC2	-30.5347	9.01482e-205	1.57864e-204	3.5424								N4BP1	-22.2078	2.8848e-109	5.70388e-109	1.35153								TEX19	-33.5186	2.58585e-246	5.47708e-246	0.990072								SIRT7	-26.7514	1.1898e-157	2.48593e-157	4.94438
						VWA9	-30.5536	5.06977e-205	8.88621e-205	3.47608								KIF13A	-22.2202	2.19029e-109	4.33636e-109	1.60745								C2orf76	-33.5759	3.77008e-247	8.0146e-247	4.31866								WDR60	-26.7895	4.28618e-158	8.9778e-158	1.13428
						CEPT1	-30.5829	2.06925e-205	3.62949e-205	0.868373								TGFBR3	-22.2225	2.08111e-109	4.12128e-109	2.47792								LAD1	-33.5789	3.41388e-247	7.25943e-247	1.02925								PIK3CD-AS2	-26.8032	2.96134e-158	6.20969e-158	6.24713
						NMI	-30.5969	1.34586e-205	2.36174e-205	1.59129								BCAR1	-22.2383	1.46252e-109	2.89779e-109	2.98775								THAP8	-33.5794	3.35411e-247	7.13434e-247	2.19328								WBSCR16	-26.8194	1.92129e-158	4.03215e-158	6.98708
						UTP23	-30.5985	1.28204e-205	2.25027e-205	5.96422								RILP	-22.2399	1.41311e-109	2.80062e-109	2.84702								SMIM10	-33.6081	1.27874e-247	2.723e-247	5.74689								BOP1	-26.845	9.65563e-159	2.02921e-158	4.00469
						UBTD2	-30.6121	8.44343e-206	1.48236e-205	2.31966								CAPN10-AS1	-22.2452	1.25435e-109	2.48729e-109	1.68948								EXOC3-AS1	-33.6129	1.08605e-247	2.31333e-247	4.79322								CPSF4	-26.8979	2.32596e-159	4.89639e-159	6.47201
						HIST2H2BE	-30.6285	5.10918e-206	8.97614e-206	1.83862								UTP4	-22.2593	9.1623e-110	1.81778e-109	2.75782								POLG2	-33.6183	9.0621e-248	1.9319e-247	2.6889								MAP7D2	-26.9199	1.28542e-159	2.71198e-159	4.90583
						ABHD12B	-30.6746	1.24077e-206	2.18189e-206	4.93954								CHMP6	-22.2848	5.19409e-110	1.03104e-109	2.16334								G6PD	-33.6331	5.50868e-248	1.17536e-247	0.873876								PXDC1	-26.9406	7.34641e-160	1.55255e-159	3.97254
						AKIP1	-30.6803	1.04327e-206	1.83502e-206	3.37982								COL3A1	-22.3138	2.71513e-110	5.39383e-110	2.10875								MED17	-33.6579	2.3937e-248	5.10877e-248	2.24238								TET1	-26.991	1.88715e-160	3.99604e-160	3.91014
						TYSND1	-30.7165	3.42641e-207	6.03237e-207	3.62223								UBL4A	-22.3209	2.31678e-110	4.60733e-110	2.33968								MAK16	-33.7366	1.68068e-249	3.5982e-249	2.7944								HELQ	-26.9912	1.87547e-160	3.97243e-160	4.29765
						ZC3H7B	-30.7243	2.69898e-207	4.7528e-207	1.80244								MPND	-22.3223	2.2451e-110	4.46595e-110	2.66734								LMO2	-33.7958	2.2759e-250	4.88636e-250	2.29346								ZBTB41	-27.0138	1.01734e-160	2.15724e-160	4.86147
						TMEM187	-30.7246	2.66937e-207	4.70175e-207	2.62589								MICB	-22.3373	1.60455e-110	3.19262e-110	5.55709								GLRX5	-33.801	1.90925e-250	4.10033e-250	3.38155								HAUS4	-27.0536	3.4667e-161	7.36138e-161	3.48603
						TRIM25	-30.789	3.67285e-208	6.4753e-208	2.28656								NR6A1	-22.3909	4.82298e-111	9.6116e-111	3.31305								C15orf57	-33.8194	1.02412e-250	2.2038e-250	2.50294								TGFB1	-27.0603	2.89134e-161	6.14481e-161	3.9268
						C4orf32	-30.8178	1.5124e-208	2.66826e-208	4.17499								KMT5A	-22.399	4.02859e-111	8.03271e-111	3.6226								LPAR6	-33.874	1.60915e-251	3.47062e-251	3.36951								C18orf8	-27.0869	1.40423e-161	2.98854e-161	5.0544
						TACC3	-30.8582	4.35245e-209	7.68779e-209	1.87181								ZNF721	-22.4045	3.55377e-111	7.08783e-111	1.26387								RAD17	-33.8884	9.88644e-252	2.13415e-251	2.4691								NQO1	-27.0889	1.33181e-161	2.83521e-161	3.77218
						ALG6	-30.8831	2.01489e-209	3.56227e-209	1.65582								PCBP4	-22.4137	2.89589e-111	5.77724e-111	0.616475								GNAT2	-33.9063	5.38527e-252	1.16283e-251	0.597696								USP6NL	-27.1263	4.82607e-162	1.02942e-161	4.25021
						MINK1	-30.8882	1.72309e-209	3.04709e-209	2.86295								CCZ1	-22.4146	2.83414e-111	5.65554e-111	3.43417								PGM2	-33.915	4.00205e-252	8.64401e-252	5.3137								MSI1	-27.1502	2.51656e-162	5.37553e-162	4.28546
						RBM4B	-30.8979	1.27411e-209	2.25365e-209	2.53141								PHC3	-22.4198	2.52503e-111	5.04005e-111	2.28988								TTF1	-33.9175	3.67298e-252	7.93781e-252	2.94661								AKAP7	-27.1581	2.02881e-162	4.33614e-162	6.57581
						ENTPD6	-30.9038	1.06311e-209	1.88131e-209	4.32012								BRD9	-22.4345	1.81313e-111	3.6229e-111	2.31884								UBLCP1	-33.9215	3.21432e-252	6.95055e-252	8.3454								LMO4	-27.1604	1.90796e-162	4.07899e-162	5.71691
						PRKRIR	-30.9138	7.79579e-210	1.38021e-209	2.69227								PIGX	-22.4646	9.21381e-112	1.84447e-111	1.43489								SLC16A7	-33.942	1.59837e-252	3.46223e-252	4.35955								RPL10A	-27.1814	1.07825e-162	2.3091e-162	3.94946
						LGALSL	-30.927	5.17843e-210	9.17249e-210	5.04863								SMAD3	-22.5011	4.0455e-112	8.1071e-112	1.48769								LTBP3	-33.9783	4.66397e-253	1.01142e-252	2.5389								HS6ST1	-27.185	9.76642e-163	2.09209e-162	2.67239
						DOK4	-30.9276	5.09139e-210	9.02043e-210	0.652408								N4BP2L1	-22.5065	3.58878e-112	7.19375e-112	1.15245								LINC01012	-33.9812	4.22191e-253	9.15819e-253	0.709793								NUP93	-27.2045	5.74545e-163	1.23215e-162	7.32155
						ISYNA1	-30.9291	4.85593e-210	8.60529e-210	3.68069								PLIN5	-22.507	3.54193e-112	7.10173e-112	1.917								CD58	-33.984	3.83475e-253	8.32313e-253	2.55448								CACNB1	-27.2079	5.23078e-163	1.12209e-162	0.879841
						TEX261	-30.9373	3.76991e-210	6.687e-210	2.89584								MEF2C	-22.5162	2.88132e-112	5.78332e-112	1.81007								ZNHIT6	-34.0056	1.84065e-253	3.99734e-253	2.03613								MLLT3	-27.2174	4.0428e-163	8.67989e-163	3.28549
						IFNGR1	-30.939	3.57037e-210	6.33456e-210	1.02078								CHAF1A	-22.5237	2.43427e-112	4.89121e-112	1.09172								GREB1	-34.0665	2.31097e-254	5.02306e-254	5.64059								SPSB2	-27.2427	2.02804e-163	4.35793e-163	3.52993
						GRK6	-30.9556	2.13764e-210	3.7935e-210	5.75704								FCER1G	-22.533	1.97078e-112	3.96413e-112	6.63205								BEX5	-34.1233	3.33425e-255	7.26398e-255	2.54009								PARP4	-27.2546	1.46408e-163	3.14785e-163	2.58916
						RRAS2	-31.0501	1.13767e-211	2.02131e-211	3.7894								ALKBH3	-22.5353	1.87119e-112	3.76482e-112	0.871688								MFSD5	-34.1334	2.36056e-255	5.14715e-255	1.19704								LMO2	-27.2787	7.58719e-164	1.63455e-163	1.35841
						ARID5B	-31.0648	7.21008e-212	1.28162e-211	1.36166								UBTD2	-22.5375	1.78076e-112	3.58384e-112	1.92339								AKAP7	-34.1407	1.839e-255	4.01223e-255	6.51881								RASSF8-AS1	-27.2907	5.46923e-164	1.17961e-163	3.91681
						NEK7	-31.07	6.11699e-212	1.08758e-211	2.53598								TNRC6C	-22.5377	1.77114e-112	3.56542e-112	2.90643								HIST1H3H	-34.1441	1.63429e-255	3.56663e-255	0.98914								NMB	-27.3009	4.14065e-164	8.94083e-164	6.99978
						NOA1	-31.1184	1.35961e-212	2.41846e-212	8.27295								PRTFDC1	-22.5382	1.75477e-112	3.5334e-112	2.137								FKBPL	-34.1685	7.11511e-256	1.55548e-255	1.74556								MEIS2	-27.3431	1.30449e-164	2.82078e-164	6.82279
						TAOK2	-31.225	4.88162e-214	8.69366e-214	2.68107								SETD9	-22.6064	3.74615e-113	7.55533e-113	1.83872								LRRC73	-34.1797	4.8385e-256	1.05808e-255	0.809628								NPAT	-27.3645	7.25209e-165	1.56952e-164	2.93225
						PEA15	-31.2262	4.69791e-214	8.36846e-214	1.80341								UQCRHL	-22.638	1.83162e-113	3.698e-113	2.9596								RHCE	-34.1857	3.94145e-256	8.62413e-256	6.90126								PSD4	-27.3731	5.73346e-165	1.24192e-164	2.12681
						LIX1L	-31.2375	3.30459e-214	5.8893e-214	2.20738								MAPKAPK5-AS1	-22.6514	1.35033e-113	2.72776e-113	1.18305								CTU2	-34.2379	6.60826e-257	1.44887e-256	2.83519								INTS5	-27.3953	3.11919e-165	6.7681e-165	3.73547
						SLC36A4	-31.2415	2.90892e-214	5.1866e-214	0.93262								MMP15	-22.6586	1.14857e-113	2.32143e-113	1.59668								ABCG8	-34.2746	1.87846e-257	4.12693e-257	2.88124								HIST1H2BH	-27.4137	1.88205e-165	4.09195e-165	2.59328
						CSAD	-31.2692	1.22575e-214	2.18604e-214	2.09384								TRIM55	-22.6613	1.07841e-113	2.18021e-113	1.94334								ATOH8	-34.3252	3.30227e-258	7.27405e-258	1.27887								PFKM	-27.4141	1.86433e-165	4.05461e-165	7.58204
						TPST2	-31.2853	7.39877e-215	1.31982e-214	4.88845								TLE4	-22.6672	9.44753e-114	1.91051e-113	0.843825								PAQR7	-34.3475	1.53666e-258	3.38784e-258	2.24695								TTPA	-27.4149	1.81982e-165	3.95893e-165	7.75152
						PHF10	-31.3117	3.2303e-215	5.76642e-215	1.18898								TRMT13	-22.682	6.73824e-114	1.36372e-113	0.5165								FLNA	-34.3598	1.00715e-258	2.22239e-258	3.55975								HIST1H2BJ	-27.4162	1.75595e-165	3.8222e-165	1.66063
						TBC1D15	-31.33	1.82456e-215	3.25857e-215	4.09226								SLC2A9	-22.6905	5.56302e-114	1.12618e-113	2.722								MUS81	-34.3848	4.2506e-259	9.38763e-259	1.75945								CTA-398F10.2	-27.4335	1.09303e-165	2.38196e-165	2.99876
						ZNF12	-31.3317	1.72577e-215	3.08288e-215	6.12203								AP1S2	-22.6938	5.15398e-114	1.04393e-113	6.37203								IFITM10	-34.3906	3.48071e-259	7.68954e-259	1.22661								SH3GL1	-27.463	4.86222e-166	1.06112e-165	6.60475
						USP53	-31.3372	1.45603e-215	2.60162e-215	4.65452								ARHGAP12	-22.7079	3.74685e-114	7.59326e-114	0.972411								EPHA1	-34.4273	9.839e-260	2.17553e-259	4.7847								PTPRH	-27.4924	2.1633e-166	4.7348e-166	3.47338
						MYO7A	-31.3588	7.37971e-216	1.31923e-215	3.42534								NACA2	-22.7096	3.60075e-114	7.29913e-114	1.272								ZNF800	-34.4298	9.03389e-260	1.99809e-259	2.39135								PHRF1	-27.5074	1.43265e-166	3.14566e-166	2.64378
						VAMP7	-31.4055	1.70026e-216	3.04018e-216	0.938239								DHRS13	-22.7099	3.57278e-114	7.24438e-114	1.63828								TNRC6C	-34.4881	1.2113e-260	2.68463e-260	6.82724								PPP1R35	-27.5311	7.44975e-167	1.63764e-166	4.99433
						LRIF1	-31.4151	1.2606e-216	2.25563e-216	2.2416								TAOK2	-22.717	3.04243e-114	6.17068e-114	0.609601								METTL2B	-34.5287	2.98123e-261	6.61706e-261	2.50483								MUC3A	-27.5619	3.18448e-167	7.02073e-167	3.22896
						LRRC8A	-31.4685	2.34267e-217	4.1948e-217	2.51127								GTF2H3	-22.7214	2.75327e-114	5.58569e-114	1.10775								HSPG2	-34.5478	1.53944e-261	3.41991e-261	5.25878								CCDC88C	-27.5669	2.7729e-167	6.1169e-167	3.97925
						ABCB7	-31.4846	1.4112e-217	2.52811e-217	3.6069								USP40	-22.7404	1.78662e-114	3.62752e-114	0.560615								CBLC	-34.5489	1.47936e-261	3.28742e-261	4.4696								BCDIN3D	-27.5824	1.80928e-167	3.99353e-167	1.74818
						YKT6	-31.5259	3.8329e-218	6.873e-218	3.20534								APOL2	-22.7457	1.58414e-114	3.21729e-114	3.1772								BCAT2	-34.5675	7.77622e-262	1.72904e-261	3.86316								PCGF1	-27.5986	1.15677e-167	2.55776e-167	3.31284
						TSC22D3	-31.5333	3.03626e-218	5.44709e-218	1.83085								ZNF33B	-22.7735	8.39778e-115	1.70783e-114	5.21059								NRIP1	-34.5916	3.37998e-262	7.52425e-262	5.14843								PTPN3	-27.611	8.21926e-168	1.81845e-167	3.21683
						C2orf69	-31.5396	2.49116e-218	4.47023e-218	1.98597								TVP23B	-22.78	7.23804e-115	1.47277e-114	1.81528								SPAG5	-34.5933	3.18936e-262	7.10199e-262	0.802512								BST2	-27.6259	5.43935e-168	1.20447e-167	3.03536
						GTPBP3	-31.5426	2.26184e-218	4.05969e-218	3.48671								PVR	-22.7893	5.85963e-115	1.19262e-114	2.11781								TSPYL2	-34.6075	1.95119e-262	4.34743e-262	1.94559								BPIFB2	-27.6266	5.33667e-168	1.18208e-167	3.34158
						FGFR1OP	-31.5498	1.8033e-218	3.23745e-218	1.2257								REL	-22.8111	3.55843e-115	7.24837e-115	1.30624								EVL	-34.6086	1.87329e-262	4.1751e-262	6.59525								DTNBP1	-27.6632	1.93397e-168	4.29511e-168	7.74272
						CRTC3	-31.5571	1.43251e-218	2.573e-218	1.75435								SLC22A18AS	-22.8126	3.43517e-115	6.99919e-115	1.10173								MUC3A	-34.6991	8.14085e-264	1.81922e-263	2.96413								NUBPL	-27.7001	6.96948e-169	1.55195e-168	5.55337
						GPR180	-31.5612	1.2601e-218	2.26387e-218	2.65319								DEAF1	-22.8178	3.05427e-115	6.22478e-115	1.60504								RALB	-34.7065	6.28318e-264	1.40451e-263	4.46937								H1FX	-27.7012	6.751e-169	1.50374e-168	3.16207
						LTN1	-31.6235	1.75773e-219	3.16165e-219	1.05171								FBXO5	-22.8426	1.73272e-115	3.53234e-115	0.567898								NOC3L	-34.7339	2.42874e-264	5.43551e-264	2.08743								ROBO2	-27.7176	4.28971e-169	9.56634e-169	1.59964
						RABL6	-31.6263	1.60412e-219	2.88604e-219	0.583851								BCR	-22.8454	1.62477e-115	3.31316e-115	1.69147								GPHA2	-34.7444	1.68234e-264	3.76731e-264	3.51305								FBXO16	-27.7235	3.6384e-169	8.12347e-169	2.56054
						PDE4DIP	-31.6354	1.20326e-219	2.16535e-219	1.5324								CCDC91	-22.8556	1.28699e-115	2.62651e-115	2.31847								AC245100.1	-34.7822	4.51771e-265	1.01286e-264	4.01368								WDR55	-27.7499	1.74912e-169	3.91337e-169	6.0398
						KIF13B	-31.6369	1.14774e-219	2.06594e-219	1.23396								ANKIB1	-22.8594	1.17775e-115	2.40422e-115	4.83855								FOXO1	-34.7875	3.76235e-265	8.43764e-265	4.45198								SIRT6	-27.7502	1.73246e-169	3.87723e-169	2.18881
						ASNS	-31.6673	4.37837e-220	7.88483e-220	2.27008								AKTIP	-22.8652	1.0306e-115	2.10439e-115	5.05425								SLC48A1	-34.7974	2.66434e-265	5.97695e-265	3.554								NR2C1	-27.7548	1.52486e-169	3.41466e-169	4.39478
						TM4SF1	-31.6816	2.78296e-220	5.01292e-220	4.61049								TAF6	-22.8752	8.20032e-116	1.67534e-115	2.01205								KHDRBS3	-34.8005	2.38931e-265	5.36158e-265	4.54522								DUS3L	-27.8194	2.52918e-170	5.68727e-170	2.30563
						SNX24	-31.6931	1.93596e-220	3.48888e-220	3.40375								MFSD10	-22.8994	4.71547e-116	9.64162e-116	2.49871								PPP1R37	-34.8296	8.65885e-266	1.94592e-265	4.43673								SOWAHB	-27.8364	1.57181e-170	3.53657e-170	2.81535
						ZNRF3	-31.6949	1.82668e-220	3.29273e-220	0.582864								TRAM2	-22.905	4.14484e-116	8.47717e-116	0.666653								HDAC7	-34.8501	4.24091e-266	9.53636e-266	2.56247								MTRNR2L1	-27.8547	9.44757e-171	2.12888e-170	1.70571
						N4BP1	-31.7018	1.46791e-220	2.64665e-220	1.70561								PLOD3	-22.9105	3.64889e-116	7.46486e-116	6.47851								GGT7	-34.877	1.65876e-266	3.73445e-266	1.74296								CPTP	-27.8626	7.57417e-171	1.70826e-170	3.8659
						CDT1	-31.709	1.16619e-220	2.10315e-220	1.2997								ZNF480	-22.9199	2.94116e-116	6.02026e-116	4.78554								FOLR1	-34.8886	1.10786e-266	2.49565e-266	2.28316								MSH3	-27.8954	3.03799e-171	6.87234e-171	3.24168
						MAPKAPK5-AS1	-31.7097	1.14267e-220	2.06122e-220	1.44485								GTF3C2	-22.9229	2.74649e-116	5.62331e-116	0.657328								BICC1	-34.9113	5.0006e-267	1.12782e-266	2.64454								FAM179B	-27.8999	2.67504e-171	6.0531e-171	3.4661
						CDCA3	-31.7368	4.83075e-221	8.72447e-221	0.623366								CYB561A3	-22.9271	2.49497e-116	5.10972e-116	2.82139								PLXND1	-35.0123	1.46055e-268	3.30593e-268	5.04801								BRF2	-27.9025	2.49009e-171	5.63629e-171	1.30795
						AKTIP	-31.7658	1.923e-221	3.47715e-221	5.23126								CTGF	-22.9512	1.43291e-116	2.93779e-116	0.773019								IL4R	-35.0446	4.7056e-269	1.06735e-268	3.28664								MIER3	-27.9065	2.22798e-171	5.04452e-171	1.27978
						USP25	-31.7889	9.21451e-222	1.66775e-221	6.07111								PGC	-22.9632	1.08739e-116	2.23121e-116	1.80037								REV3L	-35.0465	4.40966e-269	1.00112e-268	2.52164								LINC01521	-27.9087	2.09285e-171	4.7414e-171	0.975449
						KIAA1522	-31.8111	4.54492e-222	8.23385e-222	1.15285								TBCK	-22.9701	9.27243e-117	1.90313e-116	1.77979								GPR146	-35.0633	2.44651e-269	5.55764e-269	1.43443								CMTM7	-27.9322	1.08434e-171	2.46178e-171	6.75133
						SLC35E1	-31.816	3.88719e-222	7.04395e-222	5.19329								PF4	-22.9799	7.41109e-117	1.52192e-116	2.23884								MCOLN1	-35.1137	4.15997e-270	9.46999e-270	4.94636								RAB4B	-28.0131	1.12679e-172	2.56587e-172	3.47998
						PTK7	-31.8542	1.15158e-222	2.08878e-222	2.32894								PDE8A	-22.9836	6.80558e-117	1.39834e-116	0.660877								HNRNPU-AS1	-35.1609	7.91137e-271	1.80589e-270	5.44871								TRMT61B	-28.0165	1.02301e-172	2.33023e-172	4.06895
						SMIM13	-31.8729	6.34045e-223	1.15033e-222	3.96613								SMC6	-22.9857	6.48056e-117	1.33192e-116	2.18248								LINC01513	-35.1972	2.20981e-271	5.05338e-271	0.930397								ADAMTS9-AS2	-28.0339	6.27199e-173	1.43038e-172	0.627602
						C2orf54	-31.8984	2.8073e-223	5.09442e-223	1.92218								ALDH16A1	-22.9902	5.83926e-117	1.20044e-116	3.03372								GRAMD3	-35.2314	6.60942e-272	1.51373e-271	4.07354								LEMD3	-28.0493	4.0783e-173	9.31213e-173	2.12903
						RPIA	-31.9438	6.59517e-224	1.19741e-223	4.19952								TM4SF1	-22.9969	5.00201e-117	1.02888e-116	3.8842								KAT6B	-35.2365	5.51564e-272	1.26361e-271	4.28929								CBR3	-28.0502	3.97442e-173	9.0777e-173	1.98738
						LONRF1	-31.9489	5.59974e-224	1.01717e-223	2.6875								PPM1J	-23.0033	4.31689e-117	8.88198e-117	0.639219								PMAIP1	-35.2459	3.96838e-272	9.09415e-272	1.70974								PAPSS2	-28.0676	2.43396e-173	5.56596e-173	3.87651
						PGGT1B	-31.9525	4.98374e-224	9.05491e-224	2.99048								RB1	-23.0164	3.19088e-117	6.567e-117	5.10919								MMAA	-35.2463	3.90927e-272	8.96141e-272	4.16768								LINC00528	-28.0714	2.18806e-173	5.00517e-173	0.592949
						SRP14-AS1	-31.9615	3.73629e-224	6.7917e-224	1.99808								TMEM186	-23.0246	2.64571e-117	5.44948e-117	2.25816								PKMYT1	-35.2631	2.16354e-272	4.96561e-272	3.47968								SH3PXD2A	-28.0888	1.34237e-173	3.07252e-173	4.43986
						CENPB	-32.0075	8.57443e-225	1.56051e-224	2.35009								KPTN	-23.0254	2.59393e-117	5.34427e-117	2.08878								AAK1	-35.3	5.87628e-273	1.35115e-272	4.19311								ZNF274	-28.1134	6.71628e-174	1.53961e-173	5.59732
						MTHFR	-32.0176	6.20722e-225	1.12996e-224	2.36752								VPS4A	-23.0312	2.26764e-117	4.67456e-117	3.13057								KPTN	-35.3117	3.87798e-273	8.91947e-273	0.53305								DAPK3	-28.1201	5.56201e-174	1.27539e-173	4.33221
						LDB2	-32.0342	3.64623e-225	6.64078e-225	11.0474								POFUT1	-23.0582	1.21838e-117	2.51434e-117	1.25113								CD3EAP	-35.3175	3.16694e-273	7.29962e-273	3.50381								SUSD3	-28.1298	4.2299e-174	9.7023e-174	5.32858
						ZNF33B	-32.0405	2.97323e-225	5.41638e-225	4.65036								FASTKD2	-23.0683	9.63001e-118	1.98841e-117	2.84627								PIEZO1	-35.3317	1.9126e-273	4.40978e-273	0.989583								HECW1	-28.139	3.26898e-174	7.50504e-174	1.19359
						TTLL12	-32.069	1.19184e-225	2.17381e-225	0.538404								CASK	-23.0689	9.5012e-118	1.96235e-117	0.520558								CDKN2D	-35.3385	1.50342e-273	3.46847e-273	2.38778								JMJD8	-28.1402	3.15809e-174	7.25267e-174	3.86522
						UACA	-32.0821	7.8445e-226	1.43146e-225	2.73858								CAMKK2	-23.0804	7.28033e-118	1.50448e-117	1.30514								CSNK1G3	-35.3522	9.28819e-274	2.14481e-273	4.11334								BTBD16	-28.1411	3.0774e-174	7.0695e-174	2.83287
						CRELD1	-32.1074	3.47789e-226	6.34796e-226	5.07143								MAP3K4	-23.107	3.93761e-118	8.146e-118	2.72113								LCP1	-35.3709	4.7845e-274	1.10584e-273	9.45598								MUS81	-28.1585	1.88366e-174	4.33116e-174	2.53349
						AGO3	-32.109	3.30305e-226	6.0303e-226	1.01659								NPTX2	-23.1411	1.78688e-118	3.70679e-118	2.17632								TARSL2	-35.4255	6.91326e-275	1.60178e-274	3.5999								SGPP1	-28.1652	1.56115e-174	3.59287e-174	3.73919
						ZNF513	-32.1341	1.47323e-226	2.6916e-226	2.33967								NUP93	-23.1582	1.20081e-118	2.49171e-118	5.02826								ATG4D	-35.4816	9.44235e-276	2.19315e-275	1.25145								C12orf43	-28.1801	1.02685e-174	2.36539e-174	3.88033
						WDR5	-32.1467	9.82469e-227	1.79584e-226	1.33735								FBXL3	-23.2128	3.38335e-119	7.03405e-119	2.2318								CCL2	-35.4921	6.51805e-276	1.51439e-275	5.67366								THAP8	-28.1867	8.49996e-175	1.95979e-174	3.78382
						PRTG	-32.175	3.95517e-227	7.2331e-227	4.3525								GPR180	-23.2357	1.98444e-119	4.13138e-119	0.782878								SNHG12	-35.4975	5.36971e-276	1.24836e-275	1.50617								GREB1	-28.191	7.53943e-175	1.73886e-174	5.61592
						CHRNA10	-32.2229	8.44174e-228	1.5453e-227	0.55001								DOLK	-23.243	1.67424e-119	3.48654e-119	1.4059								IER5	-35.5013	4.69092e-276	1.09089e-275	2.34079								FASTKD3	-28.1979	6.20012e-175	1.43084e-174	2.69679
						RFC3	-32.23	6.70172e-228	1.22737e-227	1.58691								HIST1H2BC	-23.2622	1.07145e-119	2.23249e-119	4.32345								CSRNP1	-35.5205	2.37557e-276	5.52957e-276	3.48126								UBN1	-28.198	6.18005e-175	1.42665e-174	7.18535
						RPP40	-32.2403	4.8054e-228	8.80503e-228	3.40062								PTER	-23.2806	6.976e-120	1.45433e-119	1.12898								ZC3H12A	-35.5544	7.11201e-277	1.65801e-276	2.56182								PAN3	-28.2036	5.28935e-175	1.22215e-174	5.45004
						MBNL2	-32.2618	2.40158e-228	4.40153e-228	2.43789								RAD9B	-23.293	5.2143e-120	1.08796e-119	2.29446								PAXIP1-AS1	-35.5683	4.32666e-277	1.00991e-276	0.831375								SSBP4	-28.2042	5.19866e-175	1.20156e-174	4.17129
						ARHGAP12	-32.2991	7.21153e-229	1.32235e-228	2.45244								RUSC1	-23.3316	2.11705e-120	4.42577e-120	2.00907								CTD-3051D23.4	-35.6105	9.63529e-278	2.25181e-277	1.93082								PTPRA	-28.2199	3.3299e-175	7.70346e-175	7.12257
						FAF1	-32.31	5.06111e-229	9.28259e-229	3.9951								C5orf51	-23.3336	2.02254e-120	4.22936e-120	1.13071								ZNF514	-35.635	4.02277e-278	9.41014e-278	3.55612								DUS2	-28.2225	3.09379e-175	7.15942e-175	5.05801
						TTC32	-32.3369	2.11933e-229	3.8899e-229	2.1371								ITGA2	-23.3362	1.90153e-120	3.9774e-120	1.45013								NMNAT3	-35.6418	3.15281e-278	7.37968e-278	5.87433								KCNMB3	-28.2463	1.58173e-175	3.66819e-175	1.70554
						SYTL1	-32.3461	1.5718e-229	2.88564e-229	0.84719								COL1A2	-23.3689	8.84841e-121	1.85235e-120	1.7455								KIAA0586	-35.6613	1.57538e-278	3.69087e-278	2.80347								YPEL3	-28.2476	1.52292e-175	3.53398e-175	4.02916
						CORO2A	-32.3626	9.21661e-230	1.6933e-229	1.74048								DXO	-23.3842	6.19059e-121	1.29668e-120	2.03441								KMT5C	-35.6736	1.01329e-278	2.3784e-278	0.506763								CLEC1B	-28.2646	9.41599e-176	2.18837e-175	5.4322
						MTFP1	-32.3996	2.78267e-230	5.11738e-230	2.92931								DIAPH2	-23.406	3.71696e-121	7.79632e-121	3.74435								ICE1	-35.7012	3.78406e-279	8.89031e-279	5.34667								ZNF654	-28.2722	7.58991e-176	1.76506e-175	4.05906
						PIM3	-32.4098	1.99669e-230	3.67284e-230	4.01302								IL4I1	-23.4266	2.29254e-121	4.81127e-121	2.09607								POLD1	-35.7177	2.10265e-279	4.94307e-279	1.98757								SH2B2	-28.3	3.45869e-176	8.05322e-176	1.89599
						RND3	-32.411	1.91994e-230	3.53251e-230	0.942945								PDLIM3	-23.4334	1.95023e-121	4.09515e-121	2.67214								POLR1E	-35.7681	3.46547e-280	8.16978e-280	1.34968								CCR6	-28.3412	1.07345e-176	2.50792e-176	3.46359
						APBB1IP	-32.4217	1.35737e-230	2.49805e-230	0.904671								ENG	-23.4488	1.35981e-121	2.85775e-121	2.70037								STXBP4	-35.8185	5.69712e-281	1.34476e-280	5.33828								IRF8	-28.4148	1.32735e-177	3.11557e-177	1.04366
						TLE4	-32.4293	1.05969e-230	1.95117e-230	1.38632								ZNF703	-23.4593	1.06194e-121	2.233e-121	1.84728								HLA-DRA	-35.8459	2.13053e-281	5.03526e-281	6.06315								NLRP12	-28.4321	8.11252e-178	1.90596e-177	1.00509
						CCDC91	-32.431	1.00221e-230	1.84578e-230	1.06917								PEX7	-23.4874	5.4879e-122	1.15526e-121	1.77949								THAP11	-35.915	1.77892e-282	4.20954e-282	3.89549								ZNF790	-28.4349	7.48404e-178	1.7594e-177	0.711587
						VSIG10	-32.4792	2.09879e-231	3.87008e-231	2.52097								KLF11	-23.4875	5.47464e-122	1.15279e-121	3.70703								PPP1R3G	-35.9188	1.55158e-282	3.67503e-282	4.37755								RAB40B	-28.4403	6.432e-178	1.51302e-177	3.55297
						ZNF516	-32.483	1.8529e-231	3.4175e-231	4.0405								ARSA	-23.4946	4.62903e-122	9.75274e-122	4.75952								CRP	-35.938	7.79499e-283	1.84746e-282	4.89503								ACAP1	-28.4403	6.4145e-178	1.50938e-177	5.80735
						PURB	-32.4894	1.5066e-231	2.77946e-231	2.73946								KIAA1257	-23.4985	4.22908e-122	8.91258e-122	1.12899								ZNF121	-36.0065	6.60876e-284	1.57125e-283	3.96396								CCDC190	-28.4688	2.84823e-178	6.70835e-178	1.63998
						DGCR2	-32.498	1.13934e-231	2.10244e-231	0.556754								PRKRIR	-23.5008	4.00005e-122	8.43226e-122	0.520147								GATM-AS1	-36.0987	2.37602e-285	5.67404e-285	2.91985								CTA-14H9.5	-28.4945	1.36929e-178	3.23412e-178	1.59505
						TMEM186	-32.5041	9.33742e-232	1.72346e-231	1.87011								DGCR14	-23.5047	3.64993e-122	7.6985e-122	3.93665								MAN2A2	-36.1221	1.02186e-285	2.4418e-285	1.57601								HIST1H3H	-28.5492	2.87798e-179	6.81243e-179	1.27888
						CHAF1A	-32.5193	5.69406e-232	1.0515e-231	2.58054								NOL8	-23.5435	1.46335e-122	3.0943e-122	0.837065								KIF2A	-36.1339	6.66072e-286	1.59363e-285	2.59986								AC245100.1	-28.5515	2.68923e-179	6.36762e-179	5.2006
						HSPA1A	-32.5218	5.24715e-232	9.69207e-232	3.40918								HEXIM2	-23.5447	1.42252e-122	3.00881e-122	0.957675								TMEM80	-36.1593	2.65981e-286	6.36989e-286	1.71403								NEURL2	-28.5552	2.41841e-179	5.72997e-179	3.33283
						CHN2	-32.5223	5.16714e-232	9.54662e-232	2.34553								CWC25	-23.5461	1.37614e-122	2.91153e-122	3.01197								C18orf8	-36.1878	9.48628e-287	2.27544e-286	5.57377								ADD2	-28.5682	1.66871e-179	3.95866e-179	4.25498
						CXorf40B	-32.5333	3.60417e-232	6.66383e-232	3.927								TBC1D1	-23.5492	1.28059e-122	2.71013e-122	1.61615								AP5S1	-36.223	2.64378e-287	6.35569e-287	1.78639								EDRF1	-28.5782	1.25389e-179	2.97552e-179	4.24645
						IL17RC	-32.5561	1.71661e-232	3.17466e-232	2.66075								TAF3	-23.5508	1.23184e-122	2.60768e-122	1.98465								PSD3	-36.2302	2.03584e-287	4.89574e-287	3.32941								ZNF563	-28.5847	1.042e-179	2.47347e-179	3.91333
						PCIF1	-32.5819	7.40965e-233	1.37066e-232	3.46553								SEPSECS	-23.5565	1.07795e-122	2.28319e-122	3.15516								TYROBP	-36.3193	8.03357e-289	1.93807e-288	3.53026								XXbac-BPG252P9.10	-28.5916	8.54566e-180	2.03175e-179	5.30748
						TP53INP1	-32.5836	7.01019e-233	1.29708e-232	1.42478								PPOX	-23.5599	9.9338e-123	2.10466e-122	1.07236								LYVE1	-36.3354	4.47142e-289	1.08009e-288	9.13213								ALOX15B	-28.6186	3.94118e-180	9.38206e-180	3.99053
						CASK	-32.6306	1.51039e-233	2.79602e-233	2.23504								CHPF2	-23.5845	5.56451e-123	1.17928e-122	1.24716								SFRP1	-36.3827	7.98382e-290	1.93348e-289	3.86403								PLPPR5	-28.6306	2.79582e-180	6.6576e-180	1.11539
						CYB561A3	-32.6489	8.31844e-234	1.54066e-233	3.23031								TBC1D9B	-23.589	5.00031e-123	1.06e-122	0.541178								ZNF274	-36.408	3.17969e-290	7.70781e-290	5.4482								TULP3	-28.6417	2.0315e-180	4.84214e-180	4.16793
						COL1A2	-32.6662	4.71467e-234	8.73632e-234	3.55193								IL17RB	-23.5892	4.97204e-123	1.0546e-122	6.01011								ALOX15B	-36.4087	3.10519e-290	7.52964e-290	3.72588								FCER1G	-28.6455	1.82231e-180	4.34763e-180	7.72249
						KIF3B	-32.6759	3.43262e-234	6.36379e-234	1.14422								NOC4L	-23.6073	3.24531e-123	6.88932e-123	5.01406								GHDC	-36.4173	2.26698e-290	5.5024e-290	2.21159								RSPH1	-28.6701	9.01338e-181	2.15516e-180	1.24089
						TP53RK	-32.6883	2.28768e-234	4.24221e-234	4.51704								YPEL2	-23.6141	2.75842e-123	5.85903e-123	0.512674								GYPE	-36.4227	1.86158e-290	4.51988e-290	6.63029								P3H4	-28.6735	8.1647e-181	1.95286e-180	3.32311
						UBL4A	-32.6912	2.08264e-234	3.86294e-234	1.20199								SEPN1	-23.6214	2.32459e-123	4.94173e-123	0.990432								NPL	-36.4271	1.58401e-290	3.84717e-290	2.66111								SLC26A3	-28.6846	5.94286e-181	1.42323e-180	3.93619
						USP40	-32.7263	6.60434e-235	1.2265e-234	1.4562								OGG1	-23.6521	1.12429e-123	2.39209e-123	1.36191								FLJ20021	-36.4436	8.68942e-291	2.11385e-290	2.9757								BPGM	-28.7006	3.7448e-181	8.97967e-181	2.96668
						PDE8A	-32.7346	5.02763e-235	9.34145e-235	2.17359								CLSTN1	-23.6587	9.59601e-124	2.04226e-123	0.779356								MCCD1	-36.4655	3.91238e-291	9.52673e-291	0.528683								TAS2R10	-28.702	3.60337e-181	8.64329e-181	1.0128
						SKI	-32.7347	5.01831e-235	9.32643e-235	2.36872								HNRNPU-AS1	-23.6661	8.05142e-124	1.71402e-123	3.29156								MYLIP	-36.4789	2.39997e-291	5.84586e-291	0.895587								PPP1R14A	-28.7103	2.84127e-181	6.82392e-181	2.88151
						FRMD6-AS1	-32.7602	2.17159e-235	4.03884e-235	3.87839								CTD-3080P12.3	-23.6695	7.42902e-124	1.58241e-123	1.75088								KIF13A	-36.4917	1.50322e-291	3.66628e-291	4.26004								EXD3	-28.7218	2.03787e-181	4.89751e-181	6.03197
						SAMD4A	-32.7687	1.64706e-235	3.06405e-235	2.12136								CCDC66	-23.6959	3.97511e-124	8.47911e-124	1.7378								IRF8	-36.5336	3.25243e-292	7.94279e-292	2.5993								GPT	-28.7245	1.88467e-181	4.53077e-181	2.83775
						PARP9	-32.7706	1.54624e-235	2.8772e-235	5.06585								PATZ1	-23.6989	3.70043e-124	7.89989e-124	2.20093								TRAF2	-36.571	8.28393e-293	2.02696e-292	4.25589								KLHL29	-28.7496	9.15132e-182	2.20139e-181	1.25623
						CHPF2	-32.7829	1.03312e-235	1.92335e-235	2.96159								OSER1-AS1	-23.7037	3.30195e-124	7.05318e-124	4.17346								FAM184B	-36.5746	7.25364e-293	1.77601e-292	9.42739								HAPLN3	-28.7508	8.86354e-182	2.13284e-181	1.39339
						NR2C2AP	-32.7986	6.17319e-236	1.14954e-235	2.31815								ZNF672	-23.76	8.65613e-125	1.85268e-124	0.868571								PHRF1	-36.6349	7.96955e-294	1.9551e-293	4.82838								LYST	-28.8226	1.11895e-182	2.70201e-182	3.20944
						CARD8	-32.8057	4.87761e-236	9.08506e-236	2.3125								APLNR	-23.7636	7.95842e-125	1.70431e-124	3.23049								ETV2	-36.6602	3.15096e-294	7.73753e-294	4.50298								HMGXB3	-28.8333	8.21238e-183	1.98501e-182	0.892404
						BGN	-32.8343	1.90954e-236	3.56111e-236	0.90375								BIN3	-23.7641	7.84879e-125	1.68131e-124	2.68581								MXD1	-36.7273	2.67447e-295	6.58243e-295	3.24801								KIF13A	-28.8393	6.89669e-183	1.66967e-182	3.93602
						SMARCD1	-32.8345	1.89891e-236	3.54215e-236	4.40194								PHLDB3	-23.7689	7.01285e-125	1.50267e-124	1.80801								BBS4	-36.7577	8.75944e-296	2.1587e-295	2.86636								RAMP2	-28.858	4.02102e-183	9.75038e-183	3.81761
						CCNT1	-32.8463	1.28759e-236	2.40301e-236	1.28886								FRK	-23.7877	4.47218e-125	9.58814e-125	3.63884								HMHA1	-36.8015	1.74424e-296	4.30275e-296	2.51941								COLEC11	-28.8715	2.72116e-183	6.60479e-183	5.59503
						MYO19	-32.897	2.42281e-237	4.52838e-237	1.43168								LIFR	-23.8299	1.63481e-125	3.50995e-125	4.06477								SPSB2	-36.8636	1.77043e-297	4.38024e-297	3.03494								DOCK5	-28.8729	2.61201e-183	6.3419e-183	3.31281
						GTF3C2	-32.9167	1.26736e-237	2.37054e-237	1.36199								PIM3	-23.8604	7.89515e-126	1.69799e-125	3.68014								PIM2	-36.8674	1.54146e-297	3.81625e-297	0.576827								AC087294.2	-28.874	2.53233e-183	6.15041e-183	1.62954
						MYBL2	-32.9225	1.04637e-237	1.95767e-237	2.31503								F2R	-23.8727	5.88776e-126	1.26698e-125	4.95804								C2orf88	-36.9544	6.18917e-299	1.53934e-298	1.28633								EPS8L3	-28.879	2.19302e-183	5.32974e-183	3.38538
						DOLK	-32.9389	6.09663e-238	1.14119e-237	3.19126								LTN1	-23.8801	4.93225e-126	1.06167e-125	2.68662								PLEKHA2	-36.9891	1.71349e-299	4.26452e-299	3.67304								FSCN1	-28.8866	1.75753e-183	4.27273e-183	6.74083
						OGDH	-32.9547	3.62045e-238	6.77859e-238	1.14427								PDRG1	-23.8889	3.99168e-126	8.60193e-126	2.48813								CENPC	-37.0052	9.45232e-300	2.35482e-299	1.21664								YAE1D1	-28.9002	1.18761e-183	2.88999e-183	5.62886
						SCAMP4	-32.966	2.49612e-238	4.67698e-238	2.362								SMPDL3B	-23.8898	3.90745e-126	8.42283e-126	1.10097								ZNF692	-37.0076	8.65567e-300	2.15706e-299	2.21593								CRHBP	-28.9249	5.80527e-184	1.41633e-183	5.30379
						SGOL1	-32.9685	2.29477e-238	4.30077e-238	2.22655								GPKOW	-23.9004	3.03492e-126	6.54576e-126	2.72193								CPTP	-37.0201	5.43505e-300	1.35535e-299	5.31596								TRAF2	-28.9264	5.55965e-184	1.35685e-183	7.15012
						C5orf51	-32.9712	2.10439e-238	3.94495e-238	4.27226								TBCE	-23.9096	2.43365e-126	5.25343e-126	2.85968								DOCK5	-37.0308	3.65802e-300	9.13114e-300	4.2682								HEPACAM	-28.9472	3.0413e-184	7.44403e-184	1.06815
						MEX3C	-32.978	1.68151e-238	3.15378e-238	1.44631								PCBD2	-23.9127	2.26217e-126	4.88744e-126	2.75958								PPP1R35	-37.0716	8.07566e-301	2.01785e-300	5.13322								ZBTB21	-28.9494	2.85177e-184	6.98241e-184	5.02518
						MED1	-32.9856	1.30883e-238	2.45601e-238	3.18095								GSTT2B	-23.9301	1.488e-126	3.21669e-126	3.04687								EPN2	-37.0865	4.63888e-301	1.16064e-300	6.00241								LRRC1	-28.9717	1.49485e-184	3.66361e-184	6.10874
						PIGL	-33.0087	6.09346e-239	1.14542e-238	1.79247								COX16	-23.9889	3.63272e-127	7.86655e-127	2.59727								ENDOG	-37.1232	1.18678e-301	2.97523e-301	3.437								RDH16	-28.9726	1.45554e-184	3.56843e-184	4.16585
						PRKD3	-33.0215	3.99663e-239	7.51644e-239	2.18625								VSIG10	-24.0168	1.85578e-127	4.02326e-127	1.3371								GAL	-37.1384	6.74888e-302	1.69474e-301	4.68079								THAP11	-28.9967	7.24574e-185	1.77927e-184	3.93391
						PIK3AP1	-33.025	3.56085e-239	6.70021e-239	1.15953								DPP7	-24.0558	7.26117e-128	1.57555e-127	4.17821								CASD1	-37.1406	6.22426e-302	1.56352e-301	7.91607								TOX3	-29.0276	2.9541e-185	7.26121e-185	3.65018
						ZMIZ1	-33.055	1.31865e-239	2.48368e-239	2.44513								LGR5	-24.0573	6.99624e-128	1.5185e-127	2.83237								VHL	-37.1496	4.45291e-302	1.11893e-301	7.33055								OLFML3	-29.0571	1.25107e-185	3.08216e-185	3.86124
						TMEM237	-33.0708	7.82614e-240	1.47554e-239	3.49323								GNA13	-24.1022	2.3686e-128	5.15129e-128	1.05899								TOX3	-37.1639	2.61504e-302	6.57548e-302	3.7365								HAS3	-29.0696	8.69183e-186	2.14414e-185	1.51261
						FBXL3	-33.0893	4.24115e-240	8.00023e-240	2.84981								BMPR2	-24.108	2.06113e-128	4.4839e-128	2.15714								FLJ31104	-37.2012	6.53585e-303	1.64617e-302	0.557873								GNB1L	-29.0743	7.57877e-186	1.87079e-185	2.75366
						CCDC71	-33.0984	3.13151e-240	5.90856e-240	6.6934								TP53BP2	-24.1248	1.37372e-128	2.99191e-128	1.07308								TTPA	-37.2054	5.57844e-303	1.40597e-302	8.36037								PKMYT1	-29.0917	4.56933e-186	1.12976e-185	1.93636
						FKBP9	-33.1321	1.02476e-240	1.93594e-240	1.15506								ELMSAN1	-24.1363	1.04078e-128	2.26875e-128	5.11376								AC092687.5	-37.2161	3.74362e-303	9.44472e-303	3.80861								PPP1R37	-29.1321	1.40832e-186	3.49695e-186	5.51669
						ABCC2	-33.1351	9.2765e-241	1.75292e-240	3.21142								ZNF720	-24.154	6.77988e-129	1.48048e-128	4.99693								CDC45	-37.2429	1.38045e-303	3.48971e-303	2.26734								DUOX1	-29.134	1.3326e-186	3.31112e-186	2.04393
						C5orf63	-33.1454	6.5899e-241	1.24588e-240	4.30824								TMEM129	-24.1732	4.25332e-129	9.29306e-129	3.95246								ZBED3	-37.2566	8.27941e-304	2.0944e-303	3.24416								CIRBP-AS1	-29.143	1.02332e-186	2.54515e-186	1.67812
						TRIO	-33.146	6.46723e-241	1.22299e-240	1.05018								AC084082.3	-24.1748	4.09399e-129	8.94753e-129	1.44388								LINC00324	-37.2769	3.89122e-304	9.85003e-304	1.11261								COTL1	-29.1452	9.61278e-187	2.39163e-186	2.54346
						TRIM4	-33.1644	3.51524e-241	6.64919e-241	3.81302								GKAP1	-24.2002	2.21256e-129	4.84121e-129	2.13057								PRCAT47	-37.2928	2.14867e-304	5.44268e-304	1.03961								AC009501.4	-29.146	9.40043e-187	2.33957e-186	1.02693
						SNX18	-33.1822	1.94511e-241	3.68108e-241	2.95771								PCGF3	-24.202	2.12075e-129	4.64168e-129	1.88714								HSPA2	-37.2945	2.01645e-304	5.10948e-304	5.62942								ABLIM3	-29.146	9.38994e-187	2.33773e-186	1.08213
						PARD6B	-33.1852	1.76052e-241	3.33259e-241	2.32803								GAL3ST1	-24.2352	9.46668e-130	2.07317e-129	3.51922								KCNMB3	-37.3526	2.29702e-305	5.83214e-305	3.38486								VHL	-29.1523	7.8094e-187	1.94488e-186	7.53935
						METTL3	-33.1918	1.41176e-241	2.67375e-241	3.78011								ZNF143	-24.2375	8.95333e-130	1.96132e-129	2.37049								FBXW9	-37.3616	1.64172e-305	4.17113e-305	4.34781								ZNF260	-29.1577	6.67117e-187	1.66251e-186	4.23958
						ZBTB43	-33.2017	1.0188e-241	1.92999e-241	2.56738								CTD-2366F13.2	-24.2503	6.5691e-130	1.43986e-129	1.44506								ABCA7	-37.4192	1.90344e-306	4.8508e-306	0.866945								DUSP5	-29.1648	5.42522e-187	1.35335e-186	2.84723
						RANGAP1	-33.2271	4.37424e-242	8.29272e-242	2.31972								XXyac-YX65C7_A.3	-24.2606	5.11687e-130	1.1222e-129	1.85595								C17orf99	-37.565	0	0	6.36772								RRAGC	-29.1853	2.97962e-187	7.44511e-187	4.62482
						APC	-33.2437	2.51375e-242	4.77278e-242	6.35358								AAK1	-24.2898	2.51331e-130	5.51526e-130	2.60893								ALYREF	-37.6216	9.53557934558236e-310	0	6.61079								ID4	-29.1908	2.5392e-187	6.34673e-187	2.41905
						UMAD1	-33.265	1.24039e-242	2.35627e-242	2.46135								LINC01123	-24.3152	1.35265e-130	2.97433e-130	2.05434								IFT46	-37.6735	1.34931164176094e-310	3.4690678266724e-310	2.23325								ZNF880	-29.1953	2.22768e-187	5.56993e-187	3.07852
						CTGF	-33.2719	9.8543e-243	1.87242e-242	2.62851								PIGL	-24.3436	6.77059e-131	1.49095e-130	3.1119								LURAP1L	-37.711	0	0	1.71335								TSR3	-29.1969	2.12067e-187	5.30413e-187	3.90359
						BTBD2	-33.2746	9.00691e-243	1.71183e-242	1.80175								MYO7A	-24.3517	5.55838e-131	1.22437e-130	1.95562								THAP7-AS1	-37.7183	0	0	1.56246								GPS2	-29.2048	1.68407e-187	4.21492e-187	2.17233
						GAL3ST1	-33.3374	1.11097e-243	2.11415e-243	3.28228								XRCC6BP1	-24.3604	4.49849e-131	9.9119e-131	2.81089								TFF3	-37.7349	0	0	6.31482								NDUFB2-AS1	-29.2129	1.32981e-187	3.3327e-187	1.54925
						MGAT4A	-33.341	9.82535e-244	1.87021e-243	0.59783								AC091729.9	-24.421	1.02261e-131	2.25583e-131	2.81052								XXbac-BPG252P9.10	-37.7626	0	0	4.25777								GAREM1	-29.2223	1.01078e-187	2.534e-187	6.37296
						TTYH3	-33.3616	4.95243e-244	9.43385e-244	0.671749								AC084809.2	-24.4249	9.30943e-132	2.05422e-131	1.86548								HAUS4	-37.7873	0	0	2.33035								RHCE	-29.2305	7.93586e-188	1.99148e-187	5.96859
						PSMD5	-33.3893	1.95959e-244	3.73469e-244	1.52607								THOC1	-24.4257	9.1316e-132	2.01557e-131	2.70526								FLVCR2	-37.8248	0	0	4.90411								SYNE2	-29.2565	3.70793e-188	9.31734e-188	2.6146
						TIPIN	-33.392	1.78825e-244	3.40901e-244	0.722593								PHKG2	-24.469	3.16073e-132	6.98877e-132	2.83815								PPP1R18	-37.8347	0	0	4.90981								ZNF514	-29.2688	2.58994e-188	6.51454e-188	3.64267
						KNSTRN	-33.4029	1.2448e-244	2.3736e-244	2.50484								LMCD1	-24.4779	2.54258e-132	5.62361e-132	1.06902								TET1	-37.8786	0	0	5.14559								TRIM8	-29.2692	2.55818e-188	6.4368e-188	0.68512
						TEAD4	-33.4148	8.36296e-245	1.59507e-244	4.29294								ZCCHC24	-24.4905	1.8645e-132	4.1299e-132	1.92652								TFF2	-37.8996	0	0	4.06768								FBXO48	-29.2723	2.33338e-188	5.87508e-188	4.81737
						CARD10	-33.4286	5.26384e-245	1.00423e-244	8.25899								POLG	-24.5031	1.36934e-132	3.0349e-132	0.810414								SLC7A5	-37.9079	0	0	3.34782								LPAR6	-29.2768	2.04866e-188	5.16165e-188	3.89745
						DOLPP1	-33.4333	4.49764e-245	8.58486e-245	3.14476								RABGGTA	-24.5116	1.11145e-132	2.46404e-132	1.43445								CH507-154B10.1	-37.9125	0	0	2.76701								PNMA6A	-29.2829	1.71008e-188	4.3129e-188	3.09131
						ZNF768	-33.4356	4.17188e-245	7.96708e-245	3.68318								MED15	-24.5139	1.05051e-132	2.33032e-132	1.40582								ICAM1	-37.9293	0	0	3.8069								AP5S1	-29.3043	9.15098e-189	2.3141e-188	3.47573
						C11orf68	-33.4639	1.61844e-245	3.09232e-245	3.25456								CENPT	-24.5378	5.83151e-133	1.29435e-132	1.52681								CR1L	-37.9365	0	0	6.29886								GLMN	-29.3099	7.74964e-189	1.9617e-188	5.60209
						MIS18BP1	-33.5124	3.18449e-246	6.09224e-246	0.949433								SSX2IP	-24.5513	4.19103e-133	9.30779e-133	7.82242								TCF4	-37.9625	0	0	8.53616								TMEM52	-29.3335	3.87866e-189	9.84462e-189	4.82043
						GNB5	-33.5184	2.60193e-246	4.97901e-246	3.37907								ERC1	-24.5602	3.36893e-133	7.4886e-133	3.94797								WDR24	-37.9731	0	0	0.810485								ANKRD40	-29.3389	3.31382e-189	8.41665e-189	8.46421
						C12orf49	-33.5349	1.49275e-246	2.85794e-246	3.63277								RND2	-24.5733	2.43687e-133	5.41838e-133	2.68477								PTPRH	-37.9733	0	0	1.36832								GAS2L3	-29.3414	3.07682e-189	7.81995e-189	0.775703
						SEC24B	-33.5358	1.45262e-246	2.78182e-246	1.54403								SH3BP5	-24.5869	1.74314e-133	3.87816e-133	2.36074								PRR15L	-37.9846	0	0	2.68813								CSTF2	-29.3574	1.92495e-189	4.9023e-189	1.89542
						RAP2B	-33.553	8.13821e-247	1.55889e-246	1.55026								SNRK	-24.6002	1.25831e-133	2.80197e-133	2.87413								FNDC4	-38.0097	0	0	3.51791								NAGPA	-29.3613	1.71432e-189	4.36884e-189	9.22784
						CHEK1	-33.5674	5.02259e-247	9.62335e-247	1.55934								PTGR2	-24.6135	9.05102e-134	2.01725e-133	2.84779								BCL7A	-38.1022	0	0	10.9284								NARFL	-29.3644	1.56675e-189	3.9941e-189	2.77639
						DEPDC1	-33.5779	3.52295e-247	6.75345e-247	3.82847								CLSPN	-24.6424	4.44503e-134	9.92443e-134	1.54155								ZNF205	-38.1977	0	0	2.66582								LRRC75B	-29.3889	7.62262e-190	1.94783e-189	6.63009
						MLXIP	-33.5969	1.86393e-247	3.57494e-247	2.88781								SIK2	-24.6526	3.45138e-134	7.70817e-134	3.31481								TULP3	-38.1999	0	0	5.74951								WWC2-AS2	-29.4161	3.41361e-190	8.73471e-190	7.24233
						HPS3	-33.6099	1.20342e-247	2.30927e-247	1.26292								TLE3	-24.7053	9.37687e-135	2.09854e-134	0.543151								NTS	-38.2036	0	0	3.96724								TNNC1	-29.4221	2.86632e-190	7.33681e-190	4.34996
						TOMM34	-33.6128	1.08989e-247	2.09249e-247	2.4338								ZNF787	-24.7127	7.81356e-135	1.74919e-134	0.615166								MYSM1	-38.2658	0	0	4.46778								FBXO34	-29.4271	2.47272e-190	6.33576e-190	1.69386
						SMAD3	-33.6267	6.84128e-248	1.3138e-247	0.655181								CTB-58E17.1	-24.7134	7.68535e-135	1.721e-134	2.9934								EYS	-38.2781	0	0	0.597899								RMI1	-29.4277	2.4285e-190	6.22459e-190	3.11197
						MTHFD1L	-33.6345	5.25862e-248	1.01012e-247	2.41455								TBX15	-24.723	6.05482e-135	1.35667e-134	3.55217								EIF5AL1	-38.3005	0	0	1.71947								AK9	-29.4533	1.143e-190	2.93165e-190	5.21031
						PRTFDC1	-33.7274	2.29562e-249	4.41299e-249	2.84006								USP12	-24.7495	3.13921e-135	7.04014e-135	1.92591								C14orf80	-38.3035	0	0	2.0578								FNDC4	-29.4581	9.90351e-191	2.54099e-190	3.46836
						PATL1	-33.7422	1.39266e-249	2.67786e-249	1.05437								ERMAP	-24.771	1.84381e-135	4.14117e-135	2.15538								PSTPIP1	-38.309	0	0	3.56926								SPTA1	-29.4743	6.14959e-191	1.57837e-190	3.81924
						CAMKK2	-33.7481	1.1414e-249	2.19529e-249	1.75499								MPPE1	-24.8202	5.4257e-136	1.22224e-135	1.19786								WDR60	-38.3331	0	0	3.21198								URB1-AS1	-29.4821	4.88942e-191	1.25578e-190	3.42654
						RGS12	-33.7551	8.99168e-250	1.72984e-249	2.82651								LYL1	-24.821	5.32494e-136	1.20026e-135	4.94427								ZNF563	-38.3335	0	0	3.93175								ODF3B	-29.4836	4.67866e-191	1.20206e-190	2.88853
						C17orf75	-33.7722	5.04421e-250	9.70663e-250	0.812622								ELL	-24.8385	3.43872e-136	7.75562e-136	5.99648								ITGB2	-38.3638	0	0	5.01829								GID4	-29.4976	3.0903e-191	7.95056e-191	2.3792
						GPKOW	-33.777	4.28932e-250	8.25609e-250	2.55296								TRIM4	-24.8743	1.41086e-136	3.18584e-136	2.50197								NAT6	-38.3804	0	0	3.47041								BLOC1S4	-29.4982	3.03835e-191	7.81955e-191	7.38453
						ZWILCH	-33.7773	4.25116e-250	8.18473e-250	3.56638								THOC5	-24.9373	2.93316e-137	6.64316e-137	8.58378								PPP3CC	-38.4173	0	0	3.37774								ACSF3	-29.507	2.34002e-191	6.02847e-191	6.52053
						SOX13	-33.7833	3.47458e-250	6.693e-250	4.77245								POU2F1	-24.9387	2.83199e-137	6.41594e-137	1.71076								BASP1	-38.4717	0	0	2.10979								BRD9	-29.534	1.05286e-191	2.71985e-191	4.08215
						FRMD4A	-33.8347	6.09267e-251	1.17602e-250	7.13039								PALM3	-24.9485	2.21965e-137	5.03624e-137	2.05028								LINC01134	-38.4725	0	0	2.62126								EVL	-29.54	8.82441e-192	2.28274e-191	6.57891
						GLS	-33.8405	5.01313e-251	9.67889e-251	2.11143								ANKRD54	-24.9761	1.11205e-137	2.52468e-137	2.38782								IGFBP7	-38.4957	0	0	5.96013								C10orf35	-29.541	8.57818e-192	2.2198e-191	0.795062
						G2E3	-33.8597	2.61567e-251	5.05269e-251	2.41786								FAM175B	-25.0222	3.50596e-138	7.97395e-138	0.827193								USP32	-38.5053	0	0	1.82889								CHMP4C	-29.5706	3.57014e-192	9.25442e-192	3.13646
						GEMIN2	-33.8676	1.99794e-251	3.86138e-251	4.69868								MIS12	-25.0519	1.66404e-138	3.78812e-138	1.7991								TAS2R31	-38.51	0	0	0.55672								AC053503.4	-29.5759	3.04982e-192	7.90838e-192	3.92723
						ACOT9	-33.8677	1.99028e-251	3.84757e-251	2.70992								AKAP7	-25.0589	1.39744e-138	3.18216e-138	4.54691								HYLS1	-38.5488	0	0	2.262								FAM47E	-29.5836	2.42569e-192	6.29213e-192	3.65854
						THNSL1	-33.8698	1.85617e-251	3.58922e-251	2.53521								KCNH2	-25.0596	1.3736e-138	3.12882e-138	3.55834								CDK18	-38.556	0	0	0.727912								CLEC11A	-29.6048	1.29415e-192	3.36273e-192	2.96566
						IKBKG	-33.8773	1.44056e-251	2.78629e-251	1.71125								ZEB2	-25.0647	1.20625e-138	2.74928e-138	3.06042								PLEKHF2	-38.5576	0	0	2.65015								PTGER1	-29.6234	7.46371e-193	1.94407e-192	2.85762
[truncated: 1,648 more rows]

## Sheet: HBO DEG comparison to BO & DBO
DEG analyses
Logfold change threshold = 0.5
p-value threshold = 0.01, Wilcoxon-rank-sum test
Comparison of BO to HBO												Comparison of DBO to HBO
[truncated: 8,347 more rows]
