# Supplementary material for: Single-cell atlas of human liver development reveals pathways directing hepatic cell fates
Source: Nat Cell Biol. Author manuscript; Available in PMC 2024 Dec 7. (PMC7617064; doi:10.1038/s41556-022-00989-7)
Supplement: Figure 6 Source Data [file EMS151900-supplement-Figure_6_Source_Data.xlsx]

## Sheet: Source data
Fig. 5D
CYP3A5/7			CYP3A4
HBO	HBO+HZ	HBO+TGF	HBO	HBO+HZ	HBO+TGF
12180	0	-173	1732	5470	236
11767	23	-215	2507	6102	-225
12129	0	-226	2583	6243	-69
3872	2396	-151	5920	18564	-100
4484	2261	-123	7337	21031	84
4187	2217	-151	6442	21425	162
Fig. 5G
ALB		KRT19
HBO	HBO + TGF	HBO	HBO + TGF
50.7734	0.433769	0.0277956	0.205328
64.6689	0.52015	0.0115898	0.192376
73.364	0.853818	0.00788322	0.205328
96.4694		0.0177136	0.3813
77.0648		0.00527724	0.0243152
Fig. 5H
HBO	HBO + TGF
3987255	269563
3860553	512697
1045664	150125
480945
273088
478361
753277
2226667

## Sheet: DEG HBO differentiation to hep
DEG analyses
Logfold change threshold = 0.5
p-value threshold = 0.01, Wilcoxon-rank-sum test
Comparison of HBO to HBO+HZ												Comparison of HB1 to HBO+HZ												Comparison of HB2 to HBO+HZ												Comparison of FH1 to HBO+HZ												Comparison of FH2 to HBO+HZ
Upregulated in HBO+HZ compared to HBO						Upregulated in HBO compared to HBO+HZ						Upregulated in HBO+HZ compared to HB1						Upregulated in HB1 compared to HBO+HZ						Upregulated in HBO+HZ compared to HB2						Upregulated in HB2 compared to HBO+HZ						Upregulated in HBO+HZ compared to FH1						Upregulated in FH1 compared to HBO+HZ						Upregulated in HBO+HZ compared to FH2
HBO+HZ_names	HBO+HZ_scores	HBO+HZ_pvals	HBO+HZ_pvals_adj	HBO+HZ_logfoldchanges		HBO_names	HBO_scores	HBO_pvals	HBO_pvals_adj	HBO_logfoldchanges		HBO+HZ_names	HBO+HZ_scores	HBO+HZ_pvals	HBO+HZ_pvals_adj	HBO+HZ_logfoldchanges		HB1_names	HB1_scores	HB1_pvals	HB1_pvals_adj	HB1_logfoldchanges		HBO+HZ_names	HBO+HZ_scores	HBO+HZ_pvals	HBO+HZ_pvals_adj	HBO+HZ_logfoldchanges		HB2_names	HB2_scores	HB2_pvals	HB2_pvals_adj	HB2_logfoldchanges		HBO+HZ_names	HBO+HZ_scores	HBO+HZ_pvals	HBO+HZ_pvals_adj	HBO+HZ_logfoldchanges		FH1_names	FH1_scores	FH1_pvals	FH1_pvals_adj	FH1_logfoldchanges		HBO+HZ_names	HBO+HZ_scores
SAA1	65.4549	0	0	14.8238		APOA2	64.8769	0	0	4.09102		HP	54.3514	0	0	8.77249		APOA2	54.3597	0	0	5.76552		SAA2	39.2092	0	0	36.7362		APOM	39.2985	0	0	6.9343		SAA2	48.7267	0	0	36.7362		APOM	48.7777	0	0	7.22486		HP	38.2526
SAA2	65.4526	0	0	13.8171		AFP	63.8699	0	0	5.84579		SAA2	54.3449	0	0	36.7362		RPS27	54.3581	0	0	3.54154		SAA1	39.2092	0	0	37.4936		APOA2	39.274	0	0	5.63342		SAA1	48.7266	0	0	16.3069		TTR	48.7302	0	0	4.98983		SAA1	38.2469
ORM1	65.4362	0	0	7.47423		RPS5	63.8412	0	0	2.05505		SAA1	54.3449	0	0	16.6009		BEX1	54.3482	0	0	8.34472		HP	39.209	0	0	8.0197		AHSG	39.2453	0	0	4.43034		HP	48.6674	0	0	6.56433		ITIH2	48.7194	0	0	7.68705		SAA2	38.2469
HP	65.3791	0	0	5.17691		RPL8	63.7249	0	0	2.16216		ORM1	54.2816	0	0	5.43852		RPL37A	54.3427	0	0	3.35741		ORM1	39.161	0	0	5.52003		AFP	39.2282	0	0	10.1273		NNMT	48.4854	0	0	10.4325		AHSG	48.6856	0	0	5.21247		NNMT	38.0608
MT2A	65.2912	0	0	8.62786		RPL13	63.6574	0	0	1.7174		LBP	54.2736	0	0	8.73116		AFP	54.3421	0	0	10.0058		LBP	39.15	0	0	7.57918		EEF1A1	39.2078	0	0	3.23425		ORM1	48.1335	0	0	5.00728		AFP	48.6709	0	0	11.0538		LBP	38.0392
NNMT	65.0995	0	0	10.0552		RPL13A	63.3984	0	0	1.76829		FGL1	54.1404	0	0	5.24077		RPL28	54.3318	0	0	3.41793		NNMT	39.008	0	0	9.47597		RPL28	39.1877	0	0	3.18665		LBP	48.0611	0	0	6.05056		APOA2	48.6504	0	0	5.7516		ORM1	37.5631
MT1X	64.9967	0	0	10.1265		RPS2	63.2605	0	0	1.85592		NNMT	54.0754	0	0	10.5601		RPS18	54.3275	0	0	3.26907		FGL1	38.4517	0	0	4.78381		BEX1	39.1711	0	0	7.92118		NAMPT	47.4036	0	0	4.43472		GSTP1	48.5469	0	0	4.98181		IL32	36.7842
LBP	64.9367	0	0	5.67022		GNB2L1	62.7276	0	0	2.15437		IL32	53.3038	0	0	6.85939		RPL32	54.325	0	0	3.09539		NAMPT	38.3211	0	0	4.74297		TTR	39.1693	0	0	4.2472		SOD2	46.3907	0	0	3.56598		GPC3	48.4233	0	0	4.91027		NAMPT	36.6579
ORM2	64.7328	0	0	6.19341		RPL23A	62.7234	0	0	1.70766		NAMPT	53.139	0	0	4.75461		ITIH2	54.3249	0	0	6.67887		CFH	38.0327	0	0	6.47736		RPL13A	39.1258	0	0	2.93932		IL32	45.7152	0	0	4.92228		VTN	48.3934	0	0	3.86417		SOD2	36.3583
MT1G	64.6054	0	0	10.1214		RPS4X	62.6646	0	0	1.71822		CFH	52.9661	0	0	7.24836		RPS15A	54.3223	0	0	3.14364		SOD2	37.6343	5.91170873552366e-310	1.09479e-307	3.79016		MT1H	39.1163	0	0	6.66138		IFITM2	44.6665	0	0	3.70733		DLK1	48.3466	0	0	5.41687		IFITM2	35.7844
SOD2	63.3892	0	0	4.94895		RPS3	62.6618	0	0	1.9048		C3	52.7116	0	0	4.15827		RPL27A	54.3219	0	0	3.5439		IL32	37.4943	1.13938e-307	1.99058e-305	5.37349		DLK1	39.0792	0	0	4.93395		CP	44.2244	0	0	2.86232		BEX1	48.3416	0	0	8.22981		PNRC1	35.4233
FGA	63.3857	0	0	2.62066		RPLP0	62.4528	0	0	1.76523		SOD2	52.6704	0	0	3.9522		RPL39	54.3179	0	0	3.28324		AZGP1	37.1748	1.74402e-302	2.73708e-300	7.28215		RPL8	39.0557	0	0	2.90146		ORM2	43.5912	0	0	3.04724		MT-ND3	48.3074	0	0	4.26666		ORM2	34.3231
IFITM2	63.2183	0	0	8.04439		RPL10	62.344	0	0	1.51447		CFHR1	52.0603	0	0	3.98226		RPS29	54.3178	0	0	3.4343		CP	36.8707	1.36425e-297	1.9738e-295	3.15855		MT-ND3	39.0529	0	0	4.18447		IFITM3	43.4614	0	0	2.13016		RPL3	48.2187	0	0	3.04036		RHOB	34.1943
NAMPT	62.5076	0	0	4.83257		RPS18	62.2474	0	0	1.5486		AZGP1	51.7248	0	0	9.5983		RPL34	54.3162	0	0	3.0551		CFHR1	36.8572	2.24226e-297	3.21894e-295	3.70502		RPL3	39.0495	0	0	2.8714		AZGP1	43.2271	0	0	4.32611		MDK	48.2089	0	0	7.00697		CDKN1A	33.6372
MT1E	62.022	0	0	10.3984		RPL18	61.6153	0	0	1.80307		CP	50.9039	0	0	3.11602		RPL36	54.3148	0	0	3.29372		ORM2	36.5205	5.23702e-292	7.02785e-290	3.58127		GSTP1	39.0267	0	0	4.64472		CEBPD	42.8183	0	0	3.91632		MT1H	48.1749	0	0	6.79187		ACSM2A	33.5766
AZGP1	61.4618	0	0	6.95469		RPL29	61.4989	0	0	1.73476		ORM2	50.6214	0	0	3.51209		APOM	54.3118	0	0	6.67738		C1R	34.9845	3.87734e-268	3.90242e-266	4.14127		RPL13	39.0093	0	0	2.71421		PNRC1	42.4898	0	0	2.73965		RPL28	48.129	0	0	2.84316		PTMS	33.2328
IFITM3	61.4156	0	0	3.40257		RPL19	61.3367	0	0	1.56625		C1S	50.2372	0	0	3.42106		RPS15	54.3112	0	0	2.92972		IFITM2	34.8344	7.3447e-266	7.08419e-264	3.615		RPL10	39.0033	0	0	2.741		TGM2	42.3359	0	0	3.76225		APOA1	48.1239	0	0	3.37402		CEBPD	33.1787
UQCRQ	59.4487	0	0	2.20295		AHSG	61.1544	0	0	2.65988		C1R	49.9843	0	0	5.58817		RPS28	54.3089	0	0	3.20002		CDKN1A	34.6054	2.09592e-262	1.86607e-260	6.53539		RPL31	38.9985	0	0	2.78827		CDKN1A	42.2471	0	0	5.25354		RPL31	48.1069	0	0	2.70404		IFITM3	32.8452
CP	58.2628	0	0	3.27344		RPS14	60.8087	0	0	1.306		FGA	49.4321	0	0	1.77131		RPL35	54.3049	0	0	3.31539		SAA4	34.4722	2.09546e-260	1.83046e-258	4.47328		RPL27A	38.9869	0	0	2.96254		NEAT1	42.2126	0	0	2.73219		RPL8	48.0953	0	0	2.99905		TGM2	32.3091
TGM2	58.2379	0	0	5.32444		RPL3	60.7767	0	0	1.61168		ACSM2A	49.404	0	0	3.62944		RPS14	54.3033	0	0	3.1781		ACSM2A	34.4019	2.36052e-259	2.02382e-257	3.11478		GNB2L1	38.97	0	0	3.07629		ACSM2A	41.9577	0	0	2.97003		RPS3	48.0916	0	0	2.83842		C8G	32.1844
CYP8B1	57.4824	0	0	7.7202		RPS6	60.3755	0	0	1.44472		SAA4	48.8703	0	0	5.34846		RPL26	54.3027	0	0	3.2981		TGM2	34.2136	1.51666e-256	1.2709e-254	3.84075		RPS23	38.946	0	0	2.58098		C8G	40.8679	0	0	4.92029		RPL13	48.0839	0	0	2.70687		SPINK1	31.9301
MT-ND5	56.1212	0	0	2.27622		RPS8	60.1769	0	0	1.48445		TGM2	48.486	0	0	4.43085		GPC3	54.2843	0	0	4.51029		ERRFI1	33.893	8.45487e-252	6.74895e-250	2.83111		RPS15A	38.9321	0	0	2.62754		CYP8B1	40.8264	0	0	4.28891		SERPINA5	48.0641	0	0	5.42358		C1R	30.8252
IL32	56.0407	0	0	3.6824		RPL32	59.9936	0	0	1.39533		CDKN1A	48.1551	0	0	7.00572		RPL31	54.2804	0	0	3.06462		CYP8B1	33.5494	9.1755e-247	7.16967e-245	4.87135		RPS3A	38.9025	0	0	2.82675		ERRFI1	40.65	0	0	2.65858		MT1F	48.0313	0	0	4.53251		SYT7	30.8178
C8G	55.9352	0	0	6.58508		RPL15	59.6738	0	0	1.4685		GC	48.0493	0	0	3.35642		RPS23	54.2798	0	0	2.99272		C8G	33.2899	5.40647e-243	4.07001e-241	5.36809		RPS3	38.9006	0	0	2.97488		CFH	40.2838	0	0	3.32648		EEF1A1	48.0186	0	0	3.05325		CYP8B1	30.7795
CEBPD	55.7363	0	0	4.17914		RPL7A	59.5633	0	0	1.8325		IFITM2	47.8376	0	0	3.28131		RPL10	54.2663	0	0	3.24865		NEAT1	33.2764	8.4679e-243	6.34887e-241	2.44261		RPL35	38.8895	0	0	2.65621		APCS	40.1982	0	0	6.88506		LIPC	47.9865	0	0	5.53554		ACSM2B	30.6297
MAT1A	55.2795	0	0	4.27881		EEF1A1	59.2914	0	0	1.41843		ACSM2B	47.4966	0	0	3.11033		RPS4X	54.265	0	0	3.18555		LRG1	32.8857	3.52364e-237	2.52924e-235	3.32791		RPS18	38.8755	0	0	2.59664		SYT7	40.1508	0	0	6.33414		RPL13A	47.9526	0	0	2.80826		APCS	30.357
DHODH	55.037	0	0	6.22756		RPS23	59.1659	0	0	1.32192		CYP8B1	47.1995	0	0	5.77262		RPL6	54.2595	0	0	3.11045		CEBPD	32.8771	4.67815e-237	3.34497e-235	3.23878		RPL37A	38.8697	0	0	2.80603		LRG1	40.1039	0	0	3.09178		RPL27A	47.9005	0	0	2.71863		HLA-B	30.3055
APCS	54.5786	0	0	8.18861		RPLP1	59.1287	0	0	1.27825		IFITM3	47.0919	0	0	2.1808		UBA52	54.2569	0	0	3.01792		APCS	32.8209	2.9669e-236	2.10513e-234	8.79422		RPS7	38.868	0	0	2.57768		C1R	39.3621	0	0	2.85532		RPL11	47.8984	0	0	2.47007		GPX2	30.2498
MT-CO2	53.86	0	0	1.41667		RPS3A	58.9962	0	0	1.43224		C8G	46.8066	0	0	6.48541		RPLP2	54.2472	0	0	3.09234		PTGR1	32.6717	3.9472e-234	2.75842e-232	2.61148		MT1F	38.8663	0	0	4.65278		HLA-B	39.2756	0	0	2.60551		ALB	47.8902	0	0	3.66479		DHODH	30.0336
RHOB	53.5884	0	0	2.97199		RPS16	58.9916	0	0	1.53723		ERRFI1	46.6041	0	0	2.75859		EEF1A1	54.2456	0	0	3.05391		LEAP2	32.5277	4.32205e-232	2.97547e-230	2.88132		ITIH2	38.8539	0	0	6.9472		PTMS	38.8215	0	0	2.15717		GNB2L1	47.8833	0	0	3.02504		LRG1	29.9742
APOC1	53.2929	0	0	1.18862		DLK1	58.9589	0	0	3.29569		NEAT1	46.012	0	0	2.38016		RPL12	54.2424	0	0	3.23679		IFITM3	32.5031	9.63485e-232	6.60844e-230	1.90253		RPS27	38.8287	0	0	2.71595		SAA4	38.2292	0	0	2.95869		RPL29	47.8763	0	0	2.71134		SERINC2	29.7886
C1S	53.2594	0	0	3.05081		RPL5	58.6171	0	0	1.74638		PTGR1	45.9371	0	0	2.58651		RPL23	54.2407	0	0	3.01766		RHOB	32.3851	4.45489e-230	3.01095e-228	2.43282		RPL7A	38.8274	0	0	3.00062		GPX2	38.1497	0	0	6.0574		RPL10	47.8692	0	0	2.68328		C1S	29.6482
C4BPB	53.0421	0	0	4.42484		RPL11	58.5979	0	0	1.28777		APCS	45.52	0	0	9.00981		RPL41	54.2314	0	0	2.80369		SYT7	32.3749	6.19158e-230	4.16953e-228	6.51095		RPS4X	38.8215	0	0	2.73796		ACSM2B	37.9334	0	0	2.27936		RPL37A	47.8594	0	0	2.80298		EBPL	29.2574
MT1H	52.4896	0	0	11.8758		RPS7	57.5292	0	0	1.41831		ACSL1	45.4658	0	0	3.41264		AHSG	54.2273	0	0	3.94281		ACSM2B	32.1057	3.67359e-226	2.3459e-224	2.54334		RPS12	38.817	0	0	2.68681		TMEM45B	37.2934	2.09813e-304	8.01138e-303	30.1503		RPS7	47.8332	0	0	2.6496		TMEM45B	29.1748
MT-CO1	52.4125	0	0	1.11985		RPL28	57.0135	0	0	1.35584		LRG1	45.029	0	0	3.12522		RPS3	54.2199	0	0	3.37862		P4HA1	31.622	1.83882e-219	1.12759e-217	3.68789		RPL18	38.7965	0	0	2.58249		CFHR3	37.2043	5.82083e-303	2.20442e-301	6.45359		RPL18	47.8155	0	0	2.72161		CFHR3	27.7742
ACSL1	52.0297	0	0	3.62209		RPL31	56.0184	0	0	1.46011		SYT7	44.7865	0	0	6.31725		RPS8	54.2163	0	0	2.90432		SAT1	31.4094	1.50806e-216	9.09696e-215	1.65898		RPL5	38.7705	0	0	2.9759		DHODH	36.4622	4.40637e-291	1.55136e-289	3.0699		RPL30	47.801	0	0	2.61144		CP	27.5219
MALAT1	51.7689	0	0	1.93163		RPL12	55.7459	0	0	1.3808		LEAP2	44.7267	0	0	2.71433		RPS6	54.2074	0	0	2.91771		PNRC1	31.3041	4.10021e-215	2.45734e-213	2.16161		RPL10A	38.7679	0	0	2.83508		GBE1	35.1076	5.15365e-270	1.58276e-268	3.08527		NGFRAP1	47.756	0	0	4.48859		RARRES3	27.1091
SYT7	51.6434	0	0	4.94389		RPL10A	55.6893	0	0	1.46071		HLA-B	44.1537	0	0	2.62914		RPL13A	54.2029	0	0	3.39584		ACSL1	30.6467	2.92776e-206	1.62333e-204	2.80623		SERPINA5	38.7533	0	0	5.23181		P4HA1	35.0254	9.23699e-269	2.80886e-267	2.67918		RPS3A	47.7286	0	0	2.74497		BTG1	26.8313
PNRC1	50.8611	0	0	2.68667		RPS19	55.4864	0	0	1.21786		RHOB	43.5809	0	0	2.28293		RPL38	54.2011	0	0	3.0256		NUPR1	30.4956	2.97964e-204	1.60875e-202	2.35358		RPS5	38.7435	0	0	2.70696		PTGR1	34.8384	6.37873e-266	1.88102e-264	1.83056		RPL19	47.7247	0	0	2.50695		LGALS3	26.7175
MT1F	50.5449	0	0	6.13934		RPSA	54.9849	0	0	1.80072		DHODH	43.0188	0	0	3.70451		NGFRAP1	54.2008	0	0	5.08546		CFHR3	30.1479	1.14196e-199	5.97401e-198	7.26361		RPSA	38.7351	0	0	3.11228		C1S	34.6416	5.97623e-263	1.74289e-261	1.72332		RPL7A	47.6943	0	0	2.94485		ARPC1B	26.1925
LRG1	50.4965	0	0	3.26799		RPS13	54.3969	0	0	1.20007		MAT1A	42.8722	0	0	2.83384		GSTP1	54.1972	0	0	4.72071		GPX2	30.1467	1.18328e-199	6.17271e-198	5.21937		RPL37	38.7231	0	0	2.46327		RHOB	33.9837	3.87962e-253	1.0644e-251	2.02605		MT1G	47.6776	0	0	4.75114		CXCL2	25.9638
CREB3L3	50.2942	0	0	5.93008		RPL9	53.1315	0	0	1.13788		GPX2	42.7806	0	0	6.42702		RPS24	54.1946	0	0	2.889		C1S	30.0059	8.22538e-198	4.21955e-196	2.16442		MT-ATP6	38.7188	0	0	3.22848		RARRES3	33.3687	3.8953e-244	1.01174e-242	4.0188		RPLP1	47.676	0	0	2.43177		GBE1	25.8403
SAA4	50.0247	0	0	3.25031		RPL24	52.3099	0	0	1.26263		CFHR3	42.0663	0	0	10.0227		RPL35A	54.1944	0	0	2.80115		TMEM45B	29.9817	1.69811e-197	8.68708e-196	10.1163		RPLP1	38.7122	0	0	2.4485		SERINC2	33.0542	1.35245e-239	3.43566e-238	2.05689		RPL32	47.6758	0	0	2.50754		CES1	25.7297
C1R	49.8055	0	0	3.10252		RPS15A	52.0269	0	0	1.02334		PNRC1	41.9383	0	0	1.95073		RPS13	54.1929	0	0	2.85035		DHODH	29.8721	4.53131e-196	2.28652e-194	3.291		RPS8	38.7103	0	0	2.45357		ABCC3	32.8989	2.28134e-237	5.71693e-236	5.36538		AGT	47.675	0	0	3.72379		PTGR1	25.5722
MT-ND4	49.7611	0	0	1.04954		RPL4	51.9334	0	0	1.51476		TMEM45B	41.5533	0	0	10.4552		RPLP1	54.1894	0	0	2.88129		MGST1	29.6159	9.32117e-193	4.57875e-191	1.35132		RPL32	38.7041	0	0	2.53897		CES1	32.7096	1.13928e-234	2.79818e-233	6.3145		RPS23	47.6464	0	0	2.43032		APOE	25.4747
CFHR1	49.6931	0	0	2.40354		GPX4	51.1807	0	0	1.5217		P4HA1	41.2958	0	0	3.03686		RPL37	54.1885	0	0	2.83889		GBE1	29.3204	5.70489e-189	2.69512e-187	3.48392		RPS14	38.6985	0	0	2.61573		SAT1	32.6352	1.30009e-233	3.1805e-232	1.37381		RPL5	47.6422	0	0	3.05671		SOCS3	25.304
HLA-B	49.5719	0	0	2.88047		RPL27A	51.0053	0	0	1.06264		CEBPD	41.2165	0	0	2.45863		RPL11	54.186	0	0	2.85386		HLA-B	28.2331	2.29823e-175	9.47903e-174	2.01641		RPS17	38.6943	0	0	2.52801		CD24	32.3884	4.00101e-230	9.64774e-229	2.20226		RPL37	47.6361	0	0	2.62725		RAC1	25.2245
ACSM2A	49.4478	0	0	2.73025		ALB	50.8881	0	0	1.62449		NUPR1	41.0762	0	0	2.21627		RPL21	54.1849	0	0	3.1642		C3	28.1827	9.51884e-175	3.90864e-173	2.09176		RPS16	38.6793	0	0	2.52465		LEAP2	32.1063	3.6001e-226	8.55844e-225	2.08278		RPSA	47.5997	0	0	3.06945		ABCC3	25.1755
GLRX	49.331	0	0	2.96886		RPL14	50.5819	0	0	1.18936		MGST1	40.1498	0	0	1.20276		RPS3A	54.1833	0	0	2.99648		CXCL2	28.0588	3.12003e-173	1.26157e-171	8.16257		RPL30	38.6494	0	0	2.55884		PRSS3	31.9254	1.18593e-223	2.77652e-222	4.42338		RPL35	47.5841	0	0	2.54124		FADS1	24.6358
CFHR3	48.7709	0	0	5.37644		RPL26	50.5106	0	0	1.05461		CFI	40.045	0	0	5.24518		RPS12	54.1753	0	0	2.96608		FGA	27.0662	2.4654e-161	8.98753e-160	1.45704		RPL26	38.6429	0	0	2.51678		AC004556.1	31.2702	1.18697e-214	2.64518e-213	4.18669		RPLP2	47.5814	0	0	2.5125		NEAT1	24.5771
C3	48.4235	0	0	2.14377		EEF1D	50.3677	0	0	1.66263		SAT1	39.2925	0	0	1.47674		GNB2L1	54.1729	0	0	3.33124		RARRES3	26.8984	2.29457e-159	8.15607e-158	4.05079		MDK	38.63	0	0	6.75983		LGALS3	31.0683	6.45067e-212	1.41206e-210	3.38682		UBB	47.5472	0	0	3.34168		PRSS3	24.5376
BHMT	48.2318	0	0	4.55794		GSTP1	49.7362	0	0	2.5846		GBE1	39.202	0	0	3.08785		RPL19	54.1551	0	0	2.86198		AC004556.1	26.8766	4.12791e-159	1.45609e-157	6.87135		RPL11	38.6191	0	0	2.47471		TNFRSF1A	30.9791	1.03224e-210	2.23842e-209	1.97145		RPS14	47.5406	0	0	2.41987		SAA4	24.3737
CDKN1A	47.9761	0	0	3.21911		APOA1	49.7022	0	0	1.28714		CXCL2	38.9284	0	0	8.69497		RPL23A	54.1498	0	0	2.96825		CES1	26.5456	2.88612e-155	9.95309e-154	7.20272		RPL29	38.6043	0	0	2.67728		LPIN2	30.683	9.60115e-207	2.03437e-205	2.35082		RPS15A	47.5402	0	0	2.38815		PLA2G16	24.0644
MT-CYB	47.9055	0	0	1.20913		RPS9	49.1538	0	0	0.994903		AC004556.1	37.1611	2.90581e-302	6.97055e-301	6.62418		RPL10A	54.1491	0	0	3.19533		ABCC3	26.1014	3.51829e-150	1.14508e-148	4.83946		UBA52	38.5944	0	0	2.66584		OAF	30.3072	9.20689e-202	1.90506e-200	2.4959		SERPINA4	47.5329	0	0	4.91534		AZGP1	24.0183
LEAP2	47.8724	0	0	2.60102		RPS27A	48.248	0	0	0.865325		CES1	37.0578	1.34672e-300	3.20977e-299	9.06557		RPL15	54.1446	0	0	2.9507		LPIN2	25.5554	4.78809e-144	1.46563e-142	2.45765		RPL21	38.5857	0	0	2.42202		BTG1	30.1593	8.09701e-200	1.65689e-198	1.45586		RPS18	47.5274	0	0	2.39014		KLF9	23.4526
CFH	47.7154	0	0	2.57377		RPS12	47.9731	0	0	0.984645		TMEM176B	36.939	1.09371e-298	2.58678e-297	1.65667		RPS25	54.1443	0	0	2.82675		PRSS3	25.5354	7.98092e-144	2.43892e-142	4.29476		RPLP2	38.5602	0	0	2.60284		KLF9	29.9881	1.40134e-197	2.83933e-196	4.10061		RPL24	47.506	0	0	2.55688		GLRX	23.4444
AGXT	47.6801	0	0	3.01398		GAPDH	47.841	0	0	1.19052		RARRES3	36.7933	2.36717e-296	5.52112e-295	3.86348		RPS19	54.1403	0	0	2.76303		CD24	25.5033	1.81008e-143	5.52238e-142	2.06897		MT1G	38.5593	0	0	4.58663		IGFBP4	29.8993	2.00779e-196	4.03716e-195	2.38773		UBA52	47.5049	0	0	2.58832		TNFRSF1A	23.0533
UGDH	47.6623	0	0	3.10789		RPLP2	47.6606	0	0	1.04351		PRSS3	36.7363	1.92183e-295	4.47115e-294	5.40229		ATP5I	54.1338	0	0	3.05063		CYP3A5	25.0272	3.09278e-138	8.85242e-137	2.95042		RPS9	38.5482	0	0	2.37692		ACSL1	29.5479	6.99332e-192	1.36039e-190	1.75166		RPL4	47.4911	0	0	2.83628		AKR1C4	22.7871
C6	47.3348	0	0	6.01953		RPS15	47.6594	0	0	0.905494		TMEM176A	36.1427	4.83777e-286	1.08201e-284	1.45746		RPL7	54.1195	0	0	3.03967		LDHA	25.0223	3.49322e-138	9.98316e-137	1.41017		RPS29	38.5376	0	0	2.70947		CXCL2	29.4353	1.94232e-190	3.74297e-189	3.0754		RPS4X	47.4838	0	0	2.62288		SELM	22.7163
CYB5A	47.2502	0	0	1.4134		RPL7	47.6166	0	0	0.935947		SOCS3	35.8081	8.24732e-281	1.80962e-279	4.17124		RPS2	54.1174	0	0	3.21476		SOCS3	25.0029	5.68369e-138	1.61436e-136	3.66639		RPS25	38.531	0	0	2.35056		AKR1C4	28.8624	3.54366e-183	6.57565e-182	4.73696		GSN	47.4783	0	0	5.7336		C20orf24	22.6666
MT-ND2	47.2194	0	0	1.23305		TPI1	47.0893	0	0	1.34948		ABCC3	35.618	7.36391e-278	1.59686e-276	4.43924		DLK1	54.1124	0	0	4.5983		IFNGR1	24.9842	9.07555e-138	2.56205e-136	2.8768		GPC3	38.5214	0	0	4.41078		FGL1	28.8586	3.95417e-183	7.33006e-182	2.14856		RPS24	47.4502	0	0	2.45199		DUSP23	22.6359
MGST1	47.1729	0	0	1.19917		RPL6	47.0597	0	0	1.06041		LPIN2	35.5091	3.55541e-276	7.62951e-275	2.49191		RPL13	54.1082	0	0	3.22258		B2M	24.8241	4.92679e-136	1.36996e-134	0.961145		RPL19	38.5136	0	0	2.48196		ABLIM3	28.5641	1.87703e-179	3.43147e-178	3.42924		RPL6	47.4418	0	0	2.52231		TIMP1	22.5935
LPIN2	47.0835	0	0	3.63328		GPC3	46.4717	0	0	1.98356		FGG	35.3879	2.62396e-274	5.55351e-273	1.34527		RPL3	54.1078	0	0	3.40395		MAT1A	24.6839	1.59145e-134	4.34691e-133	1.80556		TPT1	38.5091	0	0	2.51551		IFNGR1	28.4618	3.48232e-178	6.31626e-177	2.31473		ALDOB	47.4097	0	0	3.78774		ATP5D	22.1953
P4HA1	47.0389	0	0	3.1054		RPL21	44.346	0	0	0.809794		ELF3	35.0649	2.31112e-269	4.79816e-268	4.10372		MT-ND3	54.1069	0	0	3.3742		KLF9	24.1934	2.60993e-129	6.76938e-128	4.13424		NGFRAP1	38.489	0	0	4.44828		MGST1	28.1818	9.78168e-175	1.73346e-173	0.956835		RPL14	47.3996	0	0	2.55964		PKIB	21.8986
CTSL	46.7092	0	0	3.9406		RPS24	44.1852	0	0	0.849978		CYP3A5	34.9587	9.56322e-268	1.96998e-266	3.01588		RPS7	54.1038	0	0	2.94016		TNFRSF1A	24.1761	3.96829e-129	1.02782e-127	1.90331		RPS27A	38.4732	0	0	2.31913		ETS2	27.6506	2.74578e-168	4.69088e-167	2.12919		RPL10A	47.3708	0	0	2.6807		CD44	21.7915
CYP4F3	46.5211	0	0	3.31188		EEF1B2	43.8797	0	0	1.32026		SERPING1	34.3107	5.42801e-258	1.07051e-256	1.26423		RPL24	54.0983	0	0	2.82976		HAMP	24.1392	9.69705e-129	2.50111e-127	4.64288		RPL15	38.4703	0	0	2.41221		CD44	27.5674	2.73521e-167	4.63858e-166	4.24126		CYP3A7	47.3441	0	0	6.40264		INSIG1	21.7032
ACSM2B	46.2631	0	0	2.39828		NPM1	43.6365	0	0	1.44103		TNFRSF1A	34.1717	6.37528e-256	1.2454e-254	1.93275		RPL8	54.095	0	0	3.37356		ELF3	24.0129	2.04052e-127	5.19785e-126	3.43126		RPL23	38.4698	0	0	2.56672		RAC1	27.5276	8.21013e-167	1.38979e-165	1.43912		TM7SF2	47.3217	0	0	4.42539		S100A11	21.5851
NUPR1	46.2474	0	0	2.32747		RPL18A	43.2071	0	0	0.832314		ABLIM3	34.0601	2.87952e-254	5.59557e-253	4.43042		RPS26	54.0868	0	0	2.83343		SERINC2	23.252	1.35864e-119	3.18894e-118	1.68601		RPS24	38.4477	0	0	2.47843		CEBPB	27.4746	3.52913e-166	5.9577e-165	2.70064		RPS9	47.2737	0	0	2.40943		ABLIM3	21.3124
MT-ATP6	46.1609	0	0	1.48269		RPS17	43.1899	0	0	0.796455		C6	34.0162	1.28329e-253	2.47555e-252	3.00856		RPS11	54.0727	0	0	2.95436		BTG1	23.0767	7.94003e-118	1.83343e-116	1.26073		RPL23A	38.4258	0	0	2.4637		CFHR1	27.337	1.54227e-164	2.58473e-163	1.45756		RPL36	47.2643	0	0	2.41288		CYP2C9	21.0925
DUSP23	46.1223	0	0	2.93323		NACA	43.0081	0	0	0.996038		HLA-C	33.3764	3.0131e-244	5.60237e-243	1.67702		RPS17	54.0718	0	0	2.83712		ETS2	23.0628	1.09385e-117	2.52268e-116	2.23555		RPS26	38.4058	0	0	2.39163		ARPC1B	27.0913	1.24714e-161	2.05479e-160	1.52323		RPS25	47.2537	0	0	2.35963		ELF3	21.0622
COX7B	45.8691	0	0	1.9709		RPL36	42.94	0	0	0.864155		KLF9	33.3245	1.70784e-243	3.16275e-242	4.03314		TTR	54.0643	0	0	3.91792		CD44	23.0378	1.94955e-117	4.48493e-116	5.30012		RPLP0	38.3611	0	0	2.30919		CYP2C9	26.596	7.55671e-156	1.21584e-154	6.51084		RPS16	47.2531	0	0	2.43493		OAF	20.8648
TNFSF10	45.384	0	0	3.57761		EEF2	42.9176	0	0	1.28995		SERINC2	33.3103	2.73694e-243	5.05842e-242	1.66622		RPS16	54.0617	0	0	2.79288		ABLIM3	22.9012	4.51529e-116	1.03106e-114	3.37686		RPL36	38.3396	0	0	2.45167		GBP2	26.2168	1.71078e-151	2.67132e-150	5.6938		RPS12	47.2458	0	0	2.4885		CEBPB	20.8459
GPX2	45.3824	0	0	3.72513		ENO1	42.2119	0	0	1.41288		BHMT	33.0361	2.46529e-239	4.49358e-238	2.60761		MDK	54.0574	0	0	7.02194		AKR1C4	22.5589	1.09799e-112	2.41492e-111	4.1543		RPL24	38.2911	0	0	2.52009		GCLM	25.7467	3.50554e-146	5.30819e-145	1.87642		RPS5	47.2041	0	0	2.64567		IFNGR1	20.4001
SERPINA10	45.3591	0	0	3.16225		RPS25	41.4952	0	0	0.813001		B2M	33.0169	4.6543e-239	8.46689e-238	0.81189		RPS27A	54.057	0	0	2.80837		LGALS3	22.456	1.11772e-111	2.42378e-110	2.60642		RPS13	38.2529	0	0	2.35882		SOCS3	25.6419	5.20795e-145	7.82206e-144	2.25128		RPS27	47.1714	0	0	2.65479		GBP2	20.2317
PTGR1	45.1686	0	0	2.24157		RPL35	41.3505	0	0	0.824558		ETS2	32.9484	4.45958e-238	8.07302e-237	2.35118		RPL7A	54.0199	0	0	3.17377		CYP2C9	21.5045	1.41243e-102	2.84313e-101	6.90876		RPS2	38.2253	0	0	2.51846		SELM	25.3946	2.88955e-142	4.27751e-141	2.66609		RPS17	47.1703	0	0	2.43582		C6	20.2303
B2M	45.0441	0	0	0.973962		ACTG1	40.7081	0	0	1.4993		IFNGR1	32.7586	2.29175e-235	4.09662e-234	2.50876		RPS9	54.0142	0	0	2.7673		GBP2	21.4367	6.0826e-102	1.21514e-100	7.48233		RPS6	38.2206	0	0	2.36935		NFIC	25.3684	5.63153e-142	8.31661e-141	2.46809		RPL22	47.1517	0	0	2.55994		S100A16	19.9601
AC004556.1	45.0163	0	0	7.70002		RPL27	40.5622	0	0	0.875796		CD44	32.2782	1.41401e-228	2.4359e-227	5.68472		RPL29	54.0027	0	0	2.91738		SHMT1	21.1603	2.21726e-99	4.30865e-98	2.77216		RPL9	38.2153	0	0	2.3653		C6	25.1986	4.15412e-140	6.03374e-139	1.99137		RPL12	47.1471	0	0	2.42448		GCLM	19.4677
STOM	44.9283	0	0	3.44828		TF	40.4634	0	0	1.15251		INSIG1	31.1842	1.74551e-213	2.85305e-212	1.54077		RPS5	53.9945	0	0	3.07492		C6	21.0569	1.97553e-98	3.79906e-97	2.16695		CYBA	38.1859	0	0	6.58677		C4BPA	24.6984	1.1118e-134	1.56217e-133	3.63621		RPS11	47.1402	0	0	2.60348		PCSK1N	19.2683
OAF	44.4767	0	0	3.37814		UBA52	40.4468	0	0	0.950483		AKR1C4	30.9731	1.24209e-210	2.01069e-209	4.01651		RPL22	53.9892	0	0	2.86537		NFIC	20.9505	1.85733e-97	3.54596e-96	2.59592		RPL4	38.1697	0	0	2.67773		INSIG1	24.6782	1.83309e-134	2.5698e-133	1.33648		MT-ATP6	47.1209	0	0	2.72775		ABHD2	19.2099
FGG	44.426	0	0	1.5046		SERPINA5	40.0481	0	0	3.111		LGALS3	30.8961	1.34707e-209	2.17114e-208	2.52123		RPL27	53.9864	0	0	2.74817		PLA2G16	20.4381	7.67315e-93	1.3904e-91	1.48807		RPL12	38.0973	0	0	2.42158		PKIB	24.407	1.44136e-131	1.98311e-130	2.78896		APOH	47.1049	0	0	3.86826		STARD10	19.152
RARRES3	44.4232	0	0	4.17587		TM7SF2	39.748	0	0	2.37608		SERPINA10	30.5739	2.71814e-205	4.29133e-204	1.72616		RPL36A	53.9829	0	0	3.75184		HLA-C	20.4215	1.07817e-92	1.94987e-91	1.29834		RPL7	38.0649	0	0	2.36425		APOL6	24.3213	1.16589e-130	1.58758e-129	2.79592		RPS20	47.0737	0	0	2.283		PTPRF	19.1077
GCLM	44.3788	0	0	3.45297		PRAP1	39.0238	0	0	1.19082		CFB	30.3149	7.29363e-202	1.13409e-200	3.09732		RPS21	53.9181	0	0	3.10967		ARPC1B	20.271	2.31842e-91	4.11253e-90	1.32866		RPS10	38.0477	0	0	2.90199		HAO2	23.8045	3.00263e-125	3.96334e-124	5.02219		RPLP0	47.0689	0	0	2.43923		MGST1	18.997
PRSS3	44.1859	0	0	5.42007		TTR	38.9074	0	0	1.23177		BTG1	30.0966	5.37513e-199	8.20627e-198	1.09144		RPL30	53.9114	0	0	2.53685		S100A14	20.2143	7.33277e-91	1.28838e-89	5.42013		RPL6	38.0468	0	0	2.49378		AOX1	23.5379	1.66979e-122	2.16698e-121	4.59561		MGST2	47.0105	0	0	3.65022		CHCHD10	18.7349
IFNGR1	43.9861	0	0	3.5883		RPL35A	38.5753	0	0	0.714977		GBP2	29.7647	1.11758e-194	1.66773e-193	8.08496		RPL5	53.9082	0	0	3.25229		CNN3	20.1353	3.6234e-90	6.31248e-89	1.29385		RPS11	38.0409	0	0	2.54558		CYP3A5	23.3657	9.54605e-121	1.22596e-119	1.78335		RPL23A	46.9325	0	0	2.38661		NMT2	18.6722
ITIH3	43.2669	0	0	2.33429		RPS27	37.7712	0	0	0.726176		CYP2C9	29.753	1.586e-194	2.36482e-193	6.8066		RPLP0	53.9031	0	0	2.55988		INSIG1	19.7898	3.64366e-87	6.14544e-86	1.28338		RPL22	38.0333	0	0	2.50124		ERO1A	23.3218	2.66579e-120	3.40938e-119	1.71093		RPS21	46.9123	0	0	2.75879		S100A9	18.6625
SOCS3	43.1587	0	0	4.31871		TMEM141	35.2535	3.02808e-272	2.51466e-270	1.3754		NFIC	29.6214	7.91372e-193	1.17337e-191	2.71896		RPSA	53.8962	0	0	3.38286		HAO2	19.7772	4.68133e-87	7.86692e-86	7.02896		RPS15	37.9628	0	0	2.22636		TMC5	23.2784	7.34257e-120	9.3455e-119	5.39027		RPL9	46.9023	0	0	2.35046		APOL6	18.6583
MT1M	43.1319	0	0	30.9145		BNIP3	35.1594	8.35096e-271	6.90408e-269	1.26983		KHK	29.35	2.3862e-189	3.47679e-188	1.56		SERPINA5	53.8942	0	0	5.10692		C4BPA	19.6267	9.13867e-86	1.52193e-84	3.49167		RPL14	37.9603	0	0	2.37215		PLA2G16	23.2523	1.34955e-119	1.71415e-118	1.36919		HMGCS2	46.8681	0	0	5.61777		AOX1	18.6053
CXCL2	42.9646	0	0	4.1148		RPS10	35.1446	1.40755e-270	1.15851e-268	1.08355		APOC3	29.3116	7.38543e-189	1.07271e-187	0.930576		RPL18A	53.8921	0	0	2.69361		MBL2	19.5446	4.58512e-85	7.54102e-84	3.19977		RPL38	37.906	0	0	2.51325		C3	23.0924	5.51879e-118	6.96202e-117	0.890656		RPL26	46.8485	0	0	2.28916		TMC5	18.6033
TNFRSF1A	42.7659	0	0	2.6298		SERPINF1	34.939	1.90239e-267	1.54519e-265	1.42149		PPDPF	29.097	3.91279e-186	5.61278e-185	1.35263		FST	53.8092	0	0	8.34117		SELM	19.1909	4.40637e-82	6.97449e-81	2.34854		MT1E	37.8818	0	0	3.58973		TNFSF14	22.9927	5.51539e-117	6.92472e-116	6.3056		RBP1	46.8485	0	0	5.30693		RBCK1	18.0796
APOC2	41.9985	0	0	2.07045		GLUD1	34.5791	5.20802e-262	4.15721e-260	1.29333		S100A14	28.4356	7.33696e-178	1.00054e-176	6.33759		MGST2	53.8067	0	0	3.84002		ERO1A	19.0403	7.90715e-81	1.2326e-79	1.72758		RPL18A	37.8686	0	0	2.21734		UGDH	22.9612	1.13892e-116	1.42801e-115	1.25813		RPS15	46.8178	0	0	2.11519		C4BPA	17.9998
HAMP	41.804	0	0	5.29		RPL30	34.382	4.68464e-259	3.6917e-257	0.639842		HPR	28.1686	1.41657e-174	1.89959e-173	2.16496		MARCKSL1	53.8053	0	0	5.68598		HPR	18.7767	1.17211e-78	1.78212e-77	1.90297		RPL35A	37.8325	0	0	2.14483		TIMP1	22.4341	1.8293e-111	2.19979e-110	1.7174		F2	46.8055	0	0	3.49487		NQO1	17.7926
ANPEP	41.6189	0	0	2.64358		EIF3E	33.0196	4.25708e-239	3.11608e-237	1.07279		SHMT1	28.1671	1.48026e-174	1.98357e-173	2.52315		RPL4	53.7582	0	0	2.93035		TMC5	18.7762	1.18353e-78	1.79802e-77	5.46845		RBP1	37.7901	0	0	5.65966		S100A14	21.9929	3.37131e-107	3.94898e-106	3.07042		RPS6	46.8044	0	0	2.30304		XIST	17.7599
ABCC3	41.395	0	0	3.8825		RPL23	32.6597	5.83683e-234	4.17345e-232	0.654042		JUNB	28.1063	8.20876e-174	1.09444e-172	2.57052		MZT2B	53.756	0	0	3.2336		TNFSF14	18.7155	3.70093e-78	5.5949e-77	7.78204		RPS19	37.7845	0	0	2.10821		ELF3	21.7029	1.92744e-104	2.21428e-103	1.76049		MT1E	46.8	0	0	3.84633		ERRFI1	17.5859
C20orf24	41.3277	0	0	2.36463		PFN1	32.5803	7.79232e-233	5.52897e-231	0.665573		ACSL5	28.0288	7.25277e-173	9.64208e-172	3.86244		LAPTM4B	53.7523	0	0	5.62834		S100A9	18.4395	6.33164e-76	9.32821e-75	2.85744		RPS28	37.7839	0	0	2.31811		PSMB9	21.6214	1.13005e-103	1.29182e-102	3.71999		EEF1B2	46.7891	0	0	2.97804		B2M	17.5786
MT-ND4L	40.9808	0	0	2.4047		MYL6	32.4453	6.31758e-231	4.43164e-229	0.776208		AGPAT2	27.9604	4.92241e-172	6.51129e-171	1.89551		RPL18	53.719	0	0	2.8486		PSMB9	18.3648	2.51588e-75	3.68022e-74	4.92794		EEF1D	37.7508	0	0	2.53775		ANGPTL8	21.5457	5.81453e-103	6.61827e-102	1.43548		RPL38	46.7542	0	0	2.51645		CHPT1	17.5461
ID2	40.5672	0	0	2.22258		DCXR	32.3992	2.81403e-230	1.96653e-228	1.2401		APOA4	27.6192	6.54607e-168	8.48332e-167	4.62553		USMG5	53.6547	0	0	2.98674		APOL6	18.3609	2.69961e-75	3.94275e-74	2.44027		MT-ND1	37.7231	0	0	2.44251		CASP4	21.3644	2.86364e-101	3.21795e-100	3.58913		RPS29	46.7009	0	0	2.63197		PIK3AP1	17.3804
TIMP1	40.4291	0	0	3.08129		PEBP1	32.3724	6.71927e-230	4.67797e-228	0.69707		STOM	27.5718	2.42644e-167	3.13355e-166	1.7061		POLR2L	53.634	0	0	3.1214		AOX1	18.2992	8.4047e-75	1.21789e-73	3.88805		EEF1B2	37.6858	0	0	2.9729		PAPSS2	21.3574	3.32738e-101	3.73227e-100	3.02926		PHYH	46.6815	0	0	4.69501		TBC1D2B	17.0712
APMAP	40.3536	0	0	2.36019		ACTB	32.2798	1.34372e-228	9.25068e-227	0.742872		HAO2	27.5593	3.42767e-167	4.42348e-166	8.36964		RPL9	53.628	0	0	2.38644		TIMP1	18.0052	1.77218e-72	2.51102e-71	1.76891		RPL39	37.6387	5.0105194829163e-310	8.67194e-308	2.32936		DUSP23	21.3436	4.47216e-101	5.01028e-100	1.14682		RPL21	46.6797	0	0	2.25872		P4HA1	16.8498
KLF9	40.0838	0	0	4.02276		RPL22	32.1479	9.44288e-227	6.47677e-225	0.720493		ZFP36	27.4199	1.59045e-165	2.03972e-164	2.34355		FAU	53.6251	0	0	2.24224		JUNB	17.7271	2.5901e-70	3.59027e-69	2.02328		NUDC	37.6279	7.50985240207135e-310	1.28773e-307	3.75332		PTPRF	21.2843	1.588e-100	1.77265e-99	1.33061		RPS27A	46.6257	0	0	2.03683		PSMB9	16.6657
LGALS3	39.9266	0	0	3.18079		TUBB	32.1273	1.83244e-226	1.24761e-224	1.88308		ITIH3	26.9994	1.50215e-160	1.87708e-159	1.22892		RPS10	53.6199	0	0	3.36407		KHK	17.7118	3.4031e-70	4.71369e-69	1.23929		RPS21	37.6274	7.65696122047907e-310	1.30091e-307	2.62485		TBC1D2B	21.2244	5.68415e-100	6.31842e-99	2.80577		RPL35A	46.5415	0	0	2.15455		LPIN2	16.531
PTP4A1	39.5024	0	0	2.08337		KRT8	31.9966	1.217e-224	8.19548e-223	1.23556		GADD45B	26.6878	6.52729e-157	7.98935e-156	2.53793		APOB	53.6196	0	0	2.48668		ACSL5	17.6291	1.47166e-69	2.0278e-68	2.59688		RPL27	37.6196	0	1.7308e-307	2.25647		C20orf24	21.016	4.68592e-98	5.13483e-97	1.05655		SERPINC1	46.5394	0	0	3.83543		TNFSF14	16.3878
CES1	39.3874	0	0	3.61625		SPINK1	31.7702	1.67276e-221	1.11431e-219	1.60556		TMC5	26.5273	4.6906e-155	5.6849e-154	7.13448		FABP5	53.6047	0	0	8.43109		CFI	17.2559	1.01121e-66	1.33857e-65	1.51754		SERPINA6	37.5082	6.77259e-308	1.11984e-305	3.39882		CNN3	20.7243	2.09242e-95	2.25288e-94	1.02618		SERPINF1	46.5344	0	0	3.54922		HAO2	16.3511
MT1A	39.2008	0	0	6.95174		F10	31.5342	2.94925e-218	1.92314e-216	1.51699		C4BPA	26.4435	4.33239e-154	5.23022e-153	3.20192		RPL14	53.6042	0	0	2.66778		AGPAT2	17.1767	3.9664e-66	5.2021e-65	1.43975		EEF2	37.5067	7.1705e-308	1.17514e-305	2.57837		PIK3AP1	20.5782	4.30552e-94	4.58241e-93	2.07718		RPS8	46.5333	0	0	2.22682		LEAP2	16.3112
COX14	38.7047	0	0	2.09052		ITIH2	31.4756	1.87605e-217	1.20634e-215	3.28273		AGXT	26.4022	1.29306e-153	1.55799e-152	1.24919		COX7C	53.5784	0	0	2.16313		SERPINA10	17.1046	1.37132e-65	1.78589e-64	1.22853		NACA	37.4737	2.47277e-307	4.01695e-305	2.29122		EBPL	20.115	5.4515e-90	5.63687e-89	1.05582		TPT1	46.5322	0	0	2.30692		CASP4	16.2948
NMT2	38.6937	0	0	3.98721		AKR1C3	31.4633	2.7618e-217	1.76975e-215	2.16352		G6PC	26.2971	2.0675e-152	2.46542e-151	3.84299		OST4	53.5635	0	0	2.78218		HIGD1A	16.8066	2.18528e-63	2.77376e-62	1.08335		MGST2	37.4165	2.10395e-306	3.35888e-304	3.48969		MAT1A	19.9219	2.63034e-88	2.68382e-87	1.02057		RPL23	46.504	0	0	2.36516		AC004556.1	16.0911
S100A9	38.6358	0	0	7.86749		BEX1	31.4364	6.43105e-217	4.10678e-215	4.2063		TNFSF14	25.8847	9.89867e-148	1.15728e-146	7.53559		NPW	53.5574	0	0	7.36875		CASP4	16.6707	2.13954e-62	2.68625e-61	3.23807		VTN	37.3857	6.67883e-306	1.05714e-303	2.89311		ABHD2	19.8352	1.47966e-87	1.50477e-86	1.70321		PAH	46.4918	0	0	4.65964		IMPA2	15.9959
CNN3	38.6008	0	0	2.0481		LDHB	31.3462	1.09716e-215	6.93455e-214	1.4791		PSMB9	25.8086	7.09758e-147	8.27187e-146	5.34936		RBP1	53.5255	0	0	5.72668		DUSP23	16.383	2.53127e-60	3.10853e-59	1.07085		RPL34	37.269	5.21871e-304	8.19029e-302	2.14021		C15orf48	19.5634	3.17336e-85	3.1749e-84	8.51345		SLC39A5	46.4711	0	0	4.5437		ANXA2	15.9866
NFIC	38.5236	0	0	3.36418		BTF3	31.1744	2.36835e-213	1.48676e-211	0.686977		CNN3	25.73	5.39842e-146	6.27186e-145	1.13843		SERF2	53.4767	0	0	2.11955		TBC1D2B	16.3428	4.89348e-60	5.99354e-59	2.53959		LAPTM4B	37.263	6.53596e-304	1.01714e-301	4.77963		FADS1	19.2613	1.13513e-82	1.1146e-81	0.871014		HSD17B2	46.4075	0	0	7.392		H6PD	15.8537
ABHD2	38.4998	0	0	3.59757		NAP1L1	31.1179	1.37727e-212	8.55898e-211	1.54811		APOL6	25.261	8.58381e-141	9.73445e-140	2.40473		ATP5G2	53.3874	0	0	2.64614		PKIB	16.1194	1.86344e-58	2.24668e-57	1.88195		PEG10	37.1996	6.93562e-303	1.07034e-300	5.21111		MBL2	19.2332	1.95283e-82	1.91549e-81	1.95851		FKBP2	46.4022	0	0	3.21527		MAT1A	15.7481
BTG1	38.4693	0	0	1.61458		SLC25A6	31.0055	4.53769e-211	2.74619e-209	1.59088		PPP1R3C	25.1359	2.01793e-139	2.2745e-138	2.4175		EEF1D	53.3646	0	0	2.86921		APOA4	15.976	1.8789e-57	2.21909e-56	2.82941		ACTG1	37.1894	1.01406e-302	1.55201e-300	2.94854		TLCD2	19.0413	7.75965e-81	7.55128e-80	4.64698		RPL34	46.3982	0	0	2.02578		SERPINA10	15.7463
ABLIM3	38.4605	0	0	3.44694		PRELID1	30.9771	1.09627e-210	6.61299e-209	1.22399		ERO1A	24.8422	3.13684e-136	3.49105e-135	1.60154		NPM1	53.3608	0	0	3.17727		C15orf48	15.7425	7.73355e-56	8.88998e-55	8.24991		FAU	37.1884	1.05082e-302	1.59509e-300	1.93451		SNX10	18.888	1.43238e-79	1.37441e-78	1.61661		SERPINA6	46.3841	0	0	3.74163		HMOX1	15.6649
GNG5	38.4473	0	0	1.67174		ECH1	30.7368	1.83745e-207	1.08369e-205	1.17896		AOX1	24.6331	5.58487e-134	6.13442e-133	3.50693		SSR4	53.3552	0	0	3.14569		PSMB8	15.7262	1.0011e-55	1.14866e-54	2.02078		RPS20	37.1697	2.10859e-302	3.17471e-300	1.95217		CHPT1	18.8061	6.73414e-79	6.42833e-78	1.08502		RPL7	46.3778	0	0	2.19645		CFHR1	15.551
SLC30A1	38.442	0	0	3.28591		NGFRAP1	30.7088	4.34216e-207	2.5447e-205	2.12167		PLA2G16	24.4929	1.76001e-132	1.92066e-131	1.23426		TCEAL8	53.297	0	0	3.89435		PAPSS2	15.6832	1.97006e-55	2.25625e-54	2.43134		MARCKSL1	37.0687	8.97465e-301	1.34034e-298	5.13188		NUPR1	18.6688	8.88252e-78	8.43134e-77	1.00234		RPS13	46.3708	0	0	2.15669		DNAJC1	15.4672
MYO1B	38.2791	0	0	3.38401		PPIA	30.6235	5.94986e-206	3.44329e-204	0.719162		GSTA1	24.3399	7.41863e-131	8.00149e-130	1.55324		PEG10	53.2632	0	0	5.88158		CFB	15.6759	2.21036e-55	2.5299e-54	1.60137		ASS1	37.063	1.10843e-300	1.64215e-298	3.35682		C11orf96	18.5175	1.49105e-76	1.40452e-75	4.69885		RPL15	46.3603	0	0	2.24359		C15orf48	15.4508
CD44	38.26	0	0	5.04962		ITIH1	29.973	2.20537e-197	1.21191e-195	0.835798		MBL2	24.1616	5.63719e-129	6.01008e-128	2.43264		OSTC	53.2523	0	0	2.97299		TLCD2	15.4448	8.18344e-54	9.113e-53	4.86424		ALDOB	37.0531	1.6008e-300	2.3528e-298	3.12613		ISG20	18.4619	4.18456e-76	3.92772e-75	1.64949		ACADSB	46.3582	0	0	5.00668		ACSL5	15.1049
H6PD	37.8444	0	0	3.32795		SERPIND1	28.7374	1.30286e-181	6.75843e-180	1.48045		LDHA	24.0147	1.9524e-127	2.0602e-126	0.920391		TBCA	53.2495	0	0	2.45251		GADD45B	15.4303	1.02381e-53	1.13942e-52	1.71866		RPL41	36.9961	1.32129e-299	1.91164e-297	1.9147		SDCBP2	18.4251	8.25787e-76	7.72751e-75	3.57365		SMLR1	46.2867	0	0	4.02821		RASSF4	15.0172
HPX	37.8325	0	0	1.93946		EBP	28.2695	8.19178e-176	4.17916e-174	0.695698		IGFBP4	23.912	2.29632e-126	2.40393e-125	1.41315		GCSH	53.2436	0	0	3.49965		GLRX	15.2868	9.36917e-53	1.03033e-51	0.925817		SSR4	36.9449	8.78386e-299	1.26099e-296	2.85036		PPP1R3C	18.2265	3.17992e-74	2.93711e-73	1.67179		RPS28	46.285	0	0	2.15538		ERO1A	14.9835
XBP1	37.6291	7.1772838202587e-310	6.54759e-308	1.65293		ATP5G2	28.1256	4.76365e-174	2.39073e-172	0.636167		TNFSF10	23.8389	1.31941e-125	1.37503e-124	1.38719		EEF1B2	53.2259	0	0	3.09792		VKORC1	15.0666	2.68574e-51	2.89002e-50	0.695513		GNAS	36.9089	3.32116e-298	4.73112e-296	3.72827		ACSL5	18.1785	7.63292e-74	7.00814e-73	1.81319		HSPB1	46.2692	0	0	3.28887		C11orf96	14.9128
FGL1	37.5593	0	9.0134e-307	1.04403		KRT18	28.015	1.06562e-172	5.29067e-171	1.13306		HAMP	23.3682	9.00687e-121	9.07499e-120	2.19147		ATOX1	53.2097	0	0	2.7853		IGFBP4	15.066	2.70978e-51	2.91419e-50	1.1364		LIPC	36.8883	7.1084e-298	1.00489e-295	4.37405		SERPINA10	18.0708	5.41004e-73	4.9354e-72	0.991081		AMBP	46.2666	0	0	2.51719		CYP3A5	14.9004
ISG20	37.1703	2.059e-302	1.86003e-300	3.984		RELN	27.7294	3.0861e-169	1.51999e-167	3.06315		CEBPB	23.2896	5.64583e-120	5.67617e-119	1.64806		TMEM258	53.1279	0	0	2.69996		FGG	14.8331	8.94764e-50	9.37755e-49	0.713467		PAH	36.8766	1.09585e-297	1.53742e-295	4.44905		LDHA	17.767	1.27302e-70	1.14387e-69	0.734615		RPL27	46.1715	0	0	2.22618		PSMB8	14.6804
IGFBP2	37.1482	4.68732e-302	4.21381e-300	3.62435		PRDX5	27.5779	2.04862e-167	1.00101e-165	0.829159		ABHD2	23.2819	6.7615e-120	6.79046e-119	1.84476		HINT1	53.1031	0	0	2.0051		RBCK1	14.8079	1.30153e-49	1.36021e-48	1.30206		FCGRT	36.8463	3.34776e-297	4.66144e-295	3.14287		S100A16	17.7013	4.0974e-70	3.67101e-69	0.924078		RPL18A	46.1691	0	0	2.13454		TLCD2	14.5677
ARG1	36.9669	3.9057e-299	3.49418e-297	1.7711		MARCKSL1	27.3635	7.46315e-165	3.58057e-163	2.90731		TBC1D2B	23.2207	2.81264e-119	2.81249e-118	2.66505		PPIA	53.0647	0	0	2.61398		G6PC	14.7629	2.54187e-49	2.64901e-48	2.09668		UBB	36.764	6.93399e-296	9.44195e-294	2.54301		ME1	17.7005	4.15697e-70	3.72258e-69	1.97588		NUDC	46.1463	0	0	3.78555		PIM3	14.526
APOL6	36.8827	8.74108e-298	7.78251e-296	3.96522		NME4	27.1683	1.53734e-162	7.31876e-161	1.75217		DUSP23	22.8867	6.3051e-116	6.20096e-115	1.051		SNHG25	53.0561	0	0	4.47692		ISG20	14.6789	8.80339e-49	9.11291e-48	1.61546		ATP5G2	36.7075	5.53927e-295	7.48772e-293	2.28039		S100A9	17.691	4.91769e-70	4.3953e-69	1.87265		NACA	46.1373	0	0	2.32519		NENF	14.4069
SLC39A14	36.8331	5.4492e-297	4.82841e-295	2.417		UBB	26.4499	3.6598e-154	1.66117e-152	0.71483		CASP4	22.7219	2.72424e-114	2.65948e-113	3.0657		TPT1	53.054	0	0	2.06923		OAF	14.6325	1.74236e-48	1.7916e-47	1.10934		SULT1E1	36.6837	1.32734e-294	1.78124e-292	8.48342		SHMT1	17.6491	1.03411e-69	9.20261e-69	1.34621		CYBA	46.1353	0	0	6.23822		VWA1	14.2397
PIK3AP1	36.736	1.94366e-295	1.71403e-293	4.20738		ACAT2	26.2174	1.68317e-151	7.52914e-150	1.18595		PSMB8	22.6629	1.04165e-113	1.01208e-112	2.17983		C14orf2	53.0496	0	0	2.39041		ABHD2	14.5172	9.43443e-48	9.62094e-47	1.48275		MEG3	36.6151	1.6458e-293	2.19271e-291	2.66597		SERPINA3	17.5556	5.38552e-69	4.7606e-68	3.22259		ECH1	46.1241	0	0	3.25706		PAPSS2	14.1897
ALDOB	36.7251	2.90281e-295	2.54774e-293	2.21795		C6orf48	26.0538	1.21951e-149	5.32645e-148	2.08087		FBXO2	22.5989	4.43958e-113	4.30003e-112	2.51173		TCEB2	52.9916	0	0	2.50195		C19orf66	14.4674	1.94826e-47	1.97481e-46	1.85247		FKBP2	36.5883	4.383e-293	5.79776e-291	2.80064		RBCK1	17.5283	8.71494e-69	7.68533e-68	1.22574		FCGRT	46.1178	0	0	3.40745		FNDC4	14.1185
NEAT1	36.722	3.25737e-295	2.84543e-293	0.991625		NPW	25.9273	3.27695e-148	1.41789e-146	3.81423		PAPSS2	22.53	2.10972e-112	2.03066e-111	2.62315		RPS20	52.9593	0	0	2.11251		AGXT	14.4	5.17364e-47	5.19862e-46	0.946246		LGALS2	36.5815	5.62621e-293	7.38949e-291	8.11561		PCSK1N	17.2373	1.39366e-66	1.20773e-65	1.91895		CUTA	46.1135	0	0	3.29147		CLTB	14.0956
C4BPA	36.6045	2.42837e-293	2.11132e-291	7.11798		GLTSCR2	25.8038	8.03375e-147	3.39674e-145	1.88027		PIK3AP1	22.2253	1.95441e-109	1.84567e-108	1.96825		NUDC	52.9038	0	0	3.74167		SDCBP2	14.3897	6.00723e-47	6.02643e-46	3.24133		SMLR1	36.455	5.72617e-291	7.41559e-289	3.59821		PIM3	17.1951	2.88906e-66	2.49197e-65	2.55585		SSR4	46.0922	0	0	2.98932		CNN3	14.0833
KHK	36.5832	5.29284e-293	4.58029e-291	2.08885		ST13	25.462	5.19576e-143	2.12877e-141	0.979089		ETNK2	21.8429	9.07101e-106	8.33678e-105	1.89109		NACA	52.854	0	0	2.33962		NMT2	14.3545	9.97718e-47	9.97665e-46	1.49194		PPIA	36.4241	1.76936e-290	2.27547e-288	2.27008		NCOA7	17.1034	1.40017e-65	1.19768e-64	2.42678		SERPIND1	46.0792	0	0	3.69057		SHC1	13.8629
MT-ND1	36.4846	1.94398e-291	1.67444e-289	1.05136		ANGPTL8	24.8828	1.14258e-136	4.39905e-135	1.28141		C15orf48	21.7128	1.55203e-104	1.4103e-103	7.58781		EEF2	52.8142	0	0	2.59589		GADD45G	14.3101	1.89254e-46	1.8843e-45	3.1695		GSN	36.373	1.13826e-289	1.45376e-287	5.24222		USP30-AS1	17.0928	1.68044e-65	1.43609e-64	4.66253		RPS19	46.0166	0	0	1.97107		SGK1	13.827
SMIM14	36.421	1.98289e-290	1.70005e-288	2.28471		SLC16A3	24.8295	4.30524e-136	1.64389e-134	1.86584		CTSL	21.3022	1.08276e-100	9.61707e-100	1.26465		NDUFB11	52.804	0	0	2.75754		USP30-AS1	14.1604	1.60978e-45	1.58067e-44	6.06729		TM7SF2	36.356	2.11324e-289	2.68048e-287	3.53444		IP6K3	17.0838	1.95888e-65	1.6725e-64	3.97954		ANGPTL3	45.9977	0	0	3.89497		C11orf24	13.8094
EIF5B	35.9511	4.86868e-283	4.15498e-281	2.15989		FCGRT	24.8003	8.89274e-136	3.38857e-134	1.20911		NDRG1	21.2945	1.27589e-100	1.13216e-99	2.22788		GAMT	52.7798	0	0	2.84978		SGK1	14.15	1.86781e-45	1.83209e-44	3.06254		P4HB	36.3552	2.17641e-289	2.74183e-287	2.6522		CYP1A1	17.0314	4.80555e-65	4.08792e-64	6.06239		FAU	45.9342	0	0	1.99516		SERPINA3	13.7838
IGFBP4	35.9446	6.13715e-283	5.21348e-281	2.18519		MYDGF	24.7604	2.39555e-135	9.10947e-134	1.01064		BAAT	21.2885	1.45003e-100	1.28545e-99	4.00502		MT-ATP6	52.7357	0	0	2.24387		SERPINA3	14.125	2.66431e-45	2.60234e-44	3.22063		FABP5	36.2855	2.73903e-288	3.42731e-286	7.39731		CYP2E1	17.0005	8.14326e-65	6.90499e-64	8.42311		HNRNPA1	45.9193	0	0	2.88044		ME1	13.7571
CPB2	35.8227	4.89898e-281	4.14266e-279	1.79766		RBP1	24.184	3.2796e-129	1.19557e-127	2.95508		TLCD2	21.2392	4.14833e-100	3.67398e-99	4.6612		SPINK1	52.7277	0	0	4.65151		PPP1R3C	14.0874	4.54241e-45	4.42044e-44	1.58893		GCSH	36.1651	2.15462e-286	2.67794e-284	3.0282		IL1R1	16.9929	9.26817e-65	7.84807e-64	2.1554		COL2A1	45.8841	0	0	11.5179		SNX10	13.7372
ETS2	35.7639	4.02719e-280	3.38998e-278	2.17724		MDK	24.1064	2.1442e-128	7.77073e-127	3.31543		RARRES2	21.1919	1.13394e-99	1.00141e-98	0.602291		TMA7	52.7185	0	0	2.31593		PAG1	14.0521	7.48312e-45	7.25929e-44	2.61685		NPM1	36.1586	2.72132e-286	3.35974e-284	2.59838		CES2	16.9837	1.08505e-64	9.17954e-64	1.59104		ADH1A	45.8808	0	0	5.7041		LINC01370	13.6909
SLC38A4	35.7116	2.6154e-279	2.19161e-277	3.04163		CYB5R3	23.9848	4.00633e-127	1.44345e-125	0.859959		ANPEP	21.1417	3.29275e-99	2.90097e-98	1.08542		YBX1	52.6866	0	0	2.66727		ANGPTL8	14.0239	1.1134e-44	1.07784e-43	1.14697		TST	36.116	1.27083e-285	1.55858e-283	3.49609		PSMB8	16.6933	1.46535e-62	1.21963e-61	1.5421		SLC25A6	45.8628	0	0	3.27802		CITED2	13.6299
SHMT1	35.4614	1.93694e-275	1.61577e-273	2.86765		AMN	23.8943	3.51348e-126	1.26342e-124	1.87292		H6PD	21.062	1.7733e-98	1.55418e-97	1.50873		PFN1	52.6865	0	0	2.35077		C20orf24	13.9874	1.86003e-44	1.79219e-43	0.801774		NPW	36.0966	2.55997e-285	3.11895e-283	6.11773		SLC28A1	16.6143	5.48762e-62	4.54495e-61	6.56105		A1BG	45.8603	0	0	3.60702		IGFBP4	13.592
TDP2	35.1334	2.08429e-270	1.71551e-268	2.52982		RPL22L1	23.4179	2.80849e-121	9.79481e-120	1.44475		ANGPTL8	20.9356	2.53764e-97	2.20943e-96	1.20234		SULT1E1	52.6856	0	0	8.50939		ADH1B	13.9344	3.91514e-44	3.75282e-43	6.20296		PABPC1	36.0364	2.25489e-284	2.72931e-282	2.88797		HIGD1A	16.6051	6.40574e-62	5.30299e-61	0.830809		CLU	45.8409	0	0	3.05261		CYP1A1	13.5856
CD68	35.1273	2.58347e-270	2.11696e-268	2.84158		PPP1R16A	23.2925	5.27969e-120	1.82076e-118	1.13039		CD68	20.8686	1.03255e-96	8.97317e-96	1.45322		HSPB1	52.6833	0	0	3.11613		UGDH	13.9015	6.19904e-44	5.92058e-43	0.846416		MZT2B	36.0177	4.42043e-284	5.31572e-282	2.55877		UNC5CL	16.602	6.73952e-62	5.57682e-61	4.67501		RPS2	45.8362	0	0	2.2334		ARRDC3	13.563
SHC1	34.9517	1.22147e-267	9.92126e-266	2.96954		APOH	23.0239	2.6883e-117	9.0848e-116	0.649269		PIM1	20.6159	1.97806e-94	1.68966e-93	3.05002		CYBA	52.6288	0	0	6.35571		SLC16A3	13.8992	6.40422e-44	6.11339e-43	2.87392		HSPB1	35.9983	8.90332e-284	1.06375e-281	2.78212		APBB1IP	16.5754	1.04982e-61	8.68319e-61	2.53007		RPL39	45.7556	0	0	2.09373		SDCBP2	13.5509
MLXIPL	34.873	1.90504e-266	1.54059e-264	2.11241		PEG10	22.8524	1.38233e-115	4.6042e-114	2.19311		SDCBP2	20.5808	4.07732e-94	3.47003e-93	3.61847		UBL5	52.607	0	0	2.31494		PLIN5	13.8928	7.00577e-44	6.6773e-43	1.69491		MT-CO3	35.9767	1.93405e-283	2.29594e-281	2.1894		H6PD	16.5514	1.56532e-61	1.29181e-60	1.26387		SULT1E1	45.7267	0	0	8.59837		USP30-AS1	13.455
C11orf54	34.687	1.23918e-263	9.93438e-262	2.18585		POLR2E	22.7544	1.29944e-114	4.28955e-113	1.27478		HAO1	20.4521	5.75765e-93	4.85325e-92	4.49795		TIMM13	52.4937	0	0	2.96335		CYB5A	13.8855	7.7506e-44	7.37961e-43	0.577201		ACADSB	35.9223	1.36988e-282	1.60988e-280	4.34031		MGLL	16.42	1.37661e-60	1.12306e-59	2.28785		ASS1	45.7111	0	0	3.54731		CYP2E1	13.3929
IL6ST	34.6273	9.81275e-263	7.83286e-261	2.01023		H2AFZ	22.6758	7.77325e-114	2.54784e-112	1.34682		PLIN5	20.4313	8.81442e-93	7.41974e-92	1.85769		PFDN5	52.4132	0	0	2.48869		IP6K3	13.8793	8.45759e-44	8.04862e-43	4.15971		FST	35.9222	1.37351e-282	1.60988e-280	7.16138		FNDC4	16.3425	4.91959e-60	3.99062e-59	2.21549		HSPA1A	45.6829	0	0	7.10522		EGLN3	13.3913
CMTM6	34.5047	6.82104e-261	5.42141e-259	2.00824		SSR4	22.3414	1.46227e-110	4.6449e-109	0.728221		RBCK1	20.3492	4.71617e-92	3.94484e-91	1.28012		H3F3A	52.3987	0	0	2.1051		CYP1A1	13.8712	9.46531e-44	8.99375e-43	7.3181		PFDN5	35.894	3.78907e-282	4.41319e-280	2.23946		NQO1	16.335	5.55903e-60	4.5034e-59	1.57174		PPIB	45.6067	0	0	2.65707		SLC9A3R2	13.3142
ERRFI1	34.1904	3.35683e-256	2.63411e-254	1.5609		HNRNPA1	22.2527	1.06128e-109	3.33682e-108	0.76491		CES2	20.2687	2.42899e-91	2.02533e-90	1.7676		MT1F	52.3699	0	0	3.78851		C11orf96	13.8081	2.27773e-43	2.1532e-42	3.45041		NAP1L1	35.8541	1.58817e-281	1.8382e-279	3.12925		C19orf66	16.2484	2.2931e-59	1.84956e-58	1.57754		GLTSCR2	45.5961	0	0	3.69054		SLC28A1	13.2283
MT-CO3	34.1879	3.66064e-256	2.8604e-254	0.666499		DDIT4	22.2446	1.27304e-109	3.99582e-108	3.57522		TMCC1	20.2501	3.54426e-91	2.95259e-90	1.55012		HNRNPA1	52.3673	0	0	3.05532		CYP2E1	13.7801	3.35905e-43	3.16732e-42	29.1943		HNRNPA1	35.8511	1.76977e-281	2.03568e-279	2.75668		ADH1B	16.1439	1.25295e-58	1.00317e-57	3.93795		PDIA6	45.4867	0	0	3.28748		CD24	13.1302
LONP2	34.1376	2.041e-255	1.58812e-253	2.55675		PHPT1	22.2107	2.70464e-109	8.4322e-108	0.847909		PRAP1	19.9581	1.27441e-88	1.04198e-87	0.878396		ACTG1	52.3572	0	0	3.07047		BHMT	13.7272	6.97454e-43	6.55642e-42	1.15775		GAMT	35.8442	2.26436e-281	2.5885e-279	2.4859		NMT2	16.111	2.13443e-58	1.70304e-57	1.27915		PEBP1	45.4524	0	0	2.25289		VKORC1	13.108
FBXO2	34.1043	6.37432e-255	4.93916e-253	5.31038		P4HB	21.9717	5.36679e-107	1.63467e-105	0.683266		SELM	19.8499	1.10529e-87	8.96574e-87	1.48591		SLC25A6	52.3369	0	0	3.45311		PLOD2	13.5956	4.25323e-42	3.96804e-41	1.1136		ODC1	35.8053	9.14481e-281	1.03897e-278	3.53467		PLIN5	16.0339	7.41164e-58	5.88829e-57	1.48779		ETFB	45.4161	0	0	2.91644		GADD45G	13.0261
PTPRF	33.9169	3.75339e-252	2.89621e-250	2.00459		PGAM1	21.8532	7.24232e-106	2.17728e-104	0.731741		GADD45G	19.7954	3.26379e-87	2.6394e-86	3.14782		SERPINA6	52.2869	0	0	3.44601		CTSL	13.5528	7.63125e-42	7.08387e-41	1.12524		CALR	35.7929	1.42293e-280	1.60678e-278	2.73089		SGK1	15.9482	2.93316e-57	2.32133e-56	2.40652		STMN1	45.3882	0	0	8.9863		UNC5CL	13.0115
SAT1	33.8883	9.91805e-252	7.62126e-250	1.16528		ANAPC11	21.7485	7.13639e-105	2.12816e-103	0.56292		C11orf96	19.7512	7.82869e-87	6.31995e-86	3.8391		ATP5J2	52.2312	0	0	2.49265		STOM	13.4886	1.82474e-41	1.68205e-40	0.961925		SLC25A6	35.7844	1.93189e-280	2.16829e-278	3.06214		BIRC3	15.8446	1.53177e-56	1.20097e-55	4.70409		H2AFJ	45.3114	0	0	3.02282		CES2	12.9883
HIF1A	33.7937	2.44288e-250	1.86941e-248	2.70548		APOM	21.3951	1.48307e-101	4.23843e-100	1.67831		GCLM	19.6944	2.40999e-86	1.93625e-85	1.09282		BTF3	52.1686	0	0	2.37141		UQCRQ	13.4634	2.56808e-41	2.35904e-40	0.520149		COL2A1	35.7802	2.24703e-280	2.50679e-278	11.5408		IL13RA1	15.8256	2.07142e-56	1.6227e-55	1.27978		PRODH2	45.2766	0	0	4.85474		MGLL	12.9631
TPM1	33.6993	5.9257e-249	4.51597e-247	2.14431		CUTA	21.3941	1.51711e-101	4.32902e-100	1.13153		PAG1	19.649	5.89546e-86	4.71815e-85	2.68936		PEBP1	52.1659	0	0	2.07118		SLC28A1	13.4349	3.77598e-41	3.46346e-40	7.03534		HINT1	35.7405	9.29372e-280	1.0306e-277	1.67151		EGLN3	15.7078	1.33802e-55	1.03938e-54	3.27067		RPL41	45.2159	0	0	1.79311		TYMP	12.9505
NQO1	33.6538	2.74714e-248	2.08501e-246	3.51899		IGF2	21.341	4.72458e-101	1.33579e-99	0.780895		USP30-AS1	19.6332	8.04859e-86	6.43574e-85	6.23651		BRI3	52.1655	0	0	3.5066		IL1R1	13.4177	4.76434e-41	4.35708e-40	2.07571		CCND1	35.7075	3.02366e-279	3.33305e-277	7.74151		NDUFA4L2	15.3918	1.85704e-53	1.40427e-52	7.65199		ATP5G2	45.2115	0	0	2.2432		APOA4	12.791
SLC37A4	33.6502	3.097e-248	2.34095e-246	2.07683		IMPDH2	21.2676	2.26671e-100	6.36017e-99	2.15441		SGK1	19.6035	1.44303e-85	1.15188e-84	3.06549		FKBP2	52.1421	0	0	2.93893		ITIH3	13.4072	5.48368e-41	5.00997e-40	0.999759		SNHG25	35.6309	4.65949e-278	5.10587e-276	4.32002		APOA4	15.3693	2.62969e-53	1.98367e-52	1.97806		RPS10	45.1836	0	0	2.58351		BIRC3	12.7059
POMP	33.6046	1.43824e-247	1.08271e-245	1.24524		IDI1	20.3471	4.9268e-92	1.28326e-90	0.655908		SERPINA3	19.5981	1.60472e-85	1.27984e-84	3.24001		HSP90B1	52.1224	0	0	3.29601		PIK3AP1	13.3994	6.09165e-41	5.55447e-40	1.48962		OSTC	35.607	1.09212e-277	1.1897e-275	2.30977		SLC22A1	15.1689	5.68385e-52	4.23749e-51	3.30935		SEPP1	45.1442	0	0	2.38515		RBM47	12.6458
UBE2L6	33.5456	1.0444e-246	7.83046e-245	2.55664		TMED9	19.9184	2.82014e-88	7.06715e-87	0.994418		CYP4F12	19.4226	4.96878e-84	3.92061e-83	3.08918		NDUFB7	52.097	0	0	2.83723		CES2	13.3923	6.70653e-41	6.1061e-40	1.52659		CUTA	35.6008	1.36007e-277	1.47293e-275	2.93359		SLC9A3R2	15.149	7.68709e-52	5.72175e-51	1.56378		PPIA	45.1001	0	0	2.28248		AC013461.1	12.5796
ARRDC3	33.4277	5.43441e-245	4.05806e-243	3.07746		SERPINA11	19.6473	6.10083e-86	1.47495e-84	1.32408		CYP1A1	19.2891	6.62978e-83	5.17609e-82	8.65784		GNAS	52.0141	0	0	3.62092		HAO1	13.3855	7.34662e-41	6.68232e-40	3.003		PRODH2	35.4698	1.4379e-275	1.54817e-273	4.39571		ARRDC3	15.1338	9.68719e-52	7.19892e-51	1.2733		PRDX5	45.0867	0	0	2.65873		KHK	12.5377
CYP2C9	33.3681	3.97862e-244	2.95904e-242	4.07183		POLR2F	19.2798	7.93597e-83	1.83938e-81	0.68839		IL1R1	19.2768	8.41856e-83	6.56435e-82	2.22502		SEC61B	51.9589	0	0	2.18584		BIRC3	13.305	2.16514e-40	1.95496e-39	7.36131		TCEAL8	35.4667	1.60186e-275	1.71474e-273	3.16207		VWA1	15.1015	1.58384e-51	1.17371e-50	1.68018		EEF1D	45.0456	0	0	2.43209		IL13RA1	12.4999
HAO2	33.3192	2.03523e-243	1.50761e-241	29.0653		EIF3L	19.0131	1.32778e-80	3.01708e-79	1.25878		OAF	19.2136	2.85012e-82	2.21677e-81	1.06302		PAH	51.9249	0	0	4.32031		TMCC1	13.196	9.24692e-40	8.27664e-39	1.33827		NDUFB11	35.4494	2.96441e-275	3.15505e-273	2.42366		DUOX2	15.096	1.72038e-51	1.27388e-50	28.2013		NPM1	45.0409	0	0	2.63319		EPDR1	12.3449
PLIN5	33.1512	5.44005e-241	4.01372e-239	3.48263		IKBKAP	18.9182	8.08361e-80	1.80797e-78	2.98905		VKORC1	19.207	3.23486e-82	2.51074e-81	0.637323		NDUFA4	51.8691	0	0	2.05302		UNC5CL	13.189	1.01557e-39	9.07251e-39	4.29393		SERPIND1	35.3499	1.00772e-273	1.06639e-271	3.04517		TP53INP1	15.0652	2.7439e-51	2.02528e-50	1.8901		NDUFB11	45.0389	0	0	2.56415		HIF1A	12.2846
TBC1D2B	33.1409	7.65827e-241	5.62792e-239	4.62122		SERPINA4	18.8192	5.25643e-79	1.1561e-77	1.74108		HABP2	19.1912	4.38675e-82	3.39909e-81	1.31118		DUSP9	51.8095	0	0	2.78169		SLC22A1	13.1675	1.34979e-39	1.20351e-38	4.5542		PDIA6	35.3304	2.00874e-273	2.11363e-271	2.91771		CCL20	15.0101	6.30074e-51	4.6303e-50	1.98196		PTMA	45.0332	0	0	2.75316		SH3BGRL3	12.2833
FAM177A1	33.0709	7.79618e-240	5.70662e-238	1.99664		FAM3B	18.7809	1.08314e-78	2.3682e-77	2.89683		ADH1B	19.172	6.33937e-82	4.89978e-81	5.81068		FCGRT	51.7406	0	0	3.1367		ANXA2	13.0892	3.79594e-39	3.35546e-38	0.750289		APOB	35.3301	2.028e-273	2.12184e-271	2.31021		C9	14.99	8.54035e-51	6.26123e-50	6.94065		EEF2	45.0075	0	0	2.44828		CD68	12.1664
INSIG1	32.9914	1.07921e-238	7.86846e-237	1.59954		MGST2	18.7646	1.47035e-78	3.20722e-77	0.78099		CYP2E1	19.0665	4.79267e-81	3.67517e-80	29.1943		DYNLL1	51.7194	0	0	2.81625		EPDR1	12.9889	1.41479e-38	1.23821e-37	4.06489		ANGPTL3	35.3018	5.5019e-273	5.72414e-271	3.11866		SHC1	14.9605	1.33103e-50	9.72743e-50	1.18233		LGALS2	44.9689	0	0	8.37481		NDUFA4L2	12.1581
GBP2	32.8957	2.52938e-237	1.82975e-235	3.62784		TRMT112	18.5963	3.44561e-77	7.38532e-76	0.64048		IP6K3	18.9828	2.36723e-80	1.80629e-79	3.94822		ROMO1	51.6976	0	0	2.58793		APBB1IP	12.9119	3.85438e-38	3.34329e-37	2.35495		AHCY	35.2932	7.47743e-273	7.73601e-271	3.79852		SLC16A3	14.9057	3.02507e-50	2.20296e-49	2.11818		PFDN5	44.9287	0	0	2.30574		NCOA7	12.154
CES2	32.838	1.68913e-236	1.21716e-234	3.18296		DUSP9	18.5427	9.34044e-77	1.99281e-75	0.714818		CTSA	18.9602	3.63406e-80	2.77065e-79	0.888058		PTMA	51.6837	0	0	3.14697		CD68	12.9049	4.22205e-38	3.65707e-37	1.22649		SERF2	35.2607	2.35598e-272	2.42391e-270	1.61401		NETO2	14.8992	3.33351e-50	2.42662e-49	4.90484		TFR2	44.8958	0	0	4.12273		SDF4	12.0456
HPR	32.8118	3.99885e-236	2.87034e-234	2.12523		TMSB4X	18.4123	1.04742e-75	2.19426e-74	0.670747		MYO1B	18.9106	9.33285e-80	7.09212e-79	1.28969		SRSF9	51.6772	0	0	3.06933		H6PD	12.7492	3.14795e-37	2.68773e-36	1.1823		SLC39A5	35.2104	1.38805e-271	1.42018e-269	4.05879		ZMAT3	14.8617	5.84578e-50	4.24209e-49	2.1005		APOB	44.845	0	0	2.6426		SH3BP2	12.0008
S100A11	32.7753	1.3244e-235	9.46971e-234	1.89049		GATM	18.3502	3.29152e-75	6.84894e-74	0.990069		SLC28A1	18.7592	1.62938e-78	1.2266e-77	28.0701		UQCR11	51.586	0	0	2.02399		MGLL	12.6307	1.42918e-36	1.20799e-35	2.11067		H2AFJ	35.1748	4.85894e-271	4.94411e-269	2.57756		NOL3	14.8411	7.94406e-50	5.75346e-49	3.50232		MARCKSL1	44.7955	0	0	4.86452		SAT1	11.9718
SH3BGRL3	32.6929	1.9676e-234	1.40146e-232	1.86287		EIF3F	18.3209	5.63377e-75	1.16442e-73	1.10465		SLC22A1	18.6499	1.26582e-77	9.4447e-77	5.3456		P4HB	51.5855	0	0	2.63201		NDUFA4L2	12.4445	1.4984e-35	1.23824e-34	7.58834		AGT	35.1519	1.0883e-270	1.10133e-268	2.49868		PAG1	14.7741	2.15084e-49	1.55349e-48	1.91109		FXYD1	44.7736	0	0	4.35445		FAM107B	11.9255
ABCA1	32.5002	1.0602e-231	7.49383e-230	2.06164		PABPC1	18.2575	1.80313e-74	3.69383e-73	0.862166		EPDR1	18.4185	9.33821e-76	6.85703e-75	4.63715		UQCRH	51.5289	0	0	2.42849		EGLN3	12.3485	4.96492e-35	4.06298e-34	3.00455		TIMM13	35.1249	2.80889e-270	2.82706e-268	2.41304		SH3BP2	14.6911	7.34656e-49	5.27534e-48	1.72581		OSTC	44.7695	0	0	2.48533		NETO2	11.909
ITGA1	32.438	7.98674e-231	5.60252e-229	2.26984		FABP5	18.1548	1.17576e-73	2.38487e-72	4.42878		UNC5CL	18.4051	1.19457e-75	8.75781e-75	4.4973		PDIA6	51.4913	0	0	3.06244		CEBPB	12.3415	5.41058e-35	4.42183e-34	1.07147		ALKBH7	35.1207	3.25521e-270	3.25855e-268	3.131		RASSF4	14.6844	8.11274e-49	5.81874e-48	1.83106		MT-CO3	44.7284	0	0	2.01256		C9	11.8763
PSMB8	32.3791	5.41018e-230	3.7808e-228	3.17141		NDUFB11	18.0532	7.43832e-73	1.49566e-71	0.507551		BIRC3	18.3399	3.97765e-75	2.9081e-74	6.7762		COMMD6	51.4808	0	0	2.43783		FADS1	12.2768	1.20671e-34	9.80137e-34	0.610705		PHYH	35.0859	1.10785e-269	1.10303e-267	4.0135		HIF1A	14.5752	4.04215e-48	2.88131e-47	1.12467		HSP90B1	44.7073	0	0	3.3434		DUOX2	11.8701
DNAJB9	32.2359	5.54362e-228	3.81644e-226	1.96561		SDC2	17.5874	3.07898e-69	5.95817e-68	0.867553		NFKBIZ	18.0577	6.86665e-73	4.94031e-72	3.22861		S100A13	51.4705	0	0	3.81417		GCLM	12.215	2.58641e-34	2.08523e-33	0.905978		RPL36A	35.0762	1.55684e-269	1.54177e-267	2.68821		BCL3	14.4309	3.30573e-47	2.32948e-46	2.46407		PRDX1	44.7037	0	0	2.47616		FASN	11.6727
RBP4	32.1873	2.6562e-227	1.82186e-225	0.66546		GADD45GIP1	17.4813	1.99068e-68	3.79273e-67	0.984482		FOS	17.8833	1.59043e-71	1.12977e-70	2.87543		NDUFA11	51.4627	0	0	2.37725		DUOX2	12.166	4.71422e-34	3.78918e-33	28.2013		ST13	35.0747	1.6394e-269	1.6149e-267	2.48764		GLRX	14.4027	4.97341e-47	3.49668e-46	0.679531		PHGDH	44.6594	0	0	4.97916		ETS2	11.6534
ETNK2	32.0759	9.57427e-226	6.5186e-224	2.62014		SERPINA6	17.4173	6.09511e-68	1.15179e-66	0.57895		TIMP1	17.8491	2.93707e-71	2.08237e-70	1.14451		COL2A1	51.3426	0	0	11.291		ID2	12.1576	5.22423e-34	4.19729e-33	0.788834		TBCA	35.0511	3.7561e-269	3.68038e-267	1.98748		EPDR1	14.3134	1.80414e-46	1.26174e-45	2.6986		ARSE	44.6455	0	0	4.88235		CA12	11.6294
IMPA2	32.0311	4.02654e-225	2.72144e-223	2.55038		PHGDH	17.2987	4.80957e-67	9.0059e-66	2.28935		GLRX	17.7326	2.34839e-70	1.65486e-69	0.735395		UBB	51.3048	0	0	2.36819		NCOA7	12.1277	7.52987e-34	6.03661e-33	1.90891		SLC2A2	35.0484	4.11839e-269	4.01413e-267	4.62178		PLOD2	14.2848	2.72118e-46	1.89663e-45	0.90585		PRDX6	44.6451	0	0	2.45979		YWHAH	11.6167
ARPC1B	31.9859	1.71393e-224	1.15001e-222	1.64591		HCFC1R1	17.2277	1.64463e-66	3.03961e-65	2.39602		CYP4F3	17.4872	1.79493e-68	1.24776e-67	0.847391		ATP5E	51.2934	0	0	1.84287		FBXO2	12.0891	1.20672e-33	9.63659e-33	1.50439		ATOX1	35.0369	6.17628e-269	5.9884e-267	2.34381		CITED2	14.1892	1.06815e-45	7.39755e-45	1.1907		NDUFB7	44.5221	0	0	2.65516		SLC22A1	11.5959
TMC5	31.836	2.05656e-222	1.36998e-220	6.43834		QPRT	17.1738	4.17229e-66	7.67296e-65	0.524793		NCOA7	17.4643	2.68145e-68	1.85915e-67	2.04788		ATP5G1	51.2568	0	0	2.90964		SH3BP2	11.9793	4.56216e-33	3.60438e-32	1.72704		OST4	35.0277	8.53465e-269	8.23193e-267	2.07927		YBX3	14.1683	1.43933e-45	9.94957e-45	1.36226		TUBB	44.5104	0	0	3.28791		IL1R1	11.5874
RBM47	31.8151	4.00511e-222	2.65845e-220	2.87547		SNRPN	16.9223	3.08045e-64	5.57643e-63	1.21599		IL13RA1	17.1092	1.26677e-65	8.55867e-65	1.24168		PDIA4	51.2431	0	0	3.4479		BCL3	11.866	1.77828e-32	1.3872e-31	2.5869		PTMA	34.9875	3.49156e-268	3.35027e-266	2.61282		AC013461.1	14.163	1.55139e-45	1.07122e-44	2.07045		PEG10	44.4978	0	0	4.80152		TNFAIP8	11.5839
CIDEB	31.7557	2.65268e-221	1.75446e-219	2.33325		DMKN	16.9165	3.39838e-64	6.14596e-63	2.71943		NDUFA4L2	17.0869	1.85896e-65	1.25414e-64	7.03982		NDUFB1	51.2426	0	0	2.41238		NOL3	11.8206	3.05642e-32	2.37225e-31	3.43175		TCEB2	34.9726	5.87571e-268	5.60888e-266	2.07079		HMOX1	14.1324	2.3982e-45	1.65347e-44	1.20996		TCEAL8	44.4241	0	0	3.4435		SLC16A3	11.5766
DSTN	31.74	4.36261e-221	2.87513e-219	1.66067		SNHG7	16.8121	1.98986e-63	3.5365e-62	1.84813		DUSP1	16.9748	1.26292e-64	8.46163e-64	1.37636		PRDX5	51.2365	0	0	2.48999		C9	11.8011	3.85333e-32	2.97829e-31	5.41028		YBX1	34.9646	7.77356e-268	7.38249e-266	2.24407		CYP21A2	13.8902	7.26693e-44	4.92412e-43	4.70499		COX6A1	44.4209	0	0	1.8939		CREB3L3	11.5749
S100A16	31.7373	4.75285e-221	3.12121e-219	1.70699		CD99	16.617	5.24662e-62	9.09759e-61	1.12676		DUOX2	16.8273	1.53957e-63	1.02008e-62	28.2013		SMLR1	51.1363	0	0	3.52913		ME1	11.7277	9.19746e-32	7.05291e-31	1.44488		MT-ND4L	34.9462	1.47717e-267	1.3957e-265	2.80744		CTSS	13.7283	6.8697e-43	4.5812e-42	3.24562		ALKBH7	44.3946	0	0	3.35641		BCAT2	11.5036
CCDC58	31.6353	1.20762e-219	7.87461e-218	3.28138		EIF4A2	16.5335	2.10479e-61	3.61583e-60	0.530943		LPA	16.8029	2.32227e-63	1.53648e-62	3.91844		CUTA	51.1212	0	0	3.13104		MALAT1	11.6565	2.12712e-31	1.6204e-30	0.507093		NDUFB7	34.9216	3.4949e-267	3.28538e-265	2.49405		NENF	13.5218	1.16362e-41	7.63879e-41	1.31344		ATP5B	44.3384	0	0	2.78089		CPM	11.4145
PAPSS2	31.612	2.52729e-219	1.64221e-217	4.05512		YIF1A	16.376	2.838e-60	4.7866e-59	0.67526		IRF1	16.6753	1.98217e-62	1.30077e-61	3.03561		AGT	51.1022	0	0	2.37964		NFKBIZ	11.5717	5.73391e-31	4.3306e-30	2.32246		BTF3	34.9213	3.53104e-267	3.30259e-265	1.97938		BLNK	13.4249	4.32131e-41	2.81882e-40	4.61304		AHCY	44.2709	0	0	3.91034		IP6K3	11.3953
MBNL3	31.5601	1.30327e-218	8.43891e-217	2.07746		PCOLCE	16.2734	1.52409e-59	2.53591e-58	2.35		EPS8L2	16.6258	4.5327e-62	2.96507e-61	1.97028		COTL1	51.0733	0	0	8.0218		BAAT	11.4218	3.2553e-30	2.42888e-29	1.87041		SERPINA4	34.9046	6.34128e-267	5.90121e-265	3.72475		LOX	13.381	7.8132e-41	5.06627e-40	5.37462		TST	44.2679	0	0	3.6677		S100A14	11.3768
MAOA	31.5019	8.1725e-218	5.2734e-216	3.93462		SULT1A1	16.0351	7.27143e-58	1.18226e-56	1.94782		C19orf66	16.5921	7.94405e-62	5.18744e-61	1.37559		SEPP1	51.054	0	0	1.96915		IRF1	11.3943	4.46181e-30	3.3184e-29	2.63964		DYNLL1	34.9014	7.07647e-267	6.55245e-265	2.35368		HAO1	13.3121	1.9691e-40	1.26705e-39	1.81852		MZT2B	44.235	0	0	2.40951		TSPAN8	11.155
DDX3X	31.4124	1.37073e-216	8.75327e-215	1.79768		STMN1	15.9147	5.01033e-57	8.01956e-56	5.82588		CTSD	16.5716	1.11866e-61	7.29195e-61	0.577038		MARCKS	51.0534	0	0	3.97037		MIR210HG	11.3671	6.10063e-30	4.52816e-29	3.02175		HSP90B1	34.8951	8.83485e-267	8.13993e-265	3.1238		MIR210HG	13.1487	1.73059e-39	1.10095e-38	2.513		TSTD1	44.2287	0	0	3.90347		APBB1IP	11.138
PSMB9	31.3181	2.64308e-215	1.67055e-213	5.70785		MYL6B	15.8192	2.29563e-56	3.62736e-55	2.14718		C9	16.5563	1.44164e-61	9.38408e-61	6.0978		TMSB4X	51.0077	0	0	3.1344		AC013461.1	11.2169	3.36894e-29	2.46306e-28	1.9985		COX7C	34.8887	1.10203e-266	1.00534e-264	1.77991		TNFAIP8	13.1479	1.7489e-39	1.11222e-38	2.51331		GATM	44.2281	0	0	3.15524		RPRD1B	11.0957
KIF22	31.2821	8.16872e-215	5.14546e-213	2.33793		H1F0	15.7426	7.72497e-56	1.20725e-54	1.86454		F13B	16.3416	4.99515e-60	3.20975e-59	1.24941		NDUFB2	51.0067	0	0	2.39049		CTSS	11.1967	4.23306e-29	3.08995e-28	3.60217		TSTD1	34.8842	1.29237e-266	1.1732e-264	3.90102		KHK	13.1381	1.99226e-39	1.26568e-38	0.671736		MYL6	44.1986	0	0	2.05616		C19orf24	11.0548
LAP3	31.2716	1.13609e-214	7.13195e-213	2.60043		LRPAP1	15.3278	4.98528e-53	7.37989e-52	1.39584		CTB-50L17.14	16.3043	9.19819e-60	5.90029e-59	3.06607		SNRPN	50.9828	0	0	3.43432		CYP21A2	11.1818	5.00574e-29	3.64535e-28	4.66393		HSPA1A	34.8297	8.65542e-266	7.81901e-264	6.01444		LTBR	13.0993	3.3218e-39	2.10384e-38	1.16453		RPL36A	44.1669	0	0	2.75639		FDX1	11.0314
STAT3	31.2604	1.61119e-214	1.00803e-212	2.20264		EIF3H	15.2648	1.31158e-52	1.93231e-51	0.995098		EGLN3	16.3011	9.69686e-60	6.21801e-59	2.74816		TM7SF2	50.9614	0	0	3.41166		SDCBP	11.0922	1.36892e-28	9.88727e-28	0.868922		PEBP1	34.8216	1.14576e-265	1.03002e-263	1.84326		OSMR	13.0876	3.87784e-39	2.45182e-38	3.90602		ASGR2	44.1649	0	0	2.38599		TMEM165	11.0191
UQCRB	31.1984	1.12028e-213	6.96187e-212	1.06059		TGFBI	15.2589	1.43594e-52	2.11217e-51	4.08116		MGLL	16.1754	7.5181e-59	4.78281e-58	1.78874		NAP1L1	50.9418	0	0	3.18679		TP53INP1	10.9666	5.53096e-28	3.92745e-27	1.62149		IGF2	34.794	2.99427e-265	2.66591e-263	2.47138		IL6ST	13.0671	5.07515e-39	3.20446e-38	0.681628		ATP5A1	44.1407	0	0	3.0791		APOL2	10.9371
CD24	31.1755	2.29197e-213	1.41957e-211	1.63335		CYBA	15.1211	1.17527e-51	1.69112e-50	2.64241		SH3BP2	16.1372	1.39763e-58	8.87003e-58	1.68191		ACTB	50.879	0	0	2.04233		OSMR	10.9144	9.83772e-28	6.96691e-27	4.6987		COTL1	34.6631	2.83855e-263	2.51517e-261	7.55124		GBP3	13.0659	5.15484e-39	3.25366e-38	6.03908		GCSH	44.0769	0	0	2.99575		TSKU	10.8872
UBXN4	31.1538	4.4981e-213	2.77668e-211	1.65325		ERP29	15.0466	3.63607e-51	5.17973e-50	0.774274		ACSS1	16.0334	7.46747e-58	4.70215e-57	2.41101		COX6B1	50.8728	0	0	1.84743		F13B	10.9048	1.09295e-27	7.73421e-27	1.09441		HMGCS2	34.6513	4.27423e-263	3.76926e-261	4.88449		S100P	13.0359	7.64519e-39	4.81078e-38	3.40095		SLC2A2	43.9491	0	0	4.74948		NFIC	10.855
FNIP2	31.1458	5.78875e-213	3.56153e-211	3.17318		FKBP11	14.9608	1.32516e-50	1.86906e-49	2.06967		CREB3L3	16.0212	9.08403e-58	5.71618e-57	0.855852		TIMM8B	50.768	0	0	2.6849		BLNK	10.8836	1.38061e-27	9.74375e-27	4.98857		PRDX6	34.6137	1.57399e-262	1.38145e-260	2.17708		TYMP	12.8372	1.0149e-37	6.29435e-37	1.38742		P4HB	43.8383	0	0	2.74145		SHMT1	10.8318
ZFP36	31.1191	1.33001e-212	8.15578e-211	2.0703		RNASEH2C	14.9531	1.48728e-50	2.08976e-49	1.69046		JUN	15.7415	7.85121e-56	4.84493e-55	0.977815		NDUFA13	50.7457	0	0	2.91608		LOX	10.8593	1.80032e-27	1.26672e-26	5.70655		SERPINF1	34.5908	3.47155e-262	3.03253e-260	2.99977		ACSS1	12.7379	3.64137e-37	2.24333e-36	1.89105		GNAS	43.8381	0	0	3.36932		BCL3	10.8023
ACSL5	31.1012	2.31772e-212	1.4119e-210	2.74699		RNF181	14.898	3.39827e-50	4.73889e-49	0.651369		NOL3	15.7211	1.08372e-55	6.68311e-55	2.97495		TSTD1	50.7173	0	0	4.15546		CTSA	10.8296	2.49274e-27	1.74794e-26	0.673832		ADH1A	34.5397	2.03546e-261	1.76143e-259	4.91724		IMPA2	12.5865	2.50533e-36	1.52669e-35	0.936248		GAMT	43.7814	0	0	2.49044		CCL20	10.7789
ACSL4	31.0338	1.88543e-211	1.14105e-209	1.44289		CD7	14.5675	4.51973e-48	6.03033e-47	5.90591		PKIB	15.6579	2.93643e-55	1.79709e-54	1.11401		COX6A1	50.7015	0	0	1.76764		CTB-50L17.14	10.811	3.0535e-27	2.13549e-26	2.43814		AMN	34.5277	3.08132e-261	2.6541e-259	3.66232		PHACTR2	12.584	2.58557e-36	1.57507e-35	1.65873		CPS1	43.7736	0	0	2.75469		S100P	10.745
CPM	31.0051	4.60778e-211	2.77953e-209	3.97449		CYP1A1	14.3826	6.65937e-47	8.73405e-46	1.52157		ARPC1B	15.6415	3.79803e-55	2.31901e-54	0.625214		COX4I1	50.6058	0	0	1.86124		CPM	10.7818	4.19494e-27	2.91943e-26	1.37216		DUSP9	34.5016	7.58533e-261	6.50337e-259	2.58702		FKBP5	12.5497	3.99096e-36	2.42562e-35	1.98927		COX7C	43.7405	0	0	1.68857		MIR210HG	10.7316
HIGD1A	31.0028	4.94584e-211	2.97376e-209	1.58599		DNPH1	14.3081	1.94755e-46	2.52568e-45	0.906675		PLOD2	15.625	4.91733e-55	2.99651e-54	0.886156		MYL6	50.482	0	0	1.87937		NETO2	10.7363	6.87716e-27	4.76997e-26	3.02809		PPIB	34.4791	1.65047e-260	1.40853e-258	2.26057		TSKU	12.4926	8.18829e-36	4.96363e-35	1.53521		TCEB2	43.6849	0	0	2.05762		LOX	10.6879
NDUFB1	30.9953	6.22711e-211	3.73204e-209	1.62419		CYP3A7	14.2591	3.93365e-46	5.06587e-45	1.97061		CYP21A2	15.3311	4.73605e-53	2.82925e-52	4.41662		MYDGF	50.3976	0	0	2.62171		TNFAIP8	10.6397	1.94754e-26	1.33927e-25	2.49982		C6orf48	34.4746	1.93029e-260	1.63977e-258	3.46241		CPD	12.4056	2.43574e-35	1.46691e-34	0.762757		RPS26	43.6629	0	0	1.94258		ZMAT3	10.6781
GALNT2	30.8937	1.45003e-209	8.63444e-208	2.83205		SAT2	14.2582	3.98569e-46	5.12932e-45	0.946818		UGDH	15.3045	7.13686e-53	4.25798e-52	0.646679		NCL	50.3873	0	0	3.45309		ZMAT3	10.5798	3.69881e-26	2.52295e-25	1.6629		GLTSCR2	34.4385	6.6836e-260	5.65177e-258	3.42814		SLC41A2	12.3824	3.256e-35	1.95709e-34	3.81003		ATOX1	43.6281	0	0	2.31567		ABRACL	10.6748
COX6C	30.8543	4.90381e-209	2.9014e-207	1.17167		TMEM97	14.143	2.0618e-45	2.61882e-44	0.778236		AC013461.1	15.2991	7.74844e-53	4.61839e-52	1.95281		SPATS2L	50.2613	0	0	3.21714		C11orf24	10.4697	1.19007e-25	7.98801e-25	1.02889		TMEM97	34.3829	4.54958e-259	3.81239e-257	2.86146		BCAT2	12.3544	4.61342e-35	2.7694e-34	1.54311		SERF2	43.6207	0	0	1.58311		NOL3	10.5722
ERBB3	30.8318	9.81999e-209	5.7916e-207	2.296		GSTM3	14.0891	4.43178e-45	5.57556e-44	2.32516		OSMR	15.2952	8.23517e-53	4.90219e-52	5.24331		HSPA5	50.2562	0	0	3.01664		CREB3L3	10.3506	4.15867e-25	2.76931e-24	0.771153		PRDX5	34.2922	1.02553e-257	8.5165e-256	2.26791		TMCC1	12.2612	1.46294e-34	8.72253e-34	0.890234		PDIA3	43.6079	0	0	2.90727		CYP21A2	10.5476
BHMT2	30.8053	2.22232e-208	1.30651e-206	3.28984		SMIM1	13.9645	2.56689e-44	3.18821e-43	2.09809		BLNK	15.2632	1.34439e-52	7.98741e-52	5.7443		UQCR10	50.244	0	0	1.8243		TIFA	10.3481	4.2677e-25	2.83987e-24	2.77575		APOA1	34.2801	1.55179e-257	1.28293e-255	2.36567		STARD10	12.2497	1.68696e-34	1.0042e-33	0.572609		OST4	43.5915	0	0	2.05527		NR2F6	10.5054
SLC27A2	30.802	2.46694e-208	1.44573e-206	2.45788		CSNK2B	13.9044	5.95706e-44	7.32528e-43	0.972712		FKBP5	15.2077	3.14512e-52	1.86562e-51	2.35062		ODC1	50.2422	0	0	3.49553		GBP1	10.2523	1.15565e-24	7.58379e-24	3.49595		ATP5I	34.2751	1.84712e-257	1.52031e-255	2.17955		SLC44A1	12.1778	4.0836e-34	2.41843e-33	0.692453		TBCA	43.5741	0	0	1.99514		IRF1	10.4891
G6PC	30.7263	2.53781e-207	1.48258e-205	3.27564		COPE	13.8507	1.25948e-43	1.53247e-42	0.60294		BCL3	15.1876	4.27598e-52	2.53155e-51	2.16862		NDUFA3	50.1673	0	0	2.78402		PDK1	10.244	1.25915e-24	8.25715e-24	1.91898		MT-ND4	34.2418	5.78413e-257	4.73966e-255	2.07793		CA12	12.1281	7.49659e-34	4.4185e-33	1.43395		NDUFS5	43.4995	0	0	2.2064		ACSS1	10.4822
IL13RA1	30.7218	2.91449e-207	1.69728e-205	2.22356		ATP5A1	13.8027	2.45608e-43	2.967e-42	0.678285		ME1	14.9576	1.39026e-50	8.10648e-50	1.27627		ACADSB	50.1647	0	0	4.53082		GC	10.2408	1.30169e-24	8.53309e-24	0.646287		HSD17B2	34.1684	7.12613e-256	5.8136e-254	6.62783		ANXA2	12.076	1.41474e-33	8.28577e-33	0.54172		TUFM	43.4859	0	0	2.88477		FNIP2	10.4734
SNX10	30.6981	6.03746e-207	3.50495e-205	2.18629		MMP11	13.8012	2.50491e-43	3.02402e-42	5.19808		LYZ	14.8674	5.36372e-50	3.11284e-49	2.03581		ALKBH7	50.0297	0	0	3.16174		GBP3	10.2011	1.95999e-24	1.28168e-23	4.50871		FXYD2	34.1612	9.11938e-256	7.40709e-254	3.77242		FAM107B	12.0438	2.09011e-33	1.22103e-32	0.994314		CKB	43.4487	0	0	4.81135		PPP1R3C	10.4677
C11orf24	30.6852	8.97701e-207	5.19517e-205	2.48383		GDF15	13.7928	2.8176e-43	3.39046e-42	1.89548		TSKU	14.8434	7.67474e-50	4.44291e-49	1.74514		UQCRB	50.0207	0	0	1.65062		FKBP5	10.1432	3.55189e-24	2.30798e-23	1.91649		NDUFA4	34.1409	1.82449e-255	1.47545e-253	1.75625		ABRACL	12.0174	2.87834e-33	1.67887e-32	1.24846		HINT1	43.4325	0	0	1.66065		RAMP1	10.4251
FGB	30.664	1.71824e-206	9.88202e-205	0.761156		LIPC	13.6514	1.98148e-42	2.33875e-41	1.43102		LOX	14.812	1.22519e-49	7.07711e-49	5.16879		ATP5L	50.0131	0	0	1.8976		ADSSL1	10.0406	1.01084e-23	6.4819e-23	2.86931		COMMD6	34.1152	4.38346e-255	3.51417e-253	2.11862		TSPAN8	11.9053	1.11034e-32	6.42975e-32	1.34443		HAL	43.4235	0	0	6.29219		GLRX5	10.3656
CASP4	30.6449	3.09031e-206	1.76634e-204	4.54812		COL2A1	13.5991	4.052e-42	4.73731e-41	7.78449		CD47	14.7673	2.38112e-49	1.37157e-48	1.35238		SLIRP	49.9935	0	0	2.47795		ABRACL	9.97514	1.95817e-23	1.24488e-22	1.26749		COX6A1	34.0861	1.18727e-254	9.47722e-253	1.68029		RAB31	11.8972	1.2237e-32	7.07956e-32	3.58763		MT-ND1	43.3458	0	0	2.22609		FKBP5	10.3586
SLC40A1	30.6296	4.93632e-206	2.81279e-204	1.86958		MZT2A	13.5989	4.06723e-42	4.75211e-41	0.796731		GBP1	14.7311	4.07294e-49	2.33737e-48	4.12278		LDHB	49.9381	0	0	3.01356		SLC41A2	9.96894	2.08447e-23	1.32427e-22	3.78473		ALB	33.9994	2.27573e-253	1.80877e-251	2.24332		RPRD1B	11.8827	1.45505e-32	8.40748e-32	1.15635		F10	43.3406	0	0	2.94291		YBX3	10.2491
LYRM5	30.3761	1.13668e-202	6.43738e-201	1.9447		TRAPPC1	13.5335	9.9201e-42	1.14963e-40	0.634508		TNFAIP8	14.4899	1.40329e-47	7.9182e-47	2.45961		HMGN3	49.9331	0	0	2.49824		TSKU	9.91192	3.69469e-23	2.33442e-22	1.52197		MT-CO1	33.971	5.97631e-253	4.72972e-251	1.74487		CTB-50L17.14	11.8801	1.50238e-32	8.67828e-32	1.87368		MT-ND4L	43.2401	0	0	2.61778		LYZ	10.2472
MTHFS	30.3753	1.163e-202	6.56631e-201	1.9199		PEG3	13.4807	2.03256e-41	2.34377e-40	1.69569		ALDOC	14.4583	2.22208e-47	1.2504e-46	1.03123		NDUFS5	49.9174	0	0	2.25949		BCAT2	9.85925	6.25151e-23	3.92713e-22	1.54116		UQCRH	33.8193	1.02723e-250	8.09504e-249	2.04823		APOL2	11.8281	2.79344e-32	1.60707e-31	1.71304		MAGED2	43.2347	0	0	4.45976		HIGD1A	10.2268
ECHDC2	30.3655	1.56886e-202	8.83092e-201	1.81333		RHOC	13.4696	2.36117e-41	2.71931e-40	0.790383		ANXA2	14.3941	5.63662e-47	3.15457e-46	0.544423		KDELR2	49.8999	0	0	2.41646		ETNK2	9.85299	6.65325e-23	4.17525e-22	1.00918		GATM	33.7165	3.30955e-249	2.58606e-247	2.87183		GADD45G	11.8179	3.15523e-32	1.8124e-31	1.34603		TF	43.2294	0	0	2.63856		TP53INP1	10.1883
TNFSF14	30.3445	2.96708e-202	1.66507e-200	5.00383		CKB	13.176	1.20658e-39	1.34363e-38	2.19214		CD24	14.3847	6.45563e-47	3.60857e-46	0.654462		LIPC	49.8945	0	0	3.90024		ACSS1	9.8513	6.76628e-23	4.24474e-22	1.73569		H3F3A	33.6768	1.26341e-248	9.8307e-247	1.74849		TIFA	11.6205	3.24395e-31	1.83884e-30	2.21442		GALK1	43.2113	0	0	3.2379		ISG20	10.1657
FAM107B	30.339	3.50857e-202	1.963e-200	2.46548		GGH	13.1524	1.64868e-39	1.82935e-38	0.775273		GBP3	14.3762	7.2946e-47	4.07385e-46	5.04207		RPL22L1	49.793	0	0	3.53559		ZFP36	9.84289	7.35699e-23	4.61219e-22	0.874299		SEPP1	33.6386	4.57503e-248	3.54498e-246	1.74277		EGLN1	11.3498	7.43317e-30	4.15499e-29	1.00394		FABP5	43.2081	0	0	7.02064		CTSS	10.1626
GLUL	30.2907	1.51871e-201	8.47139e-200	1.68637		FBLN1	13.0938	3.57068e-39	3.93838e-38	5.12831		SLC16A3	14.1582	1.66179e-45	9.16456e-45	1.5978		PPIB	49.7854	0	0	2.31892		PIM1	9.79681	1.16195e-22	7.25739e-22	1.25435		NREP	33.629	6.33447e-248	4.88784e-246	3.98207		PDK1	11.3345	8.8579e-30	4.94244e-29	1.55343		CALR	43.1746	0	0	2.71323		LTBR	10.158
HLA-E	30.2871	1.69419e-201	9.42182e-200	2.42058		PLD3	12.7029	5.7004e-37	5.98785e-36	1.37334		APBB1IP	14.1156	3.04331e-45	1.67536e-44	1.52758		RNF181	49.7758	0	0	2.52046		TYMP	9.79156	1.2239e-22	7.64177e-22	1.27929		EIF3L	33.5579	6.90529e-247	5.30619e-245	2.85832		ENAH	11.3322	9.09046e-30	5.07067e-29	1.23886		C6orf48	43.0913	0	0	3.4739		ADH1B	10.1248
CST3	30.2561	4.33416e-201	2.40312e-199	1.23645		ADH1A	12.6062	1.95276e-36	2.02822e-35	2.16507		BHLHE40	14.0952	4.06734e-45	2.23577e-44	2.01336		SRP14	49.7694	0	0	1.6839		IL13RA1	9.6779	3.74328e-22	2.31304e-21	0.896494		POLR2L	33.4808	9.1837e-246	7.02781e-244	2.1697		GAST	11.298	1.34168e-29	7.4749e-29	27.921		PLG	43.0204	0	0	2.43513		ENAH	9.97078
CPS1	30.1526	9.90524e-200	5.47568e-198	1.56692		FBL	12.1977	3.1982e-34	3.13539e-33	1.57845		ITIH4	13.8912	7.15754e-44	3.88028e-43	2.08526		SNRPE	49.7118	0	0	2.58401		PTPRF	9.65143	4.84759e-22	2.98943e-21	0.659517		HSPD1	33.4723	1.2185e-245	9.28617e-244	2.12884		TRIB3	11.1445	7.61879e-29	4.18796e-28	1.83776		APLP2	42.9925	0	0	2.83845		TPM1	9.95501
CPD	30.1487	1.11413e-199	6.14067e-198	1.80397		MVD	12.0784	1.37374e-33	1.32987e-32	0.890033		ZMAT3	13.8011	2.50904e-43	1.35269e-42	1.53301		EIF3E	49.7037	0	0	2.35464		ATF3	9.60987	7.26415e-22	4.45447e-21	4.52156		RBP2	33.4659	1.50878e-245	1.14045e-243	7.69384		GBP1	11.1146	1.06479e-28	5.83396e-28	2.28701		ACTG1	42.9916	0	0	2.56588		BLNK	9.93698
ODC1	30.119	2.73531e-199	1.50312e-197	2.18078		GCSH	11.9875	4.13422e-33	3.94851e-32	0.556891		ARRDC3	13.7006	1.00638e-42	5.40521e-42	0.958765		ASS1	49.6171	0	0	2.91653		CYP4F11	9.53485	1.50108e-21	9.12924e-21	4.99447		APOH	33.4655	1.53126e-245	1.15274e-243	2.4464		ADSSL1	10.978	4.87554e-28	2.64548e-27	2.04363		MAGED1	42.8116	0	0	3.6083		SLC41A2	9.80821
SDC1	30.0706	1.17538e-198	6.43989e-197	1.7722		NEU1	11.921	9.19885e-33	8.68265e-32	1.35817		SLC41A2	13.6639	1.66691e-42	8.93218e-42	3.62966		NDUFA1	49.6142	0	0	2.27904		PIM3	9.52086	1.71748e-21	1.04316e-20	1.29507		HMGCS1	33.4388	3.74881e-245	2.8107e-243	2.54683		KLHL2	10.9729	5.15748e-28	2.796e-27	2.02537		ANP32B	42.7935	0	0	3.16522		GBP3	9.78952
PPARA	30.0328	3.66581e-198	2.00257e-196	2.24832		TECR	11.8217	3.01375e-32	2.80319e-31	0.840883		PDK1	13.6278	2.73655e-42	1.46047e-41	1.79201		ATPIF1	49.6026	0	0	2.21714		S100A16	9.51689	1.78443e-21	1.08276e-20	0.601184		MYL6	33.4058	1.12775e-244	8.42126e-243	1.71601		LONP2	10.9507	6.59665e-28	3.57412e-27	0.753842		ATP5I	42.689	0	0	2.20957		SDCBP	9.72747
SCAF11	29.7493	1.76838e-194	9.60371e-193	1.90905		AHCY	11.6699	1.81646e-31	1.66037e-30	1.46182		UBE2L6	13.5955	4.25784e-42	2.26779e-41	0.868945		C19orf53	49.5008	0	0	2.34746		TSPAN8	9.42108	4.46449e-21	2.68696e-20	1.33988		COX4I1	33.3485	7.66303e-244	5.69926e-242	1.64517		HPR	10.9301	8.27272e-28	4.48091e-27	0.740322		TECR	42.6527	0	0	3.02198		GRINA	9.71945
MSMO1	29.7127	5.25904e-194	2.84773e-192	1.03822		ERGIC3	11.659	2.0655e-31	1.88428e-30	0.837685		TP53INP2	13.5761	5.55366e-42	2.95456e-41	2.33172		ATP5A1	49.4723	0	0	2.72335		LYZ	9.30732	1.31093e-20	7.79359e-20	1.5617		APLP2	33.3018	3.63368e-243	2.69169e-241	2.784		FNIP2	10.9144	9.83765e-28	5.31612e-27	0.937356		SMIM1	42.6505	0	0	4.34116		SLC44A1	9.64455
RRBP1	29.7064	6.34042e-194	3.42327e-192	1.72212		MMAB	11.6201	3.25691e-31	2.94793e-30	0.720677		NAPRT	13.4456	3.2691e-41	1.72677e-40	1.07383		SLC39A5	49.4312	0	0	3.74043		MYO1B	9.2601	2.04244e-20	1.20959e-19	0.778175		NME4	33.2949	4.576e-243	3.37621e-241	2.88911		EPS8L2	10.8965	1.19754e-27	6.45064e-27	1.16639		AIG1	42.6427	0	0	2.88563		TIFA	9.56498
TAPBP	29.6496	3.43628e-193	1.8499e-191	2.10428		KDELR1	11.6183	3.32698e-31	3.00988e-30	1.06439		CTSS	13.3508	1.17225e-40	6.16206e-40	1.84753		CALR	49.3603	0	0	2.52934		UBE2L6	9.18858	3.98047e-20	2.33126e-19	0.8127		ATP5A1	33.1957	1.24333e-241	9.1009e-240	2.54223		CYP4F11	10.746	6.1889e-27	3.30009e-26	3.05914		HSP90AA1	42.6414	0	0	2.38863		PHACTR2	9.49981
CYP3A5	29.6356	5.20152e-193	2.79208e-191	1.75716		GNAS	11.5619	6.42802e-31	5.76747e-30	1.02262		TIFA	13.3472	1.22989e-40	6.46322e-40	2.33845		SSR3	49.3025	0	0	2.43593		TNFSF10	9.13279	6.67531e-20	3.88132e-19	0.646615		HAL	33.1587	4.24406e-241	3.09432e-239	5.9055		RBM47	10.7278	7.5389e-27	4.01417e-26	0.799517		EIF3L	42.6281	0	0	2.94844		RAB31	9.49938
NR1H4	29.5439	7.87438e-192	4.21461e-190	1.91917		FAM195B	11.5018	1.29157e-30	1.15382e-29	1.97497		SLC22A7	13.2864	2.77642e-40	1.4508e-39	1.59704		MEG3	49.2557	0	0	2.41015		CYP4F12	9.09246	9.68208e-20	5.59446e-19	1.28869		RAN	33.1412	7.58303e-241	5.48556e-239	2.42866		TP53INP2	10.5612	4.50687e-26	2.37447e-25	1.70066		NDUFS6	42.5981	0	0	2.43793		ETNK2	9.40939
MRPL34	29.5427	8.15306e-192	4.3512e-190	1.74468		CLIC1	11.3992	4.22127e-30	3.72256e-29	0.581056		ATF3	13.2342	5.57117e-40	2.90137e-39	4.40764		ST13	49.2265	0	0	2.51673		GAST	9.05453	1.37152e-19	7.86839e-19	7.88706		TMA7	33.0945	3.56986e-240	2.57238e-238	1.7372		SLC30A1	10.5566	4.73694e-26	2.49498e-25	0.691647		CD63	42.565	0	0	2.16376		SPON2	9.32163
AQP3	29.4418	1.6045e-190	8.53841e-189	2.67199		TMEM86B	11.3712	5.81513e-30	5.09898e-29	2.13222		ADSSL1	13.2026	8.47723e-40	4.40735e-39	2.50072		TST	49.1977	0	0	3.28862		MTRNR2L1	8.97362	2.86917e-19	1.63088e-18	2.77251		SNHG8	33.0371	2.38475e-239	1.71175e-237	2.37441		PRKCE	10.489	9.70765e-26	5.08129e-25	3.68455		COX4I1	42.5592	0	0	1.7313		RAB32	9.2981
ACMSD	29.4219	2.87833e-190	1.52733e-188	3.37135		MAGED1	11.2354	2.73178e-29	2.3585e-28	1.2406		MIR210HG	13.1717	1.27608e-39	6.6121e-39	2.01861		SSR2	49.1824	0	0	2.57978		KLF4	8.95822	3.29972e-19	1.87102e-18	4.11472		DHCR24	33.0242	3.6507e-239	2.61032e-237	2.38283		SDCBP	10.455	1.3907e-25	7.25882e-25	0.604374		BTF3	42.4889	0	0	1.84512		C19orf66	9.23274
NMT1	29.4053	4.69223e-190	2.48272e-188	2.68409		BNIP3L	11.0897	1.40818e-28	1.19241e-27	0.894755		NETO2	13.1651	1.39314e-39	7.21264e-39	2.21892		DBI	49.1761	0	0	1.58671		EPO	8.90358	5.40732e-19	3.0502e-18	0.817347		IGSF1	32.8813	4.06174e-237	2.89306e-235	4.69046		LINC00869	10.3867	2.85086e-25	1.48051e-24	2.44757		SERPINF2	42.4601	0	0	1.95278		SLC25A33	9.22291
HABP2	29.3977	5.87878e-190	3.10169e-188	1.86307		HIST3H2A	10.9725	5.1807e-28	4.31391e-27	3.76462		IL6ST	13.1415	1.9031e-39	9.83633e-39	0.607385		RANBP1	49.1731	0	0	3.13962		TRIB3	8.90047	5.5613e-19	3.13515e-18	1.79087		NIPSNAP1	32.8701	5.87406e-237	4.16788e-235	3.46986		BRI3BP	10.3732	3.28262e-25	1.7033e-24	1.1478		ACTB	42.4493	0	0	1.95241		STEAP3	9.22121
FKBP1B	29.1909	2.5293e-187	1.33068e-185	2.3996		CETN2	10.902	1.12809e-27	9.27257e-27	1.22568		HIGD1A	13.0777	4.41373e-39	2.26987e-38	0.558206		TMEM97	49.1709	0	0	2.98037		NDRG1	8.79674	1.4085e-18	7.81658e-18	1.09243		LDHB	32.8136	3.76918e-236	2.65405e-234	2.55484		BLOC1S4	10.3158	5.97732e-25	3.09201e-24	1.85676		LAPTM4B	42.4314	0	0	4.39368		LONP2	9.16657
MSRB1	29.1134	2.4301e-186	1.27487e-184	1.63917		PAH	10.7781	4.36879e-27	3.52837e-26	1.38845		EGFR-AS1	13.0771	4.45135e-39	2.28858e-38	1.68235		AHCY	49.1568	0	0	3.74186		PCSK1N	8.79303	1.45574e-18	8.07393e-18	0.950292		CYP3A7	32.7997	5.94186e-236	4.16808e-234	4.41729		PARP14	10.2279	1.48782e-24	7.63875e-24	1.0592		GADD45GIP1	42.3966	0	0	2.72423		LINC00869	9.04644
MRPS36	29.0633	1.04373e-185	5.46013e-184	1.70098		AP1M2	10.7717	4.68087e-27	3.77548e-26	2.49247		HIF3A	12.9228	3.34539e-38	1.70435e-37	3.19579		AMN	49.1473	0	0	3.47495		TP53INP2	8.67908	3.98992e-18	2.18349e-17	1.76329		SIGMAR1	32.7102	1.11926e-234	7.76313e-233	3.16519		FBXO2	10.1438	3.53017e-24	1.80097e-23	0.855831		PABPC1	42.3492	0	0	2.59935		EPS8L2	9.02431
ESPN	28.9982	6.93716e-185	3.61885e-183	2.7063		CCNI	10.7678	4.88569e-27	3.93383e-26	0.597071		TP53INP1	12.8048	1.54151e-37	7.77854e-37	1.25444		TMEM256	49.1448	0	0	2.05607		LTBR	8.60749	7.46781e-18	4.04849e-17	0.901794		NDUFB2	32.6464	9.01641e-234	6.23041e-232	1.99687		MIDN	9.86172	6.09978e-23	3.03416e-22	0.7905		AC104389.1	42.26	0	0	31.2675		ANPEP	8.956
SAR1B	28.9287	5.20436e-184	2.70729e-182	1.63353		INSIG2	10.7219	8.03468e-27	6.42462e-26	1.56375		ANGPTL4	12.7975	1.69258e-37	8.53385e-37	1.89595		PRDX6	49.1318	0	0	2.12044		ANPEP	8.47123	2.42812e-17	1.29474e-16	0.570194		ETFB	32.6433	9.99071e-234	6.87799e-232	2.31984		SPINK1	9.77999	1.37228e-22	6.77685e-22	0.578664		NDUFA4	42.1899	0	0	1.69936		SLC30A1	8.93152
SLC44A1	28.8182	1.26787e-182	6.57692e-181	1.58911		CIRBP	10.6789	1.27737e-26	1.01789e-25	0.960076		MVP	12.7868	1.94315e-37	9.78392e-37	2.95681		TMED9	49.1308	0	0	2.82019		SNX10	8.43188	3.40155e-17	1.80445e-16	0.740208		GADD45GIP1	32.5984	4.32747e-233	2.96816e-231	2.52117		FRK	9.76671	1.5645e-22	7.72199e-22	2.16893		KNG1	42.1442	0	0	2.42631		HPR	8.92928
C5	28.5064	9.74521e-179	5.02706e-177	1.91744		POP7	10.5838	3.54172e-26	2.78392e-25	0.994447		TSPAN8	12.7277	4.15088e-37	2.07757e-36	1.29727		PRODH2	49.1206	0	0	4.17941		APMAP	8.41294	3.99857e-17	2.11812e-16	0.515661		MARCKS	32.5788	8.1824e-233	5.59151e-231	3.31358		CLDN7	9.70036	3.0044e-22	1.47504e-21	2.1466		TOMM7	42.1335	0	0	1.9393		CYP4F11	8.92796
STEAP3	28.5063	9.78016e-179	5.03108e-177	4.32812		THBS4	10.5803	3.67948e-26	2.88975e-25	4.55799		LTBR	12.5884	2.44451e-36	1.2114e-35	0.96159		CCND1	49.0846	0	0	7.69252		EPS8L2	8.29049	1.12778e-16	5.89648e-16	1.10457		USMG5	32.5526	1.92067e-232	1.30768e-230	1.98212		SYNE2	9.68383	3.53229e-22	1.73192e-21	1.81482		ATP5G1	42.133	0	0	2.46048		GAST	8.89133
SORD	28.4159	1.28653e-177	6.5998e-176	1.52098		PRMT1	10.556	4.76645e-26	3.72604e-25	1.88511		PIM3	12.5293	5.1622e-36	2.5432e-35	1.21631		RPL17	49.0523	0	0	2.72439		SHC1	8.19891	2.42571e-16	1.2555e-15	0.739119		SEC61B	32.5183	5.88736e-232	3.97912e-230	1.64782		CDC37L1	9.65657	4.61066e-22	2.25588e-21	0.768822		UBL5	42.0945	0	0	1.90698		CTSL	8.86574
YWHAB	28.3957	2.28633e-177	1.16963e-175	1.71384		MARCKS	10.5204	6.95509e-26	5.41182e-25	1.16384		MTUS1	12.3012	8.92705e-35	4.3142e-34	0.87947		GLTSCR2	49.0024	0	0	3.3375		S100P	8.17909	2.85996e-16	1.47695e-15	2.04487		ANP32B	32.4739	2.48976e-231	1.67058e-229	3.09626		KLF13	9.64258	5.28448e-22	2.58078e-21	1.23228		FXYD2	42.091	0	0	3.83456		SLC25A1	8.86347
HMOX1	28.384	3.18875e-177	1.62679e-175	2.88904		MAGED2	10.4693	1.19502e-25	9.23265e-25	1.70117		RAMP1	12.2114	2.70122e-34	1.29932e-33	0.69842		MZT2A	48.9707	0	0	2.80108		ARRDC3	8.17742	2.89982e-16	1.49671e-15	0.754409		KDELR2	32.4617	3.70926e-231	2.47985e-229	2.00948		EPPK1	9.6399	5.42405e-22	2.64825e-21	3.01648		MPC1	42.0837	0	0	3.11826		BLOC1S4	8.82254
RPRD1B	28.3567	6.92088e-177	3.52109e-175	2.98218		RANBP1	10.3554	3.95572e-25	2.99738e-24	0.773022		GAST	12.2061	2.88529e-34	1.38714e-33	5.52221		RAN	48.9589	0	0	2.74049		MVP	8.15549	3.4777e-16	1.78998e-15	2.121		PHGDH	32.4483	5.72698e-231	3.81503e-229	4.10392		YWHAH	9.48352	2.45842e-21	1.18778e-20	0.737737		SNHG25	42.0629	0	0	4.19843		LPIN1	8.79134
MCL1	28.315	2.25602e-176	1.14464e-174	1.6587		TSTD1	10.1366	3.79954e-24	2.79887e-23	1.41718		PTPRF	12.1181	8.46727e-34	4.04137e-33	0.590032		SEC61G	48.8806	0	0	1.78871		EGFR-AS1	8.14305	3.85441e-16	1.97674e-15	1.34737		S100A13	32.4471	5.94552e-231	3.94642e-229	3.06406		GLCE	9.31947	1.16921e-20	5.55763e-20	1.62093		RAN	42.0557	0	0	2.51366		MBL2	8.713
S100A14	28.2882	4.83332e-176	2.44558e-174	2.57285		LSM4	10.0136	1.32806e-23	9.59968e-23	0.865385		LRP10	12.0529	1.87246e-33	8.89814e-33	1.12368		WBP5	48.8168	0	0	3.4444		ANGPTL4	8.12836	4.35155e-16	2.22553e-15	1.48929		MYDGF	32.4461	6.14295e-231	4.0629e-229	2.21305		RNF213	9.31136	1.26206e-20	5.98822e-20	0.976997		H3F3A	42.0526	0	0	1.75888		RNF103	8.68455
FAM45A	28.2468	1.55994e-175	7.87153e-174	1.7924		LAPTM4B	9.76472	1.5956e-22	1.11632e-21	1.52275		BCAT2	12.0225	2.70644e-33	1.28317e-32	1.26093		COPE	48.8105	0	0	2.62685		RPRD1B	8.05117	8.20039e-16	4.16634e-15	0.918037		WDR83OS	32.4163	1.61663e-230	1.06542e-228	2.0611		MVP	9.29155	1.52063e-20	7.20404e-20	1.73193		COX5B	42.0447	0	0	1.66724		UNKL	8.65442
ME1	28.2067	4.83825e-175	2.42817e-173	2.66841		CCND1	9.71883	2.50639e-22	1.74364e-21	4.05289		HSD3B7	11.9876	4.12732e-33	1.95383e-32	1.37352		LSM4	48.7972	0	0	3.19217		SH3BGRL3	8.02029	1.05499e-15	5.34685e-15	0.535461		ATP5G1	32.3994	2.79956e-230	1.83848e-228	2.27899		KLF4	9.22401	2.86195e-20	1.3469e-19	2.22745		TMA7	42.0231	0	0	1.78062		KLF4	8.64576
UGP2	28.1897	7.81945e-175	3.91374e-173	1.5296		REC8	9.66866	4.09701e-22	2.83423e-21	3.98664		ABRACL	11.9748	4.81713e-33	2.27805e-32	0.956666		HMGCS2	48.7196	0	0	4.56742		ITIH4	7.99884	1.25593e-15	6.35131e-15	1.3802		CPS1	32.3934	3.39932e-230	2.22446e-228	2.31716		CPM	9.18746	4.02215e-20	1.88525e-19	0.827345		HSPA5	41.9988	0	0	3.17051		ACACB	8.62783
LTBR	28.1657	1.54122e-174	7.6932e-173	2.30844		HNRNPDL	9.6684	4.10737e-22	2.84035e-21	0.918995		MT1A	11.9502	6.47439e-33	3.05398e-32	1.13924		FXYD2	48.6925	0	0	3.95023		HMOX1	7.89499	2.90327e-15	1.44882e-14	0.823571		NDUFA11	32.3706	7.11009e-230	4.62006e-228	1.86817		LPIN1	9.13639	6.45737e-20	3.01371e-19	0.768657		RBP2	41.992	0	0	8.12821		HLA-E	8.56699
CEBPB	28.0276	7.48508e-173	3.71625e-171	1.71393		TKT	9.58753	9.02223e-22	6.16769e-21	0.510735		KLF6	11.9252	8.7515e-33	4.1218e-32	0.838715		MAGED1	48.6834	0	0	3.48242		PFKP	7.77679	7.43858e-15	3.65689e-14	5.15867		HSP90AA1	32.3635	8.9746e-230	5.81121e-228	2.12674		C5orf56	9.11742	7.69342e-20	3.58426e-19	3.70398		SSR2	41.9464	0	0	2.56498		BRI3BP	8.54756
CYP27A1	27.9587	5.17184e-172	2.55406e-170	1.5308		PHYH	9.42526	4.2903e-21	2.87557e-20	1.23597		CYP4F11	11.893	1.28693e-32	6.05042e-32	3.01204		NME4	48.6332	0	0	3.14092		CDC37L1	7.77329	7.64762e-15	3.75467e-14	0.778547		HSP90AB1	32.3485	1.45832e-229	9.37731e-228	2.06991		UNKL	9.07068	1.18278e-19	5.48556e-19	1.6418		LCAT	41.9165	0	0	3.8208		OSMR	8.48185
ELL2	27.7941	5.11715e-170	2.52033e-168	1.96892		PKM	9.32383	1.12213e-20	7.42434e-20	1.15343		KLF4	11.7996	3.92047e-32	1.82926e-31	3.46595		TOMM7	48.6327	0	0	1.9494		SERPINE1	7.76615	8.09101e-15	3.96605e-14	1.40326		SNRPE	32.2774	1.45391e-228	9.31662e-227	2.10557		RORC	9.05999	1.30459e-19	6.03993e-19	5.70343		F12	41.8952	0	0	2.68211		TNIP2	8.44818
GBE1	27.7622	1.24018e-169	6.092e-168	1.47813		TNFRSF12A	9.27509	1.77473e-20	1.16713e-19	1.18265		LPIN1	11.7365	8.28739e-32	3.84937e-31	0.927264		ATP2B1	48.5801	0	0	3.81351		PRKCE	7.73592	1.02657e-14	5.00818e-14	2.69626		ACTB	32.219	9.55845e-228	6.08292e-226	1.63264		EPO	9.02871	1.73701e-19	8.02589e-19	0.593606		SUCLG1	41.8842	0	0	2.90621		FLYWCH2	8.36517
PTMS	27.5946	1.29308e-167	6.31835e-166	1.08231		ENO3	9.24941	2.25743e-20	1.4767e-19	2.95281		KLKB1	11.6058	3.85067e-31	1.77345e-30	2.2905		GLRX5	48.566	0	0	2.78467		RASSF4	7.66002	1.85911e-14	8.96817e-14	0.927305		PDIA4	32.1277	1.80928e-226	1.14746e-224	2.98136		ITIH4	8.95215	3.48624e-19	1.59925e-18	1.16372		SAT2	41.8763	0	0	2.74631		HTATIP2	8.35048
GLDC	27.585	1.68484e-167	8.21092e-166	2.78391		ACSS3	9.22119	2.93834e-20	1.91131e-19	1.4838		BHMT2	11.5592	6.63504e-31	3.04219e-30	0.894157		NREP	48.4432	0	0	4.07558		CLDN7	7.60065	2.94659e-14	1.41221e-13	2.0065		HDLBP	32.1261	1.90298e-226	1.20277e-224	2.90704		CREB3L3	8.89852	5.65979e-19	2.5848e-18	0.510733		EIF3K	41.8722	0	0	2.43118		SOCS1	8.28398
ATP6V1G1	27.5624	3.13976e-167	1.52612e-165	1.24097		NIPSNAP1	9.14876	5.75912e-20	3.70839e-19	1.33054		CLDN7	11.5565	6.84603e-31	3.13816e-30	2.49877		C6orf48	48.4401	0	0	3.41709		SPAG4	7.54005	4.69799e-14	2.23483e-13	1.8219		STMN1	32.1105	3.1426e-226	1.97952e-224	8.28982		CHRDL2	8.79802	1.39246e-18	6.29872e-18	5.63598		RNF181	41.8681	0	0	2.41915		CLDN7	8.25777
SH3BP2	27.5327	7.13472e-167	3.45884e-165	3.37977		APLP2	9.12682	7.05427e-20	4.52818e-19	0.635941		DHRS7	11.4569	2.17245e-30	9.89219e-30	0.537988		MPST	48.4255	0	0	2.20935		RAMP1	7.49245	6.7598e-14	3.19757e-13	0.56644		MZT2A	32.0871	6.66615e-226	4.18476e-224	2.49878		SORBS1	8.7944	1.43814e-18	6.50378e-18	1.29081		HSPD1	41.8658	0	0	2.27487		TAF10	8.25515
NCOA7	27.4875	2.47545e-166	1.19383e-164	3.87505		OAT	9.08821	1.00684e-19	6.4384e-19	2.9266		ST6GAL1	11.4281	3.02496e-30	1.37437e-29	0.59803		DAD1	48.412	0	0	2.29604		APOL2	7.42965	1.08887e-13	5.11147e-13	1.14202		SNRPN	31.9652	3.3196e-224	2.07688e-222	2.78398		CRLS1	8.69651	3.42231e-18	1.5368e-17	0.531818		HSPA1B	41.8606	0	0	5.24666		KLHL2	8.22698
XIST	27.4671	4.34176e-166	2.08844e-164	1.36873		ALKBH7	9.07924	1.09334e-19	6.97473e-19	0.851666		CDC37L1	11.3566	6.87894e-30	3.10938e-29	0.827037		ANAPC11	48.4086	0	0	2.06962		RORC	7.40303	1.33112e-13	6.23287e-13	26.8901		PFN1	31.9234	1.26462e-223	7.85889e-222	1.55768		CLTB	8.69459	3.481e-18	1.56278e-17	0.734477		PROC	41.7968	0	0	2.98317		ABCB4	8.22446
DDX5	27.3957	3.08732e-165	1.48119e-163	1.46312		DDAH2	9.00632	2.13085e-19	1.34222e-18	1.5761		SLC37A4	11.3391	8.39929e-30	3.79104e-29	0.56527		PABPC1	48.4074	0	0	2.66059		CCL20	7.38902	1.47914e-13	6.90848e-13	1.15025		TOMM7	31.9154	1.63282e-223	1.01131e-221	1.75423		C1QTNF1	8.67582	4.10579e-18	1.84015e-17	7.62316		MYDGF	41.6984	0	0	2.53999		LRP10	8.20363
TXN	27.3553	9.35093e-165	4.47467e-163	0.983056		PHB	8.91721	4.78169e-19	2.98256e-18	0.947823		TRIB3	11.3241	9.96876e-30	4.49505e-29	1.57578		GADD45GIP1	48.3926	0	0	2.76904		ADM	7.36157	1.81762e-13	8.4574e-13	1.28424		MT-CYB	31.8611	9.2521e-223	5.71132e-221	1.51438		SLC6A1	8.67274	4.2185e-18	1.89021e-17	5.07712		TIMM13	41.6336	0	0	2.26596		SLC22A18AS	8.1981
SREK1IP1	27.1942	7.61101e-163	3.62335e-161	1.91375		C16orf13	8.8965	5.76344e-19	3.58646e-18	1.35657		PRKCE	11.2852	1.55329e-29	6.9785e-29	3.20635		NDUFS6	48.3889	0	0	2.43376		ALDOC	7.33814	2.16584e-13	1.00549e-12	0.668366		TTC3	31.85	1.3156e-222	8.09424e-221	2.71353		SOCS1	8.5054	1.80966e-17	8.0079e-17	2.13162		ST13	41.6312	0	0	2.40829		CENPV	8.11665
DPH3	27.1129	6.94195e-162	3.29636e-160	1.83255		NT5DC2	8.72333	2.70127e-18	1.64016e-17	3.70114		HLF	11.26	2.06828e-29	9.26747e-29	1.28337		EIF3L	48.3406	0	0	2.96214		C5orf56	7.28969	3.10678e-13	1.43478e-12	3.585		SSR3	31.7556	2.65436e-221	1.62769e-219	1.94257		RAB27A	8.48203	2.21293e-17	9.77142e-17	1.51411		CIRBP	41.6287	0	0	2.95139		TUBB2A	8.10425
TYMP	27.1045	8.71516e-162	4.12778e-160	3.28296		PPP1CA	8.6982	3.37184e-18	2.03996e-17	0.94369		TAPBP	11.211	3.60116e-29	1.60621e-28	0.735277		EID1	48.3182	0	0	2.617		HIF3A	7.272	3.5421e-13	1.63053e-12	1.75741		UBL5	31.7539	2.80328e-221	1.71333e-219	1.66588		CLDN4	8.47846	2.28195e-17	1.00738e-16	6.80174		SNRPN	41.6152	0	0	2.98557		EPO	8.02045
ABRACL	27.062	2.75872e-161	1.29997e-159	3.11286		CYP19A1	8.63401	5.92394e-18	3.5584e-17	3.40425		STEAP3	11.1258	9.39387e-29	4.16185e-28	0.975671		LGALS2	48.1997	0	0	7.71948		LINC00869	7.24153	4.4366e-13	2.0347e-12	1.77454		TCEA3	31.753	2.88759e-221	1.75906e-219	3.11754		C11orf24	8.4704	2.44555e-17	1.07857e-16	0.609339		EIF3F	41.5799	0	0	2.65729		CPD	8.01824
FADS1	27.0183	9.01195e-161	4.23585e-159	0.979826		SEPW1	8.59779	8.12659e-18	4.85315e-17	0.88921		APOL2	11.086	1.46768e-28	6.48376e-28	1.29045		DNPH1	48.1803	0	0	2.80178		PGK1	7.24057	4.46801e-13	2.0481e-12	0.518438		ASGR2	31.6627	5.06999e-220	3.0784e-218	1.80714		ABCB4	8.45917	2.69286e-17	1.18708e-16	1.07749		EIF3G	41.5733	0	0	3.07011		NUDT7	8.01294
DDX21	27.0118	1.07441e-160	5.0372e-159	1.80068		SNRPB	8.49169	2.03646e-17	1.19724e-16	0.696532		CPM	11.0289	2.77091e-28	1.2209e-27	0.903211		H2AFZ	48.1515	0	0	3.54002		NQO1	7.22055	5.17772e-13	2.36815e-12	0.699826		MT-ND2	31.5479	1.91664e-218	1.15994e-216	1.51425		AQP9	8.42498	3.60817e-17	1.58453e-16	26.8754		HSP90AB1	41.5133	0	0	2.31082		GBP1	8.00293
PLA2G16	26.9162	1.4191e-159	6.63644e-158	1.39789		GLTPD2	8.3949	4.66306e-17	2.70621e-16	1.18439		NMT2	10.9777	4.89363e-28	2.14784e-27	0.703415		SNU13	48.1003	0	0	2.63862		SLC6A1	7.21314	5.46752e-13	2.49699e-12	26.8496		EIF3E	31.4938	1.0572e-217	6.35657e-216	1.95137		EGFR-AS1	8.37524	5.51114e-17	2.41107e-16	1.03345		CA2	41.4992	0	0	4.84417		PLIN5	7.99544
SGK1	26.9071	1.81279e-159	8.4562e-158	5.43895		PGLS	8.35872	6.34033e-17	3.65215e-16	1.06703		PRG4	10.9521	6.49215e-28	2.84362e-27	3.30196		MIF	48.0672	0	0	1.96773		GLCE	7.17467	7.24796e-13	3.28902e-12	1.49412		DNPH1	31.4657	2.564e-217	1.53666e-215	2.50197		PALM2	8.34493	7.12583e-17	3.10867e-16	4.48974		UQCRH	41.4934	0	0	1.96368		PRKCE	7.98798
SDCBP2	26.8139	2.22739e-158	1.03641e-156	5.0792		NDUFS4	8.29344	1.10018e-16	6.28835e-16	0.528269		SLC40A1	10.9439	7.10931e-28	3.11173e-27	0.558611		SUMO2	48.0521	0	0	2.0015		UGT2B7	7.16665	7.68542e-13	3.48327e-12	1.85979		ROMO1	31.4628	2.80443e-217	1.67533e-215	2.00802		ANGPTL4	8.31913	8.86082e-17	3.85921e-16	1.11871		NDUFA13	41.4303	0	0	2.621		MIDN	7.98564
ATP2A2	26.8063	2.73069e-158	1.26741e-156	2.09161		NDUFAF3	7.89665	2.8651e-15	1.56932e-14	0.817583		SPAG4	10.8827	1.39398e-27	6.07702e-27	2.04389		FKBP11	48.0196	0	0	4.35967		ZC3H12A	7.13913	9.39265e-13	4.24147e-12	2.57374		ECH1	31.3899	2.77962e-216	1.65517e-214	2.30632		SLC22A18AS	8.25686	1.4955e-16	6.47384e-16	1.45303		DRAP1	41.3842	0	0	2.83863		PDK1	7.88244
HRSP12	26.7782	5.80649e-158	2.68826e-156	1.61592		PTOV1	7.8705	3.53222e-15	1.92505e-14	1.52853		FAM13A	10.8755	1.50908e-27	6.57106e-27	1.18268		ZNHIT1	47.9707	0	0	1.9904		LPA	7.1274	1.02284e-12	4.60985e-12	1.17636		HMGN3	31.3776	4.0896e-216	2.42742e-214	2.02157		TPGS1	8.25309	1.54354e-16	6.6787e-16	2.7322		NME4	41.3826	0	0	2.92522		ECI1	7.85014
SEC62	26.7394	1.63831e-157	7.56605e-156	1.38265		BCAM	7.7955	6.41557e-15	3.44677e-14	0.99131		NFIA	10.7081	9.33024e-27	3.99599e-26	1.8162		HSP90AB1	47.9573	0	0	2.3609		PARP14	7.12328	1.05391e-12	4.74643e-12	0.865404		ATP5E	31.3759	4.31625e-216	2.55376e-214	1.37341		CYP7A1	8.24787	1.61241e-16	6.96853e-16	26.9614		FTCD	41.3766	0	0	3.20573		EPPK1	7.8425
RXRA	26.7344	1.87345e-157	8.63047e-156	2.2212		DIO1	7.79158	6.6178e-15	3.55129e-14	1.0892		IER2	10.596	3.11031e-26	1.32262e-25	0.842014		HMGN1	47.9561	0	0	2.17785		EPPK1	7.03165	2.04112e-12	9.07333e-12	2.32275		ATP5J2	31.2927	5.87079e-215	3.46246e-213	1.83677		IRF1	8.22011	2.03308e-16	8.77843e-16	0.840407		NAP1L1	41.3744	0	0	2.61286		JOSD2	7.78711
AGPAT2	26.6896	6.20882e-157	2.85313e-155	1.44993		CPNE1	7.73822	1.00816e-14	5.35419e-14	2.2103		MAOA	10.546	5.3009e-26	2.24434e-25	0.821839		PET100	47.9283	0	0	3.04154		CPD	7.01096	2.36682e-12	1.04909e-11	0.512922		SERPINF2	31.2859	7.26333e-215	4.27015e-213	1.61906		GDA	8.20848	2.24005e-16	9.66306e-16	4.64616		MZT2A	41.3447	0	0	2.61577		CRLS1	7.77101
NUDT16	26.6184	4.16112e-156	1.90742e-154	1.96466		PHLDA1	7.56484	3.8833e-14	2.0116e-13	3.42438		SERPINE1	10.4793	1.07534e-25	4.53319e-25	1.29128		GSN	47.8965	0	0	4.30645		FAM13A	6.9641	3.30497e-12	1.46004e-11	0.980702		EIF3F	31.2634	1.47009e-214	8.58821e-213	2.50878		UHMK1	8.15412	3.51735e-16	1.50957e-15	0.678808		DAD1	41.3088	0	0	2.28523		TRIB3	7.73877
CD14	26.6037	6.15245e-156	2.81327e-154	2.3743		AKR7A2	7.49787	6.48612e-14	3.33009e-13	0.899227		PARP14	10.4675	1.21819e-25	5.1307e-25	0.941344		RPL36AL	47.8674	0	0	1.56955		LAP3	6.9523	3.59366e-12	1.58644e-11	0.630745		SLC25A3	31.226	4.73374e-214	2.74809e-212	1.7368		TAPBP	8.14968	3.64883e-16	1.56454e-15	0.579404		COPE	41.2455	0	0	2.54215		CYSTM1	7.71508
DGAT2	26.6022	6.39614e-156	2.91749e-154	1.54777		YIPF2	7.37012	1.70476e-13	8.57893e-13	1.56882		MIR4435-2HG	10.4591	1.33062e-25	5.59912e-25	1.88111		RBM3	47.8548	0	0	3.37219		CD47	6.91212	4.77466e-12	2.09531e-11	0.722699		TMEM258	31.1193	1.3207e-212	7.64313e-211	1.80676		PFKP	8.13427	4.14425e-16	1.7745e-15	2.56522		LDHB	41.1596	0	0	2.61675		TSHZ2	7.71462
LPGAT1	26.5771	1.24792e-155	5.6782e-154	1.81695		CTNNAL1	7.33132	2.27906e-13	1.14039e-12	1.81668		ZC3H12A	10.4503	1.46076e-25	6.14394e-25	3.06321		BEX4	47.8436	0	0	4.67667		C1QTNF1	6.91062	4.8253e-12	2.11653e-11	5.77379		NDUFS5	31.0735	5.49146e-212	3.16811e-210	1.77844		C3orf14	8.08897	6.01716e-16	2.56933e-15	2.56608		TMEM258	41.1197	0	0	1.95314		GCA	7.71246
FABP1	26.4997	9.7668e-155	4.43312e-153	0.646652		RRM2	7.30448	2.78338e-13	1.38675e-12	4.85214		ISG20	10.4317	1.77657e-25	7.457e-25	0.680714		STMN1	47.8399	0	0	8.92894		LIPG	6.87269	6.30004e-12	2.75296e-11	1.8387		EIF3H	31.065	7.15061e-212	4.11249e-210	2.52545		NFIL3	8.08282	6.32848e-16	2.69977e-15	1.05877		ALDH2	41.1137	0	0	2.67991		TP53I3	7.66975
PLEKHA1	26.4649	2.46184e-154	1.11469e-152	1.60076		SIGMAR1	7.26253	3.79928e-13	1.88326e-12	1.04254		PFKP	10.2696	9.65916e-25	4.00533e-24	3.87334		COX5B	47.7653	0	0	1.55839		MOCOS	6.81273	9.57603e-12	4.1619e-11	1.52658		SAT2	31.0536	1.02027e-211	5.84964e-210	2.39977		CDKN2A	8.07937	6.51036e-16	2.77481e-15	6.06548		TRMT112	41.0996	0	0	2.20044		GOLM1	7.66837
PIM3	26.4083	1.09998e-153	4.96841e-152	3.39319		MPG	7.16392	7.83995e-13	3.84197e-12	1.08502		LINC00869	10.1866	2.27679e-24	9.36766e-24	1.85335		SDF2L1	47.6817	0	0	3.04739		MAOA	6.81202	9.62352e-12	4.18156e-11	0.673105		CKB	31.0469	1.25735e-211	7.18667e-210	4.16226		CXCL13	8.07076	6.98594e-16	2.97545e-15	27.479		NDUFB2	41.0675	0	0	1.98743		FRK	7.61326
MAPK6	26.3782	2.44042e-153	1.09695e-151	1.49809		SULT1E1	7.15419	8.41694e-13	4.11601e-12	3.86088		RORC	10.1844	2.3277e-24	9.57076e-24	8.1954		MRPL52	47.6567	0	0	2.67881		AQP9	6.80172	1.03378e-11	4.48664e-11	26.8754		MPST	31.0331	1.9298e-211	1.09963e-209	1.88073		ACACB	8.04458	8.65397e-16	3.67575e-15	1.09379		VPS28	41.0253	0	0	2.73543		IFNGR2	7.60995
RCAN1	26.3617	3.76935e-153	1.69018e-151	2.40239		PFKL	7.06075	1.65612e-12	7.99939e-12	1.19547		UGT2B4	10.1381	3.74425e-24	1.53441e-23	0.581055		NDUFA2	47.5352	0	0	2.10138		PALM2	6.80064	1.04155e-11	4.51827e-11	4.81219		MAGED1	31.0189	3.00222e-211	1.70546e-209	3.28162		LIPG	8.03452	9.39433e-16	3.98931e-15	1.62418		ERP29	41.0213	0	0	2.46189		SLC22A31	7.60055
PTP4A2	26.2894	2.53242e-152	1.1328e-150	1.53109		GJB1	7.05111	1.77495e-12	8.56442e-12	0.655171		SLC15A1	10.0113	1.359e-23	5.51553e-23	1.99031		CKB	47.515	0	0	4.61465		CLDN4	6.79041	1.11815e-11	4.84716e-11	5.95281		TUBB	30.9927	6.77062e-211	3.83441e-209	2.85002		ZNF295-AS1	8.01264	1.12269e-15	4.75877e-15	5.49321		EBP	41.0019	0	0	2.10995		SUSD3	7.59502
POLR2K	26.2742	3.7852e-152	1.68911e-150	1.45713		HSPA1A	7.03251	2.02853e-12	9.76509e-12	2.30571		SDCBP	10.007	1.41959e-23	5.75763e-23	0.510221		GATM	47.4881	0	0	2.78586		SLC35C1	6.77593	1.23604e-11	5.35068e-11	1.48763		HSPA8	30.9655	1.57061e-210	8.8677e-209	2.02542		CRP	7.95049	1.85773e-15	7.83317e-15	7.33148		DNPH1	40.9883	0	0	2.65597		PLXNB2	7.58631
TLCD2	26.2717	4.04095e-152	1.7989e-150	5.31804		LECT2	6.96697	3.23833e-12	1.54285e-11	6.2254		ADM	9.96247	2.2246e-23	8.97936e-23	1.24447		MRPS26	47.4506	0	0	3.25547		UNKL	6.71372	1.89725e-11	8.1407e-11	1.42725		EIF3K	30.9572	2.03088e-210	1.14316e-208	2.16944		SPP1	7.91227	2.52739e-15	1.06133e-14	3.82741		PDIA4	40.9515	0	0	3.11657		RXRA	7.54994
LIPA	26.2538	6.4647e-152	2.87098e-150	1.71611		CHST13	6.94541	3.7737e-12	1.79469e-11	1.36794		C5orf56	9.95852	2.31482e-23	9.34151e-23	3.37813		SERPINF1	47.4386	0	0	2.70343		RAB27A	6.69515	2.15454e-11	9.22543e-11	1.4362		GLUD1	30.8717	2.86491e-209	1.60774e-207	2.08895		HK2	7.90721	2.63231e-15	1.10314e-14	2.10451		NIPSNAP1	40.8945	0	0	3.51785		SUN2	7.52842
PROX1	26.2302	1.20186e-151	5.32472e-150	1.73013		UBE2C	6.92521	4.35342e-12	2.06614e-11	27.2538		PPARD	9.94181	2.73805e-23	1.10374e-22	1.87956		SNRPD2	47.4168	0	0	2.10295		CA12	6.69007	2.23065e-11	9.5425e-11	0.836478		RRBP1	30.8528	5.13539e-209	2.87318e-207	2.07559		SHROOM1	7.89589	2.88244e-15	1.20687e-14	0.966873		IGSF1	40.8902	0	0	4.79023		EGLN1	7.46498
KPNA6	26.2075	2.18319e-151	9.64929e-150	2.57908		TRAP1	6.72759	1.72499e-11	7.98426e-11	1.43694		C8B	9.93655	2.8864e-23	1.16279e-22	0.750352		NIPSNAP1	47.4164	0	0	3.50755		ABCB4	6.68094	2.3741e-11	1.01374e-10	1.0853		RPL22L1	30.8522	5.23756e-209	2.92152e-207	2.73364		TNS2	7.88302	3.19556e-15	1.33556e-14	1.82059		ITIH1	40.8855	0	0	2.00808		VWCE	7.4609
PSMA3	26.1637	6.88624e-151	3.02913e-149	1.44108		SHMT2	6.69629	2.13772e-11	9.85275e-11	1.19957		SLC6A1	9.92111	3.36996e-23	1.35523e-22	8.15491		NEDD8	47.3746	0	0	1.95772		CHRDL2	6.66475	2.65115e-11	1.12788e-10	3.61256		PCBP2	30.8491	5.75348e-209	3.19966e-207	1.94852		IL4R	7.88121	3.24225e-15	1.35477e-14	1.0782		NDUFAF3	40.879	0	0	2.92339		KLF13	7.4498
C11orf96	26.1583	7.93626e-151	3.48274e-149	8.50524		JAML	6.66088	2.72199e-11	1.24836e-10	2.49522		BEST1	9.89749	4.26864e-23	1.71403e-22	1.77673		WDR83OS	47.3437	0	0	2.19673		CYP7A1	6.6593	2.75127e-11	1.16886e-10	26.9614		TOMM20	30.8302	1.03244e-208	5.72449e-207	2.4215		SEMA4B	7.82341	5.1411e-15	2.13758e-14	2.04846		NDUFB9	40.7851	0	0	1.94704		AHCYL1	7.39397
GOLGA4	26.1243	1.93151e-150	8.45619e-149	1.51		TMEM219	6.64561	3.01973e-11	1.38148e-10	0.567379		RPRD1B	9.88223	4.97144e-23	1.9945e-22	0.771621		SNHG8	47.3057	0	0	2.51018		STEAP3	6.56681	5.14032e-11	2.15761e-10	0.737157		ERGIC3	30.805	2.24614e-208	1.24168e-206	2.48587		THRSP	7.783	7.08226e-15	2.93809e-14	5.77197		BEX4	40.7558	0	0	4.47908		KRT10	7.33909
EPAS1	26.0933	4.34117e-150	1.89609e-148	1.93148		FOXA3	6.64147	3.10561e-11	1.41972e-10	1.80681		C1QTNF1	9.71454	2.61434e-22	1.03429e-21	26.8085		YWHAE	47.2932	0	0	2.15373		CDKN2A	6.56529	5.19307e-11	2.17876e-10	6.80271		BEX4	30.7574	9.72806e-208	5.36173e-206	4.23487		PLXNB2	7.77149	7.75695e-15	3.21439e-14	0.862641		NREP	40.7435	0	0	3.75739		EGFR-AS1	7.29798
AHCYL1	26.0512	1.30413e-149	5.68263e-148	1.7149		DKK1	6.61673	3.67221e-11	1.67337e-10	7.35389		ABCA5	9.69935	3.03437e-22	1.19892e-21	0.68437		MRPL20	47.2575	0	0	2.50213		GDA	6.55921	5.40941e-11	2.26696e-10	4.39852		ATP2B1	30.7269	2.49219e-207	1.36952e-205	3.29469		HPGD	7.68807	1.49376e-14	6.14323e-14	2.38762		NDUFA11	40.6712	0	0	1.89203		FGL1	7.28463
PSMB2	26.0132	3.51107e-149	1.52633e-147	1.34135		GNB2	6.59097	4.36972e-11	1.98438e-10	0.561821		CHRDL2	9.57254	1.04316e-21	4.08247e-21	4.47078		CANX	47.2575	0	0	2.0702		SYNE2	6.53703	6.27522e-11	2.62209e-10	1.29569		COX6B1	30.7149	3.60149e-207	1.97325e-205	1.43432		WFDC2	7.6766	1.63366e-14	6.70962e-14	8.13856		NAT8	40.6462	0	0	8.81764		PGK1	7.25321
SDCBP	26.0072	4.10386e-149	1.77985e-147	1.38256		COPS6	6.57817	4.76289e-11	2.15869e-10	1.02055		SORBS1	9.52071	1.71998e-21	6.70012e-21	1.22831		PHGDH	47.1952	0	0	4.31092		HIF1A	6.53301	6.44621e-11	2.69171e-10	0.569992		LSM4	30.6784	1.10577e-206	6.04065e-205	2.59246		SLC35C1	7.66686	1.76254e-14	7.22454e-14	1.26994		PRAP1	40.6412	0	0	2.2935		SRM	7.24437
LINC01370	25.9728	1.00469e-148	4.33702e-147	3.79526		DNAJC4	6.51552	7.24372e-11	3.25598e-10	1.71547		LIPG	9.4899	2.31259e-21	8.98778e-21	1.80768		TTC3	47.1774	0	0	2.95925		CXCL13	6.51689	7.17806e-11	2.99124e-10	27.479		NCL	30.616	7.50332e-206	4.08688e-204	2.63935		ABCB1	7.66581	1.77702e-14	7.28228e-14	2.06549		NDUFV1	40.6231	0	0	3.1537		BCAT1	7.22534
MIDN	25.9701	1.07813e-148	4.64322e-147	1.83966		FAM132A	6.50364	7.84004e-11	3.5189e-10	3.11202		KLF13	9.4528	3.29901e-21	1.27786e-20	1.03846		ETFB	47.1748	0	0	2.32577		KLF13	6.48041	9.1475e-11	3.79656e-10	0.960393		MPC1	30.5728	2.81141e-205	1.52682e-203	2.62593		PPARD	7.64905	2.02474e-14	8.2846e-14	1.33926		GJB1	40.6151	0	0	2.83834		TAPBP	7.13119
MT-ND6	25.9681	1.13612e-148	4.88164e-147	1.72139		ARSE	6.40825	1.47199e-10	6.52614e-10	1.49143		CLDN4	9.43857	3.77894e-21	1.46192e-20	6.70728		IGF2	47.1748	0	0	2.28141		PLXNB2	6.42692	1.30211e-10	5.36576e-10	0.89875		TMSB4X	30.5698	3.08805e-205	1.67215e-203	2.22268		GPAT3	7.646	2.07329e-14	8.47766e-14	4.81036		ATP5J2	40.6078	0	0	1.96073		LY6E	7.10001
HIPK2	25.9092	5.2433e-148	2.23734e-146	2.65757		AURKB	6.3542	2.09514e-10	9.2315e-10	8.90641		PALM2	9.423	4.3836e-21	1.69443e-20	4.98141		AC090498.1	47.1343	0	0	2.6791		CRP	6.42663	1.30463e-10	5.37496e-10	7.48332		NDUFS6	30.5416	7.30299e-205	3.94297e-203	2.05011		CA9	7.61735	2.58947e-14	1.05673e-13	6.96383		EIF3H	40.5605	0	0	2.66103		TTYH3	7.02442
CCDC25	25.8955	7.48138e-148	3.185e-146	1.48394		GALK1	6.31303	2.73627e-10	1.19936e-09	0.541219		GPT	9.40957	4.98148e-21	1.92392e-20	1.87686		CIRBP	47.0561	0	0	2.94467		HPGD	6.42393	1.32798e-10	5.46752e-10	2.47048		CHCHD10	30.5345	9.07736e-205	4.88673e-203	2.26556		MIR4435-2HG	7.61389	2.65967e-14	1.08442e-13	1.36388		PGRMC1	40.5022	0	0	2.26648		PYCARD	6.92598
MASP2	25.8839	1.0103e-147	4.29121e-146	1.93993		GCAT	6.29713	3.03206e-10	1.3265e-09	1.31103		AQP9	9.3513	8.65787e-21	3.32991e-20	8.18071		ARL6IP4	47.012	0	0	1.8067		CFHR2	6.41922	1.36973e-10	5.63563e-10	3.12641		GJB1	30.4774	5.20106e-204	2.78377e-202	2.43052		MOCOS	7.60315	2.89001e-14	1.1773e-13	1.2729		ERGIC3	40.4887	0	0	2.7079		SELO	6.90935
SERPINA3	25.854	2.1934e-147	9.2951e-146	4.56661		PIGZ	6.25587	3.95299e-10	1.71803e-09	2.96484		SP100	9.27581	1.76269e-20	6.74446e-20	1.0886		COX8A	46.9799	0	0	1.84949		EGLN1	6.39449	1.61082e-10	6.60263e-10	0.650879		PRDX1	30.4066	4.48949e-203	2.39599e-201	1.75303		SUN2	7.58146	3.41689e-14	1.38949e-13	0.918979		GGH	40.4471	0	0	2.82942		TPGS1	6.89086
ABCA5	25.8294	4.14326e-147	1.75181e-145	1.86817		AIG1	6.22945	4.68085e-10	2.02724e-09	0.513154		SLC35C1	9.27309	1.80839e-20	6.91505e-20	1.45323		SERBP1	46.9788	0	0	2.39828		HSD3B7	6.37168	1.86973e-10	7.64192e-10	0.840451		RNF181	30.392	7.00038e-203	3.72529e-201	2.06597		NRBF2	7.53826	4.76291e-14	1.93176e-13	0.61373		ACAT2	40.4398	0	0	2.62883		CTB-50L17.14	6.88612
SCP2	25.7865	1.25815e-146	5.29537e-145	1.29058		TRAPPC6A	6.18269	6.30199e-10	2.71411e-09	0.960296		TYMP	9.2282	2.75225e-20	1.04874e-19	0.764272		CFL1	46.893	0	0	1.77752		THRSP	6.36049	2.01112e-10	8.20712e-10	6.92467		MT1M	30.3883	7.83552e-203	4.15777e-201	3.08626		OTULIN	7.43109	1.07704e-13	4.32568e-13	1.00522		BCAM	40.394	0	0	3.10435		LMO4	6.88432
FN1	25.7793	1.51201e-146	6.34939e-145	0.78296		HES6	6.11661	9.55871e-10	4.0844e-09	2.41965		CFHR2	9.19441	3.77044e-20	1.43289e-19	3.72984		RRBP1	46.8099	0	0	2.36647		JOSD2	6.35421	2.09502e-10	8.53447e-10	0.667097		SNHG23	30.3617	1.76163e-202	9.32106e-201	2.75797		SERPINE1	7.40596	1.30204e-13	5.22028e-13	0.597847		NDUFA1	40.3585	0	0	2.01122		PFKP	6.87894
MINOS1	25.7102	8.9867e-146	3.75676e-144	1.38169		TUBB4B	6.10797	1.00906e-09	4.3057e-09	0.804092		CYP7A1	9.18767	4.01459e-20	1.5238e-19	26.9614		PHYH	46.8096	0	0	3.40924		ZNF295-AS1	6.29278	3.11835e-10	1.26172e-09	4.32089		QPRT	30.342	3.20776e-202	1.68763e-200	1.92471		RALGAPA2	7.36962	1.71117e-13	6.83103e-13	0.986748		HNRNPDL	40.3553	0	0	2.81199		C3orf14	6.85923
SPTSSA	25.7078	9.55153e-146	3.98389e-144	1.49724		PTTG1	6.07683	1.22585e-09	5.21274e-09	3.07165		GDA	9.1393	6.286e-20	2.38107e-19	4.65594		CALD1	46.7372	0	0	2.01414		MTUS1	6.19371	5.87634e-10	2.3398e-09	0.572545		ZFAS1	30.3297	4.65918e-202	2.44429e-200	1.76309		CD3D	7.34484	2.06001e-13	8.20241e-13	5.12721		HNRNPA2B1	40.3478	0	0	2.10896		MOCOS	6.84578
NDUFB3	25.6793	1.9933e-145	8.29526e-144	1.41297		CDK1	6.07349	1.25157e-09	5.31721e-09	7.49114		PPARA	9.13071	6.8054e-20	2.57307e-19	0.607615		ZFAS1	46.7157	0	0	2.00151		CA9	6.17445	6.63926e-10	2.63677e-09	6.1149		ALDH4A1	30.3296	4.67308e-202	2.44465e-200	2.61759		TAF10	7.31145	2.64282e-13	1.04757e-12	0.681121		TM4SF5	40.3391	0	0	2.41536		MVP	6.83307
RWDD1	25.6758	2.17863e-145	9.04619e-144	1.41582		YIPF3	6.05911	1.36877e-09	5.80053e-09	0.899138		ZNF295-AS1	9.12181	7.38823e-20	2.79002e-19	26.6799		COX7A2L	46.7156	0	0	2.20424		WFDC2	6.17418	6.65061e-10	2.64071e-09	7.28997		SUMO2	30.3174	6.76126e-202	3.52709e-200	1.67444		SPAG4	7.2602	3.86515e-13	1.52685e-12	1.16514		GALT	40.3242	0	0	4.15276		PIM1	6.8221
SPCS3	25.6601	3.26529e-145	1.34977e-143	1.63593		NT5C3B	5.91454	3.32806e-09	1.38158e-08	1.67622		SLC51A	9.0955	9.4154e-20	3.54903e-19	2.69038		UQCC2	46.7043	0	0	2.6707		LRP10	6.17281	6.70868e-10	2.66262e-09	0.709561		C14orf2	30.3103	8.37815e-202	4.35829e-200	1.55082		GPC4	7.24427	4.3479e-13	1.71535e-12	26.6674		CCND1	40.3037	0	0	7.23065		EVL	6.82072
PPP1R3C	25.6172	9.82382e-145	4.05183e-143	1.71274		EIF3D	5.86162	4.58382e-09	1.88305e-08	1.07735		CDKN2A	9.07541	1.13247e-19	4.26523e-19	7.14168		GSTA4	46.6019	0	0	3.52242		TAPBP	6.13255	8.6481e-10	3.40681e-09	0.534598		ANAPC11	30.2633	3.4894e-201	1.81009e-199	1.74589		TMEM2	7.23976	4.49478e-13	1.77292e-12	0.866448		TMED9	40.2762	0	0	2.51076		SETD7	6.81769
PARP14	25.5915	1.8968e-144	7.80598e-143	3.12968		TYMS	5.8482	4.96909e-09	2.03725e-08	1.77681		ABCB1	9.0556	1.35821e-19	5.10509e-19	2.42969		QPRT	46.5996	0	0	2.10882		RAB31	6.12826	8.88466e-10	3.49777e-09	1.27791		TRMT112	30.175	5.04059e-200	2.60745e-198	1.90482		B3GNT5	7.21143	5.53681e-13	2.18023e-12	4.5912		GPX4	40.2304	0	0	1.7375		C1QTNF1	6.80279
GSTO1	25.5524	5.16242e-144	2.1198e-142	1.2012		HHEX	5.81256	6.15249e-09	2.50965e-08	0.903145		RAB31	9.03719	1.60745e-19	6.03208e-19	1.31112		NDUFC1	46.4985	0	0	2.04495		KLF6	6.11391	9.72218e-10	3.81856e-09	0.554456		TFR2	30.1709	5.70886e-200	2.94491e-198	3.26438		FXYD3	7.15835	8.16518e-13	3.19752e-12	5.46664		COX8A	40.2072	0	0	1.81555		CHRDL2	6.80249
DNAJC1	25.5518	5.24594e-144	2.14933e-142	1.5089		ZWINT	5.77997	7.47132e-09	3.03092e-08	3.35508		C11orf24	9.03006	1.71584e-19	6.43493e-19	0.575967		APRT	46.4538	0	0	2.17166		PPARD	6.10657	1.01795e-09	3.9914e-09	1.3306		TMED9	30.1659	6.64532e-200	3.41846e-198	2.19599		EVL	7.137	9.53909e-13	3.72689e-12	0.953318		MEG3	40.1835	0	0	2.24429		LITAF	6.76117
PTTG1IP	25.548	5.78312e-144	2.36419e-142	1.78072		TOP2A	5.77292	7.79075e-09	3.15704e-08	6.65401		EPPK1	9.02538	1.79077e-19	6.71457e-19	1.99367		RNASEH2C	46.4296	0	0	3.47145		IMPA2	6.10552	1.0247e-09	4.017e-09	0.503361		SSR2	30.1396	1.46665e-199	7.5238e-198	2.09716		C6orf62	7.10668	1.18864e-12	4.62736e-12	0.551008		HMGN3	40.1482	0	0	2.08707		CLDN4	6.746
SNRPF	25.5138	1.38473e-143	5.64843e-142	1.36371		KLHDC8B	5.60402	2.09435e-08	8.27331e-08	3.46523		CXCL13	8.99009	2.47031e-19	9.24009e-19	27.479		EIF3F	46.3987	0	0	2.63416		EGR1	6.07286	1.25651e-09	4.90706e-09	0.737339		HSPA5	30.0799	8.86575e-199	4.523e-197	2.79041		ARMC10	7.10523	1.20124e-12	4.67544e-12	0.848791		TIMM8B	40.1463	0	0	2.22984		C9orf3	6.73678
PIM1	25.4372	9.77713e-143	3.9794e-141	2.97954		NKD1	5.56831	2.57228e-08	1.01138e-07	5.57137		EGR1	8.93929	3.91692e-19	1.45921e-18	0.894488		EIF3K	46.3343	0	0	2.32344		SQRDL	6.05515	1.40288e-09	5.47062e-09	0.700721		ATP5B	30.0048	8.50273e-198	4.32588e-196	2.02227		KPNA6	7.08853	1.35544e-12	5.27007e-12	0.608851		SAP18	40.1305	0	0	2.06847		SPAG4	6.72476
PDLIM5	25.4263	1.29227e-142	5.24815e-141	1.95766		BIRC5	5.51771	3.43442e-08	1.34153e-07	5.43766		SEMA4B	8.93563	4.04866e-19	1.50799e-18	2.20666		TMEM141	46.3184	0	0	2.23251		ADIRF	6.0485	1.46201e-09	5.69638e-09	3.76376		MSRB2	30.0008	9.57375e-198	4.85743e-196	2.23871		SLC30A7	7.08504	1.39003e-12	5.40228e-12	0.630403		CYP4A11	40.1304	0	0	7.59573		RNF213	6.7247
UQCR11	25.3902	3.23183e-142	1.30677e-140	1.03606		PMM1	5.49866	3.82683e-08	1.48978e-07	1.22806		KLHL2	8.91516	4.87132e-19	1.81149e-18	1.19206		TF	46.3111	0	0	1.80791		KLHL2	6.03712	1.56892e-09	6.10782e-09	1.07907		LCAT	30.0006	9.65166e-198	4.88358e-196	3.24268		RNF152	7.07031	1.5459e-12	6.00179e-12	1.48865		TCEA3	40.0887	0	0	3.22599		ZC3H12A	6.70369
KLF6	25.362	6.63057e-142	2.6752e-140	1.72188		IGSF1	5.4888	4.04672e-08	1.57208e-07	1.68642		CRP	8.84983	8.76493e-19	3.24182e-18	7.23702		TRMT112	46.3081	0	0	2.13011		NRBF2	6.03459	1.59367e-09	6.20155e-09	0.569804		NDUFA2	29.992	1.24631e-197	6.27185e-196	1.76071		HIF3A	7.06126	1.64994e-12	6.39766e-12	1.17019		SEC11A	40.0255	0	0	2.33774		TP53INP2	6.69144
MYEOV2	25.3478	9.51437e-142	3.83036e-140	1.57		TFF3	5.41844	6.01226e-08	2.3119e-07	2.85489		TNS1	8.76183	1.92099e-18	7.05569e-18	1.6245		HSPD1	46.3071	0	0	2.17349		CD3D	5.99627	2.01903e-09	7.81408e-09	6.76214		GALT	29.956	3.67529e-197	1.84452e-195	3.78557		SELO	7.0405	1.91548e-12	7.41487e-12	0.903541		POLR2L	39.9833	0	0	1.89691		TMEM191B	6.6661
ATP5E	25.3213	1.86106e-141	7.47611e-140	0.801435		FKBP8	5.41447	6.14706e-08	2.36128e-07	0.935221		RASSF4	8.69623	3.43091e-18	1.25024e-17	0.696565		ERH	46.2503	0	0	2.13304		PRG4	5.96369	2.46606e-09	9.50646e-09	1.51139		COX8A	29.939	6.11421e-197	3.06025e-195	1.60274		ABCA5	7.03566	1.98321e-12	7.66907e-12	0.510902		SNRPE	39.9828	0	0	2.0478		PAG1	6.66124
CAST	25.3122	2.34507e-141	9.40007e-140	1.57713		TINAGL1	5.40654	6.42524e-08	2.46558e-07	4.06627		SYNE2	8.68101	3.9226e-18	1.42744e-17	1.25347		SLC25A3	46.2345	0	0	1.82402		FXYD3	5.88813	3.90599e-09	1.49483e-08	6.9417		NDUFA13	29.9326	7.41855e-197	3.70308e-195	2.2541		JOSD2	7.03171	2.04013e-12	7.88422e-12	0.574491		TMEM14C	39.982	0	0	2.36162		C5orf56	6.65976
RAB6A	25.2942	3.70264e-141	1.48098e-139	1.63073		MMD	5.39613	6.80922e-08	2.60806e-07	2.52325		HSBP1L1	8.64049	5.59702e-18	2.028e-17	0.633562		SRM	46.2339	0	0	3.00679		GPAT3	5.87392	4.25605e-09	1.6241e-08	3.54347		DAD1	29.8479	9.33832e-196	4.62397e-194	1.92674		APOL1	7.0163	2.27817e-12	8.7913e-12	3.75086		EDF1	39.9648	0	0	1.70391		AQP9	6.63796
SLC13A5	25.2908	4.0343e-141	1.61016e-139	1.38106		CDKN3	5.37723	7.5639e-08	2.88876e-07	3.50944		THRSP	8.62264	6.54269e-18	2.36556e-17	5.45475		KDELR1	46.2312	0	0	2.90053		ABCB1	5.85866	4.66612e-09	1.77839e-08	1.81551		ATPIF1	29.8379	1.26119e-195	6.22826e-194	1.71136		ARHGEF12	7.00866	2.40604e-12	9.2712e-12	0.578338		SNU13	39.9477	0	0	2.39402		C10orf10	6.59838
EIF3J	25.2678	7.21224e-141	2.87233e-139	1.58016		FAAP20	5.36374	8.15152e-08	3.10549e-07	0.840314		SUN2	8.55792	1.14917e-17	4.1283e-17	0.946472		ANP32B	46.1931	0	0	3.15671		U91319.1	5.85432	4.78967e-09	1.82323e-08	2.81567		CA2	29.7943	4.63713e-195	2.27785e-193	4.22102		U91319.1	7.00098	2.54186e-12	9.78845e-12	2.57408		PRDX4	39.9398	0	0	2.28471		PPARD	6.59802
TCEB1	25.2267	2.04151e-140	8.11304e-139	1.31581		APOA1BP	5.34332	9.12588e-08	3.46387e-07	1.06497		GLCE	8.5328	1.42848e-17	5.1188e-17	1.17854		TMEM261	46.1794	0	0	2.86798		GPC4	5.85228	4.8487e-09	1.84494e-08	26.6674		ANXA6	29.7488	1.79628e-194	8.80037e-193	3.33696		LRP10	6.91457	4.69274e-12	1.79185e-11	0.617235		ACOT13	39.8668	0	0	2.57026		SEMA4B	6.59405
TSPAN8	25.2183	2.52235e-140	1.00024e-138	2.81482		TMED3	5.3329	9.66592e-08	3.66434e-07	0.889345		CA9	8.47829	2.28533e-17	8.1467e-17	6.86937		HNRNPK	46.1692	0	0	2.09528		SLC22A18AS	5.84944	4.93239e-09	1.87562e-08	1.18495		SNU13	29.7354	2.67471e-194	1.30694e-192	2.19781		HCAR3	6.80632	1.00124e-11	3.78407e-11	3.80987		TM4SF4	39.8548	0	0	2.18481		RAB27A	6.55921
KPNA3	25.1907	5.06807e-140	2.00546e-138	2.29601		TMED1	5.31663	1.05707e-07	3.99754e-07	1.24979		PLGLB1	8.4582	2.7153e-17	9.66082e-17	1.6535		HSBP1	46.1588	0	0	2.0165		NABP1	5.83131	5.49948e-09	2.08528e-08	2.19819		ZNHIT1	29.729	3.24104e-194	1.5795e-192	1.71659		HLF	6.75938	1.38583e-11	5.21419e-11	0.714711		ACAA1	39.8477	0	0	2.16166		BLOC1S2	6.51163
MGLL	25.18	6.63583e-140	2.62023e-138	3.01293		C19orf48	5.27579	1.32182e-07	4.97681e-07	1.67155		MOCOS	8.45237	2.85452e-17	1.01464e-16	1.26131		CLIC1	46.1584	0	0	2.3714		C3orf14	5.82949	5.55964e-09	2.10766e-08	1.85816		SMIM1	29.7258	3.56115e-194	1.73094e-192	3.83254		SETD7	6.74522	1.52793e-11	5.73251e-11	0.711164		MT-ND4	39.8201	0	0	1.51102		RORC	6.49408
SYPL1	25.1585	1.14152e-139	4.49781e-138	1.43956		ATF4	5.22946	1.70009e-07	6.3591e-07	0.716882		EGLN1	8.43828	3.22042e-17	1.14295e-16	0.60831		EIF3H	46.1336	0	0	2.67074		TMEM2	5.81247	6.15593e-09	2.32894e-08	0.879356		CANX	29.7191	4.3497e-194	2.10869e-192	1.85922		HSD3B7	6.70583	2.00263e-11	7.48318e-11	0.683877		RBP4	39.8054	0	0	1.54563		SLC35C1	6.45906
GTF3C6	25.1366	1.98066e-139	7.78766e-138	1.51056		ZNF581	5.21335	1.85463e-07	6.92039e-07	2.33849		TMEM2	8.42847	3.50226e-17	1.24074e-16	0.911393		CSNK2B	46.1302	0	0	2.64634		SEMA4B	5.80996	6.24865e-09	2.36209e-08	1.71122		DRAP1	29.6917	9.8263e-194	4.75126e-192	2.43887		SKAP1	6.61926	3.61003e-11	1.33869e-10	1.33201		ATP5H	39.7951	0	0	2.03901		ARMC10	6.45168
EDEM3	25.0882	6.68841e-139	2.62421e-137	2.69267		PIH1D1	5.18249	2.1894e-07	8.12698e-07	1.0681		RAB3B	8.39058	4.83738e-17	1.70538e-16	1.95633		HAL	46.0939	0	0	5.77321		HCAR3	5.73224	9.91117e-09	3.69529e-08	5.09918		PDIA3	29.6635	2.2705e-193	1.09498e-191	2.24149		ATP8B1	6.61259	3.77661e-11	1.39934e-10	2.43853		SERPINA11	39.7821	0	0	2.92879		CYP7A1	6.43523
COX7A2	25.088	6.71746e-139	2.63003e-137	0.794672		TMEM9	5.1814	2.20233e-07	8.16841e-07	1.44685		CA12	8.34846	6.9156e-17	2.42741e-16	0.746197		NDUFB10	46.0823	0	0	2.1064		APOL1	5.72361	1.04286e-08	3.88509e-08	4.16694		HNRNPA2B1	29.6516	3.23259e-193	1.55492e-191	1.91335		HRASLS2	6.59081	4.37438e-11	1.61566e-10	7.2252		LSM4	39.7608	0	0	2.74189		FBXO2	6.41824
VAMP8	25.0852	7.21534e-139	2.81901e-137	1.26829		TK1	5.12977	2.90102e-07	1.06828e-06	6.43042		RAB27A	8.32073	8.74223e-17	3.05929e-16	1.2075		ATP5G3	46.0723	0	0	1.61151		ACACB	5.67307	1.40263e-08	5.20442e-08	0.895437		BLOC1S1	29.5846	2.35868e-192	1.13162e-190	1.96012		HILPDA	6.58285	4.61518e-11	1.70358e-10	1.02589		WDR83OS	39.7391	0	0	2.13092		CDKN2A	6.40344
SORBS2	25.0725	9.91278e-139	3.86473e-137	1.72762		VIL1	5.03931	4.67214e-07	1.69521e-06	1.9518		NFIL3	8.30991	9.57753e-17	3.34843e-16	0.930191		EDF1	45.9845	0	0	1.63881		SORBS1	5.6702	1.42633e-08	5.28707e-08	0.933507		PEG3	29.5527	6.05429e-192	2.89714e-190	3.35452		EFHC1	6.57411	4.89449e-11	1.80632e-10	1.28242		GSTA1	39.7247	0	0	2.79633		SMIM24	6.37782
TMED5	25.0609	1.32909e-138	5.17088e-137	1.39155		TTC3	5.02873	4.93747e-07	1.78832e-06	0.633957		WFDC2	8.26961	1.34402e-16	4.68738e-16	5.09182		HMGCS1	45.9775	0	0	2.36014		IER2	5.63247	1.77652e-08	6.55495e-08	0.55331		AC104389.1	29.5506	6.45362e-192	3.08027e-190	30.1683		RNF103	6.48417	8.92226e-11	3.26157e-10	0.654785		FKBP11	39.6615	0	0	4.02441		MMP24-AS1	6.37104
C9orf3	25.0519	1.66619e-138	6.4688e-137	1.83036		FOS	4.96107	7.0107e-07	2.51465e-06	0.740396		SHC1	8.26581	1.38743e-16	4.83604e-16	0.520621		GLUD1	45.9432	0	0	2.28801		GPT	5.61959	1.91416e-08	7.04599e-08	1.31505		KDELR1	29.5116	2.04187e-191	9.72069e-190	2.6398		SLC15A1	6.46674	1.00138e-10	3.65411e-10	1.12704		ATP5O	39.6328	0	0	1.91425		CXCL13	6.36014
PID1	25.0397	2.25863e-138	8.75053e-137	3.18679		TUBG1	4.93106	8.17852e-07	2.92052e-06	1.38987		GPAT3	8.24546	1.64523e-16	5.72171e-16	3.83158		PRDX1	45.9218	0	0	1.83415		A1BG-AS1	5.6006	2.13615e-08	7.83665e-08	3.21098		MRPS26	29.5091	2.20174e-191	1.04549e-189	2.82116		PSD3	6.42622	1.30819e-10	4.74841e-10	0.921852		CSNK2B	39.6173	0	0	2.66216		MAP2K6	6.35739
ELF3	25.0113	4.60453e-138	1.7802e-136	1.42739		SYNGR2	4.91977	8.66459e-07	3.08814e-06	1.22434		CD3D	8.11669	4.79078e-16	1.64602e-15	5.29222		H2AFJ	45.9173	0	0	2.26188		NFIL3	5.59378	2.22183e-08	8.13646e-08	0.823014		YWHAE	29.5037	2.58232e-191	1.22307e-189	1.79963		TLR3	6.40981	1.45705e-10	5.28561e-10	4.3039		ECHS1	39.6142	0	0	2.26705		HILPDA	6.34912
GOLM1	24.991	7.66631e-138	2.95776e-136	1.69045		ANXA9	4.91141	9.04222e-07	3.21777e-06	2.66321		CCL20	8.10895	5.10613e-16	1.75274e-15	0.887196		TXNL4A	45.7919	0	0	2.9502		GPI	5.57567	2.46578e-08	8.99956e-08	0.506275		H2AFZ	29.5016	2.74637e-191	1.29745e-189	2.57086		LRP4	6.39892	1.56483e-10	5.67104e-10	4.55077		PHB	39.6055	0	0	2.92754		RALGAPA2	6.32433
MRPL41	24.9681	1.35875e-137	5.23132e-136	1.2547		MRPS34	4.86583	1.13978e-06	4.03048e-06	0.527249		ACACB	8.08182	6.38093e-16	2.18628e-15	0.920868		NDUFAF3	45.7609	0	0	2.81429		ICAM1	5.52243	3.34336e-08	1.21118e-07	1.57465		C19orf53	29.4279	2.4167e-190	1.13591e-188	1.80568		LINC01370	6.32813	2.48152e-10	8.95118e-10	0.559688		FIS1	39.5733	0	0	2.09772		ZNF295-AS1	6.32026
CA12	24.9361	3.02373e-137	1.16175e-135	2.95569		MPLKIP	4.85112	1.22765e-06	4.33539e-06	0.579782		GPC4	8.06806	7.14219e-16	2.4453e-15	26.6674		CLTA	45.7561	0	0	2.42292		FOS	5.47077	4.48093e-08	1.6085e-07	0.691671		F2	29.3998	5.52279e-190	2.58928e-188	2.0067		A1BG-AS1	6.32642	2.50917e-10	9.04915e-10	2.40762		ROMO1	39.5555	0	0	1.98641		HPGD	6.28465
MAP1LC3B	24.8908	9.36655e-137	3.59129e-135	1.44073		CDK4	4.84646	1.25685e-06	4.4343e-06	1.21296		FXYD3	8.03786	9.14238e-16	3.12549e-15	5.95782		AURKAIP1	45.748	0	0	1.9964		TUBB2A	5.44461	5.19178e-08	1.85898e-07	0.707148		NDUFA1	29.3512	2.30788e-189	1.07928e-187	1.80726		STEAP3	6.32039	2.60905e-10	9.40203e-10	0.533228		MGMT	39.5493	0	0	2.10895		KPNA6	6.27543
LPCAT3	24.8601	2.00866e-136	7.68563e-135	1.94692		CNTNAP2	4.83233	1.34943e-06	4.75459e-06	26.354		HPGD	8.03057	9.70208e-16	3.31439e-15	2.04565		HNRNPA2B1	45.658	0	0	2.18021		HK2	5.4246	5.80861e-08	2.07503e-07	1.51001		COX7A2L	29.3334	3.89446e-189	1.81666e-187	1.83646		NABP1	6.29648	3.04487e-10	1.09364e-09	1.65244		ADH5	39.4754	0	0	2.20464		THRSP	6.26754
CDC37L1	24.8343	3.81875e-136	1.45813e-134	1.71828		MAD2L1	4.80053	1.58248e-06	5.55351e-06	2.38205		HCAR3	8.02193	1.041e-15	3.55163e-15	6.02404		SEC11A	45.6509	0	0	2.35519		B3GNT5	5.3719	7.79123e-08	2.76622e-07	3.08537		RPL17	29.3131	7.06014e-189	3.28509e-187	2.08647		RRAS2	6.29031	3.16827e-10	1.13642e-09	0.899905		NDUFB8	39.451	0	0	1.9543		MSN	6.2656
DPM3	24.8258	4.72662e-136	1.80108e-134	1.44125		PRODH2	4.69495	2.66672e-06	9.22566e-06	1.11476		ADIRF	8.00628	1.18232e-15	4.02416e-15	3.25993		YIF1A	45.6291	0	0	2.30866		TNS2	5.33588	9.50808e-08	3.36159e-07	1.23737		GALK1	29.2783	1.95997e-188	9.09689e-187	2.43241		ADIRF	6.19681	5.76175e-10	2.04292e-09	2.1619		HINT2	39.436	0	0	2.30489		SPP1	6.22266
ACSS1	24.8106	6.88877e-136	2.61957e-134	7.55854		MCM7	4.68567	2.79048e-06	9.6484e-06	2.65389		PLXNB2	7.96408	1.66459e-15	5.65312e-15	0.777837		COX7A2	45.6147	0	0	1.39352		GCA	5.31837	1.04703e-07	3.68982e-07	0.642676		FDFT1	29.2601	3.33888e-188	1.54582e-186	1.96316		USP38	6.19143	5.96213e-10	2.11235e-09	0.997404		PARK7	39.419	0	0	1.84874		NFIL3	6.21844
F13B	24.8064	7.64245e-136	2.90021e-134	1.61112		CENPM	4.68006	2.86786e-06	9.90672e-06	6.03154		TMEM191B	7.92539	2.27433e-15	7.70409e-15	1.22312		EIF2S2	45.589	0	0	2.22758		HRASLS2	5.29884	1.16542e-07	4.09379e-07	6.37661		SEC11A	29.2511	4.34329e-188	2.00582e-186	2.11373		GPT	6.13736	8.39068e-10	2.95637e-09	1.05097		MRPS26	39.4054	0	0	3.08658		MTHFR	6.17982
PAG1	24.7556	2.70029e-135	1.01847e-133	2.67978		IKBIP	4.6634	3.11031e-06	1.07163e-05	1.35754		TNS2	7.8304	4.86326e-15	1.63661e-14	1.40882		VTN	45.5762	0	0	2.08666		NUDT7	5.26707	1.38621e-07	4.84453e-07	0.608364		CIRBP	29.2508	4.3809e-188	2.01816e-186	2.54191		HSPA4L	6.03769	1.56334e-09	5.44918e-09	2.06534		KRT8	39.3956	0	0	2.23082		UBE2L6	6.16434
TMEM59	24.7165	7.11745e-135	2.67284e-133	1.06787		SLC29A4	4.61659	3.90098e-06	1.33534e-05	1.49455		SQRDL	7.67569	1.64527e-14	5.46624e-14	0.624114		HDLBP	45.5674	0	0	2.93307		PLSCR1	5.24555	1.55816e-07	5.42498e-07	0.725336		HNRNPDL	29.2004	1.9152e-187	8.80091e-186	2.47347		TRIB1	6.01674	1.77961e-09	6.19252e-09	0.575188		HSD17B11	39.3899	0	0	2.08411		GDA	6.10189
UHMK1	24.7164	7.12989e-135	2.67284e-133	1.89845		TMEM160	4.55833	5.15623e-06	1.75234e-05	1.04533		DIO1	7.64856	2.03236e-14	6.73779e-14	0.696019		SUB1	45.5662	0	0	1.75388		SP100	5.22232	1.76697e-07	6.1301e-07	0.756714		PGLS	29.1574	6.73703e-187	3.08819e-185	2.76139		CFHR2	5.98944	2.1056e-09	7.30353e-09	1.49251		NDUFA3	39.3808	0	0	2.39313		RABEPK	6.08783
FDX1	24.6529	3.42633e-134	1.28186e-132	1.51461		PBK	4.54166	5.58144e-06	1.89378e-05	26.3		ICAM1	7.6469	2.05887e-14	6.82446e-14	1.5841		SRSF3	45.5265	0	0	2.69997		RNF152	5.19285	2.07095e-07	7.15786e-07	1.25363		MAGED2	29.1541	7.40494e-187	3.38598e-185	3.6132		UGT1A1	5.96516	2.44396e-09	8.45027e-09	26.1175		SLC25A3	39.3712	0	0	1.74287		HSD3B7	6.08534
LINC00116	24.6189	7.91921e-134	2.95082e-132	1.51107		ZNF503	4.49961	6.80797e-06	2.29732e-05	2.87538		A1BG-AS1	7.61332	2.67153e-14	8.82519e-14	3.10958		PRELID1	45.5126	0	0	2.27673		TUBA4A	5.19126	2.08876e-07	7.21676e-07	0.811286		CLTA	29.1162	2.24194e-186	1.02262e-184	2.11439		ZC3H12A	5.88065	4.08651e-09	1.39963e-08	1.0316		H2AFZ	39.3573	0	0	2.5524		ADM	6.08439
FNDC4	24.6086	1.02285e-133	3.80365e-132	2.54596		EPB41L4A-AS1	4.42911	9.46238e-06	3.16649e-05	1.43065		APOL1	7.59834	2.99954e-14	9.89465e-14	3.43279		BORCS7	45.499	0	0	3.34136		RAB3B	5.14776	2.63613e-07	9.04883e-07	1.34144		PBLD	29.1017	3.41353e-186	1.54939e-184	2.91001		TMEM191B	5.87293	4.28157e-09	1.46346e-08	0.849672		NDUFS4	39.3081	0	0	2.35659		WFDC2	6.08233
SFXN5	24.5133	1.06668e-132	3.9587e-131	2.02458		PDLIM7	4.36041	1.29817e-05	4.30223e-05	3.83218		NFKBIA	7.57635	3.55422e-14	1.17056e-13	0.617127		SHFM1	45.4384	0	0	1.78927		TLR3	5.14658	2.65272e-07	9.10073e-07	4.1333		FTCD	29.0947	4.18772e-186	1.89615e-184	2.60948		TTYH3	5.85351	4.81316e-09	1.64274e-08	0.764489		MST1	39.2836	0	0	2.21539		HIF3A	5.97969
IL6R	24.5074	1.23137e-132	4.56076e-131	3.44275		TMEM106C	4.34835	1.37167e-05	4.53929e-05	1.55014		PXDC1	7.4934	6.71115e-14	2.19234e-13	1.31435		MAGED2	45.424	0	0	3.87604		TRIB1	5.13383	2.83909e-07	9.72749e-07	0.714064		EIF3G	29.0896	4.85531e-186	2.19306e-184	2.67185		FAS	5.83393	5.41371e-09	1.84532e-08	2.57717		USMG5	39.2813	0	0	1.84679		GPAT3	5.96864
PSMA2	24.506	1.2733e-132	4.70664e-131	1.34302		RHBG	4.32382	1.53351e-05	5.06131e-05	2.73734		U91319.1	7.45931	8.69777e-14	2.83282e-13	2.25616		BANF1	45.4113	0	0	2.18277		MIR4435-2HG	5.10328	3.33811e-07	1.13909e-06	0.871319		CHST13	29.0774	6.92478e-186	3.1202e-184	3.37122		NFIA	5.8301	5.53935e-09	1.88746e-08	0.747832		NDUFA2	39.2664	0	0	1.94855		HK2	5.96685
IL1R1	24.4483	5.24948e-132	1.93656e-130	2.22185		GINS2	4.25522	2.08845e-05	6.8332e-05	4.01496		HRASLS2	7.38752	1.49591e-13	4.85079e-13	26.4106		SEPW1	45.4076	0	0	2.91455		AP000769.1	5.03116	4.87533e-07	1.64906e-06	2.19224		HINT2	29.0701	8.57308e-186	3.85352e-184	2.02608		PIM1	5.79962	6.64658e-09	2.25601e-08	0.542825		SLC22A9	39.2549	0	0	3.83421		CA9	5.94729
CCPG1	24.4458	5.58206e-132	2.05515e-130	1.98268		ADH4	4.25265	2.11258e-05	6.9085e-05	0.889585		TPST2	7.37896	1.59534e-13	5.16775e-13	0.647212		SNRPD1	45.3981	0	0	2.46129		FAS	5.02532	5.02603e-07	1.69777e-06	3.31802		NDUFAF3	29.0328	2.53801e-185	1.13805e-183	2.55715		NUTM2B-AS1	5.78334	7.323e-09	2.4806e-08	0.690287		BEX2	39.2287	0	0	4.94915		SLC30A7	5.92977
RAMP1	24.4063	1.46678e-131	5.38954e-130	1.43168		SPAG7	4.23803	2.25492e-05	7.3558e-05	0.55019		KIAA1161	7.35757	1.87289e-13	6.0573e-13	0.747328		EIF5A	45.3543	0	0	2.6062		PXDC1	4.97856	6.40604e-07	2.14954e-06	1.15631		SNRPD2	29.0298	2.76869e-185	1.23849e-183	1.68215		TNS1	5.72278	1.04792e-08	3.52653e-08	0.956072		AKR1C1	39.2189	0	0	2.99345		C17orf58	5.91895
CCNL1	24.3661	3.91056e-131	1.43405e-129	1.48529		H2AFY2	4.20195	2.64624e-05	8.57942e-05	3.83623		ABCB4	7.30132	2.84953e-13	9.17269e-13	0.760001		DRAP1	45.3522	0	0	2.64255		SUN2	4.93528	8.00361e-07	2.67205e-06	0.721326		NDRG2	29.0243	3.24582e-185	1.44842e-183	3.73971		UGT2B7	5.64949	1.60925e-08	5.36775e-08	0.752834		ZNHIT1	39.1853	0	0	1.83417		NABP1	5.86954
MTUS1	24.3195	1.21856e-130	4.45977e-129	1.58584		SERPINE2	4.17878	2.93078e-05	9.4622e-05	4.33524		SGK2	7.25475	4.02391e-13	1.28814e-12	1.19355		PSMB5	45.3441	0	0	2.15085		SYBU	4.92044	8.63512e-07	2.87874e-06	4.6843		FIS1	28.9823	1.10056e-184	4.89934e-183	1.82133		SGK2	5.63943	1.70614e-08	5.68274e-08	0.907351		COMMD6	39.1573	0	0	1.74314		SP100	5.86123
SQRDL	24.3054	1.71924e-130	6.27979e-129	2.37755		ISYNA1	4.10383	4.06369e-05	0.00012993	5.12394		TLR3	7.21338	5.45814e-13	1.73945e-12	4.62522		EIF4A1	45.3416	0	0	2.9331		PLA2G2A	4.83955	1.30133e-06	4.28585e-06	27.3455		C7orf55	28.9546	2.45749e-184	1.09137e-182	3.01037		USH1C	5.63868	1.71354e-08	5.70533e-08	4.05522		ATP5E	39.1452	0	0	1.39888		LIPG	5.84346
MTIF3	24.2001	2.22089e-129	8.09618e-128	1.31876		PTPRS	4.09263	4.26515e-05	0.000136136	2.56651		N4BP2L1	7.18732	6.60741e-13	2.09992e-12	0.74717		CHCHD10	45.3215	0	0	2.4045		UGT1A1	4.82373	1.409e-06	4.63058e-06	26.1175		CDK4	28.9535	2.53741e-184	1.12417e-182	3.38972		DOCK5	5.60752	2.05241e-08	6.8067e-08	0.902791		COX6B1	39.1348	0	0	1.4679		SLC15A1	5.83589
HTATIP2	24.1976	2.35967e-129	8.58523e-128	1.58345		RAB34	4.08666	4.37626e-05	0.000139539	1.36201		B3GNT5	7.14869	8.76121e-13	2.77728e-12	2.72802		HNRNPM	45.2434	0	0	3.39609		CFHR4	4.81833	1.44765e-06	4.75169e-06	3.01109		EID1	28.9445	3.294e-184	1.45588e-182	2.05852		PLIN4	5.55892	2.71448e-08	8.94634e-08	3.44424		HPX	39.1182	0	0	2.12315		SKAP1	5.78325
ACTR3	24.1236	1.41256e-128	5.12925e-127	1.52892		RPL39L	4.01299	5.99549e-05	0.000188763	1.14247		RNF152	7.03574	1.98212e-12	6.21836e-12	1.22261		OAZ1	45.2364	0	0	1.8526		FNDC4	4.80081	1.58023e-06	5.17768e-06	0.555086		NT5E	28.9216	6.39268e-184	2.81872e-182	7.00689		ATAD3C	5.54646	2.91517e-08	9.59923e-08	4.27006		DONSON	39.0751	0	0	5.60841		TNS2	5.77614
SLC35D1	24.011	2.13377e-127	7.70277e-126	2.2358		NREP	3.98015	6.88719e-05	0.000216066	1.06055		UNKL	6.99075	2.73412e-12	8.53849e-12	0.889928		KRT10	45.2153	0	0	2.27939		BHLHE40	4.78948	1.67215e-06	5.47113e-06	0.565029		SNHG19	28.9192	6.84383e-184	3.01047e-182	4.87029		PLA2G2A	5.54315	2.97071e-08	9.7769e-08	4.69634		HSPA8	39.0508	0	0	2.19348		CRP	5.74454
BCAT2	23.9157	2.10499e-126	7.5694e-125	3.02479		TCEA3	3.95853	7.54127e-05	0.000235986	0.85653		G0S2	6.9255	4.34438e-12	1.3508e-11	4.32577		PCBP2	45.2017	0	0	2.0796		PID1	4.7816	1.73903e-06	5.6809e-06	0.533298		SPINK1	28.9055	1.0179e-183	4.46695e-182	2.76481		ENOX2	5.51018	3.58464e-08	1.1766e-07	1.4844		APRT	39.0152	0	0	2.05179		U91319.1	5.73081
B4GALT1	23.8285	1.69399e-125	6.06788e-124	1.75959		CHID1	3.95241	7.73665e-05	0.000241937	1.22426		FAS	6.89195	5.50344e-12	1.70717e-11	3.22446		MRPL33	45.1681	0	0	2.27063		SPP1	4.73035	2.24129e-06	7.27292e-06	2.12141		FAAP20	28.8968	1.30964e-183	5.73362e-182	2.60737		LYZ	5.50695	3.6511e-08	1.19821e-07	0.561415		NCL	38.9602	0	0	2.65951		PKM	5.72694
CHCHD5	23.7459	1.21153e-124	4.32298e-123	1.49879		NELFE	3.95065	7.79389e-05	0.000243686	1.42498		AP000769.1	6.88045	5.96631e-12	1.84859e-11	2.1521		ANGPTL3	45.1287	0	0	2.62796		LRP4	4.72422	2.31e-06	7.48931e-06	2.89822		HSD17B11	28.8957	1.35119e-183	5.90156e-182	1.76121		ATL3	5.48622	4.10629e-08	1.34354e-07	0.628251		OAT	38.9566	0	0	5.77176		CD3D	5.72032
SMCO4	23.7123	2.69174e-124	9.56782e-123	1.39476		LTA4H	3.9148	9.04783e-05	0.000281324	1.27932		TKFC	6.81454	9.45666e-12	2.90765e-11	0.663392		APLP2	45.1176	0	0	2.52482		IL4R	4.7122	2.45058e-06	7.92982e-06	0.665		DBI	28.8939	1.42506e-183	6.20956e-182	1.21554		PXDC1	5.47631	4.34283e-08	1.41918e-07	0.938642		PFN1	38.9394	0	0	1.45833		GPC4	5.71191
ATRAID	23.684	5.26604e-124	1.86824e-122	1.35275		SP5	3.84396	0.000121065	0.000372673	4.31077		SYBU	6.79575	1.07754e-11	3.30819e-11	4.80089		MINOS1	45.0931	0	0	2.05212		SGK2	4.71004	2.47668e-06	8.01288e-06	0.996559		TUFM	28.8655	3.23566e-183	1.4066e-181	2.22965		MTHFR	5.46264	4.69093e-08	1.53077e-07	0.811118		ACADVL	38.8854	0	0	2.3228		CLDN12	5.70228
EIF2S2	23.6806	5.72041e-124	2.02555e-122	1.25253		NDRG2	3.78012	0.000156754	0.000477928	1.27854		RNF103	6.73166	1.67738e-11	5.1192e-11	0.617232		BLOC1S1	45.0443	0	0	2.16208		NFKBIA	4.6779	2.89826e-06	9.32955e-06	0.505569		SDF2L1	28.8593	3.87406e-183	1.68018e-181	2.35277		SLC25A24	5.44617	5.14668e-08	1.67743e-07	1.77612		SRSF3	38.867	0	0	2.53816		FXYD3	5.68181
MRPS25	23.6743	6.63789e-124	2.34594e-122	1.40531		HES1	3.7573	0.000171758	0.000522297	0.80635		CFHR4	6.71207	1.91878e-11	5.84342e-11	3.11255		TMCO1	45.0052	0	0	2.06218		HILPDA	4.67457	2.94578e-06	9.48086e-06	0.935834		MRPL20	28.8441	6.00302e-183	2.59743e-181	2.0222		C1orf186	5.42771	5.70824e-08	1.85751e-07	1.87192		KDELR2	38.8537	0	0	1.99713		CCNY	5.66469
FAM96A	23.6628	8.70897e-124	3.07203e-122	1.22212		NUDT14	3.75461	0.000173613	0.00052759	1.65818		FOSL2	6.69769	2.11741e-11	6.43669e-11	1.26289		SNRPF	44.962	0	0	2.24645		MUC3A	4.65639	3.21809e-06	1.03339e-05	0.911014		SMDT1	28.833	8.2801e-183	3.57434e-181	1.94		HTRA1	5.41175	6.24101e-08	2.02767e-07	3.72567		EIF3E	38.7916	0	0	1.8639		ATF3	5.62922
SLTM	23.5721	7.45986e-123	2.62641e-121	1.51168		TMED6	3.7427	0.000182053	0.000552785	1.45493		HSPA4L	6.69711	2.1258e-11	6.46113e-11	2.00077		PHPT1	44.9298	0	0	2.09046		TAP1	4.65199	3.2874e-06	1.0551e-05	2.74904		ARF1	28.8007	2.10173e-182	9.05162e-181	2.38498		RAB26	5.39167	6.98059e-08	2.26478e-07	2.12945		IDI1	38.7191	0	0	2.21805		B3GNT5	5.59677
USP30-AS1	23.5708	7.67558e-123	2.69723e-121	5.51024		NUDT16L1	3.7222	0.000197493	0.00059749	1.09906		C3orf14	6.68657	2.28459e-11	6.9358e-11	1.34853		HSD17B2	44.9289	0	0	6.17348		SLC15A1	4.63472	3.57416e-06	1.14397e-05	0.943692		RANBP1	28.7722	4.77297e-182	2.05083e-180	2.26933		OSGIN2	5.37931	7.4773e-08	2.42042e-07	1.46932		SIGMAR1	38.6981	0	0	3.12873		CH17-189H20.1	5.57036
HSPE1	23.5515	1.21226e-122	4.25187e-121	0.954928		APOA5	3.71215	0.000205505	0.00062094	1.07596		ECHDC3	6.67693	2.43995e-11	7.39774e-11	1.34068		MT-CO3	44.9201	0	0	1.2908		PLIN4	4.61802	3.87427e-06	1.23618e-05	3.59651		ZSCAN16-AS1	28.7643	5.99247e-182	2.56886e-180	3.0545		LRP11	5.36474	8.10645e-08	2.61858e-07	1.88561		PLD3	38.6816	0	0	3.15426		ENDOG	5.55727
ALCAM	23.5425	1.49675e-122	5.23976e-121	1.46852		RRP7A	3.65757	0.00025462	0.000762626	1.60346		UGT1A1	6.64112	3.11309e-11	9.39865e-11	26.1175		ANAPC13	44.9101	0	0	2.92691		ATAD3C	4.60435	4.13755e-06	1.31723e-05	5.23063		TIMM8B	28.7579	7.22111e-182	3.0884e-180	1.82491		MTMR11	5.3619	8.2352e-08	2.65832e-07	2.66051		UQCRC1	38.622	0	0	2.54714		PALM2	5.48476
AC013461.1	23.505	3.62558e-122	1.26683e-120	3.32105		PSIP1	3.63556	0.000277374	0.000827832	1.63569		NUDT7	6.63592	3.22491e-11	9.7299e-11	0.55064		C19orf43	44.9029	0	0	2.31971		ADAMTSL4	4.59586	4.30964e-06	1.37013e-05	1.396		RBM3	28.7573	7.33938e-182	3.13175e-180	2.76725		MPZL3	5.35021	8.78509e-08	2.83286e-07	1.65551		FDFT1	38.5536	0	0	2.15446		SHROOM1	5.4506
PSMD14	23.4966	4.41632e-122	1.54022e-120	1.42073		C8orf58	3.61458	0.000300838	0.0008944	3.69667		CADM1	6.63385	3.27049e-11	9.8626e-11	0.589211		PSAT1	44.9002	0	0	3.6456		EFHC1	4.59542	4.31878e-06	1.3728e-05	1.00479		NDUFA3	28.7499	9.09072e-182	3.87014e-180	2.10165		CH17-189H20.1	5.341	9.24352e-08	2.97447e-07	0.630047		MT-ND2	38.5501	0	0	1.53536		APOL1	5.43412
C15orf48	23.4917	4.96253e-122	1.72746e-120	3.53261		MKI67	3.58205	0.000340905	0.00100754	5.59131		TMEM38B	6.62434	3.48797e-11	1.05031e-10	0.695592		MSRB2	44.8357	0	0	2.466		TPST2	4.5676	4.93341e-06	1.55854e-05	0.535155		HNRNPK	28.7366	1.33098e-181	5.65332e-180	1.79149		FOSL2	5.33011	9.81528e-08	3.15407e-07	1.05508		HMGCS1	38.541	0	0	2.30788		SYNE2	5.42656
UBE2B	23.441	1.63447e-121	5.66829e-120	1.25798		CCDC183	3.56985	0.000357179	0.00105328	1.97401		A4GALT	6.56288	5.27785e-11	1.57875e-10	7.52088		SLC2A2	44.7502	0	0	4.13048		C1RL	4.52638	6.00015e-06	1.88366e-05	0.514374		EIF4B	28.7091	2.9415e-181	1.24654e-179	2.2672		SEZ6L2	5.30799	1.10838e-07	3.55493e-07	3.4963		PRMT1	38.5372	0	0	3.92098		ATP8B1	5.41943
ADH1B	23.4343	1.90952e-121	6.60979e-120	6.72929		PYCR1	3.56231	0.000367612	0.00108232	1.75486		ABCG5	6.55359	5.617e-11	1.67939e-10	0.713535		MRPS6	44.7429	0	0	4.05249		G0S2	4.43497	9.20838e-06	2.85454e-05	2.84147		SERBP1	28.702	3.60633e-181	1.52479e-179	1.91271		SALL1	5.28999	1.22322e-07	3.91308e-07	1.29845		EIF6	38.5363	0	0	2.45917		MTRNR2L1	5.40336
CD164	23.3637	9.99972e-121	3.45494e-119	1.21334		SLC13A3	3.52528	0.000423034	0.00123762	2.8735		TAP1	6.50134	7.96099e-11	2.36721e-10	2.87073		LSM7	44.7356	0	0	2.3918		ODF3B	4.42808	9.5076e-06	2.94532e-05	1.78589		AMBP	28.6524	1.49629e-180	6.31203e-179	1.48199		PLEKHF1	5.28017	1.29065e-07	4.12806e-07	3.28534		HIST1H1C	38.475	0	0	3.33513		PGP	5.37211
GADD45A	23.3543	1.24622e-120	4.2977e-119	1.7046		HNRNPA0	3.49766	0.000469366	0.00136842	0.627966		LRP4	6.47719	9.34455e-11	2.77193e-10	2.92742		SAT2	44.7222	0	0	2.39559		MAPK13	4.42035	9.85406e-06	3.04857e-05	0.643085		ADH6	28.644	1.90342e-180	8.01122e-179	2.48967		DOCK9	5.23578	1.64287e-07	5.22038e-07	2.38621		CLIC1	38.4534	0	0	2.23616		GLCE	5.35288
TMEM33	23.3379	1.82816e-120	6.29289e-119	1.59769		MVK	3.48997	0.000483069	0.00140615	1.05536		PON1	6.46727	9.9789e-11	2.95632e-10	3.60741		TUFM	44.7161	0	0	2.43331		ACTR3C	4.41777	9.97221e-06	3.08357e-05	2.99046		UQCRB	28.6343	2.51134e-180	1.05459e-178	1.20829		MGAT4B	5.15304	2.563e-07	8.05571e-07	0.63692		FKBP8	38.4365	0	0	3.0467		GNMT	5.34577
CHMP4B	23.3273	2.34341e-120	8.05149e-119	1.69821		MEA1	3.47604	0.000508885	0.00147828	0.781445		CMBL	6.44528	1.15389e-10	3.41248e-10	0.522518		PTRHD1	44.6969	0	0	2.952		NFIA	4.38981	1.13451e-05	3.4912e-05	0.647492		ALDH6A1	28.6304	2.80847e-180	1.1767e-178	2.2788		GAS6	5.14843	2.62674e-07	8.25043e-07	5.33397		SEC61B	38.386	0	0	1.5166		MPV17	5.34185
TMEM165	23.3052	3.93033e-120	1.34539e-118	1.56476		NAA10	3.47491	0.000511031	0.00148405	0.834692		FOSB	6.40153	1.53825e-10	4.5318e-10	4.73684		CEBPA	44.6896	0	0	3.29424		TMEM191B	4.3834	1.16839e-05	3.59187e-05	0.777706		C19orf43	28.5764	1.32123e-179	5.52323e-178	1.97542		SLC2A5	5.13527	2.81735e-07	8.82967e-07	4.32494		NDUFB10	38.3624	0	0	1.90137		EFHC1	5.29178
TP53INP1	23.2293	2.30603e-119	7.87922e-118	2.18078		STUB1	3.42426	0.000616482	0.00177442	0.579427		ADAMTSL4	6.38383	1.72716e-10	5.0746e-10	1.41207		HSP90AA1	44.6741	0	0	2.10608		TNS1	4.37403	1.21972e-05	3.74346e-05	0.875372		UXT	28.5663	1.76174e-179	7.34814e-178	2.04301		SRD5A1	5.08675	3.64244e-07	1.13407e-06	0.96064		FST	38.3426	0	0	6.16314		PDCD2	5.26193
IP6K3	23.219	2.92416e-119	9.95449e-118	3.91454		TMEM150A	3.40202	0.000668903	0.00191904	1.32967		GK	6.35703	2.05685e-10	6.03372e-10	0.790871		SAP18	44.6447	0	0	1.96723		HLF	4.37339	1.22329e-05	3.7538e-05	0.535142		CSNK2B	28.5576	2.26158e-179	9.41174e-178	2.30175		RAB3B	5.08552	3.66625e-07	1.1411e-06	0.958991		TRAP1	38.3384	0	0	3.85457		KIF1B	5.24632
RAB2A	23.1904	5.68912e-119	1.93315e-117	1.22135		CYP26A1	3.39833	0.000677997	0.00194272	26.0807		PSD3	6.35268	2.11597e-10	6.20417e-10	0.762446		PARK7	44.5737	0	0	1.78673		SPSB1	4.31057	1.62838e-05	4.95823e-05	1.20863		SUCLG1	28.5473	3.03201e-179	1.25896e-177	2.24858		PELI1	5.07808	3.81262e-07	1.18586e-06	1.35317		HSD17B4	38.3078	0	0	3.24167		HRASLS2	5.23346
LGALS3BP	23.1149	3.28215e-118	1.11323e-116	2.11434		QPCT	3.37891	0.000727744	0.0020814	4.18805		RND1	6.34814	2.1794e-10	6.38411e-10	1.70188		CDK2AP2	44.5309	0	0	2.94513		SLC2A5	4.30225	1.69074e-05	5.14134e-05	6.06347		GGCX	28.5383	3.92722e-179	1.62703e-177	2.96421		GPR157	5.00535	5.57615e-07	1.71879e-06	2.76416		PON2	38.303	0	0	2.08923		GMFB	5.22867
DDT	23.1	4.62594e-118	1.56614e-116	0.861153		SPINT2	3.34971	0.000808971	0.00230093	1.05906		MOGAT2	6.29556	3.06295e-10	8.93131e-10	2.20757		HINT2	44.5174	0	0	2.24929		HSPA4L	4.29835	1.72076e-05	5.22835e-05	1.5634		AIG1	28.51	8.80905e-179	3.6414e-177	2.18022		C1QTNF1-AS1	4.98123	6.31809e-07	1.94167e-06	25.9308		ARF1	38.298	0	0	2.57254		SQRDL	5.22057
YWHAG	23.0966	5.01123e-118	1.69348e-116	1.5116		MRPL43	3.32276	0.000891304	0.00252502	0.697879		PLIN4	6.28479	3.28296e-10	9.56683e-10	3.65405		SMARCA1	44.5071	0	0	3.12715		ARG2	4.289	1.79479e-05	5.4506e-05	2.78736		SMARCA1	28.356	7.0657e-177	2.91425e-175	2.87002		PITPNM2	4.96338	6.92762e-07	2.12616e-06	3.75111		YIF1A	38.2702	0	0	2.1998		PIR	5.20422
RNF213	23.0803	7.3045e-118	2.46397e-116	2.4697		ZNRF3	3.30038	0.00096553	0.00272571	2.39172		NABP1	6.21745	5.0529e-10	1.46279e-09	1.30993		NME1	44.4614	0	0	2.75199		IL1RN	4.28544	1.82376e-05	5.53493e-05	1.29967		UQCR10	28.3552	7.2149e-177	2.96917e-175	1.27601		GAS6-AS1	4.95805	7.12052e-07	2.18464e-06	6.82539		C14orf2	38.2538	0	0	1.53549		ADSSL1	5.19892
CTSA	23.0797	7.40986e-118	2.49497e-116	1.21182		RBM3	3.29108	0.000998044	0.00281492	0.711289		CTA-363E6.6	6.21155	5.24641e-10	1.51762e-09	6.04711		PRDX3	44.4581	0	0	1.71859		ATP8B1	4.26201	2.02593e-05	6.12442e-05	1.39725		PRELID1	28.3438	9.96684e-177	4.09259e-175	1.88984		ACTR3C	4.94435	7.63996e-07	2.33781e-06	2.14055		PGLS	38.2522	0	0	2.9719		ALKBH6	5.15185
BLOC1S2	23.0608	1.14712e-117	3.85546e-116	1.5683		RBP2	3.28729	0.00101156	0.00285131	2.65791		ODF3B	6.19124	5.96934e-10	1.72405e-09	1.85853		ZSCAN16-AS1	44.4472	0	0	3.36072		NT5C3A	4.26162	2.02949e-05	6.13419e-05	0.630433		CFDP1	28.3346	1.29668e-176	5.31267e-175	2.61798		PLCXD1	4.91698	8.78896e-07	2.67878e-06	0.599819		AURKAIP1	38.2416	0	0	1.80485		HPCAL1	5.13779
SEC61G	23.0502	1.46478e-117	4.91419e-116	0.858654		CDC42EP1	3.28618	0.00101557	0.00286173	1.18841		C1RL	6.14923	7.78611e-10	2.24003e-09	0.538199		NOP10	44.4004	0	0	1.71987		PON1	4.24641	2.17223e-05	6.55063e-05	2.46958		SRSF3	28.314	2.32298e-176	9.49651e-175	2.266		TAP1	4.91095	9.06358e-07	2.76021e-06	1.65807		GSTK1	38.2348	0	0	2.06717		OTULIN	5.12916
FASN	23.0351	2.0745e-117	6.94715e-116	1.20789		NEDD9	3.26779	0.00108392	0.00304183	1.42129		ACKR2	6.14394	8.0497e-10	2.31407e-09	3.80393		GCHFR	44.3698	0	0	2.03507		N4BP2L1	4.21542	2.49308e-05	7.47198e-05	0.548522		NDUFC1	28.2688	8.35566e-176	3.40833e-174	1.65155		LRRC8A	4.91095	9.06358e-07	2.76021e-06	0.644852		TSPAN6	38.2328	0	0	2.31707		NMB	5.12829
WASF2	22.9636	1.07777e-116	3.60275e-115	1.37912		FIBP	3.2476	0.00116382	0.00325817	0.978212		PARP9	6.12944	8.81894e-10	2.53088e-09	0.55813		SMDT1	44.3586	0	0	2.17828		ALPK1	4.19136	2.7729e-05	8.29317e-05	4.40756		MAGEH1	28.26	1.07134e-175	4.36046e-174	4.66472		AKAP7	4.90529	9.32872e-07	2.83816e-06	0.612922		HRSP12	38.176	0	0	2.26624		SRD5A1	5.11439
C19orf66	22.9592	1.19123e-116	3.97483e-115	1.4748		ASMTL	3.24186	0.00118754	0.00332257	1.99878		LGI4	6.11405	9.7136e-10	2.78332e-09	1.57393		SMIM4	44.3576	0	0	4.18342		MTMR11	4.17902	2.92771e-05	8.73783e-05	2.43015		CLIC1	28.2383	1.98397e-175	8.05726e-174	2.01584		BBC3	4.86214	1.16121e-06	3.5161e-06	1.71878		CD99	38.15	0	0	2.49722		LRRC8A	5.06995
DAZAP2	22.9144	3.33576e-116	1.10907e-114	1.1845		ASPM	3.21494	0.00130474	0.00363236	3.85835		MT1B	6.10021	1.05927e-09	3.02913e-09	1.36826		SF3B5	44.3382	0	0	1.93984		OSGIN2	4.17632	2.96264e-05	8.83782e-05	1.35126		ITIH1	28.1989	6.0311e-175	2.44398e-173	1.47848		AP000769.1	4.84765	1.24934e-06	3.77616e-06	1.19595		KDELR1	38.1226	0	0	2.69225		APOL3	5.05719
SLC22A1	22.8801	7.33039e-116	2.43282e-114	6.42109		SMYD2	3.20006	0.001374	0.00381773	1.14078		TUBB2A	6.01094	1.84455e-09	5.23113e-09	0.551797		FIS1	44.318	0	0	1.96885		PYCARD	4.16663	3.09138e-05	9.20406e-05	0.599209		UQCR11	28.1705	1.34455e-174	5.42479e-173	1.33694		RUFY3	4.83366	1.34046e-06	4.04431e-06	0.729983		EIF3I	38.1186	0	0	2.38207		A1BG-AS1	5.0294
FKBP5	22.8616	1.11985e-115	3.70992e-114	5.10295		RMI2	3.19421	0.00140215	0.00389184	4.67036		IL1RN	6.00978	1.85775e-09	5.26776e-09	1.28696		SERPINF2	44.3163	0	0	1.4088		CIDEC	4.15147	3.30351e-05	9.81671e-05	3.18944		CCNI	28.0903	1.28617e-173	5.1667e-172	1.97402		SMPD3	4.81981	1.43698e-06	4.32354e-06	6.70846		IGF2	38.1029	0	0	1.96072		MOGAT2	5.02354
ANXA7	22.8374	1.95121e-115	6.45259e-114	1.36326		UBE2T	3.16644	0.00154316	0.00426025	1.9361		ATAD3C	5.99522	2.03209e-09	5.74978e-09	3.60413		MRPL57	44.2443	0	0	1.8369		PSD3	4.11378	3.89226e-05	0.000115071	0.655967		C1QBP	27.9889	2.21772e-172	8.87039e-171	2.21264		ITGAV	4.77174	1.82637e-06	5.45965e-06	0.775011		ANAPC11	38.0809	0	0	1.75102		C1RL	5.02262
LRP10	22.7858	6.34309e-115	2.0939e-113	2.17349		MRPS6	3.15493	0.00160534	0.00442466	1.18967		SLC22A18AS	5.91593	3.30002e-09	9.2736e-09	0.719365		MRPL23	44.1717	0	0	2.41838		GREM2	4.11113	3.9372e-05	0.000116363	3.6892		PHB2	27.9801	2.84042e-172	1.13366e-170	2.30488		TPRN	4.74566	2.07823e-06	6.18459e-06	1.16935		ATPIF1	38.072	0	0	1.71997		EGR1	5.00215
YBX3	22.7622	1.08577e-114	3.57784e-113	1.6148		AKR1B1	3.13532	0.00171666	0.00472235	3.38809		LRP11	5.87375	4.26054e-09	1.19222e-08	1.81386		APOA1	44.1545	0	0	1.87887		A4GALT	4.10284	4.08106e-05	0.000120461	2.71444		TMEM14C	27.9585	5.1959e-172	2.06931e-170	2.12472		ACKR2	4.74441	2.09114e-06	6.22e-06	2.27553		PCBP2	38.0477	0	0	1.96783		HCAR3	4.99598
LASP1	22.7511	1.39898e-114	4.60172e-113	1.55899		MYADM	3.12783	0.00176104	0.00483868	3.83574		CIDEC	5.87302	4.27925e-09	1.19709e-08	4.02656		PPP1CA	44.1466	0	0	2.82748		CCDC28A	4.10174	4.10059e-05	0.000120999	0.710849		EDF1	27.944	7.80171e-172	3.10043e-170	1.39552		OSBPL10	4.72192	2.33627e-06	6.93355e-06	3.42012		PDHB	38.0231	0	0	3.01574		ZDHHC14	4.99413
NUDT7	22.7379	1.88898e-114	6.19152e-113	2.41726		LGR5	3.12703	0.00176584	0.00485114	25.6547		MTMR11	5.86409	4.51591e-09	1.26215e-08	2.56056		RDX	44.1436	0	0	2.21103		MOGAT2	4.08169	4.47086e-05	0.000131568	1.66385		MRPS6	27.9096	2.03982e-171	8.08894e-170	3.65246		LDLRAD1	4.7013	2.58517e-06	7.65262e-06	6.52385		C7orf55	37.9868	0	0	3.24988		DEXI	4.98124
RBCK1	22.716	3.11438e-114	1.019e-112	1.20243		CDC20	3.11442	0.00184306	0.00505429	6.56712		CCDC28A	5.83662	5.32716e-09	1.48508e-08	0.732031		COX6C	44.1263	0	0	1.36459		LGI4	4.07718	4.55852e-05	0.000134041	1.39125		VPS28	27.857	8.85855e-171	3.50537e-169	2.16797		NACC2	4.69943	2.60886e-06	7.72028e-06	0.833785		ALDH1A1	37.979	0	0	1.96074		LRP4	4.96356
MAN1A2	22.7082	3.7133e-114	1.21281e-112	1.70561		CTGF	3.07951	0.00207344	0.00565926	3.20933		MAPK13	5.68559	1.30359e-08	3.58657e-08	0.596957		UXT	44.0629	0	0	2.32076		DOCK5	4.0737	4.62728e-05	0.000135977	0.771907		MYL6B	27.8532	9.84298e-171	3.88661e-169	3.37625		FAM69C	4.66637	3.06561e-06	9.03149e-06	26.0412		TMEM256	37.967	0	0	1.69161		AKAP7	4.95992
KLF13	22.6757	7.78849e-114	2.53489e-112	3.70968		TSPAN4	3.05062	0.00228371	0.00619481	1.28813		PLA2G2A	5.66196	1.49653e-08	4.11009e-08	3.35881		GPX4	44.0576	0	0	1.54793		PLEKHF1	4.06025	4.90197e-05	0.00014373	2.69754		EIF6	27.8424	1.32998e-170	5.24042e-169	2.09646		FCGR2A	4.64571	3.38903e-06	9.95107e-06	1.13808		MRPS6	37.9556	0	0	3.92576		CDHR2	4.95001
PAPOLA	22.6605	1.09861e-113	3.56932e-112	1.19868		CENPW	3.04265	0.00234502	0.00635368	1.65066		ACTR3C	5.56533	2.61658e-08	7.12489e-08	2.29772		C1QBP	44.041	0	0	2.53002		TMEM38B	4.04229	5.29308e-05	0.000154781	0.532707		ARSE	27.8311	1.8241e-170	7.17207e-169	3.68954		ALPK1	4.63013	3.6543e-06	1.06978e-05	2.66542		KRT18	37.9533	0	0	2.20305		NFKBIZ	4.93618
ACTR2	22.6465	1.51091e-113	4.90028e-112	1.44858		C21orf33	3.03619	0.00239585	0.00648381	3.8206		SLC2A5	5.55638	2.75433e-08	7.49888e-08	3.63495		FKBP1A	44.0333	0	0	2.47677		C1QTNF1-AS1	4.03253	5.51797e-05	0.000161128	25.9308		PSAT1	27.8304	1.8619e-170	7.30518e-169	3.15133		ENDOG	4.59443	4.33925e-06	1.2639e-05	0.668477		BSG	37.9511	0	0	2.20449		BBC3	4.8855
SEC24D	22.607	3.69443e-113	1.19402e-111	2.23464		ID3	3.01631	0.00255875	0.00690045	3.25255		C1QTNF1-AS1	5.54347	2.96534e-08	8.06154e-08	25.9308		TUBB	44.0148	0	0	2.9639		PLCXD1	4.03081	5.55844e-05	0.000162258	0.513235		NAT8	27.8274	2.02384e-170	7.92378e-169	8.04923		DNASE2	4.58737	4.48859e-06	1.30555e-05	1.93657		A2M	37.9442	0	0	1.79676		DTNA	4.83105
RBP5	22.5725	8.0778e-113	2.60162e-111	1.30253		CKAP2	2.97912	0.0028908	0.00775192	2.55708		GAS6-AS1	5.5314	3.17688e-08	8.62648e-08	7.31607		CA2	43.9821	0	0	4.55369		FOSB	4.02281	5.75068e-05	0.000167553	2.32982		MT-CO2	27.8181	2.61687e-170	1.0224e-168	1.57905		APOL3	4.58646	4.50829e-06	1.31107e-05	0.99648		QPRT	37.9346	0	0	1.96595		TLR3	4.81098
TOMM5	22.5285	2.18384e-112	7.02127e-111	2.16274		CPVL	2.97786	0.00290273	0.00778165	1.82456		HK2	5.52667	3.26373e-08	8.86101e-08	0.893436		MPLKIP	43.972	0	0	2.51605		GAS6-AS1	3.98626	6.7123e-05	0.000194287	5.97681		RNASEH2C	27.8139	2.94322e-170	1.14748e-168	2.88474		TCAF2	4.57557	4.74928e-06	1.37985e-05	5.05456		TMEM97	37.9113	0	0	2.41183		RELN	4.80825
FAH	22.5159	2.9019e-112	9.31374e-111	1.34385		GRIA3	2.94321	0.00324832	0.00865674	2.66075		MR1	5.48943	4.03237e-08	1.09063e-07	2.00862		SKP1	43.878	0	0	1.62752		TPRN	3.97704	6.97798e-05	0.000201568	1.25613		TSPAN6	27.8058	3.69252e-170	1.43659e-168	2.06339		DTNA	4.56697	4.94835e-06	1.43522e-05	0.788681		DYNLL1	37.8875	0	0	1.90283		FCGR2A	4.78128
PPCS	22.5061	3.61584e-112	1.15851e-110	1.47634		CENPU	2.92297	0.00346715	0.00921605	3.33657		TRIM15	5.47491	4.37735e-08	1.18221e-07	1.72607		NBEAL1	43.8374	0	0	3.03575		USH1C	3.962	7.43256e-05	0.000214265	2.39221		TMEM261	27.8044	3.84174e-170	1.49151e-168	2.39622		ODF3B	4.54583	5.4719e-06	1.58359e-05	1.20552		TMBIM6	37.8852	0	0	1.40592		PLSCR1	4.7688
SELM	22.4749	7.31293e-112	2.339e-110	1.33289		MARC1	2.92247	0.00347266	0.00922935	1.80568		ALPK1	5.47322	4.41942e-08	1.19322e-07	3.32875		MRPL14	43.7694	0	0	1.95556		SMPD3	3.93759	8.23054e-05	0.000236386	25.8938		GDI2	27.7855	6.48582e-170	2.51278e-168	1.96165		SPATA6L	4.53076	5.87723e-06	1.69798e-05	2.99774		RPN2	37.8811	0	0	2.27002		PLEKHB2	4.74736
ATP5L	22.4732	7.59715e-112	2.42572e-110	0.913251		ITM2C	2.91211	0.00358998	0.00951796	1.56328		PITPNM2	5.42715	5.72625e-08	1.53799e-07	3.43346		EIF1	43.7443	0	0	1.20142		GPR157	3.93207	8.42189e-05	0.000241731	2.59067		COX5B	27.7557	1.48773e-169	5.75183e-168	1.24662		ADAM15	4.46766	7.90804e-06	2.26947e-05	1.41231		CETN2	37.8795	0	0	3.04559		USH1C	4.72413
CYCS	22.439	1.63923e-111	5.22494e-110	1.1636		ERCC1	2.91034	0.00361031	0.0095691	1.15995		SMPD3	5.41175	6.24108e-08	1.67239e-07	25.8938		RBX1	43.7432	0	0	1.81172		CHIC2	3.9249	8.67649e-05	0.000248692	0.524823		HRG	27.7403	2.27949e-169	8.79456e-168	5.21494		PYROXD1	4.45944	8.21722e-06	2.35637e-05	0.881791		GSTA2	37.8365	0	0	4.64728		SALL1	4.72332
TDO2	22.4274	2.12689e-111	6.76767e-110	10.3041		MYL5	2.90379	0.00368675	0.00976611	2.43791		ABHD5	5.34186	9.19973e-08	2.44855e-07	0.926153		EIF3J	43.7257	0	0	2.44428		PITPNM2	3.91867	8.90386e-05	0.000254933	3.3167		HNMT	27.7336	2.75112e-169	1.05921e-167	2.39057		GFOD2	4.42888	9.4725e-06	2.70545e-05	0.853863		PBLD	37.8364	0	0	3.01573		TM4SF1	4.71621
EBPL	22.4031	3.67164e-111	1.1663e-109	1.14213		C20orf27	2.90101	0.00371965	0.00984481	1.52744		GREM2	5.32601	1.00393e-07	2.66664e-07	2.9661		COX17	43.7183	0	0	1.85347		GK	3.88805	0.000101051	0.000287948	0.574799		F10	27.7155	4.54772e-169	1.74729e-167	2.09469		IL18BP	4.36959	1.24482e-05	3.53028e-05	2.55767		TMEM141	37.8101	0	0	2.03722		UGT1A1	4.7087
ATP5J	22.3989	4.03691e-111	1.28013e-109	0.769503								BBC3	5.32244	1.02387e-07	2.71844e-07	1.63582		SET	43.7181	0	0	2.45407		IL18BP	3.88786	0.000101133	0.000288136	3.8011		UQCC2	27.7105	5.21104e-169	1.998e-167	2.03897		CIDEC	4.36476	1.27262e-05	3.60582e-05	2.05088		XRCC6	37.7753	0	0	2.8375		ATL3	4.67003
OTUD6B-AS1	22.3665	8.3355e-111	2.63872e-109	1.3291								LDLRAD1	5.28003	1.29159e-07	3.41651e-07	25.7092		IGSF1	43.7175	0	0	4.34776		CTA-363E6.6	3.88653	0.000101686	0.00028949	2.58904		MPLKIP	27.6971	7.57157e-169	2.89707e-167	2.18763		SAP30	4.3442	1.39783e-05	3.94791e-05	1.67625		DHCR7	37.7509	0	0	2.34659		MIR4435-2HG	4.66672
SON	22.3532	1.12318e-110	3.54951e-109	1.20542								ATL3	5.25081	1.51433e-07	3.99826e-07	0.512048		TCEA3	43.6717	0	0	3.00986		LDLRAD1	3.84264	0.000121717	0.000344344	25.7092		COPE	27.6815	1.16777e-168	4.45896e-167	1.96607		SLC38A8	4.32722	1.51006e-05	4.25709e-05	6.32757		SLIRP	37.7251	0	0	1.94072		RRAS2	4.66224
UBE2K	22.3425	1.42929e-110	4.50919e-109	1.21356								LINC00152	5.24518	1.56133e-07	4.11884e-07	1.00621		C7orf55	43.6669	0	0	3.26837		GAS6	3.83729	0.000124397	0.000351605	3.25921		AURKAIP1	27.6749	1.40023e-168	5.33557e-167	1.67627		ASIP	4.30244	1.68928e-05	4.74643e-05	3.65545		AC090498.1	37.7147	0	0	2.3616		ACVR1B	4.65014
BAAT	22.3285	1.95216e-110	6.1483e-109	2.25701								SEC14L2	5.2307	1.68871e-07	4.44981e-07	1.00113		H3F3B	43.6447	0	0	1.44153		BEST1	3.81629	0.000135471	0.000381391	0.624703		NADK2	27.6738	1.44177e-168	5.48256e-167	2.93724		ZBTB7B	4.3009	1.70107e-05	4.77811e-05	1.01859		RBM3	37.6674	1.69529865473393e-310	0	2.85373		DOCK5	4.64154
YWHAH	22.2962	4.02102e-110	1.26427e-108	1.37361								IL18BP	5.20724	1.91671e-07	5.04198e-07	3.33136		SIGMAR1	43.5087	0	0	3.02141		HTRA1	3.80108	0.000144065	0.000404908	2.17351		PTRHD1	27.6533	2.54635e-168	9.66309e-167	2.50719		ZBTB21	4.27721	1.89253e-05	5.29503e-05	1.11629		DCXR	37.6595	2.2840200452141e-310	0	2.02393		RAB26	4.63677
NRBF2	22.2958	4.05639e-110	1.27322e-108	1.55348								ARG2	5.16398	2.41756e-07	6.33339e-07	1.92048		MPC1	43.4991	0	0	2.64744		FCGR2A	3.77537	0.000159769	0.000447619	1.14775		TF	27.6018	1.05898e-167	4.01047e-166	1.74267		MUC3A	4.26884	1.96492e-05	5.49091e-05	0.575081		HDLBP	37.6114	0	5.47526e-308	2.72641		TAP1	4.62608
MAPK14	22.2659	7.91846e-110	2.48125e-108	2.09755								UNC93A	5.14014	2.74529e-07	7.16763e-07	0.589859		COX20	43.4983	0	0	2.80194		ACKR2	3.68742	0.000226539	0.000626909	2.0463		FAM195B	27.5925	1.37015e-167	5.17832e-166	3.49007		ARHGEF16	4.25959	2.04798e-05	5.71701e-05	1.18568		MRPL20	37.6071	0	6.43205e-308	2.16063		DAO	4.62266
PDCD4	22.2597	9.08202e-110	2.84105e-108	1.60403								CDCA2	5.11753	3.0956e-07	8.06406e-07	1.33898		ADH1A	43.4572	0	0	4.30471		ENOX2	3.66635	0.000246041	0.000678747	0.985444		MMAB	27.5892	1.4994e-167	5.65526e-166	2.08185		SPSB1	4.2401	2.23418e-05	6.22272e-05	0.843113		ITM2B	37.6056	0	6.78877e-308	1.54596		FEZ2	4.60733
PSMD11	22.2256	1.94269e-109	6.05667e-108	1.37201								GLS2	5.10261	3.35002e-07	8.70844e-07	1.24672		CHCHD2	43.4138	0	0	1.39547		TMEM92	3.65894	0.000253263	0.000697632	2.51468		FKBP11	27.5453	5.03242e-167	1.89421e-165	3.4483		MR1	4.20808	2.57552e-05	7.14763e-05	1.42455		SPCS2	37.5716	0	2.43752e-307	2.00648		ENOX2	4.60448
ST3GAL1	22.2194	2.23149e-109	6.94538e-108	1.81471								TPRN	5.10081	3.38206e-07	8.78928e-07	1.09953		MRPS21	43.4011	0	0	1.9432		MR1	3.65629	0.000255894	0.000704565	1.68866		PHB	27.545	5.07345e-167	1.90578e-165	2.46476		GRB14	4.16828	3.06907e-05	8.4754e-05	1.20666		C1QBP	37.5627	0	3.38915e-307	2.46875		OSGIN2	4.59592
RDX	22.2188	2.25814e-109	7.01651e-108	1.19876								PCDH1	5.08673	3.64284e-07	9.45505e-07	1.27634		IGFBP2	43.3306	0	0	2.54163		ZBTB21	3.65099	0.000261233	0.00071841	1.20978		IMPDH2	27.5387	6.04105e-167	2.26466e-165	2.94429		CTA-363E6.6	4.15106	3.30943e-05	9.11607e-05	1.76279		PHB2	37.5611	0	3.60205e-307	2.49406		ABCB1	4.57165
SLC22A7	22.2179	2.30552e-109	7.15176e-108	2.76568								PLEKHF1	5.05659	4.26813e-07	1.1047e-06	1.96083		ERGIC3	43.2943	0	0	2.47678		ADAM15	3.6423	0.000270209	0.000741993	1.36629		NDN	27.5311	7.45038e-167	2.78734e-165	5.45274		CDCA2	4.13859	3.49442e-05	9.60564e-05	1.11058		SOAT2	37.5583	0	3.98244e-307	5.55942		TOMM40	4.56714
SLC28A1	22.2159	2.41296e-109	7.47252e-108	5.75823								DOCK9	5.03299	4.82897e-07	1.24673e-06	1.69294		MRPL55	43.2748	0	0	2.68904		TCAF2	3.62243	0.000291846	0.00079963	4.20528		TMEM256	27.5299	7.70662e-167	2.8774e-165	1.43212		MYH14	4.13182	3.59904e-05	9.88734e-05	0.710657		ATP2B1	37.5109	6.1187e-308	2.36067e-306	3.30913		ADAM15	4.56689
ETNK1	22.1551	9.32456e-109	2.87802e-107	1.41423								SPATA6L	5.0276	4.96668e-07	1.28139e-06	2.93185		S100A10	43.2049	0	0	1.62193		FAM69C	3.59594	0.000323227	0.000881698	4.42073		NDUFB10	27.4711	3.89162e-166	1.45008e-164	1.65921		CTD-2015H6.3	4.10047	4.12308e-05	0.000112801	0.583373		PET100	37.5027	8.32277e-308	3.20435e-306	2.77895		B4GALT1	4.55278
PRR13	22.1373	1.38349e-108	4.2489e-107	1.14809								FAM69C	5.02472	5.04171e-07	1.30038e-06	5.02336		SNHG23	43.2019	0	0	2.73385		SEZ6L2	3.53438	0.00040873	0.00110533	1.83658		S100A10	27.4563	5.84536e-166	2.1737e-164	1.44874		PLS1	4.08084	4.48724e-05	0.000122493	0.964758		ADI1	37.4887	1.40855e-307	5.4118e-306	2.05628		SAC3D1	4.54636
UFD1L	22.1198	2.03783e-108	6.24811e-107	1.34871								GPR157	5.00658	5.54046e-07	1.42446e-06	2.11855		DHCR24	43.1934	0	0	1.98618		SPATA6L	3.53009	0.00041542	0.00112211	2.63319		IDI1	27.4277	1.28287e-165	4.76103e-164	1.69033		ADAMTSL4	4.07487	4.60408e-05	0.000125627	0.773334		ATP5F1	37.477	2.18058e-307	8.36071e-306	2.20537		PLA2G2A	4.54297
CD59	22.1178	2.13052e-108	6.52149e-107	1.22522								OSGIN1	4.99876	5.77002e-07	1.48204e-06	1.24943		NT5DC2	43.1768	0	0	6.74392		TNFRSF21	3.50911	0.000449604	0.00120985	1.41457		PLD3	27.3983	2.87445e-165	1.06464e-163	2.68625		CFHR4	4.05769	4.95596e-05	0.00013497	1.20406		RPL36AL	37.4718	2.65675e-307	1.01654e-305	1.35759		FAS	4.54205
SLC30A7	22.0836	4.54397e-108	1.38861e-106	1.95022								SLC22A10	4.99552	5.86775e-07	1.50672e-06	2.99746		MRPL54	43.1705	0	0	2.37823		PLA1A	3.49864	0.000467643	0.0012573	0.558272		SRD5A3	27.3191	2.5163e-164	9.30126e-163	3.08328		TRIM15	4.05458	5.02249e-05	0.000136741	1.14557		MT1M	37.3955	4.62368e-306	1.76548e-304	3.1267		TNS1	4.53528
NDFIP1	22.0578	8.04086e-108	2.45319e-106	1.22236								GPR155	4.96078	7.02098e-07	1.79712e-06	1.72773		MRPS34	43.1671	0	0	2.50202		SLC22A10	3.47992	0.000501567	0.0013446	2.58273		SERPINC1	27.3031	3.89449e-164	1.43669e-162	1.98979		ARFGEF3	4.03503	5.45941e-05	0.000148375	3.19743		FBL	37.3694	1.22581e-305	4.67095e-304	3.21643		DUSP22	4.51001
SEC31A	22.027	1.58847e-107	4.8383e-106	1.21816								TCAF2	4.95869	7.09719e-07	1.81562e-06	4.02693		PPP1R14B	43.1502	0	0	3.9148		SLC38A8	3.47827	0.000504653	0.00135248	5.47898		SURF4	27.2931	5.12351e-164	1.88633e-162	1.94367		DAO	4.01138	6.03657e-05	0.000163821	1.17453		GSTA4	37.3251	6.42365e-305	2.4427e-303	3.12168		MGAT4B	4.47668
C6orf62	22.0221	1.76864e-107	5.37823e-106	1.37084								PNPLA2	4.93798	7.8935e-07	2.0146e-06	0.598354		TOMM22	43.1457	0	0	2.8116		PELI1	3.4758	0.000509338	0.00136405	0.975209		A1BG	27.2877	5.93776e-164	2.18177e-162	2.19668		RRM2B	4.00354	6.24027e-05	0.000169151	0.645086		SRSF2	37.3137	9.84434e-305	3.73581e-303	2.51099		GPT	4.46608
UNC5CL	22.0131	2.15635e-107	6.54646e-106	3.88098								DOCK5	4.92298	8.52363e-07	2.17244e-06	0.638293		ATP5O	43.1389	0	0	1.83242		LRP11	3.4652	0.000529841	0.00141732	1.19703		SPATS2L	27.2755	8.27926e-164	3.03611e-162	2.35937		MAP2K6	3.96743	7.26518e-05	0.000195985	0.648676		SKP1	37.3003	1.62426e-304	6.15127e-303	1.61344		LYN	4.46246
BIRC3	22.0095	2.33607e-107	7.08048e-106	6.03791								IL15RA	4.90338	9.42019e-07	2.39698e-06	3.27628		NDUFV3	43.0886	0	0	2.31244		BBC3	3.45963	0.00054092	0.0014457	1.31735		NME1	27.2655	1.0889e-163	3.98525e-162	2.21396		LYN	3.94912	7.84379e-05	0.000210994	0.955002		CCT7	37.2963	1.88438e-304	7.12179e-303	2.93345		TRIM15	4.46216
SLC9A3R2	21.9786	4.61282e-107	1.39583e-105	1.52881								SLC38A8	4.86293	1.15662e-06	2.92895e-06	25.513		SERPIND1	43.0745	0	0	2.25502		PYROXD1	3.41493	0.000637985	0.00169437	0.797236		MT-ND5	27.2635	1.15115e-163	4.20476e-162	1.20895		FAM20A	3.93976	8.15637e-05	0.000219005	0.568006		UGT2B10	37.2913	2.2706e-304	8.56401e-303	5.33344		ACTR3C	4.41743
EGLN3	21.9746	5.04172e-107	1.52313e-105	3.26256								OSBPL10	4.83838	1.30901e-06	3.30673e-06	2.49622		FAAP20	43.0544	0	0	2.81901		CFHR5	3.41149	0.000646077	0.00171537	3.11821		ERP29	27.249	1.70655e-163	6.22119e-162	1.86934		SGPP1	3.93769	8.2269e-05	0.000220835	0.842908		CDK4	37.2394	1.57127e-303	5.9143e-302	3.45002		C1orf186	4.41275
PCYOX1	21.9627	6.55387e-107	1.97673e-105	1.40739								ABCA6	4.80519	1.54605e-06	3.89013e-06	1.52656		TMEM14C	43.0502	0	0	2.21181		SKAP1	3.40644	0.000658157	0.00174619	0.621321		FBL	27.2365	2.39918e-163	8.72895e-162	2.95574		BCL2A1	3.92684	8.60703e-05	0.000230537	3.1418		MMAB	37.233	1.99456e-303	7.47716e-302	2.34179		AMFR	4.38774
SH3GLB1	21.9578	7.29746e-107	2.19743e-105	1.57017								LCN2	4.80511	1.54668e-06	3.89117e-06	6.3735		GALT	43.0308	0	0	3.82021		LCN2	3.3979	0.000679043	0.00179954	3.69653		SRSF2	27.2288	2.96001e-163	1.07483e-161	2.30056		COQ10A	3.90187	9.54506e-05	0.000254302	0.778671		SNRPB	37.2311	2.14467e-303	8.02366e-302	2.38321		FOSL2	4.3789
ARHGEF12	21.9179	1.75255e-106	5.2602e-105	1.60217								FLVCR2	4.79402	1.63474e-06	4.10547e-06	0.987349		MPC2	42.9493	0	0	1.29348		IKBKG	3.3929	0.000691572	0.00183039	0.525549		APOE	27.2158	4.22478e-163	1.53109e-161	1.31307		MROH6	3.84573	0.000120192	0.00031834	2.31868		CLTA	37.2118	4.3994e-303	1.64259e-301	2.20182		TMEM19	4.37689
MGEA5	21.8943	2.94641e-106	8.82922e-105	1.65144								EFHC1	4.77661	1.78276e-06	4.46752e-06	0.675761		HNRNPA3	42.9469	0	0	2.40242		BCL2A1	3.38802	0.000704	0.00186115	4.90249		ATP5L	27.2145	4.37717e-163	1.58322e-161	1.21731		SOX9	3.84258	0.000121745	0.000322362	2.24632		UQCR10	37.2019	6.36601e-303	2.37208e-301	1.38945		LPIN3	4.34551
APOA4	21.8669	5.36986e-106	1.60653e-104	1.72013								ZBTB21	4.73776	2.16096e-06	5.39775e-06	1.12608		SERPINA4	42.9445	0	0	3.04647		GPR155	3.3453	0.000821923	0.00215537	1.49867		FAM3B	27.1755	1.26457e-162	4.56502e-161	4.16161		FLNC	3.80182	0.000143636	0.000378377	4.082		ETFA	37.1995	6.95782e-303	2.58739e-301	2.15514		ARHGEF16	4.32829
UQCR10	21.8491	7.93346e-106	2.36967e-104	0.887073								GFOD2	4.69692	2.64119e-06	6.57068e-06	0.778242		MORF4L1	42.9392	0	0	1.60302		ASIP	3.32715	0.000877392	0.00229271	2.99787		NEDD8	27.167	1.59311e-162	5.73983e-161	1.46516		HRCT1	3.78494	0.000153747	0.000404093	4.35252		EIF1	37.1922	9.12415e-303	3.38618e-301	1.22463		HTRA1	4.32055
RPS6KA3	21.8299	1.20597e-105	3.59636e-104	1.15913								PIK3IP1	4.68302	2.82685e-06	7.02501e-06	1.78466		CAMTA1	42.9188	0	0	2.42064		ARFGEF3	3.30635	0.000945214	0.00245987	3.34962		OAZ1	27.1571	2.08882e-162	7.51123e-161	1.4704		PCDH1	3.78438	0.000154093	0.000404945	0.882509		HM13	37.1909	9.56583e-303	3.54299e-301	2.69249		NUDT8	4.31719
SMIM19	21.8221	1.43079e-105	4.25994e-104	1.32656								SLC6A8	4.66955	3.01867e-06	7.48864e-06	3.53095		DPY30	42.9092	0	0	2.38746		RND1	3.27426	0.00105941	0.00274662	1.08259		GSTA4	27.1404	3.28749e-162	1.17986e-160	2.81155		ZBTB7A	3.77647	0.000159066	0.000417423	0.754076		YWHAE	37.1649	2.52417e-302	9.33036e-301	1.80969		SLC25A24	4.30074
HSD17B11	21.8111	1.81908e-105	5.40732e-104	1.12075								TMEM92	4.64831	3.34673e-06	8.28142e-06	2.07763		SEC62	42.8687	0	0	1.77826		GCKR	3.26955	0.0010772	0.00279003	0.593154		PIN4	27.1291	4.47316e-162	1.60229e-160	2.1108		FAM160B1	3.76888	0.000163979	0.000429767	0.547854		CNBP	37.1292	9.4922e-302	3.49475e-300	2.1341		KIAA1715	4.27484
PSMC6	21.7947	2.60472e-105	7.73027e-104	1.28775								BCL2A1	4.61794	3.87574e-06	9.56489e-06	4.65604		CCNI	42.8682	0	0	2.20824		C1orf186	3.25909	0.00111768	0.00289003	1.04332		GOT2	27.1112	7.26056e-162	2.59572e-160	2.48836		GPR155	3.76553	0.000166196	0.000435392	1.23389		BCAP31	37.1203	1.32324e-301	4.86213e-300	2.25343		SIRPA	4.25841
ABCD3	21.7926	2.72515e-105	8.07473e-104	1.31107								USH1C	4.61709	3.89159e-06	9.60271e-06	1.54083		TIMM10	42.8544	0	0	2.83832		FOSL2	3.24501	0.00117445	0.00303005	0.592798		HSD17B4	27.1026	9.17237e-162	3.27289e-160	2.8935		TTC39A	3.73015	0.000191364	0.000499628	4.73276		PRELID1	37.0805	5.79883e-301	2.1265e-299	1.96491		CACUL1	4.24486
MTDH	21.7791	3.66479e-105	1.08243e-103	1.08755								TNFRSF21	4.61568	3.91814e-06	9.66307e-06	1.22875		MYL6B	42.8518	0	0	3.5993		OSBPL10	3.21955	0.00128393	0.00330101	1.87033		ATP5O	27.049	3.92351e-161	1.3973e-159	1.58813		MOGAT2	3.70167	0.000214187	0.000556939	0.883679		GGCX	37.0722	7.8698e-301	2.88025e-299	3.12228		SEZ6L2	4.24162
TMEM50A	21.7721	4.26963e-105	1.25907e-103	1.22897								ATP8B1	4.61112	4.00503e-06	9.86818e-06	0.92902		NHP2	42.8468	0	0	2.27945		CES4A	3.20919	0.00133108	0.00341652	2.35203		MT2A	27.0335	5.97846e-161	2.12098e-159	1.42853		SLC22A10	3.68417	0.000229445	0.000595278	1.74687		MRPL52	37.0714	8.13115e-301	2.97003e-299	2.28249		GJB2	4.24152
AK1	21.7593	5.64389e-105	1.66167e-103	1.78726								CFHR5	4.60429	4.13872e-06	1.01881e-05	3.0314		RBM8A	42.8322	0	0	2.58073		ZBTB7B	3.16346	0.00155904	0.00397082	0.89156		FAM136A	27.0277	6.97887e-161	2.47116e-159	2.903		SYNPO	3.6829	0.000230592	0.000598086	3.962		HNMT	37.0493	1.83973e-300	6.70667e-299	2.60192		ICAM1	4.24134
ERGIC2	21.6914	2.47181e-104	7.26595e-103	1.21435								ASIP	4.5554	5.22864e-06	1.2803e-05	2.97402		ATP5B	42.823	0	0	1.98179		HRCT1	3.14703	0.0016494	0.00418887	5.50522		SLC25A5	27.0236	7.81274e-161	2.76115e-159	1.5656		CCDC71L	3.65943	0.000252775	0.000653243	2.26799		ANXA6	37.0041	9.85096e-300	3.58409e-298	3.46682		IKBKG	4.2307
METTL7A	21.6893	2.58907e-104	7.59857e-103	1.14062								SEZ6L2	4.53326	5.80811e-06	1.41938e-05	1.62207		DMKN	42.8037	0	0	4.36857		SRD5A1	3.02264	0.00250578	0.00624808	0.607496		HSPA1B	27.0095	1.14204e-160	4.02845e-159	4.10041		NOS1AP	3.65682	0.000255359	0.000659646	1.74553		C19orf43	36.9485	7.70821e-299	2.79899e-297	2.08532		MTMR11	4.20138
SNX3	21.6507	5.98363e-104	1.75334e-102	0.929963								SOS1	4.401	1.07752e-05	2.60131e-05	0.563042		EIF6	42.7586	0	0	2.38381		GRB14	3.00758	0.00263337	0.00654596	0.975315		MRPL52	26.997	1.60394e-160	5.64704e-159	1.98552		SULT1B1	3.6196	0.000295058	0.000759335	6.23417		VCAM1	36.9176	2.41574e-298	8.75482e-297	3.58022		TRIM25	4.17864
GPX1	21.6506	5.99382e-104	1.75355e-102	0.982482								CES4A	4.34605	1.38614e-05	3.32814e-05	2.30872		PIN4	42.7531	0	0	2.32722		SLC25A24	3.00733	0.0026355	0.00655037	0.893849		C19orf60	26.9852	2.20212e-160	7.73834e-159	2.14534		CFHR5	3.59891	0.000319558	0.000819427	1.91887		SNHG8	36.8935	5.88279e-298	2.1278e-296	2.05502		CASP7	4.16906
ATP1A1	21.6063	1.56752e-103	4.57149e-102	1.17906								TIPARP	4.23971	2.23811e-05	5.32333e-05	0.53348		SPCS2	42.7354	0	0	1.92345		NOS1AP	2.98955	0.00279391	0.00692457	1.79761		MLEC	26.8773	4.04161e-159	1.41755e-157	2.25893		LIN28B	3.59039	0.000330186	0.000845743	1.26347		ALDH7A1	36.8377	4.60938e-297	1.66396e-295	3.39189		TRIM56	4.1383
EMC3	21.5954	1.98417e-103	5.7775e-102	1.20945								ENOX2	4.22844	2.35314e-05	5.59121e-05	0.761224		TOMM20	42.7279	0	0	2.35747		ZBTB16	2.97358	0.00294351	0.00727782	0.773404		GLRX5	26.877	4.08453e-159	1.42989e-157	1.99816		EHD2	3.58468	0.000337491	0.000863378	1.96903		ATP5L	36.8325	5.57613e-297	2.00903e-295	1.32718		MUC3A	4.12258
KTN1	21.5885	2.30164e-103	6.69139e-102	1.11586								HTRA1	4.2282	2.35568e-05	5.59651e-05	1.35709		ASGR1	42.6898	0	0	1.1864		CDCA2	2.97058	0.00297235	0.00734127	0.903483		COX20	26.8666	5.39318e-159	1.88446e-157	2.30436		AAED1	3.53669	0.00040518	0.00103212	1.02507		SARAF	36.8163	1.01198e-296	3.639e-295	2.01504		TRIB1	4.12184
ZFAND6	21.5862	2.4226e-103	7.03198e-102	1.13354								PELI1	4.22351	2.40528e-05	5.71215e-05	0.832642		NDUFB3	42.6721	0	0	2.01725		GJC3	2.9275	0.00341696	0.00836687	2.8927		SET	26.8595	6.53937e-159	2.28065e-157	1.9848		LPIN3	3.53484	0.000408021	0.00103907	0.923276		C11orf31	36.799	1.91565e-296	6.87517e-295	1.83767		COQ10A	4.11713
HPD	21.5729	3.23124e-103	9.36454e-102	1.99408								PFKFB1	4.12852	3.65108e-05	8.5936e-05	1.9728		PRMT1	42.639	0	0	3.95817		MPZL3	2.91234	0.0035873	0.00876081	0.800792		GLUL	26.815	2.16248e-158	7.51349e-157	1.5997		ACVR1B	3.49713	0.000470299	0.00119112	0.500783		COX6C	36.7988	1.92643e-296	6.9005e-295	1.28161		ADGRA3	4.11283
TRAPPC4	21.5724	3.26316e-103	9.44226e-102	1.77368								GCNT3	4.10815	3.98838e-05	9.36489e-05	1.1268		TMSB10	42.6033	0	0	1.7628		SULT1B1	2.90979	0.00361671	0.00883032	5.38558		OXA1L	26.6937	5.5713e-157	1.9285e-155	1.96982		ST3GAL4-AS1	3.49597	0.000472333	0.00119611	1.70076		C19orf53	36.7784	4.08607e-296	1.46081e-294	1.76245		CRYAB	4.1099
APBB1IP	21.5542	4.83252e-103	1.39615e-101	2.04942								CPT1A	4.0974	4.17822e-05	9.79821e-05	0.612014		SON	42.592	0	0	2.14368		FLNC	2.88312	0.00393754	0.00957072	2.96823		HSBP1	26.6438	2.11351e-156	7.30226e-155	1.52133		TRIM38	3.49293	0.000477758	0.00120902	0.772243		SRP14	36.7462	1.33894e-295	4.7776e-294	1.25048		IRF2BPL	4.10616
SEC22B	21.5266	8.76581e-103	2.52857e-101	1.52551								ARFGEF3	4.07411	4.619e-05	0.000108182	2.27354		CNPY2	42.5886	0	0	1.95351		ARHGEF16	2.87451	0.00404653	0.00982017	0.869912		PGM1	26.6383	2.44244e-156	8.423e-155	2.27625		SIRPA	3.49069	0.000481773	0.00121868	0.62697		ALDH6A1	36.7368	1.88697e-295	6.72015e-294	2.38375		GIPC2	4.07317
DICER1	21.5257	8.944e-103	2.57596e-101	1.72841								SULT1B1	4.07262	4.64871e-05	0.000108864	25.4196		HNRNPDL	42.5014	0	0	2.64561		LINC00152	2.87427	0.00404968	0.00982652	0.566992		SLIRP	26.625	3.48659e-156	1.20015e-154	1.70649		LACC1	3.4818	0.000498055	0.00125884	2.07345		DHCR24	36.7324	2.21713e-295	7.88083e-294	1.91389		RDH16	4.04567
KNG1	21.5237	9.33337e-103	2.68392e-101	1.03394								HRCT1	4.05707	4.96928e-05	0.000116224	3.43761		NDUFB8	42.4463	0	0	1.84077								NBEAL1	26.6166	4.36055e-156	1.4982e-154	2.50586		PDE11A	3.46531	0.00052963	0.00133518	1.95369		HADHA	36.7097	5.11415e-295	1.81435e-293	2.49438		GAS6	4.04019
ACAA2	21.5214	9.80906e-103	2.81634e-101	1.18437								RRM2B	4.04716	5.1843e-05	0.00012113	0.554599		MT-ND4L	42.4002	0	0	1.77144								FOXA3	26.5872	9.55303e-156	3.27438e-154	3.90937		TLE3	3.45921	0.000541765	0.00136447	0.682026		MRPS34	36.6734	1.93991e-294	6.86905e-293	2.31961		GCNT3	4.03606
AC090498.1	21.5195	1.02325e-102	2.93338e-101	1.16978								ATP2B4	4.01418	5.96521e-05	0.000138973	0.555568		SNHG19	42.3983	0	0	5.10555								SNRPD1	26.5871	9.56552e-156	3.27438e-154	1.91099		TMEM19	3.45636	0.000547516	0.00137839	0.520525		LMAN2	36.6203	1.35868e-293	4.8018e-292	1.77703		ATAD3C	4.03479
C8B	21.5118	1.20821e-102	3.45825e-101	1.47854								LPIN3	4.00491	6.2042e-05	0.000144341	0.993569		SRSF2	42.3754	0	0	2.57471								SLC25A13	26.5821	1.09288e-155	3.73415e-154	2.80749		INAFM1	3.44405	0.000573066	0.00144115	0.564836		RHOC	36.5838	5.18187e-293	1.82787e-291	2.20612		ITIH4	4.00777
CTB-50L17.14	21.5104	1.24511e-102	3.55836e-101	3.92769								MPZL3	3.97399	7.06794e-05	0.000163675	0.762216		FAM195B	42.353	0	0	3.75031								HMGN1	26.5636	1.78793e-155	6.09773e-154	1.54632		SYBU	3.44353	0.00057418	0.00144375	0.983146		NME1	36.578	6.40176e-293	2.25388e-291	2.39812		SLC2A5	4.00122
GOLIM4	21.4531	4.27035e-102	1.21853e-100	1.46062								TRIM69	3.93368	8.36538e-05	0.000193141	1.27958		CETN2	42.3312	0	0	2.85215								OAT	26.5566	2.15476e-155	7.33531e-154	5.19323		CARD6	3.43503	0.000592498	0.00148779	3.20488		SSR3	36.5731	7.65773e-293	2.69096e-291	1.88133		ACKR2	3.98021
PSMD12	21.4443	5.1643e-102	1.47135e-100	1.48037								CYP2D6	3.91621	8.99528e-05	0.000207168	2.84803		FKBP8	42.3271	0	0	2.92906								HMGN2	26.5323	4.11219e-155	1.39731e-153	1.95393		NBL1	3.42265	0.000620148	0.00155364	2.74912		MPST	36.5679	9.26839e-293	3.25078e-291	1.80184		DNASE2	3.97107
RB1CC1	21.4208	8.54535e-102	2.4309e-100	1.4546								ADAM15	3.9069	9.3486e-05	0.000215144	0.86581		NAA38	42.3061	0	0	1.99977								NDUFB1	26.4636	2.54678e-154	8.63349e-153	1.6504		PER2	3.38639	0.000708192	0.00176752	1.26048		OAZ1	36.5592	1.27448e-292	4.46163e-291	1.66845		MPZL3	3.96045
MMADHC	21.4171	9.25174e-102	2.62781e-100	1.15621								NFE2	3.89735	9.72524e-05	0.000223618	2.7641		MRPL51	42.2921	0	0	1.70646								KRT10	26.4635	2.5501e-154	8.63349e-153	1.737		C1orf226	3.37474	0.000738864	0.00184184	1.58037		NDUFB1	36.533	3.31835e-292	1.15948e-290	1.80171		GAS6-AS1	3.95243
ZFAND5	21.4067	1.15637e-101	3.27944e-100	1.24056								APOL3	3.88108	0.000103994	0.000238644	0.650958		H1FX	42.2906	0	0	3.8866								NDUFV1	26.4392	4.85881e-154	1.64198e-152	2.48146		WHAMM	3.3746	0.000739228	0.0018425	0.763971		PSMC3	36.5294	3.7908e-292	1.32207e-290	3.00014		FAM173A	3.94909
GNMT	21.4062	1.16849e-101	3.30874e-100	6.24974								DAO	3.85382	0.000116291	0.00026617	0.947989		MYEOV2	42.2718	0	0	2.24827								BANF1	26.426	6.8907e-154	2.32439e-152	1.66797		DYSF	3.3659	0.000762953	0.00189729	1.38595		RANBP1	36.5251	4.4308e-292	1.54237e-290	2.22513		C1QTNF1-AS1	3.93699
CLTB	21.3777	2.15607e-101	6.09593e-100	1.50285								NR1I2	3.82099	0.000132918	0.00030344	3.48011		NDRG2	42.2617	0	0	3.72925								PSAP	26.4203	8.01592e-154	2.69903e-152	1.72101		GJC3	3.33843	0.000842539	0.00208875	2.23578		DNAJB1	36.5062	8.8504e-292	3.07506e-290	3.52129		INAFM1	3.91468
LSM1	21.3592	3.20425e-101	9.04565e-100	1.50217								FCGR2A	3.77973	0.000156998	0.000356611	0.541631		PAQR9	42.2479	0	0	3.19346								RPL36AL	26.4026	1.27812e-153	4.28796e-152	1.12645		MFSD12	3.33621	0.000849292	0.00210437	0.514207		ATP5C1	36.4888	1.66741e-291	5.78255e-290	1.77508		LRP11	3.9049
MRPS18C	21.3434	4.48904e-101	1.26341e-99	1.20745								TTC39A	3.74272	0.000182038	0.000412173	2.75269		C12orf57	42.2437	0	0	1.99482								PRDX4	26.3995	1.38697e-153	4.64471e-152	1.92998		G0S2	3.31821	0.000905972	0.00224001	1.47814		SLC25A5	36.4871	1.77598e-291	6.14753e-290	1.77292		ALPK1	3.88351
EIF5	21.3362	5.24383e-101	1.4736e-99	1.1192								UPP2	3.65882	0.000253378	0.000568627	3.87764		COX5A	42.2419	0	0	1.61855								PRDX3	26.3987	1.41697e-153	4.73663e-152	1.44789		ZXDB	3.30513	0.000949312	0.00234217	1.59162		GSTO1	36.4791	2.37784e-291	8.21551e-290	1.62878		PITPNM2	3.86815
SERPINC1	21.325	6.66046e-101	1.86887e-99	1.11502								SOWAHA	3.64742	0.000264885	0.000593804	2.341		GFER	42.2294	0	0	3.30007								HADHA	26.3803	2.30432e-153	7.68895e-152	2.16806		DPYSL2	3.30161	0.000961313	0.0023702	0.65487		SULT1A1	36.4772	2.55147e-291	8.799e-290	3.28118		GFOD2	3.86486
SNTB1	21.3188	7.59776e-101	2.12864e-99	1.29445								SGPP1	3.62965	0.000283807	0.00063499	0.622358		HMGN2	42.2177	0	0	2.37277								SRSF9	26.3753	2.63513e-153	8.77698e-152	1.83314		GREM2	3.28407	0.00102321	0.0025141	1.28226		PSMB6	36.4741	2.85883e-291	9.84066e-290	2.14611		GCKR	3.85722
HSD3B7	21.2952	1.2573e-100	3.51189e-99	2.56393								F2RL1	3.60717	0.000309553	0.000690925	4.60414		FOXA3	42.194	0	0	4.33231								CNBP	26.3713	2.92677e-153	9.73086e-152	1.83958		TIGAR	3.27485	0.00105717	0.00259307	1.31993		IMPDH2	36.4388	1.03608e-290	3.55976e-289	3.09072		FOXA2	3.85445
MPC2	21.2727	2.03306e-100	5.67021e-99	0.685885								SPARCL1	3.60556	0.000311482	0.000694896	2.00817		PSMB6	42.1726	0	0	2.2287								COL5A2	26.3665	3.32088e-153	1.10214e-151	3.32713		SEC14L2	3.26517	0.001094	0.00267773	0.520592		TOMM20	36.4282	1.52121e-290	5.2169e-289	2.24789		SMPD3	3.84439
ARGLU1	21.2544	3.00401e-100	8.36562e-99	1.36696								CDA	3.60146	0.000316437	0.000705271	1.1136		CDK4	42.1595	0	0	3.61607								LSM7	26.3377	7.09696e-153	2.35114e-151	1.89575		IL15RA	3.26192	0.00110662	0.00270721	1.36318		PRDX3	36.3965	4.83245e-290	1.65115e-288	1.62143		CTA-363E6.6	3.82842
INSR	21.2274	5.33441e-100	1.47665e-98	1.26881								HILPDA	3.58951	0.000331303	0.000737075	0.538148		MMAB	42.1365	0	0	2.26516								QARS	26.3202	1.1263e-152	3.72465e-151	3.14983		VASH2	3.20965	0.00132895	0.00323444	2.7603		CACYBP	36.3432	3.37035e-289	1.14946e-287	3.27524		PELI1	3.81456
RAD23B	21.1937	1.09234e-99	3.01925e-98	1.12954								PER1	3.58133	0.000341845	0.000759705	0.769159		SERP1	42.1265	0	0	1.66054								EIF4A1	26.3147	1.30352e-152	4.30302e-151	2.29021		SLC2A6	3.18943	0.00142552	0.00345811	1.8005		FAM178B	36.3154	9.25137e-289	3.14938e-287	30.3601		TMEM92	3.79284
C8orf59	21.1891	1.20468e-99	3.32481e-98	1.19166								SYNPO	3.57858	0.000345469	0.000767575	2.23536		FBL	42.0882	0	0	3.2492								RDX	26.3105	1.45307e-152	4.78813e-151	1.71938		FUT2	3.18674	0.00143886	0.0034891	5.99857		SUMO2	36.3093	1.15316e-288	3.91842e-287	1.51867		PLEKHF1	3.79182
CNDP2	21.1452	3.05671e-99	8.41116e-98	2.14584								KAT2B	3.57588	0.000349057	0.000775269	1.19337		PHB	42.0606	0	0	2.69356								CERS4	26.3094	1.49886e-152	4.93025e-151	2.87921		PIK3IP1	3.1746	0.00150044	0.00363225	1.04821		FAM195B	36.2937	2.03099e-288	6.88862e-287	3.62611		LIN28B	3.77501
CHPT1	21.1345	3.83326e-99	1.05324e-97	1.10672								GJC3	3.5677	0.000360125	0.00079888	1.97517		EIF3G	42.0482	0	0	2.61559								ETFA	26.294	2.24616e-152	7.37528e-151	1.81771		GCNT3	3.17367	0.00150527	0.00364345	0.840853		NDUFC2	36.2801	3.3341e-288	1.12878e-286	1.49221		OPN3	3.77404
PPP2R5A	21.1213	5.06702e-99	1.39017e-97	2.59256								EHD2	3.56198	0.000368075	0.000816137	1.4967		POLR2I	42.0317	0	0	2.17105								BSG	26.2805	3.20411e-152	1.05021e-150	1.87561		PTPRG	3.17011	0.00152381	0.00368497	0.513192		ARPC3	36.2656	5.6396e-288	1.90583e-286	1.689		CD38	3.76304
ST6GAL1	21.0197	4.32962e-98	1.1861e-96	1.08009								AP1M2	3.54466	0.000393119	0.000870418	1.61937		CHST13	41.9413	0	0	3.48163								SARAF	26.2702	4.20745e-152	1.37664e-150	1.72535		TMEM92	3.1683	0.00153334	0.00370753	1.14594		SEC62	36.2383	1.52116e-287	5.13123e-286	1.70703		LDLRAD1	3.75178
COA6	20.9923	7.7045e-98	2.10753e-96	1.23124								ZNF274	3.52402	0.000425044	0.0009383	0.741354		RBMX	41.8955	0	0	3.02666								ADD3	26.2563	6.06218e-152	1.97999e-150	3.13293		F2RL1	3.15319	0.00161496	0.00389825	3.79073		EID1	36.2328	1.85377e-287	6.24182e-286	2.07484		OSBPL10	3.74773
LARP4	20.9904	8.02087e-98	2.18977e-96	2.03397								SPSB1	3.4936	0.00047655	0.001049	0.5168		EIF4B	41.8873	0	0	2.43282								HNRNPA3	26.2496	7.22473e-152	2.35554e-150	1.95129		TNFAIP2	3.14076	0.00168509	0.00406014	3.16119		COPS6	36.2006	5.96126e-287	2.00357e-285	2.87479		PIK3IP1	3.74358
SBDS	20.9904	8.02881e-98	2.18977e-96	1.13507								FUT2	3.48702	0.000488443	0.00107441	4.90368		PDIA3	41.8675	0	0	2.12412								SOAT2	26.249	7.34216e-152	2.38962e-150	4.86643		TTC22	3.1286	0.0017564	0.00422755	1.24153		UXT	36.1936	7.66607e-287	2.57188e-285	2.09092		GRB14	3.73013
ERLIN1	20.9695	1.24596e-97	3.39323e-96	1.49838								C1orf226	3.47443	0.000511935	0.00112435	1.34054		LSM3	41.8347	0	0	2.08824								PGRMC1	26.2451	8.13491e-152	2.64299e-150	1.69243		C12orf49	3.04438	0.00233157	0.00555206	0.632742		UQCRB	36.1648	2.17807e-286	7.29397e-285	1.19088		ZBTB7B	3.69364
KRTCAP2	20.9524	1.78501e-97	4.85413e-96	1.21639								NOS1AP	3.46485	0.000530533	0.00116354	1.28736		CALM1	41.8044	0	0	1.97841								PARK7	26.2309	1.18002e-151	3.82712e-150	1.42023		ADGRD1	3.03754	0.00238516	0.00567529	0.557967		PEMT	36.1591	2.67611e-286	8.94565e-285	2.7433		FAM69C	3.69005
SELENBP1	20.9414	2.24643e-97	6.09994e-96	1.62105								TRIM8	3.44148	0.000578535	0.00126445	0.721397		C11orf31	41.7882	0	0	1.82353								DPYS	26.2276	1.28811e-151	4.17037e-150	2.71464		AP1M2	3.03749	0.00238556	0.00567551	1.36304		SNHG19	36.1482	3.97565e-286	1.32658e-284	4.97649		SLC2A10	3.69002
VMP1	20.9216	3.40281e-97	9.22644e-96	1.07651								ZBTB7B	3.4401	0.000581503	0.00127051	0.585659		SNRPG	41.7798	0	0	1.69656								GSTA2	26.2151	1.78568e-151	5.77121e-150	3.80346		MAPK4	3.01338	0.00258359	0.00613167	25.121		SCAND1	36.1333	6.80717e-286	2.2673e-284	1.84499		C4orf48	3.68956
CDC26	20.8821	7.7871e-97	2.10832e-95	1.09714								GAS6	3.41741	0.00063221	0.00137756	0.986729		ANXA6	41.7506	0	0	3.2309								NDUFB8	26.2054	2.30734e-151	7.44418e-150	1.57391		CD38	2.99183	0.00277306	0.00656118	0.502498		SNRPD2	36.114	1.36713e-285	4.54541e-284	1.70172		DPYSL2	3.68936
MIR4458HG	20.8334	2.15457e-96	5.81639e-95	1.47484								DPP4	3.39802	0.000678754	0.00147516	0.596161		ARF1	41.7171	0	0	2.45549								PPP1CA	26.1973	2.84978e-151	9.17826e-150	2.31497		PCSK5	2.99039	0.00278617	0.00658798	2.63905		AADAC	36.1064	1.80059e-285	5.97583e-284	3.2492		USP38	3.67423
ADAM10	20.8308	2.27527e-96	6.13328e-95	1.4218								CARD6	3.38413	0.000714033	0.00154965	2.1737		RAB34	41.7081	0	0	3.90799								SEC11C	26.144	1.15316e-150	3.70753e-149	1.83384		PHKA1	2.97446	0.00293505	0.00692147	2.24152		CERS4	36.0906	3.1865e-285	1.05565e-283	3.23685		CCDC28A	3.66244
UBQLN1	20.8257	2.53146e-96	6.81398e-95	1.49669								MMP25-AS1	3.37752	0.000731428	0.0015861	1.41515		ALDH4A1	41.6897	0	0	2.41605								SRP14	26.1377	1.36099e-150	4.36813e-149	1.10038		SLC34A2	2.97402	0.00293927	0.00693052	25.1108		RPL22L1	36.0706	6.54869e-285	2.16563e-283	2.44305		TRAM2	3.6604
NAA20	20.7986	4.45607e-96	1.19771e-94	1.32956								PTPN3	3.36721	0.000759333	0.00164392	0.712181		CFDP1	41.6689	0	0	2.76613								PRMT1	26.1259	1.85222e-150	5.93447e-149	3.44302		SAC3D1	2.97222	0.00295651	0.00697029	0.560576		SEC11C	36.059	9.966e-285	3.28985e-283	2.04799		SPSB1	3.65905
ZMAT3	20.7514	1.1899e-95	3.19358e-94	1.95305								P4HTM	3.36401	0.000768191	0.0016629	0.995332		NT5E	41.6521	0	0	7.11882								SAP18	26.1044	3.2535e-150	1.04062e-148	1.61871		SOWAHA	2.9686	0.0029916	0.00704943	1.85826		RPL17	36.0564	1.09428e-284	3.60586e-283	2.14398		TPRN	3.63957
SLCO2B1	20.7388	1.54672e-95	4.14525e-94	1.66946								TTC22	3.3548	0.000794224	0.00171725	1.12986		MAGEH1	41.6496	0	0	5.01753								CALM1	26.0892	4.82928e-150	1.54195e-148	1.67603		A4GALT	2.96738	0.00300349	0.00707565	0.851817		SSB	36.0042	7.19016e-284	2.36509e-282	2.6537		ODF3B	3.61835
MAN2A1	20.6574	8.38039e-95	2.24272e-93	1.13741								FLNC	3.34051	0.000836247	0.00180537	1.84214		CALU	41.6422	0	0	2.73902								TMEM219	26.0343	2.02544e-149	6.44485e-148	1.96714		F8A1	2.96565	0.00302041	0.00711189	1.49307		STEAP1	35.9917	1.12655e-283	3.69904e-282	3.43668		SOX9	3.59469
CELF1	20.6218	1.74768e-94	4.67032e-93	1.34648								DEPDC7	3.33597	0.000850036	0.00183492	0.614676		MT-ND4	41.5933	0	0	1.1932								BRI3	26.0203	2.91621e-149	9.26335e-148	2.24743		FAM219A	2.95468	0.00312994	0.00736137	1.27048		MRPL43	35.9857	1.3989e-283	4.58519e-282	2.64934		TCAF2	3.59041
LPIN1	20.6076	2.34424e-94	6.25547e-93	1.34481								HS6ST1	3.31686	0.000910343	0.00196213	0.71556		CALM2	41.5655	0	0	1.70241								TMBIM6	26.0107	3.7442e-149	1.18731e-147	1.13242		ETV3	2.95363	0.00314061	0.00738459	1.10859		DDOST	35.9621	3.27265e-283	1.07078e-281	2.66514		PLEKHA3	3.58583
ABAT	20.593	3.16934e-94	8.44503e-93	1.94532								SLC34A2	3.30427	0.000952253	0.0020496	25.1108		CISD1	41.5643	0	0	1.75983								TMEM141	25.9905	6.3463e-149	2.00901e-147	1.55437		B3GNT3	2.93466	0.00333911	0.00783442	25.155		PPP1CA	35.959	3.66548e-283	1.1972e-281	2.58606		GPR157	3.58178
CAMK2N1	20.5732	4.77096e-94	1.26945e-92	1.73369								LACC1	3.30217	0.000959401	0.00206403	1.46774		NDN	41.5228	0	0	5.62576								KRT8	25.9676	1.15121e-148	3.6381e-147	1.68947		LCN2	2.93094	0.00337942	0.00792197	1.46367		MYL6B	35.9025	2.79509e-282	9.11308e-281	3.41824		SLC26A6	3.57783
DNAJC3	20.5643	5.72971e-94	1.52236e-92	1.20054								TRIM38	3.26191	0.00110666	0.00237009	0.580367		PGLS	41.5166	0	0	2.75882								ATP5F1	25.9484	1.89564e-148	5.98046e-147	1.81555		PALM3	2.89603	0.00377913	0.00882543	0.921834		PSMB1	35.8954	3.60451e-282	1.17314e-280	1.64551		ADAMTSL4	3.56601
HECTD1	20.5584	6.47304e-94	1.71739e-92	1.60952								B3GNT3	3.26036	0.00111271	0.0023819	25.155		C8orf59	41.5165	0	0	2.25048								TECR	25.9209	3.87234e-148	1.21959e-146	2.16084		C1RL-AS1	2.89453	0.00379732	0.00886344	0.940952		HGFAC	35.8877	4.75677e-282	1.54545e-280	5.73664		AP1M2	3.56454
ZBTB8OS	20.5557	6.84954e-94	1.81469e-92	1.38534								MAPK4	3.21223	0.00131707	0.00280613	4.42539		ATP5D	41.5147	0	0	1.46544								BCAP31	25.9171	4.2768e-148	1.34469e-146	1.91175		ARG2	2.89222	0.00382527	0.00892081	0.778317		TGFBI	35.8861	5.03359e-282	1.63252e-280	5.85527		DYSF	3.5615
ZNF518A	20.5324	1.10525e-93	2.92401e-92	1.46436								GNAZ	3.18843	0.0014305	0.00303871	2.07093		MRPL12	41.5076	0	0	2.56056								RAB13	25.9103	5.09842e-148	1.6003e-146	2.0549								DNAJC4	35.8817	5.90307e-282	1.91117e-280	3.95175		GLTP	3.55766
UAP1	20.5201	1.42352e-93	3.76065e-92	1.36731								PLAGL1	3.16915	0.00152887	0.00323689	0.690018		CNBP	41.5047	0	0	2.04672								ABHD14B	25.8819	1.06449e-147	3.33559e-146	2.77353								CANX	35.8535	1.62126e-281	5.23981e-280	1.69411		DOCK9	3.55017
TMEM126B	20.5192	1.45039e-93	3.82619e-92	1.38301								CYP1B1	3.16056	0.00157468	0.00332703	6.41516		GALK1	41.4469	0	0	2.34651								YIF1A	25.8771	1.20578e-147	3.77193e-146	1.81251								NDUFC1	35.8392	2.70568e-281	8.72935e-280	1.77689		CIDEC	3.53163
NARS	20.5066	1.88135e-93	4.956e-92	1.45108								ETV3	3.15713	0.00159331	0.00336524	0.985332		FKBP10	41.4398	0	0	5.16491								ACAA1	25.8684	1.51104e-147	4.71886e-146	1.52027								CHID1	35.834	3.26227e-281	1.05068e-279	3.61444		ASRGL1	3.53153
HSBP1L1	20.4854	2.90522e-93	7.64228e-92	1.24604								ZXDB	3.15289	0.0016166	0.00341289	1.17417		NDUFS4	41.4246	0	0	2.12059								RPN2	25.8554	2.11474e-147	6.59309e-146	1.87603								MRPL12	35.8183	5.73103e-281	1.84259e-279	2.49251		IL18BP	3.51467
TSHZ2	20.4849	2.93388e-93	7.70675e-92	1.83777								NBL1	3.14008	0.001689	0.00356167	1.72767		CCDC167	41.4156	0	0	2.6282								ATP5D	25.8279	4.31439e-147	1.34283e-145	1.27536								HNRNPK	35.7737	2.83463e-280	9.09784e-279	1.80052		ZMYND8	3.49623
AOX1	20.481	3.18231e-93	8.34747e-92	1.37594								GHRHR	3.08474	0.00203732	0.00426338	24.8805		C19orf60	41.3937	0	0	2.38406								DDC	25.8249	4.66165e-147	1.44848e-145	3.5558								FAM213A	35.7543	5.68115e-280	1.82023e-278	1.64656		ASIP	3.48046
RABEPK	20.478	3.38244e-93	8.85988e-92	1.88039								PSMB8-AS1	3.08025	0.00206829	0.0043231	2.75693		ATP5H	41.3879	0	0	1.84117								DPY30	25.8189	5.44215e-147	1.68816e-145	1.95018								PDZK1	35.7255	1.58995e-279	5.08537e-278	3.28549		ABHD15	3.46103
IRF1	20.4772	3.44007e-93	8.99812e-92	2.82997								URB1-AS1	3.07721	0.00208949	0.00436594	0.905266		NUTF2	41.3124	0	0	2.58376								BEX2	25.8127	6.38136e-147	1.9762e-145	4.30462								MDH2	35.705	3.3033e-279	1.05472e-277	1.92295		SLC38A8	3.45853
LINC00657	20.4731	3.73845e-93	9.7648e-92	1.18278								FAM219A	3.06541	0.00217375	0.00453535	1.14275		PRDX4	41.3035	0	0	2.27625								CHP1	25.7796	1.50242e-146	4.64496e-145	2.13258								HNRNPM	35.6644	1.41122e-278	4.49817e-277	2.96002		C6orf1	3.45222
TJP2	20.4623	4.67048e-93	1.21821e-91	2.18356								RNF125	3.05083	0.00228208	0.004756	1.37424		C17orf89	41.2321	0	0	2.21597								PSMB6	25.7754	1.67321e-146	5.16438e-145	1.88745								RNASEH2C	35.6606	1.61192e-278	5.12907e-277	2.9212		ABHD12	3.45044
KDSR	20.3829	2.37416e-92	6.18383e-91	1.81217								PDE11A	3.04652	0.00231509	0.00482317	1.11766		ATP5J	41.2266	0	0	1.29792								ATP5H	25.7672	2.06729e-146	6.37006e-145	1.62453								MSRB2	35.6515	2.23527e-278	7.10032e-277	2.19463		CASP1	3.42965
RASSF4	20.3533	4.34141e-92	1.12919e-90	1.62957								CDKN2C	3.02345	0.00249912	0.00519721	1.24007		GDI2	41.1968	0	0	2.08792								EIF4A2	25.757	2.69344e-146	8.2857e-145	1.42684								MT-CYB	35.6502	2.34172e-278	7.42574e-277	1.19911		CORO2A	3.41748
DHRS7	20.3419	5.47243e-92	1.42137e-90	1.04486								VASH2	3.00276	0.00267544	0.00555578	1.70522		ECH1	41.1959	0	0	1.90723								SLC22A9	25.7143	8.07827e-146	2.48095e-144	2.9782								HRG	35.6447	2.8515e-278	9.02681e-277	5.33568		CPE	3.4133
CDV3	20.3363	6.14376e-92	1.59351e-90	1.46517								IFITM10	2.98725	0.00281504	0.00583585	1.61823		IER3IP1	41.1795	0	0	2.32178								MRPL12	25.7023	1.10157e-145	3.37748e-144	2.20934								FKBP3	35.6371	3.72639e-278	1.17763e-276	2.57503		SPATA6L	3.40744
C9	20.2968	1.37323e-91	3.55675e-90	8.56614								PALM3	2.98684	0.00281875	0.0058429	0.791448		IDI1	41.1239	0	0	1.73805								KRT18	25.6902	1.50476e-145	4.60605e-144	1.78395								ATP5G3	35.6345	4.09703e-278	1.29256e-276	1.34897		RAB11FIP4	3.39303
GADD45B	20.2523	3.39108e-91	8.75863e-90	1.05079								ACSM5	2.9855	0.00283117	0.00586799	1.13508		METAP2	41.0761	0	0	2.24137								ATP5G3	25.6655	2.83865e-145	8.67476e-144	1.18912								CFL1	35.6041	1.21083e-277	3.81348e-276	1.42483		XPR1	3.38434
CDHR2	20.2454	3.90077e-91	1.0061e-89	5.1968								ETV7	2.97497	0.00293015	0.00606635	24.885		CKAP4	41.0699	0	0	3.01407								HIST1H1C	25.6416	5.24823e-145	1.60119e-143	2.55043								SNRPF	35.589	2.07519e-277	6.5247e-276	1.81477		PYROXD1	3.3833
PPIL3	20.2435	4.05645e-91	1.0448e-89	2.89								SLC31A2	2.93706	0.00331338	0.00683531	1.11709		NUCKS1	41.061	0	0	1.80829								MANF	25.6124	1.11098e-144	3.38391e-143	2.04865								PMM1	35.5204	2.37924e-276	7.46798e-275	3.26014		PCDH1	3.36573
HERPUD1	20.221	6.39182e-91	1.64403e-89	1.03762								PLGLB2	2.92847	0.00340633	0.00702002	0.743324		FTCD	41.037	0	0	2.44107								WBP5	25.6043	1.36564e-144	4.15274e-143	2.37356								PEG3	35.5126	3.14207e-276	9.84568e-275	3.22453		MFSD12	3.34204
ARL6IP5	20.2166	6.98994e-91	1.79538e-89	1.22631								PHKA1	2.8808	0.00396666	0.00814577	1.65101		ARF4	41.0003	0	0	1.90161								ARL6IP4	25.5962	1.67962e-144	5.09915e-143	1.29274								BANF1	35.512	3.21283e-276	1.00504e-274	1.86286		CDCA2	3.33784
DUOX2	20.2085	8.23629e-91	2.11257e-89	8.77358								SMIM2-AS1	2.87438	0.00404828	0.00830325	1.82562		PEG3	40.9991	0	0	3.26727								TRAP1	25.5784	2.65617e-144	8.05067e-143	3.21893								GRHPR	35.5021	4.56307e-276	1.42502e-274	2.01942		MX1	3.33145
CTSS	20.2037	9.08838e-91	2.32791e-89	5.99677								HCAR2	2.85367	0.00432171	0.00883374	6.36317		IDH1	40.9065	0	0	1.74564								KRT19	25.5686	3.4066e-144	1.03083e-142	9.87535								GLO1	35.4497	2.93563e-275	9.15233e-274	2.03941		LNX2	3.3235
AKR1C2	20.1909	1.17662e-90	3.00548e-89	1.30614								MX1	2.81375	0.00489679	0.00995868	0.658518		SLC25A5	40.8906	0	0	1.71663								FKBP8	25.5641	3.82401e-144	1.15525e-142	2.59597								TMEM219	35.4474	3.17601e-275	9.88513e-274	2.2031		C4orf32	3.31711
RHOBTB3	20.1876	1.25869e-90	3.2107e-89	1.62031														CYP3A7	40.8793	0	0	3.73417								HNRNPC	25.5462	6.04767e-144	1.82405e-142	1.35153								NDUFS3	35.4426	3.77363e-275	1.17255e-273	2.30728		EHD2	3.29217
BZW2	20.125	4.46154e-90	1.1365e-88	1.94237														ACP1	40.8768	0	0	2.15759								ARMCX3	25.5283	9.56133e-144	2.87912e-142	2.62031								ATF4	35.423	7.56442e-275	2.34649e-273	2.56707		MYH14	3.29057
ADAR	20.0913	8.79087e-90	2.23624e-88	1.65254														VPS28	40.8701	0	0	2.2083								NDUFB9	25.5197	1.19306e-143	3.58674e-142	1.40683								CD302	35.3717	4.64724e-274	1.43917e-272	2.31685		TRADD	3.28509
A1BG	20.0889	9.23765e-90	2.34667e-88	1.11355														HNRNPC	40.8129	0	0	1.59811								MRPL55	25.5113	1.47559e-143	4.42891e-142	2.14291								NBEAL1	35.3486	1.05436e-273	3.25973e-272	2.6706		ABHD5	3.25214
TNFAIP8	20.0834	1.03022e-89	2.61352e-88	3.25966														POLR2E	40.7834	0	0	2.17803								MGMT	25.5095	1.54758e-143	4.63748e-142	1.60036								NEDD8	35.3386	1.50045e-273	4.63113e-272	1.54416		HSPA4L	3.24867
SMAD5	20.0702	1.34524e-89	3.408e-88	1.62718														ATP5F1	40.7457	0	0	2.04086								NDUFS4	25.5026	1.84674e-143	5.52501e-142	1.81747								UQCR11	35.3204	2.85439e-273	8.79543e-272	1.28329		SLC25A28	3.24139
SS18L2	20.05	2.01689e-89	5.10257e-88	1.22113														TXNDC12	40.6991	0	0	2.67554								SH3YL1	25.5016	1.89361e-143	5.6561e-142	3.01892								MT-CO1	35.2729	1.53128e-272	4.7106e-271	1.16591		SLC2A6	3.21989
TRPM4	20.0392	2.50545e-89	6.32993e-88	2.29969														CCT8	40.6058	0	0	2.41575								ALDH2	25.4921	2.41467e-143	7.20084e-142	1.85325								MT1HL1	35.2211	9.52118e-272	2.92409e-270	7.01959		MARCH2	3.21915
HLA-C	20.033	2.83865e-89	7.16199e-88	0.965734														PDAP1	40.5891	0	0	2.70734								MRPL43	25.4857	2.84168e-143	8.46062e-142	2.34624								LSM7	35.2033	1.77853e-271	5.45306e-270	2.08756		NR2F1	3.21459
CFB	20.0177	3.86429e-89	9.73644e-88	1.03617														GGCX	40.5399	0	0	2.97685								CD99	25.4737	3.86192e-143	1.14798e-141	1.98278								UQCRFS1	35.1801	4.03624e-271	1.23549e-269	1.8427		PLAGL1	3.19712
GCH1	20.0149	4.08751e-89	1.02849e-87	2.36085														BRK1	40.5139	0	0	1.60481								HMGCR	25.4585	5.68518e-143	1.68454e-141	2.06867								ZSCAN16-AS1	35.1668	6.44104e-271	1.96834e-269	3.08005		CTD-2015H6.3	3.19386
KIAA1161	20.0002	5.48038e-89	1.37708e-87	2.70761														HSPE1	40.4598	0	0	1.3883								IQGAP2	25.4382	9.52913e-143	2.81901e-141	2.41513								SMDT1	35.1645	6.98488e-271	2.13102e-269	1.91381		ST3GAL4-AS1	3.17606
USMG5	19.9748	9.1324e-89	2.29164e-87	0.987474														MAP2K2	40.4407	0	0	3.21683								PDZK1	25.4135	1.78873e-142	5.28318e-141	2.95424								SNRPD3	35.1584	8.6563e-271	2.63661e-269	2.03381		LHFPL2	3.1756
NAPRT	19.9741	9.24925e-89	2.31782e-87	1.23703														NDUFB9	40.4384	0	0	1.49889								CHCHD2	25.4093	1.99153e-142	5.87279e-141	1.09848								FBP1	35.1576	8.89156e-271	2.70382e-269	3.87561		BCL2A1	3.17369
MRPS11	19.9592	1.24815e-88	3.12358e-87	1.18259														HSD17B4	40.429	0	0	2.91524								CAMTA1	25.3997	2.54046e-142	7.47963e-141	1.90461								TMEM261	35.156	9.42062e-271	2.86001e-269	2.38293		MEIS2	3.17232
TM9SF3	19.9384	1.88953e-88	4.72229e-87	1.09734														PON2	40.417	0	0	1.81433								APRT	25.3962	2.78107e-142	8.17501e-141	1.59141								PIN4	35.1345	2.00257e-270	6.06966e-269	2.20256		MROH6	3.17211
ACACB	19.9311	2.18589e-88	5.4556e-87	3.59899														SUCLG1	40.3675	0	0	2.17532								SNRPF	25.326	1.65074e-141	4.8294e-140	1.62121								FUS	35.1023	6.22339e-270	1.88319e-268	2.57723		RDH14	3.16763
WNK1	19.9299	2.24101e-88	5.58564e-87	1.27279														RAB13	40.3332	0	0	2.2426								TOMM22	25.3221	1.82241e-141	5.32323e-140	2.3131								SEC13	35.1018	6.33547e-270	1.91397e-268	2.5323		AAED1	3.1241
PROS1	19.9173	2.88082e-88	7.17069e-87	1.02009														MORF4L2	40.2768	0	0	1.77476								AP2M1	25.3145	2.21005e-141	6.44534e-140	2.26649								CPVL	35.0892	9.85638e-270	2.97281e-268	5.263		FLNC	3.116
ACO1	19.8929	4.68746e-88	1.1652e-86	1.39758														SF3B6	40.2537	0	0	1.65417								PROC	25.3123	2.33729e-141	6.80572e-140	2.04105								CCT3	35.089	9.92698e-270	2.98923e-268	2.32459		ITGAV	3.11466
SPATS2L	19.8897	4.99461e-88	1.23988e-86	1.15408														ANP32A	40.2475	0	0	2.69473								SEPW1	25.3068	2.69167e-141	7.82529e-140	2.20481								EIF4A1	35.0743	1.66424e-269	5.00327e-268	2.58658		GPR155	3.10401
RBM39	19.8699	7.41246e-88	1.83763e-86	0.994737														NONO	40.2455	0	0	2.44428								CD63	25.3025	2.99735e-141	8.70031e-140	1.43598								GLUD1	35.0727	1.75884e-269	5.27909e-268	1.97063		TRIM38	3.09387
CMAS	19.8625	8.59089e-88	2.1241e-86	1.24975														HNRNPD	40.2231	0	0	3.07481								ETHE1	25.3003	3.17379e-141	9.19802e-140	2.20179								MAGEH1	35.0718	1.81621e-269	5.44247e-268	4.88232		TTC39A	3.05725
SEC11C	19.8583	9.34344e-88	2.30708e-86	1.06858														FAM136A	40.2185	0	0	3.10306								PON2	25.2964	3.50132e-141	1.01314e-139	1.5782								FGB	35.0685	2.03699e-269	6.09419e-268	1.1839		ZXDB	3.05702
CMPK1	19.8267	1.75188e-87	4.31999e-86	1.01625														SNRPD3	40.2132	0	0	2.16036								H1F0	25.2899	4.12818e-141	1.19266e-139	2.92408								TOMM22	35.0679	2.08228e-269	6.21964e-268	2.49877		LCN2	3.05526
C2orf82	19.8145	2.22995e-87	5.49156e-86	1.7672														SERPINA1	40.2117	0	0	1.2944								DNAJC4	25.2852	4.65125e-141	1.34169e-139	3.59529								S100A13	35.0222	1.03398e-268	3.08347e-267	2.53745		TNKS1BP1	3.04406
DDX18	19.7946	3.31227e-87	8.13526e-86	1.2717														MRPL43	40.1832	0	0	2.59945								CISD1	25.2826	4.96169e-141	1.42901e-139	1.49778								ABHD14B	34.9971	2.49424e-268	7.42618e-267	2.95744		SAP30	3.04304
WWP1	19.7942	3.33709e-87	8.18538e-86	1.29662														ISOC2	40.146	0	0	1.97927								FXYD1	25.2654	7.66821e-141	2.20509e-139	2.66756								RAB13	34.9955	2.63413e-268	7.83009e-267	2.23648		A4GALT	3.04125
KIF5B	19.784	4.0931e-87	1.00265e-85	1.21761														SMS	40.1359	0	0	3.27504								PCYT2	25.2546	1.00888e-140	2.89665e-139	2.57123								C8A	34.9825	4.15862e-268	1.23419e-266	2.8584		SNTB2	3.03517
HEBP2	19.7754	4.84887e-87	1.18621e-85	1.11033														SCAND1	40.1226	0	0	1.74517								SERPINA1	25.2519	1.08014e-140	3.09647e-139	1.02653								LRPAP1	34.9468	1.44694e-267	4.2805e-266	2.57912		SEC14L2	3.02765
CRLS1	19.7753	4.85792e-87	1.18686e-85	1.01666														NDUFB4	40.1077	0	0	1.52775								CDK2AP2	25.2326	1.75657e-140	5.02781e-139	2.31267								SNRPD1	34.9377	1.98988e-267	5.87729e-266	2.01509		ZBTB16	3.02546
ADI1	19.7695	5.44654e-87	1.32891e-85	1.0518														UQCRFS1	40.0701	0	0	1.85192								GSTO1	25.2184	2.51962e-140	7.20074e-139	1.3796								FOXA3	34.8351	7.15289e-266	2.10595e-264	4.09086		KLF10	3.02246
NETO2	19.7658	5.8664e-87	1.42947e-85	4.17293														COA3	40.0644	0	0	1.52426								ISOC2	25.1583	1.14642e-139	3.27127e-138	1.72408								FDPS	34.8314	8.14498e-266	2.39424e-264	1.70324		FEM1C	3.02098
ASAH1	19.7637	6.11387e-87	1.48781e-85	1.23545														PFDN4	40.0233	0	0	2.78601								CALD1	25.1572	1.17803e-139	3.3563e-138	1.38072								GOT1	34.8278	9.24722e-266	2.71393e-264	3.03883		ARFGEF3	3.01288
TSKU	19.7631	6.18455e-87	1.50304e-85	1.67973														ANAPC16	39.984	0	0	1.70376								MRPS34	25.1379	1.91465e-139	5.44659e-138	2.02291								NDUFB6	34.8143	1.47836e-265	4.33192e-264	2.15272		ZBED5-AS1	3.00927
PSMA1	19.7629	6.21247e-87	1.50785e-85	1.00709														SSB	39.9825	0	0	2.7087								COPS6	25.1376	1.92889e-139	5.4787e-138	2.52466								RABAC1	34.8086	1.80357e-265	5.27652e-264	1.82681		HRCT1	3.00432
ACOX1	19.7603	6.53714e-87	1.58457e-85	1.38495														GJB1	39.9784	0	0	2.20301								FAM213A	25.1107	3.79922e-139	1.07745e-137	1.38623								CFDP1	34.755	1.16671e-264	3.40793e-263	2.61113		TXNL4B	3.00239
SPPL2A	19.7536	7.47104e-87	1.80858e-85	1.08666														PTOV1	39.9297	0	0	3.43043								ITM2C	25.1031	4.60278e-139	1.30335e-137	4.11164								CHST13	34.7394	2.0069e-264	5.85289e-263	3.37309		PSMD5-AS1	3.00038
CERS2	19.7408	9.62603e-87	2.32721e-85	1.02439														TXN	39.8923	0	0	1.30294								GFER	25.0732	9.75847e-139	2.75904e-137	2.82575								DPYS	34.7321	2.58507e-264	7.52718e-263	2.83642		SCPEP1	2.9869
HGD	19.7281	1.23622e-86	2.98482e-85	1.04548														UFC1	39.8698	0	0	2.18018								HNRNPM	25.0547	1.55258e-138	4.38297e-137	2.58684								HNRNPA0	34.7198	3.95622e-264	1.15016e-262	2.41992		TNFRSF21	2.98683
TBRG1	19.7274	1.25437e-86	3.02469e-85	2.11384														SMIM1	39.839	0	0	3.54466								ECHS1	25.0064	5.20242e-138	1.46642e-136	1.70592								SSBP1	34.7064	6.31195e-264	1.82928e-262	1.91063		ZMIZ1	2.97096
DNAJC19	19.6461	6.24282e-86	1.50339e-84	1.02143														SRRM2	39.8195	0	0	2.15407								DHCR7	25.0019	5.8251e-138	1.63944e-136	1.75471								PON3	34.6915	1.05908e-263	3.06455e-262	3.11203		PALM3	2.96391
EIF3A	19.6354	7.70233e-86	1.85246e-84	1.01524														RAC1	39.8155	0	0	1.52643								ATP5J	24.9889	8.08122e-138	2.27096e-136	1.06822								CPN1	34.6838	1.38472e-263	4.00055e-262	3.46258		PDE4DIP	2.96156
CYP4F12	19.5866	2.01148e-85	4.83147e-84	1.62453														CST3	39.8121	0	0	1.27276								SLC2A4RG	24.9884	8.16601e-138	2.29131e-136	2.55593								PSMB5	34.6587	3.30815e-263	9.54261e-262	1.73982		CCDC71L	2.95998
LPA	19.5765	2.45549e-85	5.89032e-84	2.97608														HSPA8	39.7464	0	0	1.81189								DUT	24.9875	8.35879e-138	2.34185e-136	2.72146								COX7A2L	34.6405	6.21966e-263	1.79132e-261	1.7204		KCTD17	2.95171
APOB	19.5576	3.5555e-85	8.51802e-84	0.557716														VSNL1	39.6739	0	0	3.74707								PEMT	24.9634	1.52713e-137	4.27204e-136	2.27031								SRD5A3	34.6044	2.16945e-262	6.23851e-261	3.17901		AP000769.1	2.9296
TMEM14A	19.5546	3.76588e-85	9.01037e-84	1.008														FAM213A	39.6518	0	0	1.52287								PNKD	24.9313	3.40909e-137	9.49367e-136	1.92518								HMGCL	34.5906	3.49254e-262	1.00277e-260	2.58304
GADD45G	19.5469	4.38732e-85	1.04837e-83	1.69721														AP2S1	39.6232	0	0	1.76411								PET100	24.9232	4.16766e-137	1.1554e-135	2.27593								POLR2E	34.5773	5.53649e-262	1.58716e-260	2.07622
PPP2CB	19.5284	6.29777e-85	1.50294e-83	1.4591														ETHE1	39.5774	0	0	2.47491								C16orf13	24.9067	6.29265e-137	1.74191e-135	2.60967								RBM8A	34.5763	5.74136e-262	1.64334e-260	2.27091
PRKAR2A	19.5269	6.4911e-85	1.54709e-83	1.32152														RNF7	39.5538	0	0	1.55139								CHID1	24.9034	6.84299e-137	1.89142e-135	3.19442								GDI2	34.5605	9.90054e-262	2.82945e-260	1.97481
CCL20	19.5242	6.83878e-85	1.62786e-83	1.63551														SNHG9	39.5447	0	0	3.29805								MRPL33	24.8965	8.12174e-137	2.24153e-135	1.69589								S100A10	34.4731	2.03102e-260	5.78653e-259	1.40144
KRAS	19.5144	8.28443e-85	1.96944e-83	1.78469														C14orf166	39.5257	0	0	1.96724								CD302	24.8632	1.86074e-136	5.12783e-135	2.01629								ILF2	34.4662	2.57923e-260	7.33713e-259	3.11242
VAPA	19.4941	1.23262e-84	2.92277e-83	0.992428														FDFT1	39.5141	0	0	1.74283								HM13	24.8614	1.94917e-136	5.36355e-135	2.10808								HSPE1	34.4596	3.22966e-260	9.17333e-259	1.29907
CD302	19.4926	1.26961e-84	3.00663e-83	1.15668														MRFAP1	39.4741	0	0	1.84314								NDUFB3	24.8483	2.6975e-136	7.41172e-135	1.60535								AMDHD1	34.4387	6.65798e-260	1.8882e-258	4.42998
SLC17A2	19.4894	1.35129e-84	3.19598e-83	2.48607														RGS10	39.4668	0	0	3.81737								CAT	24.8457	2.87434e-136	7.88591e-135	1.98032								LMNA	34.4365	7.17866e-260	2.03275e-258	2.2323
SCD	19.4842	1.4948e-84	3.53089e-83	0.53763														CD99	39.4493	0	0	2.16275								POLR2E	24.8411	3.22784e-136	8.84266e-135	1.87596								SRSF7	34.4271	9.93031e-260	2.80763e-258	2.56016
GALNT1	19.4777	1.69762e-84	4.00488e-83	1.66638														GLO1	39.4417	0	0	1.9075								ACOT13	24.8214	5.26228e-136	1.43947e-134	1.94141								DECR1	34.4211	1.21801e-259	3.43847e-258	1.89288
SLC20A1	19.4758	1.76169e-84	4.15074e-83	1.73724														SRPRB	39.4202	0	0	2.57134								SLC38A3	24.8205	5.38895e-136	1.47195e-134	2.09536								C2	34.4039	2.203e-259	6.20966e-258	1.74925
METAP2	19.4567	2.55934e-84	6.02241e-83	1.05721														HNRNPA0	39.3992	0	0	2.41476								CPVL	24.8035	8.22753e-136	2.24397e-134	5.02512								MRPS7	34.3907	3.4755e-259	9.78157e-258	2.35482
NDFIP2	19.4527	2.76691e-84	6.5026e-83	1.25897														TRAP1	39.3932	0	0	3.4781								NUCKS1	24.7964	9.80004e-136	2.66892e-134	1.45562								DBI	34.365	8.39738e-259	2.35981e-257	1.10417
APOL2	19.449	2.97122e-84	6.97391e-83	2.19608														PGRMC2	39.3532	0	0	2.2021								GSTK1	24.7715	1.82061e-135	4.95094e-134	1.61968								HSPA9	34.3642	8.65561e-259	2.42869e-257	2.14462
HNRNPA2B1	19.4474	3.06581e-84	7.18679e-83	0.997077														MT1G	39.3478	0	0	2.50077								CD74	24.7327	4.75392e-135	1.28899e-133	2.28005								OS9	34.3471	1.55855e-258	4.36652e-257	2.85567
LAPTM4A	19.4471	3.08649e-84	7.22614e-83	0.919218														MRPL41	39.3071	0	0	1.51877								COX6C	24.7204	6.46119e-135	1.74934e-133	1.09661								FTL	34.3319	2.61935e-258	7.32746e-257	1.11993
PLEKHB2	19.4462	3.13931e-84	7.34051e-83	2.1918														PCBD1	39.2362	0	0	1.5871								UFC1	24.7152	7.34467e-135	1.98563e-133	1.90329								ALDH4A1	34.3241	3.43516e-258	9.59514e-257	2.27114
LRRFIP2	19.4456	3.17453e-84	7.41351e-83	1.71782														ENY2	39.1796	0	0	1.52893								NONO	24.6562	3.15719e-134	8.52303e-133	2.10328								FKBP4	34.2893	1.1341e-257	3.163e-256	3.3163
RNF13	19.4175	5.4887e-84	1.28017e-82	1.42047														KRTCAP2	39.1215	0	0	2.21437								AK4	24.6545	3.28998e-134	8.86858e-133	1.54177								REEP6	34.2461	4.98745e-257	1.38891e-255	2.5917
PLCXD2	19.3961	8.3263e-84	1.93956e-82	2.22398														MANF	39.106	0	0	2.29225								PMM1	24.6151	8.69804e-134	2.33787e-132	2.84529								FTH1	34.2372	6.75622e-257	1.87865e-255	1.27562
CRIPT	19.387	9.94111e-84	2.31281e-82	1.33757														MRPS15	39.0503	0	0	1.90211								C8orf59	24.6148	8.7614e-134	2.35148e-132	1.81912								PRKCSH	34.2188	1.27229e-256	3.53247e-255	2.61933
DNAJA2	19.3794	1.15261e-83	2.67818e-82	1.43695														TMEM98	38.9921	0	0	3.65711								KHDRBS1	24.6121	9.38116e-134	2.51418e-132	2.45081								ZFAS1	34.1941	2.95596e-256	8.19482e-255	1.46971
SUSD3	19.3726	1.3137e-83	3.04867e-82	2.41044														ETFA	38.9838	0	0	1.91095								APEX1	24.5939	1.46743e-133	3.92707e-132	2.267								GC	34.1727	6.14831e-256	1.70195e-254	1.52465
NDUFA1	19.3322	2.88115e-83	6.67785e-82	0.986765														TCF25	38.9785	0	0	2.30045								SNRPD3	24.5626	3.17337e-133	8.48017e-132	1.77554								APEX1	34.1603	9.38868e-256	2.59506e-254	2.57619
CMBL	19.3059	4.7917e-83	1.10922e-81	1.6185														RABAC1	38.9601	0	0	1.77415								BRK1	24.5611	3.29238e-133	8.78553e-132	1.32258								CTSB	34.1531	1.20356e-255	3.32172e-254	1.79645
GOLGA7	19.3045	4.92438e-83	1.13851e-81	1.08334														CAPZB	38.937	0	0	2.21504								VSNL1	24.5504	4.28322e-133	1.14131e-131	3.317								CHCHD2	34.1425	1.72511e-255	4.75407e-254	1.16505
TIMM17A	19.2989	5.4911e-83	1.26795e-81	1.13485														IQGAP2	38.9357	0	0	2.58265								TXNL4A	24.5413	5.35745e-133	1.4255e-131	2.0984								RGN	34.1215	3.54506e-255	9.75496e-254	2.62196
FAM120A	19.2983	5.54551e-83	1.27892e-81	1.09142														TRAPPC1	38.9031	0	0	1.86295								GPX3	24.5219	8.62035e-133	2.29039e-131	1.84213								GOT2	34.1163	4.22888e-255	1.16194e-253	2.56467
TPST2	19.2775	8.30003e-83	1.91179e-81	1.81973														APEX1	38.8905	0	0	2.61713								MT1HL1	24.5061	1.2729e-132	3.37719e-131	6.53973								TMEM86B	34.1082	5.56866e-255	1.52779e-253	3.67752
REXO2	19.2768	8.414e-83	1.93564e-81	1.20841														ASGR2	38.8577	0	0	1.44256								CEBPA	24.4998	1.48326e-132	3.92967e-131	2.62421								ADH6	34.1075	5.71213e-255	1.56484e-253	2.46175
ENAH	19.2751	8.69523e-83	1.99785e-81	1.41745														SNRPB2	38.8328	0	0	2.35201								SEC13	24.4885	1.96115e-132	5.18835e-131	2.15305								MT2A	34.1022	6.84109e-255	1.87135e-253	1.5029
KLHL2	19.2541	1.30375e-82	2.99185e-81	4.08949														PGP	38.8277	0	0	3.52958								TM4SF5	24.4871	2.02714e-132	5.3553e-131	1.66768								TXNDC12	34.1015	7.0092e-255	1.9145e-253	2.53484
MAP3K2	19.2511	1.3826e-82	3.16885e-81	1.63101														ECHS1	38.8132	0	0	1.90209								GCHFR	24.4825	2.26855e-132	5.98452e-131	1.50973								COL5A2	34.0358	6.59494e-254	1.7987e-252	3.22334
PRKAA1	19.185	4.93865e-82	1.12634e-80	1.51725														VIMP	38.8098	0	0	2.01959								ACP1	24.4579	4.15155e-132	1.09363e-130	1.81082								CAT	34.0104	1.56273e-253	4.2559e-252	2.15939
LLNLR-245B6.1	19.1792	5.52577e-82	1.25869e-80	1.40892														TRA2B	38.7937	0	0	2.44342								ADI1	24.443	5.97148e-132	1.57082e-130	1.51817								MRPL51	33.9949	2.6464e-253	7.19659e-252	1.52967
PNISR	19.1591	8.13283e-82	1.85027e-80	0.963302														ADI1	38.793	0	0	1.70975								FKBP1A	24.4343	7.38605e-132	1.94017e-130	1.83908								MRPL24	33.9939	2.74265e-253	7.44739e-252	2.45995
PSMA5	19.1317	1.37512e-81	3.12464e-80	1.02872														MRPL1	38.77	0	0	3.25404								ANAPC13	24.4194	1.06521e-131	2.79414e-130	2.16087								NDUFA12	33.9874	3.42572e-253	9.28857e-252	1.98312
MAL2	19.1121	2.00232e-81	4.54425e-80	1.55207														ATP5C1	38.7658	0	0	1.69405								FUS	24.4061	1.47452e-131	3.86233e-130	2.14745								NDUFS7	33.9762	5.00435e-253	1.35491e-251	1.80549
PARP9	19.1096	2.09872e-81	4.75719e-80	2.49014														PDZK1	38.7583	0	0	3.15094								DMKN	24.4014	1.65446e-131	4.32754e-130	3.75632								CCT2	33.9701	6.15003e-253	1.66266e-251	2.65791
N4BP2L1	19.1062	2.24379e-81	5.0798e-80	2.44192														KHDRBS1	38.7564	0	0	2.69325								FKBP10	24.3968	1.84744e-131	4.82549e-130	4.64767								C19orf60	33.9557	1.0055e-252	2.71442e-251	2.17308
BCL3	19.0719	4.32598e-81	9.78178e-80	1.94551														MT-ND1	38.7342	0	0	1.16144								TRIM24	24.3864	2.38488e-131	6.2205e-130	3.21965								UROS	33.9417	1.61549e-252	4.34843e-251	2.95404
TARS	19.0701	4.47505e-81	1.01065e-79	1.5444														PIN1	38.7197	0	0	2.77296								EIF1	24.3825	2.62014e-131	6.82453e-130	0.945509								PSAP	33.9352	2.01482e-252	5.41546e-251	1.73462
MRPS5	19.0566	5.78641e-81	1.30522e-79	1.04827														LAMTOR4	38.6955	0	0	1.42857								EBP	24.3733	3.28012e-131	8.53154e-130	1.27528								MRPL55	33.927	2.66763e-252	7.15969e-251	2.27708
CSNK1A1	19.0408	7.83715e-81	1.76565e-79	0.978419														SEC11C	38.6865	0	0	1.88582								GGH	24.358	4.77174e-131	1.23938e-129	1.89718								HMGN2	33.9185	3.55616e-252	9.53062e-251	1.82346
ACTN1	19.0402	7.91851e-81	1.78181e-79	1.18353														NUDT16L1	38.6791	0	0	3.1537								EMC10	24.3343	8.49491e-131	2.20332e-129	2.62142								COA3	33.8901	9.32761e-252	2.49621e-250	1.48646
HAO1	19.0378	8.29951e-81	1.86527e-79	1.75756														DUT	38.65	0	0	3.01745								PRAP1	24.3137	1.4027e-130	3.63308e-129	1.39552								TUBB4B	33.8722	1.70862e-251	4.56593e-250	2.49774
SMIM12	19.0357	8.64041e-81	1.93954e-79	1.3151														HSD17B11	38.6416	0	0	1.57873								HNRNPA0	24.2794	3.23784e-130	8.37452e-129	2.09788								NDUFB4	33.8691	1.89898e-251	5.06733e-250	1.44867
MRPL18	19.0301	9.59869e-81	2.15204e-79	1.0338														MLEC	38.6387	0	0	2.33204								C11orf31	24.2782	3.3339e-130	8.61094e-129	1.46875								UFC1	33.8648	2.19581e-251	5.85096e-250	2.12406
RALBP1	19.0003	1.69696e-80	3.79999e-79	1.34074														TAF9	38.6146	0	0	2.03332								TMEM160	24.2748	3.61783e-130	9.33128e-129	2.61007								SNRPC	33.8615	2.4615e-251	6.5495e-250	2.10004
PSMD1	18.999	1.73877e-80	3.88893e-79	1.38472														ECI1	38.6075	0	0	2.43358								SSB	24.2605	5.12513e-130	1.32006e-128	2.29515								SMARCA1	33.8278	7.69991e-251	2.04583e-249	2.7652
GMFB	18.9732	2.84028e-80	6.34488e-79	1.61813														PYCR1	38.5965	0	0	4.86152								PSMB5	24.2345	9.62722e-130	2.4762e-128	1.49843								NUCB2	33.7858	3.18902e-250	8.46096e-249	2.33672
HDGF	18.9602	3.64004e-80	8.12167e-79	1.56023														TMEM160	38.5548	0	0	2.89769								SCAND1	24.2263	1.17596e-129	3.02047e-128	1.49719								CRYL1	33.7705	5.34489e-250	1.41605e-248	2.01094
PRKAB2	18.9339	5.99869e-80	1.33682e-78	1.37388														SPCS1	38.542	0	0	1.48767								NAA10	24.1888	2.9203e-129	7.49044e-128	2.43147								MPLKIP	33.695	6.83412e-249	1.80801e-247	2.17861
TMEM176A	18.9333	6.05971e-80	1.3488e-78	0.685322														MT1E	38.52	0	0	2.03563								ADH5	24.1872	3.03534e-129	7.77474e-128	1.50846								SDHC	33.6943	7.00403e-249	1.85032e-247	1.89786
TAX1BP1	18.9231	7.35289e-80	1.63467e-78	1.08569														SNRPB	38.516	0	0	2.15785								MRPL54	24.1763	3.95182e-129	1.01083e-127	1.86888								PUF60	33.6935	7.19869e-249	1.89904e-247	2.59895
NDUFV2	18.9143	8.692e-80	1.93006e-78	0.921503														HNRNPU	38.5065	0	0	2.09737								CLDN1	24.1674	4.89699e-129	1.25086e-127	2.13971								POLR2G	33.693	7.33146e-249	1.93131e-247	2.08196
PYURF	18.911	9.25756e-80	2.05318e-78	0.958173														PNKD	38.4974	0	0	2.1691								ABCC6	24.1475	7.92553e-129	2.02167e-127	2.10496								PSMD8	33.6711	1.53034e-248	4.02563e-247	2.02566
USP16	18.9083	9.74181e-80	2.158e-78	1.28274														TIMM17A	38.4743	0	0	2.28054								PSPH	24.1192	1.57133e-128	3.99718e-127	4.50737								CCT8	33.6439	3.82557e-248	1.0049e-246	2.22836
DERL1	18.9013	1.11376e-79	2.46424e-78	1.1575														TMED10	38.4352	0	0	1.69617								GTF2I	24.1161	1.69518e-128	4.30631e-127	2.12726								EPHX1	33.6178	9.20341e-248	2.41414e-246	1.88261
ATP6V1A	18.8987	1.16955e-79	2.5846e-78	1.32801														NAA10	38.425	0	0	2.70433								PDAP1	24.1137	1.79655e-128	4.55757e-127	2.29829								MPDU1	33.5736	4.07768e-247	1.0681e-245	3.11071
PPIC	18.8954	1.24466e-79	2.7473e-78	1.18489														TMEM86B	38.4245	0	0	3.66409								ONECUT2	24.1118	1.88042e-128	4.76295e-127	3.4256								SERBP1	33.5682	4.88374e-247	1.27743e-245	1.78608
CISD1	18.8926	1.31107e-79	2.89045e-78	0.972796														GSTO1	38.4186	0	0	1.44552								GOT1	24.1117	1.88265e-128	4.76295e-127	2.58286								PYGL	33.5631	5.78938e-247	1.51218e-245	2.97947
NFATC3	18.891	1.35281e-79	2.97891e-78	1.44962														DDC	38.4087	0	0	3.73176								SND1	24.0871	3.40999e-128	8.61521e-127	2.72431								ACOX2	33.538	1.34708e-246	3.51359e-245	4.03132
LSM6	18.8872	1.45469e-79	3.19945e-78	1.01477														ARMCX3	38.3969	0	0	2.85429								KPNB1	24.084	3.67838e-128	9.28065e-127	2.46927								KRTCAP2	33.5248	2.10096e-246	5.47225e-245	2.07795
MAPK13	18.8865	1.47426e-79	3.23865e-78	3.48577														SARAF	38.3602	0	0	1.74115								BORCS7	24.0746	4.6141e-128	1.16256e-126	2.46189								ASGR1	33.495	5.70914e-246	1.48494e-244	1.05413
IL4R	18.8658	2.17769e-79	4.77261e-78	2.8906														IMPDH2	38.3379	0	0	2.88298								FOXN3	24.067	5.54606e-128	1.39359e-126	2.82793								IQGAP2	33.4748	1.12048e-245	2.91027e-244	2.49887
GOLPH3	18.8491	2.98757e-79	6.53982e-78	1.16273														TMED2	38.3373	0	0	1.41878								ANP32A	24.0411	1.03413e-127	2.59501e-126	2.25722								TMEM9	33.467	1.45461e-245	3.77281e-244	3.43992
USP47	18.8469	3.11551e-79	6.81182e-78	1.55168														TXNDC17	38.2756	0	0	1.39463								SKP1	23.9879	3.71753e-127	9.30336e-126	1.23531								MRPL33	33.46	1.8438e-245	4.77558e-244	1.85223
PLSCR1	18.8413	3.46463e-79	7.56621e-78	2.3546														GOT2	38.2726	0	0	2.47727								HNRNPH1	23.9758	4.97392e-127	1.24308e-125	1.88391								COX20	33.4386	3.76676e-245	9.74255e-244	2.39915
PAK2	18.8148	5.71209e-79	1.24596e-77	1.27266														SDHC	38.272	0	0	1.88987								CFL1	23.9603	7.21728e-127	1.8013e-125	1.17224								EIF3D	33.4386	3.77317e-245	9.74551e-244	2.75169
JOSD2	18.8113	6.10427e-79	1.32994e-77	1.13241														PCBP1	38.2425	0	0	1.60218								MRPL23	23.9512	8.98437e-127	2.23932e-125	1.7567								FABP1	33.3982	1.4536e-244	3.7492e-243	1.6096
TPST1	18.8065	6.68242e-79	1.45419e-77	1.9821														CD302	38.1707	0	0	2.17463								CCT3	23.9455	1.02928e-126	2.56199e-125	1.96037								AP2M1	33.3929	1.73537e-244	4.46974e-243	2.44074
MKLN1	18.7936	8.51525e-79	1.8487e-77	1.70033														GTF3A	38.1509	0	0	2.00028								MRFAP1	23.9303	1.48056e-126	3.68035e-125	1.64353								PCOLCE	33.3929	1.74029e-244	4.47618e-243	3.52547
TMED7	18.7791	1.12055e-78	2.42991e-77	0.952427														PLD3	38.1369	0	0	2.5771								SERPINH1	23.9251	1.67813e-126	4.16585e-125	3.61582								RDX	33.3882	2.03453e-244	5.22571e-243	1.87992
SETD7	18.7784	1.13369e-78	2.45554e-77	2.0844														C16orf13	38.1187	0	0	2.86938								MARC1	23.8995	3.10121e-126	7.68825e-125	4.9103								ASPDH	33.3794	2.73367e-244	7.01174e-243	3.56058
ATP6V0E1	18.7747	1.21657e-78	2.63198e-77	0.907209														UBE2I	38.0363	0	0	2.28429								ARID3A	23.8587	8.2199e-126	2.03509e-124	2.54935								SDC2	33.3111	2.66674e-243	6.83063e-242	1.83502
SERP1	18.7506	1.9128e-78	4.13338e-77	0.938625														PBLD	37.9853	0	0	2.70053								SULT1A1	23.8531	9.39551e-126	2.32304e-124	2.74594								SF3B5	33.3066	3.09538e-243	7.91759e-242	1.61947
KLB	18.7309	2.76947e-78	5.9776e-77	1.1177														RPN2	37.9701	0	0	1.97106								CAPZB	23.8501	1.01039e-125	2.49485e-124	1.91144								SDHA	33.2555	1.69869e-242	4.33306e-241	2.71765
CLTC	18.7095	4.13948e-78	8.90349e-77	0.944474														ADH6	37.9516	0	0	2.26032								FKBP3	23.8243	1.87238e-125	4.61099e-124	2.13268								PSMD4	33.2517	1.92621e-242	4.90666e-241	2.09765
MSN	18.6965	5.2908e-78	1.13666e-76	2.20898														FKBP3	37.8681	0	0	2.44853								MRPL57	23.8193	2.10744e-125	5.18295e-124	1.3046								UQCC2	33.2415	2.70572e-242	6.88287e-241	1.96978
PLXNB2	18.684	6.67925e-78	1.43329e-76	1.81225														NAT8	37.8295	0	0	7.92279								SNAP25-AS1	23.8053	2.94016e-125	7.22132e-124	6.48339								WBP5	33.2175	6.01383e-242	1.52771e-240	2.45886
KIAA1033	18.6754	7.84791e-78	1.68212e-76	1.51295														TRIM24	37.8127	0	0	3.4045								HNRNPU	23.772	6.50773e-125	1.59625e-123	1.78678								YBX1	33.1926	1.37555e-241	3.48955e-240	1.43931
TP53I3	18.6544	1.16307e-77	2.48716e-76	1.24937														HNMT	37.8054	0	0	2.29121								MTCH1	23.7667	7.37862e-125	1.80747e-123	2.01937								CCT5	33.1693	2.9892e-241	7.57278e-240	2.76326
CYP21A2	18.65	1.26316e-77	2.69809e-76	4.2191														TMEM9	37.7896	0	0	3.47839								LRPAP1	23.7437	1.27587e-124	3.12124e-123	2.20423								HYAL1	33.162	3.80661e-241	9.63042e-240	2.30137
ZKSCAN1	18.6456	1.37083e-77	2.92471e-76	1.10889														XRCC6	37.7685	0	0	2.35881								TXNDC12	23.7399	1.39745e-124	3.41417e-123	2.25591								PMF1	33.1479	6.06558e-241	1.53245e-239	3.15884
PHACTR2	18.6055	2.90121e-77	6.18268e-76	1.63365														FAM173A	37.7608	0	0	2.83545								NT5C3B	23.7337	1.61782e-124	3.94734e-123	3.41569								GPAA1	33.1246	1.31526e-240	3.31843e-239	2.61707
HKDC1	18.604	2.98079e-77	6.34496e-76	3.29795														AP2M1	37.7428	0	0	2.36453								NHP2	23.7241	2.03216e-124	4.95179e-123	1.65826								MRPL28	33.1016	2.81706e-240	7.09785e-239	2.46442
CFI	18.5984	3.31127e-77	7.04035e-76	0.987128														TMEM219	37.7266	0	0	2.0089								AFMID	23.7105	2.80674e-124	6.83022e-123	2.47802								MRFAP1	33.0745	6.90683e-240	1.73787e-238	1.79982
CD47	18.592	3.73189e-77	7.92556e-76	1.20269														BSG	37.7261	0	0	1.84026								HRSP12	23.6913	4.43132e-124	1.07695e-122	1.60104								HSBP1	33.0518	1.4669e-239	3.68597e-238	1.49328
PRKAR1A	18.5896	3.9003e-77	8.27374e-76	0.92444														MRPS7	37.7248	0	0	2.25867								ELOVL6	23.6697	7.39534e-124	1.79495e-122	1.97682								ACAT1	33.0066	6.52207e-239	1.63661e-237	2.14652
AK6	18.5893	3.92375e-77	8.31394e-76	1.23497														SSBP1	37.7136	0	0	1.88579								CALU	23.6663	8.02279e-124	1.94469e-122	2.12934								PECR	32.9928	1.02947e-238	2.57981e-237	2.93724
COL27A1	18.5863	4.14658e-77	8.77607e-76	1.79347														TSPAN6	37.6981	0	0	1.96052								TMEM9	23.6538	1.07925e-123	2.61262e-122	3.13756								CALM2	32.991	1.09234e-238	2.73367e-237	1.42677
CTNND1	18.5727	5.34104e-77	1.12912e-75	1.39885														ARSE	37.6964	0	0	3.44781								MRPS15	23.6444	1.34677e-123	3.25598e-122	1.68972								APOC1	32.9892	1.1597e-238	2.89831e-237	0.929948
YTHDF2	18.5671	5.9339e-77	1.25302e-75	1.21929														SHMT2	37.6818	0	0	2.80812								GPX4	23.6436	1.37284e-123	3.31469e-122	1.2164								ATP5J	32.9488	4.40229e-238	1.09725e-236	1.05244
SPON2	18.5658	6.08032e-77	1.28248e-75	1.0446														PAQR9-AS1	37.633	6.2062555121191e-310	0	3.48578								AC090498.1	23.6432	1.38567e-123	3.3413e-122	1.71678								CAPZB	32.947	4.66556e-238	1.16131e-236	2.05952
RNF103	18.5582	7.00286e-77	1.47538e-75	1.84016														OXA1L	37.5854	0	9.11823e-308	1.99282								ASGR1	23.6258	2.09543e-123	5.04619e-122	0.924648								RRBP1	32.9354	6.84318e-238	1.70106e-236	1.81361
C1RL	18.5386	1.00848e-76	2.12227e-75	1.65202														LAMTOR1	37.5415	0	4.74839e-307	1.93223								MPC2	23.6084	3.16043e-123	7.60104e-122	0.965552								ACP1	32.9137	1.39876e-237	3.47233e-236	1.96131
BLNK	18.5329	1.12085e-76	2.35608e-75	6.18036														BCAP31	37.533	2.66451e-308	6.51836e-307	2.00787								PGRMC2	23.603	3.58652e-123	8.61463e-122	1.84041								NELFE	32.904	1.92987e-237	4.78437e-236	3.73052
FEM1B	18.5187	1.45831e-76	3.06195e-75	1.78208														C11orf58	37.5317	2.79967e-308	6.83998e-307	1.69989								MTRNR2L8	23.5988	3.9651e-123	9.51161e-122	3.71476								MRPS15	32.9037	1.94825e-237	4.82349e-236	1.7955
TOP1	18.5176	1.49007e-76	3.1251e-75	1.07108														ADD3	37.5115	5.97552e-308	1.45798e-306	3.24216								DDT	23.5955	4.28801e-123	1.02729e-121	1.01579								ARL6IP4	32.8975	2.38409e-237	5.89465e-236	1.30181
CHURC1	18.5159	1.53655e-76	3.21894e-75	0.941836														ARID3A	37.4987	9.67963e-308	2.35864e-306	2.82944								AKR7A2	23.5876	5.16221e-123	1.23513e-121	2.11491								MIF	32.882	3.97509e-237	9.8153e-236	1.38878
SEL1L	18.4854	2.70488e-76	5.65368e-75	1.47793														VDAC1	37.4621	3.81491e-307	9.28361e-306	1.42544								PAQR9	23.583	5.75656e-123	1.37556e-121	2.52015								SUPT4H1	32.8431	1.43062e-236	3.52778e-235	2.10151
ENTPD5	18.4553	4.72755e-76	9.85917e-75	1.65952														COX7B	37.4336	1.10943e-306	2.69627e-305	1.10607								SCML1	23.5762	6.76287e-123	1.61394e-121	2.14153								STOML2	32.8104	4.18022e-236	1.02807e-234	1.85473
MRPL13	18.4529	4.93786e-76	1.02862e-74	0.955832														ADH5	37.4336	1.11111e-306	2.69681e-305	1.633								SRPRB	23.5703	7.77175e-123	1.85232e-121	2.16494								HNRNPC	32.8008	5.73287e-236	1.40805e-234	1.40608
EFR3A	18.4401	6.26102e-76	1.30279e-74	1.51343														GPX1	37.388	6.12575e-306	1.48485e-304	1.25658								DDIT4	23.5501	1.25093e-122	2.97763e-121	4.24915								ECI2	32.7949	6.97206e-236	1.71014e-234	1.735
PCSK6	18.4332	7.1149e-76	1.4788e-74	0.888251														ITM2C	37.3627	1.5749e-305	3.81249e-304	4.25136								HNRNPD	23.5221	2.42313e-122	5.76047e-121	2.52562								ANG	32.7806	1.1145e-235	2.73007e-234	1.86766
ALDH1A1	18.4273	7.93284e-76	1.64695e-74	0.954955														COPS6	37.35	2.53734e-305	6.13433e-304	2.67014								GLO1	23.5218	2.43859e-122	5.78978e-121	1.59787								SERPINA1	32.774	1.38261e-235	3.38238e-234	1.03237
DERA	18.3993	1.32971e-75	2.75755e-74	1.16367														NPM3	37.3294	5.4832e-305	1.3239e-303	3.53691								CCDC167	23.5015	3.94173e-122	9.3466e-121	1.99608								YIPF3	32.7711	1.51955e-235	3.71247e-234	2.41369
PARP1	18.389	1.60846e-75	3.3319e-74	0.981758														EIF3M	37.3268	6.04123e-305	1.45674e-303	2.01611								MRPL41	23.4776	6.91261e-122	1.63702e-120	1.26664								PCYT2	32.7585	2.29705e-235	5.60462e-234	2.70638
SHROOM1	18.3787	1.94489e-75	4.02428e-74	2.15198														ARPC3	37.3029	1.47191e-304	3.54465e-303	1.49969								MVD	23.47	8.27114e-122	1.95624e-120	1.82371								TMCO1	32.7285	6.14192e-235	1.49661e-233	1.60516
MRPL50	18.3753	2.07254e-75	4.28364e-74	0.940701														LSM5	37.2769	3.8895e-304	9.3545e-303	1.86507								C14orf166	23.4674	8.77742e-122	2.07333e-120	1.63667								NDRG2	32.7196	8.20913e-235	1.9977e-233	3.47446
NCKAP1	18.3715	2.22167e-75	4.58675e-74	1.2215														ACADVL	37.2748	4.19546e-304	1.00773e-302	1.77517								UROS	23.467	8.8588e-122	2.08989e-120	2.58849								SURF4	32.6816	2.8493e-234	6.92471e-233	1.93106
BRD3	18.3668	2.42208e-75	4.99493e-74	1.73039														TXN2	37.2549	8.81068e-304	2.11354e-302	2.02849								CYP19A1	23.4547	1.18464e-121	2.79114e-120	5.47421								CTSH	32.6242	1.8605e-233	4.51568e-232	3.07795
MT-ND3	18.3608	2.70493e-75	5.57204e-74	0.622409														SERPINH1	37.2275	2.45331e-303	5.87746e-302	3.80627								ACADVL	23.4512	1.2842e-121	3.02187e-120	1.59622								PSAT1	32.5639	1.32998e-232	3.2196e-231	3.05687
UBE2R2	18.3598	2.75657e-75	5.67211e-74	1.11702														KRT19	37.2196	3.29e-303	7.87177e-302	9.96567								DCXR	23.4272	2.2585e-121	5.30775e-120	1.50682								PDAP1	32.523	5.04826e-232	1.22048e-230	2.44467
DESI1	18.3403	3.94638e-75	8.11131e-74	0.985522														UROS	37.2037	5.9394e-303	1.41925e-301	2.78348								LAGE3	23.4105	3.34426e-121	7.84949e-120	2.11705								MRPL57	32.5224	5.15229e-232	1.24401e-230	1.39473
C2orf72	18.3381	4.11252e-75	8.44343e-74	1.25261														NDUFS8	37.1947	8.30954e-303	1.98305e-301	1.81479								TMSB10	23.3938	4.93642e-121	1.15718e-119	1.21906								H1F0	32.4856	1.70127e-231	4.10232e-230	2.99703
PDS5A	18.3334	4.47826e-75	9.18416e-74	1.92622														ILF2	37.1928	8.91252e-303	2.12421e-301	2.95832								CETN2	23.3879	5.67327e-121	1.32823e-119	2.20752								H3F3B	32.4727	2.58662e-231	6.22907e-230	1.17261
TOX4	18.3234	5.38074e-75	1.10228e-73	1.34656														SUPT4H1	37.1736	1.82066e-302	4.33377e-301	2.05759								NPM3	23.3736	7.93107e-121	1.85449e-119	3.15855								COX17	32.4674	3.07292e-231	7.39056e-230	1.48272
DHRS4L2	18.3069	7.28491e-75	1.48906e-73	1.28816														SRSF11	37.166	2.42232e-302	5.75852e-301	1.87994								SF3B5	23.3706	8.51661e-121	1.98889e-119	1.35333								SDF2L1	32.4169	1.58659e-230	3.80597e-229	2.31354
SSFA2	18.2765	1.27392e-74	2.5982e-73	1.67249														CHID1	37.0895	4.15036e-301	9.84129e-300	3.31322								CCT2	23.3281	2.30244e-120	5.37014e-119	2.40024								TMSB4X	32.3847	4.50473e-230	1.07921e-228	1.71749
SPRYD4	18.2756	1.29514e-74	2.63859e-73	1.75407														GNG5	37.0765	6.72688e-301	1.59303e-299	1.20048								ZNF428	23.3227	2.60895e-120	6.07738e-119	3.14379								C16orf13	32.3811	5.06624e-230	1.21217e-228	2.74471
MCFD2	18.2722	1.37887e-74	2.80608e-73	0.935649														SURF4	37.0073	8.74887e-300	2.06922e-298	1.85122								UQCRFS1	23.316	3.05084e-120	7.0978e-119	1.47956								FH	32.3684	7.63349e-230	1.82406e-228	2.68636
LACTB2	18.2665	1.52868e-74	3.10752e-73	1.58908														PLEKHJ1	37.0068	8.91152e-300	2.10501e-298	2.89559								MRPL14	23.3031	4.12376e-120	9.58193e-119	1.3899								NDUFB3	32.3643	8.72216e-230	2.08152e-228	1.69438
VAMP5	18.2617	1.6691e-74	3.38927e-73	0.946981														PHB2	36.9936	1.45074e-299	3.42246e-298	2.04701								TMEM86B	23.2844	6.3791e-120	1.48038e-118	3.29851								TRAPPC1	32.3302	2.63454e-229	6.27915e-228	1.6976
ZHX1	18.2596	1.73408e-74	3.51735e-73	1.6163														HIST1H1C	36.9934	1.46234e-299	3.44543e-298	2.63701								STAU1	23.2489	1.46008e-119	3.38413e-118	1.90518								TMED10	32.2092	1.3118e-227	3.11852e-226	1.66467
UBE2D1	18.1913	6.0474e-74	1.22395e-72	1.51259														PSMC3	36.9805	2.35897e-299	5.55092e-298	2.69604								CSF3R	23.2484	1.47686e-119	3.41875e-118	2.0774								HMGN1	32.2033	1.58801e-227	3.77029e-226	1.44396
MT1B	18.1901	6.17766e-74	1.24895e-72	28.589														DDX46	36.9804	2.36955e-299	5.56875e-298	2.78278								IGF2BP2	23.2188	2.94057e-119	6.79855e-118	1.90032								NDUFA10	32.1798	3.38684e-227	8.03085e-226	2.21947
EHHADH	18.1594	1.08171e-73	2.18453e-72	1.17017														LAMTOR5	36.9781	2.57227e-299	6.03749e-298	1.31499								KANSL1-AS1	23.1543	1.31483e-118	3.03229e-117	4.28923								PF4	32.1709	4.50729e-227	1.0674e-225	29.7834
BRI3BP	18.151	1.26129e-73	2.54444e-72	1.44409														SLC25A13	36.9759	2.79926e-299	6.56196e-298	2.81595								PECR	23.1397	1.84556e-118	4.251e-117	2.62052								ARL1	32.1669	5.12633e-227	1.21245e-225	2.64501
MPV17	18.1097	2.67395e-73	5.38248e-72	1.07858														STUB1	36.8742	1.19981e-297	2.80547e-296	2.20873								CKAP4	23.0999	4.6443e-118	1.06842e-116	2.4673								PGRMC2	32.1613	6.13018e-227	1.44802e-225	2.04747
GBP1	18.1095	2.68004e-73	5.3889e-72	4.23671														LAGE3	36.8511	2.80717e-297	6.54735e-296	2.37527								XRCC6	23.082	7.0204e-118	1.61304e-116	2.15649								QARS	32.1571	7.02525e-227	1.65733e-225	3.13081
SEC63	18.1007	3.14734e-73	6.32165e-72	0.940956														KRT18	36.8234	7.78408e-297	1.81325e-295	1.87372								APOA1BP	23.0652	1.0365e-117	2.37856e-116	2.41063								FAAP20	32.1561	7.24695e-227	1.70746e-225	2.31053
MAD2L2	18.0445	8.71484e-73	1.74665e-71	1.21615														DDX5	36.8219	8.23633e-297	1.91619e-295	1.48529								HSD17B12	23.0645	1.05249e-117	2.41226e-116	1.45787								MRPL54	32.1229	2.10933e-226	4.9635e-225	1.95933
SSR1	18.0439	8.80558e-73	1.76292e-71	0.917719														RSL1D1	36.7991	1.90858e-296	4.43475e-295	2.16682								FKBP4	23.0625	1.10132e-117	2.52106e-116	2.81626								FAM136A	32.0763	9.42941e-226	2.21603e-224	2.8279
N4BP2L2	18.0405	9.37675e-73	1.87525e-71	0.887051														NDUFC2	36.7876	2.91992e-296	6.77619e-295	1.23364								ACAT2	23.0547	1.31957e-117	3.01693e-116	1.67995								EIF4A2	32.0483	2.32188e-225	5.44981e-224	1.45114
SEP15	17.9962	2.08492e-72	4.15616e-71	0.900985														POP7	36.7851	3.19987e-296	7.41658e-295	2.22071								ARL1	23.0533	1.36212e-117	3.11036e-116	2.30334								SULT2A1	32.0155	6.63608e-225	1.55561e-223	3.00046
CFLAR	17.9869	2.46825e-72	4.915e-71	2.1069														GTF2I	36.7665	6.34303e-296	1.46833e-294	2.30297								FDPS	23.0365	2.0078e-117	4.57913e-116	1.25048								GPX7	31.9807	2.02415e-224	4.73298e-223	3.25926
CCNY	17.9847	2.56686e-72	5.10587e-71	1.43383														BEX2	36.743	1.50473e-295	3.47891e-294	4.30679								CD7	23.0345	2.10441e-117	4.79356e-116	7.11173								DUT	31.9765	2.3129e-224	5.40133e-223	2.65754
TMEM45B	17.9513	4.68398e-72	9.30715e-71	0.886086														HM13	36.7396	1.70349e-295	3.93354e-294	2.25627								GCDH	23.0255	2.58739e-117	5.88647e-116	3.22166								RBX1	31.9522	5.03864e-224	1.1752e-222	1.39364
SELT	17.9427	5.47676e-72	1.08591e-70	0.867321														DYNC1I2	36.6882	1.12677e-294	2.59535e-293	2.43885								SMIM4	23.0053	4.12386e-117	9.37053e-116	3.19742								SNRNP70	31.9485	5.6609e-224	1.31867e-222	2.48026
TYW3	17.9399	5.75885e-72	1.14062e-70	1.48235														CBX3	36.6431	5.90191e-294	1.35605e-292	2.25042								CPN1	22.9989	4.77688e-117	1.08411e-115	2.93104								ISOC2	31.9223	1.30868e-223	3.04466e-222	1.79
PDIA5	17.9357	6.20412e-72	1.2275e-70	1.20607														TMEM230	36.623	1.23304e-293	2.82957e-292	1.57814								SLC43A1	22.9948	5.25869e-117	1.19199e-115	2.97731								LEPR	31.9197	1.42395e-223	3.30867e-222	5.50077
NFKBIA	17.922	7.94239e-72	1.56974e-70	1.17083														TCEAL4	36.6058	2.31521e-293	5.30635e-292	2.48954								ATP5C1	22.9925	5.54561e-117	1.25549e-115	1.40817								COX5A	31.9044	2.31957e-223	5.38297e-222	1.33085
TOR1AIP2	17.9162	8.80781e-72	1.73708e-70	0.929926														YWHAQ	36.6004	2.81648e-293	6.44727e-292	1.75028								SMS	22.9791	7.54101e-117	1.70515e-115	2.74092								MANF	31.8944	3.18956e-223	7.39267e-222	2.19173
S100P	17.9125	9.42264e-72	1.85636e-70	3.47277														MRPL28	36.5576	1.34824e-292	3.08248e-291	2.36537								VCP	22.9525	1.39209e-116	3.13246e-115	1.86871								PSMB7	31.8935	3.28405e-223	7.60217e-222	1.53699
SMIM24	17.8612	2.36346e-71	4.65132e-70	2.29532														TPM3	36.5511	1.71478e-292	3.91565e-291	1.9514								EIF2S3	22.9075	3.91366e-116	8.79575e-115	2.38485								C14orf166	31.877	5.56265e-223	1.28608e-221	1.72417
C1D	17.8548	2.65004e-71	5.20978e-70	0.925916														APOC1	36.5497	1.80298e-292	4.11198e-291	0.855235								TMEM98	22.8828	6.88982e-116	1.54658e-114	3.18296								AAMP	31.8572	1.04714e-222	2.41495e-221	3.07749
ARL5B	17.8428	3.29039e-71	6.46179e-70	1.59204														CTSB	36.5188	5.57307e-292	1.26947e-290	1.6407								CNPY2	22.8777	7.74482e-116	1.7364e-114	1.43629								TMEM120A	31.8259	2.83472e-222	6.52937e-221	2.59943
G3BP1	17.839	3.51713e-71	6.89976e-70	0.985975														SRP9	36.5142	6.60241e-292	1.50209e-290	1.35705								RAB34	22.875	8.23435e-116	1.84392e-114	3.14618								PGM1	31.8131	4.27115e-222	9.82577e-221	2.30039
PPP2CA	17.8294	4.1793e-71	8.1901e-70	0.97201														VCP	36.5076	8.39906e-292	1.90849e-290	2.03878								REEP6	22.8708	9.07039e-116	2.02868e-114	2.09961								TDO2	31.8027	5.93457e-222	1.36355e-220	2.68641
CHMP1B	17.8289	4.21993e-71	8.26097e-70	1.21671														HHEX	36.449	7.12614e-291	1.61727e-289	2.40805								AL132709.8	22.8543	1.32545e-115	2.96093e-114	3.0544								SERPINH1	31.8012	6.23633e-222	1.43111e-220	3.9091
TIMM10	17.8103	5.87885e-71	1.14963e-69	1.18812														ZNF593	36.4376	1.08158e-290	2.45162e-289	2.25183								SNRNP70	22.8108	3.58116e-115	7.98069e-114	2.18533								NHP2	31.79	8.89109e-222	2.0378e-220	1.79019
NCOR1	17.8074	6.18803e-71	1.20882e-69	1.0541														ITGB1	36.3823	8.1222e-290	1.83882e-288	1.76137								MRPL24	22.8065	3.95255e-115	8.79774e-114	2.10936								MT-ND5	31.7727	1.54198e-221	3.52979e-220	1.15779
PPDPF	17.8023	6.77952e-71	1.32297e-69	0.857297														COA4	36.3776	9.63041e-290	2.1776e-288	1.70283								DNAJB1	22.8039	4.19687e-115	9.33036e-114	2.63328								NDUFS8	31.7601	2.30185e-221	5.2627e-220	1.78028
ACTN4	17.793	8.00587e-71	1.56064e-69	1.17357														ALDH6A1	36.3768	9.91739e-290	2.23976e-288	2.02527								STEAP1	22.8024	4.34285e-115	9.64331e-114	2.8211								BLOC1S1	31.7211	7.94332e-221	1.81384e-219	1.63801
DECR1	17.7797	1.01605e-70	1.97858e-69	0.933173														EIF4EBP1	36.3741	1.09479e-289	2.46947e-288	2.73917								TXN	22.7824	6.85987e-115	1.52141e-113	1.06423								SMS	31.704	1.36859e-220	3.12131e-219	2.90604
MST1	17.7222	2.82794e-70	5.50112e-69	0.905712														DNAJC15	36.3623	1.67898e-289	3.78261e-288	1.95565								ARPC1A	22.7728	8.52909e-115	1.88936e-113	1.68534								HSD17B8	31.6965	1.73552e-220	3.95266e-219	3.44542
HNRNPF	17.7033	3.95165e-70	7.67897e-69	0.860511														PGM1	36.3388	3.95117e-289	8.89086e-288	2.27993								STUB1	22.7702	9.04538e-115	2.00133e-113	1.89921								MASP2	31.6965	1.73738e-220	3.95266e-219	2.02257
MTRNR2L1	17.6937	4.69015e-70	9.1045e-69	8.39532														SMCO4	36.3316	5.12972e-289	1.15288e-287	1.87682								PFKL	22.7689	9.32294e-115	2.06028e-113	2.44623								VCP	31.6934	1.91586e-220	4.35335e-219	2.11341
TRIB1	17.6928	4.76514e-70	9.24039e-69	1.67604														SFPQ	36.3251	6.49236e-289	1.45736e-287	2.38038								SNRPB	22.7571	1.21953e-114	2.69183e-113	1.77476								SNHG23	31.6719	3.7835e-220	8.5866e-219	2.18855
DPM1	17.6878	5.20815e-70	1.00783e-68	1.0511														ARPC1A	36.2876	2.54277e-288	5.70091e-287	1.8625								LSM3	22.7261	2.47203e-114	5.44995e-113	1.5418								TMEM82	31.6679	4.29687e-220	9.73975e-219	4.09075
NQO2	17.6722	6.86252e-70	1.32659e-68	1.41627														MEA1	36.2736	4.22441e-288	9.45972e-287	2.45219								CRYZ	22.7209	2.78746e-114	6.13805e-113	2.00451								CALM3	31.6675	4.36195e-220	9.87517e-219	1.88229
DUSP22	17.6621	8.20959e-70	1.58533e-68	2.41554														DDX18	36.2725	4.39903e-288	9.83884e-287	2.17022								RABAC1	22.7192	2.89697e-114	6.37161e-113	1.46644								CIDEB	31.6381	1.10482e-219	2.49819e-218	1.88484
OSTF1	17.6582	8.7926e-70	1.69615e-68	1.63281														SSTR2	36.1898	8.79861e-287	1.96552e-285	6.43233								COX5A	22.7133	3.31241e-114	7.27669e-113	1.22113								NPM3	31.6181	2.08443e-219	4.70751e-218	3.3906
SERINC5	17.6559	9.1628e-70	1.76572e-68	1.32149														PEMT	36.1785	1.32565e-286	2.95779e-285	2.3472								TGOLN2	22.7122	3.39479e-114	7.44882e-113	1.95751								CISD1	31.6026	3.4035e-219	7.67716e-218	1.45204
GBP3	17.6541	9.45487e-70	1.82011e-68	6.39442														ABHD14B	36.1515	3.51981e-286	7.84396e-285	2.71912								MPDZ	22.7054	3.96023e-114	8.67924e-113	3.63989								DGCR6L	31.596	4.1965e-219	9.45439e-218	2.48096
LMO4	17.6418	1.17649e-69	2.26245e-68	1.96324														FTL	36.1478	4.03525e-286	8.98183e-285	1.00232								AP2S1	22.6698	8.9e-114	1.94822e-112	1.38756								ALG3	31.5693	9.74174e-219	2.19207e-217	2.34983
SRPK1	17.6415	1.18205e-69	2.27079e-68	1.44666														ITGAE	36.1173	1.2153e-285	2.70181e-284	2.76003								FAM173A	22.6609	1.09009e-113	2.3834e-112	2.55886								ACADM	31.5645	1.13467e-218	2.55012e-217	2.34575
CPNE3	17.64	1.21531e-69	2.33226e-68	0.99278														MID1IP1	36.0703	6.6303e-285	1.4705e-283	2.22748								ATF4	22.6575	1.17719e-113	2.57079e-112	1.99417								PTRHD1	31.5377	2.64734e-218	5.94256e-217	2.28831
PSMC2	17.6379	1.26169e-69	2.41876e-68	1.10473														CAMK2N1	36.0664	7.63959e-285	1.69232e-283	2.30306								ITGB1	22.6509	1.36665e-113	2.98104e-112	1.49882								GUSB	31.53	3.36909e-218	7.55354e-217	3.16842
RAB14	17.6343	1.34332e-69	2.57258e-68	0.916749														POLR2G	36.0406	1.9369e-284	4.28547e-283	2.04837								PLPPR1	22.6442	1.59008e-113	3.46432e-112	4.75746								TIMM17B	31.5171	5.05974e-218	1.13303e-216	2.30351
VWCE	17.6201	1.72595e-69	3.30194e-68	1.17029														TMBIM6	36.0285	2.99348e-284	6.6153e-283	1.09852								MID1IP1	22.6266	2.37093e-113	5.15949e-112	2.01394								NDUFV3	31.5021	8.13067e-218	1.8185e-216	1.83885
SERINC3	17.6183	1.78184e-69	3.40535e-68	1.0328														CCT3	36.0204	4.01542e-284	8.86311e-283	2.07327								SRRM2	22.6032	4.02713e-113	8.75333e-112	1.65925								SRPRB	31.4974	9.42178e-218	2.10473e-216	2.32851
PHYKPL	17.5914	2.86727e-69	5.47412e-68	1.56693														MRPS16	36.0089	6.07641e-284	1.33963e-282	1.87654								AMDHD1	22.5852	6.06067e-113	1.3158e-111	3.82424								OXA1L	31.4377	6.18683e-217	1.38041e-215	1.88524
HIF3A	17.587	3.09863e-69	5.90974e-68	9.76394														PDHB	36.0083	6.21334e-284	1.36819e-282	2.45908								NAA38	22.5579	1.12261e-112	2.43439e-111	1.45697								KRT19	31.4105	1.45243e-216	3.23676e-215	10.0086
CNIH4	17.5784	3.60868e-69	6.87543e-68	0.90121														ORMDL2	35.9906	1.17526e-283	2.58486e-282	2.32819								GUK1	22.5355	1.8641e-112	4.03757e-111	1.26259								MRPL14	31.3866	3.08291e-216	6.86206e-215	1.48002
C19orf70	17.5728	3.97804e-69	7.57135e-68	0.879445														SSR1	35.8822	5.79611e-282	1.27329e-280	1.64335								FTH1	22.5146	2.98446e-112	6.45669e-111	1.00358								NAA10	31.3856	3.17953e-216	7.06863e-215	2.49899
SRP72	17.5568	5.27877e-69	1.00367e-67	0.939264														KDELR3	35.8586	1.35261e-281	2.96788e-280	3.44555								NOP10	22.5068	3.56063e-112	7.6942e-111	1.08476								ATF5	31.3512	9.35786e-216	2.07792e-214	2.39204
MRPL42	17.5444	6.55971e-69	1.24594e-67	0.868179														SLC22A31	35.8559	1.48889e-281	3.26306e-280	3.35329								TNNC1	22.4931	4.85332e-112	1.04754e-110	8.61309								GLUL	31.3422	1.24284e-215	2.75642e-214	1.55594
ATP6V1D	17.5247	9.28809e-69	1.76055e-67	1.2077														NR2F2	35.8526	1.67567e-281	3.66806e-280	3.80749								POLR2I	22.4652	9.09192e-112	1.95783e-110	1.56343								BDH1	31.326	2.06736e-215	4.5796e-214	3.73949
LOX	17.5149	1.10353e-68	2.0896e-67	4.10667														PSAP	35.8469	2.0569e-281	4.49725e-280	1.54926								CPNE1	22.4633	9.49209e-112	2.04163e-110	3.72101								PAICS	31.3108	3.32668e-215	7.36044e-214	2.39981
AKR1C1	17.504	1.33523e-68	2.52574e-67	0.961569														MAP4K4	35.8175	5.8919e-281	1.2867e-279	3.28329								LAMTOR4	22.4593	1.03802e-111	2.23007e-110	1.15967								RPN1	31.3054	3.9425e-215	8.71254e-214	2.05962
SPG21	17.5032	1.35429e-68	2.5592e-67	0.976194														KPNB1	35.7739	2.8143e-280	6.13875e-279	2.7201								SSU72	22.4457	1.41084e-111	3.02751e-110	1.88661								SLC38A3	31.2953	5.40897e-215	1.19391e-213	2.15256
TACO1	17.4902	1.70019e-68	3.20957e-67	1.51329														ERLEC1	35.7612	4.43469e-280	9.66188e-279	2.16313								TGFBI	22.4337	1.84767e-111	3.96029e-110	5.02843								SURF1	31.2796	8.83928e-215	1.94875e-213	2.1391
NDST1	17.4893	1.7292e-68	3.261e-67	2.40585														SPAG7	35.7491	6.83732e-280	1.4879e-278	2.01373								HEBP1	22.3797	6.20702e-111	1.32888e-109	1.96439								HADH	31.2494	2.27419e-214	5.00781e-213	2.32535
SNRPG	17.4665	2.57932e-68	4.85924e-67	0.916177														YIPF3	35.7448	7.97487e-280	1.73138e-278	2.26135								MDH2	22.3627	9.08644e-111	1.94309e-109	1.48337								TMBIM4	31.2411	2.94968e-214	6.48755e-213	2.15463
TMEM192	17.4438	3.83537e-68	7.2182e-67	2.04658														H2AFY	35.7168	2.16548e-279	4.69584e-278	2.64659								ASPDH	22.2772	6.14589e-110	1.31124e-108	2.95311								FKBP1A	31.2301	4.16153e-214	9.14205e-213	1.8297
XIAP	17.4001	8.23982e-68	1.54917e-66	2.16612														NDUFV1	35.6992	4.06128e-279	8.7966e-278	2.37804								NENF	22.2596	9.10005e-110	1.93928e-108	1.8429								CDK2AP2	31.2245	4.96115e-214	1.08857e-212	2.32473
STAT2	17.3964	8.77994e-68	1.64904e-66	2.53171														F2	35.6897	5.71962e-279	1.2374e-277	1.5315								NDUFA12	22.2584	9.3627e-110	1.99296e-108	1.60231								TTC3	31.2202	5.66604e-214	1.24177e-212	2.04461
STT3B	17.3864	1.04628e-67	1.96312e-66	1.02153														MTIF3	35.6882	6.02694e-279	1.30237e-277	1.66876								HYAL1	22.2522	1.07291e-109	2.2812e-108	1.88149								MORF4L1	31.2151	6.64446e-214	1.45448e-212	1.26878
F11R	17.3798	1.17329e-67	2.1992e-66	1.64251														NDUFB6	35.6604	1.62614e-278	3.50984e-277	1.95281								ATPAF1	22.2438	1.29642e-109	2.75326e-108	2.69028								DUSP9	31.2134	7.02037e-214	1.53495e-212	1.55562
EPDR1	17.3693	1.40925e-67	2.63882e-66	1.6654														ALDOB	35.653	2.11915e-278	4.56862e-277	1.79776								TMED4	22.224	2.01184e-109	4.26772e-108	2.41907								NT5E	31.193	1.32585e-213	2.89204e-212	6.53935
YY1	17.3676	1.45145e-67	2.71509e-66	0.954828														PIH1D1	35.648	2.52823e-278	5.44423e-277	2.71225								RBM8A	22.2014	3.33027e-109	7.05643e-108	1.88229								AP2S1	31.1885	1.52608e-213	3.32488e-212	1.49228
STAT1	17.3542	1.83318e-67	3.42225e-66	1.91322														UBE2V2	35.6407	3.2834e-278	7.06216e-277	1.82718								ARPC3	22.1986	3.54597e-109	7.50489e-108	1.28726								OXT	31.1782	2.10457e-213	4.57985e-212	5.25746
SLC31A1	17.3528	1.8798e-67	3.50575e-66	1.19504														ERP29	35.5979	1.50858e-277	3.241e-276	1.67686								PYGL	22.1828	5.03307e-109	1.06401e-107	2.54519								HSD17B10	31.1561	4.19165e-213	9.11093e-212	1.8545
EAPP	17.3476	2.05584e-67	3.83019e-66	1.40711														STOML2	35.597	1.56001e-277	3.34761e-276	1.84865								ILF2	22.1744	6.06475e-109	1.28065e-107	2.58649								GCAT	31.1207	1.26268e-212	2.74134e-211	2.98639
PC	17.3424	2.24984e-67	4.18741e-66	1.22337														CISD2	35.5829	2.57422e-277	5.51759e-276	1.86412								HSPA9	22.1265	1.75753e-108	3.70703e-107	1.72861								RNF5	31.0869	3.62295e-212	7.85636e-211	2.05245
NOL3	17.3306	2.7642e-67	5.13959e-66	1.943														NSA2	35.5711	3.91511e-277	8.38196e-276	1.99584								SULT2A1	22.1248	1.82574e-108	3.84652e-107	2.40568								HADHB	31.0578	8.9601e-212	1.94073e-210	2.15736
EVL	17.3268	2.9531e-67	5.48529e-66	2.47697														APOA1BP	35.5595	5.92524e-277	1.26708e-275	2.65623								MINOS1	22.1052	2.8159e-108	5.92586e-107	1.33134								SERPINA7	31.0516	1.08527e-211	2.34791e-210	2.54985
TAF11	17.3199	3.33018e-67	6.17952e-66	1.36718														QARS	35.5584	6.15641e-277	1.315e-275	3.0944								SDHC	22.0623	7.28154e-108	1.53061e-106	1.52152								TXN	31.0325	1.96384e-211	4.24369e-210	1.0895
TM9SF2	17.2858	6.02123e-67	1.11507e-65	0.871194														SLC2A4RG	35.5537	7.27848e-277	1.55288e-275	2.64902								RTN4	22.0556	8.44341e-108	1.77283e-106	1.11327								ITM2C	31.0315	2.02575e-211	4.37237e-210	4.07066
KLC4	17.2856	6.04255e-67	1.1179e-65	1.56873														TMED3	35.5513	7.92533e-277	1.68894e-275	2.39333								MASP2	22.0455	1.05449e-107	2.21155e-106	1.76898								SPCS1	31.028	2.2588e-211	4.86969e-210	1.31233
AAMDC	17.2753	7.22309e-67	1.33497e-65	1.32105														MESDC2	35.529	1.75616e-276	3.7382e-275	1.95332								HIGD2A	22.0281	1.54913e-107	3.24528e-106	1.2942								CALD1	30.9792	1.02845e-210	2.21465e-209	1.38485
IFI35	17.2683	8.15692e-67	1.50606e-65	1.97683														C7orf73	35.5231	2.16409e-276	4.60125e-275	1.4712								EIF3D	21.9973	3.05849e-107	6.40001e-106	2.41048								ARMCX3	30.9733	1.23208e-210	2.65004e-209	2.62418
KANK1	17.251	1.09974e-66	2.02849e-65	1.10795														YIPF2	35.5202	2.3937e-276	5.08359e-275	3.20161								MRPL51	21.9742	5.08891e-107	1.06367e-105	1.23144								SMIM4	30.9598	1.87316e-210	4.02425e-209	3.49696
NUMB	17.2437	1.2488e-66	2.30115e-65	1.58459														SRD5A3	35.4731	1.27836e-275	2.70869e-274	2.9416								KRTCAP2	21.9733	5.18044e-107	1.08159e-105	1.70651								NDUFAB1	30.9526	2.34735e-210	5.03714e-209	1.38592
WDR26	17.204	2.47721e-66	4.55566e-65	1.32037														NT5C3B	35.4063	1.36714e-274	2.8935e-273	3.61321								GTF3A	21.9645	6.29226e-107	1.31217e-105	1.56567								SRI	30.9209	6.26563e-210	1.34298e-208	2.17936
HIPK3	17.2022	2.55552e-66	4.69501e-65	1.87821														MT1H	35.3808	3.37543e-274	7.12767e-273	3.12139								EPCAM	21.9645	6.29906e-107	1.31217e-105	2.35682								QDPR	30.9068	9.66985e-210	2.06785e-208	1.77152
ETHE1	17.197	2.79873e-66	5.13674e-65	1.0665														FOXN3	35.38	3.46992e-274	7.31885e-273	3.03451								CTNNB1	21.9606	6.86e-107	1.42742e-105	1.91353								NUCB1	30.9007	1.1677e-209	2.49418e-208	2.04966
PSMA4	17.1768	3.95976e-66	7.26048e-65	0.883822														TSR3	35.3577	7.63772e-274	1.60914e-272	3.08553								SUB1	21.9284	1.39225e-106	2.89373e-105	1.07593								GLTPD2	30.8971	1.30758e-209	2.78976e-208	2.57378
TNRC6B	17.1578	5.49092e-66	1.00381e-64	1.14858														GOT1	35.3177	3.14523e-273	6.61142e-272	2.61742								UQCRC1	21.9251	1.49816e-106	3.11035e-105	1.76728								UQCRC2	30.8897	1.643e-209	3.50135e-208	1.84628
ZNF292	17.1498	6.30362e-66	1.15125e-64	1.18228														EIF4A2	35.3141	3.57067e-273	7.49718e-272	1.34237								MTTP	21.9247	1.50869e-106	3.12872e-105	1.26674								RDH11	30.8605	4.04862e-209	8.61798e-208	1.65554
G3BP2	17.135	8.1322e-66	1.48375e-64	1.22251														HACD3	35.2934	7.40975e-273	1.55403e-271	1.99197								EML4	21.911	2.04118e-106	4.22825e-105	1.88292								GGT1	30.8583	4.33581e-209	9.21871e-208	5.82356
COBLL1	17.099	1.51092e-65	2.75129e-64	1.16286														AKR7A2	35.2684	1.79074e-272	3.75145e-271	2.18048								MIF	21.9078	2.18923e-106	4.52986e-105	1.08013								PFDN2	30.8278	1.11243e-208	2.36251e-207	2.1255
C1orf122	17.0956	1.60173e-65	2.91379e-64	1.08502														TMBIM4	35.2418	4.58046e-272	9.5848e-271	2.2011								TMCO1	21.9064	2.25869e-106	4.66838e-105	1.35502								DYNLRB1	30.8041	2.31279e-208	4.90053e-207	1.65157
NFIL3	17.0799	2.09657e-65	3.81025e-64	1.92124														UBE2E3	35.235	5.81954e-272	1.21639e-270	2.55115								HHEX	21.8979	2.72124e-106	5.61813e-105	2.12446								GCHFR	30.7775	5.24051e-208	1.10913e-206	1.54609
BANF1	17.0794	2.11212e-65	3.83474e-64	0.862664														LRPAP1	35.2164	1.12085e-271	2.34013e-270	2.27041								GOLT1A	21.8898	3.24667e-106	6.69545e-105	1.52438								ORMDL2	30.7604	8.87982e-208	1.87723e-206	2.25984
OARD1	17.0391	4.21037e-65	7.62933e-64	1.06343														CHCHD7	35.2159	1.14121e-271	2.37996e-270	2.38364								NDUFB6	21.8868	3.4707e-106	7.14949e-105	1.71845								HIBCH	30.7366	1.84705e-207	3.90029e-206	2.8766
PET100	17.0044	7.61229e-65	1.37803e-63	0.996929														AK4	35.2094	1.43668e-271	2.99279e-270	1.56096								RBX1	21.8848	3.6253e-106	7.45966e-105	1.23551								C12orf57	30.7349	1.94788e-207	4.10851e-206	1.62685
MRPL15	16.9977	8.5424e-65	1.54489e-63	1.23187														DNAJC4	35.1424	1.5168e-270	3.15613e-269	3.533								TKT	21.8839	3.69422e-106	7.59303e-105	1.49168								TIMM10	30.7311	2.18672e-207	4.60705e-206	2.31466
SLC35B1	16.9761	1.23489e-64	2.23112e-63	1.01806														NOL7	35.1257	2.73093e-270	5.67611e-269	2.53369								FBLN1	21.8592	6.35199e-106	1.30413e-104	6.46819								FETUB	30.7236	2.75289e-207	5.79327e-206	5.58939
SNHG23	16.9748	1.26173e-64	2.27738e-63	0.999211														HNRNPH1	35.1123	4.37834e-270	9.08996e-269	2.00626								CCT5	21.8511	7.59242e-106	1.55708e-104	2.33226								DDT	30.7121	3.92469e-207	8.24988e-206	1.05085
PXMP2	16.9733	1.29519e-64	2.33549e-63	0.889011														RAB4A	35.1083	5.03779e-270	1.04473e-268	2.14135								RNF7	21.842	9.2715e-106	1.89932e-104	1.17126								MTCH1	30.708	4.44936e-207	9.34214e-206	2.16026
TMEM181	16.9642	1.51128e-64	2.72251e-63	1.53357														POLR2J	35.0752	1.60783e-269	3.33058e-268	1.669								SLC25A20	21.8415	9.35652e-106	1.91462e-104	3.22278								RBMX	30.6539	2.348e-206	4.92442e-205	2.49033
YME1L1	16.9611	1.59456e-64	2.86974e-63	1.09306														CCT7	35.0701	1.92905e-269	3.99152e-268	2.44116								SNX5	21.8389	9.90449e-106	2.02452e-104	2.23106								FBXO7	30.6439	3.19033e-206	6.68345e-205	2.1433
DYNC1I2	16.9585	1.66566e-64	2.99479e-63	1.18095														HNRNPR	35.0697	1.95655e-269	4.04391e-268	2.37431								EIF3M	21.8372	1.02893e-105	2.10086e-104	1.63911								HNRNPA3	30.6171	7.24325e-206	1.51568e-204	1.76553
AKR1A1	16.9528	1.83648e-64	3.29873e-63	0.877219														TRIM28	35.0543	3.35791e-269	6.93256e-268	3.59353								SERP1	21.8343	1.09681e-105	2.23698e-104	1.11422								MESDC2	30.5868	1.83618e-205	3.83796e-204	1.88054
GGCT	16.9499	1.92731e-64	3.45851e-63	0.951874														HADHA	35.0388	5.78065e-269	1.19211e-267	1.97657								F12	21.83	1.20353e-105	2.45194e-104	1.5081								PPBP	30.5801	2.25235e-205	4.7025e-204	29.6635
SEC61A1	16.9464	2.04456e-64	3.66537e-63	1.09108														ZNF428	35.0272	8.66185e-269	1.7843e-267	3.22451								ACOX2	21.8023	2.2075e-105	4.49238e-104	3.42897								C17orf89	30.5529	5.17418e-205	1.07785e-203	1.86534
MARCH6	16.9436	2.14564e-64	3.84285e-63	0.999652														EML4	35.026	9.05418e-269	1.86305e-267	2.14405								PGD	21.7643	5.06019e-105	1.02865e-103	1.97126								TCEAL4	30.5486	5.90473e-205	1.22865e-203	2.34624
TIFA	16.9356	2.46031e-64	4.40217e-63	2.14762														SEC13	35.0074	1.7379e-268	3.57205e-267	2.18254								TRAPPC6A	21.7567	5.96341e-105	1.21093e-103	2.12363								ISCU	30.4982	2.75571e-204	5.72761e-203	2.33813
AP1G1	16.9346	2.50029e-64	4.46939e-63	1.53125														HMGA2	34.9978	2.43251e-268	4.99421e-267	6.52088								RHOC	21.7527	6.51359e-105	1.3212e-103	1.59485								NAA38	30.4908	3.44708e-204	7.15656e-203	1.5427
SORBS1	16.9259	2.89978e-64	5.1785e-63	2.06245														RNPS1	34.9892	3.28634e-268	6.73973e-267	2.66473								EIF1B	21.7344	9.70533e-105	1.96644e-103	1.69221								SEPW1	30.4847	4.16278e-204	8.63276e-203	2.11267
STRAP	16.9183	3.29813e-64	5.88422e-63	0.831412														GPX7	34.9571	1.00852e-267	2.06602e-266	3.14353								YIPF3	21.7304	1.05885e-104	2.14304e-103	2.04345								ERH	30.4493	1.22205e-203	2.53146e-202	1.40928
F5	16.9171	3.36687e-64	6.00107e-63	0.88112														MT-CO2	34.9479	1.39576e-267	2.85614e-266	1.09659								A2M	21.7165	1.43333e-104	2.89779e-103	1.29772								NSMCE1	30.4481	1.27095e-203	2.6298e-202	2.21137
PDCD10	16.9049	4.13841e-64	7.36916e-63	0.990124														C19orf70	34.9414	1.74994e-267	3.57695e-266	1.74137								COA4	21.6958	2.2464e-104	4.53665e-103	1.38676								ZNF428	30.3963	6.1499e-203	1.27109e-201	3.22279
RALGAPA2	16.8859	5.71149e-64	1.01605e-62	2.26757														UBE2L3	34.9261	2.99036e-267	6.09896e-266	1.59792								HGFAC	21.6814	3.07364e-104	6.20051e-103	4.87224								MLEC	30.3839	8.97181e-203	1.85227e-201	2.09071
EHBP1	16.875	6.87748e-64	1.2223e-62	1.55461														NDUFS7	34.9178	3.99225e-267	8.13338e-266	1.62421								SSR1	21.6747	3.55312e-104	7.15999e-103	1.38396								ODC1	30.3709	1.3304e-202	2.74361e-201	2.00509
LDLR	16.8718	7.25924e-64	1.28892e-62	1.04226														PPP1CC	34.9086	5.51015e-267	1.12117e-265	2.14629								SDC2	21.672	3.77163e-104	7.59204e-103	1.44516								ATP6V0B	30.3441	3.00319e-202	6.18643e-201	1.47906
ZCCHC9	16.8665	7.93844e-64	1.40816e-62	1.04079														NDUFA6	34.901	7.19127e-267	1.46025e-265	1.25832								TMED2	21.6489	6.22858e-104	1.25241e-102	1.06055								CD164	30.321	6.06565e-202	1.24811e-200	1.46931
COASY	16.844	1.16115e-63	2.05576e-62	0.947954														SNX17	34.8903	1.04449e-266	2.11862e-265	2.49985								POLR2G	21.6229	1.09345e-103	2.19628e-102	1.75191								CDC37	30.3182	6.59915e-202	1.35638e-200	2.41986
INTS10	16.8358	1.33426e-63	2.35999e-62	1.36398														HSPA9	34.8896	1.0683e-266	2.16453e-265	1.86129								DST	21.6097	1.45537e-103	2.92005e-102	1.88938								SELK	30.3127	7.78683e-202	1.59872e-200	1.80238
VIMP	16.8269	1.55082e-63	2.74043e-62	0.85555														LUC7L3	34.8801	1.48939e-266	3.01443e-265	2.14662								NUDT16L1	21.6046	1.62454e-103	3.25594e-102	2.5772								PAFAH1B3	30.3076	9.1034e-202	1.86695e-200	3.81755
EDEM1	16.8169	1.8344e-63	3.23844e-62	2.40661														PABPC4	34.872	1.9737e-266	3.99028e-265	2.79135								SUPT4H1	21.6044	1.63319e-103	3.26974e-102	1.69515								COQ5	30.2878	1.65951e-201	3.39961e-200	3.02749
NFKBIZ	16.8122	1.98671e-63	3.50399e-62	1.39295														PMF1	34.7793	5.00003e-265	1.00977e-263	2.97138								SSBP1	21.5999	1.7999e-103	3.5996e-102	1.52546								SPRYD4	30.2526	4.82072e-201	9.86463e-200	2.37979
PPP4R3B	16.8084	2.11747e-63	3.73105e-62	1.54751														YWHAZ	34.778	5.23955e-265	1.05699e-263	1.71188								DDOST	21.5729	3.22859e-103	6.44987e-102	1.9992								PSMC5	30.2496	5.28422e-201	1.08012e-199	1.93624
MRPS10	16.8045	2.26307e-63	3.98382e-62	1.22733														EIF1AX	34.7325	2.54632e-264	5.13116e-263	1.39628								UBXN6	21.5626	4.03399e-103	8.05016e-102	2.88186								F7	30.2375	7.62814e-201	1.5575e-199	3.6053
CDK12	16.8035	2.30199e-63	4.04849e-62	1.32569														AIG1	34.7142	4.80899e-264	9.68019e-263	1.86804								QDPR	21.5598	4.28528e-103	8.54243e-102	1.56567								TMSB10	30.2186	1.34937e-200	2.7521e-199	1.19051
RFK	16.7872	3.0305e-63	5.32465e-62	1.07549														THOP1	34.6943	9.58892e-264	1.92809e-262	4.18456								USO1	21.5297	8.21247e-103	1.63534e-101	1.79967								VIMP	30.1922	2.99967e-200	6.1112e-199	1.81002
NOP16	16.7677	4.20739e-63	7.37847e-62	1.44503														TRAPPC2L	34.67	2.22931e-263	4.47772e-262	2.14013								SPINT2	21.525	9.08609e-103	1.80736e-101	2.65105								CYP19A1	30.1848	3.74768e-200	7.62673e-199	5.61739
EPHX2	16.7645	4.43942e-63	7.77802e-62	0.994999														TECR	34.6681	2.37975e-263	4.77472e-262	2.01737								GGT1	21.5201	1.00897e-102	2.00484e-101	5.42646								FAM151A	30.179	4.47355e-200	9.08395e-199	8.28052
OTULIN	16.7573	5.00736e-63	8.76478e-62	2.20082														ARL1	34.6626	2.88663e-263	5.78544e-262	2.50563								TMED10	21.5023	1.48283e-102	2.94325e-101	1.34067								ETHE1	30.1267	2.16439e-199	4.39019e-198	2.20176
LPP	16.7535	5.34145e-63	9.34073e-62	0.979259														ASL	34.6534	3.9711e-263	7.95035e-262	1.75833								CCT7	21.4878	2.02324e-102	4.0116e-101	2.15828								CRYZ	30.1061	4.03313e-199	8.17173e-198	2.19781
NDUFB4	16.7425	6.41922e-63	1.12149e-61	0.853778														TFF3	34.5895	3.63622e-262	7.27204e-261	5.54068								TMEM120A	21.4848	2.15792e-102	4.27408e-101	2.17038								NOL7	30.0777	9.479e-199	1.91849e-197	2.45401
FTCD	16.7376	6.9782e-63	1.21799e-61	0.929754														TRAPPC6A	34.5741	6.18606e-262	1.23581e-260	2.27968								IDH1	21.4709	2.91271e-102	5.76288e-101	1.2536								PDHA1	30.0723	1.11476e-198	2.25373e-197	2.55528
AGXT2	16.7366	7.08746e-63	1.2359e-61	1.55909														GUK1	34.5362	2.29729e-261	4.58444e-260	1.34117								AGPS	21.4607	3.62783e-102	7.17009e-101	3.04954								PNKD	30.0645	1.41223e-198	2.84892e-197	1.93283
PRPF40A	16.729	8.06125e-63	1.40439e-61	0.892112														NELFE	34.5211	3.86893e-261	7.71246e-260	3.62089								PTOV1	21.4281	7.31453e-102	1.44411e-100	2.77199								NASP	30.0639	1.43692e-198	2.89557e-197	3.05973
PTPRK	16.7286	8.11447e-63	1.41233e-61	1.81061														NDUFAB1	34.5079	6.09867e-261	1.21442e-259	1.3652								RSL1D1	21.4269	7.50581e-102	1.4803e-100	1.82892								GCDH	30.0257	4.53881e-198	9.13633e-197	3.34133
EI24	16.717	9.85611e-63	1.71385e-61	0.876703														PAFAH1B3	34.5078	6.12705e-261	1.21876e-259	3.92341								GCAT	21.4061	1.17182e-101	2.30861e-100	2.63208								DPM3	30.0092	7.43582e-198	1.49516e-196	1.71203
ZNF207	16.7141	1.03462e-62	1.79738e-61	0.871981														HMGCL	34.4968	8.96121e-261	1.78061e-259	2.21458								OXT	21.3981	1.39184e-101	2.73916e-100	4.84676								CKS2	29.9885	1.38717e-197	2.78622e-196	2.4728
SRP54	16.7049	1.20806e-62	2.09673e-61	1.13611														CENPV	34.4959	9.22711e-261	1.83148e-259	2.44685								ATP6V0B	21.3921	1.58329e-101	3.11263e-100	1.27886								MAOB	29.9654	2.77453e-197	5.5668e-196	2.20918
BZW1	16.6934	1.46503e-62	2.54034e-61	0.844896														PFDN2	34.4845	1.37017e-260	2.71672e-259	2.08108								EIF4H	21.3863	1.79157e-101	3.51835e-100	2.12071								DHRS4L2	29.9641	2.88082e-197	5.7738e-196	2.15068
C17orf89	16.678	1.89563e-62	3.28393e-61	0.815829														CREB3L2	34.4756	1.86015e-260	3.68428e-259	3.01109								STOML2	21.3477	4.09589e-101	8.02664e-100	1.55059								ASL	29.948	4.67666e-197	9.36293e-196	1.75957
CAP1	16.6601	2.55459e-62	4.42136e-61	0.851024														ANXA5	34.4655	2.6401e-260	5.2235e-259	1.8786								CREB3L2	21.3461	4.24248e-101	8.30513e-100	2.67321								LAGE3	29.9382	6.26509e-197	1.25295e-195	2.14459
FEZ2	16.6573	2.67976e-62	4.63367e-61	1.10436														RPN1	34.4645	2.72973e-260	5.39508e-259	1.95188								TDO2	21.3362	5.2415e-101	1.025e-99	2.06904								SNRPB2	29.8973	2.13154e-196	4.25367e-195	2.03276
TPP1	16.6342	3.94085e-62	6.80154e-61	0.936576														EIF5B	34.4089	1.85344e-259	3.65926e-258	1.48567								CCT4	21.3238	6.83443e-101	1.33509e-99	1.72484								COX7A2	29.86	6.50982e-196	1.29769e-194	0.88095
ARL5A	16.6322	4.07297e-62	7.02303e-61	0.793763														MARC1	34.3919	3.33012e-259	6.56767e-258	4.9096								LDOC1	21.3185	7.6458e-101	1.49202e-99	4.86679								MPC2	29.8594	6.6329e-196	1.3208e-194	0.873524
CHMP4A	16.6283	4.3506e-62	7.49477e-61	0.934252														SNRPC	34.3894	3.62942e-259	7.15034e-258	1.86142								HMGA2	21.3152	8.19779e-101	1.59805e-99	6.00248								MRPS18B	29.8549	7.57359e-196	1.5065e-194	2.01295
COX17	16.6248	4.61136e-62	7.93659e-61	0.85276														LCAT	34.3693	7.24713e-259	1.42624e-257	2.62187								C12orf57	21.3129	8.62528e-101	1.67785e-99	1.3753								TKT	29.842	1.1154e-195	2.21632e-194	1.65521
PLPP3	16.6172	5.23361e-62	8.99918e-61	2.32103														CALM3	34.3575	1.08658e-258	2.13614e-257	1.78991								DDAH2	21.2995	1.14633e-100	2.22759e-99	2.63483								SCML1	29.8312	1.53869e-195	3.05413e-194	2.18746
IGF2BP2	16.6002	6.94754e-62	1.19352e-60	0.919853														NDUFA12	34.3533	1.25748e-258	2.46948e-257	1.74255								GSTA1	21.2973	1.20228e-100	2.33386e-99	1.65525								TXN2	29.8264	1.77904e-195	3.52742e-194	1.79831
CPN2	16.5764	1.03214e-61	1.77147e-60	1.65867														NFE2L2	34.3261	3.19764e-258	6.27299e-257	2.27789								PHPT1	21.293	1.31903e-100	2.55781e-99	1.25155								EIF3M	29.8231	1.95943e-195	3.88093e-194	1.77953
CH17-189H20.1	16.5716	1.1173e-61	1.91586e-60	1.92441														ATXN10	34.2903	1.09672e-257	2.14921e-256	2.64989								ORMDL2	21.282	1.66584e-100	3.22696e-99	2.01214								HPD	29.8143	2.54859e-195	5.04244e-194	2.27516
RAB31	16.5642	1.26525e-61	2.16754e-60	3.77875														HEBP2	34.2837	1.37298e-257	2.68776e-256	1.88251								ACSL3	21.2548	2.97817e-100	5.76308e-99	1.71577								ALDH1L1	29.8112	2.79416e-195	5.52241e-194	2.52278
ZFP36L1	16.5548	1.47781e-61	2.52936e-60	0.857847														MDH2	34.2557	3.58578e-257	7.00475e-256	1.55199								TM4SF4	21.2333	4.70125e-100	9.08794e-99	1.28318								WDR18	29.7887	5.46839e-195	1.07963e-193	3.05008
BAG2	16.551	1.57519e-61	2.69353e-60	1.46352														GSTK1	34.2218	1.14593e-256	2.23619e-255	1.51198								C17orf89	21.2185	6.44673e-100	1.24491e-98	1.5971								BRK1	29.7875	5.66516e-195	1.11729e-193	1.30216
CD46	16.5379	1.95741e-61	3.34403e-60	0.791092														RTF1	34.2112	1.6463e-256	3.20925e-255	2.12838								SHFM1	21.2115	7.48002e-100	1.44294e-98	1.05658								ABCC6	29.787	5.76328e-195	1.13543e-193	2.15011
UNKL	16.5342	2.08002e-61	3.55023e-60	3.18263														PGRMC1	34.1941	2.96025e-256	5.76455e-255	1.48496								CCDC90B	21.2082	8.02143e-100	1.54577e-98	1.9629								MRPL23	29.7708	9.32457e-195	1.83314e-193	1.77278
ANGPTL4	16.5187	2.69217e-61	4.5866e-60	1.60844														MAL2	34.1831	4.31266e-256	8.3893e-255	2.2343								OS9	21.1973	1.01106e-99	1.94634e-98	2.26229								DERL2	29.7691	9.81718e-195	1.92794e-193	2.39763
RAB10	16.5131	2.95237e-61	5.02527e-60	0.849981														TMEM14B	34.1647	8.0895e-256	1.57198e-254	1.62234								PABPC4	21.1941	1.08193e-99	2.08061e-98	2.44669								DPY30	29.763	1.17612e-194	2.30725e-193	1.8
C5orf24	16.5128	2.96968e-61	5.05009e-60	1.24665														ATP6V0B	34.1553	1.11391e-255	2.16232e-254	1.49663								BDH1	21.1891	1.20453e-99	2.31396e-98	3.2934								ANP32A	29.761	1.24827e-194	2.44621e-193	2.253
RSPRY1	16.5097	3.12361e-61	5.30698e-60	1.72976														RHEB	34.1498	1.34608e-255	2.61027e-254	1.45357								UQCRC2	21.1766	1.56936e-99	3.01172e-98	1.5647								AGXT2	29.7467	1.91079e-194	3.74058e-193	2.42377
RAB18	16.501	3.61027e-61	6.12819e-60	0.899339														S100A11	34.1479	1.43749e-255	2.78462e-254	1.53457								CALM3	21.1764	1.57756e-99	3.0243e-98	1.53877								DNAJA1	29.7408	2.28078e-194	4.46017e-193	1.87558
MED13	16.4994	3.70668e-61	6.28607e-60	1.28651														MRPL24	34.1326	2.42343e-255	4.68961e-254	2.1599								SERINC1	21.1596	2.25214e-99	4.31307e-98	2.07997								MRPS21	29.7294	3.2037e-194	6.25836e-193	1.33907
SLC7A2	16.487	4.54722e-61	7.70447e-60	0.933859														SARS	34.1259	3.04892e-255	5.89383e-254	2.4361								CSDE1	21.1397	3.43364e-99	6.56896e-98	1.42748								ZDHHC4	29.7168	4.65396e-194	9.08184e-193	2.70701
TTC1	16.4823	4.91394e-61	8.31821e-60	1.30009														PPIG	34.1252	3.12402e-255	6.03272e-254	1.83765								PARP1	21.1212	5.07763e-99	9.70409e-98	1.60987								PFKL	29.7012	7.41596e-194	1.44564e-192	2.56858
KCTD20	16.4797	5.1321e-61	8.67957e-60	1.57555														PCYT2	34.1102	5.20243e-255	1.00358e-253	2.47412								GLYCTK	21.12	5.20579e-99	9.93877e-98	2.19084								SLC43A1	29.684	1.23617e-193	2.40721e-192	3.10817
MTPN	16.47	6.02854e-61	1.01864e-59	1.15435														ACOT13	34.1017	6.96238e-255	1.34169e-253	1.7666								MYEOV2	21.1146	5.83878e-99	1.11358e-97	1.5552								GPS1	29.6819	1.31378e-193	2.55566e-192	3.27045
SELO	16.4641	6.64116e-61	1.12113e-59	1.95255														LYPLA1	34.1	7.37337e-255	1.41941e-253	1.671								PIN1	21.0979	8.32259e-99	1.58566e-97	2.22501								OCIAD1	29.6786	1.4485e-193	2.81478e-192	1.5376
GGNBP2	16.4638	6.67566e-61	1.12593e-59	0.916261														ZDHHC4	34.0537	3.57971e-254	6.88398e-253	2.79815								SSTR2	21.0724	1.42404e-98	2.70758e-97	5.86811								TMEM205	29.67	1.87314e-193	3.63614e-192	1.35999
DCAF7	16.4471	8.79436e-61	1.48057e-59	1.26979														DNAJC8	34.0424	5.2502e-254	1.00859e-252	2.04978								CCT8	21.0585	1.91015e-98	3.62811e-97	1.75238								PA2G4	29.6679	1.9917e-193	3.86222e-192	1.92234
NT5C3A	16.4286	1.19457e-60	2.00928e-59	1.79938														TPI1	33.9998	2.2396e-253	4.29795e-252	1.14428								GPS1	21.0508	2.24733e-98	4.26416e-97	3.05783								APOA1BP	29.6377	4.89095e-193	9.46928e-192	2.50968
MAP3K13	16.4251	1.26562e-60	2.12685e-59	0.850188														C19orf48	33.9998	2.2437e-253	4.30136e-252	3.88119								RBMX	21.0497	2.30267e-98	4.3647e-97	2.20696								UBC	29.6376	4.89341e-193	9.46928e-192	1.28427
SMIM15	16.4125	1.55762e-60	2.61519e-59	1.08147														TMEM208	33.9472	1.34331e-252	2.56462e-251	1.49683								NDUFS8	21.0365	3.04019e-98	5.75678e-97	1.48719								DDRGK1	29.6098	1.1174e-192	2.16003e-191	1.9527
RPS27L	16.412	1.57014e-60	2.63382e-59	0.672833														MRPS18B	33.9258	2.77513e-252	5.29276e-251	1.96278								SURF1	21.0296	3.51754e-98	6.65386e-97	1.80544								CCT4	29.5877	2.15198e-192	4.15564e-191	1.92664
CYP4F11	16.3916	2.19641e-60	3.68103e-59	27.3535														FUS	33.9059	5.45999e-252	1.04026e-250	2.19385								RPN1	21.0079	5.55175e-98	1.04911e-96	1.69046								GTF3A	29.5674	3.92415e-192	7.56994e-191	1.71148
TMBIM6	16.3793	2.68918e-60	4.50279e-59	0.657951														PSPH	33.8377	5.50412e-251	1.04759e-249	4.50626								ITM2B	20.9978	6.87162e-98	1.29588e-96	1.03174								WDR61	29.5147	1.86398e-191	3.592e-190	2.74901
PTPN2	16.3776	2.76544e-60	4.6263e-59	1.60009														RBM39	33.8112	1.35038e-250	2.56753e-249	1.56246								HYI	20.9945	7.36763e-98	1.38801e-96	2.69928								CSF3R	29.5111	2.07362e-191	3.99183e-190	2.20352
TTC38	16.3707	3.09703e-60	5.17635e-59	0.865098														EIF3D	33.8089	1.46162e-250	2.77618e-249	2.51853								TXN2	20.9901	8.08497e-98	1.5216e-96	1.60998								LSM3	29.4929	3.55197e-191	6.83062e-190	1.54861
TMEM167A	16.3679	3.24151e-60	5.41294e-59	0.820008														SMIM19	33.7969	2.18697e-250	4.14964e-249	1.89328								SF1	20.9809	9.80599e-98	1.84362e-96	1.99558								NR0B2	29.4564	1.0422e-190	2.00212e-189	3.42602
IL1RAP	16.3623	3.55366e-60	5.92885e-59	1.39055														NDUFA10	33.7758	4.47095e-250	8.47466e-249	2.03893								MEA1	20.9697	1.24124e-97	2.33128e-96	2.07544								SHBG	29.4497	1.26881e-190	2.43484e-189	4.73219
FAM103A1	16.3552	3.9968e-60	6.66217e-59	0.789246														VPS25	33.738	1.60576e-249	3.0406e-248	2.08026								MRPL1	20.9681	1.28222e-97	2.40581e-96	2.57751								SDSL	29.4497	1.27008e-190	2.43484e-189	2.46597
PSMA7	16.355	4.00504e-60	6.6699e-59	0.788531														PPP2R1A	33.7323	1.94037e-249	3.67044e-248	2.40772								SRSF7	20.963	1.42661e-97	2.67403e-96	2.0022								SUB1	29.4385	1.76748e-190	3.38141e-189	1.12172
TMEM126A	16.345	4.72255e-60	7.85777e-59	0.81841														SRSF7	33.6829	1.03069e-248	1.94769e-247	2.25908								HS3ST3B1	20.9541	1.72097e-97	3.22252e-96	2.48317								CALM1	29.4354	1.93362e-190	3.69543e-189	1.45758
TMEM87A	16.3426	4.90957e-60	8.16161e-59	1.85205														SLC25A1	33.6744	1.37186e-248	2.58976e-247	1.54077								SNRPC	20.9528	1.77044e-97	3.31179e-96	1.60076								CCDC90B	29.4072	4.44347e-190	8.48337e-189	2.13811
GLCE	16.3338	5.6706e-60	9.41829e-59	2.49318														EIF1B	33.6693	1.6296e-248	3.07316e-247	1.863								CTNNAL1	20.9458	2.04829e-97	3.82768e-96	3.27401								BORCS7	29.4067	4.51269e-190	8.60664e-189	2.51279
SLC15A1	16.306	8.94441e-60	1.48424e-58	5.41241														AL132709.8	33.6632	1.99715e-248	3.76249e-247	3.28809								NSA2	20.9421	2.21621e-97	4.1373e-96	1.69859								TMEM150A	29.3965	6.08295e-190	1.15895e-188	3.19056
MSRA	16.3018	9.586e-60	1.58928e-58	1.1362														LSM2	33.6535	2.76709e-248	5.20769e-247	2.06822								POLR2J	20.942	2.22078e-97	4.14166e-96	1.399								NT5C3B	29.3924	6.87293e-190	1.30812e-188	3.42038
VKORC1	16.3016	9.62049e-60	1.59358e-58	0.661507														COPRS	33.6464	3.52232e-248	6.62232e-247	2.72411								MSMO1	20.9392	2.35262e-97	4.38311e-96	0.908061								TMED1	29.3524	2.2295e-189	4.23902e-188	2.76978
SNAPC5	16.2956	1.06067e-59	1.75381e-58	1.60299														GOLT1A	33.6318	5.76104e-248	1.08204e-246	1.67771								CD164	20.9287	2.93245e-97	5.4579e-96	1.29683								FAM3B	29.343	2.93714e-189	5.57876e-188	3.73167
SLC35C1	16.2875	1.21101e-59	2.00059e-58	3.25592														NADK2	33.6068	1.3345e-247	2.50391e-246	2.57855								SFRP1	20.924	3.24029e-97	6.0248e-96	11.406								EMG1	29.3379	3.41326e-189	6.47645e-188	2.84641
PYCARD	16.278	1.41354e-59	2.33309e-58	2.10461														NENF	33.6039	1.47341e-247	2.76175e-246	1.98317								PPA1	20.9225	3.3436e-97	6.21064e-96	1.16332								POLR2I	29.3324	4.00611e-189	7.5858e-188	1.6015
C16orf87	16.2747	1.49204e-59	2.46046e-58	1.48933														BAMBI	33.6004	1.65721e-247	3.10312e-246	3.19183								HIBCH	20.9221	3.36777e-97	6.24926e-96	2.54637								TRAPPC6A	29.2889	1.43465e-188	2.71381e-187	2.19546
NUDT5	16.261	1.86523e-59	3.07314e-58	0.824343														UQCRC1	33.5921	2.18438e-247	4.08612e-246	1.92536								GRHPR	20.8955	5.88912e-97	1.0917e-95	1.40379								MRPL16	29.2641	2.97456e-188	5.62101e-187	2.4016
METTL5	16.2553	2.04912e-59	3.37313e-58	0.893631														ACSL3	33.5767	3.6763e-247	6.86997e-246	1.96344								NELFE	20.8843	7.43584e-97	1.37567e-95	3.18904								VSNL1	29.2611	3.24437e-188	6.12461e-187	3.20572
SRSF8	16.2398	2.6377e-59	4.33815e-58	1.41293														SND1	33.5367	1.40476e-246	2.62246e-245	2.71636								TCEAL4	20.8816	7.8639e-97	1.45341e-95	1.99994								SNX5	29.2447	5.2411e-188	9.8839e-187	2.33077
ATL3	16.2278	3.20704e-59	5.26985e-58	1.75029														PARP1	33.4976	5.23037e-246	9.75441e-245	1.82435								KNG1	20.8682	1.04237e-96	1.9246e-95	1.22704								TP53TG1	29.2172	1.17212e-187	2.20818e-186	1.99556
KRCC1	16.2233	3.4531e-59	5.66412e-58	0.917975														MIR4458HG	33.4821	8.77793e-246	1.6354e-244	2.09832								GSTM3	20.8677	1.05204e-96	1.94052e-95	3.08678								NANS	29.1932	2.3631e-187	4.44738e-186	2.43052
ZBTB20	16.1943	5.52916e-59	9.06146e-58	1.56269														POLR2F	33.4661	1.50026e-245	2.79229e-244	1.37678								FBP1	20.8671	1.06617e-96	1.96462e-95	3.08806								SGCE	29.1818	3.29703e-187	6.19875e-186	2.90212
LRP1	16.1862	6.30928e-59	1.03308e-57	0.797454														MRPL27	33.4615	1.75239e-245	3.25828e-244	1.55751								NDUFS7	20.8514	1.48044e-96	2.72528e-95	1.38094								PIN1	29.1771	3.78503e-187	7.10902e-186	2.40093
N6AMT2	16.1741	7.68086e-59	1.25655e-57	1.7544														DDAH2	33.4128	8.93207e-245	1.65911e-243	2.83589								LRRC28	20.8455	1.67599e-96	3.08219e-95	1.9465								CWC15	29.1422	1.04961e-186	1.96937e-185	2.01851
NRBP2	16.1636	9.10168e-59	1.48637e-57	3.89264														ACAT2	33.3982	1.45725e-244	2.70409e-243	1.69359								DYNLRB1	20.818	2.97614e-96	5.46777e-95	1.41517								PLEKHJ1	29.139	1.15177e-186	2.15888e-185	2.57082
REEP6	16.151	1.11663e-58	1.82193e-57	0.997327														HMGCR	33.3797	2.70279e-244	5.0103e-243	1.86366								SEC62	20.8079	3.67285e-96	6.74109e-95	1.20089								ANXA5	29.1119	2.53435e-186	4.74556e-185	1.7865
ATP6V0B	16.1356	1.43324e-58	2.33646e-57	0.826397														MVD	33.3779	2.87173e-244	5.31816e-243	1.875								SHMT2	20.8006	4.27552e-96	7.83944e-95	2.29346								ATXN10	29.1098	2.69963e-186	5.04994e-185	2.56971
CHIC2	16.1307	1.55218e-58	2.52814e-57	1.94901														SRSF10	33.3692	3.8382e-244	7.10087e-243	2.12912								ITGAE	20.7674	8.5281e-96	1.56214e-94	2.18484								HNRNPD	29.0813	6.18045e-186	1.15495e-184	2.43926
MVP	16.1297	1.57761e-58	2.56729e-57	2.95992														POLD2	33.3637	4.60357e-244	8.50834e-243	2.40327								TMEM150A	20.7616	9.63005e-96	1.76224e-94	2.90044								ILVBL	29.0812	6.20182e-186	1.15778e-184	2.97996
ZMAT2	16.0951	2.76267e-58	4.49183e-57	1.07973														PSMD8	33.3514	6.95399e-244	1.28396e-242	1.73883								EIF3I	20.699	3.53316e-95	6.45909e-94	1.56362								UBXN1	29.0727	7.94331e-186	1.48139e-184	2.11939
C5orf15	16.0933	2.84145e-58	4.61586e-57	0.851797														BCL7C	33.3192	2.03874e-243	3.76049e-242	3.76491								TIMM17B	20.6767	5.61039e-95	1.02464e-93	1.86876								EIF4B	29.0534	1.3958e-185	2.60049e-184	1.84167
DNAJC2	16.0915	2.92839e-58	4.75293e-57	1.54021														BTF3L4	33.312	2.58897e-243	4.77067e-242	1.99166								LMAN1	20.6561	8.59779e-95	1.56869e-93	1.28647								F5	29.0285	2.87288e-185	5.34703e-184	1.88361
ISOC1	16.0856	3.21805e-58	5.21848e-57	0.841847														GLYCTK	33.3064	3.11542e-243	5.73503e-242	2.37666								RAB4A	20.652	9.36837e-95	1.70761e-93	1.75837								HMGCR	29.0204	3.63835e-185	6.76492e-184	1.85071
TWF1	16.0682	4.26587e-58	6.91161e-57	1.04488														ZC3H15	33.2974	4.20819e-243	7.73898e-242	1.76285								IPO5	20.6388	1.23107e-94	2.24172e-93	2.57241								HIGD2A	28.9893	8.97941e-185	1.6679e-183	1.31065
PTS	16.0681	4.27073e-58	6.91343e-57	1.25512														CDC42	33.2582	1.55223e-242	2.84894e-241	1.73553								CLU	20.6321	1.41471e-94	2.57358e-93	1.27703								POP7	28.9862	9.81e-185	1.82035e-183	1.98731
PCGF5	16.062	4.71213e-58	7.62131e-57	1.12784														ARPC2	33.2342	3.4525e-242	6.31786e-241	1.63409								ERH	20.618	1.89374e-94	3.44163e-93	1.21577								CCNI	28.944	3.34055e-184	6.19256e-183	1.6063
OSMR	16.0608	4.80414e-58	7.76334e-57	2.29637														HSD17B10	33.2073	8.45611e-242	1.54589e-240	1.72369								PSMC3	20.6161	1.96813e-94	3.57332e-93	2.20789								DDC	28.8971	1.29995e-183	2.40738e-182	3.27153
NDUFAF2	16.0489	5.82347e-58	9.40234e-57	1.02985														CXXC5	33.1802	2.07518e-241	3.78997e-240	2.12922								FNDC3B	20.6154	1.99728e-94	3.62269e-93	1.91392								SRSF5	28.8857	1.80672e-183	3.34252e-182	1.69311
NOTCH2	16.0466	6.04222e-58	9.74703e-57	2.23508														VAMP8	33.1795	2.12677e-241	3.88036e-240	1.20335								ISCU	20.61	2.23403e-94	4.04814e-93	2.01158								SOD1	28.8559	4.27198e-183	7.8955e-182	0.947605
LYPLA1	16.0406	6.65071e-58	1.071e-56	0.75781														GLUL	33.1767	2.33371e-241	4.25374e-240	1.39502								YIPF2	20.6051	2.46857e-94	4.46876e-93	2.80195								EPHX2	28.8044	1.88986e-182	3.48937e-181	1.9979
DRAM2	16.033	7.51489e-58	1.20911e-56	0.996882														NANS	33.1579	4.36101e-241	7.94116e-240	2.40868								HACD3	20.6043	2.51146e-94	4.54197e-93	1.58252								DYM	28.7887	2.97166e-182	5.47039e-181	3.48886
PDK1	16.0207	9.15933e-58	1.47241e-56	1.27991														TIMM17B	33.1509	5.49718e-241	1.00002e-239	2.1183								SRSF5	20.5922	3.22714e-94	5.83058e-93	1.48832								HFE2	28.7836	3.43689e-182	6.32054e-181	2.34323
SLC41A2	16.0193	9.37192e-58	1.50528e-56	2.7223														GTF2H5	33.1293	1.12502e-240	2.04457e-239	1.37201								PDHB	20.5863	3.63857e-94	6.56751e-93	2.09672								ALG8	28.7704	5.02865e-182	9.23865e-181	2.95543
DDX17	16.016	9.88768e-58	1.58674e-56	0.745289														SRI	33.0886	4.34101e-240	7.88149e-239	2.11454								VCAM1	20.5823	3.95152e-94	7.12543e-93	2.62911								CPNE1	28.7561	7.59692e-182	1.39432e-180	3.88267
GABARAPL1	16.0147	1.00865e-57	1.61725e-56	1.65899														DDT	33.0635	9.94237e-240	1.80336e-238	0.949823								DDX17	20.5818	3.99374e-94	7.19456e-93	1.53815								TMEM208	28.7452	1.04038e-181	1.9076e-180	1.4286
PLA1A	16.0034	1.20944e-57	1.93752e-56	5.29947														NDUFB5	33.0461	1.77099e-239	3.20909e-238	1.52203								BAMBI	20.5422	9.04623e-94	1.62806e-92	2.83016								SLC2A4RG	28.7389	1.24777e-181	2.28561e-180	2.44578
ZYG11B	15.9942	1.40281e-57	2.2434e-56	1.76968														PA2G4	33.042	2.0282e-239	3.67157e-238	1.97333								RGS10	20.5262	1.25607e-93	2.25836e-92	3.03037								EMC7	28.6924	4.74408e-181	8.68139e-180	1.8121
SYNE2	15.9684	2.12283e-57	3.39195e-56	2.62486														TM4SF4	33.0042	7.07874e-239	1.28019e-237	1.38406								ANG	20.5245	1.3019e-93	2.33849e-92	1.45992								SC5D	28.6592	1.23274e-180	2.25362e-179	1.5735
NR3C1	15.9675	2.15292e-57	3.43706e-56	1.59659														LYRM4	32.9807	1.53804e-238	2.77612e-237	2.5254								TMED1	20.5146	1.59468e-93	2.86161e-92	2.49179								PRCP	28.6531	1.46553e-180	2.67654e-179	2.679
LEPROT	15.9664	2.1914e-57	3.49549e-56	0.821701														SNF8	32.9573	3.32812e-238	6.00131e-237	1.87799								HADH	20.5053	1.93059e-93	3.46105e-92	1.93416								GPX3	28.6475	1.72118e-180	3.14035e-179	1.74792
TRA2A	15.9659	2.20688e-57	3.51714e-56	1.34208														GNPNAT1	32.9571	3.34588e-238	6.02747e-237	2.52946								C19orf48	20.5022	2.0593e-93	3.68822e-92	3.54471								CLDN1	28.645	1.85126e-180	3.37436e-179	1.96559
COQ10B	15.9416	3.25981e-57	5.19075e-56	2.03099														FOXP1	32.9442	5.11656e-238	9.20832e-237	2.53491								UTRN	20.4892	2.68581e-93	4.80566e-92	2.66053								NT5C	28.6301	2.83819e-180	5.16819e-179	2.84224
SLC38A2	15.937	3.51022e-57	5.58469e-56	0.762734														QDPR	32.936	6.7169e-238	1.20767e-236	1.63712								CDC42EP1	20.4806	3.2069e-93	5.73249e-92	2.73165								DMKN	28.6207	3.71742e-180	6.76256e-179	3.50431
UFM1	15.9345	3.65029e-57	5.79757e-56	0.782354														SAR1A	32.9277	8.83284e-238	1.58657e-236	1.88221								CCT6A	20.46	4.89226e-93	8.73269e-92	1.99495								MRPL4	28.6121	4.75191e-180	8.63598e-179	2.08061
NUCB2	15.9342	3.66727e-57	5.81955e-56	0.928334														TRNP1	32.8745	5.08084e-237	9.11745e-236	6.87224								SPAG7	20.46	4.89472e-93	8.73269e-92	1.59674								MRPL40	28.5896	9.04813e-180	1.64195e-178	1.58712
SDSL	15.9243	4.29748e-57	6.81378e-56	1.60775														AAMP	32.87	5.90278e-237	1.05821e-235	2.82111								MESDC2	20.4536	5.58431e-93	9.9534e-92	1.56289								MRPL22	28.5896	9.05251e-180	1.64195e-178	1.71095
RPL26L1	15.904	5.94414e-57	9.41656e-56	0.74228														H2AFY2	32.8696	5.97369e-237	1.06989e-235	6.92353								ITPR2	20.4458	6.54613e-93	1.16565e-91	2.15568								PLIN2	28.5835	1.07835e-179	1.95402e-178	1.89353
CTBS	15.9007	6.26808e-57	9.92125e-56	1.27543														CDC42EP1	32.8666	6.58996e-237	1.17799e-235	2.97442								GFRA3	20.4437	6.84226e-93	1.21721e-91	4.19325								SF3B2	28.5723	1.48403e-179	2.68649e-178	1.91744
MOCOS	15.8989	6.44464e-57	1.0192e-55	3.1768														EMC6	32.857	9.03644e-237	1.61375e-235	1.60326								TSPAN3	20.4268	9.65869e-93	1.7166e-91	2.26401								SYNGR1	28.5461	3.14046e-179	5.67952e-178	10.5503
YTHDC1	15.8954	6.82215e-57	1.07798e-55	1.21762														ALDH2	32.8396	1.60242e-236	2.85888e-235	1.60504								BOD1	20.4251	1.00144e-92	1.77811e-91	2.68155								VPS25	28.5438	3.35251e-179	6.05709e-178	2.02126
SCARB2	15.8893	7.51936e-57	1.18714e-55	0.766512														RBM25	32.8188	3.17788e-236	5.66421e-235	1.91747								WSB1	20.4211	1.08524e-92	1.92505e-91	1.92461								H2AFY	28.5205	6.52974e-179	1.1786e-177	2.40682
GPRC5C	15.8793	8.81974e-57	1.39125e-55	0.899741														PRKDC	32.8099	4.25303e-236	7.57326e-235	3.13131								FAM127A	20.408	1.4189e-92	2.51451e-91	1.8583								AIFM1	28.5037	1.05328e-178	1.89929e-177	2.38291
MTTP	15.8622	1.158e-56	1.82511e-55	0.821447														SFRP1	32.8045	5.08338e-236	9.04315e-235	11.6923								MRPL37	20.3943	1.87918e-92	3.32702e-91	1.73595								FOS	28.4861	1.74341e-178	3.13763e-177	2.69116
RAB27A	15.8621	1.15974e-56	1.82629e-55	3.02662														PFKL	32.7945	7.05924e-236	1.25461e-234	2.47179								PRKCSH	20.3912	1.99975e-92	3.5371e-91	2.02503								CHMP2A	28.4789	2.13649e-178	3.84132e-177	1.42743
ALDH4A1	15.8614	1.17182e-56	1.84375e-55	0.812488														KRT8	32.7933	7.33875e-236	1.30303e-234	1.4526								METTL7A	20.3873	2.16679e-92	3.8289e-91	1.35858								YIF1B	28.4758	2.33838e-178	4.20024e-177	2.75245
TMEM50B	15.8581	1.2352e-56	1.94182e-55	1.53628														EIF3A	32.7692	1.61703e-235	2.86563e-234	1.60206								SNRPG	20.3846	2.29194e-92	4.04618e-91	1.06527								LMAN1	28.444	5.77642e-178	1.03656e-176	1.40693
MYO6	15.858	1.23813e-56	1.94478e-55	1.33255														MT-CO1	32.7426	3.87186e-235	6.85496e-234	0.856053								PGP	20.369	3.1522e-92	5.55959e-91	2.62161								MRPL1	28.4151	1.31466e-177	2.35684e-176	2.8016
FXYD1	15.8559	1.27992e-56	2.00871e-55	1.50329														FNDC3B	32.7297	5.91238e-235	1.04576e-233	2.18987								NDUFA10	20.3432	5.33737e-92	9.3957e-91	1.7855								SPATS2L	28.4144	1.34412e-177	2.40733e-176	1.80225
RBX1	15.8473	1.46782e-56	2.30165e-55	0.828607														SNAPIN	32.7119	1.05862e-234	1.87066e-233	2.47296								TMEM82	20.3332	6.5391e-92	1.15002e-90	3.49576								SND1	28.4105	1.49945e-177	2.68293e-176	2.68572
ENPP1	15.8352	1.77829e-56	2.78378e-55	1.19136														MRPL37	32.7085	1.18175e-234	2.08626e-233	1.99161								TIMM17A	20.3298	7.00973e-92	1.23162e-90	1.67039								TMEM14B	28.396	2.26341e-177	4.04596e-176	1.50811
PPA2	15.826	2.05864e-56	3.21992e-55	0.910136														SSU72	32.6932	1.94811e-234	3.43591e-233	1.95561								NSMCE1	20.3284	7.21596e-92	1.26666e-90	1.91008								CNPY2	28.3698	4.77001e-177	8.5184e-176	1.42013
NID1	15.8163	2.40085e-56	3.75201e-55	1.07455														EPCAM	32.6915	2.06458e-234	3.63787e-233	2.47809								SPCS2	20.3267	7.4692e-92	1.30987e-90	1.26214								ACP2	28.3571	6.85166e-177	1.22241e-175	2.25242
C2	15.7893	3.68644e-56	5.75625e-55	0.795511														FTH1	32.6876	2.34136e-234	4.12163e-233	0.977271								UBE2E3	20.3245	7.80119e-92	1.36679e-90	2.1062								SF3B6	28.3474	9.00728e-177	1.60545e-175	1.2375
PSENEN	15.7807	4.22364e-56	6.58952e-55	0.894293														OXT	32.6603	5.71581e-234	1.00523e-232	5.00665								NDUFAB1	20.3124	9.98035e-92	1.74694e-90	1.19134								TIMM50	28.3461	9.35588e-177	1.66598e-175	3.02271
ETF1	15.7749	4.62843e-56	7.21497e-55	1.32449														USO1	32.6429	1.00967e-233	1.77232e-232	1.92733								MEST	20.3053	1.15473e-91	2.01931e-90	3.45078								HYI	28.3441	9.8923e-177	1.7598e-175	2.85144
POLR2J3	15.7741	4.68799e-56	7.30168e-55	0.91121														MRPS33	32.6361	1.26149e-233	2.21226e-232	1.5303								ENY2	20.3052	1.15704e-91	2.02144e-90	1.0804								COPZ1	28.3433	1.01232e-176	1.79914e-175	1.70249
RDH16	15.7731	4.76663e-56	7.41792e-55	6.77567														RER1	32.636	1.26593e-233	2.21795e-232	1.53959								NR2F2	20.2996	1.29655e-91	2.26303e-90	3.19165								SCRN2	28.3383	1.16705e-176	2.07217e-175	3.53874
TMX4	15.7635	5.55065e-56	8.63077e-55	1.27363														SNRNP70	32.6335	1.37367e-233	2.40444e-232	2.23689								DGCR6L	20.278	2.01131e-91	3.50399e-90	2.08904								NDUFA6	28.3311	1.43212e-176	2.54036e-175	1.15035
CHMP2B	15.7625	5.6339e-56	8.75288e-55	0.796404														HIST1H2BH	32.6155	2.46941e-233	4.31832e-232	8.3249								TPM3	20.2733	2.21338e-91	3.85241e-90	1.53078								PPA1	28.2587	1.1136e-175	1.97158e-174	1.29375
TMEM106B	15.7608	5.78763e-56	8.98416e-55	0.829623														MRPL11	32.607	3.26437e-233	5.7031e-232	1.88576								GNG5	20.2642	2.66432e-91	4.63292e-90	0.84933								C8orf59	28.2579	1.13678e-175	2.0107e-174	1.6911
TM2D1	15.7523	6.62448e-56	1.0266e-54	0.791032														CYC1	32.597	4.52029e-233	7.88984e-232	1.47508								PCBP1	20.2446	3.96475e-91	6.88773e-90	1.11049								NUDT16L1	28.2324	2.33953e-175	4.13414e-174	2.67872
ABCB4	15.7493	6.94831e-56	1.07588e-54	1.41517														EMC10	32.582	7.3676e-233	1.28475e-231	2.59402								COX17	20.2414	4.23404e-91	7.34866e-90	1.12354								PIH1D1	28.2083	4.63107e-175	8.17567e-174	2.43913
PSMC1	15.7472	7.18388e-56	1.11143e-54	0.860753														PTBP1	32.578	8.40318e-233	1.46396e-231	2.55985								POP7	20.2298	5.34976e-91	9.27643e-90	1.74715								DDAH2	28.1992	5.98132e-175	1.05493e-173	2.77485
C8A	15.745	7.42741e-56	1.14815e-54	1.26521														EIF2S3	32.575	9.27422e-233	1.61419e-231	2.39543								PTBP1	20.2295	5.38448e-91	9.32789e-90	2.22896								PPP2R1A	28.187	8.4509e-175	1.48908e-173	2.30323
SECISBP2	15.7415	7.86208e-56	1.21433e-54	1.09636														TMA16	32.5213	5.33992e-232	9.28545e-231	2.63132								NDUFC2	20.2249	5.91527e-91	1.02283e-89	0.982892								SPAG7	28.1619	1.71548e-174	3.01986e-173	1.82637
ELF1	15.7208	1.08869e-55	1.67872e-54	1.32452														EEF1E1	32.4864	1.66204e-231	2.88736e-230	2.58293								CCNB1IP1	20.2236	6.06422e-91	1.04761e-89	2.04848								SNRPG	28.1517	2.28561e-174	4.01967e-173	1.18195
EPS8L2	15.7192	1.11665e-55	1.72041e-54	0.933124														MASP2	32.4677	3.04841e-231	5.29086e-230	1.79693								MORF4L1	20.1982	1.01437e-90	1.75071e-89	0.978652								ITGB1	28.1465	2.6463e-174	4.64961e-173	1.51117
SP100	15.7114	1.26399e-55	1.94579e-54	1.55094														MEST	32.4532	4.8795e-231	8.461e-230	3.63936								ATXN10	20.1857	1.30737e-90	2.25431e-89	2.3191								TMEM176B	28.1277	4.48974e-174	7.88109e-173	1.00731
CRK	15.7076	1.34194e-55	2.06407e-54	1.27538														DCXR	32.4429	6.81158e-231	1.18001e-229	1.41495								MRPS18B	20.1829	1.3828e-90	2.38215e-89	1.67508								GUK1	28.1146	6.49391e-174	1.13883e-172	1.24175
ZFAND2A	15.6999	1.51362e-55	2.3262e-54	0.75283														CCT6A	32.4343	9.01469e-231	1.56021e-229	2.1522								SNAPIN	20.1465	2.89082e-90	4.97538e-89	2.13173								YIPF2	28.1133	6.74636e-174	1.18198e-172	2.98992
CLPX	15.6938	1.66654e-55	2.55909e-54	1.64225														LAMTOR2	32.4333	9.30245e-231	1.60852e-229	1.42913								CXCL12	20.1458	2.9283e-90	5.03521e-89	6.30208								MRPL37	28.1113	7.12311e-174	1.24681e-172	1.93343
NIT2	15.6783	2.12935e-55	3.26707e-54	0.800111														MTCH1	32.4315	9.8756e-231	1.70603e-229	2.03651								TRAPPC1	20.1429	3.10459e-90	5.33338e-89	1.35058								TMEM220	28.0988	1.01254e-173	1.77066e-172	1.95886
ALG5	15.668	2.50252e-55	3.83644e-54	0.776502														SRP72	32.4288	1.07715e-230	1.85907e-229	1.88271								SNX17	20.1405	3.26225e-90	5.59903e-89	2.16347								SARS	28.0742	2.02178e-173	3.53219e-172	2.28957
MRPL32	15.6566	2.99712e-55	4.59087e-54	0.762129														CPNE1	32.4071	2.1827e-230	3.76363e-229	3.8202								CDC42	20.1354	3.61265e-90	6.19468e-89	1.49879								PMPCB	28.0366	5.82674e-173	1.01606e-171	2.42203
GLRX5	15.6454	3.57092e-55	5.46528e-54	0.762848														CHMP2A	32.3826	4.82761e-230	8.31651e-229	1.42322								GLMP	20.122	4.73147e-90	8.09815e-89	1.95184								TMEM160	28.0301	6.98361e-173	1.21665e-171	2.45977
RWDD4	15.645	3.59165e-55	5.49246e-54	1.74991														LRRC61	32.3823	4.86562e-230	8.37421e-229	3.74202								COX7A2	20.0951	8.13966e-90	1.39186e-88	0.78621								APOE	28.025	8.05761e-173	1.40243e-171	1.05441
TPM3	15.6439	3.65635e-55	5.5868e-54	0.754486														EIF3I	32.3576	1.08586e-229	1.86714e-228	1.72473								TSPAN7	20.0904	8.94976e-90	1.52897e-88	2.56921								ENSA	28.0221	8.73137e-173	1.51828e-171	2.27651
C12orf57	15.6373	4.05619e-55	6.19264e-54	0.772502														RAB1A	32.3122	4.72163e-229	8.11131e-228	1.23706								HSPE1	20.078	1.15023e-89	1.96324e-88	0.895315								POLR2J	27.9871	2.33557e-172	4.05744e-171	1.44664
PDCD6	15.634	4.27452e-55	6.52058e-54	0.745733														GPS1	32.2942	8.43184e-229	1.44717e-227	3.17499								LAMTOR2	20.0583	1.70965e-89	2.91538e-88	1.22379								PSME1	27.9847	2.49719e-172	4.33415e-171	1.39074
CTNNB1	15.6308	4.49182e-55	6.84642e-54	0.639045														CYP19A1	32.2845	1.15388e-228	1.97859e-227	5.53452								PAICS	20.0573	1.74458e-89	2.97221e-88	1.97007								VPS51	27.9687	3.90971e-172	6.7794e-171	3.01001
ZNF770	15.6294	4.59183e-55	6.99311e-54	1.19883														DAP	32.2268	7.42733e-228	1.2724e-226	1.99878								CACYBP	20.0349	2.73233e-89	4.65074e-88	2.52876								LRRC28	27.9674	4.04936e-172	7.01497e-171	2.09688
EGLN1	15.6291	4.61051e-55	7.01579e-54	0.760773														STRA13	32.2134	1.14585e-227	1.96118e-226	1.90287								FTL	20.0265	3.23374e-89	5.49913e-88	0.76225								SNX17	27.9259	1.29303e-171	2.23791e-170	2.3551
AKAP7	15.6234	5.04425e-55	7.66949e-54	2.87317														LMAN1	32.1863	2.74585e-227	4.69533e-226	1.40343								SFPQ	20.0245	3.37033e-89	5.7209e-88	1.81111								SHMT2	27.8894	3.59188e-171	6.21083e-170	2.43826
ARHGAP5	15.622	5.15461e-55	7.83086e-54	1.11426														RBP2	32.168	4.95427e-227	8.46384e-226	6.13783								COPB2	20.0239	3.4104e-89	5.78362e-88	2.15215								COMMD4	27.8869	3.84681e-171	6.64544e-170	2.68202
PANK3	15.6063	6.59577e-55	1.00121e-53	0.805069														C9orf16	32.1359	1.39091e-226	2.37403e-225	1.92595								TMED3	20.0114	4.37946e-89	7.42024e-88	1.95322								MEA1	27.8778	4.96101e-171	8.56225e-170	2.15189
SRSF4	15.603	6.9441e-55	1.05322e-53	0.951609														EIF4G1	32.1323	1.56113e-226	2.65967e-225	2.03464								H2AFY2	20.003	5.18211e-89	8.77216e-88	6.53493								POR	27.8695	6.24505e-171	1.07683e-169	1.54516
CLDN12	15.5949	7.88507e-55	1.19496e-53	1.04852														PCOLCE2	32.1178	2.49215e-226	4.24192e-225	2.55547								SRI	19.9997	5.5352e-89	9.36132e-88	1.79911								GSTM3	27.8512	1.0407e-170	1.79281e-169	3.28625
AZIN1	15.5864	9.00585e-55	1.36258e-53	1.15834														SF3B2	32.1168	2.57203e-226	4.37386e-225	1.86892								PYCR1	19.9961	5.95901e-89	1.00689e-87	3.99994								CLPTM1	27.8386	1.48152e-170	2.54985e-169	2.55025
USP14	15.5842	9.32857e-55	1.41025e-53	1.06141														HIGD2A	32.0785	8.80798e-226	1.49647e-224	1.2979								NR1H3	19.9872	7.11289e-89	1.20076e-87	2.79673								NONO	27.8335	1.70851e-170	2.93777e-169	1.89791
DNAJC21	15.5837	9.39287e-55	1.41881e-53	1.7414														RAD21	32.0693	1.18327e-225	2.00853e-224	2.32688								LMNA	19.9817	7.94074e-89	1.33929e-87	1.54839								SPP2	27.8109	3.19978e-170	5.49692e-169	3.67925
DLD	15.5827	9.5415e-55	1.44009e-53	1.19188														TCEB1	32.0459	2.50326e-225	4.24522e-224	1.25034								MRPL16	19.9393	1.85653e-88	3.1284e-87	2.10505								PHPT1	27.8022	4.07925e-170	7.00126e-169	1.35797
NDUFA3	15.5816	9.71152e-55	1.46456e-53	0.789836														FBLN1	32.0402	3.0093e-225	5.09874e-224	6.48685								PFDN4	19.9231	2.56825e-88	4.32377e-87	1.99156								NSA2	27.7998	4.36372e-170	7.48258e-169	1.76443
AIDA	15.5745	1.08566e-54	1.63591e-53	1.4592														THOC7	31.9967	1.2102e-224	2.04859e-223	1.91738								LSM5	19.9109	3.27619e-88	5.51061e-87	1.32898								ENY2	27.7861	6.39211e-170	1.09506e-168	1.17069
ITFG1	15.5737	1.09945e-54	1.65535e-53	0.883679														MTTP	31.9726	2.62159e-224	4.43372e-223	1.27593								STRADB	19.8802	6.03963e-88	1.01495e-86	1.85029								TMX2	27.7735	9.06655e-170	1.55179e-168	2.2259
VPS4B	15.5576	1.41303e-54	2.12575e-53	1.5674														FDPS	31.9707	2.78914e-224	4.71278e-223	1.16697								PLG	19.8704	7.34754e-88	1.23363e-86	1.1249								NUCKS1	27.7599	1.32512e-169	2.26592e-168	1.26471
SNRNP27	15.5571	1.4231e-54	2.13916e-53	0.991941														DDOST	31.9537	4.79334e-224	8.09188e-223	2.09079								ALDH1A1	19.8425	1.27901e-87	2.14546e-86	1.21752								TCP1	27.7555	1.4934e-169	2.55132e-168	1.78823
ATP5J2	15.5485	1.62785e-54	2.44494e-53	0.802613														LSM8	31.9463	6.07464e-224	1.02456e-222	2.02482								YWHAQ	19.8411	1.31637e-87	2.20614e-86	1.32342								ARPC1A	27.7474	1.87275e-169	3.19645e-168	1.62205
ERP44	15.5449	1.7219e-54	2.58411e-53	0.833031														UBE2N	31.9036	2.37929e-223	4.00929e-222	1.9296								RGN	19.8393	1.36344e-87	2.28296e-86	1.86258								AKR7A2	27.7381	2.42234e-169	4.1307e-168	2.01284
LARP7	15.5404	1.84943e-54	2.77134e-53	1.26876														GTF2A2	31.8928	3.36423e-223	5.66383e-222	1.83807								ILF3	19.8371	1.42465e-87	2.38329e-86	2.48855								MRPS18A	27.7253	3.46133e-169	5.897e-168	2.13357
HNRNPU	15.5404	1.84965e-54	2.77134e-53	0.726572														TMEM167A	31.8453	1.52678e-222	2.56806e-221	1.57492								EWSR1	19.8366	1.44002e-87	2.40683e-86	2.08216								NIT2	27.7205	3.95014e-169	6.72359e-168	1.66815
LRRFIP1	15.5367	1.95934e-54	2.9333e-53	1.13682														PMM1	31.8062	5.3136e-222	8.92946e-221	2.59712								FUOM	19.8209	1.9637e-87	3.27915e-86	1.63605								MRPL41	27.7196	4.04979e-169	6.88687e-168	1.16943
KIAA1715	15.5355	1.99585e-54	2.98556e-53	1.529														JTB	31.8059	5.35699e-222	8.99421e-221	1.32831								MPDU1	19.8173	2.11163e-87	3.523e-86	2.41958								C19orf48	27.6857	1.03769e-168	1.76303e-167	3.57098
LINC00261	15.5333	2.06436e-54	3.08555e-53	1.14748														HADH	31.797	7.13273e-222	1.19648e-220	2.10617								FOXP1	19.7903	3.61012e-87	6.01762e-86	2.17043								TMED2	27.6826	1.13025e-168	1.91853e-167	1.12228
PDZD8	15.5308	2.14673e-54	3.20607e-53	1.73472														PTGES3	31.7693	1.71849e-221	2.88007e-220	1.18169								ZDHHC4	19.7854	3.9792e-87	6.62686e-86	2.3285								YWHAQ	27.6695	1.62529e-168	2.75629e-167	1.4741
BEST1	15.52	2.53953e-54	3.78965e-53	3.26455														CD164	31.7495	3.2265e-221	5.40249e-220	1.36091								TMEM220	19.7681	5.60422e-87	9.32476e-86	1.69243								LAMTOR1	27.6425	3.43226e-168	5.81536e-167	1.60135
GRINA	15.5193	2.56886e-54	3.83033e-53	0.740486														ARF6	31.7354	5.05691e-221	8.45971e-220	1.9001								PCBD1	19.7641	6.0664e-87	1.00847e-85	1.06701								RAB34	27.6398	3.70302e-168	6.2684e-167	3.10255
MIEF1	15.5091	3.01231e-54	4.48793e-53	1.54315														FKBP4	31.7337	5.32736e-221	8.90409e-220	2.8188								EPHX1	19.7574	6.9238e-87	1.14997e-85	1.30758								HSD17B12	27.6133	7.69752e-168	1.30183e-166	1.43021
AK3	15.5063	3.14725e-54	4.68144e-53	0.813999														C1orf122	31.7298	6.02449e-221	1.00602e-219	1.97819								NUCB1	19.7462	8.6534e-87	1.43595e-85	1.58745								MRPL11	27.6014	1.07125e-167	1.81007e-166	1.8002
SMAP2	15.4926	3.89396e-54	5.78286e-53	2.08031														LMNA	31.7024	1.43771e-220	2.39865e-219	1.74918								PPP6R2	19.732	1.14511e-86	1.89851e-85	2.88458								IGFBP1	27.568	2.69459e-167	4.54888e-166	2.69864
PIR	15.4816	4.61751e-54	6.85189e-53	1.30435														GCDH	31.6878	2.28863e-220	3.81486e-219	3.1753								ARL6IP1	19.7289	1.21909e-86	2.01935e-85	1.55485								RAB11B	27.5559	3.7585e-167	6.33913e-166	2.46405
SEPT9	15.4615	6.31218e-54	9.35911e-53	0.895003														STEAP1	31.6795	2.97856e-220	4.96043e-219	2.91615								ANAPC16	19.7256	1.30099e-86	2.1522e-85	1.10029								GOLT1A	27.5229	9.33459e-167	1.57152e-165	1.50969
LIPG	15.4586	6.59808e-54	9.77519e-53	4.40912														VPS35	31.6495	7.70327e-220	1.28173e-218	2.30553								STT3B	19.7255	1.30162e-86	2.1522e-85	1.75523								SON	27.4843	2.70845e-166	4.55565e-165	1.54858
DCAF6	15.4418	8.56892e-54	1.26849e-52	1.17854														TMEM150A	31.6012	3.54974e-219	5.90104e-218	3.03013								PRCP	19.7245	1.3297e-86	2.19668e-85	2.46962								AKR1A1	27.4764	3.36221e-166	5.65015e-165	1.34595
OSBP	15.434	9.67028e-54	1.43038e-52	1.83625														SCML1	31.5605	1.28547e-218	2.13503e-217	2.05166								LINC00261	19.7099	1.77448e-86	2.92884e-85	1.90427								CAPG	27.4438	8.24367e-166	1.38283e-164	6.46899
PIN4	15.4234	1.13932e-53	1.68389e-52	0.695657														PGD	31.5574	1.41736e-218	2.35198e-217	2.06125								KDELR3	19.7064	1.90093e-86	3.13475e-85	2.80251								CST3	27.4411	8.87677e-166	1.48768e-164	0.983787
POLR2I	15.421	1.18172e-53	1.74516e-52	0.714213														SELK	31.5563	1.47008e-218	2.43728e-217	1.60621								PSMD4	19.7055	1.93532e-86	3.18863e-85	1.54616								STT3A	27.4341	1.07574e-165	1.80123e-164	2.84601
THOC7	15.4154	1.28886e-53	1.90186e-52	0.758478														BIRC2	31.5408	2.39437e-218	3.96613e-217	2.22116								H2AFY	19.6999	2.16247e-86	3.55971e-85	2.15976								PSMB3	27.3944	3.19851e-165	5.34114e-164	1.20637
SEC16B	15.3879	1.97467e-53	2.91154e-52	2.11201														CCDC90B	31.5343	2.9391e-218	4.86409e-217	2.01268								CLINT1	19.6957	2.34584e-86	3.85472e-85	2.12867								DNAJB11	27.3809	4.62699e-165	7.71956e-164	2.07542
AMFR	15.3804	2.21517e-53	3.26355e-52	1.18159														LINC00467	31.5232	4.17621e-218	6.90529e-217	2.31771								DAP	19.6875	2.76175e-86	4.53413e-85	1.71669								GLYCTK	27.3658	7.01336e-165	1.16904e-163	2.26076
PIGP	15.3436	3.90784e-53	5.75272e-52	0.813967														DHCR7	31.5174	5.0118e-218	8.27953e-217	1.49451								SRP9	19.6843	2.93691e-86	4.81742e-85	1.03947								DLD	27.3611	7.96791e-165	1.32696e-163	2.12296
CRELD2	15.3269	5.05921e-53	7.44174e-52	1.2597														ETV5	31.4945	1.03173e-217	1.7029e-216	4.25913								EIF2S2	19.6801	3.19657e-86	5.2387e-85	1.18722								CCT6A	27.3468	1.17751e-164	1.95925e-163	2.00432
TRMT10C	15.3262	5.1089e-53	7.50886e-52	1.09387														UBE2D3	31.4857	1.36236e-217	2.24662e-216	1.119								NKTR	19.6782	3.31796e-86	5.43282e-85	2.13765								RNH1	27.3345	1.64873e-164	2.74083e-163	1.96819
IBTK	15.3217	5.47651e-53	8.04279e-52	0.90241														SDC2	31.4836	1.45483e-217	2.39698e-216	1.48259								MAOB	19.6756	3.49093e-86	5.71099e-85	1.90543								ARF4	27.3173	2.64496e-164	4.39301e-163	1.37401
TRIAP1	15.3184	5.75759e-53	8.44888e-52	0.732683														IMP4	31.451	4.06752e-217	6.69568e-216	2.24015								PPP2R1A	19.6606	4.69147e-86	7.66826e-85	2.02723								NFU1	27.2924	5.21457e-164	8.64535e-163	2.20975
LSM10	15.3157	6.00941e-53	8.81142e-52	0.83988														PLPPR1	31.4197	1.08991e-216	1.79254e-215	4.76128								ASL	19.6565	5.08848e-86	8.30984e-85	1.42002								CCS	27.2898	5.61015e-164	9.29288e-163	2.26727
CBR4	15.3143	6.13606e-53	8.99001e-52	0.93572														PAIP2	31.41	1.47955e-216	2.43121e-215	1.5891								ECI1	19.6448	6.40789e-86	1.04553e-84	1.81542								NDUFV2	27.2889	5.75211e-164	9.51952e-163	1.05687
CNOT11	15.3129	6.2684e-53	9.17664e-52	1.11149														NMT1	31.4021	1.89134e-216	3.10512e-215	1.81678								LAMTOR1	19.6388	7.21307e-86	1.17587e-84	1.45924								MCM7	27.2829	6.76333e-164	1.1183e-162	5.29303
ANKRD17	15.306	6.97648e-53	1.02052e-51	1.15635														C1orf43	31.3753	4.40023e-216	7.2177e-215	1.48077								MRPS21	19.6377	7.36445e-86	1.19949e-84	1.15559								ILK	27.2532	1.52476e-163	2.51892e-162	2.26623
RNF114	15.3037	7.22194e-53	1.05559e-51	0.898791														U2SURP	31.3738	4.61135e-216	7.55731e-215	2.15349								SON	19.6365	7.53719e-86	1.22655e-84	1.38138								SPINT2	27.2456	1.872e-163	3.0898e-162	2.65045
JUND	15.2985	7.82236e-53	1.14245e-51	0.708578														DUSP6	31.3222	2.32895e-215	3.81342e-214	3.04666								NT5DC2	19.6127	1.20554e-85	1.96009e-84	5.35226								CHP1	27.2395	2.21276e-163	3.64899e-162	1.77445
DHX36	15.2965	8.07408e-53	1.17828e-51	1.1187														CD63	31.3076	3.6759e-215	6.01361e-214	1.2069								PPP1CC	19.6072	1.3418e-85	2.17971e-84	1.6666								CALU	27.223	3.46793e-163	5.71375e-162	2.04274
RAB1A	15.287	9.33341e-53	1.36099e-51	0.805588														F10	31.3013	4.48454e-215	7.33002e-214	1.61116								NDUFB4	19.5952	1.70018e-85	2.75947e-84	1.06194								APOC2	27.2116	4.73557e-163	7.79538e-162	1.02172
GLRX2	15.2864	9.4271e-53	1.37357e-51	1.07618														RPS19BP1	31.279	8.99501e-215	1.46895e-213	1.62896								POLD2	19.5726	2.64698e-85	4.28866e-84	2.04776								HLA-A	27.2052	5.63529e-163	9.2682e-162	1.17867
MAT2B	15.2828	9.95402e-53	1.4492e-51	1.21885														DPM3	31.2786	9.11315e-215	1.48693e-213	1.54084								CBX3	19.5544	3.78283e-85	6.12362e-84	1.59111								GAPDH	27.2048	5.70593e-163	9.37605e-162	0.850814
PSD3	15.2668	1.27214e-52	1.85065e-51	2.0912														KLHDC2	31.2409	2.96316e-214	4.83053e-213	1.6853								CISD2	19.5502	4.10905e-85	6.64589e-84	1.42843								ARL6IP1	27.2004	6.42115e-163	1.0542e-161	1.77945
ATP6AP2	15.2624	1.36103e-52	1.9784e-51	0.774847														RHOC	31.2258	4.75657e-214	7.74732e-213	1.53335								PRKAR1A	19.5474	4.34058e-85	7.01424e-84	1.43304								UBE2C	27.1473	2.72656e-162	4.47239e-161	29.5533
MKRN1	15.2568	1.4831e-52	2.15416e-51	1.2421														FAM127A	31.1831	1.8051e-213	2.93749e-212	1.95907								SELK	19.5465	4.42061e-85	7.13734e-84	1.38847								ANAPC13	27.1427	3.0874e-162	5.05979e-161	1.97617
MAP4	15.2498	1.65237e-52	2.39813e-51	1.40394														NOP56	31.1478	5.43465e-213	8.83619e-212	2.79484								CIDEB	19.5233	6.95787e-85	1.12143e-83	1.43558								NDUFB5	27.141	3.23581e-162	5.29831e-161	1.39278
KLF4	15.2405	1.90376e-52	2.76083e-51	4.30603														CCT5	31.1259	1.0746e-212	1.74565e-211	2.40098								UBE2D2	19.5121	8.65651e-85	1.394e-83	1.42768								POLR2C	27.1193	5.83358e-162	9.54348e-161	2.70349
ZMYND8	15.2346	2.08399e-52	3.01982e-51	2.17555														RPA3	31.1121	1.64999e-212	2.67802e-211	1.88279								ZFP36L1	19.5099	9.05162e-85	1.45636e-83	1.28054								AGA	27.0908	1.26445e-161	2.06675e-160	3.17576
TMEM9B	15.2338	2.1109e-52	3.05643e-51	1.41205														PPA1	31.0383	1.64165e-211	2.65982e-210	1.24105								SLC22A31	19.5037	1.0215e-84	1.64212e-83	2.76201								TRAPPC2L	27.0895	1.31058e-161	2.14026e-160	1.84892
USP8	15.2284	2.28968e-52	3.31271e-51	0.986766														OS9	31.0008	5.25242e-211	8.50258e-210	2.20716								RAD21	19.4887	1.36862e-84	2.19822e-83	2.04474								PSPH	27.0627	2.70727e-161	4.41726e-160	4.37959
PSMG2	15.2271	2.33599e-52	3.37706e-51	0.782114														ZCRB1	30.9992	5.52666e-211	8.93871e-210	1.89155								SLC25A1	19.4863	1.43376e-84	2.30085e-83	1.21406								CEBPA	27.0285	6.84362e-161	1.11564e-159	2.22066
SLC38A3	15.2141	2.85248e-52	4.1173e-51	0.792174														CTNNAL1	30.9959	6.11626e-211	9.88368e-210	3.43866								PAFAH1B3	19.4804	1.61161e-84	2.58402e-83	3.44239								C1orf43	27.0022	1.39149e-160	2.26641e-159	1.44157
ARL2	15.2077	3.14303e-52	4.53316e-51	1.22375														FUOM	30.9935	6.60139e-211	1.06583e-209	1.75605								H3F3B	19.4764	1.74001e-84	2.78749e-83	0.812128								KLHDC2	26.9983	1.54532e-160	2.51475e-159	1.70197
SUN2	15.2067	3.19042e-52	4.59793e-51	1.20815														DTYMK	30.9931	6.67894e-211	1.07741e-209	3.27748								ZFP36L2	19.4502	2.9042e-84	4.64446e-83	2.2502								SLC25A39	26.9665	3.65774e-160	5.94712e-159	1.69884
CADM1	15.2038	3.3393e-52	4.80874e-51	1.02534														PSME1	30.9812	9.67222e-211	1.55892e-209	1.36933								RAB11B	19.4317	4.16702e-84	6.65825e-83	2.1796								COMMD3	26.9492	5.82544e-160	9.45498e-159	2.10712
FBXL5	15.2033	3.36176e-52	4.83732e-51	1.47938														IMMP1L	30.9706	1.34333e-210	2.16323e-209	2.85195								CST3	19.4174	5.49769e-84	8.77687e-83	0.87354								HAX1	26.9128	1.55585e-159	2.52301e-158	1.85639
ATP6V1E1	15.2006	3.50431e-52	5.03853e-51	1.0114														UQCRC2	30.9361	3.90537e-210	6.28354e-209	1.61181								TAF9	19.4158	5.67375e-84	9.05014e-83	1.48715								PSMC4	26.8992	2.24128e-159	3.63135e-158	1.99952
WTAP	15.1778	4.95928e-52	7.11946e-51	0.813998														NDUFS2	30.9358	3.94952e-210	6.34906e-209	1.8548								DPM3	19.4144	5.82754e-84	9.28745e-83	1.34632								MRPS28	26.8984	2.29299e-159	3.71188e-158	2.55322
GUCD1	15.1763	5.07377e-52	7.27816e-51	0.84378														XRCC5	30.9246	5.57703e-210	8.95758e-209	1.92606								EPHX2	19.4024	7.36694e-84	1.17307e-82	1.67215								ASPG	26.8592	6.58393e-159	1.06487e-157	8.83847
KIF1B	15.155	7.0206e-52	1.0063e-50	1.75035														MPG	30.9096	8.86535e-210	1.42268e-208	2.1528								BTF3L4	19.3926	8.90335e-84	1.4165e-82	1.61372								NOSIP	26.8482	8.84392e-159	1.42915e-157	2.3614
CIB1	15.1504	7.53525e-52	1.07924e-50	0.786962														DDX17	30.9076	9.44395e-210	1.51422e-208	1.60973								TBL1X	19.3921	9.00157e-84	1.4309e-82	2.82661								POLD2	26.8129	2.2869e-158	3.69234e-157	2.24611
NUTM2B-AS1	15.1437	8.34409e-52	1.19416e-50	1.41993														EIF4E	30.8912	1.56912e-209	2.51153e-208	1.86317								VAMP8	19.3819	1.09663e-83	1.74173e-82	0.955191								FOXN3	26.7803	5.47733e-158	8.83578e-157	2.69394
SDC4	15.1406	8.73808e-52	1.24958e-50	0.829825														ARL5A	30.8687	3.14088e-209	5.02297e-208	1.56287								TCF25	19.3765	1.21963e-83	1.93542e-82	1.60121								TM9SF2	26.7709	7.04721e-158	1.13583e-156	1.58599
DTX3L	15.1379	9.10381e-52	1.30087e-50	1.92021														CFL2	30.8503	5.5573e-209	8.87969e-208	1.91778								NDUFA6	19.3747	1.26161e-83	2.00032e-82	1.01422								EMC4	26.7673	7.76973e-158	1.2512e-156	1.58626
HNF4A	15.135	9.51307e-52	1.35831e-50	0.826012														PUF60	30.8488	5.80491e-209	9.26733e-208	2.1348								PMPCB	19.3729	1.30565e-83	2.06837e-82	2.08478								PSMF1	26.7497	1.24613e-157	2.00496e-156	2.16635
ADSS	15.1239	1.12676e-51	1.60635e-50	1.55157														EWSR1	30.8337	9.26315e-209	1.47756e-207	2.29668								SRM	19.3682	1.43277e-83	2.26782e-82	1.64215								CYC1	26.7007	4.62382e-157	7.43303e-156	1.32623
LINC00869	15.1212	1.17401e-51	1.67242e-50	2.68126														CCT4	30.8153	1.63384e-208	2.60388e-207	1.79588								LMAN2	19.3627	1.59259e-83	2.51864e-82	1.09339								PPP1R16A	26.6861	6.83077e-157	1.09713e-155	1.44508
USP9X	15.1199	1.1973e-51	1.70428e-50	0.935607														GPX8	30.8031	2.38467e-208	3.79722e-207	4.93086								ACADM	19.3584	1.73019e-83	2.7339e-82	1.79714								LAPTM4A	26.6812	7.78161e-157	1.24877e-155	0.970254
KMT2E	15.1079	1.43553e-51	2.04182e-50	1.05498														TCAF1	30.7893	3.64835e-208	5.80445e-207	1.89229								SMYD3	19.35	2.03807e-83	3.21764e-82	3.11055								CAMTA1	26.6476	1.90681e-156	3.05734e-155	1.55248
CDC40	15.1016	1.58013e-51	2.24577e-50	1.42922														SH3YL1	30.762	8.44677e-208	1.34271e-206	2.68146								SNF8	19.3309	2.95097e-83	4.65493e-82	1.58742								C2orf82	26.6439	2.10612e-156	3.37398e-155	2.17301
LGR4	15.0958	1.72686e-51	2.45243e-50	1.01416														NINJ1	30.7511	1.18063e-207	1.87514e-206	1.67247								ALDH9A1	19.3289	3.06684e-83	4.8336e-82	2.02762								UBE2I	26.6408	2.28663e-156	3.65999e-155	1.79438
PTPN11	15.0919	1.83149e-51	2.59903e-50	1.14123														AES	30.7371	1.82148e-207	2.89049e-206	3.40827								METAP2	19.3237	3.39688e-83	5.34922e-82	1.51881								NOP10	26.6323	2.86866e-156	4.58763e-155	0.994432
CAT	15.0909	1.85845e-51	2.63527e-50	0.71689														MRPL3	30.7287	2.35488e-207	3.73373e-206	2.31126								HPD	19.2858	7.07141e-83	1.11262e-81	1.80908								DHRS7	26.6251	3.48033e-156	5.56102e-155	1.24499
PLA2G12A	15.0897	1.89254e-51	2.68156e-50	0.854165														BOLA3	30.7063	4.69659e-207	7.43386e-206	1.60472								KCNQ1OT1	19.2798	7.93155e-83	1.2469e-81	2.30648								MID1IP1	26.6228	3.70074e-156	5.9081e-155	1.95374
NMRK1	15.0837	2.07257e-51	2.9344e-50	1.50229														SPINT2	30.6703	1.41531e-206	2.23827e-205	2.64022								GPAA1	19.2729	9.07493e-83	1.42543e-81	1.91579								TSFM	26.6142	4.6462e-156	7.4111e-155	2.77595
RCL1	15.0827	2.10432e-51	2.97707e-50	1.21392														XRN2	30.6643	1.70556e-206	2.69499e-205	2.04703								BCAM	19.2638	1.08248e-82	1.69885e-81	1.7856								NOP56	26.6025	6.3577e-156	1.01324e-154	2.65699
MED31	15.0773	2.28343e-51	3.228e-50	0.711065														IGF2BP2	30.6271	5.33249e-206	8.41878e-205	1.78082								PLEKHJ1	19.2609	1.14472e-82	1.79502e-81	2.2376								KLKB1	26.5949	7.77451e-156	1.23797e-154	2.55521
SLC39A4	15.0763	2.31756e-51	3.27376e-50	1.57009														CCT2	30.6184	6.96191e-206	1.09819e-204	2.15441								PUF60	19.2468	1.50234e-82	2.35379e-81	1.92926								CPQ	26.5899	8.88079e-156	1.41291e-154	2.99802
CSF3R	15.0638	2.80374e-51	3.9575e-50	0.929885														GGH	30.6155	7.60365e-206	1.1984e-204	1.74606								DNAJC3	19.2432	1.60985e-82	2.52011e-81	1.51075								LDOC1	26.5722	1.42437e-155	2.2642e-154	4.98429
GPAM	15.0542	3.23933e-51	4.56887e-50	0.75343														ESD	30.6046	1.06328e-205	1.6744e-204	1.36232								SCARA3	19.2304	2.05898e-82	3.22046e-81	8.41989								UBE2L3	26.5649	1.72966e-155	2.74714e-154	1.31524
ARL2BP	15.0499	3.45833e-51	4.87404e-50	1.15382														CKS1B	30.576	2.55335e-205	4.01745e-204	2.16402								IER3IP1	19.2242	2.32291e-82	3.63021e-81	1.51671								CYP2J2	26.5609	1.92022e-155	3.04718e-154	3.06886
TMEM2	15.0469	3.61674e-51	5.09342e-50	1.28141														CCR6	30.5721	2.87576e-205	4.5209e-204	5.21826								DYM	19.2177	2.63174e-82	4.10938e-81	2.97091								GNPNAT1	26.5414	3.2301e-155	5.12143e-154	2.33999
HP1BP3	15.0425	3.86525e-51	5.43925e-50	1.12866														CYB5B	30.571	2.9781e-205	4.67782e-204	1.83209								HMGCL	19.207	3.23242e-82	5.04307e-81	1.85082								MRPS2	26.5247	5.03388e-155	7.97454e-154	2.82229
ALDH8A1	15.0264	4.92858e-51	6.93032e-50	2.78635														STT3B	30.5572	4.53424e-205	7.11607e-204	1.87402								TRA2B	19.187	4.75205e-82	7.40768e-81	1.67374								PGD	26.5224	5.35144e-155	8.47036e-154	1.98339
CACUL1	15.0248	5.05136e-51	7.09758e-50	1.02633														DGUOK	30.543	7.00798e-205	1.09891e-203	1.6656								PFDN2	19.183	5.13689e-82	8.00084e-81	1.69135								ARG1	26.5016	9.28684e-155	1.46868e-153	1.0584
ECHDC1	15.0229	5.19682e-51	7.29644e-50	0.839467														OAT	30.5156	1.61897e-204	2.53652e-203	4.50928								SRSF11	19.1766	5.81006e-82	9.04172e-81	1.32617								AMT	26.4915	1.21498e-154	1.91982e-153	3.02596
CANX	15.0151	5.84849e-51	8.20517e-50	0.78436														TMED1	30.477	5.26189e-204	8.23015e-203	2.61254								SLC9A3R1	19.1734	6.17748e-82	9.60544e-81	1.35374								AUP1	26.4796	1.66313e-154	2.6257e-153	1.53217
PRPF38B	15.0019	7.13708e-51	9.99785e-50	0.81915														CNIH1	30.463	8.0471e-204	1.25759e-202	1.22466								DDB1	19.1711	6.45143e-82	1.0023e-80	2.20258								ENO1	26.477	1.78381e-154	2.81384e-153	1.08439
MCUR1	14.9949	7.92711e-51	1.10962e-49	1.3336														RHOA	30.4443	1.4254e-203	2.22572e-202	1.30681								TSPAN18	19.1628	7.5696e-82	1.17503e-80	6.36476								VPS29	26.465	2.45454e-154	3.86856e-153	1.45518
TM2D3	14.9869	8.94449e-51	1.25108e-49	0.818782														BOD1	30.4437	1.45311e-203	2.26708e-202	2.73984								CTSB	19.1419	1.13032e-81	1.75313e-80	1.17442								SDF2	26.4569	3.04179e-154	4.79004e-153	2.19452
CHP1	14.9858	9.09241e-51	1.27081e-49	0.735706														UCHL3	30.4388	1.68679e-203	2.62944e-202	2.3219								USP22	19.1279	1.48026e-81	2.29397e-80	2.13241								BTG2	26.4302	6.156e-154	9.67767e-153	3.4692
TOB1	14.9816	9.69281e-51	1.3537e-49	0.863622														MRPS2	30.4301	2.19592e-203	3.4202e-202	2.87398								MRPS16	19.1246	1.57659e-81	2.43917e-80	1.44253								PTTG1	26.4108	1.03058e-153	1.61878e-152	5.35979
SYNCRIP	14.9766	1.04355e-50	1.45524e-49	0.917886														NDUFAF2	30.4086	4.22748e-203	6.57889e-202	2.01334								SNRNP25	19.1215	1.67208e-81	2.58475e-80	2.19708								NADK2	26.4095	1.06484e-153	1.67116e-152	2.33615
CUL5	14.973	1.10276e-50	1.53664e-49	1.32176														C7orf50	30.3861	8.38473e-203	1.30375e-201	2.11797								RNPS1	19.118	1.78841e-81	2.76227e-80	2.19056								COPB2	26.4092	1.07298e-153	1.68251e-152	2.23932
TTYH3	14.9682	1.18511e-50	1.65015e-49	1.72964														MRPS14	30.3853	8.58598e-203	1.33392e-201	1.75605								TOLLIP	19.1092	2.11528e-81	3.26441e-80	1.99248								STIP1	26.3902	1.77557e-153	2.78188e-152	3.21054
GOLT1A	14.9602	1.33708e-50	1.86036e-49	0.729462														RAB11A	30.3827	9.28723e-203	1.44166e-201	1.46311								TRIM28	19.0964	2.70717e-81	4.17435e-80	3.02183								MYEOV2	26.3836	2.11414e-153	3.30953e-152	1.51898
CAPZA1	14.9583	1.3759e-50	1.91294e-49	0.686471														PROC	30.3796	1.0203e-202	1.58249e-201	1.69017								FAM3C	19.0855	3.33014e-81	5.13069e-80	2.6373								NDUFA9	26.3739	2.72821e-153	4.26721e-152	1.89326
STK19	14.9546	1.4525e-50	2.01791e-49	1.35427														SNX6	30.3683	1.44065e-202	2.23259e-201	2.40014								GPX7	19.0669	4.75278e-81	7.31643e-80	2.61846								REEP5	26.3656	3.39966e-153	5.31294e-152	1.4049
PSMG4	14.934	1.98026e-50	2.74906e-49	1.29067														CSF3R	30.3623	1.73009e-202	2.67889e-201	1.98157								DCDC2	19.0644	4.98568e-81	7.66859e-80	5.18227								DTYMK	26.3394	6.78738e-153	1.05983e-151	2.92462
CITED2	14.9338	1.98516e-50	2.7538e-49	0.757867														TMEM120A	30.3583	1.9541e-202	3.02322e-201	2.18756								MRPS7	19.0403	7.91456e-81	1.21635e-79	1.7031								SHFM1	26.3073	1.58376e-152	2.47091e-151	1.01369
ARPC5L	14.9331	2.00722e-50	2.78232e-49	0.759736														HSPB11	30.3512	2.42054e-202	3.74173e-201	1.9376								SNRPB2	19.0272	1.01439e-80	1.55767e-79	1.66819								SSSCA1	26.3045	1.70474e-152	2.65742e-151	2.54729
EMP2	14.9255	2.25019e-50	3.11677e-49	2.73161														SRP19	30.3296	4.66724e-202	7.20872e-201	1.9756								ARF4	19.0218	1.12651e-80	1.7284e-79	1.17355								CISD2	26.3031	1.76905e-152	2.75534e-151	1.53225
SRP19	14.9183	2.50618e-50	3.46875e-49	0.86234														ABCC6	30.3263	5.1644e-202	7.96996e-201	1.89957								VPS35	19.0092	1.43137e-80	2.19434e-79	1.99874								ACSL3	26.3002	1.90586e-152	2.96593e-151	1.84949
DR1	14.9113	2.7846e-50	3.85123e-49	1.14449														GANAB	30.3254	5.29674e-202	8.16739e-201	2.00512								DERL2	18.9891	2.09795e-80	3.21091e-79	1.9467								GPX1	26.2915	2.39579e-152	3.72524e-151	0.932956
SDHB	14.9092	2.87158e-50	3.96857e-49	0.727666														CDC37	30.3174	6.76338e-202	1.04202e-200	2.1438								PXMP2	18.9761	2.68711e-80	4.10922e-79	1.40914								SLC25A13	26.28	3.2427e-152	5.03789e-151	2.36376
YWHAZ	14.8999	3.2985e-50	4.55517e-49	0.69021														COPB2	30.3133	7.66583e-202	1.18008e-200	2.23496								AKR1C1	18.9724	2.88604e-80	4.40979e-79	1.45095								IER3IP1	26.2629	5.09468e-152	7.9085e-151	1.62009
CREM	14.8984	3.37443e-50	4.65656e-49	1.32573														MRPS23	30.2909	1.51223e-201	2.326e-200	2.32045								SLC39A14	18.9687	3.09676e-80	4.72786e-79	1.31299								ADSL	26.2609	5.36243e-152	8.31716e-151	2.71124
SULT2A1	14.8962	3.48751e-50	4.80545e-49	1.34991														PLPP5	30.2887	1.61613e-201	2.48374e-200	2.45753								TRAPPC2L	18.9536	4.11992e-80	6.28475e-79	1.68153								FAM207A	26.2319	1.15002e-151	1.7822e-150	2.56329
DDI2	14.8946	3.57197e-50	4.91816e-49	1.45085														SNX5	30.2496	5.28808e-201	8.1135e-200	2.22071								COA3	18.9501	4.41013e-80	6.72191e-79	0.976845								SERPINI1	26.2206	1.54653e-151	2.39466e-150	4.0395
PSME2	14.8933	3.64432e-50	5.01406e-49	0.759509														ILVBL	30.2295	9.70109e-201	1.48721e-199	2.73207								TIMM9	18.9381	5.5312e-80	8.4237e-79	1.94736								UCP2	26.219	1.61397e-151	2.49701e-150	5.68257
LRRC8A	14.8861	4.05512e-50	5.57512e-49	2.33032														MT-ND6	30.2205	1.27403e-200	1.95152e-199	1.64339								NASP	18.9249	7.11617e-80	1.08286e-78	2.65719								BAG6	26.2096	2.06473e-151	3.19172e-150	2.86857
DOCK5	14.8828	4.26073e-50	5.85345e-49	2.54523														SEC63	30.2132	1.58819e-200	2.43073e-199	1.66051								RBP4	18.921	7.66289e-80	1.1651e-78	0.767869								MVD	26.209	2.09897e-151	3.24194e-150	1.80563
LY6E	14.8822	4.29935e-50	5.90213e-49	0.920169														SNAP25-AS1	30.2079	1.86564e-200	2.85299e-199	6.34917								PMF1	18.9197	7.84332e-80	1.19155e-78	2.42706								MRPS23	26.1909	3.37368e-151	5.20643e-150	2.25287
MKNK2	14.8791	4.5083e-50	6.18439e-49	1.01097														IKBKAP	30.1991	2.43674e-200	3.72326e-199	3.30742								WDR18	18.9155	8.50885e-80	1.2916e-78	2.59597								HACD3	26.1795	4.55493e-151	7.02355e-150	1.6189
CTAGE5	14.8701	5.1505e-50	7.06011e-49	1.98851														C11orf73	30.1726	5.42027e-200	8.27518e-199	2.58623								NT5C	18.9032	1.07321e-79	1.62775e-78	2.53794								PPP6R2	26.1332	1.52908e-150	2.35583e-149	3.00058
PRELID3B	14.8693	5.21604e-50	7.14467e-49	1.53561														ATPAF1	30.1686	6.11e-200	9.32052e-199	2.60132								ILVBL	18.8675	2.11093e-79	3.19904e-78	2.50873								TXNL4A	26.1248	1.90413e-150	2.93122e-149	1.78673
NMI	14.8666	5.42913e-50	7.43105e-49	2.94716														DGCR6L	30.1673	6.35285e-200	9.68299e-199	2.15554								SAR1A	18.8508	2.89665e-79	4.38619e-78	1.50555								TCF25	26.1193	2.20291e-150	3.38835e-149	1.74171
ISG15	14.8531	6.64651e-50	9.0839e-49	1.18631														ATF7IP2	30.1585	8.30469e-200	1.26476e-198	3.06367								SYNGR2	18.8328	4.07063e-79	6.15882e-78	2.35756								RSL1D1	26.0914	4.56957e-150	7.02272e-149	1.70007
GTF2A2	14.853	6.65429e-50	9.08782e-49	0.679294														ARL6IP1	30.116	2.98945e-199	4.54903e-198	1.82354								PSME1	18.8219	4.99777e-79	7.5554e-78	1.16161								NPW	26.0826	5.73892e-150	8.81252e-149	3.85714
YES1	14.8413	7.91593e-50	1.07949e-48	0.967175														ZFP36L2	30.1137	3.20528e-199	4.87345e-198	2.46769								TMBIM4	18.8172	5.45986e-79	8.24725e-78	1.65461								FKBP10	26.0445	1.55431e-149	2.38281e-148	4.20261
DYNC1LI2	14.8399	8.08327e-50	1.1015e-48	1.18219														PABPN1	30.1085	3.748e-199	5.69395e-198	2.02421								AADAC	18.8067	6.65286e-79	1.00411e-77	2.18787								ACSM3	26.0441	1.56949e-149	2.40409e-148	4.39443
FRK	14.8331	8.94703e-50	1.21831e-48	2.55889														PSMB1	30.0822	8.28351e-199	1.2574e-197	1.19023								OCIAD1	18.8062	6.72403e-79	1.01403e-77	1.21784								RAB7A	26.0424	1.64109e-149	2.51169e-148	1.58392
ACSS2	14.8299	9.38149e-50	1.27653e-48	0.70826														CCDC34	30.082	8.33734e-199	1.26453e-197	3.50226								GLTPD2	18.7748	1.21399e-78	1.82928e-77	1.929								PTBP1	26.0402	1.73884e-149	2.6591e-148	2.35719
USP38	14.8204	1.08074e-49	1.46947e-48	3.05451														EBP	30.0808	8.64672e-199	1.31038e-197	1.05268								CDC37	18.7745	1.22073e-78	1.83795e-77	1.88283								AFMID	26.0195	2.98229e-149	4.55685e-148	2.13795
RTCA	14.8106	1.25115e-49	1.69992e-48	1.40002														LINC00493	30.0798	8.91328e-199	1.34967e-197	1.28894								DONSON	18.7731	1.25388e-78	1.88632e-77	4.88504								TPI1	26.0114	3.68089e-149	5.61965e-148	0.916319
ELF2	14.8095	1.27144e-49	1.72624e-48	1.7867														RNF5	30.0563	1.80888e-198	2.73682e-197	1.77012								PPP1R14B	18.773	1.25504e-78	1.88653e-77	2.63822								KARS	26.0003	4.91597e-149	7.49909e-148	2.18237
CYP2E1	14.8073	1.31426e-49	1.78306e-48	1.50283														FAM207A	30.0509	2.1231e-198	3.20961e-197	2.60361								F7	18.7585	1.65028e-78	2.47863e-77	3.04109								PFDN6	25.9622	1.32434e-148	2.01855e-147	2.07103
PRKCE	14.8023	1.41524e-49	1.91726e-48	4.41943														ESF1	30.0358	3.34594e-198	5.05412e-197	2.29267								PNMA3	18.7473	2.03858e-78	3.05935e-77	11.5684								SNF8	25.9457	2.03507e-148	3.0993e-147	1.65289
RBM25	14.7713	2.24225e-49	3.0354e-48	0.742962														CLDN1	30.0345	3.47552e-198	5.24558e-197	1.85376								VPS51	18.725	3.09529e-78	4.64143e-77	2.69279								PSMA5	25.9343	2.73632e-148	4.16384e-147	1.42329
PPM1A	14.7522	2.97796e-49	4.0284e-48	1.00077														NR0B2	30.0041	8.67125e-198	1.30661e-196	3.01218								NUTF2	18.7246	3.11963e-78	4.67414e-77	1.7477								LINC00493	25.925	3.47895e-148	5.28955e-147	1.24243
MLX	14.737	3.73119e-49	5.04365e-48	1.01292														CAP1	29.9975	1.05853e-197	1.59374e-196	1.657								EIF4G1	18.7239	3.15867e-78	4.72881e-77	1.755								EIF4H	25.9141	4.6235e-148	7.024e-147	2.11288
BET1	14.736	3.78791e-49	5.11658e-48	0.732468														HDAC2	29.9942	1.16717e-197	1.75587e-196	2.58266								UBE2I	18.7222	3.26368e-78	4.88208e-77	1.64026								AMN	25.899	6.842e-148	1.03858e-146	2.12174
ARPC5	14.7317	4.03564e-49	5.44724e-48	0.670757														TNNC1	29.9744	2.11742e-197	3.18283e-196	8.39712								SLC7A2	18.7198	3.41752e-78	5.10808e-77	1.59914								XRCC5	25.8972	7.16809e-148	1.08719e-146	1.82067
DPYD	14.7287	4.21947e-49	5.69122e-48	1.50016														NSMCE1	29.9605	3.21564e-197	4.82972e-196	2.0147								LYPLA1	18.7175	3.56379e-78	5.3224e-77	1.30961								SLC7A2	25.8879	9.11836e-148	1.38186e-146	1.76995
WAC	14.7167	5.03904e-49	6.79171e-48	0.874673														GAPDH	29.9538	3.92591e-197	5.89172e-196	0.825726								NOP56	18.7123	3.9274e-78	5.86072e-77	2.48519								MRPL13	25.8827	1.04294e-147	1.57925e-146	1.44807
AP5M1	14.7113	5.45784e-49	7.35082e-48	1.89683														TPRKB	29.943	5.42189e-197	8.1302e-196	2.34563								NDUFS3	18.7042	4.57584e-78	6.82286e-77	1.58857								TMEM179B	25.8589	1.93279e-147	2.92429e-146	1.61537
SYNJ2BP	14.7096	5.59354e-49	7.52811e-48	1.45261														TIMM9	29.8984	2.06259e-196	3.09038e-195	2.11838								C2orf82	18.7018	4.78911e-78	7.13512e-77	1.89656								GLMP	25.8321	3.86174e-147	5.83801e-146	2.01437
MGAT2	14.7093	5.62212e-49	7.56108e-48	1.09316														FAM3C	29.8947	2.30484e-196	3.45056e-195	2.90216								PCSK9	18.6918	5.76984e-78	8.58935e-77	2.37467								MCTS1	25.8321	3.87021e-147	5.84604e-146	1.57916
LEPROTL1	14.7089	5.65347e-49	7.59772e-48	0.765343														SNRNP25	29.8897	2.67692e-196	4.00436e-195	2.70478								PLXNB1	18.6879	6.20749e-78	9.23345e-77	2.68558								JTB	25.8165	5.79073e-147	8.7399e-146	1.22494
PDCD5	14.7083	5.70346e-49	7.65934e-48	0.742007														PSMA2	29.8764	3.99095e-196	5.96517e-195	1.33335								ALDH7A1	18.6761	7.75052e-78	1.15102e-76	2.3163								SDHD	25.8132	6.29857e-147	9.49863e-146	1.54404
MFF	14.7078	5.7439e-49	7.70806e-48	0.685865														AGMAT	29.8672	5.24569e-196	7.83427e-195	2.84267								GPAM	18.6451	1.38344e-77	2.05288e-76	1.40286								MINOS1	25.8097	6.90204e-147	1.04002e-145	1.18273
C7orf73	14.6979	6.65302e-49	8.9216e-48	0.753307														DYNLRB1	29.8473	9.50402e-196	1.41825e-194	1.39755								VPS13A	18.6368	1.61616e-77	2.39629e-76	2.27249								RTN4	25.8077	7.26155e-147	1.09331e-145	1.0635
EIF4G1	14.6915	7.30596e-49	9.7901e-48	0.821296														SKA2	29.8326	1.47711e-195	2.20246e-194	2.9755								KRT6C	18.6343	1.69431e-77	2.51016e-76	29.0544								SEC63	25.783	1.37723e-146	2.07188e-145	1.58917
PPP2R5E	14.6881	7.68481e-49	1.02903e-47	1.67365														TSPAN4	29.8219	2.03485e-195	3.03165e-194	3.18306								C1orf43	18.631	1.80166e-77	2.66706e-76	1.24452								KDELR3	25.7801	1.4835e-146	2.22995e-145	2.96272
ZNF593	14.6827	8.3174e-49	1.11293e-47	0.719723														CSDE1	29.8083	3.05048e-195	4.54115e-194	1.4385								MRPS33	18.6282	1.8983e-77	2.80788e-76	1.18017								ABHD3	25.7603	2.47171e-146	3.71238e-145	2.28577
NHLRC3	14.6801	8.63988e-49	1.15525e-47	1.39304														TFF2	29.7585	1.34746e-194	2.00431e-193	9.11544								MRPL11	18.6136	2.49431e-77	3.68358e-76	1.57431								TRIM28	25.7556	2.78723e-146	4.18288e-145	3.08816
TYROBP	14.662	1.12959e-48	1.5093e-47	3.20518														GTF3C6	29.7261	3.53147e-194	5.24873e-193	1.50049								PBX1	18.6124	2.55091e-77	3.76417e-76	4.02285								BPHL	25.7453	3.64287e-146	5.46254e-145	2.3594
ELOVL5	14.6567	1.21987e-48	1.62875e-47	0.726534														COPZ1	29.7235	3.81951e-194	5.6723e-193	1.56067								SPCS1	18.6045	2.9534e-77	4.35116e-76	1.00185								RER1	25.7422	3.94245e-146	5.90697e-145	1.35143
C19orf24	14.6448	1.45438e-48	1.94047e-47	0.666606														EIF4G2	29.6694	1.90754e-193	2.82832e-192	1.18337								FURIN	18.5803	4.64092e-77	6.83189e-76	2.26219								DCTN3	25.7268	5.85726e-146	8.76884e-145	1.77458
PPP1CB	14.6443	1.46431e-48	1.95231e-47	0.687833														PSMD4	29.6558	2.85372e-193	4.22784e-192	1.65606								VPS25	18.5733	5.2866e-77	7.77621e-76	1.68974								EMC10	25.7133	8.29253e-146	1.24046e-144	2.337
GJB2	14.6286	1.84589e-48	2.45928e-47	2.83119														DPM2	29.6437	4.0917e-193	6.05709e-192	2.29962								MPG	18.5699	5.63069e-77	8.27577e-76	1.89976								TMED3	25.7015	1.12473e-145	1.68111e-144	2.01327
TRIM27	14.6229	2.00619e-48	2.67093e-47	1.53002														PPP1R1A	29.6283	6.45244e-193	9.54415e-192	5.27211								PIH1D1	18.5671	5.92901e-77	8.70732e-76	2.08584								ATP6AP2	25.6843	1.74965e-145	2.61304e-144	1.77022
ZMPSTE24	14.6189	2.12901e-48	2.8324e-47	1.2769														SUMO3	29.6274	6.62979e-193	9.79865e-192	1.70657								PRRC2C	18.5599	6.78419e-77	9.95533e-76	1.59422								MAGOH	25.6754	2.20204e-145	3.28602e-144	1.97682
ADGRA3	14.6115	2.37255e-48	3.15415e-47	2.97327														RSRC2	29.6243	7.27233e-193	1.07397e-191	1.92261								ALDH1L1	18.5582	7.00454e-77	1.02705e-75	2.06554								SSR1	25.6649	2.88441e-145	4.30083e-144	1.29689
TTC17	14.6084	2.48373e-48	3.29958e-47	1.27955														EIF4E2	29.6023	1.39533e-192	2.05733e-191	1.5054								ALG3	18.5534	7.66023e-77	1.12231e-75	1.79646								DDX46	25.6508	4.14286e-145	6.17229e-144	2.24131
GOLGB1	14.6021	2.72501e-48	3.61752e-47	1.12212														SLC25A11	29.5974	1.61307e-192	2.37648e-191	2.21938								PRKDC	18.5365	1.04756e-76	1.53358e-75	2.70711								NDN	25.646	4.68153e-145	6.96923e-144	4.60321
UFL1	14.6014	2.75272e-48	3.6517e-47	0.90373														TMEM147	29.5636	4.39378e-192	6.46808e-191	1.54968								TMEM99	18.5287	1.21103e-76	1.77149e-75	2.42175								ARMCX6	25.6397	5.51086e-145	8.19724e-144	4.17011
FERMT2	14.6004	2.7929e-48	3.70234e-47	0.98762														RSL24D1	29.5633	4.42889e-192	6.51458e-191	1.49553								GANAB	18.5017	2.00251e-76	2.92695e-75	1.77731								TALDO1	25.6209	8.93238e-145	1.3276e-143	1.3312
DHX29	14.5959	2.98308e-48	3.95162e-47	1.18769														DERL2	29.5466	7.25855e-192	1.06599e-190	2.12981								STARD6	18.4985	2.12458e-76	3.10293e-75	6.29317								MLF2	25.6099	1.18214e-144	1.75417e-143	1.39376
PROSC	14.574	4.11241e-48	5.44372e-47	1.43964														PRKCSH	29.5465	7.28747e-192	1.06939e-190	2.05392								EIF2AK1	18.4975	2.16362e-76	3.15745e-75	1.82677								PROZ	25.5988	1.57177e-144	2.33048e-143	3.10569
ZNRD1	14.5729	4.17902e-48	5.52795e-47	1.5253														CSTF3	29.5273	1.2846e-191	1.88357e-190	2.94831								DLD	18.4855	2.70151e-76	3.93931e-75	1.84014								MPG	25.5334	8.40306e-144	1.24394e-142	2.04981
PCK2	14.5725	4.20404e-48	5.55707e-47	0.828351														ABCF1	29.5235	1.43693e-191	2.10526e-190	2.21074								MCFD2	18.4771	3.15893e-76	4.6027e-75	1.33747								LSM5	25.5326	8.57214e-144	1.26795e-142	1.33853
XRN2	14.5692	4.4096e-48	5.82464e-47	0.864745														LYPLA2	29.5096	2.16512e-191	3.16963e-190	2.59773								CTSF	18.4658	3.88992e-76	5.66332e-75	4.31587								RNPS1	25.5118	1.45865e-143	2.15584e-142	2.24218
SLC22A18AS	14.5613	4.9507e-48	6.53472e-47	2.18257														RAB7A	29.5094	2.17806e-191	3.18605e-190	1.54643								SPTBN1	18.4511	5.11306e-76	7.43823e-75	2.00778								TSPAN4	25.5045	1.75538e-143	2.59233e-142	3.05625
CASC4	14.5455	6.24052e-48	8.23135e-47	1.02574														F7	29.503	2.63753e-191	3.85513e-190	3.27442								DLC1	18.4392	6.36331e-76	9.24978e-75	2.53099								CHCHD1	25.4864	2.79299e-143	4.12138e-142	1.46491
CCDC50	14.5362	7.14757e-48	9.42105e-47	0.62811														CHCHD1	29.5026	2.66914e-191	3.89825e-190	1.51962								LUC7L3	18.439	6.38645e-76	9.27613e-75	1.68464								AK4	25.4811	3.19622e-143	4.71093e-142	1.23451
MUC3A	14.5276	8.10004e-48	1.06689e-46	2.44424														FAM195A	29.5017	2.73675e-191	3.99384e-190	1.77103								FAM207A	18.4285	7.76178e-76	1.12649e-74	2.31554								EIF4E2	25.4811	3.1976e-143	4.71093e-142	1.51803
BIRC2	14.5221	8.78238e-48	1.15594e-46	1.06233														CERS4	29.4828	4.78957e-191	6.9841e-190	2.36239								MRPL28	18.4245	8.35332e-76	1.2114e-74	1.76608								UBA1	25.4769	3.55472e-143	5.2329e-142	2.33091
SQSTM1	14.4947	1.30905e-47	1.72176e-46	0.67754														CHP1	29.4816	4.96173e-191	7.22945e-190	1.7691								ACSM3	18.4081	1.13062e-75	1.63834e-74	4.08605								MARCKS	25.4761	3.62609e-143	5.33372e-142	1.98144
SETD5	14.4811	1.5942e-47	2.09383e-46	1.26866														ZNF22	29.4205	3.00388e-190	4.37334e-189	2.70119								GNPNAT1	18.397	1.38866e-75	2.01068e-74	2.08541								LECT2	25.4701	4.229e-143	6.21562e-142	9.22994
SERPING1	14.4689	1.90364e-47	2.49848e-46	0.662812														DDX1	29.4082	4.31005e-190	6.27006e-189	2.08204								DNAJB11	18.3683	2.35844e-75	3.41218e-74	1.73122								FGFR4	25.4636	4.98551e-143	7.32171e-142	2.65846
IFNGR2	14.4673	1.94953e-47	2.55689e-46	0.93588														LARP7	29.3839	8.82727e-190	1.28314e-188	2.08374								DNAJC15	18.3664	2.44195e-75	3.53025e-74	1.40753								RUVBL2	25.4492	7.21166e-143	1.05826e-141	2.48123
TNIP2	14.4634	2.0631e-47	2.70394e-46	1.58662														OCIAD2	29.38	9.88817e-190	1.43623e-188	2.01229								LYRM4	18.3606	2.71797e-75	3.92315e-74	2.08101								APEH	25.4197	1.52899e-142	2.24192e-141	2.79016
ACP2	14.461	2.1375e-47	2.79946e-46	0.94567														HIBCH	29.3753	1.13692e-189	1.65006e-188	2.45396								SPARC	18.3588	2.80783e-75	4.0497e-74	9.76353								DNAJC8	25.4104	1.93474e-142	2.83461e-141	1.751
ZDHHC14	14.4555	2.31513e-47	3.02996e-46	1.69089														STAU1	29.3539	2.13043e-189	3.08954e-188	1.69965								DDX46	18.3502	3.28866e-75	4.7395e-74	2.08493								TYMS	25.407	2.11253e-142	3.09265e-141	3.24828
TRIM44	14.4553	2.3212e-47	3.03576e-46	2.40439														MRPL4	29.3347	3.74307e-189	5.42394e-188	1.9085								ZCRB1	18.3467	3.50798e-75	5.05165e-74	1.60643								MRPL15	25.3944	2.90828e-142	4.25422e-141	1.9304
CRYL1	14.4385	2.9612e-47	3.87004e-46	0.690054														AFMID	29.3336	3.86318e-189	5.59361e-188	2.12746								FLRT3	18.3141	6.3854e-75	9.18813e-74	2.99347								NELFCD	25.3857	3.63197e-142	5.30864e-141	3.03565
DST	14.4349	3.12056e-47	4.07544e-46	0.722279														UBXN1	29.3205	5.67874e-189	8.21599e-188	1.91309								GPX1	18.3132	6.48984e-75	9.33115e-74	0.812817								LINC00261	25.3737	4.92611e-142	7.19453e-141	2.03829
NUFIP2	14.429	3.4006e-47	4.43803e-46	1.24904														SLC38A3	29.304	9.21831e-189	1.33266e-187	1.77933								BOLA3	18.3082	7.12423e-75	1.02353e-73	1.36012								TRA2B	25.3723	5.09428e-142	7.43427e-141	1.82918
IRS2	14.4271	3.49224e-47	4.55442e-46	2.57874														RAB5C	29.2743	2.20642e-188	3.18477e-187	1.66074								COQ5	18.3047	7.58456e-75	1.08882e-73	2.50921								IMMP1L	25.3671	5.81623e-142	8.48116e-141	2.67563
NCOA4	14.4238	3.66377e-47	4.77476e-46	0.741565														POMP	29.267	2.73161e-188	3.93978e-187	0.810526								XRCC5	18.3028	7.86282e-75	1.1279e-73	1.66695								ESD	25.3664	5.91974e-142	8.6253e-141	1.24783
CLDN7	14.4238	3.6671e-47	4.77574e-46	2.29402														FAM96B	29.2625	3.11813e-188	4.49375e-187	1.1265								DDAH1	18.3008	8.1586e-75	1.16942e-73	1.75376								SLC12A5	25.3479	9.48055e-142	1.38027e-140	7.54691
TMCO1	14.4187	3.9463e-47	5.13574e-46	0.733206														LDOC1	29.2509	4.3783e-188	6.30495e-187	4.89262								SERPINA7	18.2884	1.02364e-74	1.46611e-73	1.91362								LSM2	25.345	1.02038e-141	1.48439e-140	1.73951
ERH	14.4122	4.33728e-47	5.6406e-46	0.761955														TBL1X	29.2491	4.61365e-188	6.6387e-187	3.04032								ACP2	18.2746	1.31808e-74	1.88491e-73	1.90038								PLA2G7	25.3322	1.41211e-141	2.05104e-140	3.98018
RMDN1	14.4008	5.11184e-47	6.64323e-46	0.971684														NRBP1	29.2319	7.63814e-188	1.09822e-186	2.47015								MAP4K4	18.2744	1.32224e-74	1.88939e-73	2.4671								CDC42EP1	25.3102	2.46483e-141	3.57729e-140	2.68729
PI4K2B	14.4006	5.12984e-47	6.66196e-46	2.13592														NDUFS3	29.2274	8.69699e-188	1.24949e-186	1.73092								NFU1	18.2668	1.52202e-74	2.17152e-73	1.90621								MRPL21	25.3044	2.85949e-141	4.14357e-140	1.72772
SDHD	14.3975	5.36671e-47	6.96468e-46	0.637699														CWC15	29.2144	1.27414e-187	1.82913e-186	1.80953								CHMP2A	18.2653	1.56433e-74	2.23016e-73	1.16515								HEBP1	25.2843	4.75834e-141	6.88974e-140	1.73024
OPTN	14.3736	7.57797e-47	9.82748e-46	0.722424														IPO5	29.1816	3.31998e-187	4.76241e-186	2.55076								FBXO7	18.254	1.92175e-74	2.73761e-73	1.68043								PCSK9	25.2753	5.96476e-141	8.62979e-140	2.49827
LBR	14.3733	7.61237e-47	9.86518e-46	0.752341														ADSL	29.1804	3.43943e-187	4.92994e-186	2.72617								SKA2	18.2317	2.89267e-74	4.11755e-73	2.65993								NDUFA8	25.2628	8.18747e-141	1.18364e-139	1.59956
PLPP1	14.3603	9.18135e-47	1.18902e-45	0.932291														DEK	29.1773	3.76161e-187	5.38757e-186	2.10406								LAMTOR5	18.2307	2.94373e-74	4.18701e-73	0.851266								PLTP	25.2593	8.96216e-141	1.29462e-139	2.33056
RIOK3	14.3587	9.39248e-47	1.21551e-45	1.31373														PPP6R2	29.1482	8.81612e-187	1.26171e-185	2.93255								EIF3J	18.2215	3.48287e-74	4.95007e-73	1.37989								FAM127A	25.2487	1.16933e-140	1.68782e-139	1.80735
DCUN1D4	14.3583	9.4575e-47	1.22307e-45	1.46964														RPS6KA3	29.1385	1.16931e-186	1.67216e-185	1.34625								MST1	18.2189	3.65731e-74	5.19399e-73	1.14923								TFRC	25.2347	1.66541e-140	2.40201e-139	3.59423
C16orf72	14.3545	9.98053e-47	1.28981e-45	1.29064														DCTD	29.1117	2.55101e-186	3.64242e-185	2.49548								SRSF6	18.1951	5.64547e-74	8.00524e-73	2.10987								RAB4A	25.229	1.92544e-140	2.77488e-139	1.78299
NDUFC2	14.3537	1.01066e-46	1.30519e-45	0.648783														MRPL21	29.1092	2.74494e-186	3.91629e-185	1.75043								SEC63	18.1415	1.49747e-73	2.12178e-72	1.39591								CCNB1IP1	25.2242	2.17609e-140	3.13367e-139	2.08441
ALDH1L1	14.351	1.05038e-46	1.35554e-45	1.1666														CMSS1	29.1042	3.17931e-186	4.53254e-185	2.68428								AES	18.1197	2.22942e-73	3.15646e-72	3.05951								PPM1G	25.2151	2.73335e-140	3.9331e-139	2.42612
BIRC6	14.337	1.28408e-46	1.65598e-45	1.33545														PSMD7	29.1037	3.21942e-186	4.58618e-185	1.46459								NINJ1	18.118	2.29804e-73	3.25114e-72	1.37698								IDH3B	25.1804	6.5618e-140	9.43462e-139	2.14391
GTF2E2	14.3202	1.63766e-46	2.1105e-45	0.8545														LARP1B	29.1006	3.52568e-186	5.0186e-185	2.44075								HIST1H2BH	18.1142	2.46355e-73	3.48263e-72	7.63575								LAMTOR2	25.1641	9.9159e-140	1.42461e-138	1.24878
MAGT1	14.317	1.71362e-46	2.20686e-45	0.7938														PDLIM1	29.0991	3.68378e-186	5.23962e-185	1.44748								LSM8	18.1129	2.52244e-73	3.56316e-72	1.57081								RBM42	25.1567	1.19438e-139	1.71462e-138	2.48598
TATDN1	14.296	2.31861e-46	2.9839e-45	0.721051														OCIAD1	29.0985	3.74781e-186	5.3266e-185	1.30839								RER1	18.1034	2.99451e-73	4.22678e-72	1.20905								SLC27A5	25.1477	1.49805e-139	2.14724e-138	2.14925
SRRM1	14.2775	3.02054e-46	3.88185e-45	0.660265														DNAJB11	29.0733	7.80827e-186	1.10891e-184	1.92221								DCTD	18.0975	3.33235e-73	4.70007e-72	2.25663								MEST	25.1438	1.65386e-139	2.36874e-138	3.19755
TALDO1	14.2734	3.20712e-46	4.11877e-45	0.722556														STRADB	29.0642	1.01722e-185	1.44352e-184	1.88043								AHNAK	18.0915	3.71645e-73	5.23782e-72	2.4185								MORF4L2	25.1421	1.72371e-139	2.46688e-138	1.20494
STX12	14.2704	3.3456e-46	4.29363e-45	1.42923														UBE2D2	29.052	1.45092e-185	2.05739e-184	1.53615								VIM	18.0885	3.92911e-73	5.53332e-72	29.4112								NUBP2	25.1367	1.97403e-139	2.82294e-138	2.28846
MPZL1	14.2505	4.45232e-46	5.70605e-45	0.939093														SRSF5	29.0371	2.23657e-185	3.16901e-184	1.49175								TUBB4B	18.0799	4.59132e-73	6.46099e-72	1.8187								SAR1A	25.1347	2.07677e-139	2.96757e-138	1.61592
VPS36	14.2461	4.74221e-46	6.07337e-45	1.38311														GLMP	29.0291	2.82421e-185	3.99859e-184	1.95533								HNRNPR	18.0719	5.30307e-73	7.45691e-72	1.84755								PAQR9	25.1017	4.76042e-139	6.79708e-138	2.16085
ZC3H15	14.2367	5.42255e-46	6.9382e-45	0.661684														EMG1	28.9923	8.22615e-185	1.16379e-183	2.59053								TMEM208	18.0691	5.58628e-73	7.84918e-72	1.0897								RPS19BP1	25.079	8.42003e-139	1.20131e-137	1.50092
CLIC4	14.2354	5.52506e-46	7.06132e-45	2.10414														CNOT7	28.9857	9.95537e-185	1.40628e-183	1.70002								COMMD3	18.0638	6.14659e-73	8.62992e-72	1.76029								ARHGDIA	25.0774	8.77845e-139	1.25149e-137	2.45105
ANKRD11	14.2342	5.62004e-46	7.17775e-45	0.988449														CMC1	28.9783	1.23425e-184	1.74215e-183	1.72279								PSMD8	18.0603	6.54994e-73	9.18927e-72	1.39448								EIF1B	25.0757	9.14821e-139	1.3032e-137	1.58052
IRS1	14.2318	5.8175e-46	7.42483e-45	1.42235														FIBP	28.974	1.40103e-184	1.97606e-183	2.38695								SLC13A5	18.0567	6.98278e-73	9.78911e-72	1.11667								TFG	25.0676	1.12199e-138	1.59708e-137	1.61512
CLDN1	14.2297	5.99426e-46	7.64516e-45	0.676258														DNAJB6	28.9633	1.91014e-184	2.69208e-183	1.97199								SF3B6	18.0467	8.38145e-73	1.1741e-71	1.04635								JAGN1	25.0578	1.43389e-138	2.03949e-137	1.69106
PPM1B	14.223	6.59187e-46	8.40157e-45	1.74941														PLIN3	28.963	1.92584e-184	2.71215e-183	2.41607								WDR61	18.0433	8.90717e-73	1.2468e-71	2.28493								METTL7A	25.0568	1.47155e-138	2.09145e-137	1.28336
ANG	14.2219	6.70359e-46	8.53808e-45	0.709287														LRRC59	28.9588	2.17574e-184	3.06175e-183	2.04186								LSS	18.0282	1.1713e-72	1.63831e-71	1.5426								LAMTOR4	25.0292	2.94337e-138	4.18008e-137	1.00732
NDUFA6	14.2213	6.75939e-46	8.60324e-45	0.734804														CAPNS1	28.9529	2.57972e-184	3.62747e-183	2.15457								LSM2	17.9994	1.97011e-72	2.75355e-71	1.58981								BTD	25.0147	4.2292e-138	6.00158e-137	3.18918
BECN1	14.2184	7.0407e-46	8.95513e-45	1.01315														POLR3GL	28.9471	3.05384e-184	4.29089e-183	1.85703								PSMB7	17.9923	2.23811e-72	3.12576e-71	1.06472								IPO5	25.0139	4.31256e-138	6.11518e-137	2.50129
UGGT1	14.2145	7.45204e-46	9.47181e-45	2.49218														MCTS1	28.9461	3.13949e-184	4.4079e-183	1.56057								ELP5	17.9821	2.68943e-72	3.75324e-71	2.31358								RTCB	25.0053	5.35646e-138	7.58962e-137	2.252
PICALM	14.2137	7.53426e-46	9.56975e-45	1.08474														CD74	28.9359	4.22112e-184	5.92204e-183	1.95435								SF3B2	17.9625	3.83278e-72	5.34483e-71	1.54673								PCMT1	24.9927	7.3464e-138	1.04012e-136	1.82552
SOD1	14.2102	7.9209e-46	1.0054e-44	0.58715														MRPL17	28.9324	4.67273e-184	6.55067e-183	2.15099								C11orf73	17.9496	4.8378e-72	6.74126e-71	2.31496								LMF2	24.9873	8.39225e-138	1.18729e-136	3.36225
HSD17B10	14.2085	8.11838e-46	1.02976e-44	0.705518														SMYD3	28.9315	4.79251e-184	6.71351e-183	3.16073								TP53TG1	17.9283	7.09682e-72	9.88166e-71	1.50624								TMEM98	24.9399	2.75005e-137	3.88764e-136	2.83006
BLOC1S1	14.2013	8.98964e-46	1.13949e-44	0.684513														PSMB7	28.9099	8.96534e-184	1.25494e-182	1.19592								CHCHD7	17.9123	9.45686e-72	1.31579e-70	1.74676								RAD21	24.9375	2.91906e-137	4.12343e-136	2.00609
PFDN1	14.198	9.43261e-46	1.19482e-44	1.53075														ZFP36L1	28.8857	1.80769e-183	2.52845e-182	1.38966								CMTM3	17.9119	9.51959e-72	1.32352e-70	4.30447								SNRPA	24.9363	3.00679e-137	4.2441e-136	3.03194
SHISA5	14.1976	9.48233e-46	1.2003e-44	0.645884														ACADM	28.8669	3.10999e-183	4.34671e-182	1.88863								TAF1D	17.8914	1.37645e-71	1.91226e-70	1.75253								SRP9	24.9319	3.35629e-137	4.73382e-136	1.06634
ANAPC13	14.1889	1.07329e-45	1.35674e-44	0.802113														RAB11B	28.8658	3.20568e-183	4.47707e-182	2.31491								HACD2	17.8871	1.48668e-71	2.06386e-70	1.76683								LAMTOR5	24.8835	1.12222e-136	1.58161e-135	0.948336
HNMT	14.1835	1.15959e-45	1.46483e-44	0.646081														CCAR1	28.8478	5.40286e-183	7.53999e-182	2.33788								MAZ	17.8562	2.58528e-71	3.58359e-70	3.05578								DCTPP1	24.8717	1.50469e-136	2.11904e-135	2.68869
SULT1C2	14.1695	1.41477e-45	1.78597e-44	2.72421														CTNNBIP1	28.8135	1.45221e-182	2.02511e-181	2.97706								RBM25	17.8314	4.0319e-71	5.58465e-70	1.52984								IDH1	24.871	1.53224e-136	2.15619e-135	1.15305
SESTD1	14.1684	1.43818e-45	1.81428e-44	1.65544														COQ5	28.7826	3.54436e-182	4.9389e-181	2.68068								SLC12A5	17.8176	5.15911e-71	7.14063e-70	7.23458								MRPS33	24.8686	1.62751e-136	2.28853e-135	1.27802
EIF2S1	14.1679	1.44849e-45	1.82604e-44	1.05853														DCTPP1	28.7713	4.91103e-182	6.83815e-181	2.78418								HSD17B8	17.816	5.31059e-71	7.3448e-70	2.73706								ADD3	24.8354	3.71525e-136	5.22024e-135	2.47089
ARF5	14.167	1.46687e-45	1.84796e-44	1.02007														EIF4H	28.7625	6.31645e-182	8.78846e-181	2.05046								ARMCX6	17.8123	5.67156e-71	7.83818e-70	3.93655								GHITM	24.8311	4.14003e-136	5.81268e-135	1.07818
MRPL36	14.1634	1.54258e-45	1.94202e-44	0.636372														TFG	28.7569	7.42007e-182	1.03162e-180	1.59657								NFE2L2	17.8118	5.719e-71	7.89785e-70	1.6912								TM2D2	24.8222	5.1579e-136	7.2363e-135	2.22875
UNC50	14.1588	1.649e-45	2.07458e-44	0.989854														PSMC5	28.7414	1.16148e-181	1.61361e-180	1.66184								KARS	17.8063	6.31448e-71	8.7137e-70	1.94208								C11orf73	24.8057	7.78482e-136	1.09135e-134	2.33661
GPT	14.1528	1.79406e-45	2.25554e-44	2.87339														COMMD7	28.7289	1.66041e-181	2.30503e-180	2.50695								HFE2	17.8044	6.53117e-71	9.00601e-70	1.80131								FAH	24.7919	1.09683e-135	1.53647e-134	1.44181
CTSD	14.1292	2.51103e-45	3.15266e-44	0.707557														CXCL12	28.7244	1.88929e-181	2.62081e-180	6.30046								DTYMK	17.7845	9.31203e-71	1.28311e-69	2.69881								GTF2I	24.7831	1.36258e-135	1.9073e-134	1.74337
TMEM41B	14.1285	2.53433e-45	3.17977e-44	0.823492														ARHGDIA	28.7101	2.85592e-181	3.95875e-180	2.48472								CDH2	17.7775	1.05535e-70	1.45309e-69	2.19132								TSG101	24.7715	1.81716e-135	2.54169e-134	2.10886
CDH1	14.1218	2.78792e-45	3.49557e-44	1.31211														TAF1D	28.7097	2.88476e-181	3.99573e-180	1.9636								ZNF593	17.7761	1.08247e-70	1.48933e-69	1.54048								MRPL32	24.7708	1.85184e-135	2.58825e-134	1.60889
GHITM	14.0942	4.1205e-45	5.16289e-44	0.755377														MLF2	28.7083	3.00421e-181	4.15808e-180	1.34678								DEK	17.7743	1.11858e-70	1.53786e-69	1.78666								MRPS16	24.7584	2.51853e-135	3.51739e-134	1.46703
GTF2H5	14.0931	4.19016e-45	5.24663e-44	0.706529														CKLF	28.7038	3.41671e-181	4.72547e-180	1.72529								POLR3GL	17.7635	1.35472e-70	1.86113e-69	1.63813								PSMB4	24.7481	3.2469e-135	4.53123e-134	1.30018
TNRC6A	14.0911	4.31096e-45	5.39424e-44	1.67133														NKTR	28.6971	4.1527e-181	5.73909e-180	2.2048								TMEM14B	17.7529	1.63552e-70	2.24523e-69	1.29497								OTC	24.7105	8.25332e-135	1.15093e-133	3.12492
QKI	14.0799	5.04672e-45	6.30636e-44	1.01704														MGMT	28.668	9.56051e-181	1.32029e-179	1.19492								EXOSC4	17.7515	1.67896e-70	2.30316e-69	2.16892								FUOM	24.7038	9.73513e-135	1.35654e-133	1.63431
MPC1	14.0724	5.61302e-45	7.00927e-44	0.659589														AMDHD1	28.6426	1.98411e-180	2.73798e-179	3.57351								YWHAZ	17.7474	1.80681e-70	2.4767e-69	1.23988								SNHG9	24.6938	1.24702e-134	1.73636e-133	2.682
PSMD13	14.0676	6.01101e-45	7.49616e-44	0.706805														VPS51	28.64	2.13242e-180	2.94045e-179	2.79811								NOL7	17.7416	2.00295e-70	2.74354e-69	1.94303								MDH1	24.6894	1.39166e-134	1.9363e-133	1.40968
FBXO7	14.055	7.17434e-45	8.94089e-44	0.666066														CLTC	28.637	2.32652e-180	3.20571e-179	1.37838								APOC1	17.7377	2.14599e-70	2.9373e-69	0.631877								PPP1R7	24.6494	3.73931e-134	5.19882e-133	2.03527
RAB21	14.0516	7.5275e-45	9.3747e-44	1.38061														GPX3	28.6118	4.79852e-180	6.60697e-179	1.46538								MYH10	17.719	2.99238e-70	4.09276e-69	3.39305								RPS6KB2	24.6466	4.00471e-134	5.56363e-133	2.07011
MIER1	14.0502	7.67645e-45	9.55377e-44	1.29774														N4BP2	28.5969	7.34294e-180	1.01028e-178	2.97151								ATRX	17.7172	3.09052e-70	4.22386e-69	1.92538								FAM3C	24.6396	4.76134e-134	6.60984e-133	2.79244
ANP32E	14.0382	9.0955e-45	1.13123e-43	0.992179														VCAM1	28.5943	7.90004e-180	1.08612e-178	2.4577								UBXN1	17.7153	3.19325e-70	4.36105e-69	1.67771								GFER	24.6278	6.36049e-134	8.82321e-133	2.3879
TRIM56	14.033	9.79714e-45	1.21767e-43	1.21397														ENO1	28.5943	7.91831e-180	1.08783e-178	1.03541								NOSIP	17.7151	3.20441e-70	4.37306e-69	2.01742								EIF2S2	24.6222	7.30971e-134	1.01248e-132	1.21813
ITSN2	14.0325	9.85689e-45	1.22428e-43	2.203														SMIM20	28.5929	8.22899e-180	1.12967e-178	1.67867								TCAF1	17.7116	3.4135e-70	4.65498e-69	1.55698								APOC3	24.6089	1.01408e-133	1.40356e-132	0.750384
DHCR24	14.0253	1.09168e-44	1.35501e-43	0.750366														GIPC1	28.5922	8.39856e-180	1.1521e-178	3.52078								PDE3B	17.7009	4.12776e-70	5.62486e-69	2.77125								PCOLCE2	24.5955	1.40952e-133	1.94943e-132	2.31926
RDH11	14.0239	1.11324e-44	1.38085e-43	0.661889														NOSIP	28.5916	8.54198e-180	1.1709e-178	2.22084								DNAJC8	17.6998	4.20764e-70	5.7295e-69	1.49833								CD320	24.5936	1.47941e-133	2.04457e-132	2.87722
TMEM220	14.0068	1.41732e-44	1.75685e-43	0.661196														SLC9A3R1	28.5839	1.06573e-179	1.45978e-178	1.40195								U2SURP	17.6981	4.33413e-70	5.89741e-69	1.77535								ZNF593	24.5914	1.56121e-133	2.156e-132	1.72391
ATF6	14.0048	1.45744e-44	1.80538e-43	1.98185														MMD	28.5786	1.2411e-179	1.69874e-178	4.55667								TUSC3	17.6924	4.7991e-70	6.5253e-69	3.35944								CBX3	24.5752	2.32786e-133	3.21235e-132	1.63948
TBL1XR1	14.0046	1.46018e-44	1.80756e-43	0.984393														GPAA1	28.5644	1.85997e-179	2.54393e-178	2.01155								ERLEC1	17.6861	5.36958e-70	7.29561e-69	1.57644								PYCR1	24.5728	2.46776e-133	3.40286e-132	4.00765
ACACA	13.9995	1.56925e-44	1.94128e-43	1.2078														SYNGR2	28.5634	1.91512e-179	2.61743e-178	2.45639								SEC61A1	17.6857	5.4024e-70	7.33483e-69	1.5758								PSMD7	24.5706	2.60516e-133	3.58966e-132	1.3537
PLOD2	13.9933	1.71341e-44	2.1182e-43	0.675654														GNL3	28.5406	3.67503e-179	5.01902e-178	2.20806								KLHDC2	17.6659	7.67787e-70	1.04166e-68	1.38207								TPM3	24.5701	2.63574e-133	3.62909e-132	1.46837
SF1	13.9895	1.80751e-44	2.23304e-43	0.834708														COPA	28.5393	3.81309e-179	5.20372e-178	2.0245								NDUFS2	17.6462	1.08838e-69	1.47445e-68	1.53637								PTGES3	24.5473	4.6254e-133	6.35915e-132	0.988164
MAPK1IP1L	13.989	1.8189e-44	2.24562e-43	0.774059														NT5C	28.5048	1.02038e-178	1.39149e-177	2.63268								MXD4	17.6434	1.14412e-69	1.54883e-68	3.02408								SNRNP25	24.5297	7.11921e-133	9.78046e-132	2.21124
PLP2	13.987	1.87198e-44	2.30961e-43	1.32761														BNIP3	28.5021	1.10345e-178	1.50367e-177	1.05547								NAP1L4	17.6372	1.27584e-69	1.72462e-68	2.02448								MSMO1	24.5069	1.24559e-132	1.70994e-131	0.820496
RORA	13.9864	1.88648e-44	2.32595e-43	1.26704														SCOC	28.4933	1.41808e-178	1.93098e-177	1.5702								SRP19	17.6362	1.29875e-69	1.75431e-68	1.67149								C21orf2	24.506	1.27546e-132	1.74964e-131	4.05648
PSMD2	13.9855	1.91159e-44	2.35534e-43	0.791343														GRHPR	28.4888	1.61433e-178	2.1966e-177	1.28109								ETV5	17.6362	1.29988e-69	1.75455e-68	3.66671								NPC2	24.5049	1.31093e-132	1.79698e-131	0.89886
SKAP1	13.981	2.03661e-44	2.50771e-43	5.69084														HADHB	28.4701	2.7504e-178	3.7397e-177	1.748								SEPT2	17.6332	1.37056e-69	1.84862e-68	1.87919								METAP2	24.4955	1.64897e-132	2.25867e-131	1.52823
PDCD6IP	13.9692	2.40235e-44	2.95413e-43	1.19115														EMC4	28.4687	2.85784e-178	3.88294e-177	1.50963								TYMS	17.6193	1.75124e-69	2.36036e-68	3.24791								EWSR1	24.4943	1.69905e-132	2.32555e-131	2.13102
SEPSECS	13.966	2.51461e-44	3.09012e-43	2.56648														PECR	28.4559	4.11873e-178	5.59199e-177	2.26824								POLR1D	17.6155	1.87461e-69	2.52479e-68	1.32								HHEX	24.4928	1.76086e-132	2.40837e-131	1.99423
DAG1	13.9657	2.5257e-44	3.10169e-43	1.43694														HAX1	28.4201	1.14187e-177	1.54918e-176	1.7283								SDF2	17.6094	2.08737e-69	2.8093e-68	1.89831								FUCA2	24.4908	1.85164e-132	2.53066e-131	1.70315
ROCK1	13.9606	2.71025e-44	3.32391e-43	1.0382														G3BP2	28.4164	1.26707e-177	1.71778e-176	1.86772								BIRC2	17.5791	3.56178e-69	4.79017e-68	1.79946								SIL1	24.4846	2.15567e-132	2.94402e-131	1.68019
GCKR	13.9573	2.83994e-44	3.48066e-43	3.67098														PDCD6	28.4046	1.77534e-177	2.40508e-176	1.47657								SLC1A4	17.5696	4.21263e-69	5.66137e-68	4.61655								MRPL2	24.479	2.47333e-132	3.37535e-131	1.80667
FAHD1	13.9543	2.96307e-44	3.62918e-43	0.994709														PYGL	28.387	2.92682e-177	3.96212e-176	2.28888								EIF4EBP1	17.5658	4.50268e-69	6.04679e-68	1.99598								TMEM230	24.4692	3.14018e-132	4.28226e-131	1.18296
JMJD1C	13.9528	3.02296e-44	3.70008e-43	0.911912														MRPL36	28.3815	3.42183e-177	4.62885e-176	1.58012								MT-ATP8	17.5651	4.55752e-69	6.116e-68	2.73925								NRBP1	24.4657	3.42617e-132	4.66881e-131	2.36499
ALDH3A2	13.9499	3.15121e-44	3.85451e-43	0.646591														LRRC28	28.3602	6.26791e-177	8.46648e-176	1.87182								ADH4	17.558	5.16837e-69	6.93071e-68	2.16929								EXOSC4	24.4453	5.64817e-132	7.69106e-131	2.22182
NSRP1	13.9458	3.33764e-44	4.07985e-43	1.01714														MRPL16	28.3464	9.2791e-177	1.25248e-175	2.12795								JTB	17.556	5.35479e-69	7.1755e-68	1.04369								TMEM223	24.4425	6.04812e-132	8.22962e-131	2.28585
RNF152	13.929	4.22367e-44	5.14593e-43	3.42635														CD320	28.3425	1.0341e-176	1.39479e-175	2.96772								G3BP2	17.549	6.05639e-69	8.10978e-68	1.65125								ONECUT2	24.4348	7.30667e-132	9.93482e-131	2.9898
BCAP29	13.9272	4.33164e-44	5.274e-43	1.17254														SMARCA4	28.3408	1.0875e-176	1.46576e-175	3.23548								C7orf50	17.5444	6.56295e-69	8.7754e-68	1.7359								PCCB	24.4232	9.69705e-132	1.31753e-130	2.52537
MDM2	13.9266	4.36408e-44	5.31001e-43	1.47797														URI1	28.3103	2.57813e-176	3.47233e-175	2.51589								LINC00493	17.5436	6.6514e-69	8.88724e-68	1.03667								C7orf50	24.4181	1.09803e-131	1.49079e-130	1.9409
LMO7	13.9265	4.36983e-44	5.31352e-43	1.15064														ILF3	28.3032	3.15865e-176	4.2511e-175	2.58654								RHBDD2	17.5293	8.5619e-69	1.14317e-67	2.08667								OCIAD2	24.4157	1.16599e-131	1.5819e-130	1.93274
SLC2A10	13.9256	4.42726e-44	5.37982e-43	2.11059														SPCS3	28.2886	4.7695e-176	6.41441e-175	1.4839								SRP72	17.5212	9.87589e-69	1.31766e-67	1.43768								CLPP	24.4043	1.54071e-131	2.08876e-130	1.70985
ISCA1	13.925	4.46433e-44	5.42131e-43	0.64107														SYNCRIP	28.2822	5.72802e-176	7.69791e-175	1.87661								UBE2L3	17.5164	1.07375e-68	1.4316e-67	1.1498								UCHL3	24.3893	2.22313e-131	3.01172e-130	2.0462
RGS14	13.9196	4.81747e-44	5.84632e-43	1.33139														TIMM44	28.2798	6.12493e-176	8.22535e-175	2.46545								SERPINA11	17.5087	1.22937e-68	1.6379e-67	1.55679								MTX1	24.378	2.93065e-131	3.9673e-130	2.05269
PKIB	13.9155	5.09737e-44	6.18194e-43	0.602208														RTN4	28.2753	6.94729e-176	9.32297e-175	0.990427								PPIG	17.5032	1.35394e-68	1.80256e-67	1.35141								MTTP	24.3696	3.59326e-131	4.86075e-130	1.09659
ABCC2	13.914	5.20752e-44	6.31139e-43	1.60153														MTDH	28.264	9.58929e-176	1.28591e-174	1.00795								STT3A	17.4966	1.52092e-68	2.02341e-67	2.43227								STAU1	24.3401	7.38903e-131	9.98085e-130	1.61984
LINC00667	13.9134	5.25052e-44	6.35934e-43	0.905329														SLC22A9	28.2611	1.03907e-175	1.39237e-174	2.44929								CCAR1	17.487	1.8013e-68	2.39471e-67	2.00702								TSTA3	24.3341	8.54123e-131	1.15288e-129	2.10179
CTNNA1	13.9009	6.25327e-44	7.56891e-43	0.652712														SSSCA1	28.2486	1.48053e-175	1.9825e-174	2.45808								SLC27A5	17.4843	1.88701e-68	2.50685e-67	1.85688								ALDH9A1	24.3208	1.1809e-130	1.59279e-129	2.07886
GAST	13.8963	6.67138e-44	8.06971e-43	3.54525														ISCU	28.2334	2.27406e-175	3.04287e-174	1.95277								NDUFB5	17.4792	2.06368e-68	2.73959e-67	1.12631								ACAA2	24.3136	1.40718e-130	1.89663e-129	1.293
MBD4	13.8837	7.9551e-44	9.61622e-43	1.29918														CACYBP	28.2212	3.21214e-175	4.29499e-174	2.514								EMC4	17.4756	2.19744e-68	2.91508e-67	1.33298								COMTD1	24.3046	1.75454e-130	2.36308e-129	2.92023
PPP4R3A	13.8824	8.09733e-44	9.78177e-43	1.37809														HRG	28.2204	3.28619e-175	4.39083e-174	4.13047								FGFR3	17.4661	2.59643e-68	3.4419e-67	3.79687								PLPPR1	24.2245	1.22844e-129	1.65331e-128	4.39261
SRPRA	13.8773	8.70057e-44	1.05036e-42	1.38449														PAICS	28.1885	8.09905e-175	1.08137e-173	2.00061								PDLIM1	17.4573	3.02831e-68	4.01153e-67	1.3173								SMARCB1	24.2079	1.83737e-129	2.47104e-128	2.35992
UMPS	13.8769	8.74731e-44	1.05532e-42	1.33338														CHD4	28.1876	8.30443e-175	1.10799e-173	2.38606								CFL2	17.4496	3.46414e-68	4.58559e-67	1.55419								ZNHIT3	24.1914	2.74286e-129	3.68346e-128	2.3915
SMPDL3A	13.8658	1.02026e-43	1.23009e-42	2.02231														SEC61A1	28.1735	1.23675e-174	1.64891e-173	1.76444								YIF1B	17.4369	4.3288e-68	5.72608e-67	2.2656								SERINC1	24.165	5.19458e-129	6.97089e-128	1.79299
SRSF11	13.8618	1.07859e-43	1.29873e-42	0.619784														BRD7	28.1734	1.23769e-174	1.64897e-173	2.68057								SC5D	17.4204	5.77763e-68	7.63711e-67	1.15716								RSRC2	24.1624	5.53533e-129	7.42279e-128	1.84409
LINC00493	13.859	1.12246e-43	1.35067e-42	0.678181														PRRC2C	28.1494	2.43665e-174	3.24402e-173	1.67602								TMX2	17.4179	6.03073e-68	7.96599e-67	1.78823								HNRNPR	24.1513	7.23072e-129	9.68927e-128	1.92536
SCCPDH	13.8484	1.30168e-43	1.56328e-42	0.714499														ARL3	28.1329	3.88418e-174	5.16746e-173	2.16437								BAG6	17.4026	7.88294e-68	1.04051e-66	2.45542								CCDC167	24.1458	8.26043e-129	1.10611e-127	1.72928
SORL1	13.8394	1.47356e-43	1.76856e-42	1.28998														SUCLG2	28.1285	4.39116e-174	5.83775e-173	1.63611								ADSL	17.3882	1.01311e-67	1.3363e-66	2.36569								GFRA3	24.142	9.05044e-129	1.21102e-127	4.16558
YIPF6	13.8343	1.58196e-43	1.8962e-42	0.647139														ATP6V1F	28.1257	4.75814e-174	6.32108e-173	1.06461								EMG1	17.3865	1.04436e-67	1.37655e-66	2.29465								ZNF22	24.1225	1.45158e-128	1.94093e-127	2.55125
SYAP1	13.8294	1.6944e-43	2.02966e-42	0.635955														HDDC3	28.0996	9.91788e-174	1.31568e-172	2.25269								ACLY	17.3702	1.388e-67	1.82819e-66	1.4828								RAD23A	24.1078	2.07295e-128	2.76977e-127	1.48398
ANKRD12	13.8293	1.69735e-43	2.03189e-42	0.922325														TOLLIP	28.0987	1.01494e-173	1.34543e-172	2.16634								PPP1R1A	17.3621	1.59758e-67	2.10275e-66	4.77935								TSPAN7	24.0899	3.18689e-128	4.25509e-127	2.44128
HFE2	13.8292	1.69883e-43	2.03235e-42	0.971983														CLINT1	28.0873	1.4018e-173	1.85694e-172	2.18027								CALM2	17.36	1.6581e-67	2.18084e-66	0.902539								DNAJC15	24.0807	3.97852e-128	5.30823e-127	1.4628
DLG1	13.8214	1.89333e-43	2.26356e-42	1.4357														AKR1A1	28.0861	1.44703e-173	1.91548e-172	1.16698								PAQR9-AS1	17.3479	2.04763e-67	2.69127e-66	2.47285								SLC22A17	24.0646	5.86899e-128	7.82489e-127	8.33872
RPA3	13.8179	1.98799e-43	2.3752e-42	0.586671														PDXDC1	28.0624	2.8225e-173	3.73356e-172	2.05321								CYP4A11	17.3432	2.22066e-67	2.91662e-66	5.76653								ARHGDIB	24.0613	6.36305e-128	8.4775e-127	9.95699
HSD17B7	13.7911	2.88328e-43	3.44264e-42	0.634483														TMED4	28.0578	3.21169e-173	4.24534e-172	2.24887								NRBP1	17.3422	2.25986e-67	2.96601e-66	2.20525								FCN3	24.0494	8.4738e-128	1.12816e-126	29.1522
TOMM70A	13.7764	3.53569e-43	4.21891e-42	0.907789														MAOB	28.048	4.22465e-173	5.58033e-172	1.80534								TAX1BP1	17.3232	3.14541e-67	4.12535e-66	1.45205								CKS1B	24.0428	9.92291e-128	1.32013e-126	1.62175
ASH1L	13.776	3.55532e-43	4.2396e-42	1.36933														EXOSC4	28.0328	6.47658e-173	8.54272e-172	2.30185								EIF2A	17.3166	3.52312e-67	4.61745e-66	1.97293								LRRC59	24.0202	1.71073e-127	2.2743e-126	1.92158
C2orf47	13.7701	3.85683e-43	4.59617e-42	1.25967														STT3A	28.0199	9.30311e-173	1.22622e-171	2.65572								THOC7	17.3163	3.54723e-67	4.64576e-66	1.4758								THOC7	24.0059	2.41366e-127	3.20649e-126	1.59961
CDC42SE2	13.7691	3.91246e-43	4.65948e-42	1.27046														ACAA1	27.9934	1.95653e-172	2.57519e-171	1.0795								PSMB1	17.3156	3.58981e-67	4.69822e-66	0.973181								HDDC3	24.0005	2.75069e-127	3.65162e-126	2.18836
FRG1	13.7686	3.93588e-43	4.68436e-42	1.66306														MRPL32	27.9734	3.42174e-172	4.50051e-171	1.61197								TOP1	17.2954	5.09059e-67	6.65768e-66	1.48396								CD74	23.9971	2.98525e-127	3.96017e-126	1.82767
POLR3GL	13.7642	4.18603e-43	4.97887e-42	0.709791														H2AFV	27.9658	4.23439e-172	5.56541e-171	1.43568								SORBS3	17.2926	5.34373e-67	6.9838e-66	3.98047								MRPL47	23.9933	3.2636e-127	4.32632e-126	1.65369
TMEM259	13.7622	4.30528e-43	5.11742e-42	1.01383														TOPORS-AS1	27.9625	4.64346e-172	6.09874e-171	2.63431								RRM2	17.2853	6.06626e-67	7.92249e-66	6.68716								USE1	23.9867	3.82653e-127	5.06893e-126	2.45449
RNF11	13.7605	4.40397e-43	5.23137e-42	0.842611														NFU1	27.9579	5.2833e-172	6.92928e-171	2.09309								SEC61G	17.2728	7.54214e-67	9.84305e-66	0.722012								CLYBL	23.9716	5.50263e-127	7.284e-126	3.02245
PRG4	13.7595	4.46794e-43	5.30396e-42	3.50231														PPM1G	27.9371	9.46894e-172	1.24101e-170	2.43189								MAL2	17.2614	9.17856e-67	1.19703e-65	1.66035								HSF1	23.9627	6.81199e-127	9.01081e-126	2.6652
ENOSF1	13.7563	4.66596e-43	5.53548e-42	1.49418														TMEM134	27.9369	9.50819e-172	1.24528e-170	2.18096								CD320	17.2555	1.01724e-66	1.3257e-65	2.63846								EXOSC7	23.9444	1.05737e-126	1.39767e-125	2.64758
CBX3	13.7539	4.82802e-43	5.72408e-42	0.583383														UFM1	27.918	1.61545e-171	2.11424e-170	1.6358								FXR1	17.2355	1.43711e-66	1.87158e-65	1.78234								BCCIP	23.9334	1.37679e-126	1.8186e-125	2.50774
WASL	13.7534	4.86163e-43	5.76024e-42	0.800381														TMEM220	27.9051	2.3153e-171	3.0259e-170	1.68909								CCR6	17.2336	1.48672e-66	1.93483e-65	4.65136								NDUFA5	23.9254	1.66621e-126	2.19932e-125	1.45576
SNAP29	13.7532	4.87271e-43	5.76967e-42	0.663527														MRPL19	27.8558	9.1508e-171	1.19509e-169	1.84785								SRSF10	17.2242	1.74819e-66	2.2735e-65	1.56988								POLR3GL	23.9116	2.31739e-126	3.05667e-125	1.75559
FADS2	13.7485	5.19778e-43	6.15065e-42	0.728237														AMD1	27.8452	1.23096e-170	1.60649e-169	2.11096								LYRM1	17.2237	1.76457e-66	2.2932e-65	1.80351								FMO1	23.9109	2.3572e-126	3.10698e-125	7.05914
SYF2	13.7421	5.68241e-43	6.71984e-42	0.579331														ACOX2	27.8328	1.73962e-170	2.26874e-169	3.18768								WDR1	17.218	1.94692e-66	2.52841e-65	1.74581								TMEM134	23.9057	2.66978e-126	3.51647e-125	2.11387
SLC35D2	13.7399	5.85607e-43	6.92078e-42	0.735463														WDR1	27.7986	4.51626e-170	5.88576e-169	1.93987								TSR3	17.1911	3.09429e-66	4.01564e-65	2.29704								VIL1	23.8922	3.69414e-126	4.86225e-125	3.65453
GIPC2	13.7385	5.96873e-43	7.04942e-42	1.45299														GAS2	27.7979	4.59467e-170	5.98373e-169	2.69155								TSPAN4	17.1871	3.31944e-66	4.30482e-65	2.7322								CNIH1	23.8788	5.08996e-126	6.69467e-125	1.1022
ATP5I	13.7342	6.33213e-43	7.47385e-42	0.692932														GCAT	27.7839	6.79502e-170	8.84308e-169	2.4208								AGMAT	17.174	4.15522e-66	5.38492e-65	2.45666								SMIM7	23.8607	7.83447e-126	1.02971e-124	1.56305
UBE2G2	13.7339	6.36167e-43	7.50393e-42	1.61845														GABARAPL2	27.7816	7.23834e-170	9.4134e-169	1.18049								GAPDH	17.1604	5.25131e-66	6.80063e-65	0.695593								LYRM4	23.8492	1.03246e-125	1.35604e-124	2.10135
LSM5	13.7323	6.5079e-43	7.67154e-42	0.630059														AKAP9	27.7521	1.64414e-169	2.13668e-168	1.91532								CCDC85B	17.1566	5.60661e-66	7.25568e-65	2.77991								C1orf123	23.8442	1.16334e-125	1.52685e-124	2.53128
DNTTIP2	13.7203	7.67587e-43	9.03683e-42	1.80533														IGF2BP3	27.7513	1.68266e-169	2.18521e-168	2.29254								HADHB	17.1471	6.61016e-66	8.54844e-65	1.53829								SYNGR2	23.8419	1.22813e-125	1.61075e-124	2.36047
TIPRL	13.7057	9.3918e-43	1.1043e-41	0.778452														ATF4	27.7243	3.55326e-169	4.61127e-168	1.67041								ACAT1	17.1393	7.54993e-66	9.75696e-65	1.48797								FARSA	23.8397	1.29443e-125	1.6965e-124	3.03817
CFAP97	13.7042	9.58134e-43	1.12587e-41	1.1342														ALG3	27.7075	5.67717e-169	7.36243e-168	1.91629								BPHL	17.1289	9.0398e-66	1.16742e-64	2.01412								TMBIM1	23.8388	1.32355e-125	1.73344e-124	2.09506
PLGLB1	13.7023	9.83397e-43	1.15482e-41	3.04791														RPS6KB2	27.6846	1.07079e-168	1.38767e-167	2.10337								TMEM245	17.1157	1.13311e-65	1.46231e-64	1.81026								ADRM1	23.8338	1.49124e-125	1.95168e-124	1.52734
UBL3	13.702	9.88294e-43	1.15984e-41	1.28089														MTRNR2L1	27.6618	2.01033e-168	2.60345e-167	2.38842								ARHGDIA	17.1096	1.25843e-65	1.6229e-64	2.19262								HNRNPU	23.7986	3.45703e-125	4.52124e-124	1.43058
C14orf2	13.6955	1.07977e-42	1.26639e-41	0.639764														PGAM1	27.6389	3.79201e-168	4.90736e-167	1.12923								C8A	17.1085	1.2825e-65	1.6528e-64	1.844								USO1	23.7807	5.28559e-125	6.90783e-124	1.62087
HPS4	13.6915	1.14049e-42	1.33676e-41	2.03323														HES1	27.6319	4.61157e-168	5.9638e-167	2.33805								CLCN5	17.1021	1.43209e-65	1.84429e-64	2.19344								MRPL3	23.7768	5.80182e-125	7.57714e-124	2.02129
ROMO1	13.6888	1.18425e-42	1.38717e-41	0.720237														RWDD1	27.6308	4.75085e-168	6.13963e-167	1.22775								RNF5	17.0976	1.54612e-65	1.98975e-64	1.49462								MPDZ	23.7673	7.28362e-125	9.50566e-124	3.30004
ACTR10	13.68	1.33758e-42	1.56479e-41	0.936599														SPTBN1	27.6077	8.98499e-168	1.16034e-166	2.04639								MRPL21	17.0955	1.60378e-65	2.06252e-64	1.47397								AHSA1	23.7634	7.97846e-125	1.04052e-123	1.99792
GSPT1	13.6734	1.46354e-42	1.70999e-41	0.636561														GTPBP6	27.6021	1.04909e-167	1.35387e-166	3.16806								MCTS1	17.0942	1.63857e-65	2.10581e-64	1.33866								RGS10	23.7625	8.16721e-125	1.06438e-123	2.84991
PSMD7	13.6581	1.80575e-42	2.10716e-41	0.660362														PBX1	27.5918	1.39753e-167	1.80229e-166	4.14167								PABPN1	17.0921	1.69895e-65	2.17887e-64	1.64627								DHPS	23.7591	8.83866e-125	1.15108e-123	2.46545
GTF2I	13.6468	2.10858e-42	2.459e-41	0.640643														TGFBI	27.588	1.55068e-167	1.9984e-166	4.69037								LRRC59	17.0921	1.69895e-65	2.17887e-64	1.74556								TMED4	23.7146	2.55193e-124	3.32109e-123	2.15336
TNS2	13.6383	2.37177e-42	2.76418e-41	3.27277														FRG1	27.5797	1.95137e-167	2.51303e-166	2.31642								CCDC34	17.0821	2.01873e-65	2.5854e-64	2.97768								MRPS22	23.7051	3.1928e-124	4.1522e-123	2.14926
SLC25A25	13.6325	2.56725e-42	2.99012e-41	2.34014														SMARCC1	27.5796	1.95427e-167	2.51502e-166	2.90366								PTGES3	17.074	2.31915e-65	2.9681e-64	0.858383								EIF2S3	23.7014	3.48532e-124	4.52945e-123	1.95301
IFI6	13.6242	2.87682e-42	3.34857e-41	1.21921														SYAP1	27.54	5.83815e-167	7.50289e-166	1.66836								GUSB	17.0667	2.62412e-65	3.35608e-64	2.30468								RNF114	23.6826	5.44508e-124	7.07135e-123	1.79952
DNAJB6	13.6149	3.26526e-42	3.79833e-41	0.712688														FAM114A1	27.5274	8.24694e-167	1.05912e-165	2.25542								HP1BP3	17.0615	2.87094e-65	3.66922e-64	1.7578								SERP1	23.6617	8.9414e-124	1.16038e-122	0.939369
TIMMDC1	13.6139	3.31042e-42	3.84844e-41	0.833144														VPS29	27.4853	2.63375e-166	3.38007e-165	1.42805								RALY	17.0512	3.42461e-65	4.37382e-64	1.96401								PARP1	23.6419	1.42872e-123	1.85154e-122	1.42608
NFE2L2	13.5984	4.09215e-42	4.75423e-41	0.766856														MAT2A	27.4634	4.80549e-166	6.16294e-165	3.17091								CYB5B	16.9901	9.72524e-65	1.24037e-63	1.45357								SRSF11	23.5998	3.8768e-123	5.02059e-122	1.32685
TMEM53	13.5977	4.13269e-42	4.79833e-41	0.62988														ACAT1	27.4557	5.94571e-166	7.61997e-165	1.61681								VIMP	16.989	9.91001e-65	1.26307e-63	1.24147								NKTR	23.591	4.76628e-123	6.16819e-122	2.07676
ATM	13.5948	4.29753e-42	4.98659e-41	1.3742														DHRSX	27.4518	6.61588e-166	8.47299e-165	2.08987								SCRN2	16.9745	1.26822e-64	1.61527e-63	2.91168								BOLA3	23.5875	5.17794e-123	6.69625e-122	1.37618
IRF2	13.5899	4.59413e-42	5.3274e-41	2.38057														LINC01420	27.4478	7.37236e-166	9.43529e-165	2.17503								CAPG	16.9686	1.40315e-64	1.78591e-63	5.94268								GTF3C6	23.583	5.76638e-123	7.45202e-122	1.34021
CLN5	13.5862	4.83594e-42	5.6008e-41	1.04818														DDIT4	27.4241	1.41639e-165	1.81022e-164	3.83302								SMARCA4	16.9621	1.56671e-64	1.99272e-63	2.85845								HDAC2	23.5721	7.44279e-123	9.61179e-122	2.33423
ACADM	13.5782	5.3927e-42	6.24171e-41	0.781608														BABAM1	27.4205	1.56367e-165	1.99708e-164	1.79767								TRAM1	16.9618	1.57524e-64	2.00219e-63	1.00698								COA4	23.5626	9.32921e-123	1.20396e-121	1.20438
DIAPH1	13.5634	6.60363e-42	7.63852e-41	1.03498														TOP1	27.4172	1.71103e-165	2.18378e-164	1.60241								CXXC5	16.9542	1.79288e-64	2.27725e-63	1.60458								POLDIP2	23.5494	1.27365e-122	1.64252e-121	1.66807
TXNDC9	13.5486	8.07435e-42	9.32807e-41	1.20987														ISOC1	27.3815	4.5555e-165	5.80614e-164	1.56519								COMTD1	16.9515	1.87554e-64	2.38061e-63	2.64558								NAP1L4	23.5339	1.83626e-122	2.36644e-121	2.12316
PTPN12	13.5409	8.9658e-42	1.0345e-40	1.53647														ELOVL6	27.3605	8.09094e-165	1.03051e-163	1.69935								LARP1	16.9474	2.01006e-64	2.5496e-63	1.89384								COMMD1	23.5282	2.10153e-122	2.70641e-121	2.00264
RBM7	13.5201	1.18951e-41	1.37164e-40	0.810177														CPVL	27.354	9.6767e-165	1.23163e-163	4.36283								GTF2A2	16.9416	2.22078e-64	2.81497e-63	1.35522								ERP44	23.5169	2.73697e-122	3.52231e-121	1.49127
KLHL5	13.5171	1.24037e-41	1.4294e-40	1.57538														LYRM1	27.343	1.30771e-164	1.66329e-163	1.99301								EIF3A	16.9354	2.46582e-64	3.12343e-63	1.16953								MRPL46	23.5122	3.06165e-122	3.93741e-121	1.94964
IKBKG	13.516	1.25874e-41	1.44967e-40	1.68836														ZNF511	27.3358	1.59287e-164	2.0246e-163	2.23544								CHCHD1	16.9335	2.54945e-64	3.22715e-63	1.24165								NIT1	23.5037	3.7388e-122	4.80492e-121	2.61196
PPP2R5C	13.5152	1.27182e-41	1.46381e-40	0.979565														EPB41L2	27.3145	2.85038e-164	3.62045e-163	3.59436								PALMD	16.9133	3.58769e-64	4.53829e-63	2.3757								RUVBL1	23.5001	4.06696e-122	5.22303e-121	2.49281
YIPF4	13.5151	1.27304e-41	1.46431e-40	0.563906														PPP4C	27.3116	3.08824e-164	3.91989e-163	1.55289								THOP1	16.9051	4.12458e-64	5.21386e-63	3.32551								TOP1	23.4962	4.45928e-122	5.7229e-121	1.59108
RAB32	13.5092	1.37933e-41	1.58559e-40	0.66127														BPHL	27.3092	3.29831e-164	4.18365e-163	2.16252								ACSL4	16.8966	4.76323e-64	6.01707e-63	0.882429								RPA3	23.4687	8.5163e-122	1.0922e-120	1.51376
C14orf119	13.5088	1.38684e-41	1.59323e-40	0.659055														SULT1A1	27.3084	3.36815e-164	4.26932e-163	2.2963								RBBP7	16.8887	5.45029e-64	6.88029e-63	2.2309								EIF4EBP1	23.4665	8.96156e-122	1.14851e-120	2.04176
C11orf58	13.5068	1.42531e-41	1.63641e-40	0.646655														MAZ	27.291	5.42689e-164	6.86948e-163	3.16804								CHD4	16.8827	6.03213e-64	7.60961e-63	2.0676								DCTN2	23.4624	9.86786e-122	1.26378e-120	1.98516
EMC2	13.493	1.71886e-41	1.97221e-40	1.10023														ATRX	27.2663	1.065e-163	1.34718e-162	2.06754								DNAJA1	16.8543	9.76118e-64	1.23055e-62	1.3044								PQBP1	23.443	1.55812e-121	1.99273e-120	2.139
TMEM41A	13.4846	1.92718e-41	2.20987e-40	0.91567														MRPL47	27.253	1.53208e-163	1.93669e-162	1.70384								HSF1	16.8412	1.21662e-63	1.53269e-62	2.49212								OTUB1	23.434	1.92367e-121	2.45855e-120	2.07687
NME3	13.4831	1.96649e-41	2.25355e-40	0.697128														KPNA2	27.198	6.86167e-163	8.66789e-162	2.92114								DCTN3	16.8407	1.22675e-63	1.5444e-62	1.48831								TEX264	23.4243	2.41861e-121	3.08898e-120	1.87575
KDM5A	13.477	2.13504e-41	2.44519e-40	1.48501														PWP1	27.179	1.14961e-162	1.45124e-161	2.63746								PCOLCE	16.8346	1.36126e-63	1.71258e-62	2.50027								PPP4C	23.4207	2.6291e-121	3.3555e-120	1.46571
RAP1B	13.4733	2.24742e-41	2.57072e-40	1.59151														HRSP12	27.1766	1.22921e-162	1.55067e-161	1.26114								SEMA4G	16.8287	1.50423e-63	1.89116e-62	2.40806								SCG5	23.4122	3.2081e-121	4.09166e-120	6.38535
PCM1	13.4723	2.276e-41	2.60181e-40	0.777668														MED28	27.1675	1.57403e-162	1.9843e-161	2.14046								GAS2	16.828	1.52178e-63	1.91193e-62	2.33126								DNAJB6	23.3854	6.01169e-121	7.66211e-120	1.82274
ADSSL1	13.468	2.4121e-41	2.75398e-40	1.30874														SLC43A1	27.1661	1.63206e-162	2.05606e-161	2.65791								LINC00467	16.8173	1.82295e-63	2.28876e-62	1.79006								NUTF2	23.3832	6.34245e-121	8.07811e-120	1.60554
MARCH5	13.4661	2.4746e-41	2.8236e-40	0.853049														BEX5	27.1608	1.88635e-162	2.3748e-161	8.47907								STEAP2	16.8133	1.9494e-63	2.44586e-62	4.22777								VIM	23.3796	6.8989e-121	8.78081e-120	29.1803
PON3	13.4547	2.88827e-41	3.29359e-40	1.10773														ALDH7A1	27.1377	3.53433e-162	4.44649e-161	2.31751								AMT	16.7671	4.24565e-63	5.3233e-62	2.51593								HEXB	23.3123	3.32689e-120	4.2286e-119	1.60246
DYNLL2	13.4494	3.10355e-41	3.5369e-40	1.59377														AP3S1	27.135	3.8036e-162	4.78201e-161	1.05338								AKR1C3	16.7635	4.51123e-63	5.65247e-62	1.47616								SEPT7	23.3071	3.7519e-120	4.76553e-119	1.67618
EMC7	13.4451	3.2888e-41	3.74341e-40	0.625314														SRSF6	27.135	3.80777e-162	4.784e-161	2.19199								UCHL3	16.763	4.5505e-63	5.69782e-62	1.87602								DST	23.2823	6.70493e-120	8.51053e-119	1.59493
PRRC2C	13.443	3.38462e-41	3.85011e-40	0.6091														UTRN	27.1313	4.21011e-162	5.28591e-161	2.63589								DDRGK1	16.7528	5.40478e-63	6.76291e-62	1.40749								FECH	23.2633	1.04258e-119	1.32153e-118	3.67563
FAM91A1	13.4403	3.50802e-41	3.98803e-40	1.6508														DLD	27.1307	4.27988e-162	5.36986e-161	1.89505								N4BP2	16.7457	6.09135e-63	7.61686e-62	2.57222								GABARAPL2	23.2509	1.39172e-119	1.76288e-118	1.12166
NBR1	13.4193	4.66318e-41	5.29801e-40	1.21081														DDB1	27.1278	4.62441e-162	5.7982e-161	2.1608								HSD17B10	16.7288	8.08796e-63	1.01067e-61	1.26572								CCDC124	23.2335	2.08986e-119	2.6454e-118	1.85502
SUCLG1	13.3962	6.36444e-41	7.222e-40	0.641392														THBS4	27.1232	5.25101e-162	6.5794e-161	5.99006								TPRKB	16.7107	1.09591e-62	1.36852e-61	1.92325								TSPAN3	23.2279	2.37828e-119	3.00842e-118	2.13787
ICT1	13.3887	7.04399e-41	7.98822e-40	0.928374														POLR2C	27.1075	8.03678e-162	1.00631e-160	2.47054								MRPL3	16.6951	1.42235e-62	1.77496e-61	1.851								UBXN6	23.216	3.14098e-119	3.9705e-118	2.65773
ZNF280D	13.381	7.81376e-41	8.85575e-40	1.45298														SRRM1	27.1011	9.54718e-162	1.19462e-160	1.63985								PPM1G	16.6943	1.44177e-62	1.79799e-61	2.12317								ERCC1	23.1983	4.73421e-119	5.98041e-118	2.6059
EFCAB14	13.3793	7.98454e-41	9.04377e-40	1.38478														CAT	27.1	9.85146e-162	1.23187e-160	1.48558								TXNL1	16.6864	1.64507e-62	2.05013e-61	1.25549								PFDN4	23.195	5.11184e-119	6.44865e-118	1.89395
ALG2	13.3772	8.22121e-41	9.30615e-40	1.09251														TBCB	27.0915	1.23875e-161	1.54793e-160	1.94078								CLPTM1	16.6789	1.86692e-62	2.32505e-61	2.03778								COQ4	23.1833	6.71675e-119	8.4675e-118	2.40552
MID1IP1	13.3761	8.34171e-41	9.43679e-40	0.623995														RHBDD2	27.0841	1.5144e-161	1.89111e-160	2.21519								KIF12	16.6702	2.15718e-62	2.68473e-61	2.81782								PNPLA4	23.1743	8.26355e-119	1.04104e-117	2.18601
GNAQ	13.3648	9.70985e-41	1.09711e-39	1.02583														NUBP2	27.0701	2.2173e-161	2.76699e-160	2.23965								IARS2	16.6667	2.28756e-62	2.84509e-61	2.08373								TXNL1	23.1686	9.43791e-119	1.18818e-117	1.38649
CXADR	13.3628	9.96896e-41	1.1257e-39	0.595688														SULT1A2	27.0674	2.38405e-161	2.97308e-160	2.91607								AAMP	16.6641	2.38925e-62	2.96957e-61	2.21088								FASTK	23.1564	1.25442e-118	1.57816e-117	2.14494
MRPL33	13.3462	1.24642e-40	1.4066e-39	0.609487														NASP	27.0661	2.47072e-161	3.07909e-160	2.6488								C1orf210	16.6625	2.45584e-62	3.05028e-61	7.95342								PSME2	23.1197	2.93582e-118	3.68849e-117	1.16935
RSL1D1	13.3448	1.27011e-40	1.43247e-39	0.575644														LYRM5	27.0581	3.06316e-161	3.81484e-160	1.27656								LAMP1	16.6621	2.47201e-62	3.06831e-61	1.55367								MRPL17	23.1184	3.02703e-118	3.80051e-117	1.98214
ZG16	13.3352	1.44472e-40	1.62841e-39	2.46372														AGPS	27.0545	3.38463e-161	4.21236e-160	2.92384								SCG5	16.6616	2.49238e-62	3.09151e-61	6.11179								PSMC1	23.1155	3.23447e-118	4.05821e-117	1.50765
SGMS1	13.3328	1.49116e-40	1.67974e-39	1.67203														MRPS28	27.0517	3.65097e-161	4.54079e-160	2.35968								EIF1AX	16.659	2.60207e-62	3.22542e-61	0.927402								AGMAT	23.1004	4.58506e-118	5.74887e-117	2.59094
FLYWCH2	13.3291	1.56765e-40	1.76482e-39	0.859713														CD151	27.0492	3.90682e-161	4.85573e-160	1.67915								TCEA1	16.6461	3.22702e-62	3.99473e-61	1.30609								GANAB	23.0817	7.06348e-118	8.85037e-117	1.77409
ITM2B	13.3286	1.57889e-40	1.77639e-39	0.633809														PLXNB1	27.0378	5.31401e-161	6.60028e-160	2.58328								ARL3	16.6331	4.00961e-62	4.96019e-61	1.86303								FIBP	23.0711	9.03241e-118	1.13021e-116	2.12386
PABPN1	13.3135	1.93198e-40	2.17102e-39	0.712693														TRAPPC3	27.0369	5.45312e-161	6.76852e-160	1.74789								DHRS1	16.6226	4.7775e-62	5.90618e-61	2.87732								PMPCA	23.0422	1.76191e-117	2.20316e-116	3.00516
PDXDC1	13.3127	1.95298e-40	2.19328e-39	0.952487														COQ4	26.9858	2.17215e-160	2.69431e-159	2.50174								H1FX	16.6048	6.43473e-62	7.94962e-61	2.38929								SLC39A7	23.0386	1.91565e-117	2.39217e-116	2.41202
ORMDL1	13.3095	2.03926e-40	2.28879e-39	0.602605														GNB1	26.9834	2.3122e-160	2.8661e-159	1.92543								DGUOK	16.6027	6.66498e-62	8.22859e-61	1.2777								TOLLIP	23.0386	1.91565e-117	2.39217e-116	2.03454
TMX2	13.2977	2.38791e-40	2.67849e-39	0.873748														SLC25A20	26.9833	2.31893e-160	2.87252e-159	2.96363								FASTK	16.5934	7.77836e-62	9.59676e-61	1.91167								AIF1	23.0378	1.95041e-117	2.43393e-116	4.24789
TDG	13.2939	2.51297e-40	2.81705e-39	1.02777														MXD4	26.9694	3.38306e-160	4.18789e-159	3.33275								VTI1B	16.591	8.09609e-62	9.98212e-61	1.7787								ZC3H15	23.0337	2.14222e-117	2.67149e-116	1.35058
MRPS12	13.2899	2.64924e-40	2.96801e-39	0.588707														BUD31	26.9552	4.96327e-160	6.13584e-159	1.45611								COMMD7	16.5779	1.00605e-61	1.23877e-60	2.16065								BOD1	23.0289	2.39365e-117	2.98304e-116	2.39002
C12orf65	13.2888	2.68951e-40	3.01131e-39	1.24129														CCNC	26.9428	6.91971e-160	8.54877e-159	1.51352								IKBIP	16.5733	1.08628e-61	1.33667e-60	2.53822								PPIG	23.0192	2.99298e-117	3.72744e-116	1.43655
MTHFR	13.2869	2.75625e-40	3.08417e-39	1.74383														FASTK	26.9303	9.69847e-160	1.19737e-158	2.14215								AMD1	16.5633	1.283e-61	1.57768e-60	1.77426								PAIP2	23.0161	3.21597e-117	4.00245e-116	1.3162
MARVELD2	13.2803	3.01125e-40	3.36747e-39	2.20501														CCNB1IP1	26.93	9.77968e-160	1.20659e-158	1.9053								DDX5	16.5527	1.53134e-61	1.8818e-60	0.96217								SLC25A11	23.0155	3.25895e-117	4.05323e-116	2.05164
ATG101	13.2708	3.42098e-40	3.82337e-39	0.878012														SCP2	26.9255	1.10464e-159	1.36197e-158	0.945124								MRPS23	16.5425	1.81344e-61	2.227e-60	1.87037								DDB1	23.0061	4.05221e-117	5.03643e-116	2.07633
FNTA	13.2683	3.53522e-40	3.94865e-39	0.61644														AP3D1	26.9253	1.11066e-159	1.36849e-158	2.12525								VDAC1	16.5371	1.98261e-61	2.43313e-60	0.869953								UBE2N	22.9919	5.61965e-117	6.97989e-116	1.58577
CEBPG	13.268	3.54892e-40	3.96157e-39	0.591868														SMIM7	26.9134	1.53117e-159	1.88535e-158	1.56429								HIST1H2AC	16.5268	2.35418e-61	2.88722e-60	1.68483								MAGOHB	22.9731	8.66339e-117	1.07532e-115	2.45329
YTHDF3	13.2652	3.68547e-40	4.11152e-39	1.09381														CHCHD5	26.907	1.81801e-159	2.23706e-158	1.4194								PAIP2	16.5145	2.88399e-61	3.53465e-60	1.20322								SLCO1B3	22.9609	1.14604e-116	1.42154e-115	29.0153
TRAM1	13.2639	3.74765e-40	4.17837e-39	0.649194														ZNF444	26.8989	2.2609e-159	2.78019e-158	2.48157								CMTM8	16.4889	4.41135e-61	5.40303e-60	1.66406								MED8	22.9475	1.56013e-116	1.93388e-115	2.13691
DDAH1	13.2629	3.79775e-40	4.23168e-39	0.62715														HIST1H2AC	26.8828	3.48587e-159	4.28367e-158	1.91202								IMMP1L	16.4866	4.57737e-61	5.60267e-60	2.27324								CUEDC2	22.9393	1.88653e-116	2.3369e-115	2.0761
LRIF1	13.2546	4.24094e-40	4.72267e-39	1.45262														ATP6V1G1	26.8752	4.28125e-159	5.25759e-158	0.790855								DNMT3A	16.4819	4.94836e-61	6.05275e-60	3.95113								DCTD	22.9306	2.30068e-116	2.84801e-115	2.33154
RBBP6	13.2526	4.35545e-40	4.84727e-39	0.925318														A1BG	26.8728	4.56272e-159	5.59953e-158	1.4501								UBA1	16.4741	5.63441e-61	6.88737e-60	2.07367								TRAPPC3	22.9247	2.63728e-116	3.26251e-115	1.71213
HIST1H2AC	13.2519	4.40119e-40	4.89523e-39	0.649361														TACC1	26.8708	4.82062e-159	5.91213e-158	2.81763								MRPL17	16.4729	5.74518e-61	7.01814e-60	1.81899								CTD-2336O2.1	22.9011	4.53438e-116	5.5966e-115	3.1241
NSUN6	13.2511	4.44694e-40	4.94316e-39	2.81205														DLC1	26.8328	1.33987e-158	1.64217e-157	2.59132								FH	16.4656	6.48316e-61	7.91441e-60	1.83841								DGUOK	22.901	4.53615e-116	5.5966e-115	1.41368
LYZ	13.2492	4.56222e-40	5.06825e-39	0.805381														SPTSSA	26.8304	1.42885e-158	1.75006e-157	1.2679								CTSH	16.4595	7.16879e-61	8.74564e-60	2.09036								REXO2	22.8812	7.14567e-116	8.81029e-115	1.5282
GCLC	13.2487	4.5933e-40	5.09971e-39	1.07482														POLDIP2	26.8128	2.28972e-158	2.8026e-157	1.66408								SDHA	16.4523	8.07901e-61	9.84959e-60	1.79633								ELOVL1	22.8786	7.59768e-116	9.36138e-115	2.49438
CAPRIN1	13.2469	4.70447e-40	5.21689e-39	0.915294														LY6E	26.8036	2.93082e-158	3.58493e-157	1.83489								KPNA2	16.4419	9.58086e-61	1.16729e-59	2.42216								ZNF511	22.8705	9.13934e-116	1.12534e-114	2.17382
TAOK3	13.2295	5.92979e-40	6.57174e-39	1.60772														MRPL22	26.778	5.82603e-158	7.1216e-157	1.43474								ZNF444	16.4256	1.25342e-60	1.5261e-59	2.20653								SUCLG2	22.8667	9.96924e-116	1.22671e-114	1.5639
ADRM1	13.2284	6.01324e-40	6.66024e-39	0.589468														UBE2S	26.7657	8.11364e-158	9.91138e-157	4.56199								PRADC1	16.4036	1.80334e-60	2.19423e-59	2.24365								WDR1	22.8607	1.14368e-115	1.40636e-114	1.81924
COX8A	13.217	7.00464e-40	7.75367e-39	0.711869														ICAM3	26.7563	1.04183e-157	1.27183e-156	1.85771								DNAJB6	16.3988	1.95189e-60	2.37341e-59	1.60519								DNAJC9	22.8597	1.17015e-115	1.43796e-114	3.00995
C10orf10	13.2037	8.35786e-40	9.24607e-39	1.81864														IARS2	26.7465	1.35461e-157	1.65257e-156	2.26432								CTNNBIP1	16.3871	2.36347e-60	2.87199e-59	2.5252								SPARC	22.8338	2.11914e-115	2.60242e-114	9.45969
DDX24	13.2028	8.45059e-40	9.34307e-39	0.848773														SEPT11	26.7406	1.58884e-157	1.93705e-156	1.94659								TRAPPC3	16.379	2.70329e-60	3.28277e-59	1.53094								SRRM2	22.8328	2.16646e-115	2.65876e-114	1.33602
ZNF24	13.1967	9.1718e-40	1.01344e-38	1.19199														SURF1	26.7138	3.25118e-157	3.96109e-156	1.6073								FAM114A1	16.364	3.45554e-60	4.19352e-59	1.94188								SH3BGRL	22.8327	2.1715e-115	2.66318e-114	2.45308
SMIM10L1	13.1962	9.22827e-40	1.01907e-38	0.824377														NDUFA8	26.7133	3.29947e-157	4.01729e-156	1.51341								CNIH1	16.3506	4.30553e-60	5.22161e-59	0.92563								HACD2	22.8318	2.21569e-115	2.71558e-114	1.78003
A1CF	13.1909	9.90359e-40	1.09299e-38	0.668639														FXR1	26.6847	7.08445e-157	8.62003e-156	1.91786								ZNF22	16.3473	4.54783e-60	5.51187e-59	2.33666								DDX5	22.8306	2.2766e-115	2.78838e-114	1.05496
BAZ2A	13.179	1.15963e-39	1.27905e-38	1.341														USP22	26.6802	7.98749e-157	9.71243e-156	2.09147								HDDC3	16.3285	6.18681e-60	7.49337e-59	1.96782								SNAPIN	22.8181	3.03212e-115	3.71129e-114	2.01406
GGPS1	13.1762	1.20332e-39	1.32645e-38	1.1366														DKC1	26.6738	9.47997e-157	1.15197e-155	2.92017								C1orf123	16.3264	6.4019e-60	7.74881e-59	2.21522								TIMM17A	22.8128	3.42006e-115	4.18336e-114	1.55392
MOCS2	13.1752	1.2193e-39	1.34327e-38	0.569145														ELAVL1	26.659	1.40703e-156	1.70865e-155	2.1226								MRPS2	16.3223	6.84917e-60	8.27936e-59	2.43								PLA2G12B	22.8123	3.46402e-115	4.23434e-114	1.81855
NDUFA5	13.172	1.27103e-39	1.39941e-38	0.556139														SF1	26.6419	2.22075e-156	2.69502e-155	1.85135								H2AFV	16.3099	8.38988e-60	1.01352e-58	1.13952								COTL1	22.8056	4.03775e-115	4.93105e-114	5.43859
PTPRJ	13.1651	1.39363e-39	1.53349e-38	1.99974														SVIP	26.6226	3.71883e-156	4.50714e-155	2.12829								SNHG7	16.3044	9.19059e-60	1.10952e-58	1.82435								PPP1R15A	22.8055	4.03931e-115	4.93105e-114	3.5257
VEGFA	13.1406	1.9258e-39	2.11655e-38	0.760648														ANAPC5	26.6093	5.29469e-156	6.41285e-155	1.91315								ESD	16.2926	1.11477e-59	1.34491e-58	1.03006								STUB1	22.784	6.6039e-115	8.0565e-114	1.58893
ERLEC1	13.14	1.94263e-39	2.13379e-38	0.574957														H1F0	26.5974	7.26671e-156	8.79556e-155	2.31526								AKAP9	16.2891	1.17964e-59	1.42225e-58	1.61981								MRPL45	22.7545	1.29444e-114	1.57813e-113	2.37068
HEXA	13.1352	2.06848e-39	2.27067e-38	0.960779														UPF3A	26.584	1.03945e-155	1.25732e-154	2.09692								DHFR	16.2886	1.19009e-59	1.43392e-58	2.61965								PDLIM1	22.7416	1.73707e-114	2.11637e-113	1.31601
NEMF	13.135	2.07427e-39	2.27568e-38	1.38313														LMAN2	26.5359	3.73341e-155	4.51299e-154	1.04215								IGF2BP3	16.2651	1.7458e-59	2.10212e-58	2.0058								PRRC2C	22.7197	2.86462e-114	3.48783e-113	1.56924
ITGA5	13.1312	2.18065e-39	2.39096e-38	1.15944														FBXW5	26.5237	5.1709e-155	6.24657e-154	1.6283								MORF4L2	16.2487	2.28014e-59	2.74194e-58	0.946132								TERF2IP	22.7172	3.02813e-114	3.68448e-113	1.99831
TCP1	13.1302	2.21088e-39	2.42268e-38	0.558985														TSPAN7	26.5021	9.16326e-155	1.10622e-153	2.43641								RAB11A	16.2425	2.52402e-59	3.03324e-58	1.12817								GCGR	22.7146	3.21703e-114	3.91176e-113	4.12621
LMBRD1	13.1274	2.29505e-39	2.51343e-38	0.748967														SLC39A7	26.4896	1.27724e-154	1.54093e-153	2.37969								PCGF2	16.2407	2.5988e-59	3.12109e-58	3.95851								SDHB	22.7092	3.63084e-114	4.41204e-113	1.33098
CIR1	13.12	2.52975e-39	2.76882e-38	0.821567														YIF1B	26.4836	1.49741e-154	1.80537e-153	2.36489								TACC1	16.2381	2.7135e-59	3.25673e-58	2.56363								SLC3A2	22.7078	3.75028e-114	4.55419e-113	2.1662
ENTPD3-AS1	13.1186	2.57489e-39	2.81657e-38	1.59853														MPDZ	26.48	1.64812e-154	1.98579e-153	3.25737								PQBP1	16.2303	3.08135e-59	3.69582e-58	1.87323								IKBIP	22.6847	6.3415e-114	7.69582e-113	2.67788
WBP2	13.1165	2.6489e-39	2.8941e-38	0.61578														RNF187	26.4792	1.68436e-154	2.02813e-153	3.24418								ACVR2B	16.2117	4.16766e-59	4.99553e-58	3.79978								ARID3A	22.6648	9.97759e-114	1.21005e-112	2.03839
ESRRA	13.1073	2.98917e-39	3.26394e-38	1.80642														NUCB2	26.4708	2.10539e-154	2.53344e-153	1.6559								JAGN1	16.2103	4.26359e-59	5.1072e-58	1.38176								CYP27A1	22.6468	1.49967e-113	1.81756e-112	1.07655
HPGD	13.1033	3.15286e-39	3.44065e-38	5.12343														FAM3B	26.4503	3.61815e-154	4.35094e-153	3.1975								FAM195A	16.2092	4.34433e-59	5.20056e-58	1.45525								MED4	22.6387	1.80199e-113	2.18254e-112	1.83386
CCNDBP1	13.0971	3.42233e-39	3.73251e-38	1.08327														PNMA3	26.4301	6.18217e-154	7.42462e-153	11.6405								CMC1	16.2068	4.51222e-59	5.39805e-58	1.41794								MUT	22.6373	1.86251e-113	2.25437e-112	2.195
FBXO22	13.0956	3.48941e-39	3.80344e-38	0.835017														TUBB4B	26.4278	6.56064e-154	7.87405e-153	1.93341								SLC25A39	16.2055	4.61236e-59	5.51429e-58	1.37693								SARDH	22.6332	2.04236e-113	2.47044e-112	3.85347
THOC2	13.0833	4.10191e-39	4.46842e-38	0.680316														TGOLN2	26.426	6.89079e-154	8.26493e-153	1.655								NR0B2	16.1991	5.12063e-59	6.118e-58	2.4714								IMP3	22.6267	2.36502e-113	2.85887e-112	1.47451
TMED10	13.0825	4.14786e-39	4.51582e-38	0.665707														JAGN1	26.4154	9.11999e-154	1.09316e-152	1.57779								STARD3NL	16.1987	5.15342e-59	6.1532e-58	2.39621								CTSF	22.6114	3.35107e-113	4.04817e-112	4.30018
PXDC1	13.0778	4.40762e-39	4.79582e-38	2.4264														HSD17B12	26.4133	9.64707e-154	1.15559e-152	1.1429								RHOA	16.1948	5.48426e-59	6.54401e-58	0.977778								CD4	22.6054	3.83261e-113	4.62686e-112	4.16513
PPARD	13.0639	5.29454e-39	5.75408e-38	1.66518														WDR61	26.4127	9.78874e-154	1.1718e-152	2.35966								FIGN	16.1945	5.51057e-59	6.57117e-58	2.40084								HNRNPH1	22.6026	4.083e-113	4.92593e-112	1.37972
HMGB3	13.0563	5.8531e-39	6.3574e-38	1.77575														CD7	26.397	1.4832e-153	1.77438e-152	6.59321								TSPYL1	16.1915	5.7899e-59	6.89982e-58	1.87594								CD7	22.598	4.5371e-113	5.47022e-112	6.47121
GMNN	13.0545	5.9884e-39	6.50054e-38	0.61808														RALA	26.3968	1.4906e-153	1.78208e-152	2.07316								SZRD1	16.1906	5.87127e-59	6.99229e-58	1.86607								NINJ1	22.5976	4.57554e-113	5.51298e-112	1.40454
HOOK3	13.0541	6.0193e-39	6.53025e-38	1.57326														PCSK9	26.3831	2.14009e-153	2.55693e-152	2.32322								METTL9	16.1863	6.30556e-59	7.50467e-58	2.25856								MRPL18	22.5892	5.53805e-113	6.66834e-112	1.4398
ERBB2IP	13.0458	6.71227e-39	7.27778e-38	1.1717														EIF3B	26.3821	2.20021e-153	2.62706e-152	2.53185								SEPT11	16.1798	7.00513e-59	8.33192e-58	1.73074								DCDC2	22.5807	6.71283e-113	8.07764e-112	5.0655
TMEM14B	13.0418	7.07446e-39	7.666e-38	0.5992														TMX2	26.3628	3.6634e-153	4.36849e-152	1.91534								MED28	16.1652	8.87125e-59	1.05447e-57	1.84507								PCBD1	22.5624	1.01363e-112	1.21893e-111	0.960623
PSMC5	13.0382	7.42015e-39	8.03589e-38	0.555228														TPGS2	26.3501	5.11374e-153	6.09404e-152	2.26886								C11orf58	16.1638	9.08207e-59	1.07884e-57	1.01017								CDC20	22.5521	1.28119e-112	1.53967e-111	9.84623
RRAS2	13.0258	8.73351e-39	9.45271e-38	1.38675														PWAR6	26.2803	3.21793e-152	3.82987e-151	2.9931								CRYL1	16.1619	9.35728e-59	1.11082e-57	1.2572								ILF3	22.5516	1.29598e-112	1.55644e-111	2.31201
AKAP9	13.0209	9.30571e-39	1.00661e-37	0.774059														C19orf24	26.2369	1.00768e-151	1.19854e-150	1.42788								MRPS27	16.1501	1.13308e-58	1.34424e-57	2.37762								BDH2	22.5412	1.63851e-112	1.96653e-111	2.6781
TRA2B	13.017	9.7928e-39	1.05869e-37	0.582344														RCN2	26.2193	1.60204e-151	1.90302e-150	1.83212								TMEM101	16.148	1.17344e-58	1.39123e-57	2.42131								EIF2AK1	22.5403	1.67206e-112	2.0055e-111	1.82088
CAMTA1	13.0163	9.8857e-39	1.06811e-37	0.555782														ECI2	26.2143	1.82682e-151	2.16864e-150	1.16125								GALM	16.144	1.25152e-58	1.48284e-57	1.94804								CNGA1	22.5363	1.83139e-112	2.19518e-111	3.30511
DHTKD1	13.0078	1.10532e-38	1.19355e-37	1.78669														POLR1D	26.2127	1.90181e-151	2.25622e-150	1.3404								DDX18	16.1322	1.51456e-58	1.79335e-57	1.40321								GLRX3	22.536	1.84263e-112	2.20723e-111	1.68035
MRPL4	12.9893	1.4062e-38	1.51757e-37	0.578628														CDKN1C	26.2088	2.10897e-151	2.50038e-150	3.47048								FABP1	16.1298	1.57468e-58	1.86336e-57	1.00878								MRPS14	22.5129	3.10583e-112	3.71797e-111	1.50303
ACVR1B	12.9879	1.43368e-38	1.54633e-37	3.09009														COPB1	26.2033	2.43978e-151	2.89074e-150	2.00997								CDK6	16.1233	1.74875e-58	2.06801e-57	2.91798								TIMM9	22.5007	4.0888e-112	4.89151e-111	1.79576
SCO1	12.9815	1.55893e-38	1.68043e-37	1.82203														PPIF	26.2	2.65814e-151	3.14745e-150	2.02771								HDAC2	16.1218	1.79375e-58	2.11988e-57	2.12654								RBFA	22.4873	5.52356e-112	6.60367e-111	2.87954
POP5	12.9785	1.61993e-38	1.74517e-37	0.740603														RANGRF	26.1715	5.6066e-151	6.63442e-150	2.82208								FGFR4	16.1077	2.25176e-58	2.65946e-57	2.26951								SLC35B1	22.4865	5.6321e-112	6.72909e-111	1.57049
RUFY3	12.9742	1.71388e-38	1.84531e-37	2.28117														MSMO1	26.1614	7.3149e-151	8.65036e-150	0.74486								NANS	16.1016	2.48548e-58	2.93363e-57	1.80084								CSDE1	22.4771	6.95221e-112	8.30097e-111	1.20913
TMOD3	12.9716	1.77254e-38	1.90736e-37	0.882674														ALDH9A1	26.1462	1.08894e-150	1.28693e-149	1.9571								CIAO1	16.0992	2.58499e-58	3.04913e-57	2.52231								C20orf27	22.4754	7.21697e-112	8.61154e-111	3.43949
GFPT1	12.9685	1.84618e-38	1.9843e-37	0.855255														UQCC3	26.1437	1.1614e-150	1.37168e-149	1.68319								C10orf11	16.0989	2.59629e-58	3.06051e-57	2.86257								ATP6AP1	22.4536	1.18143e-111	1.40882e-110	2.03277
SRM	12.9648	1.93667e-38	2.08035e-37	0.547459														TUSC3	26.1247	1.91274e-150	2.25762e-149	3.4854								ARPC2	16.0971	2.67146e-58	3.14713e-57	1.12376								HSD17B14	22.4443	1.45513e-111	1.73407e-110	3.73004
CERS6	12.9629	1.98619e-38	2.13231e-37	1.61673														GLRX3	26.1133	2.57545e-150	3.03788e-149	1.75745								FIBP	16.097	2.67783e-58	3.15262e-57	1.99714								TMEM101	22.4302	1.99667e-111	2.3779e-110	2.62814
PPP1R15B	12.9592	2.08393e-38	2.23593e-37	1.39808														EBNA1BP2	26.1117	2.68359e-150	3.16343e-149	2.07692								CAPNS1	16.0961	2.71847e-58	3.19843e-57	1.78361								UROC1	22.4234	2.32672e-111	2.76919e-110	5.13109
GLYCTK	12.9583	2.10748e-38	2.2599e-37	0.927481														COMMD4	26.1045	3.23995e-150	3.81683e-149	2.32822								COQ4	16.0884	3.07627e-58	3.6171e-57	2.177								TAX1BP1	22.4159	2.75383e-111	3.27541e-110	1.50814
DPYS	12.9503	2.34154e-38	2.50943e-37	0.865426														TOMM40	26.092	4.49843e-150	5.29602e-149	2.08987								POLDIP2	16.088	3.09583e-58	3.6378e-57	1.4582								ATF7IP2	22.391	4.82091e-111	5.73032e-110	2.7031
FAM195A	12.9452	2.49991e-38	2.67761e-37	0.581432														CMC2	26.088	4.9843e-150	5.86432e-149	1.9602								CDH1	16.0861	3.19299e-58	3.74959e-57	1.92017								PCK2	22.3888	5.06115e-111	6.01202e-110	1.67756
SDAD1	12.9387	2.72089e-38	2.91261e-37	1.89538														MCFD2	26.0847	5.43598e-150	6.39168e-149	1.31197								COMMD1	16.0813	3.45349e-58	4.05293e-57	1.7687								PIGT	22.3874	5.22526e-111	6.20299e-110	2.58849
MBNL1	12.9371	2.77981e-38	2.97397e-37	0.846147														MTRNR2L8	26.0839	5.55759e-150	6.53052e-149	2.90835								AGA	16.0808	3.48095e-58	4.0816e-57	2.68341								PBDC1	22.3833	5.71966e-111	6.78555e-110	2.1793
TFR2	12.9356	2.83335e-38	3.02949e-37	1.02232														KARS	26.0755	6.92134e-150	8.12786e-149	1.97338								SNHG9	16.0807	3.48233e-58	4.0816e-57	2.2174								COL6A1	22.3698	7.74395e-111	9.1812e-110	5.63945
MRPL2	12.9258	3.21817e-38	3.43897e-37	0.651562														PRPF40A	26.0732	7.34954e-150	8.62523e-149	1.49344								COPA	16.0753	3.80079e-58	4.45205e-57	1.62808								C7orf73	22.353	1.12961e-110	1.33841e-109	0.972359
BBIP1	12.9224	3.36268e-38	3.59132e-37	1.06434														RAB2A	26.0427	1.62744e-149	1.90872e-148	1.05767								COPRS	16.0609	4.79273e-58	5.61041e-57	1.91857								AL132709.8	22.2869	4.95362e-110	5.86548e-109	2.60726
ARPP19	12.9221	3.37848e-38	3.60612e-37	0.577551														SRA1	26.039	1.79468e-149	2.10352e-148	1.85483								GNB2	16.0575	5.06159e-58	5.92139e-57	1.20709								TPGS2	22.2769	6.18696e-110	7.32117e-109	2.19639
TANK	12.9147	3.71913e-38	3.96743e-37	0.949627														CD81	26.029	2.32447e-149	2.72277e-148	2.46245								MAT2A	16.0568	5.12199e-58	5.98827e-57	2.86629								NDUFS2	22.2685	7.47108e-110	8.83505e-109	1.47946
DAP3	12.9131	3.79836e-38	4.04962e-37	0.681876														WSB1	26.0101	3.80655e-149	4.45597e-148	1.76768								LMF2	16.0511	5.61848e-58	6.56458e-57	2.89086								TSEN34	22.258	9.43224e-110	1.11471e-108	1.57247
IREB2	12.8982	4.60911e-38	4.91116e-37	0.900631														AUP1	26.0063	4.20308e-149	4.91704e-148	1.34322								KLB	16.0469	6.01372e-58	7.01752e-57	1.37236								MRPL9	22.2579	9.46079e-110	1.11737e-108	2.04327
MPHOSPH9	12.8916	5.01806e-38	5.34385e-37	1.77584														ILK	25.9968	5.37582e-149	6.28503e-148	1.99821								IP6K2	16.0363	7.13005e-58	8.31495e-57	2.11707								BABAM1	22.2349	1.57967e-109	1.8645e-108	1.65789
SMIM20	12.8892	5.17555e-38	5.50839e-37	0.55398														NIFK	25.9571	1.51261e-148	1.76732e-147	2.01629								EIF5A	16.0215	9.03919e-58	1.05347e-56	1.20565								SSRP1	22.2342	1.60491e-109	1.89307e-108	2.05902
LINC00969	12.8888	5.20668e-38	5.53834e-37	0.971835														PPIL1	25.9507	1.78633e-148	2.08581e-147	2.94717								UPK3A	16.0144	1.01428e-57	1.18135e-56	3.96523								MRPS9	22.2212	2.14415e-109	2.52593e-108	2.66235
PSMD3	12.8766	6.09773e-38	6.48243e-37	0.592963														SMARCB1	25.9149	4.52796e-148	5.28376e-147	2.29697								SLC25A11	16.0086	1.1132e-57	1.29575e-56	1.80558								HGD	22.2199	2.20482e-109	2.59575e-108	1.27755
RRP8	12.8731	6.37566e-38	6.77401e-37	1.94443														PBDC1	25.9094	5.21876e-148	6.08603e-147	2.26164								MRPL4	15.9982	1.3162e-57	1.53107e-56	1.55963								RBBP7	22.2166	2.37213e-109	2.79095e-108	2.33212
PSMD6	12.8718	6.4906e-38	6.89216e-37	0.673902														TM4SF5	25.8876	9.19046e-148	1.0711e-146	1.22199								MMD	15.9962	1.35888e-57	1.57973e-56	4.0294								FAM162A	22.2143	2.49881e-109	2.93812e-108	0.917888
CMC2	12.8547	8.09371e-38	8.58953e-37	0.835222														GMPPB	25.8822	1.05726e-147	1.2314e-146	2.70812								TXNDC17	15.9819	1.70754e-57	1.98381e-56	0.790048								FOXP1	22.1732	6.22593e-109	7.31587e-108	1.95508
PSMB3	12.8543	8.13813e-38	8.63173e-37	0.688529														SPRY1	25.8538	2.20303e-147	2.56429e-146	5.77236								PSIP1	15.981	1.73327e-57	2.01244e-56	3.42705								UBE2D2	22.1711	6.53557e-109	7.67484e-108	1.31011
UBE2H	12.8496	8.64838e-38	9.16243e-37	0.90513														VTI1B	25.8464	2.67057e-147	3.10655e-146	1.91571								CMC2	15.9796	1.77399e-57	2.05843e-56	1.69541								SLC7A9	22.163	7.82003e-109	9.17738e-108	4.98421
SSH2	12.8495	8.65451e-38	9.16369e-37	1.36617														FXN	25.8028	8.2527e-147	9.58793e-146	3.28999								UBE2N	15.9728	1.97672e-57	2.29222e-56	1.38369								MRPL27	22.1422	1.23983e-108	1.45412e-107	1.13485
C5orf56	12.8485	8.76927e-38	9.27989e-37	4.65035														STARD3NL	25.7849	1.30974e-146	1.5207e-145	2.65565								TFF2	15.9629	2.3171e-57	2.68526e-56	8.40314								C14orf1	22.1353	1.4463e-108	1.69519e-107	0.846222
STX16	12.8422	9.5153e-38	1.00636e-36	1.58406														CCDC124	25.7738	1.74338e-146	2.02291e-145	1.83513								DZIP3	15.9623	2.33907e-57	2.70902e-56	3.15298								SRP19	22.1346	1.46709e-108	1.71847e-107	1.67794
PSMG1	12.8395	9.85561e-38	1.04176e-36	0.869518														FAM133B	25.7726	1.79806e-146	2.08505e-145	1.95332								FMO1	15.9589	2.46946e-57	2.85825e-56	6.70417								CKLF	22.1259	1.78213e-108	2.08618e-107	1.44539
PHF11	12.8385	9.97709e-38	1.054e-36	1.74967														FAM200B	25.7709	1.87776e-146	2.17611e-145	1.53137								LYPLA2	15.9563	2.57451e-57	2.97797e-56	2.17934								PALMD	22.1212	1.97818e-108	2.31421e-107	2.47216
TROVE2	12.8329	1.07238e-37	1.13223e-36	1.19206														SOAT2	25.7693	1.95759e-146	2.26721e-145	3.94424								CPQ	15.9351	3.61742e-57	4.18171e-56	2.49677								DMAP1	22.0883	4.09243e-108	4.78458e-107	3.17688
EBAG9	12.8235	1.21178e-37	1.27869e-36	0.99843														SF3B1	25.7641	2.23809e-146	2.59045e-145	1.69056								SMARCC1	15.926	4.1826e-57	4.83203e-56	2.52028								VAMP8	22.0869	4.22491e-108	4.93635e-107	0.871303
TRMT10A	12.8229	1.22039e-37	1.28704e-36	1.76769														ID3	25.7425	3.90991e-146	4.52265e-145	6.53651								EIF4E2	15.9233	4.36528e-57	5.03994e-56	1.18089								PCGF2	22.084	4.50623e-108	5.26172e-107	4.08357
BBX	12.8211	1.2486e-37	1.31604e-36	0.784505														DENR	25.7327	5.03007e-146	5.81472e-145	2.07365								ZNF581	15.9228	4.40311e-57	5.08045e-56	3.82238								MRPL36	22.0803	4.8898e-108	5.706e-107	1.46525
PNPLA8	12.8081	1.4777e-37	1.55663e-36	1.30319														APIP	25.7318	5.14998e-146	5.94962e-145	2.67053								RTF1	15.9227	4.40829e-57	5.08326e-56	1.44702								GPRC5C	22.0713	5.97046e-108	6.96265e-107	1.72542
ARL8B	12.7996	1.6483e-37	1.73535e-36	0.91293														ONECUT2	25.7303	5.36115e-146	6.18972e-145	2.86105								ANXA5	15.9072	5.64752e-57	6.50817e-56	1.30481								STRADB	22.057	8.18936e-108	9.54429e-107	1.63265
RDH10	12.799	1.6615e-37	1.74825e-36	2.16991														STEAP2	25.718	7.34741e-146	8.47767e-145	4.442								SLC39A7	15.9062	5.73672e-57	6.60686e-56	2.11374								TCEAL5	22.0523	9.08732e-108	1.05842e-106	9.99342
JAK1	12.792	1.81763e-37	1.91145e-36	0.833939														PRKAR1A	25.6902	1.50504e-145	1.73548e-144	1.32166								MT1X	15.9051	5.84103e-57	6.72281e-56	0.995116								TMEM161A	22.0394	1.20803e-107	1.40613e-106	2.37058
MFSD1	12.7873	1.92947e-37	2.02791e-36	2.20423														TSPAN18	25.6832	1.80281e-145	2.07626e-144	6.27492								DCTPP1	15.894	6.97205e-57	8.00965e-56	2.35558								TNNC1	22.0371	1.27059e-107	1.47802e-106	7.93107
TWISTNB	12.7861	1.96026e-37	2.0591e-36	1.3166														SEC31A	25.6725	2.37145e-145	2.72945e-144	1.22304								SYAP1	15.894	6.97205e-57	8.00965e-56	1.34866								RRP7A	22.0199	1.85829e-107	2.16031e-106	3.25972
TMEM123	12.779	2.14816e-37	2.2552e-36	0.662657														USE1	25.655	3.72258e-145	4.27923e-144	2.40727								ELOVL1	15.8924	7.15453e-57	8.21418e-56	2.31842								KYNU	22.0161	2.01825e-107	2.34479e-106	2.59991
EFHC1	12.7757	2.24171e-37	2.35208e-36	2.18021														BPIFB2	25.6301	7.05064e-145	8.09992e-144	6.07203								HOOK1	15.8783	8.956e-57	1.02761e-55	1.98664								FXR1	21.9932	3.34624e-107	3.88521e-106	1.76655
CDH2	12.7704	2.39775e-37	2.51438e-36	1.54087														COMMD1	25.6129	1.09721e-144	1.25972e-143	1.9291								SNRNP200	15.8621	1.16009e-56	1.33027e-55	2.43473								APH1A	21.9824	4.24249e-107	4.92272e-106	1.77311
ADGRG6	12.7669	2.50865e-37	2.62919e-36	0.719929														RNF126	25.5952	1.72352e-144	1.97756e-143	2.22612								ZFAND2B	15.855	1.29923e-56	1.48889e-55	1.91594								TBCB	21.982	4.28064e-107	4.96388e-106	1.75518
FAM20A	12.7663	2.52792e-37	2.64788e-36	2.71911														ARMCX6	25.5824	2.39253e-144	2.74349e-143	3.95265								TMEM134	15.839	1.67444e-56	1.91768e-55	1.8582								ZSWIM7	21.9639	6.37472e-107	7.38758e-106	2.3698
HSPA9	12.7611	2.70457e-37	2.83131e-36	0.541609														PMPCB	25.5776	2.70835e-144	3.1037e-143	1.98772								PPIF	15.8334	1.83089e-56	2.09556e-55	1.76056								MRPS35	21.9412	1.05174e-106	1.21808e-105	1.51072
NOP10	12.7513	3.06453e-37	3.20452e-36	0.675666														ALDH1A1	25.5735	3.01137e-144	3.44883e-143	0.999223								CAMK2N1	15.8238	2.13072e-56	2.43723e-55	1.61096								GAS2	21.933	1.25845e-106	1.45658e-105	2.52714
ACBD3	12.7501	3.11299e-37	3.25335e-36	0.839829														DPYS	25.5723	3.09867e-144	3.54662e-143	1.87952								GNB1	15.8078	2.75004e-56	3.1437e-55	1.63546								JAML	21.9105	2.06096e-106	2.38246e-105	3.82535
KLKB1	12.7429	3.41532e-37	3.56731e-36	1.30585														TXNL1	25.5668	3.57211e-144	4.08597e-143	1.36401								MRPL32	15.7978	3.2221e-56	3.68106e-55	1.34381								TXNDC17	21.91	2.08563e-106	2.40947e-105	0.844874
IFT20	12.7334	3.8564e-37	4.02574e-36	0.620289														SAE1	25.5633	3.90787e-144	4.46728e-143	3.20677								CENPV	15.7895	3.67201e-56	4.19248e-55	1.70095								AK2	21.9061	2.27182e-106	2.62294e-105	1.35171
POLR2G	12.7305	4.00318e-37	4.17661e-36	0.540235														GNB2	25.5569	4.60026e-144	5.25554e-143	1.33997								BABAM1	15.7886	3.72958e-56	4.25558e-55	1.5093								TRAM1	21.8977	2.73478e-106	3.15548e-105	1.08898
DNAJA1	12.7236	4.37419e-37	4.56113e-36	0.577987														DNAJC3	25.5393	7.22153e-144	8.2451e-143	1.41136								PA2G4	15.7881	3.7587e-56	4.28617e-55	1.38301								GALM	21.8714	4.86502e-106	5.60992e-105	2.13906
PSMB7	12.7174	4.73547e-37	4.93507e-36	0.684876														PRCP	25.5296	9.25931e-144	1.05652e-142	2.29411								FAM200B	15.787	3.82505e-56	4.35915e-55	1.3268								TRIM24	21.862	5.97541e-106	6.88604e-105	2.50488
DCAF10	12.7136	4.97199e-37	5.17865e-36	1.21677														LEPROTL1	25.5182	1.23962e-143	1.41358e-142	1.6627								PCOLCE2	15.7841	4.00308e-56	4.55923e-55	1.92157								FAHD1	21.8484	8.04546e-106	9.26579e-105	1.88941
JKAMP	12.7022	5.748e-37	5.98354e-36	0.747859														POLR2K	25.502	1.8732e-143	2.13476e-142	1.15107								SREBF2	15.7803	4.25169e-56	4.8394e-55	1.83391								DHRSX	21.8464	8.41149e-106	9.68132e-105	1.96811
SNX7	12.6991	5.98419e-37	6.22591e-36	1.11204														FURIN	25.4748	3.74795e-143	4.26865e-142	2.21624								MCM7	15.7729	4.77925e-56	5.43654e-55	4.68818								SLC25A20	21.8451	8.65186e-106	9.95179e-105	2.81689
FBXO25	12.6981	6.05958e-37	6.30081e-36	1.07216														DDAH1	25.464	4.93947e-143	5.62226e-142	1.61169								RDH11	15.771	4.9282e-56	5.60254e-55	1.02632								STT3B	21.8321	1.15007e-105	1.32204e-104	1.57468
SLMAP	12.6956	6.25691e-37	6.50234e-36	1.69323														PRADC1	25.454	6.37875e-143	7.25603e-142	2.47612								ILK	15.7657	5.3574e-56	6.08672e-55	1.76694								GLOD4	21.8239	1.37692e-105	1.58183e-104	1.99287
TMEM30A	12.6911	6.62568e-37	6.88171e-36	0.550292														CRYZ	25.4194	1.53918e-142	1.74979e-141	1.59891								RBM39	15.7562	6.22589e-56	7.06911e-55	0.983462								ZCRB1	21.8025	2.19683e-105	2.5222e-104	1.53601
AP2A1	12.6907	6.65626e-37	6.9096e-36	1.29882														NAP1L4	25.4041	2.27111e-142	2.58029e-141	2.09679								RPS19BP1	15.7521	6.64528e-56	7.54069e-55	1.16209								C11orf58	21.8002	2.3102e-105	2.65072e-104	1.09683
SLC22A31	12.6817	7.46874e-37	7.74866e-36	3.89739														VDAC2	25.3975	2.68729e-142	3.05125e-141	1.08841								DHX9	15.7475	7.14805e-56	8.10623e-55	2.93333								AKAP9	21.7922	2.74885e-105	3.15208e-104	1.77652
ICAM1	12.6807	7.56649e-37	7.84568e-36	3.25657														AP2B1	25.3896	3.2868e-142	3.72967e-141	2.45412								STARD7	15.7333	8.93665e-56	1.01261e-54	1.54719								ZFAND2B	21.7706	4.40549e-105	5.04859e-104	2.10245
ATG3	12.6781	7.82193e-37	8.10601e-36	0.950383														POLE3	25.3753	4.72333e-142	5.35648e-141	2.64398								CD46	15.7333	8.94011e-56	1.01261e-54	1.14574								KANSL1-AS1	21.7485	7.13579e-105	8.1724e-104	3.67799
SLC39A9	12.6569	1.02441e-36	1.06102e-35	1.01662														NR1H3	25.3704	5.35059e-142	6.06411e-141	2.64669								GTF3C6	15.7298	9.44582e-56	1.06924e-54	1.15865								ACADS	21.7375	9.06329e-105	1.03735e-103	2.44422
DNAJC12	12.6551	1.0482e-36	1.08505e-35	0.593542														AKAP1	25.3438	1.05156e-141	1.19106e-140	2.1441								NAV2	15.7185	1.1288e-55	1.27698e-54	4.36069								LHPP	21.7298	1.07233e-104	1.22659e-103	3.46152
RNF167	12.6537	1.06688e-36	1.10378e-35	0.550725														MED8	25.3157	2.14411e-141	2.42706e-140	2.08313								NOC2L	15.7095	1.3016e-55	1.47157e-54	2.14836								MYL12A	21.7225	1.2561e-104	1.43591e-103	0.877862
FOXP1	12.6527	1.08135e-36	1.11812e-35	0.88913														SEPT7	25.3115	2.3863e-141	2.69956e-140	1.62173								IKBKAP	15.7083	1.326e-55	1.49824e-54	2.69912								MAGEF1	21.7108	1.62042e-104	1.85123e-103	2.52151
SLC38A1	12.6525	1.08427e-36	1.12052e-35	2.02897														RBBP4	25.3084	2.58262e-141	2.91987e-140	1.92366								DCTN2	15.7072	1.35085e-55	1.52539e-54	1.71628								RHBDD2	21.6962	2.22923e-104	2.54519e-103	2.06039
STARD7	12.6519	1.09253e-36	1.12842e-35	0.672713														BET1	25.2979	3.37219e-141	3.81023e-140	1.53807								TLE1	15.7059	1.37724e-55	1.55424e-54	2.0116								SRP72	21.6839	2.91323e-104	3.3241e-103	1.44619
CUL4A	12.6514	1.09854e-36	1.13393e-35	1.17445														COL5A2	25.2421	1.38354e-140	1.56231e-139	2.41586								PDLIM5	15.7043	1.41395e-55	1.5947e-54	1.32083								MMD	21.68	3.16702e-104	3.61145e-103	4.2957
NDUFS1	12.6514	1.09909e-36	1.13393e-35	1.36271														STX5	25.2356	1.62978e-140	1.83923e-139	2.67657								EIF4G2	15.6981	1.55869e-55	1.75687e-54	0.90811								GRN	21.6762	3.4416e-104	3.92215e-103	1.4583
NKAP	12.6481	1.14555e-36	1.18121e-35	0.572013														SRSF1	25.2272	2.01394e-140	2.27138e-139	1.9969								TPR	15.6968	1.59158e-55	1.79285e-54	1.7186								WBSCR22	21.6639	4.49319e-104	5.11743e-103	1.94576
SLC33A1	12.6278	1.4836e-36	1.52892e-35	1.08683														SLC25A39	25.2253	2.11345e-140	2.38217e-139	1.41795								ECI2	15.6946	1.64793e-55	1.8552e-54	1.03015								METTL7B	21.6596	4.93115e-104	5.61278e-103	2.6233
PHACTR4	12.6243	1.55113e-36	1.59763e-35	1.36331														GNAI2	25.2158	2.68695e-140	3.02674e-139	2.06481								ASAH1	15.6881	1.82356e-55	2.05167e-54	1.25348								DDX1	21.649	6.2158e-104	7.07066e-103	1.80227
GABARAPL2	12.6194	1.65105e-36	1.6996e-35	0.619693														CHTOP	25.2108	3.04657e-140	3.42975e-139	2.10786								RAB7A	15.6805	2.05636e-55	2.31219e-54	1.17655								COPS4	21.6483	6.31245e-104	7.1762e-103	2.38097
TAF12	12.6152	1.74013e-36	1.7903e-35	0.790273														SEPT2	25.1978	4.23277e-140	4.75936e-139	1.9807								PLPP5	15.668	2.50486e-55	2.81478e-54	1.90262								MPP1	21.6444	6.86395e-104	7.79837e-103	2.47472
CTSH	12.6143	1.7619e-36	1.8117e-35	1.67918														TDO2	25.1957	4.4598e-140	5.01159e-139	1.78408								MRPS18A	15.6622	2.7405e-55	3.0777e-54	1.62271								TFPI	21.6252	1.04126e-103	1.18229e-102	0.879933
SEPT11	12.6118	1.81745e-36	1.86778e-35	0.768549														EMC8	25.1911	5.01009e-140	5.62655e-139	2.39028								RTN3	15.6588	2.8948e-55	3.24902e-54	1.22622								PRKAR1A	21.6128	1.36256e-103	1.54616e-102	1.27173
MYH9	12.6112	1.83125e-36	1.88091e-35	0.89709														RCN1	25.1893	5.24661e-140	5.8886e-139	2.36721								PROZ	15.6554	3.05187e-55	3.42323e-54	2.59203								RBM25	21.5776	2.91814e-103	3.30932e-102	1.45113
DHRS4-AS1	12.6072	1.92711e-36	1.97816e-35	1.81463														GRPEL1	25.1851	5.83218e-140	6.54186e-139	1.65656								DYNC1I2	15.6552	3.06366e-55	3.43438e-54	1.63224								PNN	21.5683	3.56519e-103	4.04062e-102	1.70622
CLN3	12.6022	2.05331e-36	2.10433e-35	0.823627														ELP5	25.1817	6.35675e-140	7.12595e-139	2.27101								SRSF1	15.6536	3.139e-55	3.51671e-54	1.75764								USP11	21.5675	3.62971e-103	4.10871e-102	3.86466
TRIM25	12.5893	2.41908e-36	2.47782e-35	1.58328														LAMP1	25.1198	3.02034e-139	3.38376e-138	1.62935								CUEDC2	15.6486	3.39715e-55	3.80362e-54	1.84925								RHOA	21.5639	3.92256e-103	4.4375e-102	1.01817
TRIP12	12.5849	2.55663e-36	2.61726e-35	1.22529														RALY	25.1159	3.33609e-139	3.73525e-138	2.05857								MRPL10	15.6434	3.68353e-55	4.11928e-54	2.29762								MYC	21.5566	4.59261e-103	5.19234e-102	2.42342
CHMP3	12.5798	2.72728e-36	2.79041e-35	1.49371														BCCIP	25.1133	3.56108e-139	3.98475e-138	2.46745								CLPP	15.6364	4.1126e-55	4.59356e-54	1.38192								MRPL19	21.5366	7.07319e-103	7.9871e-102	1.62523
HNRNPAB	12.5753	2.88882e-36	2.95406e-35	1.01948														HYAL1	25.1045	4.43778e-139	4.96276e-138	1.47819								AGPAT1	15.6253	4.89816e-55	5.46769e-54	1.92447								IK	21.5286	8.41091e-103	9.49188e-102	1.902
TCEB3	12.5746	2.91241e-36	2.97654e-35	1.60444														PSIP1	25.0738	9.60615e-139	1.07296e-137	3.66587								COPZ1	15.6206	5.27379e-55	5.88345e-54	1.19169								TRMT10C	21.5242	9.23214e-103	1.04123e-101	1.73849
[truncated: 5,916 more rows]
[truncated: 18 more columns]

## Sheet: DEG HBO differentiation to chol
DEG analyses
[truncated: 6,446 more rows]
[truncated: 18 more columns]
