# Supplementary material for: Single-cell atlas of human liver development reveals pathways directing hepatic cell fates
Source: Nat Cell Biol. Author manuscript; Available in PMC 2024 Dec 7. (PMC7617064; doi:10.1038/s41556-022-00989-7)
Supplement: Figure 7 Source Data [file EMS151900-supplement-Figure_7_Source_Data.xlsx]

## Sheet: HLC D9 DEG
Logfold change threshold = 1.0						Logfold change threshold = 1.0
p-value threshold = 0.01, Wilcoxon-rank-sum test						p-value threshold = 0.01, Wilcoxon-rank-sum test
Negative logfold change						Positive logfold change
D9_names	D9_scores	D9_pvals	D9_pvals_adj	D9_logfoldchanges		D9_names	D9_scores	D9_pvals	D9_pvals_adj	D9_logfoldchanges
SERPINA1	-40.6143	0	0	-29.711		EGFLAM-AS4	42.0528	0	0	27.6735
KRT7	-31.3065	3.80436e-215	1.6483e-214	-28.4915		CER1	89.5416	0	0	12.8458
FGL1	-21.3439	4.4396e-101	1.22351e-100	-27.7314		NOS2	27.5419	5.52803e-167	2.01545e-166	10.7723
ORM1	-13.8915	7.13383e-44	1.38886e-43	-27.6947		LEFTY1	87.4661	0	0	10.368
DUOXA2	-20.5488	7.88898e-94	2.09404e-93	-27.3464		LEFTY2	91.4118	0	0	10.0263
HMGCS2	-22.8251	2.58521e-115	7.60439e-115	-27.3462		LGR5	37.8861	0	0	9.52706
IFIT2	-11.4749	1.76384e-30	3.08031e-30	-27.3156		RGS8	12.4884	8.63885e-36	1.58281e-35	9.40465
IFI44L	-11.662	1.9933e-31	3.52084e-31	-27.3078		GLIS3-AS1	27.3011	4.11098e-164	1.48256e-163	8.89036
IP6K3	-24.6882	1.43258e-134	4.55477e-134	-26.9024		BHLHE22	16.7297	7.96507e-63	1.76169e-62	8.84324
KRT6A	-9.00374	2.18153e-19	3.40785e-19	-26.7767		LINC00371	34.0418	5.37353e-254	2.64036e-253	8.3538
A2M	-12.1531	5.52291e-34	9.9629e-34	-26.7642		CYP26A1	84.4699	0	0	7.98937
HSD3B1	-11.5684	5.95528e-31	1.0455e-30	-26.7561		RP4-668E10.4	9.33567	1.0035e-20	1.58653e-20	7.9142
OAS2	-9.17524	4.50562e-20	7.08448e-20	-26.5628		TMEM132B	10.2169	1.66579e-24	2.74919e-24	7.91296
TM4SF4	-9.17524	4.50562e-20	7.08448e-20	-26.5113		FGF17	68.8638	0	0	7.83391
PGC	-9.51824	1.76134e-21	2.80517e-21	-26.4717		PLSCR2	86.958	0	0	7.68485
IFI44	-9.15185	5.5964e-20	8.78041e-20	-26.4227		FREM1	68.2855	0	0	7.66509
MAT1A	-12.2622	1.44453e-34	2.61563e-34	-26.1938		ASB5	12.5193	5.85236e-36	1.07455e-35	7.41248
DIO1	-14.8737	4.88278e-50	9.96374e-50	-26.0417		CALB1	41.958	0	0	7.34119
ERP27	-14.5853	3.48477e-48	6.99543e-48	-26.0259		FGF8	51.6674	0	0	7.31565
GS1-600G8.5	-7.61615	2.61349e-14	3.82428e-14	-25.926		CTD-2007L18.5	42.2334	0	0	7.28547
EGFR-AS1	-15.1544	7.09135e-52	1.46223e-51	-25.8861		CCK	35.268	1.81745e-272	9.3667e-272	7.26992
TDO2	-7.11724	1.10107e-12	1.56819e-12	-25.679		CCL2	70.8685	0	0	7.26342
ABCG2	-14.4683	1.92022e-47	3.84044e-47	-25.6683		PAX6	66.208	0	0	7.21706
IFIH1	-7.59277	3.13148e-14	4.5745e-14	-25.6431		MYCT1	51.2406	0	0	7.12869
GBP3	-8.42688	3.55007e-17	5.38048e-17	-25.6151		SAMD3	15.4309	1.01369e-53	2.11545e-53	7.09136
AGR2	-5.07484	3.8783e-07	4.96734e-07	-25.5677		SHISA2	90.85	0	0	7.04321
C1orf116	-12.1765	4.14755e-34	7.48498e-34	-25.559		AC068490.2	56.3374	0	0	6.95212
S100A9	-4.34986	1.36225e-05	1.67673e-05	-25.544		ACR	7.33252	2.25872e-13	3.24583e-13	6.86402
CXCL8	-4.34986	1.36225e-05	1.67673e-05	-25.5316		RP11-400N13.2	11.6256	3.05529e-31	5.38569e-31	6.84422
ALOX15B	-7.85002	4.15985e-15	6.15368e-15	-25.4647		OTX2-AS1	14.421	3.81745e-47	7.62081e-47	6.78136
CXCL10	-3.087	0.00202189	0.00231778	-25.4441		TMEM100	28.9541	2.48939e-184	9.65392e-184	6.76476
IL2RG	-5.19956	1.99757e-07	2.5799e-07	-25.3532		HLX	30.6681	1.51843e-206	6.36829e-206	6.5771
ACSM2A	-4.25631	2.07824e-05	2.53995e-05	-25.2966		SSTR2	65.3601	0	0	6.52739
CFI	-5.58934	2.2794e-08	3.004e-08	-25.2483		RP11-385M4.1	18.4052	1.19313e-75	2.84405e-75	6.52668
APOH	-4.7864	1.69795e-06	2.13429e-06	-25.2163		EOMES	84.888	0	0	6.46636
ACSM2B	-3.74961	0.00017711	0.000210796	-25.0207		VWF	15.6249	4.9239e-55	1.03555e-54	6.41866
RP11-332K15.1	-4.33427	1.46245e-05	1.79854e-05	-24.8853		GSC	82.7787	0	0	6.34622
RP11-315E17.1	-7.58497	3.32563e-14	4.85483e-14	-24.8505		RXRG	17.364	1.54671e-67	3.51629e-67	6.30543
IGSF23	-5.03586	4.7571e-07	6.07852e-07	-24.8277		NODAL	81.8333	0	0	6.11008
RP11-254I22.3	-5.50359	3.72143e-08	4.87768e-08	-24.8183		LIMD1-AS1	36.8499	2.93109e-297	1.65027e-296	6.10325
CFB	-4.06143	4.87734e-05	5.8959e-05	-24.8158		TRPA1	25.9464	1.99548e-148	6.71999e-148	6.07092
MBL2	-5.20736	1.91547e-07	2.47609e-07	-24.79		RP11-445F12.1	76.4885	0	0	6.02252
AVPR1A	-8.16183	3.29977e-16	4.94736e-16	-24.7897		SLCO3A1	12.5114	6.47125e-36	1.18717e-35	5.90613
SLC15A3	-3.96788	7.2514e-05	8.7413e-05	-24.7605		DSCAM	64.5145	0	0	5.85875
HCAR3	-6.10384	1.03553e-09	1.40409e-09	-24.7075		GABBR2	10.9713	5.25129e-28	8.99627e-28	5.82213
AC018647.3	-7.10165	1.23274e-12	1.75514e-12	-24.5571		AJAP1	41.3029	0	0	5.81723
CASP1	-3.51575	0.000438519	0.00051526	-24.4822		RP11-148B6.2	25.6224	8.58354e-145	2.84408e-144	5.80137
USP30-AS1	-3.35984	0.000779882	0.000906752	-24.4417		RP11-805J14.5	35.0191	1.15128e-268	5.87737e-268	5.70338
HLA-F	-3.087	0.00202189	0.00231778	-24.4013		DMRTA2	10.382	2.99485e-25	4.98066e-25	5.69742
RP11-556E13.1	-3.32086	0.000897403	0.00104227	-24.3554		NFASC	49.5421	0	0	5.65806
HCAR2	-4.31088	1.62604e-05	1.99575e-05	-24.2989		CTD-2501M5.1	26.6359	2.60895e-156	9.10501e-156	5.59101
CDX2	-4.06143	4.87734e-05	5.8959e-05	-24.294		MIXL1	47.8801	0	0	5.57176
KNG1	-3.17275	0.00151004	0.00173886	-24.212		PLPP4	41.5783	0	0	5.47178
BATF2	-3.41441	0.000639212	0.000746611	-24.2096		RP11-449P1.1	47.075	0	0	5.45051
CLIC5	-4.66168	3.13642e-06	3.92984e-06	-24.1956		RP11-10A14.3	14.3161	1.7366e-46	3.44453e-46	5.41914
RP11-297L17.2	-5.83099	5.50979e-09	7.35092e-09	-24.1737		PIK3R5	33.2471	2.24878e-242	1.06503e-241	5.41813
AGR3	-3.06361	0.00218683	0.00250155	-24.1577		GRPR	11.8874	1.37562e-32	2.45186e-32	5.40931
HAO2	-3.73402	0.000188448	0.000224106	-24.0477		CCDC129	20.8311	2.26383e-96	6.09894e-96	5.39559
NLRC5	-4.2797	1.87145e-05	2.29044e-05	-23.921		ZIC3	44.1062	0	0	5.38096
LINC01028	-3.53913	0.000401443	0.000472209	-23.9		JAKMIP1	10.9093	1.04039e-27	1.77531e-27	5.34664
ACMSD	-3.34425	0.000825062	0.000958767	-23.8675		SLC5A9	49.3631	0	0	5.31547
SERPINA3-1	-2.86872	0.0041213	0.00468468	-23.815		EYA2	40.0914	0	0	5.3073
PIK3C2G	-4.2797	1.87145e-05	2.29044e-05	-23.7766		TRDN	90.7058	0	0	5.30659
SLC51B	-3.22732	0.00124958	0.00144393	-23.7757		RP11-153K16.1	11.5629	6.3539e-31	1.11457e-30	5.27014
LINC01564	-4.83318	1.34371e-06	1.69591e-06	-23.7681		RP11-222K16.2	18.469	3.66862e-76	8.77384e-76	5.25485
CARD16	-123.488	0	0	-23.6967		ELAVL4	25.1292	2.3837e-139	7.73227e-139	5.25223
AREG	-47.8774	0	0	-12.9317		C1orf61	13.9682	2.43798e-44	4.7679e-44	5.23981
AGT	-27.7575	1.41641e-169	5.22128e-169	-12.6415		RP11-114G22.1	61.0195	0	0	5.23566
CD3D	-27.3987	2.8441e-165	1.0317e-164	-12.4079		RP11-295M3.4	18.3586	2.81878e-75	6.70061e-75	5.22382
ALDH1A1	-66.956	0	0	-12.3938		LINC00458	90.1794	0	0	5.22116
FGB	-63.6335	0	0	-12.1983		JAKMIP3	10.7294	7.41062e-27	1.25366e-26	5.20998
AFP	-72.2403	0	0	-11.6354		SYT10	29.4566	1.03502e-190	4.10215e-190	5.14641
AHSG	-13.0671	5.07664e-39	9.51925e-39	-11.443		TRG-AS1	18.2767	1.26845e-74	3.00866e-74	5.08197
SAA1	-18.5121	1.64877e-76	3.95632e-76	-11.1608		GRIN2B	18.2754	1.2993e-74	3.08014e-74	5.03975
TF	-43.0895	0	0	-10.7951		CXCL14	27.5761	2.15201e-167	7.8725e-167	5.02154
ALB	-18.9581	3.78379e-80	9.28553e-80	-10.7698		ANGPT2	57.254	0	0	4.98751
SLC19A3	-18.984	2.31274e-80	5.67876e-80	-10.634		SERHL2	44.1605	0	0	4.98577
TGM2	-37.1158	1.56085e-301	8.85713e-301	-10.3489		SPOCK3	44.0789	0	0	4.96696
HKDC1	-23.55	1.25577e-122	3.78656e-122	-10.3415		CNTNAP2	77.5051	0	0	4.91588
TNFSF10	-11.5019	1.2902e-30	2.25589e-30	-10.315		STC1	90.8457	0	0	4.89772
S100P	-40.9644	0	0	-10.2639		FAM159B	45.6168	0	0	4.87772
SFTA2	-8.36503	6.01018e-17	9.09626e-17	-10.1981		MYOCD	45.9147	0	0	4.84793
CFH	-11.9042	1.12587e-32	2.01002e-32	-9.94554		RP11-267C16.1	14.3076	1.9611e-46	3.88804e-46	4.8411
MIR4458HG	-34.9002	7.38469e-267	3.74782e-266	-9.93128		ACKR3	18.3306	4.72044e-75	1.12149e-74	4.83466
AKR1C2	-26.8316	1.38292e-158	4.87744e-158	-9.90569		COL9A2	43.744	0	0	4.82889
IFIT1	-13.2221	6.54365e-40	1.23396e-39	-9.64114		SOX21-AS1	14.0629	6.42113e-45	1.25975e-44	4.77952
HGD	-32.4312	9.97447e-231	4.54474e-230	-9.62517		LHX1	88.6435	0	0	4.76365
ANGPTL3	-17.8709	1.98829e-71	4.62472e-71	-9.62175		VRTN	-123.488	0	0	4.7368
GSTA1	-58.183	0	0	-9.36964		HAS2	77.1653	0	0	4.57265
APOL6	-17.2464	1.19012e-66	2.67886e-66	-9.3667		MEGF10	9.68889	3.36147e-22	5.39733e-22	4.54734
IFI6	-16.1964	5.34884e-59	1.15469e-58	-9.36249		SEMA5B	14.0588	6.79892e-45	1.33327e-44	4.47569
SPINK1	-69.0198	0	0	-9.32713		C9orf47	12.9369	2.78796e-38	5.20741e-38	4.45639
ASGR2	-19.0282	9.9583e-81	2.45215e-80	-9.31563		L1TD1	83.662	0	0	4.44182
IGFBP7	-25.7887	1.18836e-146	3.97713e-146	-9.2782		SOX21	28.4504	4.82296e-178	1.82454e-177	4.43888
FXYD3	-13.841	1.44212e-43	2.79755e-43	-9.26513		ZNF521	19.5185	7.63771e-85	1.93131e-84	4.43524
INHBA	-7.98238	1.4354e-15	2.12922e-15	-9.11947		SPOCK1	43.903	0	0	4.38849
PSMB8	-16.8265	1.56006e-63	3.46466e-63	-8.99729		NR0B1	19.8754	6.64963e-88	1.71455e-87	4.38826
MX1	-20.0804	1.09504e-89	2.83871e-89	-8.97588		PAQR5	50.2311	0	0	4.34544
CCL20	-6.45403	1.08915e-10	1.50271e-10	-8.93781		CCDC81	92.1936	0	0	4.33827
PSMB9	-9.95651	2.36203e-23	3.86287e-23	-8.88741		WBSCR17	37.9925	0	0	4.31999
RP11-798K3.2	-3.32072	0.000897866	0.00104253	-8.87727		ARHGEF15	13.509	1.38449e-41	2.65009e-41	4.28924
SLPI	-6.47105	9.73255e-11	1.34452e-10	-8.87678		CTD-2306M5.1	11.5918	4.5335e-31	7.97837e-31	4.27964
NNMT	-24.7136	7.63302e-135	2.43043e-134	-8.84885		FAM124A	60.8658	0	0	4.27595
RFX6	-12.0225	2.70549e-33	4.84812e-33	-8.83952		PCAT18	9.72927	2.26202e-22	3.64012e-22	4.23545
LCP1	-60.6722	0	0	-8.75457		PCSK9	31.5509	1.74378e-218	7.64718e-218	4.2342
DUOX2	-28.9883	9.23149e-185	3.58321e-184	-8.75193		CAMKMT	79.4782	0	0	4.21683
RTP4	-4.63067	3.64488e-06	4.55636e-06	-8.72939		SORCS1	56.2908	0	0	4.21052
RBP4	-63.9801	0	0	-8.71905		KCNK12	88.0462	0	0	4.2094
OAS3	-9.90195	4.08226e-23	6.63847e-23	-8.69503		GABRB3	71.4885	0	0	4.19356
OAS1	-11.8177	3.16041e-32	5.62603e-32	-8.64717		CTD-3035K23.6	11.9315	8.10893e-33	1.44948e-32	4.18688
SPHKAP	-10.1325	3.96566e-24	6.52244e-24	-8.62946		UNC79	16.2063	4.54906e-59	9.83506e-59	4.18529
TM4SF1	-21.4522	4.35933e-102	1.21064e-101	-8.62329		SCGB1B2P	11.6312	2.86005e-31	5.04357e-31	4.1519
ACSL5	-6.53988	6.1569e-11	8.54653e-11	-8.58759		LRRC7	15.7813	4.18506e-56	8.85766e-56	4.13831
CP	-9.46641	2.89626e-21	4.60759e-21	-8.55906		FAM167A	19.5388	5.1381e-85	1.30077e-84	4.11485
CYP1A1	-6.76558	1.32777e-11	1.86103e-11	-8.53489		CCKBR	92.5166	0	0	4.09335
SYTL4	-7.84108	4.46675e-15	6.60315e-15	-8.48676		CXCR4	90.8478	0	0	4.09058
IL32	-32.1964	1.98478e-227	8.92117e-227	-8.47906		RPRM	60.6768	0	0	4.0645
SAA2	-6.53286	6.45235e-11	8.9509e-11	-8.4583		RP5-903G2.2	19.3073	4.65905e-83	1.16787e-82	4.03918
KLF9	-43.3047	0	0	-8.42738		PLXNA4	18.1625	1.02348e-73	2.41701e-73	4.02185
FGA	-61.9409	0	0	-8.38684		MAMDC2	19.0186	1.19551e-80	2.94216e-80	4.01273
TMEM176A	-10.4939	9.21941e-26	1.54335e-25	-8.36576		PREX2	10.1752	2.55926e-24	4.21571e-24	4.00301
SH3TC1	-8.65132	5.09089e-18	7.80604e-18	-8.35879		CNNM1	15.1796	4.82567e-52	9.96951e-52	3.99918
A1CF	-22.0712	5.9817e-108	1.69829e-107	-8.32355		CALCR	30.1009	4.71267e-199	1.92787e-198	3.99871
SERPINE1	-18.3903	1.56993e-75	3.73808e-75	-8.3174		CACNG8	8.74089	2.31292e-18	3.57054e-18	3.99412
ROBO2	-12.3472	5.0455e-35	9.18212e-35	-8.29203		VIPR2	17.3724	1.33527e-67	3.0372e-67	3.96225
IL6R	-52.4025	0	0	-8.27398		FAM78B	18.8192	5.25573e-79	1.27889e-78	3.95738
SERPINA4	-4.20149	2.65168e-05	3.22709e-05	-8.2579		RP11-431J24.2	29.2192	1.10642e-187	4.34527e-187	3.93406
RARRES3	-21.5321	7.79016e-103	2.16761e-102	-8.23283		ITGA9	13.7628	4.26809e-43	8.24261e-43	3.87241
EFNA1	-43.3993	0	0	-8.21555		PHACTR1	46.4162	0	0	3.85492
SERPIND1	-3.14114	0.00168289	0.00193481	-8.20886		SSX5	15.8907	7.35121e-57	1.5643e-56	3.84723
PSAPL1	-7.41362	1.22901e-13	1.77674e-13	-8.18267		MOK	48.7011	0	0	3.8391
PTGS2	-11.8725	1.6444e-32	2.9297e-32	-8.16893		SEMA3E	73.4682	0	0	3.83644
AJ006998.2	-5.82994	5.54475e-09	7.39529e-09	-8.14676		ANKS1B	36.3118	1.05302e-288	5.69156e-288	3.81167
ARHGEF28	-18.4402	6.24932e-76	1.49293e-75	-8.09079		TRPM2	9.44117	3.68632e-21	5.85156e-21	3.80587
RP11-134L10.1	-5.51817	3.42556e-08	4.49397e-08	-8.08505		DAB1	64.6304	0	0	3.79512
LGALS3	-61.5066	0	0	-8.06936		SAXO2	10.4673	1.22114e-25	2.04105e-25	3.78751
ABLIM3	-13.9608	2.70475e-44	5.28484e-44	-8.06221		LMX1B	12.5712	3.03978e-36	5.59796e-36	3.77385
CLDN4	-38.4979	0	0	-8.0192		RP11-666A20.4	15.7228	1.05514e-55	2.22883e-55	3.76179
ITPKA	-16.1737	7.72642e-59	1.6638e-58	-8.00755		GPC4	79.8306	0	0	3.75021
PALMD	-17.9964	2.07763e-72	4.85867e-72	-7.99004		DERL3	12.244	1.80788e-34	3.2722e-34	3.74787
TRIM22	-12.7273	4.16807e-37	7.73177e-37	-7.96562		ZIC2	67.8011	0	0	3.72835
FGG	-60.6513	0	0	-7.96416		SIX3	15.0585	3.03508e-51	6.23749e-51	3.71455
RSAD2	-8.11818	4.73224e-16	7.06812e-16	-7.85062		LINC00937	33.3682	3.9737e-244	1.89859e-243	3.67864
ABCC3	-19.218	2.61814e-82	6.52122e-82	-7.83883		CASC10	54.7748	0	0	3.66366
LGI4	-15.155	7.02433e-52	1.4491e-51	-7.83314		TAL2	42.061	0	0	3.66353
MGLL	-15.4925	3.8971e-54	8.16033e-54	-7.81765		LINC01467	33.861	2.49643e-251	1.21835e-250	3.65409
TTR	-92.4529	0	0	-7.77569		SPRY4	29.6338	5.48801e-193	2.20745e-192	3.62088
FMOD	-29.54	8.83385e-192	3.52376e-191	-7.73675		MXRA5	32.5251	4.7107e-232	2.16003e-231	3.61388
RAB27B	-13.5092	1.37974e-41	2.64216e-41	-7.72867		RP11-307E17.8	16.6954	1.41545e-62	3.12106e-62	3.59461
FABP1	-5.29965	1.16026e-07	1.50524e-07	-7.72279		OLFM1	13.8838	7.93729e-44	1.5432e-43	3.58639
TAP2	-9.17742	4.41537e-20	6.95015e-20	-7.71723		ST6GAL2	10.5409	5.59489e-26	9.39143e-26	3.57921
PIGZ	-19.6067	1.35419e-85	3.43836e-85	-7.66099		ZNF385D	29.4582	9.88665e-191	3.92201e-190	3.57673
GADL1	-4.3333	1.46889e-05	1.80594e-05	-7.64858		S1PR3	47.4705	0	0	3.57314
NPY	-14.2791	2.95493e-46	5.84498e-46	-7.55699		RP11-89K21.1	11.7952	4.13074e-32	7.3443e-32	3.5455
HRASLS2	-6.74299	1.55165e-11	2.17131e-11	-7.45624		DIO3	64.3495	0	0	3.5422
PLG	-4.43481	9.21546e-06	1.14177e-05	-7.43902		RASGRP1	17.5762	3.74661e-69	8.59891e-69	3.52008
DEPTOR	-26.7001	4.69186e-157	1.64272e-156	-7.40645		TDGF1	91.1011	0	0	3.51331
EDN1	-16.1891	6.01924e-59	1.29747e-58	-7.40383		SLITRK2	31.0308	2.07015e-211	8.85394e-211	3.49973
CPED1	-4.84729	1.25158e-06	1.58103e-06	-7.39493		KIT	49.6491	0	0	3.4957
LAMA3	-10.2481	1.20667e-24	1.99451e-24	-7.35254		IRX3	37.5376	2.24336e-308	1.28822e-307	3.49567
SERPINA3	-2.85251	0.00433757	0.00492533	-7.34984		MCF2L2	59.8999	0	0	3.4951
APOC3	-20.9644	1.38547e-97	3.74893e-97	-7.33799		FAM159A	20.6763	5.66465e-95	1.51759e-94	3.49504
DUSP9	-59.0577	0	0	-7.31419		IGSF21	14.7241	4.51107e-49	9.13196e-49	3.48698
RP11-1151B14.3	-9.24942	2.25714e-20	3.5607e-20	-7.30653		PDZD4	10.1653	2.83237e-24	4.66381e-24	3.46164
SGMS2	-9.10275	8.80755e-20	1.37985e-19	-7.23965		LZTS1	18.1495	1.2949e-73	3.05297e-73	3.45998
ABCA12	-7.32513	2.38675e-13	3.42868e-13	-7.22426		LRIG3	76.8761	0	0	3.45541
TAP1	-15.1822	4.64205e-52	9.59475e-52	-7.2113		FAM20A	36.6841	1.30889e-294	7.27462e-294	3.45218
MBNL1	-24.7305	5.03123e-135	1.60435e-134	-7.19306		RP11-879F14.2	9.92582	3.2144e-23	5.24097e-23	3.43731
ANXA1	-27.2008	6.3633e-163	2.27961e-162	-7.16926		ANKDD1A	42.0545	0	0	3.42881
RP11-350J20.12	-3.2964	0.000979323	0.00113528	-7.15042		CRMP1	39.0349	0	0	3.4196
ADGRG1	-3.88898	0.000100668	0.000120813	-7.14553		GAL	86.0981	0	0	3.41373
GPX2	-52.2586	0	0	-7.12843		PLXNA2	66.3236	0	0	3.39128
VGLL3	-11.182	4.9965e-29	8.63158e-29	-7.11621		SPRY4-IT1	11.9926	3.88453e-33	6.95516e-33	3.38157
HPR	-3.13299	0.00173034	0.00198831	-7.1091		RADIL	13.1946	9.42017e-40	1.77408e-39	3.37529
TACSTD2	-26.0726	7.4545e-150	2.53008e-149	-7.10344		RP3-467D16.3	56.0356	0	0	3.37074
GBP1	-8.60224	7.8178e-18	1.19534e-17	-7.08025		RUNX1T1	12.4268	1.86974e-35	3.41995e-35	3.35525
RP1-140K8.5	-5.06557	4.0718e-07	5.21209e-07	-7.06452		ADAMTS18	21.0603	1.83979e-98	5.01275e-98	3.32818
IL18	-20.1098	6.05585e-90	1.57176e-89	-7.0582		UCP2	67.0658	0	0	3.32357
GPRC5A	-40.8292	0	0	-7.04637		MARCH11	23.3121	3.34013e-120	1.00088e-119	3.31797
SPTSSB	-8.90837	5.17868e-19	8.06069e-19	-7.04489		RGMA	59.6198	0	0	3.29985
MICALCL	-6.22624	4.77759e-10	6.52299e-10	-7.01414		GUCA2A	9.87617	5.28111e-23	8.56867e-23	3.28683
GC	-2.80548	0.00502424	0.00568861	-6.99419		RNF125	41.2467	0	0	3.2781
FLJ22447	-41.8994	0	0	-6.98208		KCNQ2	48.5719	0	0	3.27115
OLR1	-2.86752	0.00413701	0.00470129	-6.94275		CLDN11	14.8412	7.9275e-50	1.61463e-49	3.26959
COMT	-16.4758	5.4787e-61	1.19706e-60	-6.92531		RP11-148B6.1	91.3165	0	0	3.26258
APOL2	-16.0464	6.05853e-58	1.29817e-57	-6.90844		TRMT44	42.4787	0	0	3.25839
EGR2	-8.44089	3.14921e-17	4.77461e-17	-6.90023		RP11-119D9.1	20.512	1.68379e-93	4.46122e-93	3.24997
APOA4	-2.79727	0.00515359	0.00582897	-6.86363		KCNH8	11.2275	2.98956e-29	5.1811e-29	3.24892
CASP4	-22.5168	2.84073e-112	8.23278e-112	-6.8525		RNF152	63.0104	0	0	3.24809
AMBP	-15.6359	4.14608e-55	8.72391e-55	-6.84497		FAM57B	7.73807	1.00936e-14	1.48401e-14	3.24458
MAOA	-15.8656	1.09711e-56	2.33231e-56	-6.83739		RP11-631N16.4	23.7319	1.68858e-124	5.13462e-124	3.24181
GBP2	-6.61894	3.61777e-11	5.0397e-11	-6.83143		SEMA5A	34.9853	3.76095e-268	1.91322e-267	3.23375
ORM2	-11.0549	2.07482e-28	3.56862e-28	-6.82175		PRSS2	67.5132	0	0	3.23271
LIPH	-16.6588	2.61255e-62	5.7431e-62	-6.81505		SUSD4	8.14388	3.82794e-16	5.72932e-16	3.22426
LINC01214	-9.7345	2.14871e-22	3.45906e-22	-6.79854		COL9A3	44.3354	0	0	3.22127
EFEMP1	-46.5122	0	0	-6.78685		CECR6	14.9909	8.4265e-51	1.72602e-50	3.18508
MASP1	-5.5344	3.1229e-08	4.10189e-08	-6.77513		SLC35F3	30.1355	1.66199e-199	6.81825e-199	3.17377
APELA	-39.3384	0	0	-6.76989		LINC01426	25.7432	3.83967e-146	1.28009e-145	3.13791
CXCL16	-31.8332	2.24667e-222	9.97392e-222	-6.73147		FAM184A	86.6827	0	0	3.13637
KCNJ16	-46.5763	0	0	-6.68372		PLCXD3	37.5138	5.48872e-308	3.13932e-307	3.12532
DUSP13	-22.7152	3.16824e-114	9.25639e-114	-6.67144		RP11-107N15.1	14.2086	8.1061e-46	1.59903e-45	3.1146
UBA7	-3.16368	0.0015579	0.0017935	-6.64621		FZD8	54.1709	0	0	3.11046
CRYAB	-23.2885	5.80121e-120	1.73475e-119	-6.64616		FGF13-AS1	11.6812	1.58976e-31	2.81151e-31	3.10835
IGF2	-36.5121	7.11588e-292	3.89976e-291	-6.64105		GCNT1	75.0567	0	0	3.10257
HSD17B2	-6.1334	8.60224e-10	1.16895e-09	-6.63315		PRKCQ	26.6061	5.76689e-156	2.00773e-155	3.10116
SPINK13	-5.1664	2.3865e-07	3.07578e-07	-6.5795		SEMA3A	24.4862	2.07472e-132	6.52919e-132	3.0997
LBP	-19.2675	1.00688e-82	2.51515e-82	-6.51739		TFF1	28.9329	4.60448e-184	1.78403e-183	3.09864
SERPINF2	-39.9558	0	0	-6.51605		OSBP2	14.7511	3.02774e-49	6.14934e-49	3.08347
SP100	-16.5778	1.00879e-61	2.21422e-61	-6.47324		MNX1-AS1	14.6565	1.22352e-48	2.46528e-48	3.08194
TMEM140	-17.2276	1.64872e-66	3.70726e-66	-6.47108		TNFSF14	10.223	1.56345e-24	2.58226e-24	3.05418
P2RY6	-5.27479	1.32907e-07	1.72218e-07	-6.43077		FOXC1	9.53954	1.43463e-21	2.28737e-21	3.04415
SCIN	-3.06989	0.0021414	0.00245152	-6.38201		NRP2	63.3414	0	0	3.0219
SQRDL	-24.3782	2.91039e-131	9.09287e-131	-6.37113		CRLF1	14.1402	2.14759e-45	4.22291e-45	3.00302
SYBU	-8.14143	3.90639e-16	5.84269e-16	-6.35675		C9orf66	20.6448	1.08743e-94	2.90787e-94	2.98528
SULT1A2	-7.57621	3.55794e-14	5.19221e-14	-6.35654		RGS6	17.7294	2.48754e-70	5.74271e-70	2.96354
TFEB	-6.08405	1.17186e-09	1.58695e-09	-6.35217		ELMO1	44.9694	0	0	2.96037
MT1E	-42.2439	0	0	-6.3095		JAZF1	26.3258	9.72065e-153	3.34917e-152	2.95496
AKR1C1	-17.8022	6.79428e-71	1.57357e-70	-6.30834		LRRTM1	10.1309	4.02802e-24	6.62249e-24	2.95284
UAP1L1	-18.8127	5.94277e-79	1.44363e-78	-6.29684		ST8SIA4	56.4594	0	0	2.95046
PNMT	-6.15065	7.71647e-10	1.04991e-09	-6.27334		KIF26A	12.0263	2.58459e-33	4.63532e-33	2.93885
CDH6	-44.1038	0	0	-6.27098		GRAMD1B	28.4539	4.35689e-178	1.64967e-177	2.93769
SYT7	-16.548	1.65446e-61	3.6259e-61	-6.26291		TUNAR	24.4651	3.47679e-132	1.09177e-131	2.93318
PRSS22	-53.4506	0	0	-6.25717		RP11-384F7.1	19.6775	3.36327e-86	8.57981e-86	2.92429
ITGB6	-23.5602	9.86236e-123	2.98007e-122	-6.25258		HLA-DRB1	7.29804	2.91994e-13	4.19045e-13	2.91319
ZG16	-4.90791	9.20507e-07	1.16587e-06	-6.24559		GLI2	11.7477	7.25629e-32	1.28802e-31	2.8892
ZNF467	-12.1008	1.04582e-33	1.88423e-33	-6.24348		SKIDA1	20.8722	9.58995e-97	2.58683e-96	2.859
LRMP	-5.69462	1.23645e-08	1.64101e-08	-6.24142		MSMB	17.6803	5.94833e-70	1.36957e-69	2.83676
DPYS	-8.18884	2.63751e-16	3.95718e-16	-6.23858		LINC00479	76.5079	0	0	2.83472
LTB	-3.83265	0.000126773	0.000151636	-6.22173		TNNC1	49.4954	0	0	2.83437
HP	-22.602	4.14233e-113	1.20616e-112	-6.21804		RP3-428L16.2	20.0557	1.79842e-89	4.65651e-89	2.83198
RRAGD	-42.2765	0	0	-6.21572		PREX1	42.9711	0	0	2.82183
NR1H4	-3.18676	0.00143877	0.00165812	-6.21285		ETV4	32.6417	1.05229e-233	4.8612e-233	2.79802
HIVEP2	-13.0884	3.83693e-39	7.20717e-39	-6.19849		KCP	7.07436	1.50139e-12	2.13483e-12	2.78034
GSTA2	-76.6096	0	0	-6.19149		MPPED2	11.1633	6.16555e-29	1.06469e-28	2.76344
BATF	-7.40862	1.2762e-13	1.84373e-13	-6.18834		MAPK10	40.0946	0	0	2.75683
CTA-384D8.35	-3.34237	0.000830659	0.000965011	-6.18706		STMN2	6.40651	1.48884e-10	2.04893e-10	2.75662
PRKCE	-26.6826	7.50294e-157	2.62481e-156	-6.1723		LINC01612	58.8889	0	0	2.75284
GLIPR1	-16.1267	1.65523e-58	3.55726e-58	-6.17127		GLT1D1	28.4633	3.33836e-178	1.26512e-177	2.72707
AGXT	-2.98387	0.00284628	0.00324903	-6.15903		ELOVL2	22.5656	9.44791e-113	2.74364e-112	2.71845
CEBPD	-55.0006	0	0	-6.14574		GPSM2	34.3525	1.29173e-258	6.42744e-258	2.71784
RAMP1	-19.3679	1.44016e-83	3.6205e-83	-6.13837		IGLON5	38.2286	0	0	2.71393
XAF1	-3.54615	0.000390903	0.000460061	-6.13336		ACOX3	48.0527	0	0	2.71341
MUC1	-10.8401	2.22128e-27	3.77548e-27	-6.1125		SLC13A3	24.5017	1.41505e-132	4.45966e-132	2.70868
RNF128	-30.3772	1.10072e-202	4.55022e-202	-6.09795		C1orf21	54.5002	0	0	2.70004
F2	-27.25	1.66131e-163	5.97134e-163	-6.09114		MTUS2	8.85466	8.39423e-19	1.30376e-18	2.69333
COL12A1	-8.94112	3.85235e-19	6.00489e-19	-6.07307		SHH	17.7789	1.02914e-70	2.37969e-70	2.69315
SERPINA5	-16.794	2.6991e-63	5.98508e-63	-6.05633		ERBB4	73.7388	0	0	2.6917
DEFB1	-9.84763	7.01797e-23	1.13739e-22	-6.05268		FMN2	28.9943	7.76545e-185	3.01688e-184	2.68605
GJB1	-14.6246	1.95759e-48	3.93703e-48	-6.0425		HHIP-AS1	7.99509	1.29481e-15	1.92331e-15	2.684
EGR1	-52.0257	0	0	-6.02738		LRIG1	22.1745	6.05868e-109	1.73151e-108	2.68013
DDX60	-6.4658	1.00761e-10	1.39109e-10	-6.02278		AP3B2	16.3851	2.44559e-60	5.31928e-60	2.67666
KLRG2	-19.7179	1.51446e-86	3.88176e-86	-5.98968		FAM222A	11.0081	3.49466e-28	5.99639e-28	2.66949
C4orf19	-29.0818	6.09473e-186	2.38063e-185	-5.98911		TIGD4	6.97434	3.07304e-12	4.35096e-12	2.65463
IL15RA	-4.28516	1.82609e-05	2.23683e-05	-5.98788		TVP23C	38.0015	0	0	2.64814
CPM	-16.8317	1.43026e-63	3.17803e-63	-5.98628		ANKRD36B	17.3321	2.69152e-67	6.10286e-67	2.6448
RGAG1	-9.82268	8.99213e-23	1.45462e-22	-5.98343		LRRC3	36.7865	3.03032e-296	1.69949e-295	2.64183
CREB3L3	-4.15207	3.29484e-05	3.99744e-05	-5.97229		DACT2	45.6239	0	0	2.63949
SPX	-17.8894	1.42518e-71	3.31673e-71	-5.94872		TMCC3	11.8017	3.82644e-32	6.80606e-32	2.63343
GUCY2D	-36.3029	1.4561e-288	7.85058e-288	-5.93159		ZNF630	8.58982	8.7103e-18	1.33133e-17	2.63022
C1R	-15.5318	2.11472e-54	4.43026e-54	-5.90919		CDCA7	32.0781	8.9157e-226	3.99497e-225	2.62838
ST6GALNAC1	-16.7037	1.23202e-62	2.71937e-62	-5.88839		HMGA2	68.734	0	0	2.62556
GCNT3	-6.89478	5.39476e-12	7.60083e-12	-5.87984		PPM1N	14.9637	1.26831e-50	2.59668e-50	2.61457
IFIT3	-14.1777	1.25817e-45	2.47513e-45	-5.87027		GFPT2	16.6716	2.1096e-62	4.6422e-62	2.61188
FAM3B	-19.2086	3.13374e-82	7.792e-82	-5.86645		FRY-AS1	9.97751	1.912e-23	3.13044e-23	2.5815
CXCL2	-35.0434	4.90835e-269	2.50871e-268	-5.85427		PRKCDBP	66.8111	0	0	2.56766
MT1X	-53.1085	0	0	-5.82982		LIX1L	35.2227	8.96822e-272	4.61101e-271	2.56635
RBMS3	-25.0153	4.17091e-138	1.34389e-137	-5.80588		RSPH1	11.2573	2.13292e-29	3.69945e-29	2.53678
CEBPA	-37.7392	0	0	-5.8052		RP11-385D13.3	37.6098	0	0	2.53549
HULC	-7.99222	1.32533e-15	1.96796e-15	-5.79828		KCNG1	84.1181	0	0	2.53074
TMEM156	-3.67596	0.00023696	0.000280716	-5.74494		PCOLCE2	9.90376	4.0093e-23	6.52229e-23	2.52976
TM4SF18	-13.0195	9.47651e-39	1.77464e-38	-5.7423		HMMR	30.5002	2.58897e-204	1.07435e-203	2.50972
OSMR	-25.4612	5.31176e-143	1.74928e-142	-5.73336		PTPRT	9.87804	5.18393e-23	8.41415e-23	2.50808
AKR1D1	-5.60862	2.03951e-08	2.68949e-08	-5.70817		HHEX	71.918	0	0	2.50725
PXDC1	-45.8605	0	0	-5.708		TMTC1	30.9868	8.1135e-211	3.45303e-210	2.50596
DDC	-25.3845	3.74218e-142	1.22864e-141	-5.70522		ITPKB	22.4121	2.99954e-111	8.65821e-111	2.50477
SP110	-5.78959	7.05565e-09	9.39595e-09	-5.68649		OTX2	84.4921	0	0	2.50304
FOS	-45.1443	0	0	-5.59738		RARB	28.6087	5.23439e-180	1.99414e-179	2.50135
PTRF	-13.3424	1.31106e-40	2.48641e-40	-5.58451		ANK2	29.4601	9.3439e-191	3.7101e-190	2.50004
ZNF488	-6.03538	1.58591e-09	2.14296e-09	-5.55771		MEG3	6.43156	1.26297e-10	1.73925e-10	2.49776
THSD7A	-33.3397	1.02832e-243	4.9078e-243	-5.55721		GREB1	45.0634	0	0	2.49623
THRB	-17.6607	8.41773e-70	1.93608e-69	-5.55066		FAM19A5	43.2844	0	0	2.48844
BICC1	-12.2234	2.33221e-34	4.21768e-34	-5.54925		CD34	39.5874	0	0	2.48683
RP3-326I13.1	-2.71045	0.00671929	0.0075662	-5.51178		AP001347.6	36.7626	7.30283e-296	4.08505e-295	2.46582
CD109	-10.3543	4.0003e-25	6.64259e-25	-5.50776		LINC01122	13.3806	7.85324e-41	1.49263e-40	2.46331
TBC1D4	-14.4665	1.97394e-47	3.94605e-47	-5.50615		SLC37A1	46.2012	0	0	2.44895
EPAS1	-62.8047	0	0	-5.4924		PORCN	71.1593	0	0	2.44025
MVP	-28.2906	4.51522e-176	1.70216e-175	-5.49154		TNNT1	33.2005	1.05913e-241	4.98876e-241	2.43998
SCN7A	-10.9082	1.05334e-27	1.7967e-27	-5.47744		CADPS	24.4752	2.71172e-132	8.52763e-132	2.43179
SNAI2	-31.4209	1.04963e-216	4.57061e-216	-5.46747		MANEA-AS1	41.8227	0	0	2.42854
PLA2G4A	-5.27171	1.35157e-07	1.75028e-07	-5.45849		RIMS2	16.6158	5.35232e-62	1.17539e-61	2.41622
TM4SF5	-5.57906	2.41826e-08	3.18465e-08	-5.45799		AC093818.1	6.10088	1.05484e-09	1.42982e-09	2.41162
KLB	-18.7667	1.41516e-78	3.4281e-78	-5.4481		MNX1	10.6348	2.05163e-26	3.45722e-26	2.40992
NR5A2	-4.35416	1.33577e-05	1.64554e-05	-5.38162		FXYD6	57.5721	0	0	2.40887
MT1H	-5.64839	1.61962e-08	2.14101e-08	-5.38114		IL1RAPL1	6.98678	2.81276e-12	3.98506e-12	2.4062
MAP2	-8.7593	1.9646e-18	3.03608e-18	-5.37866		PTGES3L	26.8715	4.73605e-159	1.6731e-158	2.40349
SAMD4A	-21.7953	2.57003e-105	7.21143e-105	-5.37386		BACH2	20.6272	1.56314e-94	4.16965e-94	2.39613
BTN3A2	-6.50149	7.95292e-11	1.10078e-10	-5.35787		DYNC1I1	34.8722	1.9601e-266	9.92444e-266	2.39511
GSTM3	-38.5983	0	0	-5.34989		FAM19A2	7.29942	2.89016e-13	4.14909e-13	2.39328
RP11-420L9.5	-7.09279	1.31437e-12	1.87075e-12	-5.34255		KB-68A7.1	11.9083	1.07124e-32	1.91328e-32	2.38786
PSORS1C1	-8.49583	1.96516e-17	2.98782e-17	-5.33861		ROBO3	9.85502	6.52039e-23	1.05715e-22	2.38607
BHLHE40	-23.8842	4.47534e-126	1.36759e-125	-5.32555		HIST1H2BH	10.5349	5.96344e-26	1.00023e-25	2.3832
IGF1	-9.48018	2.53855e-21	4.04149e-21	-5.32339		PMEPA1	34.7108	5.41201e-264	2.73063e-263	2.37788
C15orf48	-3.79174	0.000149596	0.00017859	-5.31965		NNAT	45.823	0	0	2.37642
GDF15	-72.8872	0	0	-5.30791		TNNI3	19.0346	8.81548e-81	2.17321e-80	2.37247
LINC00348	-26.2278	1.27994e-151	4.39592e-151	-5.30709		RP11-180C16.1	11.7704	5.54832e-32	9.86065e-32	2.37183
ITGA1	-11.5871	4.79283e-31	8.43132e-31	-5.29661		CCDC152	18.9266	6.89073e-80	1.68717e-79	2.36514
PARP9	-35.4034	1.51176e-274	7.86623e-274	-5.26979		FOXP2	13.744	5.53076e-43	1.06763e-42	2.36265
LGALS2	-13.7137	8.41001e-43	1.62198e-42	-5.26868		AJ011932.1	10.4705	1.18049e-25	1.97464e-25	2.35756
TMEM45B	-5.18067	2.21085e-07	2.85194e-07	-5.25863		PHF21B	15.309	6.65933e-53	1.38437e-52	2.35386
ALOX5AP	-4.63239	3.61465e-06	4.52119e-06	-5.25357		GLCE	45.0979	0	0	2.35027
GLDC	-41.2974	0	0	-5.24637		COL5A2	24.7435	3.63936e-135	1.16223e-134	2.34801
FAS	-17.0256	5.3059e-65	1.18506e-64	-5.22528		FGF12	28.7568	7.4498e-182	2.86083e-181	2.34694
COL14A1	-9.45677	3.17617e-21	5.04918e-21	-5.22103		LNP1	9.81974	9.2586e-23	1.49661e-22	2.34197
RHOU	-46.9772	0	0	-5.21831		FGF14-AS2	18.6859	6.45012e-78	1.55899e-77	2.33758
SLC22A18AS	-5.44569	5.16045e-08	6.73523e-08	-5.21392		ONECUT2	43.9161	0	0	2.3375
PLEKHA2	-3.34916	0.000810577	0.000942186	-5.20407		PRICKLE1	40.6866	0	0	2.33634
RTN4RL2	-6.17571	6.58658e-10	8.96737e-10	-5.18593		SALL4	78.6083	0	0	2.335
EDIL3	-7.80241	6.07377e-15	8.96348e-15	-5.18448		ARHGAP28	70.4888	0	0	2.33393
MET	-9.28229	1.65869e-20	2.62045e-20	-5.16013		NCR1	21.4444	5.15298e-102	1.43013e-101	2.32883
PLA1A	-33.7533	9.55931e-250	4.63391e-249	-5.15583		LINC01521	10.7593	5.35969e-27	9.08123e-27	2.31344
PUS7L	-20.7803	6.52649e-96	1.75392e-95	-5.13892		PTN	23.546	1.38007e-122	4.15847e-122	2.31087
EFNB2	-40.3638	0	0	-5.13526		CFAP46	13.0907	3.72084e-39	6.99214e-39	2.30888
GPR87	-24.7588	2.49109e-135	7.96117e-135	-5.12439		DLGAP1-AS2	8.71682	2.86126e-18	4.40287e-18	2.30679
CHRD	-13.9083	5.6433e-44	1.09917e-43	-5.12171		ROR2	66.6641	0	0	2.30545
RNF183	-5.68392	1.31643e-08	1.74609e-08	-5.11831		PRDM1	63.7752	0	0	2.29834
C5orf56	-14.8897	3.84772e-50	7.86273e-50	-5.10724		CTC-260E6.6	54.3678	0	0	2.29655
WNT5A	-5.45228	4.97288e-08	6.49237e-08	-5.10462		ZNF385B	7.22088	5.16539e-13	7.3884e-13	2.29505
FAM110C	-4.76496	1.88894e-06	2.37297e-06	-5.09512		LINC00176	33.7232	2.64348e-249	1.27857e-248	2.28507
SERPINC1	-4.13448	3.55765e-05	4.31267e-05	-5.07648		SOX17	70.0108	0	0	2.27395
RUNX1	-21.3785	2.1204e-101	5.85852e-101	-5.07036		IGFBP5	70.7621	0	0	2.27344
SLC30A2	-9.11149	8.12579e-20	1.27396e-19	-5.03636		ZNF724P	19.3557	1.82552e-83	4.5866e-83	2.27233
MR1	-8.46685	2.52121e-17	3.82785e-17	-5.0117		ZMAT1	7.00345	2.49742e-12	3.54177e-12	2.2708
MT2A	-57.9379	0	0	-5.01021		LDLRAD3	28.0207	9.09371e-173	3.38101e-172	2.2706
GABRE	-15.741	7.91698e-56	1.67399e-55	-4.99391		RP11-326K13.4	5.43448	5.49557e-08	7.16612e-08	2.26808
ANO1	-9.94545	2.63985e-23	4.31232e-23	-4.97663		PCDH10	29.6012	1.44179e-192	5.77249e-192	2.25537
APOB	-73.1354	0	0	-4.96594		ADAM12	5.11017	3.21878e-07	4.12874e-07	2.25488
SLCO2B1	-13.8059	2.34935e-43	4.55338e-43	-4.94656		ARSI	6.96427	3.30116e-12	4.66935e-12	2.25216
TUBA4A	-12.5653	3.27692e-36	6.03211e-36	-4.9298		GNAZ	12.8783	5.96596e-38	1.11289e-37	2.24706
OLFML3	-15.9301	3.91779e-57	8.35331e-57	-4.92852		LRP12	24.6055	1.10248e-133	3.48728e-133	2.24205
RGCC	-19.9824	7.83231e-89	2.02432e-88	-4.92351		MARCH3	23.09	5.83232e-118	1.73207e-117	2.23683
SCUBE2	-4.18464	2.85618e-05	3.47207e-05	-4.91084		CEP70	74.1041	0	0	2.23658
MX2	-6.60738	3.91167e-11	5.44736e-11	-4.89736		NBL1	55.4188	0	0	2.23493
RASD1	-36.8056	1.50477e-296	8.46115e-296	-4.89458		ZNF608	40.8976	0	0	2.23112
ANPEP	-4.5699	4.8795e-06	6.08566e-06	-4.88779		RIMKLA	22.4532	1.19147e-111	3.44611e-111	2.22765
THBD	-16.2208	3.59406e-59	7.77424e-59	-4.87763		NUAK1	56.6844	0	0	2.22631
NFKBIZ	-25.7398	4.19288e-146	1.39677e-145	-4.86409		KCNJ3	39.81	0	0	2.2254
CSF1R	-8.72483	2.66586e-18	4.10658e-18	-4.84861		AC002454.1	6.52474	6.81182e-11	9.44049e-11	2.22409
SFXN3	-18.0142	1.50735e-72	3.52885e-72	-4.84507		AXIN2	10.4206	1.99777e-25	3.32756e-25	2.22287
MAPK4	-15.7441	7.53702e-56	1.59443e-55	-4.83673		WDR86	32.2878	1.03806e-228	4.68536e-228	2.22249
NABP1	-47.7073	0	0	-4.82669		TRPC4	6.9262	4.323e-12	6.10074e-12	2.22077
IFITM10	-4.80301	1.56299e-06	1.96865e-06	-4.82058		ARHGEF4	17.8976	1.23168e-71	2.86795e-71	2.21553
ZG16B	-11.5112	1.15831e-30	2.02692e-30	-4.81551		CGNL1	34.5681	7.61834e-262	3.80829e-261	2.2022
MT1G	-11.0263	2.85423e-28	4.90139e-28	-4.80696		MAFB	26.4929	1.1705e-154	4.04898e-154	2.20022
PIK3AP1	-8.04936	8.32262e-16	1.23965e-15	-4.79687		SYT17	33.2441	2.4812e-242	1.17254e-241	2.19358
SCUBE1	-9.66146	4.3957e-22	7.04746e-22	-4.79578		DOCK8	19.2918	6.29754e-83	1.57675e-82	2.19269
IL1RAP	-8.1241	4.50693e-16	6.73393e-16	-4.79401		TSPAN12	48.3145	0	0	2.19098
ACTA2	-30.515	1.64818e-204	6.85264e-204	-4.78599		MSH6	61.2829	0	0	2.19024
VSTM2L	-7.43755	1.0257e-13	1.4858e-13	-4.76332		DDIT4L	37.5551	0	6.69953e-308	2.18889
DNAJC12	-4.20966	2.55752e-05	3.11513e-05	-4.7555		TIAM1	13.5017	1.5274e-41	2.92233e-41	2.18263
PLGLB1	-4.92539	8.41923e-07	1.0679e-06	-4.73452		MB	6.43156	1.26301e-10	1.73925e-10	2.16933
TAPBP	-42.4744	0	0	-4.73058		NPL	27.7416	2.19992e-169	8.09569e-169	2.15421
BAAT	-3.78428	0.000154153	0.000183928	-4.72882		HIST1H1B	4.87315	1.09831e-06	1.38984e-06	2.15294
DTX3L	-32.4738	2.50042e-231	1.14532e-230	-4.72246		WNT3	8.69776	3.3851e-18	5.19971e-18	2.14991
BCL6	-16.194	5.56006e-59	1.19909e-58	-4.7179		CHST11	27.2655	1.08962e-163	3.91972e-163	2.14936
CXCL17	-8.48701	2.12029e-17	3.22255e-17	-4.70456		GATA6-AS1	57.3789	0	0	2.14449
HPX	-51.0374	0	0	-4.70358		DPPA4	25.7987	9.16199e-147	3.07104e-146	2.14289
HNMT	-31.7993	6.61724e-222	2.93166e-221	-4.69208		DZIP1L	12.5156	6.13323e-36	1.12564e-35	2.14203
MTTP	-15.1906	4.08416e-52	8.44568e-52	-4.68663		RBM24	25.9842	7.47235e-149	2.52032e-148	2.13662
CYP2J2	-3.09808	0.00194778	0.0022346	-4.68197		UBAC2-AS1	12.5203	5.7842e-36	1.06248e-35	2.13285
RP11-553L6.5	-15.3939	1.79992e-53	3.74898e-53	-4.6796		DUSP4	83.9356	0	0	2.1278
BTN3A1	-3.12114	0.00180154	0.00206957	-4.67882		RP11-247A12.2	5.47362	4.40925e-08	5.76348e-08	2.12192
BIRC3	-4.65387	3.25759e-06	4.07812e-06	-4.66855		TMSB15A	51.6546	0	0	2.12152
HPSE	-5.33858	9.36769e-08	1.21749e-07	-4.66252		PIEZO2	9.56793	1.0907e-21	1.74287e-21	2.12098
EGFR	-35.9982	8.92712e-284	4.75966e-283	-4.64691		ETNPPL	5.03365	4.81226e-07	6.14718e-07	2.12052
DDX60L	-7.45953	8.68302e-14	1.25907e-13	-4.63332		AZU1	8.07992	6.481e-16	9.6634e-16	2.11593
MUM1L1	-28.829	9.27957e-183	3.57938e-182	-4.62592		SHROOM4	12.0261	2.59221e-33	4.64705e-33	2.10915
ARID5B	-22.8272	2.46052e-115	7.24253e-115	-4.61837		NBPF26	5.20228	1.96858e-07	2.54398e-07	2.09742
RP11-284F21.10	-3.47034	0.000519805	0.00060862	-4.6043		GPLD1	10.438	1.66268e-25	2.7737e-25	2.09618
LINC00511	-19.8048	2.70492e-87	6.95781e-87	-4.59338		KIZ	22.0228	1.74243e-107	4.93725e-107	2.09193
C1S	-23.9147	2.15339e-126	6.60372e-126	-4.59336		CD80	6.58129	4.66389e-11	6.48654e-11	2.09078
CTSF	-16.4817	4.96574e-61	1.08608e-60	-4.59151		PAMR1	4.80286	1.56415e-06	1.96953e-06	2.08996
STOM	-57.4399	0	0	-4.57235		SPRED1	45.2841	0	0	2.08952
SULT1C2	-5.47669	4.33353e-08	5.67137e-08	-4.55897		LRRC34	16.6281	4.361e-62	9.58179e-62	2.08641
TMEM176B	-7.25259	4.08876e-13	5.8523e-13	-4.50653		ZNF737	5.67317	1.40183e-08	1.85651e-08	2.08325
MICAL2	-28.0245	8.1781e-173	3.04321e-172	-4.50148		C14orf132	15.0188	5.53093e-51	1.13452e-50	2.06969
PLXNC1	-25.102	4.72951e-139	1.53301e-138	-4.4948		MLLT4-AS1	17.7087	3.59455e-70	8.28509e-70	2.06442
TFPI	-42.4522	0	0	-4.49029		CUX2	9.28054	1.68627e-20	2.66304e-20	2.06316
CRYL1	-20.2381	4.51974e-91	1.18158e-90	-4.48966		COCH	20.6404	1.19132e-94	3.18374e-94	2.06031
RP1-28O10.1	-7.33962	2.14207e-13	3.07922e-13	-4.46011		ZNF730	13.4167	4.82599e-41	9.20088e-41	2.05497
SLN	-6.10035	1.05839e-09	1.43418e-09	-4.45072		ZNF792	13.4328	3.88442e-41	7.40901e-41	2.05447
C2orf72	-14.6653	1.07597e-48	2.17102e-48	-4.43887		GRM3	4.95147	7.3654e-07	9.36981e-07	2.05019
BMP6	-11.4997	1.32345e-30	2.3131e-30	-4.43102		FOXH1	60.6512	0	0	2.04925
CTU1	-15.0092	6.39097e-51	1.31032e-50	-4.42507		SERPINB9	58.7633	0	0	2.04539
AQP3	-36.5914	3.91842e-293	2.16113e-292	-4.42475		CCDC171	9.36343	7.71889e-21	1.22213e-20	2.04292
MBNL3	-29.8633	5.89266e-196	2.38129e-195	-4.39068		SLC34A2	8.60494	7.63538e-18	1.16786e-17	2.0425
DCDC2	-13.3472	1.22996e-40	2.33362e-40	-4.38635		TMPRSS11E	8.677	4.06347e-18	6.2395e-18	2.03955
GATA5	-12.1294	7.3755e-34	1.32993e-33	-4.38218		PDZRN3	24.1826	3.39248e-129	1.05079e-128	2.03835
F2RL1	-47.4238	0	0	-4.37166		ZBTB8A	33.0379	2.32311e-239	1.08713e-238	2.03481
SLC15A2	-4.91744	8.7684e-07	1.11186e-06	-4.36856		REP15	6.89863	5.25062e-12	7.40015e-12	2.03335
SPP1	-6.1792	6.44285e-10	8.77446e-10	-4.36676		RP11-722G7.1	14.63	1.80866e-48	3.6392e-48	2.0294
SLC38A3	-3.57783	0.00034646	0.000408534	-4.35656		SFRP1	90.9489	0	0	2.02805
C2	-2.65298	0.00797835	0.00896528	-4.33711		COL8A1	5.69778	1.21379e-08	1.61144e-08	2.02718
KISS1	-11.6614	2.00825e-31	3.5458e-31	-4.33127		GATA3-AS1	12.0054	3.32971e-33	5.96424e-33	2.02593
RND3	-51.696	0	0	-4.32934		FAM155B	40.086	0	0	2.02568
AKR1C3	-47.881	0	0	-4.31859		GPR37	48.308	0	0	2.02407
LAYN	-13.3991	6.12242e-41	1.16571e-40	-4.31555		CTD-2547G23.4	21.5846	2.50552e-103	6.98058e-103	2.01908
FOSB	-20.5182	1.48066e-93	3.92784e-93	-4.30557		SERINC5	73.3032	0	0	2.0172
HIST1H2BD	-16.5738	1.07789e-61	2.3647e-61	-4.30434		NDC80	13.6702	1.52909e-42	2.9425e-42	2.01596
SFN	-3.44553	0.000569947	0.000666428	-4.28793		GPR162	4.96279	6.94881e-07	8.84505e-07	2.01516
GADD45B	-35.7966	1.24621e-280	6.56348e-280	-4.2781		KCNN1	4.77584	1.78957e-06	2.24879e-06	2.01497
PROC	-8.62854	6.21415e-18	9.50813e-18	-4.27509		RCOR2	14.6368	1.6357e-48	3.29425e-48	2.01377
SULT2A1	-10.0346	1.07431e-23	1.76158e-23	-4.27195		FAM64A	21.2574	2.81595e-100	7.74072e-100	2.01339
RP11-115D19.1	-71.6785	0	0	-4.27015		LCA5L	6.34501	2.22417e-10	3.04924e-10	2.01263
HES1	-58.0383	0	0	-4.2669		DLGAP5	20.2254	5.85116e-91	1.5278e-90	2.01112
ONECUT1	-3.87311	0.000107454	0.000128813	-4.26117		TESC	25.0909	6.25628e-139	2.02638e-138	2.00665
DKK1	-4.61317	3.9658e-06	4.95467e-06	-4.24417		MAP2K6	29.222	1.01929e-187	4.00672e-187	2.00629
CSF3R	-6.92951	4.22293e-12	5.9634e-12	-4.24354		CST1	45.2704	0	0	2.00538
ANKS4B	-4.4258	9.60871e-06	1.18981e-05	-4.23437		ADCY2	18.6482	1.30607e-77	3.14796e-77	2.00327
HABP2	-33.2625	1.34742e-242	6.39544e-242	-4.2295		IL34	9.81097	1.00997e-22	1.63196e-22	2.00147
LAMC2	-10.8653	1.68668e-27	2.86908e-27	-4.2256		SLC38A5	47.6931	0	0	1.99088
SLC39A5	-7.38476	1.52728e-13	2.20426e-13	-4.22182		CTA-243E7.1	17.1772	3.93739e-66	8.84431e-66	1.99062
DPP7	-79.123	0	0	-4.21826		SGOL1	31.5406	2.41446e-218	1.05669e-217	1.98917
RAB31	-34.2643	2.66851e-257	1.32476e-256	-4.21351		PCDH1	16.2307	3.05995e-59	6.62224e-59	1.98894
SLC1A3	-35.551	8.02906e-277	4.18789e-276	-4.2071		RP11-347C12.10	8.08083	6.43295e-16	9.59837e-16	1.98327
PCSK6	-31.0004	5.32868e-211	2.27231e-210	-4.2056		PLLP	17.2736	7.43252e-67	1.67824e-66	1.9745
TGFB2	-47.6111	0	0	-4.20492		ZDHHC2	54.0243	0	0	1.97351
SMLR1	-21.6488	6.24321e-104	1.74391e-103	-4.18814		HSD11B2	16.0961	2.71877e-58	5.84003e-58	1.96579
GPNMB	-5.55005	2.8559e-08	3.75347e-08	-4.18414		NUF2	17.1204	1.04545e-65	2.34346e-65	1.96348
SPTLC3	-16.528	2.30494e-61	5.04636e-61	-4.17869		SH3GL3	10.9335	7.97346e-28	1.36166e-27	1.96265
IFI27	-11.9745	4.83212e-33	8.64821e-33	-4.17351		PTGDS	5.39882	6.70793e-08	8.73385e-08	1.96195
PDE8B	-6.8	1.04619e-11	1.46826e-11	-4.16097		APOLD1	18.0709	5.40105e-73	1.26718e-72	1.95984
HPGD	-33.3912	1.83721e-244	8.79747e-244	-4.15851		CTSV	80.2025	0	0	1.95842
BACE2	-18.0794	4.63049e-73	1.08698e-72	-4.15529		PSRC1	21.0341	3.2012e-98	8.70019e-98	1.95771
FOSL1	-10.6214	2.37102e-26	3.99077e-26	-4.15156		EFNA5	59.2874	0	0	1.95723
RRAD	-7.61917	2.55307e-14	3.73839e-14	-4.14839		GNG11	7.55385	4.22566e-14	6.15624e-14	1.95493
NUPR1	-42.2249	0	0	-4.14095		FZD7	63.7955	0	0	1.95397
IRF1	-20.8222	2.72645e-96	7.33613e-96	-4.13877		ASPM	19.8171	2.12151e-87	5.46037e-87	1.95071
RGS20	-10.1465	3.43417e-24	5.65044e-24	-4.13599		GPM6B	30.802	2.46642e-208	1.0425e-207	1.94675
ATP10D	-6.25019	4.09947e-10	5.60421e-10	-4.12654		NDRG4	36.0424	1.81683e-284	9.69872e-284	1.94388
HIST1H2AC	-30.7683	6.95574e-208	2.93431e-207	-4.10645		ARHGEF39	13.0853	3.99628e-39	7.50322e-39	1.94351
TTC39C	-49.7382	0	0	-4.10332		ADAM19	55.0735	0	0	1.94231
MOCOS	-5.62887	1.81396e-08	2.39571e-08	-4.09461		MKI67	26.2177	1.6715e-151	5.7316e-151	1.94004
CYGB	-10.5504	5.05569e-26	8.48963e-26	-4.08833		RASL10B	44.1972	0	0	1.93751
MESP1	-14.8431	7.70862e-50	1.57079e-49	-4.07569		CASC15	37.5753	0	3.14165e-308	1.93569
SP140L	-3.75731	0.000171751	0.000204643	-4.0755		IL18R1	6.70547	2.00761e-11	2.80572e-11	1.93011
UBE2L6	-36.4466	7.78887e-291	4.2417e-290	-4.0621		SP5	5.12173	3.02748e-07	3.88682e-07	1.92232
SULT1A1	-9.73622	2.11267e-22	3.4023e-22	-4.04509		KIF15	9.18286	4.19779e-20	6.61248e-20	1.92116
MIR4435-2HG	-57.7367	0	0	-4.03257		RP11-326G21.1	5.22026	1.78673e-07	2.31104e-07	1.92106
APOL1	-7.54449	4.54068e-14	6.61074e-14	-4.01826		CDC6	17.8059	6.35646e-71	1.47296e-70	1.91714
LYST	-46.1146	0	0	-4.01234		RP11-637O19.2	6.56634	5.15671e-11	7.16735e-11	1.91704
PRRG1	-123.488	0	0	-4.01065		ZFP69B	7.53776	4.7812e-14	6.95622e-14	1.91528
ELF3	-45.2273	0	0	-4.00848		WWOX	27.9044	2.35744e-171	8.73485e-171	1.91505
ZDHHC14	-10.0946	5.83769e-24	9.58685e-24	-4.00559		ANGPTL2	9.74734	1.89357e-22	3.0506e-22	1.91394
DYSF	-19.6511	5.66101e-86	1.44074e-85	-4.00247		NTN4	34.8899	1.05725e-266	5.35936e-266	1.91287
ADAMTSL4	-19.1421	1.12641e-81	2.79438e-81	-3.99798		VANGL1	43.2986	0	0	1.91062
TRIM9	-4.51534	6.32156e-06	7.87056e-06	-3.9955		RP11-771K4.1	65.2307	0	0	1.90669
HSPB8	-50.9793	0	0	-3.99207		RP11-774O3.3	6.56142	5.32975e-11	7.40547e-11	1.90654
WNT4	-3.71545	0.000202839	0.000240822	-3.98123		CLVS2	20.5065	1.88536e-93	4.99222e-93	1.90379
RP11-617F23.1	-5.67534	1.38411e-08	1.83361e-08	-3.97936		RASL12	30.6231	6.035e-206	2.52862e-205	1.90129
HLA-B	-41.5156	0	0	-3.97609		ETV5	35.8917	4.12145e-282	2.18665e-281	1.89997
SYNPO	-11.6757	1.69687e-31	2.9997e-31	-3.97033		KIF20A	12.6307	1.43042e-36	2.63758e-36	1.89935
SDC1	-52.5636	0	0	-3.96837		ICOSLG	12.6811	7.53008e-37	1.39146e-36	1.89512
GABRA2	-8.5454	1.28093e-17	1.9537e-17	-3.9529		MCM10	11.2182	3.3211e-29	5.74878e-29	1.89356
FTCD	-5.80821	6.31435e-09	8.41394e-09	-3.95281		PODN	4.45559	8.36626e-06	1.03774e-05	1.89213
LGALS3BP	-11.1963	4.24913e-29	7.3493e-29	-3.95157		KHDRBS2	8.63338	5.95645e-18	9.12029e-18	1.88784
SGK1	-33.3287	1.4851e-243	7.07224e-243	-3.94917		GMPR	31.623	1.7812e-219	7.84308e-219	1.88452
RFTN1	-10.4978	8.8434e-26	1.48098e-25	-3.94793		DIAPH3	42.8082	0	0	1.88177
CREB5	-9.40565	5.17091e-21	8.20213e-21	-3.9387		SPC25	15.8459	1.50028e-56	3.18312e-56	1.88134
VTN	-48.7255	0	0	-3.92807		CDCA7L	13.084	4.06625e-39	7.63127e-39	1.88065
EPN3	-3.48153	0.000498565	0.000584068	-3.92731		RP11-141B14.1	8.70644	3.13581e-18	4.82021e-18	1.88048
UPK3A	-3.53165	0.000412979	0.000485514	-3.92241		GTSE1	26.8043	2.87857e-158	1.01277e-157	1.88045
ARHGAP6	-4.19633	2.71278e-05	3.30053e-05	-3.9209		GATM	39.7191	0	0	1.87798
SCNN1A	-53.3159	0	0	-3.90975		CNTNAP3B	5.93497	2.93904e-09	3.95162e-09	1.87282
AKR1B10	-3.76331	0.000167681	0.000199904	-3.90823		DNAJC3-AS1	16.2334	2.9264e-59	6.33638e-59	1.8703
NR3C2	-6.24079	4.35354e-10	5.94777e-10	-3.90718		C1GALT1	62.5369	0	0	1.86796
C19orf66	-17.7667	1.28081e-70	2.95846e-70	-3.90083		STARD4-AS1	17.7781	1.04541e-70	2.416e-70	1.86642
CMPK2	-7.92133	2.34981e-15	3.47965e-15	-3.88834		RP11-337C18.8	18.1622	1.0289e-73	2.42847e-73	1.86543
PARM1	-13.7922	2.83843e-43	5.49636e-43	-3.87535		CCDC170	5.53231	3.16044e-08	4.14993e-08	1.86215
NR2F2	-64.4907	0	0	-3.87031		FAM72D	5.47426	4.39349e-08	5.74462e-08	1.85725
GRIP2	-7.83435	4.7129e-15	6.96228e-15	-3.86998		LRRIQ1	16.669	2.20246e-62	4.84408e-62	1.85617
ENDOD1	-17.7852	9.20376e-71	2.13046e-70	-3.86224		ZCCHC18	5.61492	1.96653e-08	2.59404e-08	1.85366
TFPI2	-13.8691	9.75311e-44	1.89539e-43	-3.85625		LAPTM4B	93.082	0	0	1.85081
TACC1	-51.6724	0	0	-3.85505		BUB1	10.6282	2.20359e-26	3.7104e-26	1.84961
MAP1A	-20.4626	4.63874e-93	1.22379e-92	-3.84758		INPP4A	45.1327	0	0	1.8495
HES2	-8.0269	9.99663e-16	1.48746e-15	-3.84687		PROCA1	19.4183	5.40436e-84	1.36259e-83	1.84903
ITGA2	-12.6165	1.71216e-36	3.15575e-36	-3.84043		TP53I11	52.4406	0	0	1.84792
FAM150A	-6.9316	4.16097e-12	5.87975e-12	-3.83567		LINC00240	13.5536	7.54783e-42	1.44859e-41	1.84741
ID4	-39.1173	0	0	-3.82008		PRRG3	5.09182	3.54641e-07	4.54361e-07	1.84708
CDH1	-48.2229	0	0	-3.81655		COL1A2	6.76143	1.36634e-11	1.91447e-11	1.84514
ADGRD1	-9.79704	1.15933e-22	1.8726e-22	-3.81373		HS6ST1	47.4759	0	0	1.84222
PAQR8	-17.3379	2.43618e-67	5.52677e-67	-3.81075		LRRCC1	24.8076	7.41686e-136	2.37559e-135	1.84055
ANXA9	-6.36856	1.9081e-10	2.61925e-10	-3.80516		RP11-54O7.1	6.81286	9.56755e-12	1.34406e-11	1.84023
ERVMER34-1	-11.3244	9.93858e-30	1.72796e-29	-3.80511		MANEA	39.16	0	0	1.82628
RBM46	-8.81832	1.16196e-18	1.79953e-18	-3.80153		DLGAP1	28.1895	7.85951e-175	2.95518e-174	1.8259
CAV2	-61.8706	0	0	-3.78117		TRIM36	4.42278	9.7439e-06	1.20586e-05	1.8256
C10orf10	-29.5566	5.40355e-192	2.15942e-191	-3.7766		FAM86B1	11.2135	3.49903e-29	6.05434e-29	1.82471
VCAM1	-17.5304	8.39414e-69	1.92145e-68	-3.74861		TMEM63A	52.7319	0	0	1.8208
ZBTB20	-27.2231	3.46447e-163	1.24318e-162	-3.74327		BSPRY	43.4014	0	0	1.81858
CPQ	-22.9292	2.37523e-116	7.01057e-116	-3.74321		MYL7	67.5735	0	0	1.81602
ESRRG	-24.3508	5.68665e-131	1.77539e-130	-3.74148		LMCD1	54.4752	0	0	1.81601
PTPN3	-19.766	5.84766e-87	1.5015e-86	-3.73674		CDCA2	14.8451	7.48761e-50	1.52719e-49	1.81432
PPP1R3C	-4.0009	6.3102e-05	7.61947e-05	-3.6909		FBXO5	26.5253	4.95663e-155	1.71872e-154	1.81323
TMPRSS13	-5.87279	4.28516e-09	5.73299e-09	-3.68048		KIF4A	14.7472	3.20475e-49	6.50275e-49	1.80828
BCL3	-38.344	0	0	-3.67337		TRIB2	5.1832	2.1811e-07	2.81441e-07	1.80607
PLA2G12B	-11.428	3.03069e-30	5.28416e-30	-3.66798		GLIPR2	72.6604	0	0	1.80293
NMI	-10.5172	7.1997e-26	1.20618e-25	-3.65675		CST4	23.1173	3.10089e-118	9.22798e-118	1.80249
CD68	-12.2235	2.32809e-34	4.21199e-34	-3.65512		IQCA1	26.145	1.12365e-150	3.83175e-150	1.80207
SPHK1	-11.3305	9.26714e-30	1.61317e-29	-3.64703		SGK223	43.7482	0	0	1.80148
ICAM1	-17.0524	3.35636e-65	7.50021e-65	-3.63811		RP13-39P12.3	3.71885	0.000200134	0.000237806	1.79966
C4orf32	-23.8059	2.89818e-125	8.8314e-125	-3.61879		TRIL	5.41205	6.23079e-08	8.11749e-08	1.7958
HPD	-5.47432	4.39183e-08	5.74419e-08	-3.59907		FAM72C	4.6323	3.61631e-06	4.52196e-06	1.79334
SYTL5	-21.0114	5.15525e-98	1.39845e-97	-3.59072		DPYSL4	13.2123	7.45073e-40	1.4044e-39	1.79085
OSGIN1	-17.9166	8.74424e-72	2.03718e-71	-3.58245		LINC00685	43.8086	0	0	1.78181
TNFRSF19	-25.0038	5.55161e-138	1.7861e-137	-3.57589		ACTA1	38.8303	0	0	1.77963
BDNF	-6.74187	1.56364e-11	2.18738e-11	-3.57081		KIF11	15.6984	1.55064e-55	3.27231e-55	1.77838
OAF	-14.8217	1.06017e-49	2.15726e-49	-3.57078		SLC35A3	44.4209	0	0	1.77783
PLAC8	-21.4394	5.73194e-102	1.58979e-101	-3.54398		ITM2A	14.811	1.24433e-49	2.53079e-49	1.7756
TRPV6	-27.1175	6.11807e-162	2.18452e-161	-3.54309		CCDC40	8.82967	1.0499e-18	1.62715e-18	1.77538
REEP1	-38.6516	0	0	-3.54041		ALPL	6.52595	6.75699e-11	9.36749e-11	1.7748
SPON2	-8.99094	2.45128e-19	3.82648e-19	-3.53885		ARAP3	6.74762	1.50294e-11	2.10382e-11	1.77455
AFAP1L1	-7.16135	7.98862e-13	1.13927e-12	-3.51911		APOBEC3D	5.68168	1.3338e-08	1.76858e-08	1.77454
COPZ2	-8.69838	3.36673e-18	5.17332e-18	-3.51523		ZNF519	15.1356	9.42864e-52	1.94233e-51	1.77334
HIST1H4H	-6.96818	3.21058e-12	4.54421e-12	-3.50344		RP11-21L23.3	4.81185	1.49542e-06	1.88465e-06	1.7731
FILIP1L	-30.9585	1.95176e-210	8.29017e-210	-3.49986		NCAPG	12.7997	1.64626e-37	3.06037e-37	1.77187
RP11-1260E13.1	-3.51015	0.000447855	0.000525944	-3.49187		CCNA2	25.5417	6.78814e-144	2.24575e-143	1.77025
SUGCT	-8.19543	2.49699e-16	3.74765e-16	-3.48982		TAC4	19.1396	1.18173e-81	2.92993e-81	1.76633
SGK2	-3.87374	0.000107179	0.000128519	-3.48297		PPP1R26-AS1	6.99144	2.7207e-12	3.85715e-12	1.76323
JUNB	-39.6472	0	0	-3.48023		RGS5	31.9709	2.77184e-224	1.23689e-223	1.75489
CTD-2589M5.4	-10.3732	3.28181e-25	5.45161e-25	-3.47489		ANKRD37	13.9859	1.9016e-44	3.72229e-44	1.75433
GLIS3	-20.9118	4.18117e-97	1.12925e-96	-3.46484		KLF7	26.4929	1.1705e-154	4.04898e-154	1.75433
NAAA	-18.8442	3.27836e-79	8.0043e-79	-3.46432		RAPGEF5	10.6289	2.18624e-26	3.68262e-26	1.75294
ALDH1L2	-10.0171	1.28195e-23	2.10047e-23	-3.45465		EPB41L2	57.7983	0	0	1.75121
VSIG2	-5.8809	4.08048e-09	5.46423e-09	-3.45173		CECR2	47.3828	0	0	1.74382
ANGPTL4	-13.7818	3.27843e-43	6.33703e-43	-3.44659		YPEL2	53.989	0	0	1.74356
LRP11	-12.0517	1.90025e-33	3.41509e-33	-3.44448		EPHB3	18.1872	6.51738e-74	1.54164e-73	1.74247
FAM95B1	-16.0313	7.71901e-58	1.65314e-57	-3.42983		PIF1	11.9548	6.12788e-33	1.09582e-32	1.74005
PARP12	-7.41463	1.21967e-13	1.76383e-13	-3.42972		IFT81	25.9862	7.08563e-149	2.39175e-148	1.7389
LGALS9	-4.62669	3.71561e-06	4.64344e-06	-3.42734		TTC39B	23.6827	5.43275e-124	1.64967e-123	1.72923
HLA-C	-41.7246	0	0	-3.42582		FST	55.7081	0	0	1.72852
CITED4	-13.1919	9.773e-40	1.83972e-39	-3.41933		CRABP2	76.6907	0	0	1.72738
SLC4A4	-4.37111	1.23616e-05	1.52457e-05	-3.4161		MNS1	6.21785	5.04e-10	6.87476e-10	1.72678
GPR157	-20.2863	1.69845e-91	4.4429e-91	-3.41377		GDPD1	6.07609	1.23146e-09	1.66557e-09	1.72457
SLC16A6	-4.0584	4.94106e-05	5.97125e-05	-3.41018		CA2	17.2324	1.51835e-66	3.4159e-66	1.72285
SMIM6	-4.88044	1.05849e-06	1.33985e-06	-3.40627		SPATA6	27.0135	1.02449e-160	3.64601e-160	1.71769
DUSP1	-56.7211	0	0	-3.39294		MME	14.3804	6.87018e-47	1.36771e-46	1.71662
FRMD4B	-14.2905	2.50781e-46	4.96283e-46	-3.39016		RP13-188A5.1	14.7422	3.45244e-49	6.99876e-49	1.71496
ABO	-13.5506	7.85562e-42	1.507e-41	-3.38696		CDC20	26.4964	1.06748e-154	3.69854e-154	1.71488
CATSPERG	-16.4023	1.84101e-60	4.00833e-60	-3.38615		VASH1	6.45041	1.11547e-10	1.53854e-10	1.71421
NID1	-26.7824	5.17779e-158	1.81875e-157	-3.38054		FZD5	89.653	0	0	1.71181
LAMB3	-3.83421	0.000125971	0.000150802	-3.37976		TPTEP1	9.89363	4.43651e-23	7.20641e-23	1.71028
MIR194-2HG	-3.97353	7.08162e-05	8.54378e-05	-3.37677		AIF1L	51.4222	0	0	1.70735
RP11-47I22.2	-7.37983	1.58495e-13	2.28617e-13	-3.36125		NBPF20	18.1267	1.96212e-73	4.62354e-73	1.70655
FAM46C	-8.8514	8.64294e-19	1.34191e-18	-3.35496		CENPF	30.3152	7.23643e-202	2.98287e-201	1.70569
LINC01137	-11.0315	2.69189e-28	4.62628e-28	-3.35361		PLK1	20.754	1.12854e-95	3.02904e-95	1.70112
IHH	-20.5764	4.46947e-94	1.1871e-93	-3.34667		MYL4	36.6848	1.27555e-294	7.09841e-294	1.6983
PLXND1	-26.1363	1.41229e-150	4.80845e-150	-3.33606		KLF8	48.5923	0	0	1.69814
IFI35	-13.2533	4.31499e-40	8.14761e-40	-3.33483		COL4A3	6.95784	3.45524e-12	4.8841e-12	1.69788
RASGRP3	-3.71671	0.000201837	0.000239698	-3.31912		PSIP1	67.677	0	0	1.69537
FABP3	-13.7131	8.4713e-43	1.63308e-42	-3.31792		ZNF790-AS1	12.3043	8.58998e-35	1.55867e-34	1.6947
PYGL	-27.4239	1.42392e-165	5.16963e-165	-3.31012		LOXL2	7.19288	6.34394e-13	9.05619e-13	1.6936
SLC41A2	-5.98208	2.20309e-09	2.96672e-09	-3.31		KIF14	8.87405	7.05333e-19	1.09668e-18	1.69226
PLCL1	-6.51577	7.23175e-11	1.0016e-10	-3.30044		KIF5A	3.57708	0.000347455	0.000409595	1.69153
LRG1	-4.3987	1.089e-05	1.34615e-05	-3.28584		PRR11	14.254	4.2347e-46	8.37258e-46	1.68998
ARHGDIB	-27.8312	1.81865e-170	6.7155e-170	-3.28526		CCDC141	44.9441	0	0	1.68801
CDKN1A	-69.7558	0	0	-3.27967		FAM111B	6.4642	1.01837e-10	1.4055e-10	1.68525
INHA	-4.31365	1.60581e-05	1.97147e-05	-3.27284		UBE2C	28.0737	2.05383e-173	7.68896e-173	1.68337
SLC6A4	-8.06558	7.28892e-16	1.08605e-15	-3.27059		NUSAP1	22.1444	1.18179e-108	3.37299e-108	1.68117
METRNL	-18.7769	1.16623e-78	2.82826e-78	-3.26466		ZNF93	24.7217	6.24518e-135	1.98999e-134	1.68032
PROM1	-68.211	0	0	-3.26289		AC006273.5	9.24529	2.34605e-20	3.69961e-20	1.68004
PHLDA2	-32.0423	2.81263e-225	1.25899e-224	-3.24995		NLGN4X	29.3677	1.42172e-189	5.59882e-189	1.67997
CLDN18	-21.9638	6.39049e-107	1.80604e-106	-3.24553		PAQR4	17.8679	2.09708e-71	4.87515e-71	1.67943
TMPRSS2	-18.2019	4.98761e-74	1.18043e-73	-3.23632		DLEU2	17.2621	9.06847e-67	2.04549e-66	1.67793
PLP2	-19.8679	7.71775e-88	1.98877e-87	-3.22474		AC009005.2	20.5931	3.16652e-94	8.42069e-94	1.67446
CH17-360D5.2	-17.2058	2.40066e-66	5.39524e-66	-3.21582		YPEL1	31.3798	3.81634e-216	1.65848e-215	1.67287
PTPRE	-15.5842	9.32828e-55	1.95708e-54	-3.20599		LEMD1	5.15952	2.4758e-07	3.18897e-07	1.67233
VWA1	-23.3093	3.56548e-120	1.06767e-119	-3.20201		STK26	59.4411	0	0	1.67166
PRNP	-56.1106	0	0	-3.19534		RP11-475O6.1	5.00721	5.52259e-07	7.04208e-07	1.67068
SMARCA2	-15.6372	4.06395e-55	8.55528e-55	-3.16114		ZFHX4	8.27932	1.23878e-16	1.86833e-16	1.66766
EEF1A2	-5.46276	4.68796e-08	6.12409e-08	-3.16069		LRRC2	12.2728	1.2676e-34	2.29816e-34	1.66686
CCDC68	-21.6079	1.51456e-103	4.2224e-103	-3.16038		CENPU	22.2397	1.41989e-109	4.07407e-109	1.66051
NQO1	-74.0235	0	0	-3.1549		ATAD5	19.8856	5.42701e-88	1.40014e-87	1.65982
OPN3	-35.2773	1.3088e-272	6.7533e-272	-3.15022		FSD1	11.6706	1.80132e-31	3.18305e-31	1.65926
COBLL1	-123.488	0	0	-3.15007		P3H2	67.7454	0	0	1.65787
GIPC2	-12.0981	1.08131e-33	1.94734e-33	-3.13296		PPFIBP1	59.3814	0	0	1.65772
HDAC9	-4.24866	2.15058e-05	2.62613e-05	-3.12973		MORN2	54.178	0	0	1.65758
PPM1L	-23.585	5.49286e-123	1.66208e-122	-3.11598		CLMP	63.9751	0	0	1.65716
SMPDL3A	-43.3946	0	0	-3.11563		SATB1	28.8787	2.20884e-183	8.53532e-183	1.65561
FAM65B	-48.4892	0	0	-3.11098		ZSCAN1	15.8392	1.668e-56	3.53551e-56	1.6536
LTBR	-9.46247	3.00765e-21	4.78304e-21	-3.10593		MEX3B	8.51886	1.61126e-17	2.45492e-17	1.65172
ADGRA2	-6.62434	3.48809e-11	4.86219e-11	-3.10551		CKAP2L	12.0354	2.31483e-33	4.15498e-33	1.65119
SORBS2	-32.1073	3.48731e-226	1.56423e-225	-3.10413		CACNA1H	16.6989	1.33549e-62	2.94625e-62	1.64856
FBXO32	-5.62704	1.83329e-08	2.41977e-08	-3.09768		C19orf81	27.1885	8.87124e-163	3.17018e-162	1.64828
FAM212B	-27.0831	1.55904e-161	5.55754e-161	-3.09602		ZNF667	8.98466	2.5953e-19	4.04982e-19	1.64824
FLNC	-49.1477	0	0	-3.0955		KIF2C	12.3052	8.49375e-35	1.54185e-34	1.64591
GFOD1	-5.72592	1.02876e-08	1.36704e-08	-3.09224		AC010287.1	4.94562	7.59004e-07	9.64706e-07	1.64505
MLPH	-12.7922	1.81303e-37	3.36749e-37	-3.07903		RASSF8-AS1	23.7541	9.97668e-125	3.03583e-124	1.64443
LINC00152	-67.1765	0	0	-3.07343		IGFBP6	27.5721	2.40808e-167	8.79438e-167	1.64402
SIAE	-14.2061	8.40015e-46	1.65553e-45	-3.06957		PTPRS	39.4329	0	0	1.64084
LGALS8	-42.0787	0	0	-3.05917		CEP135	21.2606	2.63281e-100	7.2419e-100	1.63904
BLVRB	-64.214	0	0	-3.05469		SEMA6B	6.0284	1.65592e-09	2.23546e-09	1.63608
SERPINB8	-4.85776	1.18719e-06	1.501e-06	-3.05452		TEAD2	70.1832	0	0	1.6324
INPP1	-33.2459	2.33861e-242	1.10636e-241	-3.05282		FAM83D	9.60685	7.4804e-22	1.1962e-21	1.62698
SUSD3	-11.8952	1.25361e-32	2.2353e-32	-3.05263		CHN2	15.897	6.65177e-57	1.41616e-56	1.62646
MACC1	-5.32407	1.0147e-07	1.31758e-07	-3.05188		TTC30A	4.61198	3.98848e-06	4.98157e-06	1.62537
G0S2	-25.7866	1.25356e-146	4.19211e-146	-3.05101		RP11-521B24.3	10.3214	5.63689e-25	9.34583e-25	1.62509
SEMA3C	-3.2643	0.00109735	0.00126938	-3.04293		RP11-511B23.1	80.64	0	0	1.62232
PAPPA	-20.0648	1.49956e-89	3.88501e-89	-3.04271		STEAP1B	20.6168	1.93886e-94	5.16232e-94	1.62205
CLIC6	-11.2244	3.09355e-29	5.35704e-29	-3.03688		AURKB	21.4133	1.00494e-101	2.78371e-101	1.62071
HIST2H2BE	-14.6797	8.69448e-49	1.75677e-48	-3.03382		RIPPLY3	37.0192	5.62228e-300	3.18203e-299	1.61911
SAMHD1	-12.5072	6.81648e-36	1.24998e-35	-3.0304		AUTS2	43.5574	0	0	1.61305
FAM19A4	-6.518	7.12515e-11	9.87156e-11	-3.0296		C9orf135	16.7043	1.21854e-62	2.69099e-62	1.61185
SAT1	-80.8702	0	0	-3.0248		APOBEC3G	10.9426	7.20938e-28	1.23215e-27	1.61085
ITGA3	-20.7326	1.75854e-95	4.71708e-95	-3.01669		GAS7	14.8876	3.96487e-50	8.09831e-50	1.60938
DENND2D	-8.82929	1.05338e-18	1.63197e-18	-3.00507		OXTR	9.82172	9.07785e-23	1.46794e-22	1.60781
EHD2	-12.1076	9.63267e-34	1.73621e-33	-2.99888		FBXL16	4.09012	4.31142e-05	5.21763e-05	1.60713
ILDR2	-14.2921	2.44984e-46	4.85032e-46	-2.989		KIAA1524	12.2131	2.64466e-34	4.77873e-34	1.60604
TMEM158	-2.65722	0.00787879	0.0088557	-2.97875		ANKRD36	12.3544	4.6096e-35	8.39591e-35	1.60044
PIWIL2	-4.46224	8.11076e-06	1.00663e-05	-2.97067		PNPLA3	31.0548	9.81734e-212	4.20299e-211	1.60008
CMTM7	-46.8336	0	0	-2.96848		IL17RD	15.6207	5.2622e-55	1.10562e-54	1.59868
HERC3	-9.16671	4.87681e-20	7.65698e-20	-2.96807		BUB1B	10.9066	1.0723e-27	1.82761e-27	1.59726
CPA2	-8.15389	3.52407e-16	5.27634e-16	-2.96751		MIS18BP1	25.4974	2.10442e-143	6.9515e-143	1.59499
APLP1	-15.2719	1.1765e-52	2.4399e-52	-2.96701		HJURP	10.8917	1.26226e-27	2.14967e-27	1.59433
FAM46A	-36.1531	3.31995e-286	1.78108e-285	-2.96514		CAPN13	14.3897	6.00477e-47	1.19653e-46	1.5918
ADGRG6	-37.8689	0	0	-2.96197		ESPL1	6.96175	3.36081e-12	4.75218e-12	1.58906
RP4-710M16.2	-15.6375	4.04461e-55	8.5187e-55	-2.95805		MTSS1	33.4982	5.11763e-246	2.45874e-245	1.58517
BATF3	-13.5385	9.26459e-42	1.77571e-41	-2.95715		ARHGEF40	16.8983	4.62765e-64	1.03091e-63	1.58084
RAB29	-32.1347	1.44313e-226	6.47983e-226	-2.95478		SGOL2	18.0994	3.22251e-73	7.57701e-73	1.58031
MPZL2	-14.126	2.62686e-45	5.16297e-45	-2.95193		MSH2	30.5315	9.96852e-205	4.1566e-204	1.57967
STAP2	-15.1947	3.83351e-52	7.93115e-52	-2.94469		CH17-189H20.1	56.7464	0	0	1.57879
N4BP2L1	-10.5948	3.15044e-26	5.29646e-26	-2.93147		STAT4	4.58313	4.58059e-06	5.71615e-06	1.57865
LAMC1	-69.8282	0	0	-2.92663		RP11-262H14.4	6.36674	1.93094e-10	2.64976e-10	1.5784
NKX3-1	-3.95788	7.56169e-05	9.11027e-05	-2.92162		CEP162	18.7572	1.69158e-78	4.09541e-78	1.5759
RASSF6	-32.7702	1.56466e-235	7.25143e-235	-2.92034		LMNB1	31.7241	7.23604e-221	3.19272e-220	1.57103
LMO7	-22.3472	1.28644e-110	3.70344e-110	-2.91917		NTF3	3.8729	0.000107548	0.000128891	1.57087
SIAH2	-47.8035	0	0	-2.90624		RP11-37B2.1	17.144	6.97309e-66	1.56388e-65	1.56889
ZC3H12A	-23.7577	9.14257e-125	2.78398e-124	-2.90324		TACC3	17.8496	2.90947e-71	6.75284e-71	1.56817
NDRG1	-29.1012	3.46555e-186	1.35489e-185	-2.90243		FAM227A	15.8599	1.20037e-56	2.55056e-56	1.5665
CD47	-32.401	2.65592e-230	1.20759e-229	-2.89949		PODXL	67.3422	0	0	1.56482
TBC1D2B	-15.8483	1.4435e-56	3.06416e-56	-2.8884		DSEL	27.2988	4.38349e-164	1.57952e-163	1.55961
ID2	-66.446	0	0	-2.88402		PMP22	11.2519	2.26724e-29	3.93085e-29	1.55932
NEURL1	-8.44284	3.09718e-17	4.69737e-17	-2.87804		BCL7C	86.3631	0	0	1.55912
EPO	-3.48467	0.000492747	0.000577409	-2.8764		GLMN	19.6254	9.38436e-86	2.38414e-85	1.55801
MECOM	-16.0158	9.90855e-58	2.11997e-57	-2.87265		LINC01138	10.9481	6.78603e-28	1.16025e-27	1.55714
ATP8B1	-123.488	0	0	-2.86942		TTN	59.7054	0	0	1.55656
HIST1H2BC	-8.01259	1.12318e-15	1.66952e-15	-2.86714		RAP2B	54.3641	0	0	1.55588
EMP3	-12.8316	1.09147e-37	2.0334e-37	-2.85974		CCDC34	59.1362	0	0	1.55533
CAV1	-24.0843	3.65139e-128	1.12454e-127	-2.857		CDCA8	15.8406	1.63238e-56	3.46171e-56	1.55507
LYPD1	-20.9865	8.71647e-98	2.36153e-97	-2.85554		COL4A4	12.9527	2.26836e-38	4.24054e-38	1.55066
ADAM9	-60.9819	0	0	-2.84561		ARHGAP11A	14.5368	7.0779e-48	1.41886e-47	1.54877
PVR	-64.9534	0	0	-2.84064		ANTXR1	15.3231	5.36402e-53	1.11563e-52	1.54793
DUSP15	-31.2587	1.70186e-214	7.34416e-214	-2.83459		TMSB15B	7.77777	7.38117e-15	1.08743e-14	1.54686
FRMD6	-23.3914	5.23155e-121	1.5731e-120	-2.83437		RGMB	36.4033	3.78072e-290	2.05375e-289	1.54539
FOSL2	-54.3936	0	0	-2.83418		SOX11	61.9435	0	0	1.54392
GOLT1A	-36.4029	3.82365e-290	2.07446e-289	-2.83171		CDKN3	23.2038	4.17261e-119	1.24516e-118	1.54358
NSG1	-6.3987	1.56708e-10	2.15319e-10	-2.8313		DEPDC1	11.6203	3.25164e-31	5.72712e-31	1.5435
ANG	-24.2772	3.41603e-130	1.06189e-129	-2.82331		PCAT14	52.0967	0	0	1.5421
DPP4	-28.8409	6.59621e-183	2.54661e-182	-2.81919		NCAPH	7.7874	6.84017e-15	1.00807e-14	1.54111
WWC1	-38.5901	0	0	-2.81807		PTTG1	39.0122	0	0	1.53812
ACOT4	-6.8568	7.04196e-12	9.9087e-12	-2.80951		LINC01224	28.0486	4.15642e-173	1.55068e-172	1.53754
UNC5B-AS1	-33.5754	3.8387e-247	1.84633e-246	-2.80909		INHBE	4.91677	8.79839e-07	1.11534e-06	1.53693
EXPH5	-36.9807	2.33639e-299	1.3206e-298	-2.79995		DPP10-AS1	5.50846	3.6199e-08	4.74605e-08	1.53578
CNTN3	-9.89519	4.36788e-23	7.0976e-23	-2.7923		NXN	66.0699	0	0	1.53377
ENDOG	-33.5853	2.75328e-247	1.32574e-246	-2.791		DBF4B	9.64021	5.40754e-22	8.66008e-22	1.5305
MT1F	-21.684	2.90594e-104	8.12762e-104	-2.79029		C1orf64	5.57903	2.41869e-08	3.18465e-08	1.53048
ALDH1L1	-3.81114	0.000138329	0.000165322	-2.78446		PRC1	19.6382	7.30034e-86	1.85686e-85	1.52905
CPT1A	-4.25704	2.07148e-05	2.53239e-05	-2.78209		AC159540.1	8.1581	3.40347e-16	5.09931e-16	1.52903
PCSK5	-10.7055	9.59058e-27	1.62118e-26	-2.77812		ARHGAP40	7.2852	3.21183e-13	4.60324e-13	1.52835
TFCP2L1	-15.6234	5.04123e-55	1.05971e-54	-2.77759		CLSPN	21.3631	2.94688e-101	8.13684e-101	1.52726
TRIM14	-10.3418	4.56058e-25	7.57004e-25	-2.77064		TROAP	18.7779	1.14608e-78	2.78095e-78	1.52666
RBPMS-AS1	-16.9808	1.13914e-64	2.54162e-64	-2.76725		COL27A1	27.1914	8.20655e-163	2.93751e-162	1.52529
THBS1	-12.3597	4.32025e-35	7.87221e-35	-2.76018		DKKL1	5.53195	3.16687e-08	4.15712e-08	1.52306
SLC17A5	-42.431	0	0	-2.75486		OSCP1	11.7353	8.39849e-32	1.49015e-31	1.52275
HIST1H1C	-25.7585	2.5915e-146	8.64634e-146	-2.75258		ZIC5	4.95	7.42136e-07	9.43822e-07	1.52201
TSHZ2	-5.8867	3.93984e-09	5.27917e-09	-2.74847		ARSE	17.1087	1.27896e-65	2.86541e-65	1.51928
AMN	-25.6672	2.71987e-145	9.01894e-145	-2.74595		H1FX-AS1	4.25388	2.101e-05	2.56631e-05	1.51885
CEACAM1	-8.85808	8.1406e-19	1.26528e-18	-2.73597		PLAC9	48.546	0	0	1.51876
ALS2CL	-9.92629	3.19929e-23	5.21831e-23	-2.7344		NFKBIA	70.3994	0	0	1.518
SMAD9	-21.7183	1.37853e-104	3.86061e-104	-2.7317		CDC25C	7.66694	1.76154e-14	2.58374e-14	1.51504
RP11-670E13.6	-5.57147	2.52605e-08	3.32298e-08	-2.7245		COL2A1	33.7545	9.19483e-250	4.46724e-249	1.51495
ADAM15	-17.5379	7.36271e-69	1.68625e-68	-2.71139		AP4M1	24.3048	1.74554e-130	5.43e-130	1.51432
DONSON	-41.8291	0	0	-2.70945		FZD2	14.0935	4.16649e-45	8.18161e-45	1.51203
STX11	-9.54191	1.40221e-21	2.2365e-21	-2.70432		ANKRD36C	13.3858	7.32145e-41	1.39217e-40	1.51156
SYNE3	-29.6162	9.2462e-193	3.71222e-192	-2.70369		WDR54	42.4829	0	0	1.5114
TINAGL1	-6.92857	4.2512e-12	6.00137e-12	-2.70188		P2RY1	5.09385	3.50855e-07	4.49644e-07	1.51041
CFTR	-9.89794	4.24932e-23	6.90754e-23	-2.70013		NOTCH3	45.3411	0	0	1.50681
HMOX1	-60.0576	0	0	-2.69056		CCDC71L	22.9226	2.76289e-116	8.14365e-116	1.50104
TMEM64	-39.1238	0	0	-2.68922		WFDC2	88.194	0	0	1.5003
PID1	-30.0469	2.39538e-198	9.7898e-198	-2.68267		BIRC5	31.3478	1.04397e-215	4.53224e-215	1.50008
ANGPT1	-6.11185	9.84804e-10	1.33656e-09	-2.68264		SYNC	34.9232	3.3013e-267	1.67742e-266	1.49997
B2M	-65.462	0	0	-2.67542		SHF	14.3061	2.00394e-46	3.97115e-46	1.49433
TBC1D2	-18.9219	7.52574e-80	1.84161e-79	-2.67441		FICD	14.8246	1.01532e-49	2.06697e-49	1.49399
ITPR3	-21.8886	3.33502e-106	9.39453e-106	-2.67068		RP1-193H18.2	10.1947	2.09305e-24	3.45169e-24	1.49344
TSPAN15	-29.0236	3.31373e-185	1.29203e-184	-2.67004		DAAM1	69.8758	0	0	1.49276
GS1-259H13.2	-10.5837	3.54717e-26	5.96112e-26	-2.66956		BMP2	55.5918	0	0	1.49262
LAMP2	-53.6529	0	0	-2.66657		CENPE	13.4598	2.69718e-41	5.1536e-41	1.49194
OVGP1	-5.67894	1.35536e-08	1.79607e-08	-2.66442		LINC01535	4.9099	9.11237e-07	1.15446e-06	1.49124
RASSF4	-50.8342	0	0	-2.66439		TPX2	24.1262	1.32673e-128	4.09769e-128	1.4871
HPN	-53.1315	0	0	-2.66433		KIAA1462	27.6392	3.75977e-168	1.37656e-167	1.48517
MLXIPL	-11.8968	1.2304e-32	2.19482e-32	-2.66137		MAML3	24.5588	3.47932e-133	1.09895e-132	1.4845
SERTAD1	-35.9263	1.18536e-282	6.29669e-282	-2.66105		MCM6	28.0627	2.79516e-173	1.04462e-172	1.48019
CCDC80	-25.2856	4.60109e-141	1.50379e-140	-2.65765		APC	38.8081	0	0	1.47812
KLF10	-19.0566	5.78877e-81	1.43032e-80	-2.6576		CEP55	11.1628	6.20135e-29	1.07044e-28	1.4764
IER5L	-21.5285	8.41716e-103	2.33906e-102	-2.65588		NXPH4	4.29782	1.72489e-05	2.11407e-05	1.47468
PARP14	-25.8031	8.19019e-147	2.74743e-146	-2.64485		RP3-512B11.3	28.7994	2.18152e-182	8.38478e-182	1.47459
CPEB4	-45.0755	0	0	-2.63569		PTCH1	15.1022	1.56671e-51	3.22592e-51	1.47444
LETM2	-7.559	4.06183e-14	5.92355e-14	-2.63499		TLN2	57.7691	0	0	1.47379
SLC30A1	-37.9717	0	0	-2.62024		XRCC2	8.50056	1.8867e-17	2.87055e-17	1.47261
BMP1	-25.4552	6.18128e-143	2.03408e-142	-2.61426		PCTP	40.0003	0	0	1.47066
DPEP1	-7.36337	1.7932e-13	2.58115e-13	-2.61377		GAS2L3	3.83345	0.000126358	0.000151223	1.47003
ZMAT3	-61.7708	0	0	-2.60804		SALL1	32.9471	4.65991e-238	2.17597e-237	1.46913
ATAD3C	-3.62728	0.000286425	0.000338574	-2.60658		AC145124.2	10.665	1.48411e-26	2.50479e-26	1.46632
HABP4	-36.493	1.43307e-291	7.84381e-291	-2.60009		CHD1L	53.2602	0	0	1.46531
GRHL2	-8.36585	5.9683e-17	9.03604e-17	-2.59704		C21orf58	16.4334	1.10226e-60	2.40472e-60	1.46406
PRRG4	-19.6972	2.27835e-86	5.82934e-86	-2.59181		DYX1C1	11.7248	9.51155e-32	1.68626e-31	1.46396
RP11-834C11.4	-4.21807	2.46406e-05	3.00384e-05	-2.58543		B3GNT2	36.3178	8.48131e-289	4.58988e-288	1.46215
AIG1	-46.2741	0	0	-2.58501		PRIM1	10.3896	2.76389e-25	4.59832e-25	1.45907
LAD1	-28.5407	3.66659e-179	1.39195e-178	-2.57943		ACTC1	32.5485	2.19886e-232	1.01147e-231	1.45863
PLEKHA4	-7.55507	4.18644e-14	6.10117e-14	-2.5764		BFSP1	3.8995	9.63898e-05	0.000115807	1.45852
NRGN	-13.4769	2.13882e-41	4.09034e-41	-2.5763		ZNF578	3.6854	0.000228346	0.000270809	1.458
AHR	-26.5358	3.74962e-155	1.30123e-154	-2.57455		HELLS	46.7627	0	0	1.45768
BAMBI	-72.5053	0	0	-2.56664		ENPEP	4.99944	5.74963e-07	7.32942e-07	1.45615
IRS1	-42.4636	0	0	-2.56318		ST5	39.2749	0	0	1.45597
MAFF	-24.3261	1.03907e-130	3.24166e-130	-2.56164		ISPD	8.77043	1.77986e-18	2.75156e-18	1.45498
SARM1	-10.2834	8.37116e-25	1.38632e-24	-2.5556		CCDC138	10.9486	6.74609e-28	1.15434e-27	1.45124
SYT13	-11.3799	5.26559e-30	9.17711e-30	-2.55546		FHOD1	14.7167	5.03608e-49	1.019e-48	1.45098
PSD3	-35.1498	1.16952e-270	6.00594e-270	-2.55526		CENPJ	14.0849	4.70278e-45	9.23051e-45	1.44974
HSPA12A	-20.955	1.69053e-97	4.5715e-97	-2.55251		TOP2A	18.5366	1.04683e-76	2.51471e-76	1.44858
PLA2G16	-79.9443	0	0	-2.5523		RP11-285F7.2	7.08175	1.42342e-12	2.02463e-12	1.44812
PRSS23	-46.6878	0	0	-2.55028		CEP19	16.2598	1.90389e-59	4.12652e-59	1.44805
DUSP2	-6.75015	1.47692e-11	2.06807e-11	-2.54289		NSMCE3	45.103	0	0	1.44783
GRHL1	-16.3452	4.71001e-60	1.02394e-59	-2.53772		CDH8	7.28019	3.33355e-13	4.77609e-13	1.44676
ASPH	-60.3259	0	0	-2.51974		CD200	17.3086	4.04833e-67	9.16971e-67	1.44623
BCAM	-54.4738	0	0	-2.51749		AGL	66.2436	0	0	1.44391
SERPINF1	-45.8189	0	0	-2.51737		AP1S2	70.0569	0	0	1.43996
ABCD3	-46.6262	0	0	-2.51592		WDR31	4.46901	7.85826e-06	9.7613e-06	1.4387
TRIM38	-27.3906	3.55207e-165	1.28744e-164	-2.51229		SPRY2	27.6659	1.79861e-168	6.59644e-168	1.43857
SH3RF2	-25.7294	5.47702e-146	1.82174e-145	-2.50909		KNSTRN	21.8901	3.23072e-106	9.10667e-106	1.43361
STAT3	-45.3239	0	0	-2.50861		FAM84B	42.322	0	0	1.43295
IDH2	-70.6411	0	0	-2.49734		RP11-119B16.2	10.1276	4.16809e-24	6.85017e-24	1.4295
ELFN1	-12.219	2.4612e-34	4.44909e-34	-2.49583		PIGP	51.0931	0	0	1.42847
CHPT1	-49.3003	0	0	-2.4863		KIF20B	21.8765	4.35268e-106	1.22453e-105	1.42827
ARAP2	-6.81006	9.75575e-12	1.37005e-11	-2.48058		EDA	33.4323	4.64896e-245	2.22861e-244	1.42346
RP11-468E2.4	-7.80976	5.72951e-15	8.45831e-15	-2.47995		MFAP2	46.1186	0	0	1.42293
ADAMTS1	-19.6972	2.28008e-86	5.83032e-86	-2.47949		MYADM	54.3558	0	0	1.42146
HIST1H2BJ	-8.209	2.23032e-16	3.34974e-16	-2.47545		KIF23	11.2719	1.80677e-29	3.13754e-29	1.4173
PROCR	-16.4583	7.31712e-61	1.59713e-60	-2.473		RCAN2	18.0454	8.57926e-73	2.01066e-72	1.41498
GCNT4	-25.4971	2.12345e-143	7.00901e-143	-2.47173		AURKA	18.1257	1.9991e-73	4.70812e-73	1.41396
MANBA	-32.3163	4.13159e-229	1.86872e-228	-2.47065		PPIL6	5.44117	5.29313e-08	6.9063e-08	1.41213
CSF1	-21.1909	1.15809e-99	3.17337e-99	-2.46631		ANP32E	53.2421	0	0	1.41173
PSTPIP2	-41.2101	0	0	-2.45785		ARL4D	62.3949	0	0	1.41071
ITPKC	-26.8056	2.77649e-158	9.7765e-158	-2.45354		CCNB2	21.7981	2.41715e-105	6.78685e-105	1.41012
SBSPON	-12.5817	2.66107e-36	4.90263e-36	-2.44993		ZNF454	4.75604	1.97426e-06	2.478e-06	1.40926
SLC4A8	-22.1344	1.47484e-108	4.20661e-108	-2.4466		CDCA5	16.7696	4.07533e-63	9.0229e-63	1.40779
NCF1	-8.10435	5.30264e-16	7.9146e-16	-2.43853		RASSF3	15.2759	1.10709e-52	2.29815e-52	1.40568
PPARG	-7.60792	2.78544e-14	4.07451e-14	-2.43465		RP11-354P11.3	2.77632	0.00549784	0.00621183	1.4003
KLF13	-30.8871	1.78234e-209	7.55574e-209	-2.43401		ARHGAP42	39.0948	0	0	1.39913
CYB5R1	-40.8092	0	0	-2.43116		MCCC1	24.1838	3.29436e-129	1.02113e-128	1.39855
PLK2	-45.0958	0	0	-2.43011		MYOZ3	6.0063	1.89801e-09	2.55749e-09	1.39807
PLD1	-12.354	4.63743e-35	8.44305e-35	-2.42697		RP11-499F3.2	13.2842	2.85765e-40	5.40292e-40	1.39706
ST3GAL6	-14.2332	5.70032e-46	1.126e-45	-2.4223		BRCA2	14.6154	2.24166e-48	4.50625e-48	1.39629
GNB4	-34.1961	2.76361e-256	1.36726e-255	-2.42139		RP11-214N9.1	3.74735	0.000178715	0.000212648	1.39536
SH2D4A	-19.3366	2.64509e-83	6.6342e-83	-2.41471		LINC01011	4.44122	8.94515e-06	1.10891e-05	1.39513
PRKCH	-3.38066	0.000723121	0.000842342	-2.41332		TRPM3	4.42187	9.78483e-06	1.21058e-05	1.39461
PLPP3	-48.9166	0	0	-2.40947		RP11-12G12.7	55.645	0	0	1.39248
CDCP1	-12.2641	1.41093e-34	2.55587e-34	-2.40934		RRP9	36.0943	2.78723e-285	1.48974e-284	1.39159
DACT1	-11.3287	9.46074e-30	1.64621e-29	-2.4079		ZNF660	11.3122	1.1418e-29	1.98439e-29	1.38925
PAM	-39.6906	0	0	-2.4052		RP11-192H23.6	12.7126	5.03169e-37	9.32576e-37	1.38702
GLS	-41.8178	0	0	-2.40314		CTXN1	58.7001	0	0	1.38635
ADAMTS6	-9.83839	7.69293e-23	1.24585e-22	-2.40111		RP11-380D23.2	34.6465	5.05122e-263	2.53382e-262	1.38596
GBE1	-24.0193	1.74995e-127	5.37795e-127	-2.39846		PPP1R9A	24.7092	8.5113e-135	2.70808e-134	1.38434
CAMTA2	-32.4291	1.06693e-230	4.8562e-230	-2.38923		EMC9	41.082	0	0	1.38216
ZNF503	-4.4556	8.36586e-06	1.03774e-05	-2.37741		LATS2-AS1	3.37924	0.000726872	0.000846484	1.38204
BCO2	-8.77282	1.74243e-18	2.69466e-18	-2.36838		HMGB3	68.8196	0	0	1.38044
RND1	-15.618	5.49385e-55	1.15318e-54	-2.35968		TTC6	3.28281	0.00102777	0.00118953	1.37882
PLEK2	-7.46698	8.20555e-14	1.19023e-13	-2.35796		AC137932.4	3.28831	0.00100791	0.00116717	1.37819
LTBP3	-31.9044	2.32377e-223	1.03374e-222	-2.35429		CDC25A	11.69	1.4345e-31	2.539e-31	1.37582
ME1	-37.8377	0	0	-2.3513		INCENP	5.95727	2.56487e-09	3.45068e-09	1.3758
CYR61	-49.6151	0	0	-2.35041		FBXO34	33.3278	1.52889e-243	7.27275e-243	1.37407
SCARB2	-59.7078	0	0	-2.34892		SPC24	10.4297	1.81485e-25	3.02522e-25	1.37188
OXT	-7.6694	1.72809e-14	2.53555e-14	-2.34746		SPINK5	7.2764	3.42851e-13	4.9089e-13	1.36875
CAMK2N1	-38.3776	0	0	-2.34529		CTA-445C9.14	6.29959	2.9844e-10	4.08502e-10	1.3626
MYRF	-29.9361	6.66639e-197	2.70662e-196	-2.33438		SPEF2	3.60286	0.00031473	0.000371524	1.36242
CLGN	-18.9864	2.20857e-80	5.42606e-80	-2.32987		NEK2	12.4534	1.3405e-35	2.45503e-35	1.35977
PGF	-15.2573	1.47221e-52	3.05023e-52	-2.32948		GJC1	25.4921	2.41223e-143	7.95611e-143	1.35961
KCNIP4	-3.11033	0.00186878	0.00214567	-2.32898		ZCCHC11	59.1416	0	0	1.35751
PARP10	-3.92527	8.66335e-05	0.000104201	-2.32565		CA14	8.49646	1.9546e-17	2.9728e-17	1.35722
FAM43A	-10.5383	5.75477e-26	9.65605e-26	-2.32544		PELI1	30.4206	2.93232e-203	1.2145e-202	1.35568
IFIT5	-11.521	1.03379e-30	1.81122e-30	-2.32386		KIF18B	6.84654	7.56563e-12	1.06421e-11	1.35489
ARRDC4	-12.7911	1.83921e-37	3.41466e-37	-2.32374		LINC00665	54.2367	0	0	1.35195
PCDH17	-17.469	2.46772e-68	5.62787e-68	-2.3217		EZH2	27.3495	1.09433e-164	3.95642e-164	1.35164
P4HA2	-28.6929	4.67708e-181	1.78497e-180	-2.31748		KIF18A	5.86378	4.52461e-09	6.04773e-09	1.35143
JAK1	-53.1347	0	0	-2.31523		RP11-801F7.1	10.873	1.55004e-27	2.63873e-27	1.35022
C3orf52	-28.6899	5.09718e-181	1.94358e-180	-2.31419		PRPH2	2.90626	0.00365778	0.00416436	1.3477
HEXB	-50.0122	0	0	-2.30729		CIT	9.6455	5.13619e-22	8.22856e-22	1.34676
FSTL3	-23.1216	2.80845e-118	8.36346e-118	-2.30531		RNF24	38.8192	0	0	1.34654
EPS8L2	-47.6352	0	0	-2.30061		LINC01170	12.6637	9.39417e-37	1.73517e-36	1.33788
PLEKHH2	-7.65159	1.98512e-14	2.9107e-14	-2.30026		FEN1	21.0594	1.87633e-98	5.10911e-98	1.33641
PLIN2	-59.5107	0	0	-2.29856		CCNF	15.45	7.53918e-54	1.57409e-53	1.33267
TBC1D8	-5.39198	6.9687e-08	9.07064e-08	-2.2969		IVNS1ABP	55.8023	0	0	1.33207
B3GNT8	-9.67158	3.982e-22	6.38656e-22	-2.29144		SH3BGR	18.0699	5.50557e-73	1.291e-72	1.33175
SDSL	-28.8268	9.89486e-183	3.81331e-182	-2.29085		CTTNBP2	4.52869	5.93513e-06	7.39369e-06	1.3312
CPS1	-16.3266	6.38335e-60	1.38562e-59	-2.28659		C1QTNF4	6.64769	2.97738e-11	4.15296e-11	1.32993
DLL1	-13.0458	6.71922e-39	1.25884e-38	-2.28591		SLC35E4	4.9283	8.29469e-07	1.05272e-06	1.32967
LURAP1L	-7.13654	9.5711e-13	1.36361e-12	-2.2844		ABCD4	51.0568	0	0	1.32354
RNF103	-23.386	5.93872e-121	1.78451e-120	-2.28069		CELF2	50.8045	0	0	1.32292
ISG20	-29.3879	7.83464e-190	3.09096e-189	-2.27307		RP11-18H7.1	3.97954	6.90501e-05	8.33303e-05	1.31876
RAB15	-38.5318	0	0	-2.26703		CCNB1	17.101	1.4587e-65	3.26641e-65	1.31827
ANXA4	-46.2579	0	0	-2.25642		TCEAL2	10.2076	1.83318e-24	3.02428e-24	1.31737
PFKP	-44.1799	0	0	-2.25611		FAM13C	7.83042	4.86252e-15	7.18085e-15	1.31635
ZFP36	-42.7776	0	0	-2.2541		GNG2	22.7027	4.21493e-114	1.23061e-113	1.31508
FBXL8	-4.96371	6.91597e-07	8.80844e-07	-2.2532		MORC2-AS1	17.2934	5.27917e-67	1.19326e-66	1.31052
S100A6	-59.8742	0	0	-2.25306		RP11-440L14.1	6.32713	2.4976e-10	3.42193e-10	1.30799
SLC27A2	-8.66317	4.58819e-18	7.04021e-18	-2.24923		INTU	24.4473	5.38074e-132	1.68841e-131	1.30321
STK17B	-8.31626	9.0786e-17	1.3721e-16	-2.24911		APEX2	30.1903	3.17665e-200	1.30569e-199	1.30197
SRPX	-4.81185	1.49543e-06	1.88465e-06	-2.24856		CTD-2034I4.2	8.99236	2.41976e-19	3.77864e-19	1.29833
SERPING1	-31.2897	6.43453e-215	2.77951e-214	-2.24447		CCDC18	10.9482	6.77602e-28	1.159e-27	1.2962
SLC25A16	-31.9998	1.09787e-224	4.90918e-224	-2.24061		NASP	57.1681	0	0	1.29456
SEL1L3	-20.1394	3.33167e-90	8.65752e-90	-2.23846		AC016700.5	4.83037	1.36283e-06	1.71954e-06	1.29383
HLA-E	-41.681	0	0	-2.23701		GDF11	19.7174	1.5289e-86	3.91645e-86	1.29353
C2orf82	-10.7879	3.92873e-27	6.66451e-27	-2.23497		TLE2	24.3129	1.43311e-130	4.46131e-130	1.29258
ATP1B1	-80.5087	0	0	-2.22827		PDGFD	6.6546	2.84076e-11	3.96624e-11	1.29188
PRR15	-33.7302	2.0872e-249	1.01065e-248	-2.22664		ZNF462	39.5253	0	0	1.29161
CD302	-8.75253	2.08627e-18	3.2218e-18	-2.2265		DTL	5.89948	3.64639e-09	4.89051e-09	1.28971
SPOCD1	-4.34686	1.38099e-05	1.69884e-05	-2.22563		CRIP2	2.82462	0.00473367	0.00536806	1.28899
FBLN5	-8.71429	2.92573e-18	4.50048e-18	-2.22032		NME5	5.58174	2.38128e-08	3.13732e-08	1.28814
OTUD1	-9.47492	2.66958e-21	4.24853e-21	-2.21987		TUBB2B	67.2597	0	0	1.28782
RILP	-16.8761	6.74097e-64	1.50015e-63	-2.21908		AUNIP	10.7862	3.99852e-27	6.78024e-27	1.28513
ANKRD29	-18.7698	1.3339e-78	3.23306e-78	-2.21766		SKA3	9.17471	4.52779e-20	7.11674e-20	1.28333
MYH14	-7.91544	2.46372e-15	3.64708e-15	-2.21693		EFR3B	7.57168	3.6842e-14	5.37465e-14	1.28129
ST14	-21.3615	3.04708e-101	8.40816e-101	-2.21159		RP5-1092A3.4	3.03866	0.00237636	0.00271619	1.27951
BRI3	-88.063	0	0	-2.20815		FANCA	16.2017	4.90689e-59	1.06034e-58	1.2795
ZHX3	-9.2528	2.18685e-20	3.45107e-20	-2.20665		UBAP2	61.5219	0	0	1.27915
TANC2	-13.8043	2.40008e-43	4.64962e-43	-2.20555		RACGAP1	14.7007	6.37751e-49	1.28922e-48	1.27842
RRAS	-21.8057	2.04785e-105	5.75368e-105	-2.20189		ELAVL2	3.89612	9.77471e-05	0.000117405	1.27615
NOVA1-AS1	-9.63585	5.64243e-22	9.0329e-22	-2.20158		TK1	15.9594	2.45267e-57	5.24238e-57	1.27588
SLC39A4	-19.3529	1.92593e-83	4.83607e-83	-2.20117		OIP5	12.3422	5.36846e-35	9.76576e-35	1.27586
GCLM	-48.5453	0	0	-2.20081		LARP7	46.3998	0	0	1.27583
FAXDC2	-7.17362	7.30419e-13	1.04235e-12	-2.1995		MADCAM1	3.49166	0.000480026	0.000562807	1.27534
CTSA	-50.4048	0	0	-2.19929		MGST2	70.2872	0	0	1.27469
TPGS1	-28.5113	8.48787e-179	3.21943e-178	-2.19855		LL22NC03-86G7.1	4.58054	4.6378e-06	5.78588e-06	1.2744
SLC18B1	-17.9648	3.67888e-72	8.58934e-72	-2.1939		SLF1	13.8448	1.36842e-43	2.65696e-43	1.27245
SSH2	-31.776	1.39052e-221	6.15415e-221	-2.18849		AC073283.4	10.3788	3.09598e-25	5.14489e-25	1.27148
HEBP1	-54.3611	0	0	-2.18766		GINS4	14.6726	9.66356e-49	1.95076e-48	1.27023
DAB2	-38.1406	0	0	-2.18623		PRLR	4.16219	3.15213e-05	3.8286e-05	1.26819
SOX9	-7.39683	1.39474e-13	2.01431e-13	-2.18509		TVP23A	16.7752	3.70891e-63	8.21585e-63	1.26756
RSPO3	-19.3941	8.66073e-84	2.18107e-83	-2.18484		SLC25A29	43.8055	0	0	1.2672
MOB3B	-33.6117	1.13135e-247	5.4537e-247	-2.18061		GPSM3	8.21171	2.18057e-16	3.27616e-16	1.26595
LAMB2	-28.3482	8.81898e-177	3.32751e-176	-2.1796		SEC24B-AS1	4.07807	4.54102e-05	5.49241e-05	1.26167
HAAO	-13.5357	9.63266e-42	1.84544e-41	-2.17596		NET1	26.1677	6.19317e-151	2.11861e-150	1.26068
NPW	-6.25557	3.96074e-10	5.41627e-10	-2.17576		ILF3-AS1	37.2898	2.39769e-304	1.36596e-303	1.25864
HRASLS5	-12.8156	1.34079e-37	2.49466e-37	-2.16871		PKIG	70.9524	0	0	1.25795
PLS3	-63.5607	0	0	-2.16856		RNF130	59.5189	0	0	1.25721
ANKRD20A3	-3.86182	0.000112547	0.000134844	-2.16668		TM7SF2	51.6144	0	0	1.25701
TUBB4A	-26.2141	1.83513e-151	6.28772e-151	-2.15876		CHEK1	28.4093	1.5532e-177	5.87065e-177	1.25515
SLC25A28	-21.2244	5.68736e-100	1.56141e-99	-2.15724		H2AFY2	59.4766	0	0	1.25514
SLC7A2	-43.5716	0	0	-2.15567		KLHL23	43.6969	0	0	1.25477
RRM2B	-40.6545	0	0	-2.1508		TNS2	5.02191	5.11609e-07	6.53144e-07	1.25404
ESAM	-7.98268	1.4319e-15	2.12475e-15	-2.15045		DLGAP1-AS1	10.9545	6.32252e-28	1.08229e-27	1.25398
TMCO4	-7.60148	2.92765e-14	4.27964e-14	-2.14387		CTC-425F1.4	11.4341	2.82575e-30	4.92881e-30	1.25349
CMBL	-42.7782	0	0	-2.14167		DICER1-AS1	7.39093	1.45809e-13	2.1051e-13	1.25139
PCP4	-23.0983	4.81125e-118	1.42982e-117	-2.14135		ZNF181	11.6321	2.83013e-31	4.99285e-31	1.25115
BAG3	-29.7317	2.98608e-194	1.20222e-193	-2.13869		ATP8A2	8.24736	1.61928e-16	2.4371e-16	1.25062
CHST2	-5.8442	5.09005e-09	6.79511e-09	-2.13775		ZNF814	32.3601	1.0016e-229	4.53973e-229	1.25024
RP11-166P13.3	-5.86272	4.55336e-09	6.08428e-09	-2.13525		ZNF43	21.9706	5.50493e-107	1.55679e-106	1.24713
IFNGR1	-36.5645	1.04946e-292	5.75869e-292	-2.13361		CKAP2	20.2229	6.15383e-91	1.60586e-90	1.24474
NKD2	-22.0318	1.42771e-107	4.04814e-107	-2.13327		RAB17	64.0869	0	0	1.24401
PTGER4	-4.38314	1.16979e-05	1.44436e-05	-2.13111		ZNF48	37.8172	0	0	1.24358
CUBN	-5.70135	1.18865e-08	1.57853e-08	-2.12967		FANCI	14.2019	8.91728e-46	1.75664e-45	1.24301
TMEM255A	-9.74858	1.8707e-22	3.01488e-22	-2.12253		SPDL1	20.8022	4.13106e-96	1.11086e-95	1.24165
CMTM8	-41.5506	0	0	-2.12066		KIAA1456	10.4901	9.59478e-26	1.60557e-25	1.24085
ENPP2	-25.3207	1.89222e-141	6.19377e-141	-2.11824		MAGI3	21.3188	7.59906e-101	2.09289e-100	1.23798
TRIML2	-20.178	1.52901e-90	3.98039e-90	-2.11643		RRM2	17.1511	6.16236e-66	1.38277e-65	1.2373
GPAT3	-7.01847	2.24315e-12	3.18326e-12	-2.11287		TPK1	22.1573	8.87177e-109	2.53379e-108	1.23574
KLHL5	-49.331	0	0	-2.10625		NUDT4	88.5871	0	0	1.23125
IFI16	-9.30104	1.39086e-20	2.19812e-20	-2.10501		CRNDE	60.9554	0	0	1.22998
PROS1	-32.7035	1.39286e-234	6.44831e-234	-2.10349		MAD2L1	19.6866	2.80877e-86	7.17796e-86	1.22831
DOCK5	-16.3352	5.54186e-60	1.20357e-59	-2.09954		HOXB-AS1	3.6682	0.000244266	0.000289134	1.22818
SYTL1	-22.9274	2.47509e-116	7.30035e-116	-2.09439		RAP2C-AS1	3.00147	0.00268681	0.00306861	1.2266
STARD10	-48.6847	0	0	-2.09371		VLDLR-AS1	23.3466	1.49218e-120	4.47448e-120	1.225
RASEF	-15.5601	1.35783e-54	2.84736e-54	-2.08874		PHF14	66.1563	0	0	1.22329
PDGFRA	-8.46786	2.49935e-17	3.79599e-17	-2.08609		VASP	65.6041	0	0	1.22021
SLC22A18	-36.1524	3.40622e-286	1.82509e-285	-2.08576		LIMD2	52.5893	0	0	1.22021
PROSER2	-31.5475	1.94178e-218	8.50684e-218	-2.08469		CD40	10.6911	1.12071e-26	1.89222e-26	1.21857
MORC4	-27.4786	3.16783e-166	1.15204e-165	-2.08462		AC240274.1	-123.488	0	0	1.21837
GNE	-4.29275	1.76471e-05	2.16226e-05	-2.08352		DLC1	45.053	0	0	1.21815
CD82	-5.91635	3.29169e-09	4.4189e-09	-2.08094		MEX3A	56.5548	0	0	1.21802
NPC1	-30.7241	2.71003e-207	1.14101e-206	-2.07627		SDC3	22.183	5.01122e-109	1.43405e-108	1.21632
SLC12A4	-29.8504	8.66882e-196	3.4999e-195	-2.07197		SHISA9	19.4169	5.55871e-84	1.40069e-83	1.21484
WFDC3	-6.90576	4.99369e-12	7.04034e-12	-2.07156		KIAA0101	30.0119	6.86362e-198	2.79984e-197	1.21105
TTC39A	-25.7264	5.92588e-146	1.96952e-145	-2.06895		MFSD14B	35.2357	5.67331e-272	2.9204e-271	1.20853
ATP6V0D2	-4.42684	9.56219e-06	1.18439e-05	-2.06821		FANCD2	16.7764	3.63367e-63	8.05329e-63	1.20828
GATA2-AS1	-3.78613	0.000153014	0.00018262	-2.06746		MSI1	35.8007	1.07783e-280	5.68359e-280	1.20801
TJP3	-7.53091	5.03884e-14	7.3286e-14	-2.0657		IL27RA	4.20166	2.64964e-05	3.22551e-05	1.20467
GALNT3	-9.27726	1.73887e-20	2.74512e-20	-2.06335		FJX1	8.11428	4.88678e-16	7.29642e-16	1.20299
RP11-431K24.1	-3.93814	8.21159e-05	9.88225e-05	-2.06246		TTK	7.02633	2.12043e-12	3.01207e-12	1.19816
ASGR1	-17.5471	6.26463e-69	1.43552e-68	-2.06171		ASF1B	9.94404	2.67728e-23	4.37017e-23	1.19813
HSD17B11	-27.4595	5.35096e-166	1.94433e-165	-2.06043		SALL2	20.3535	4.32153e-92	1.13319e-91	1.19753
MFSD13A	-25.0595	1.37682e-138	4.44613e-138	-2.06036		MYO10	37.7644	0	0	1.19677
GLTPD2	-9.91788	3.48086e-23	5.67115e-23	-2.0581		RP11-422P24.12	2.96959	0.002982	0.00340215	1.19608
FAM114A1	-44.7568	0	0	-2.05576		SYNDIG1	2.73065	0.00632093	0.00712685	1.19598
KLF4	-13.958	2.81119e-44	5.49033e-44	-2.05511		SLC2A6	8.45851	2.70824e-17	4.11037e-17	1.19411
B3GALT1	-6.43698	1.21878e-10	1.67941e-10	-2.05462		TMEM106A	9.23536	2.57422e-20	4.05794e-20	1.18978
F12	-25.472	4.02533e-143	1.32664e-142	-2.05177		ROR1	31.2939	5.65645e-215	2.44585e-214	1.18968
ABAT	-9.55499	1.23598e-21	1.97355e-21	-2.05126		CASC5	10.5194	7.02857e-26	1.17797e-25	1.18931
RAB11FIP1	-53.2134	0	0	-2.04981		SMAP2	22.2861	5.03891e-110	1.44676e-109	1.18721
RAB42	-3.36288	0.000771337	0.000897058	-2.04298		UBE2T	24.8145	6.25631e-136	2.00536e-135	1.18578
MYC	-20.1611	2.14891e-90	5.59078e-90	-2.04185		CPLX1	2.74321	0.00608411	0.00686347	1.18236
FAM46B	-27.0685	2.31352e-161	8.24023e-161	-2.04145		ANLN	15.4097	1.40936e-53	2.93832e-53	1.18234
MPC1	-54.2674	0	0	-2.03911		POU2F2	3.30011	0.000966477	0.00112099	1.18186
ACAA1	-60.2899	0	0	-2.03595		NEK5	4.34774	1.37546e-05	1.69251e-05	1.18185
FAM105A	-21.0124	5.05356e-98	1.37173e-97	-2.03585		NUDT1	43.7512	0	0	1.17877
NFKB1	-14.4169	4.05252e-47	8.08634e-47	-2.02749		RP11-455F5.3	3.48066	0.000500181	0.000585803	1.17863
TRANK1	-5.47607	4.34878e-08	5.6896e-08	-2.02609		ECT2	11.9653	5.39791e-33	9.65683e-33	1.17693
TMEM82	-3.25528	0.00113282	0.00131006	-2.02302		PLAGL1	8.52632	1.51083e-17	2.30354e-17	1.17376
MBNL2	-26.9837	2.29413e-160	8.14435e-160	-2.01922		MT-ND6	42.1697	0	0	1.17375
RAB6B	-27.5668	2.78699e-167	1.01696e-166	-2.01884		BRCA1	14.4127	4.30401e-47	8.58025e-47	1.17287
CBLC	-5.86998	4.35853e-09	5.82935e-09	-2.01603		DNMT3B	32.5589	1.56743e-232	7.22553e-232	1.1697
MAN2A1	-54.5641	0	0	-2.01269		ENC1	41.0555	0	0	1.16748
CPPED1	-34.2424	5.66536e-257	2.80607e-256	-2.01024		IFT22	50.6519	0	0	1.16341
LEPR	-17.2497	1.12473e-66	2.5343e-66	-2.00204		C16orf59	18.9492	4.48094e-80	1.09839e-79	1.16279
PCSK1N	-28.7047	3.33521e-181	1.2751e-180	-2.00122		RP11-20D14.6	29.1092	2.74849e-186	1.07552e-185	1.15403
RHOBTB1	-14.8436	7.65017e-50	1.55961e-49	-1.99661		LRRC8B	24.0043	2.50839e-127	7.70331e-127	1.15376
FADS3	-27.946	7.38256e-172	2.73775e-171	-1.99661		FERMT2	63.9612	0	0	1.15197
GLB1	-44.8796	0	0	-1.99634		MGAT3	5.28126	1.28299e-07	1.66346e-07	1.1518
PPARA	-25.96	1.40058e-148	4.72027e-148	-1.99552		FAM229B	37.4286	1.339e-306	7.63828e-306	1.1502
GALNT18	-18.4389	6.40098e-76	1.52832e-75	-1.99242		MEIS3	26.0693	8.13475e-150	2.75448e-149	1.14993
LINC-PINT	-3.68081	0.000232497	0.000275581	-1.98941		CENPH	23.86	7.97373e-126	2.43492e-125	1.14978
PTK2B	-13.9647	2.56041e-44	5.00507e-44	-1.98933		TMEM14B	91.4862	0	0	1.14909
NAV2	-29.3986	5.72374e-190	2.26229e-189	-1.98879		PSMC3IP	19.1482	1.00159e-81	2.48615e-81	1.14876
CTD-3252C9.4	-8.72103	2.75679e-18	4.24515e-18	-1.98803		WDR76	4.78774	1.68674e-06	2.12142e-06	1.14769
ACSF2	-9.34006	9.62829e-21	1.52278e-20	-1.98747		FOXM1	19.5566	3.62742e-85	9.19401e-85	1.14745
PSMB10	-21.926	1.46821e-106	4.14124e-106	-1.98508		C4orf46	25.2016	3.85145e-140	1.25593e-139	1.14554
RDH10	-21.6243	1.06143e-103	2.96296e-103	-1.9803		KCNK5	4.85593	1.19822e-06	1.51406e-06	1.14518
CEL	-4.30094	1.70072e-05	2.08563e-05	-1.97971		SLFN13	5.14468	2.67978e-07	3.44452e-07	1.14333
HEG1	-45.5147	0	0	-1.97718		FAM161A	20.8287	2.37827e-96	6.40327e-96	1.14313
FAM107B	-63.7276	0	0	-1.97224		LRRN1	35.0536	3.44252e-269	1.76368e-268	1.14089
F10	-19.0462	7.06964e-81	1.74481e-80	-1.97186		SLC22A31	2.83852	0.00453231	0.0051451	1.14041
RNF149	-37.9372	0	0	-1.97174		ZNF667-AS1	22.6416	1.68952e-113	4.92616e-113	1.13617
RCAN1	-36.6261	1.10013e-293	6.0831e-293	-1.97053		PRUNE2	3.10217	0.00192104	0.0022051	1.13605
DYNLT3	-58.063	0	0	-1.96864		ACTG2	3.56586	0.000362662	0.000427173	1.13554
DAAM2	-3.04628	0.00231692	0.00264896	-1.96736		LINC01356	62.1213	0	0	1.13294
ZBED3	-29.9724	2.25041e-197	9.15405e-197	-1.96714		MND1	12.0269	2.56545e-33	4.6029e-33	1.13244
IFFO2	-8.2255	1.94375e-16	2.92137e-16	-1.96654		EPHB6	20.693	4.00324e-95	1.07316e-94	1.1299
HLA-DPB1	-35.9333	9.21277e-283	4.90591e-282	-1.96595		COLEC12	31.6037	3.28233e-219	1.44236e-218	1.12905
NEDD4L	-54.1948	0	0	-1.96512		ATP11C	25.0862	7.03018e-139	2.27534e-138	1.12779
OGFRL1	-41.5969	0	0	-1.96451		SLC2A3	60.8849	0	0	1.12275
PNP	-23.5983	4.00923e-123	1.21485e-122	-1.96324		HIST1H4J	2.89338	0.00381118	0.00433559	1.12249
EPDR1	-7.50812	5.99834e-14	8.71533e-14	-1.95705		PTMS	71.1185	0	0	1.12177
CCDC151	-6.02433	1.6981e-09	2.2917e-09	-1.9529		GUCY1A2	2.72183	0.00649214	0.00731423	1.1214
CLU	-29.9362	6.65224e-197	2.70341e-196	-1.94662		BRIP1	3.32034	0.000899085	0.00104366	1.12114
EPB41L4B	-13.2947	2.48306e-40	4.69879e-40	-1.94502		LGALS1	13.0983	3.36559e-39	6.32732e-39	1.11542
ZNF563	-16.1945	5.5123e-59	1.18938e-58	-1.94452		CAPN10-AS1	9.94956	2.53301e-23	4.13936e-23	1.11318
TGFBR2	-15.7071	1.35226e-55	2.85506e-55	-1.94277		RP11-1391J7.1	6.15025	7.73611e-10	1.05192e-09	1.11145
FBXO4	-6.85801	6.98261e-12	9.82839e-12	-1.94196		UHRF1	5.9648	2.44934e-09	3.29628e-09	1.11141
ZHX1	-35.583	2.56751e-277	1.34081e-276	-1.94052		GLB1L	3.53888	0.000401835	0.000472541	1.10997
TRNP1	-21.0027	6.1896e-98	1.67798e-97	-1.93883		RP11-457M11.5	3.01937	0.00253302	0.00289374	1.10733
MMAA	-8.27766	1.25618e-16	1.89391e-16	-1.93507		CKS2	49.7989	0	0	1.10704
FAM47E	-4.15707	3.22358e-05	3.91428e-05	-1.93348		TM6SF1	4.92774	8.31846e-07	1.05543e-06	1.1031
SMOX	-36.8936	5.86025e-298	3.30806e-297	-1.93324		KANK2	12.7637	2.61404e-37	4.85113e-37	1.10085
SLC7A7	-70.803	0	0	-1.92957		AC060834.3	9.44145	3.67642e-21	5.83799e-21	1.10063
FAM198B	-12.4282	1.83818e-35	3.36364e-35	-1.92628		RBM8A	82.6694	0	0	1.09938
MMP23B	-31.1051	2.05452e-212	8.8045e-212	-1.92383		TYRO3	51.2151	0	0	1.09903
ME3	-4.65598	3.22439e-06	4.03772e-06	-1.92185		HNRNPA1L2	25.0717	1.0137e-138	3.27595e-138	1.0979
RPS6KA3	-41.07	0	0	-1.9193		U73166.2	4.80347	1.55937e-06	1.96466e-06	1.09743
TNC	-12.5053	6.98324e-36	1.28001e-35	-1.919		CDCA4	24.118	1.61843e-128	4.99151e-128	1.09637
TPCN1	-17.2977	4.89486e-67	1.10814e-66	-1.9162		QPCT	12.8646	7.11785e-38	1.32662e-37	1.09598
CRIM1	-33.2523	1.89294e-242	8.97486e-242	-1.91214		DEPDC1B	7.48684	7.05524e-14	1.02406e-13	1.09457
NEDD4	-20.6227	1.71832e-94	4.57794e-94	-1.91033		CRELD2	40.7754	0	0	1.09292
NAGLU	-17.5722	4.01987e-69	9.22118e-69	-1.90887		CCNG2	20.9024	5.09383e-97	1.37489e-96	1.09198
DHRS3	-35.851	1.77296e-281	9.38347e-281	-1.90595		CCDC181	6.05436	1.40977e-09	1.90554e-09	1.09048
DPPA3	-6.72964	1.70089e-11	2.37861e-11	-1.90502		TNFAIP8L1	8.93393	4.11155e-19	6.40431e-19	1.08954
ANXA2R	-7.37811	1.60553e-13	2.31487e-13	-1.90269		FAM129A	26.316	1.2568e-152	4.32676e-152	1.08902
NRCAM	-23.8865	4.22696e-126	1.2926e-125	-1.90178		SDCBP2-AS1	3.38291	0.000717226	0.000835975	1.08684
C9orf3	-39.5796	0	0	-1.90024		ISL1	8.7376	2.38126e-18	3.67341e-18	1.08373
AKAP1	-28.2829	5.61361e-176	2.1144e-175	-1.89817		UNC50	41.4193	0	0	1.08175
C1orf115	-17.3579	1.71991e-67	3.90798e-67	-1.89752		GPX7	22.092	3.7716e-108	1.07363e-107	1.07971
SETD7	-39.055	0	0	-1.8966		PRR4	22.7987	4.72487e-115	1.38699e-114	1.079
TBX3	-25.1528	1.31798e-139	4.28813e-139	-1.89495		AC100830.3	10.436	1.69814e-25	2.83176e-25	1.07822
EPS8	-9.6785	3.72144e-22	5.97087e-22	-1.88736		CHAF1A	16.5585	1.3894e-61	3.04653e-61	1.0779
AXL	-13.673	1.47264e-42	2.83513e-42	-1.88606		POLR2J2	7.02717	2.10767e-12	2.99492e-12	1.07648
ANTXR2	-16.9443	2.12004e-64	4.72773e-64	-1.88331		ZC3H4	24.3802	2.77211e-131	8.66709e-131	1.07642
LINC01503	-8.51811	1.6218e-17	2.47012e-17	-1.88208		RP11-894P9.1	3.93893	8.18446e-05	9.85234e-05	1.07627
AIFM2	-28.7113	2.75792e-181	1.05533e-180	-1.88058		XXYLT1	30.3145	7.38475e-202	3.04111e-201	1.0762
CCNJL	-22.2154	2.43775e-109	6.9807e-109	-1.87675		METTL21A	45.1364	0	0	1.07469
FNIP2	-39.8597	0	0	-1.87518		FAM104B	55.4231	0	0	1.07406
NBEAL2	-27.2052	5.63147e-163	2.01911e-162	-1.87266		ZNF397	32.5597	1.52486e-232	7.03682e-232	1.07261
SSFA2	-25.3303	1.48066e-141	4.8503e-141	-1.87176		ARFGEF3	20.9328	2.69207e-97	7.27531e-97	1.07118
MEF2C	-8.13772	4.02798e-16	6.02247e-16	-1.87154		RP5-882C2.2	4.07885	4.52589e-05	5.47565e-05	1.07043
ACSL4	-20.4931	2.48067e-93	6.56452e-93	-1.86587		TPBG	22.36	9.65054e-111	2.78007e-110	1.06775
ENPP1	-7.08779	1.36271e-12	1.93891e-12	-1.86581		HIST2H2AC	4.9338	8.06446e-07	1.0241e-06	1.06766
TMEM74B	-8.03311	9.50329e-16	1.41453e-15	-1.8626		CENPK	19.0087	1.44443e-80	3.55274e-80	1.06647
MXD1	-17.328	2.89072e-67	6.55109e-67	-1.859		MZT1	36.4826	2.09077e-291	1.14148e-290	1.06561
SCARB1	-29.6144	9.75276e-193	3.91196e-192	-1.85573		MCM5	13.2742	3.26686e-40	6.17391e-40	1.06527
TRADD	-24.198	2.33507e-129	7.24306e-129	-1.85537		SMC4	28.9988	6.80896e-185	2.64766e-184	1.06386
FRK	-14.4365	3.05081e-47	6.09598e-47	-1.8552		LRAT	4.46889	7.86265e-06	9.76395e-06	1.06353
DBP	-18.5332	1.11528e-76	2.67766e-76	-1.85493		SPRED3	2.82765	0.00468906	0.00532026	1.06022
CNKSR2	-17.9972	2.04881e-72	4.79385e-72	-1.8542		HS3ST3B1	8.02063	1.05202e-15	1.56429e-15	1.05913
SORD	-39.0241	0	0	-1.85362		LRRC75A	20.9716	1.19108e-97	3.22494e-97	1.05841
NNT	-26.7492	1.26046e-157	4.42032e-157	-1.8533		PKM	83.3636	0	0	1.05807
GSN	-48.4966	0	0	-1.8529		ADAM28	6.48246	9.02405e-11	1.24744e-10	1.05614
SLC9A3R2	-25.4416	8.73483e-143	2.8722e-142	-1.84894		CLN8	48.4155	0	0	1.05583
SLC8B1	-7.41218	1.2424e-13	1.7955e-13	-1.8476		DSCC1	6.12527	9.05306e-10	1.22983e-09	1.05563
NEU1	-63.535	0	0	-1.84402		CDKN2AIPNL	48.8491	0	0	1.05517
ATP7B	-18.8374	3.72928e-79	9.09499e-79	-1.84196		CENPW	31.9389	7.7108e-224	3.43727e-223	1.05381
SLC25A25	-22.3145	2.67172e-110	7.6863e-110	-1.84158		SLC15A4	8.85649	8.25753e-19	1.28299e-18	1.0534
IQGAP2	-16.4043	1.78056e-60	3.87867e-60	-1.8397		C1orf168	7.96817	1.6104e-15	2.38799e-15	1.05272
GPR137B	-14.6306	1.79268e-48	3.60873e-48	-1.83797		PALLD	50.0873	0	0	1.051
CD55	-15.9488	2.90636e-57	6.20599e-57	-1.83524		RCC2	43.1255	0	0	1.05098
CYP1B1	-20.4772	3.43649e-93	9.07166e-93	-1.83362		UBE2S	54.8363	0	0	1.05076
SPRYD7	-34.9905	3.13705e-268	1.59772e-267	-1.83109		STMN3	5.97272	2.33329e-09	3.14108e-09	1.05017
ABCA7	-25.13	2.33975e-139	7.5954e-139	-1.83015		CHCHD6	44.0103	0	0	1.04863
FREM2	-18.3854	1.72099e-75	4.09551e-75	-1.82645		FEZ1	3.50928	0.000449321	0.000527522	1.04655
FRAT1	-10.3035	6.79512e-25	1.12575e-24	-1.82273		SHCBP1	5.65432	1.56466e-08	2.06898e-08	1.04384
HERC6	-4.59785	4.26879e-06	5.32859e-06	-1.82263		RNF122	4.2707	1.94864e-05	2.38357e-05	1.04354
TNS1	-3.22456	0.00126168	0.00145752	-1.82191		RIPK2	37.7861	0	0	1.0435
NECAB1	-4.64485	3.40332e-06	4.25809e-06	-1.8207		LMNB2	32.8696	5.97099e-237	2.77321e-236	1.0432
CAST	-57.6157	0	0	-1.81446		MRPL22	61.1407	0	0	1.04261
DOK6	-8.52439	1.53619e-17	2.34138e-17	-1.81316		KIAA1161	16.4845	4.74401e-61	1.03811e-60	1.04251
MPZL3	-18.1236	2.07471e-73	4.88353e-73	-1.81137		SERPINE2	55.4089	0	0	1.04135
NYNRIN	-14.0386	9.05417e-45	1.77472e-44	-1.81023		CDK1	12.38	3.35388e-35	6.12165e-35	1.04002
CPEB2	-15.6606	2.81427e-55	5.93316e-55	-1.81023		ZNF107	5.76037	8.39319e-09	1.11668e-08	1.03982
ABCC6	-8.957	3.33627e-19	5.20232e-19	-1.80895		USB1	63.053	0	0	1.0374
TMC4	-18.425	8.28154e-76	1.97514e-75	-1.80804		POLD3	10.9072	1.0648e-27	1.81554e-27	1.03391
SSBP2	-18.1148	2.43696e-73	5.73309e-73	-1.80763		PRSS1	28.1357	3.58424e-174	1.3465e-173	1.03214
CTSO	-7.74006	9.93708e-15	1.46149e-14	-1.80562		CKS1B	56.37	0	0	1.03202
SLC44A3	-15.3442	3.87281e-53	8.0626e-53	-1.80433		TCTN2	5.67019	1.42643e-08	1.88852e-08	1.03095
USP25	-26.9069	1.82442e-159	6.45036e-159	-1.79763		MIS18A	26.094	4.26267e-150	1.44904e-149	1.02958
LIPA	-20.3184	8.83849e-92	2.31482e-91	-1.79644		CEP112	4.3836	1.16733e-05	1.44215e-05	1.02874
KITLG	-3.98033	6.88198e-05	8.30756e-05	-1.79586		MYL3	7.37799	1.607e-13	2.31622e-13	1.02813
MMP16	-5.03331	4.82081e-07	6.15629e-07	-1.7941		CHD7	45.8503	0	0	1.02751
SAR1B	-45.9851	0	0	-1.79304		NPM3	72.7651	0	0	1.02391
RBPMS	-60.223	0	0	-1.78991		PCDHGA10	4.20498	2.61108e-05	3.17948e-05	1.02369
HOOK1	-22.9443	1.67974e-116	4.96119e-116	-1.78817		HMGB2	31.1727	2.49729e-213	1.07232e-212	1.0233
PKP3	-12.3861	3.10868e-35	5.6789e-35	-1.78472		MCM7	27.9687	3.90617e-172	1.45105e-171	1.0221
AHNAK2	-3.19701	0.00138862	0.0016016	-1.78122		AC245100.1	4.19492	2.72971e-05	3.31926e-05	1.02203
SPAG4	-3.2963	0.000979683	0.00113539	-1.77852		ZWILCH	19.4468	3.10334e-84	7.83354e-84	1.01941
SMPD1	-34.0921	9.67348e-255	4.76945e-254	-1.77318		PARP6	19.2607	1.14867e-82	2.8677e-82	1.01899
SNX8	-36.2952	1.92522e-288	1.03669e-287	-1.77276		TRABD2B	15.7362	8.54619e-56	1.80614e-55	1.01779
IRF2BP2	-45.7519	0	0	-1.77173		SLCO2A1	31.4776	1.76045e-217	7.67355e-217	1.01564
INPP5D	-4.40921	1.03748e-05	1.28283e-05	-1.77153		TCTE3	3.38336	0.000716047	0.000835002	1.01355
UNC5B	-36.3982	4.53802e-290	2.45894e-289	-1.77106		PDLIM7	64.7406	0	0	1.0135
C17orf67	-5.5747	2.47961e-08	3.26288e-08	-1.76811		CTD-2371O3.3	4.22818	2.35592e-05	2.87362e-05	1.01297
RAB12	-5.75687	8.56893e-09	1.13971e-08	-1.76712		FAM214B	22.2179	2.30538e-109	6.60601e-109	1.01241
F8A1	-14.3593	9.3175e-47	1.85321e-46	-1.76383		LIN28A	56.9201	0	0	1.01198
FRAT2	-24.1197	1.55438e-128	4.7974e-128	-1.7605		TCF7L1	47.2756	0	0	1.01095
LINC01108	-6.10563	1.02394e-09	1.38925e-09	-1.75952		TUBB3	3.21467	0.00130596	0.00150787	1.00884
UGT3A1	-18.9064	1.01109e-79	2.47282e-79	-1.75854		WDR34	34.4026	2.30281e-259	1.14716e-258	1.00643
JOSD1	-36.5682	9.15571e-293	5.03041e-292	-1.75838		EPS8L1	24.9695	1.31077e-137	4.21395e-137	1.00632
TNFSF13B	-7.28796	3.14689e-13	4.51166e-13	-1.7555		TUBB2A	50.9726	0	0	1.00584
EFHD1	-18.6546	1.15934e-77	2.79586e-77	-1.75514		GATA6	38.6282	0	0	1.00035
DGCR6	-25.3681	5.67081e-142	1.86044e-141	-1.75462
MAPK13	-26.5491	2.62754e-155	9.1257e-155	-1.75124
FOXN2	-24.0755	4.50916e-128	1.38674e-127	-1.74967
STARD5	-3.62985	0.000283585	0.0003354	-1.74965
TFRC	-45.6747	0	0	-1.74622
LAMA1	-55.9692	0	0	-1.74438
GNS	-41.1129	0	0	-1.73817
MPPE1	-36.2471	1.10544e-287	5.94519e-287	-1.73079
CSRP1	-28.5737	1.42701e-179	5.42689e-179	-1.73036
CTB-25B13.12	-7.1942	6.28293e-13	8.97502e-13	-1.73026
CHST3	-35.3023	5.41677e-273	2.80169e-272	-1.72937
ZBTB16	-15.4818	4.60515e-54	9.63361e-54	-1.72465
RP11-11N9.4	-54.7306	0	0	-1.72099
RAP1A	-65.1659	0	0	-1.72056
ACOX2	-6.40555	1.49828e-10	2.06127e-10	-1.71718
MEIS1	-7.67735	1.62415e-14	2.38499e-14	-1.71472
TSPAN7	-6.40357	1.51788e-10	2.08691e-10	-1.71445
RP11-295G20.2	-31.5258	3.84931e-218	1.68296e-217	-1.71402
SIRT2	-34.6096	1.8143e-262	9.07988e-262	-1.71087
EMP2	-37.1512	4.19392e-302	2.38298e-301	-1.70978
DDAH1	-31.9179	1.50704e-223	6.71108e-223	-1.70885
FRMD4A	-23.3024	4.19035e-120	1.25391e-119	-1.70701
DGKA	-4.47804	7.53333e-06	9.36038e-06	-1.70462
FUCA1	-23.3597	1.09857e-120	3.29648e-120	-1.70413
RPP25	-23.5682	8.16786e-123	2.46978e-122	-1.70151
XPR1	-36.4506	6.71977e-291	3.6641e-290	-1.69726
ALDH3A2	-37.617	0	0	-1.69694
IDUA	-4.93934	7.83859e-07	9.96005e-07	-1.69559
C5	-30.9793	1.02306e-210	4.34975e-210	-1.69429
KCNMB3	-9.56577	1.1137e-21	1.77895e-21	-1.69264
EFNA3	-9.90762	3.85738e-23	6.27986e-23	-1.69141
TMED5	-39.9517	0	0	-1.68941
TMEM51	-32.3578	1.07826e-229	4.88209e-229	-1.68885
HIPK3	-29.2083	1.52109e-187	5.96841e-187	-1.68661
RNF212	-19.3377	2.58998e-83	6.49976e-83	-1.68467
SLC8A1	-5.54281	2.97659e-08	3.9109e-08	-1.68396
FKBP5	-19.2133	2.86551e-82	7.13326e-82	-1.68343
NCOA7	-34.7079	5.99258e-264	3.02004e-263	-1.68139
TRIM25	-31.6048	3.17576e-219	1.39695e-218	-1.68043
MARCH2	-5.36701	8.0051e-08	1.04102e-07	-1.68007
CBX4	-19.631	8.41059e-86	2.138e-85	-1.67616
PRSS3	-3.76155	0.000168863	0.000201258	-1.67509
IL6ST	-59.6305	0	0	-1.67456
TIFA	-6.02349	1.70693e-09	2.30217e-09	-1.67186
CTAGE5	-22.4404	1.58893e-111	4.59261e-111	-1.67142
HMOX2	-41.3708	0	0	-1.66929
ZCCHC2	-15.203	3.37902e-52	6.9942e-52	-1.66855
NFIA	-4.23558	2.27963e-05	2.78214e-05	-1.66546
NAPA	-46.5359	0	0	-1.66473
ALDOC	-8.56503	1.08045e-17	1.64908e-17	-1.66206
TPD52L1	-43.7513	0	0	-1.66127
MICALL2	-5.91726	3.27342e-09	4.39574e-09	-1.6612
SDCBP2	-8.04539	8.59697e-16	1.28007e-15	-1.66047
PROX1	-13.4407	3.49316e-41	6.66567e-41	-1.66034
TCEAL1	-13.404	5.72867e-41	1.09122e-40	-1.65883
HYI	-32.5376	3.13687e-232	1.43989e-231	-1.65619
DOCK9	-9.02053	1.87188e-19	2.92606e-19	-1.65478
TP53INP2	-32.5483	2.21064e-232	1.01582e-231	-1.65295
P4HTM	-24.2376	8.93337e-130	2.773e-129	-1.6504
SP8	-10.0571	8.54848e-24	1.40279e-23	-1.64767
UGCG	-35.6562	1.89174e-278	9.89101e-278	-1.6447
PHLDA1	-26.6124	4.8751e-156	1.69862e-155	-1.64441
TJP2	-41.1155	0	0	-1.64402
P3H3	-24.542	5.26808e-133	1.66271e-132	-1.64393
ZNF419	-22.9745	8.39218e-117	2.48546e-116	-1.64385
PON2	-47.3584	0	0	-1.63676
CAPN2	-59.7726	0	0	-1.63649
TGFBR3L	-21.3985	1.3805e-101	3.81911e-101	-1.63482
MICA	-7.45555	8.94914e-14	1.29679e-13	-1.63453
PIP4K2A	-25.8627	1.75296e-147	5.89866e-147	-1.63428
GAA	-28.0685	2.37788e-173	8.89444e-173	-1.63218
GAS6	-43.7828	0	0	-1.63088
TNIK	-28.9292	5.12585e-184	1.98426e-183	-1.6288
PTP4A1	-78.898	0	0	-1.62855
IMPDH1	-19.2863	7.00712e-83	1.75239e-82	-1.62176
TCEA3	-19.9112	3.25678e-88	8.40735e-88	-1.6217
ARL4C	-31.7385	4.58089e-221	2.02327e-220	-1.62115
CLYBL	-9.02049	1.87244e-19	2.92606e-19	-1.61997
EHBP1	-32.9717	2.06552e-238	9.65549e-238	-1.61962
ELOVL1	-41.8151	0	0	-1.61926
C6orf1	-32.3687	7.57114e-230	3.43522e-229	-1.61888
CD9	-12.793	1.79482e-37	3.33512e-37	-1.61786
ETNK2	-17.2792	6.74502e-67	1.5238e-66	-1.61706
ORAI1	-44.104	0	0	-1.6154
MAPK8IP2	-5.25535	1.47741e-07	1.91267e-07	-1.61508
PDGFB	-9.79635	1.16726e-22	1.8847e-22	-1.615
UBL3	-44.2982	0	0	-1.61445
KHK	-5.05454	4.31422e-07	5.51913e-07	-1.61242
HECA	-8.3154	9.14413e-17	1.38104e-16	-1.61086
IGFBP2	-43.3813	0	0	-1.60937
TMEM62	-13.673	1.47125e-42	2.83371e-42	-1.60699
SQSTM1	-68.6245	0	0	-1.60459
SHISA4	-22.0592	7.79003e-108	2.21024e-107	-1.60089
AKAP7	-13.4093	5.33252e-41	1.01621e-40	-1.6002
CHML	-19.6667	4.15618e-86	1.059e-85	-1.59974
HIST3H2A	-30.6013	1.17739e-205	4.92839e-205	-1.59973
ANXA8L1	-8.23081	1.85946e-16	2.79566e-16	-1.5992
MFI2	-7.27863	3.37216e-13	4.82982e-13	-1.59641
SESN3	-31.1866	1.61739e-213	6.95189e-213	-1.59313
TYMP	-19.6855	2.87064e-86	7.33176e-86	-1.59131
CTD-2540F13.2	-3.68833	0.000225732	0.000267856	-1.59075
BIN1	-47.9256	0	0	-1.58874
PDE6A	-3.03195	0.00242975	0.00277649	-1.58827
HPS3	-19.4594	2.42608e-84	6.12756e-84	-1.58801
DUSP5	-27.7165	4.4184e-169	1.62459e-168	-1.58729
KLF3	-36.3066	1.27532e-288	6.88452e-288	-1.58651
ADCK3	-9.1354	6.5167e-20	1.02206e-19	-1.583
RP11-1000B6.3	-2.82627	0.00470934	0.00534186	-1.58237
SLC16A4	-10.892	1.25898e-27	2.14493e-27	-1.58193
COL22A1	-5.27688	1.31403e-07	1.7032e-07	-1.58172
VMP1	-59.4164	0	0	-1.58156
PPARD	-16.3429	4.88343e-60	1.0611e-59	-1.58059
PLEKHF1	-7.45876	8.7339e-14	1.26602e-13	-1.58059
FBXO6	-21.8766	4.34168e-106	1.22223e-105	-1.58016
TMBIM1	-38.7874	0	0	-1.57658
CDV3	-60.7919	0	0	-1.57589
ANKRD1	-41.5364	0	0	-1.57193
TC2N	-9.44318	3.61621e-21	5.74659e-21	-1.56939
HSD3B7	-6.44529	1.1538e-10	1.59038e-10	-1.56909
RP4-621F18.2	-7.54983	4.35833e-14	6.3474e-14	-1.56788
PDGFC	-10.4589	1.33407e-25	2.22809e-25	-1.56656
COMTD1	-33.4792	9.67183e-246	4.64162e-245	-1.5664
TUFT1	-22.0738	5.63893e-108	1.60413e-107	-1.56406
RGS2	-12.3331	6.01237e-35	1.09325e-34	-1.56306
PAG1	-8.26022	1.45398e-16	2.18984e-16	-1.56264
DUSP3	-43.4222	0	0	-1.56234
GULP1	-44.4793	0	0	-1.56221
PDE11A	-2.91094	0.00360339	0.00410569	-1.56041
SH3YL1	-42.3423	0	0	-1.55625
IL17RE	-6.75167	1.46151e-11	2.04716e-11	-1.55495
FAM63A	-5.91416	3.33566e-09	4.47653e-09	-1.55116
MIR503HG	-5.45747	4.82957e-08	6.30717e-08	-1.55049
ACHE	-10.5802	3.68008e-26	6.18208e-26	-1.55007
TACC2	-29.0219	3.48314e-185	1.35685e-184	-1.54348
HAGHL	-27.3732	5.72144e-165	2.07025e-164	-1.54246
SLC20A2	-28.0933	1.18152e-173	4.42713e-173	-1.54112
HLA-A	-24.7424	3.74144e-135	1.19395e-134	-1.54035
CDS1	-25.8125	6.41153e-147	2.15411e-146	-1.54011
HESX1	-8.47444	2.36222e-17	3.58898e-17	-1.53797
TXNRD1	-54.3485	0	0	-1.53656
MGAT4B	-43.5482	0	0	-1.53646
SOD2	-40.5989	0	0	-1.53406
IL1R1	-7.2188	5.24479e-13	7.49701e-13	-1.52236
SPATA6L	-4.86733	1.13119e-06	1.43103e-06	-1.52227
IL13RA1	-27.7463	1.92891e-169	7.10443e-169	-1.52226
SIL1	-22.2224	2.08656e-109	5.98295e-109	-1.52222
CFL2	-35.9278	1.12627e-282	5.99017e-282	-1.51975
GPM6A	-5.86776	4.41723e-09	5.90603e-09	-1.51936
TBC1D8B	-6.53394	6.40624e-11	8.88978e-11	-1.51914
ARSA	-10.9693	5.36932e-28	9.19482e-28	-1.51729
ERMP1	-26.1578	8.03707e-151	2.74505e-150	-1.51589
SVIP	-44.8549	0	0	-1.51495
ODF3B	-6.57697	4.80147e-11	6.67574e-11	-1.51154
NCEH1	-3.45493	0.000550425	0.00064395	-1.51122
AMIGO2	-9.35786	8.13715e-21	1.28789e-20	-1.51057
HS3ST1	-2.9098	0.00361657	0.00411961	-1.50864
ADARB1	-19.5495	4.16985e-85	1.05626e-84	-1.50819
METRN	-31.7576	2.49047e-221	1.1011e-220	-1.50672
WASF3	-26.5523	2.41409e-155	8.39109e-155	-1.5065
ZNF468	-32.4659	3.22776e-231	1.47535e-230	-1.50504
RGN	-9.07416	1.14557e-19	1.79278e-19	-1.50239
NEAT1	-85.9257	0	0	-1.50177
TCIRG1	-6.06795	1.2955e-09	1.75164e-09	-1.5007
PSD4	-5.14994	2.60566e-07	3.35324e-07	-1.50066
C2orf88	-9.38468	6.31068e-21	1.00027e-20	-1.50054
CREG1	-37.5291	3.0928e-308	1.77364e-307	-1.49894
SGMS1	-20.3142	9.63125e-92	2.52091e-91	-1.49669
SUCLG2	-35.045	4.64307e-269	2.37593e-268	-1.49583
SDHA	-29.8992	2.01353e-196	8.15218e-196	-1.49357
CD58	-9.03944	1.5748e-19	2.46273e-19	-1.4914
UBE2E2	-41.4491	0	0	-1.49102
C6orf106	-36.788	2.87317e-296	1.61345e-295	-1.49075
IGSF1	-4.60461	4.13248e-06	5.15994e-06	-1.4901
KLHL21	-18.3911	1.5471e-75	3.68576e-75	-1.48883
UNC5CL	-5.3312	9.75687e-08	1.26731e-07	-1.48847
PIGH	-29.6327	5.67415e-193	2.28021e-192	-1.48529
TMCC2	-3.57931	0.0003445	0.000406334	-1.48407
SLC43A1	-16.8042	2.27269e-63	5.04212e-63	-1.48279
HK1	-27.2493	1.69442e-163	6.08529e-163	-1.48193
MMP24	-7.58836	3.23981e-14	4.73114e-14	-1.48047
CIDEB	-3.41091	0.000647466	0.000755843	-1.47999
ALCAM	-27.6773	1.3098e-168	4.80779e-168	-1.47661
GALNT2	-30.7937	3.17869e-208	1.34225e-207	-1.47559
DDR1	-34.6376	6.86881e-263	3.44157e-262	-1.47313
NEFL	-12.7122	5.05743e-37	9.36947e-37	-1.47041
LHPP	-13.4602	2.68022e-41	5.12346e-41	-1.46928
APH1B	-12.5353	4.78386e-36	8.79481e-36	-1.46801
VEPH1	-14.6611	1.14351e-48	2.30621e-48	-1.46444
C4orf33	-8.15397	3.52176e-16	5.27472e-16	-1.46351
LPCAT1	-34.1679	7.25457e-256	3.585e-255	-1.46345
CTSB	-57.2622	0	0	-1.46197
SHROOM1	-13.7893	2.95789e-43	5.72513e-43	-1.45485
ANK3	-21.759	5.67173e-105	1.59044e-104	-1.45342
SOD3	-12.3848	3.16061e-35	5.77132e-35	-1.45016
GPR155	-6.5	8.03182e-11	1.11099e-10	-1.44995
HERC5	-6.08324	1.17774e-09	1.59392e-09	-1.44884
BAG2	-23.8908	3.82021e-126	1.16904e-125	-1.44861
RNF217	-19.1322	1.36156e-81	3.37192e-81	-1.44856
NRP1	-16.4661	6.43112e-61	1.40445e-60	-1.44766
ALDH5A1	-5.81338	6.12253e-09	8.16086e-09	-1.44691
MPC2	-72.9685	0	0	-1.44624
MARVELD3	-31.418	1.14866e-216	4.9968e-216	-1.44298
TSPO	-32.4378	8.05011e-231	3.6718e-230	-1.4428
IRF7	-21.9604	6.88936e-107	1.94576e-106	-1.44279
GM2A	-19.191	4.39883e-82	1.09313e-81	-1.44244
PACSIN2	-44.7791	0	0	-1.44057
UBASH3B	-11.5184	1.06524e-30	1.86482e-30	-1.44046
CASK	-41.1612	0	0	-1.43953
MBD2	-20.6272	1.56491e-94	4.17179e-94	-1.43858
TMEM37	-17.9197	8.28368e-72	1.93092e-71	-1.43735
CEP85L	-13.9256	4.43079e-44	8.63785e-44	-1.43682
DGAT2	-14.8777	4.60179e-50	9.39478e-50	-1.43625
PLCD3	-27.539	6.0005e-167	2.18586e-166	-1.43511
CTSL	-41.0117	0	0	-1.43289
STEAP2	-3.40044	0.000672775	0.000785177	-1.4298
RHOB	-31.9771	2.27229e-224	1.01502e-223	-1.42892
LPIN2	-31.3	4.67222e-215	2.02229e-214	-1.42795
FLRT3	-50.0664	0	0	-1.42594
SRPRB	-36.7371	1.87067e-295	1.04371e-294	-1.42464
GREB1L	-8.7185	2.81919e-18	4.33969e-18	-1.42429
C10orf95	-17.4958	1.54138e-68	3.51897e-68	-1.42254
CTIF	-19.0654	4.89257e-81	1.20958e-80	-1.42219
G6PD	-35.7695	3.29255e-280	1.72779e-279	-1.4217
UXS1	-37.2316	2.106e-303	1.1982e-302	-1.41993
CTGF	-25.818	5.5672e-147	1.87189e-146	-1.41953
NDFIP2	-37.6626	2.0310748585369e-310	0	-1.41923
MGAT5	-24.6598	2.89237e-134	9.16907e-134	-1.41587
ABCA5	-9.75662	1.72825e-22	2.78634e-22	-1.41498
CPD	-42.6436	0	0	-1.41409
FUT4	-6.6483	2.96503e-11	4.13841e-11	-1.41111
SMIM13	-18.5613	6.61073e-77	1.58981e-76	-1.41072
GSTK1	-51.8401	0	0	-1.4103
PSAP	-79.8206	0	0	-1.40985
CD164	-64.044	0	0	-1.40946
TNFRSF1A	-50.8656	0	0	-1.40802
RNASE1	-26.2558	6.13926e-152	2.11187e-151	-1.40756
TPRN	-20.227	5.66131e-91	1.47913e-90	-1.40406
LIN7A	-25.0265	3.14466e-138	1.01398e-137	-1.40366
SEMA4G	-5.88772	3.91549e-09	5.24817e-09	-1.40236
TMEM30A	-45.9899	0	0	-1.40166
IDH3A	-24.4368	6.94699e-132	2.1783e-131	-1.39968
FBXO2	-39.1324	0	0	-1.39859
FAM129B	-14.5795	3.79079e-48	7.6062e-48	-1.39858
PIM3	-36.783	3.45147e-296	1.93318e-295	-1.39697
ACSS3	-22.5189	2.70984e-112	7.85873e-112	-1.39645
SELM	-34.6766	1.77381e-263	8.92896e-263	-1.39486
FAM134B	-22.742	1.72103e-114	5.035e-114	-1.39459
SNTB1	-36.6291	9.841e-294	5.44846e-293	-1.39345
GLRX2	-30.0202	5.34271e-198	2.18148e-197	-1.3928
GPC3	-51.0702	0	0	-1.39269
SLC20A1	-33.0514	1.48655e-239	6.96405e-239	-1.39266
TMEM54	-28.5884	9.35652e-180	3.56141e-179	-1.38795
IGFBP4	-16.1652	8.87239e-59	1.90867e-58	-1.38677
MST1	-10.3319	5.05304e-25	8.38103e-25	-1.38532
AC002480.3	-2.95295	0.00314754	0.00359007	-1.38473
LAP3	-25.0043	5.49083e-138	1.76786e-137	-1.38433
CSRP2BP	-27.109	7.71687e-162	2.75312e-161	-1.38375
ATP13A3	-44.6493	0	0	-1.38365
VWCE	-9.52452	1.65807e-21	2.64167e-21	-1.38262
ID1	-38.3044	0	0	-1.38255
ACACB	-3.89128	9.97178e-05	0.000119706	-1.38175
JUN	-39.6115	0	0	-1.38067
UGT3A2	-10.0481	9.36837e-24	1.53675e-23	-1.37711
FXYD5	-17.5079	1.24776e-68	2.85014e-68	-1.37699
PRICKLE2	-12.5282	5.23692e-36	9.62366e-36	-1.37277
PYGB	-36.7613	7.67676e-296	4.28867e-295	-1.37205
FAH	-18.2177	3.73864e-74	8.85316e-74	-1.3719
HSD17B8	-8.08014	6.46939e-16	9.64941e-16	-1.37063
RP1-122P22.4	-18.8167	5.5073e-79	1.33859e-78	-1.36992
DDX58	-5.93351	2.96518e-09	3.98552e-09	-1.36842
MOBP	-2.66175	0.00777355	0.00873969	-1.36188
CTSD	-53.2801	0	0	-1.36181
JAG1	-7.54257	4.60807e-14	6.7066e-14	-1.35919
HMGCL	-26.8491	8.63426e-159	3.04772e-158	-1.35846
MEGF9	-18.3716	2.21583e-75	5.27021e-75	-1.35765
MYO9A	-39.2571	0	0	-1.35748
ADRBK2	-20.7663	8.73204e-96	2.34518e-95	-1.35582
SESN1	-21.054	2.10277e-98	5.71848e-98	-1.34812
NFIC	-13.3616	1.01293e-40	1.92355e-40	-1.3465
RNLS	-9.53124	1.5542e-21	2.47709e-21	-1.3439
ANKRD33B	-24.1323	1.14688e-128	3.54474e-128	-1.34381
CDO1	-12.0535	1.85858e-33	3.34158e-33	-1.34276
CDC42EP2	-18.6298	1.84216e-77	4.4376e-77	-1.34269
PTPRJ	-18.4354	6.83312e-76	1.6306e-75	-1.34113
RP11-14N7.2	-58.3904	0	0	-1.33969
CHPF2	-17.7237	2.75115e-70	6.3479e-70	-1.33959
NUDT9	-24.5704	2.61722e-133	8.27257e-133	-1.33874
CFD	-11.0271	2.82749e-28	4.8574e-28	-1.33871
CEBPB	-50.9125	0	0	-1.33631
ALPK2	-16.1692	8.31405e-59	1.78945e-58	-1.33599
FILIP1	-9.17603	4.47262e-20	7.0377e-20	-1.33582
TMEM232	-3.36963	0.000752695	0.000875849	-1.33459
FAM13A	-16.0756	3.78446e-58	8.11304e-58	-1.33451
FKBP7	-8.26811	1.36102e-16	2.05055e-16	-1.33418
DUSP23	-52.6556	0	0	-1.33331
USP35	-5.21238	1.86434e-07	2.41071e-07	-1.33311
CDH3	-9.69547	3.15182e-22	5.06446e-22	-1.33267
PARD6B	-44.805	0	0	-1.33258
FOXP1	-40.4507	0	0	-1.33172
ASAH1	-48.9066	0	0	-1.33051
ANKRA2	-27.3346	1.64821e-164	5.95394e-164	-1.32892
ATP6V1C1	-32.8264	2.47254e-236	1.14713e-235	-1.32841
PLK3	-18.8334	4.01773e-79	9.79293e-79	-1.32837
ATP6AP1	-46.365	0	0	-1.32745
PEA15	-41.9369	0	0	-1.32665
PITX1	-11.0999	1.25523e-28	2.1624e-28	-1.32484
GSTM4	-17.6994	4.23421e-70	9.75425e-70	-1.32439
HAPLN3	-4.31528	1.59402e-05	1.95755e-05	-1.32304
TIMP1	-41.0867	0	0	-1.32242
ACO2	-47.1582	0	0	-1.32213
TNFRSF12A	-51.0612	0	0	-1.32134
P2RX4	-18.8909	1.35402e-79	3.30779e-79	-1.31591
MIF-AS1	-3.75066	0.000176367	0.00020997	-1.31406
FAM102A	-25.5122	1.4446e-143	4.77558e-143	-1.31305
CCDC183	-7.29357	3.0185e-13	4.33046e-13	-1.31132
CYB561D2-1	-4.74779	2.05651e-06	2.58049e-06	-1.30358
TRIM21	-5.12517	2.97272e-07	3.81765e-07	-1.30068
MPV17L	-3.82484	0.000130855	0.000156476	-1.30044
NRBP2	-22.9623	1.11038e-116	3.28406e-116	-1.29978
LIPG	-5.14662	2.65227e-07	3.41018e-07	-1.29132
SPATS2L	-63.8991	0	0	-1.29095
SERPINB9P1	-3.51382	0.000441705	0.000518862	-1.29091
SNTB2	-26.397	1.48144e-153	5.11641e-153	-1.28822
IL4R	-18.1578	1.11365e-73	2.62706e-73	-1.2874
TMEM102	-3.67164	0.000240996	0.000285419	-1.28679
GBAS	-39.0413	0	0	-1.27946
FAM155A	-5.16408	2.41623e-07	3.11317e-07	-1.279
RP11-350N15.6	-3.64799	0.0002643	0.000312677	-1.27546
SOX6	-5.2403	1.60318e-07	2.07488e-07	-1.27281
LMF1	-5.77652	7.62597e-09	1.01492e-08	-1.27033
LMTK3	-7.29155	3.06416e-13	4.3945e-13	-1.26985
RCL1	-9.97575	1.9463e-23	3.18538e-23	-1.26915
SLC12A7	-24.513	1.07423e-132	3.38802e-132	-1.268
OVOL2	-19.5708	2.74258e-85	6.95539e-85	-1.26399
ABCA1	-47.3312	0	0	-1.26283
MXRA7	-33.3367	1.13414e-243	5.40688e-243	-1.25486
SERPINB1	-31.2268	4.6073e-214	1.98228e-213	-1.25478
STK17A	-34.025	9.50566e-254	4.66543e-253	-1.25164
NIPAL1	-11.264	1.97473e-29	3.42645e-29	-1.25118
DST	-46.7146	0	0	-1.24883
CCDC51	-26.0413	1.69029e-149	5.71893e-149	-1.24607
SELO	-11.9185	9.47978e-33	1.69383e-32	-1.24491
PRSS8	-40.3052	0	0	-1.2439
CBR1	-23.2423	1.70093e-119	5.0828e-119	-1.24302
ARID5A	-3.79623	0.000146913	0.000175435	-1.2398
NEFH	-4.21182	2.53323e-05	3.08641e-05	-1.2397
ZNFX1	-15.0555	3.17694e-51	6.52592e-51	-1.23941
ETFB	-36.6609	3.07107e-294	1.70466e-293	-1.23541
WWC3	-27.5372	6.30425e-167	2.29458e-166	-1.23378
RAB11FIP4	-28.7245	1.88744e-181	7.2352e-181	-1.23376
CD46	-36.8597	2.04789e-297	1.15451e-296	-1.23268
CASP7	-8.39082	4.82768e-17	7.3117e-17	-1.23202
PELO	-29.4614	9.00246e-191	3.57782e-190	-1.23082
SCAMP3	-30.1757	4.94328e-200	2.02989e-199	-1.23043
LAMP3	-5.99059	2.0908e-09	2.81639e-09	-1.22992
BAIAP2	-17.9951	2.12675e-72	4.97085e-72	-1.22897
ABLIM1	-23.462	9.98053e-122	3.00528e-121	-1.22804
ASAP2	-19.3868	9.98084e-84	2.5106e-83	-1.22762
MMP24-AS1	-59.2024	0	0	-1.22723
ENPP5	-7.50776	6.01479e-14	8.7363e-14	-1.2224
GALK1	-18.5871	4.08392e-77	9.83234e-77	-1.22168
NPTN	-22.4578	1.07299e-111	3.10548e-111	-1.22072
PTCHD1	-2.82012	0.00480053	0.00543959	-1.21548
GPCPD1	-24.6179	8.11734e-134	2.5695e-133	-1.21534
TP53I3	-28.7223	2.01248e-181	7.70766e-181	-1.21354
EHD4	-29.5637	4.38312e-192	1.75325e-191	-1.21253
RDH13	-14.5079	1.08041e-47	2.16282e-47	-1.21187
ARRDC3	-32.2871	1.06157e-228	4.78646e-228	-1.20814
VAMP5	-18.6663	9.30675e-78	2.24567e-77	-1.20669
C5orf24	-50.182	0	0	-1.20664
CYB5R3	-56.393	0	0	-1.20622
RP5-940J5.9	-8.7259	2.64073e-18	4.06933e-18	-1.20198
PRR5	-33.8462	4.12265e-251	2.00521e-250	-1.20107
FUCA2	-30.562	3.91618e-205	1.63451e-204	-1.20078
SNHG9	-22.7764	7.86523e-115	2.30571e-114	-1.19963
MYOF	-34.5607	9.84796e-262	4.91716e-261	-1.19889
GALT	-22.4125	2.97386e-111	8.58982e-111	-1.19518
LINC00116	-41.2293	0	0	-1.19499
COL6A1	-31.253	2.03249e-214	8.7622e-214	-1.18663
PECR	-9.16548	4.93283e-20	7.74212e-20	-1.18454
PTPRM	-25.6073	1.26631e-144	4.19258e-144	-1.18367
MFAP3L	-12.7058	5.48883e-37	1.01643e-36	-1.18277
PHKA2	-11.6822	1.57194e-31	2.78113e-31	-1.18262
SC5D	-33.9835	3.91135e-253	1.91537e-252	-1.18172
SLC7A8	-23.5599	9.94571e-123	3.00106e-122	-1.17508
CAPN5	-13.9453	3.36175e-44	6.55671e-44	-1.1738
SPINT1	-53.9398	0	0	-1.17199
SOX15	-9.59979	8.01077e-22	1.28054e-21	-1.17068
RAB27A	-19.1137	1.94124e-81	4.80201e-81	-1.16936
F3	-24.421	1.02274e-131	3.20226e-131	-1.16935
FSTL1	-43.6776	0	0	-1.16916
PITPNM2	-4.92898	8.26602e-07	1.04939e-06	-1.16882
APOM	-6.08356	1.17542e-09	1.59127e-09	-1.16869
KCNH2	-3.68615	0.000227675	0.000270087	-1.16789
NUCB1	-39.0723	0	0	-1.16741
TMEM106B	-35.2811	1.14511e-272	5.91571e-272	-1.16688
SLC22A3	-14.1889	1.07389e-45	2.11356e-45	-1.16649
BTG3	-26.1675	6.22482e-151	2.12776e-150	-1.16624
SEPP1	-26.9933	1.77286e-160	6.29897e-160	-1.16609
ANXA5	-59.2318	0	0	-1.16589
TMEM144	-18.6859	6.44327e-78	1.55821e-77	-1.1641
TMEM14A	-42.1557	0	0	-1.16394
SLFN5	-14.7378	3.68454e-49	7.46577e-49	-1.16278
KRTCAP3	-29.5376	9.46902e-192	3.77365e-191	-1.16156
SEMA4B	-8.84851	8.86926e-19	1.37655e-18	-1.16079
FAM195A	-53.8174	0	0	-1.15857
MDM2	-38.1189	0	0	-1.15773
TBC1D7	-34.8159	1.396e-265	7.06002e-265	-1.15738
EMC3	-33.9051	5.59698e-252	2.73771e-251	-1.15637
HIP1R	-16.711	1.08988e-62	2.40809e-62	-1.15274
PLCB1	-13.885	7.81128e-44	1.51939e-43	-1.15189
CACHD1	-9.41541	4.71242e-21	7.47761e-21	-1.15152
SREBF2	-36.5859	4.79477e-293	2.6411e-292	-1.15122
HELZ2	-11.826	2.8634e-32	5.0994e-32	-1.14373
TRAM2	-26.6301	3.03982e-156	1.06002e-155	-1.14316
PRPS2	-9.37444	6.9546e-21	1.10193e-20	-1.1423
HIF1A	-58.7351	0	0	-1.14107
PKN1	-32.8867	3.40271e-237	1.58208e-236	-1.13951
ESD	-42.2225	0	0	-1.1391
DNAJB1	-35.8097	7.80804e-281	4.12234e-280	-1.13826
SUN2	-19.9672	1.06145e-88	2.74177e-88	-1.13512
ABHD2	-19.5225	7.06693e-85	1.78803e-84	-1.13346
RAB32	-31.8966	2.97229e-223	1.32088e-222	-1.13264
ABHD12	-35.3865	2.75658e-274	1.43263e-273	-1.13155
CNIH1	-43.7179	0	0	-1.13132
TIMP3	-6.84203	7.80773e-12	1.09791e-11	-1.13103
LRPAP1	-44.9827	0	0	-1.13103
RIT1	-27.959	5.11781e-172	1.89952e-171	-1.13087
ACSS2	-12.3175	7.29273e-35	1.32551e-34	-1.13073
ATP2B4	-22.5924	5.15164e-113	1.49904e-112	-1.12767
S100A14	-56.1548	0	0	-1.12739
RP11-446N19.1	-3.5919	0.000328278	0.000387305	-1.1243
GSTA4	-15.9265	4.15249e-57	8.84936e-57	-1.12417
RPRD1B	-19.2253	2.27305e-82	5.66493e-82	-1.12237
NAT1	-4.71566	2.40933e-06	3.02144e-06	-1.11829
MT-ND4L	-33.8604	2.54803e-251	1.24213e-250	-1.11274
PEX6	-7.62109	2.51544e-14	3.68454e-14	-1.11141
SMIM1	-20.4501	6.00038e-93	1.58109e-92	-1.11099
AK4	-67.4467	0	0	-1.10879
GIPR	-2.82089	0.00478899	0.00542937	-1.10744
BLVRA	-15.293	8.51591e-53	1.76948e-52	-1.10657
ACAP1	-5.04493	4.53695e-07	5.80064e-07	-1.10421
PNPT1	-24.6732	2.07514e-134	6.59288e-134	-1.10316
ACSL3	-28.892	1.50436e-183	5.8183e-183	-1.1031
PDGFA	-15.4581	6.65542e-54	1.39024e-53	-1.10124
C1QTNF1	-3.49424	0.000475416	0.000557705	-1.10085
JUND	-43.7479	0	0	-1.09985
TMEM91	-8.66258	4.61182e-18	7.07397e-18	-1.0981
RNF114	-38.2225	0	0	-1.09527
APOA1	-33.6601	2.22178e-248	1.07221e-247	-1.09526
SLC43A3	-8.65016	5.14276e-18	7.88278e-18	-1.09457
MAF	-16.6793	1.85297e-62	4.07955e-62	-1.09307
RP11-96D1.11	-15.0321	4.52194e-51	9.28437e-51	-1.09293
TMEM2	-26.83	1.44282e-158	5.08455e-158	-1.08786
ARPC1B	-47.6963	0	0	-1.08695
ERBB3	-20.359	3.86275e-92	1.0135e-91	-1.08531
SNHG12	-23.8989	3.14559e-126	9.6328e-126	-1.08474
TSC22D3	-26.3384	6.96318e-153	2.40102e-152	-1.08426
IDS	-33.3871	2.11231e-244	1.01036e-243	-1.08255
GLYCTK	-11.0758	1.64399e-28	2.82986e-28	-1.08118
NINJ1	-47.0761	0	0	-1.0811
MAP2K2	-42.0478	0	0	-1.08032
IER5	-21.407	1.15056e-101	3.18502e-101	-1.07806
AC004540.5	-5.65589	1.55036e-08	2.05134e-08	-1.07764
ARL6IP5	-37.9392	0	0	-1.07518
FBXL15	-38.8913	0	0	-1.07389
RP11-498P14.5	-18.0908	3.76604e-73	8.85019e-73	-1.07301
ACADVL	-32.2088	1.32693e-227	5.97047e-227	-1.07202
MGMT	-23.6533	1.09233e-123	3.31454e-123	-1.07163
MT-ATP8	-4.65205	3.28653e-06	4.11316e-06	-1.07106
ARG2	-18.3246	5.26836e-75	1.25098e-74	-1.06855
COTL1	-31.8218	3.23838e-222	1.43618e-221	-1.06534
LEPROT	-50.2173	0	0	-1.0642
SPSB1	-27.6937	8.32304e-169	3.05768e-168	-1.0637
CSRNP1	-11.723	9.72203e-32	1.72217e-31	-1.06091
LAMP1	-51.3631	0	0	-1.06038
DHRS7	-31.1087	1.83619e-212	7.87666e-212	-1.05981
SNHG25	-26.9322	9.21407e-160	3.26571e-159	-1.05887
KLF12	-4.75931	1.94261e-06	2.43968e-06	-1.05715
HNF1B	-21.1141	5.89941e-99	1.61042e-98	-1.05604
UBE2M	-35.3282	2.16582e-273	1.12156e-272	-1.05561
MTUS1	-16.4083	1.66781e-60	3.63489e-60	-1.05331
SRGAP1	-26.9546	5.04087e-160	1.78808e-159	-1.05207
SMPDL3B	-5.14766	2.63757e-07	3.39228e-07	-1.05099
MAP1LC3B2	-5.06515	4.08077e-07	5.22204e-07	-1.04749
STK39	-16.716	1.00306e-62	2.2174e-62	-1.04747
FURIN	-27.387	3.91304e-165	1.41709e-164	-1.04419
CTSH	-17.86	2.41761e-71	5.61727e-71	-1.04359
SLC48A1	-30.8785	2.32138e-209	9.8312e-209	-1.04352
PSTK	-20.6001	2.73659e-94	7.28185e-94	-1.04224
TOR1B	-10.7335	7.08661e-27	1.19931e-26	-1.04219
BCYRN1	-2.90007	0.00373083	0.0042453	-1.04005
SNCA	-12.8281	1.14147e-37	2.12472e-37	-1.03769
GALM	-19.2117	2.95408e-82	7.3495e-82	-1.03755
CCND3	-16.0907	2.96238e-58	6.36014e-58	-1.03744
MAP7D2	-8.02471	1.01764e-15	1.51369e-15	-1.03662
REEP5	-41.5637	0	0	-1.03093
SNX2	-36.1039	1.97108e-285	1.05482e-284	-1.02886
ASCC3	-33.2157	6.39354e-242	3.01809e-241	-1.0263
BMF	-19.1164	1.84267e-81	4.5608e-81	-1.02583
ARHGAP18	-17.4464	3.66897e-68	8.35421e-68	-1.02339
GLCCI1	-17.5775	3.66402e-69	8.41382e-69	-1.01846
HTATIP2	-43.5646	0	0	-1.01514
STAT1	-24.3187	1.24265e-130	3.87119e-130	-1.01395
PER1	-17.9479	4.98417e-72	1.16244e-71	-1.01342
EPHX2	-10.1773	2.50504e-24	4.12797e-24	-1.01223
BBS9	-10.6601	1.56446e-26	2.63937e-26	-1.00996
FAM89B	-30.1058	4.06737e-199	1.66547e-198	-1.00888
SERINC2	-38.1285	0	0	-1.00712
RAB26	-3.19304	0.00140784	0.00162334	-1.00661
PDE5A	-13.4485	3.14318e-41	6.00049e-41	-1.00653
ECH1	-40.3808	0	0	-1.00617
RASGRF2	-6.19225	5.93109e-10	8.08258e-10	-1.00605
ZCCHC24	-7.67733	1.62438e-14	2.38499e-14	-1.00592
ITM2B	-47.7239	0	0	-1.00539
FN1	-63.436	0	0	-1.00435
VCAN	-26.8037	2.92942e-158	1.02982e-157	-1.00326
MAGI1	-29.0052	5.65297e-185	2.20013e-184	-1.00192

## Sheet: HLC D12 DEG
Logfold change threshold = 1.0						Logfold change threshold = 1.0
p-value threshold = 0.01, Wilcoxon-rank-sum test						p-value threshold = 0.01, Wilcoxon-rank-sum test
Negative logfold change						Positive logfold change
D12_names	D12_scores	D12_pvals	D12_pvals_adj	D12_logfoldchanges		D12_names	D12_scores	D12_pvals	D12_pvals_adj	D12_logfoldchanges
SAA1	-15.9263	4.16374e-57	1.45663e-56	-27.9258		FAM19A4	24.2592	5.28886e-130	3.25306e-129	5.1528
TNFSF10	-9.91548	3.56529e-23	7.89365e-23	-27.6564		RFX6	36.58	5.93862e-293	8.85469e-292	5.0429
FGL1	-18.3065	7.33937e-75	3.03688e-74	-27.6356		APELA	83.4943	0	0	4.57268
ORM1	-11.9146	9.93108e-33	2.5127e-32	-27.5989		BMP6	32.1244	2.01164e-226	2.14773e-225	4.38722
DUOXA2	-17.6246	1.59624e-69	6.33225e-69	-27.2507		LINC00348	64.1984	0	0	4.36729
IFIT2	-9.84194	7.42679e-23	1.63095e-22	-27.2199		DPPA3	28.1289	4.3437e-174	3.47818e-173	4.33415
IFI44L	-10.0024	1.48745e-23	3.3119e-23	-27.212		HESX1	51.102	0	0	4.28785
IP6K3	-21.1749	1.62826e-99	8.06485e-99	-26.8067		SCN7A	28.6226	3.52168e-180	2.91162e-179	4.08777
OAS2	-7.86954	3.55956e-15	6.84373e-15	-26.467		MIAT	13.5612	6.79971e-42	1.968e-41	4.00977
CFH	-10.2364	1.36189e-24	3.07831e-24	-26.4338		GATA2-AS1	13.532	1.01288e-41	2.9198e-41	4.00594
ANGPTL3	-15.378	2.29854e-53	7.72853e-53	-26.3615		GATA5	31.8447	1.55703e-222	1.61067e-221	3.94585
IFI44	-7.84948	4.1777e-15	8.02149e-15	-26.327		TMEM158	8.23354	1.81759e-16	3.58215e-16	3.93833
SAA2	-5.65644	1.54546e-08	2.49536e-08	-26.244		RP11-350N15.6	17.6806	5.92149e-70	2.35986e-69	3.93474
EGFLAM-AS4	-11.5736	5.60563e-31	1.38428e-30	-25.9378		SMAD9	62.9962	0	0	3.87289
SLPI	-5.60295	2.10734e-08	3.37737e-08	-25.9214		CYP4X1	23.9564	7.93224e-127	4.78368e-126	3.85312
GS1-600G8.5	-6.53232	6.47597e-11	1.1183e-10	-25.8302		RGAG1	23.8153	2.32012e-125	1.37995e-124	3.74829
AGR2	-4.35265	1.34502e-05	1.96283e-05	-25.472		NPY	31.6368	1.15255e-219	1.16713e-218	3.69502
S100A9	-3.73084	0.000190841	0.000263978	-25.4482		TMEM232	15.2869	9.34432e-53	3.12006e-52	3.68094
CXCL8	-3.73084	0.000190841	0.000263978	-25.4358		SLC8A1	21.2269	5.39218e-100	2.68925e-99	3.60823
ACSM2A	-3.65061	0.000261619	0.000358441	-25.2008		SYTL5	51.0999	0	0	3.60774
CFI	-4.79393	1.63544e-06	2.47173e-06	-25.1526		PDGFRA	28.9402	3.73223e-184	3.18936e-183	3.59854
ACSM2B	-3.21601	0.00129985	0.00171045	-24.9249		TBX3	80.8524	0	0	3.51366
RTP4	-3.99829	6.38027e-05	9.04534e-05	-24.8595		KCNK10	13.064	5.2893e-39	1.47841e-38	3.48972
RP11-315E17.1	-6.50557	7.73978e-11	1.3344e-10	-24.7547		RP11-89N17.4	8.43406	3.33875e-17	6.67441e-17	3.43516
RP11-254I22.3	-4.72039	2.35399e-06	3.5318e-06	-24.7225		PTCHD1	12.2093	2.77157e-34	7.19776e-34	3.4269
SLC15A3	-3.40322	0.000665957	0.000892622	-24.6647		RSPO3	55.3782	0	0	3.39811
HCAR3	-5.23521	1.64793e-07	2.56873e-07	-24.6118		FAM155A	21.1509	2.70888e-99	1.33865e-98	3.39574
BHLHE22	-4.64015	3.48153e-06	5.19109e-06	-24.6071		IHH	50.8165	0	0	3.38106
CASP1	-3.01543	0.00256615	0.00330731	-24.3864		PCDH17	49.5301	0	0	3.34023
RP11-556E13.1	-2.84828	0.00439566	0.00558531	-24.2597		RP11-1151B14.3	19.9453	1.64787e-88	7.54007e-88	3.3335
SAMD3	-4.41282	1.02031e-05	1.49705e-05	-24.2326		SLC6A4	18.403	1.24247e-75	5.18575e-75	3.30927
HCAR2	-3.69741	0.000217809	0.000300129	-24.2032		ANKRD20A3	11.6231	3.14517e-31	7.77571e-31	3.26638
KNG1	-2.72124	0.00650372	0.0081679	-24.1163		SP8	32.5116	7.30399e-232	8.09807e-231	3.25368
NR1H4	-2.81485	0.00488004	0.00617901	-24.1071		PITX1	44.7908	0	0	3.22238
HAO2	-3.20264	0.00136174	0.001787	-23.952		DOK6	27.2986	4.40673e-164	3.3488e-163	3.1755
NLRC5	-3.67067	0.000241918	0.000331975	-23.8252		RASSF10	47.9167	0	0	3.13844
PIK3C2G	-3.67067	0.000241918	0.000331975	-23.6808		NOG	20.6855	4.68008e-95	2.23857e-94	3.10636
CARD16	-105.914	0	0	-23.601		UGT3A1	62.8411	0	0	3.08826
RP11-350J20.12	-2.85496	0.00430417	0.00547551	-23.5911		ESRRG	46.1414	0	0	3.08541
KRT6A	-7.6896	1.47598e-14	2.80287e-14	-10.809		MMP16	15.8395	1.66107e-56	5.76905e-56	3.05786
CER1	-24.5707	2.59959e-133	1.63857e-132	-10.7336		FRMD4A	71.9482	0	0	3.04051
OAS1	-10.2046	1.89054e-24	4.26655e-24	-10.2729		APCDD1	14.2835	2.77306e-46	8.51008e-46	2.97343
HSD3B1	-9.88895	4.64855e-23	1.02762e-22	-9.95327		HBE1	13.8174	2.00259e-43	5.90267e-43	2.95968
MIR4458HG	-29.9214	1.03715e-196	9.34302e-196	-9.89237		FBLN2	13.9138	5.22646e-44	1.55321e-43	2.93406
GBP3	-7.19487	6.25198e-13	1.1373e-12	-9.8732		GRIA3	16.2173	3.80293e-59	1.359e-58	2.91425
GBP1	-7.50244	6.26426e-14	1.17106e-13	-9.78432		PRICKLE2-AS1	10.9415	7.29615e-28	1.72869e-27	2.8778
IFIT1	-11.3762	5.49478e-30	1.34234e-29	-9.67958		COL19A1	8.68576	3.76218e-18	7.60882e-18	2.87254
GBP2	-5.77698	7.6051e-09	1.24139e-08	-9.58537		RP4-710M16.2	31.5056	7.28654e-218	7.25968e-217	2.81086
DUOX2	-24.9575	1.76917e-137	1.14178e-136	-9.57634		RP11-1143G9.5	37.751	0	0	2.79181
SERPINE1	-15.8148	2.45989e-56	8.51605e-56	-9.45964		CUBN	13.7994	2.56981e-43	7.56423e-43	2.78994
RGCC	-18.6271	1.93689e-77	8.23513e-77	-9.4194		SAMD11	48.0797	0	0	2.77318
APOL6	-14.7801	1.96875e-49	6.2733e-49	-9.333		FAM95B1	31.6122	2.50744e-219	2.52731e-218	2.75328
OAS3	-8.48025	2.24705e-17	4.50243e-17	-9.26139		SMAD6	59.0568	0	0	2.75085
PSMB9	-8.52678	1.50482e-17	3.01801e-17	-9.18948		SCUBE1	17.1387	7.63782e-66	2.94087e-65	2.74492
ALOX15B	-6.69916	2.09617e-11	3.66364e-11	-9.18126		VEPH1	39.0737	0	0	2.71117
SFTA2	-7.16679	7.6777e-13	1.39489e-12	-8.96298		FAM181B	8.07374	6.81756e-16	1.32669e-15	2.67751
AREG	-40.5678	0	0	-8.68739		UNC5D	25.2472	1.21689e-140	8.03335e-140	2.67341
NNMT	-21.037	3.00982e-98	1.47724e-97	-8.63228		RGS9	14.0035	1.48347e-44	4.44836e-44	2.64516
TGM2	-31.6044	3.21695e-219	3.2349e-218	-8.61279		TSHZ2	12.4396	1.59329e-35	4.23441e-35	2.63199
APOH	-4.07105	4.68015e-05	6.67006e-05	-8.52666		DACT1	23.2419	1.71729e-119	9.80918e-119	2.62478
NOS2	-7.55549	4.17288e-14	7.84502e-14	-8.41487		HLA-DPB1	68.7916	0	0	2.60403
ERP27	-12.442	1.54651e-35	4.1126e-35	-8.34961		BMPER	16.022	8.96781e-58	3.1603e-57	2.57777
TRIM22	-10.9468	6.88404e-28	1.63283e-27	-8.27036		SLC4A4	7.80219	6.084e-15	1.16352e-14	2.57255
SERPINA4	-3.59645	0.000322589	0.000439884	-8.23539		MYCN	43.1331	0	0	2.56127
AGT	-23.4799	6.55108e-122	3.79209e-121	-8.06556		PALD1	23.8228	1.93977e-125	1.15531e-124	2.55404
IFI6	-13.5506	7.85494e-42	2.26885e-41	-8.04288		RP11-573D15.8	6.78044	1.19811e-11	2.10812e-11	2.51564
LEFTY1	-23.8043	3.01478e-125	1.78819e-124	-8.01653		RASGRF2	18.8368	3.76729e-79	1.61765e-78	2.51376
DDX60L	-6.9613	3.37153e-12	6.04415e-12	-7.95259		LINC00574	14.1365	2.26413e-45	6.85581e-45	2.50833
CLDN18	-25.6846	1.73632e-145	1.18421e-144	-7.93927		RP11-166P13.4	10.878	1.46736e-27	3.46905e-27	2.50235
PALMD	-15.4061	1.4899e-53	5.0213e-53	-7.88625		DONSON	80.6858	0	0	2.49092
MBL2	-4.43177	9.34613e-06	1.37411e-05	-7.85513		RP11-214O1.3	6.77584	1.23684e-11	2.17491e-11	2.48876
UBA7	-2.69982	0.00693766	0.00869268	-7.80905		GADL1	7.62646	2.41289e-14	4.56003e-14	2.4801
AKR1C2	-22.8347	2.07482e-115	1.15315e-114	-7.78832		NOVA1-AS1	20.2127	7.5711e-91	3.53536e-90	2.46032
CP	-8.00149	1.2292e-15	2.37916e-15	-7.77315		CCDC74B	11.0304	2.7276e-28	6.5125e-28	2.42836
SERPINA5	-14.9115	2.77455e-50	8.9331e-50	-7.727		GAL3ST3	12.1732	4.31768e-34	1.11261e-33	2.4026
XAF1	-3.08115	0.00206199	0.00267188	-7.60885		ANXA8L1	21.8747	4.52729e-106	2.35572e-105	2.39685
ORM2	-9.71293	2.65578e-22	5.76774e-22	-7.54443		FGFR1	80.4847	0	0	2.38101
HGD	-27.5316	7.35374e-167	5.6883e-166	-7.54408		DENND2C	65.1947	0	0	2.3386
A2M	-10.3541	4.01034e-25	9.13149e-25	-7.52668		NKX2-5	48.7156	0	0	2.33408
CCK	-10.2488	1.19836e-24	2.7101e-24	-7.52024		KCTD12	19.0973	2.65916e-81	1.15909e-80	2.3272
MSMB	-7.13269	9.84282e-13	1.77854e-12	-7.51852		ZNF765	71.411	0	0	2.30935
USP30-AS1	-2.81346	0.0049011	0.00620385	-7.50843		SLC7A8	70.4583	0	0	2.30181
LEFTY2	-24.5097	1.16418e-132	7.30611e-132	-7.48202		HNF1B	65.4916	0	0	2.2901
TMEM176A	-8.8498	8.76793e-19	1.7968e-18	-7.43496		CDH13	9.64182	5.32349e-22	1.15151e-21	2.26426
PSMB8	-14.3122	1.83597e-46	5.65036e-46	-7.41627		SLC22A3	41.9443	0	0	2.25621
TM4SF1	-18.286	1.06923e-74	4.41582e-74	-7.40989		ADAMTS19	29.2867	1.53125e-188	1.33222e-187	2.2496
MX1	-16.7735	3.81521e-63	1.41727e-62	-7.37379		ISL1	20.7174	2.41513e-95	1.15905e-94	2.23574
MAOA	-13.605	3.73993e-42	1.08972e-41	-7.35044		LINC01170	21.6798	3.18039e-104	1.63715e-103	2.22128
CXCL2	-30.7248	2.65268e-207	2.54893e-206	-7.30956		NLRP1	12.5085	6.707e-36	1.80019e-35	2.21344
TM4SF4	-7.73425	1.04018e-14	1.98313e-14	-7.29922		SCT	9.93364	2.9721e-23	6.59043e-23	2.20084
HP	-20.0394	2.49796e-89	1.15151e-88	-7.21342		OVOL2	45.7183	0	0	2.20048
IGF2	-31.5906	4.96334e-219	4.96794e-218	-7.19311		FLRT2	56.5422	0	0	2.18051
DDX60	-5.65019	1.60275e-08	2.58496e-08	-7.17531		RP11-242D8.1	62.9233	0	0	2.16496
SERPINA1	-33.8937	8.26057e-252	1.05055e-250	-7.03158		SPON1	7.75209	9.03897e-15	1.72482e-14	2.16445
RGS8	-3.42818	0.000607647	0.000816745	-7.03143		WFIKKN1	9.52023	1.72801e-21	3.71367e-21	2.14146
AKR1C1	-15.4194	1.21319e-53	4.09511e-53	-7.02638		FGFR3	54.3844	0	0	2.13916
IL18R1	-4.55827	5.15757e-06	7.66105e-06	-7.0228		UGT3A2	22.6047	3.89406e-113	2.12332e-112	2.13711
CFB	-3.41523	0.000637272	0.000855499	-7.01382		SMAD7	36.8565	2.29706e-297	3.53469e-296	2.11304
C1orf116	-10.3075	6.51864e-25	1.47806e-24	-6.9959		FZD4	68.2313	0	0	2.11265
IL15RA	-3.71566	0.000202672	0.000279896	-6.9691		TGFB2	57.467	0	0	2.10132
CD3D	-22.9155	3.25832e-116	1.825e-115	-6.87754		SYNE3	40.0514	0	0	2.09797
IFIT3	-12.7014	5.80472e-37	1.57958e-36	-6.86756		TMEM150C	37.1011	2.69982e-301	4.21445e-300	2.05854
MGLL	-13.1562	1.56848e-39	4.40969e-39	-6.86684		EXPH5	51.6777	0	0	2.05226
LGR5	-10.3373	4.77957e-25	1.08544e-24	-6.83585		PALM3	5.61333	1.98473e-08	3.18795e-08	2.05092
VGLL3	-9.57354	1.03305e-21	2.23011e-21	-6.82409		PTPN5	38.6566	0	0	2.0414
GLIS3-AS1	-7.44744	9.51674e-14	1.77143e-13	-6.7371		ZBED3	50.5948	0	0	2.04129
DKK1	-4.22301	2.41063e-05	3.47917e-05	-6.73275		GNG2	34.0763	1.6568e-254	2.12582e-253	2.03102
LBP	-16.6159	5.3509e-62	1.96579e-61	-6.71666		KLF12	12.0483	1.97945e-33	5.04667e-33	2.00746
CPM	-14.6306	1.79099e-48	5.63628e-48	-6.70658		DNMBP	49.6833	0	0	2.00108
CYP1A1	-5.72635	1.02613e-08	1.67056e-08	-6.6576		CCDC80	37.7313	0	0	1.99727
PLG	-3.68803	0.000226	0.00031092	-6.623		AC004540.5	13.7715	3.78045e-43	1.10975e-42	1.98565
LAMB3	-4.18293	2.87769e-05	4.14219e-05	-6.59563		EPHA4	24.1093	1.99859e-128	1.21375e-127	1.97916
ABLIM3	-11.8196	3.09041e-32	7.74663e-32	-6.57145		VWA5A	37.1741	1.78694e-302	2.81997e-301	1.96278
IL2RG	-4.2907	1.78111e-05	2.58527e-05	-6.52755		PCP4	32.9459	4.84611e-238	5.58788e-237	1.95551
FOS	-39.2997	0	0	-6.523		CYYR1	22.7753	8.06364e-115	4.45872e-114	1.95502
RP1-140K8.5	-4.36328	1.28126e-05	1.87168e-05	-6.51013		TCEAL5	8.65596	4.88794e-18	9.87176e-18	1.94415
FGF8	-14.3993	5.23076e-47	1.62484e-46	-6.49848		TNFRSF19	30.0776	9.51217e-199	8.71412e-198	1.92447
RAB27B	-11.4257	3.10969e-30	7.62693e-30	-6.46652		VCAN	76.2633	0	0	1.92418
RBM46	-8.22541	1.94525e-16	3.83026e-16	-6.42373		MYCL	33.1692	2.9923e-241	3.54485e-240	1.90233
FREM1	-18.9894	2.08676e-80	9.03219e-80	-6.37072		HS3ST3B1	15.4108	1.38452e-53	4.66978e-53	1.88771
LGALS3BP	-11.8561	2.00085e-32	5.03003e-32	-6.33451		SLCO5A1	19.3657	1.50364e-83	6.64122e-83	1.88168
FXYD3	-11.3653	6.22734e-30	1.51873e-29	-6.32306		STEAP2	7.51793	5.56484e-14	1.04211e-13	1.87838
PUS7L	-18.2498	2.07627e-74	8.55845e-74	-6.28714		GABRE	20.2365	4.66993e-91	2.18536e-90	1.87039
SP100	-14.0855	4.66644e-45	1.40709e-44	-6.27767		PLEKHG4B	6.86911	6.46032e-12	1.14579e-11	1.86721
RSAD2	-6.70515	2.01202e-11	3.51941e-11	-6.2682		DNAJC22	27.6001	1.1107e-167	8.65348e-167	1.85768
FOSB	-18.371	2.24231e-75	9.32285e-75	-6.24457		FAM122C	33.7693	5.5696e-250	7.02127e-249	1.85566
DIO1	-12.4223	1.97812e-35	5.24426e-35	-6.24455		TRIML2	30.5972	1.332e-205	1.26863e-204	1.85529
BHLHE40	-20.787	5.67494e-96	2.73866e-95	-6.24272		PTK2B	23.7827	5.03995e-125	2.97715e-124	1.8417
TUBA4A	-11.3287	9.4612e-30	2.30091e-29	-6.22212		ID1	72.2897	0	0	1.84125
AMBP	-13.0194	9.4967e-39	2.63906e-38	-6.18383		GCNT4	32.7101	1.12101e-234	1.2656e-233	1.82478
TAP1	-12.7118	5.08726e-37	1.38522e-36	-6.13508		KIFC1	19.8789	6.1956e-88	2.82295e-87	1.81812
LINC01467	-13.4385	3.59603e-41	1.03112e-40	-6.12878		LRP2	9.07675	1.11867e-19	2.33116e-19	1.81084
ABCC3	-16.0426	6.4391e-58	2.27473e-57	-6.08616		ZCCHC24	15.9061	5.74479e-57	2.00488e-56	1.80738
CTA-384D8.35	-2.81857	0.00482375	0.00611131	-6.04788		PLPPR3	32.0491	2.25864e-225	2.38204e-224	1.80358
SHISA2	-26.0752	6.96563e-150	4.87369e-149	-5.98294		SAPCD2	21.6146	1.30983e-103	6.71053e-103	1.80262
ACSL5	-5.39962	6.6784e-08	1.05238e-07	-5.98057		ANXA2R	10.9713	5.25116e-28	1.24758e-27	1.7964
IGFBP7	-21.2738	1.98523e-100	9.94687e-100	-5.97096		IGFBP3	30.4205	2.94345e-203	2.74892e-202	1.79223
S100P	-33.5414	1.20043e-246	1.47044e-245	-5.96441		CELF4	45.9094	0	0	1.78609
PTGS2	-9.92273	3.31545e-23	7.34804e-23	-5.93076		FRMD6-AS1	17.6458	1.09648e-69	4.36171e-69	1.77877
EYA2	-12.4517	1.36936e-35	3.6505e-35	-5.9268		ZNF385C	6.90115	5.15828e-12	9.19389e-12	1.77595
CASP4	-18.7992	7.66413e-79	3.27791e-78	-5.90382		GREM2	17.7132	3.31831e-70	1.3261e-69	1.77553
IFIH1	-6.30709	2.84335e-10	4.8347e-10	-5.89312		ID3	75.1359	0	0	1.74971
AC068490.2	-15.8838	8.20175e-57	2.86003e-56	-5.88354		TAC3	5.76235	8.29514e-09	1.35301e-08	1.74812
CEBPD	-46.8339	0	0	-5.84279		EFNB2	33.2006	1.05649e-241	1.26195e-240	1.73578
COMT	-13.8239	1.82793e-43	5.39521e-43	-5.77981		MEF2C	11.4609	2.07302e-30	5.08725e-30	1.73119
PNMT	-5.20142	1.97772e-07	3.07393e-07	-5.77923		LFNG	4.83197	1.35189e-06	2.04606e-06	1.72748
CTSF	-14.6449	1.45236e-48	4.57393e-48	-5.69554		CNKSR2	25.1127	3.6093e-139	2.35394e-138	1.71889
PIK3AP1	-7.1406	9.2926e-13	1.68122e-12	-5.68715		CST4	25.4611	5.32076e-143	3.55594e-142	1.71049
HRASLS2	-5.32014	1.03689e-07	1.62799e-07	-5.64		HSPA12A	25.1322	2.20974e-139	1.44334e-138	1.70097
ANXA1	-22.4139	2.88277e-111	1.55619e-110	-5.63649		PRICKLE2	19.6622	4.54148e-86	2.04983e-85	1.6744
SPINK1	-55.5064	0	0	-5.63142		RFX2	13.2964	2.42991e-40	6.89883e-40	1.66756
LINC00371	-9.16414	4.99456e-20	1.04786e-19	-5.6158		TRIM17	12.7285	4.10456e-37	1.11834e-36	1.66733
ANO1	-8.65232	5.04615e-18	1.01865e-17	-5.58542		IGF1	9.38682	6.1837e-21	1.31328e-20	1.66188
RP11-798K3.2	-2.73703	0.00619975	0.00779975	-5.54668		NEK2	16.8901	5.31735e-64	1.98723e-63	1.65932
FGF17	-18.4447	5.75574e-76	2.40462e-75	-5.51633		ZFP42	31.3045	4.04683e-215	3.99509e-214	1.65814
FGB	-51.1148	0	0	-5.50487		SPSB4	17.8503	2.87532e-71	1.16087e-70	1.6538
RAMP1	-16.4063	1.72372e-60	6.22669e-60	-5.50138		IGSF10	20.229	5.43735e-91	2.54174e-90	1.64039
NR0B1	-6.79451	1.08682e-11	1.91499e-11	-5.47538		ARHGAP11B	13.1205	2.51112e-39	7.04612e-39	1.63992
AKR1C3	-43.9889	0	0	-5.47165		PODN	4.89169	9.99758e-07	1.51949e-06	1.63598
BATF2	-2.79071	0.00525928	0.00664168	-5.43627		LIFR	73.075	0	0	1.6285
CLIC6	-11.258	2.11525e-29	5.12399e-29	-5.39813		SLCO2A1	48.5953	0	0	1.6268
PGC	-7.40135	1.34806e-13	2.49316e-13	-5.38825		HABP2	40.042	0	0	1.62192
EGR2	-7.10515	1.20191e-12	2.16905e-12	-5.3711		CSPP1	45.1042	0	0	1.62056
TMEM156	-3.09691	0.00195548	0.0025369	-5.36717		EPHB2	34.506	6.52694e-261	8.60441e-260	1.61685
C8orf4	-9.50085	2.0818e-21	4.46735e-21	-5.34387		RP1-122P22.4	32.5514	2.00159e-232	2.2364e-231	1.61308
IFITM1	-21.9587	7.15391e-107	3.75407e-106	-5.33805		PIF1	14.3811	6.80074e-47	2.10648e-46	1.60797
TFF3	-12.189	3.55783e-34	9.19549e-34	-5.30709		RGS5	42.754	0	0	1.6013
MX2	-5.84318	5.12134e-09	8.42323e-09	-5.30415		KLHL4	3.53117	0.000413725	0.000560799	1.6001
LINC01214	-8.17229	3.02596e-16	5.94198e-16	-5.29579		SNCA	24.4475	5.35295e-132	3.35451e-131	1.59929
CLIC5	-3.79099	0.000150049	0.000209092	-5.27914		MAF	33.3702	3.70458e-244	4.49961e-243	1.59894
CYP26A1	-22.0608	7.52696e-108	3.97394e-107	-5.27159		PITX2	55.3229	0	0	1.59346
PLSCR2	-22.2505	1.11615e-109	5.96566e-109	-5.21637		IQGAP3	15.0445	3.7502e-51	1.22569e-50	1.5884
CYP2J2	-2.72919	0.0063491	0.00797835	-5.21282		BMP7	29.9094	1.48654e-196	1.33634e-195	1.57568
MUC1	-8.87467	7.01406e-19	1.4408e-18	-5.21225		C10orf82	32.0829	7.62864e-226	8.08486e-225	1.57456
IFI16	-14.3234	1.56245e-46	4.81543e-46	-5.21063		LYPD6	22.5108	3.25461e-112	1.76796e-111	1.56751
AJ006998.2	-4.72147	2.34146e-06	3.51422e-06	-5.20158		NR4A3	5.28617	1.24905e-07	1.95756e-07	1.5645
NTN1	-26.4876	1.34601e-154	9.70027e-154	-5.20077		MCC	59.3793	0	0	1.56337
HSD17B2	-5.09257	3.53239e-07	5.44141e-07	-5.19146		ID2	67.7347	0	0	1.56295
MLPH	-12.7976	1.69054e-37	4.62359e-37	-5.16625		UNC5B	51.5553	0	0	1.56038
C1orf61	-4.27905	1.87691e-05	2.7225e-05	-5.14487		LYPD6B	54.6471	0	0	1.55843
BTN3A1	-2.79008	0.00526945	0.00665259	-5.13277		CDK1	19.9146	3.03975e-88	1.38795e-87	1.55716
MTUS1	-38.4288	0	0	-5.11756		EPHX2	23.1172	3.11173e-118	1.75884e-117	1.55621
RP11-134L10.1	-4.61814	3.87192e-06	5.7672e-06	-5.05673		EFR3B	12.1201	8.26312e-34	2.1192e-33	1.55585
SEMA3C	-3.30999	0.000932994	0.00123941	-5.04061		MYL4	32.2848	1.1431e-228	1.2419e-227	1.55043
RP11-385M4.1	-5.19107	2.09088e-07	3.24748e-07	-5.01821		CST1	36.7326	2.20777e-295	3.36141e-294	1.53149
WNT4	-3.36253	0.000772317	0.00103198	-5.00397		PGM2L1	34.0902	1.02917e-254	1.32444e-253	1.5284
GUCY2D	-30.3103	8.38143e-202	7.79383e-201	-4.98426		ANGPT1	8.03918	9.04414e-16	1.75367e-15	1.52299
CCL20	-4.8852	1.03326e-06	1.56985e-06	-4.97129		RIPPLY3	34.5581	1.07754e-261	1.43362e-260	1.51397
RP11-267C16.1	-4.54586	5.47117e-06	8.12408e-06	-4.96341		LOXL1	30.8603	4.07974e-209	3.93768e-208	1.51036
CLSTN2	-6.7308	1.68737e-11	2.95752e-11	-4.95707		SLC16A9	28.0075	1.31698e-172	1.04873e-171	1.50674
LTB	-3.05143	0.00227755	0.00294501	-4.94292		ACTC1	29.5002	2.85947e-191	2.51308e-190	1.49135
ITGB6	-19.4611	2.34878e-84	1.04594e-83	-4.93791		ZIC5	6.45825	1.05922e-10	1.82037e-10	1.48988
TFPI2	-12.6746	8.17541e-37	2.2219e-36	-4.91129		RGS2	17.5204	1.00184e-68	3.95613e-68	1.48589
RP11-400N13.2	-3.1492	0.00163717	0.00213741	-4.90578		AC240274.1	-105.914	0	0	1.48314
TF	-32.5611	1.45626e-232	1.63131e-231	-4.87985		KIF18B	9.28919	1.55465e-20	3.28559e-20	1.47829
UNC79	-5.64473	1.65438e-08	2.66525e-08	-4.87489		CLDN19	17.0716	2.41642e-65	9.2058e-65	1.47689
SPOCK3	-13.5601	6.9071e-42	1.99775e-41	-4.86644		FAM215B	26.1718	5.56481e-151	3.92532e-150	1.46937
PLA1A	-28.4786	2.15707e-178	1.75984e-177	-4.84261		ST3GAL1	43.9236	0	0	1.46642
SQRDL	-19.9786	8.45151e-89	3.88356e-88	-4.82817		TOP2A	19.8911	4.86223e-88	2.21775e-87	1.46458
IFI35	-14.1694	1.41605e-45	4.29987e-45	-4.82217		KIF26B	17.4128	6.59796e-68	2.5772e-67	1.46267
LRMP	-4.72317	2.32194e-06	3.48735e-06	-4.8177		GPRC5B	27.6157	7.20254e-168	5.63178e-167	1.45173
TACSTD2	-20.5167	1.52872e-93	7.24005e-93	-4.81153		ZNF37A	27.2281	3.019e-163	2.2822e-162	1.44906
CXCL17	-7.3723	1.6771e-13	3.09245e-13	-4.79912		PLPP3	49.9695	0	0	1.44849
CCL2	-18.2028	4.9022e-74	2.01493e-73	-4.79733		ROR1	37.37	1.20141e-305	1.9099e-304	1.44797
C1R	-12.6804	7.59522e-37	2.06552e-36	-4.78968		TSPYL4	26.2549	6.28812e-152	4.47202e-151	1.44772
RND3	-45.471	0	0	-4.78198		C14orf37	9.90062	4.1369e-23	9.14984e-23	1.44569
CXCL16	-25.8581	1.97123e-147	1.3616e-146	-4.76677		NIPAL1	15.6943	1.65382e-55	5.68001e-55	1.44261
ADGRF4	-4.16227	3.151e-05	4.52765e-05	-4.7449		ARHGAP24	28.8345	7.93489e-183	6.71438e-182	1.44075
SP110	-4.77825	1.76829e-06	2.66693e-06	-4.74304		CKAP2L	12.9986	1.24668e-38	3.45996e-38	1.43063
TDO2	-5.49133	3.98912e-08	6.33454e-08	-4.73646		KCNK5	7.96056	1.71261e-15	3.30891e-15	1.43061
SPINK13	-4.23582	2.27721e-05	3.29319e-05	-4.73075		SP5	4.64324	3.42988e-06	5.11584e-06	1.42738
EGR1	-43.4743	0	0	-4.7206		CDC25C	8.88696	6.28024e-19	1.29129e-18	1.42245
TINAGL1	-7.33487	2.21933e-13	4.08357e-13	-4.71582		CCDC181	9.855	6.52162e-23	1.43363e-22	1.41983
ICAM1	-15.6333	4.31706e-55	1.47799e-54	-4.70836		RP11-977G19.12	4.78817	1.68313e-06	2.54204e-06	1.41523
TM4SF18	-10.6633	1.51058e-26	3.50981e-26	-4.70695		CLVS2	17.8993	1.1938e-71	4.82881e-71	1.41185
LINC01028	-2.75931	0.00579237	0.00729997	-4.70256		CCDC150	11.0986	1.27416e-28	3.05741e-28	1.40964
RP1-28O10.1	-6.21972	4.98044e-10	8.39915e-10	-4.69912		RORA	33.7467	1.19541e-249	1.5026e-248	1.40317
TMPRSS13	-5.38193	7.36921e-08	1.1604e-07	-4.67322		ANK3	28.592	8.4382e-180	6.96312e-179	1.40294
BAAT	-3.21972	0.00128317	0.00168953	-4.66765		KIF18A	7.39911	1.37096e-13	2.53443e-13	1.40146
RRAD	-6.61261	3.77607e-11	6.55206e-11	-4.66374		FILIP1	12.0893	1.20379e-33	3.07816e-33	1.39863
MBNL1	-20.1873	1.26573e-90	5.904e-90	-4.65331		RASGEF1B	13.9677	2.45547e-44	7.33756e-44	1.39287
TMEM45B	-4.23635	2.27179e-05	3.28756e-05	-4.63445		B3GNT7	10.9106	1.02632e-27	2.43035e-27	1.38841
SFN	-3.02029	0.00252534	0.00325763	-4.62909		SBSPON	12.4984	7.61279e-36	2.03951e-35	1.38301
AC018647.3	-5.74273	9.31621e-09	1.51783e-08	-4.61364		C2orf88	12.9004	4.47883e-38	1.23275e-37	1.38061
CLDN4	-30.5051	2.22794e-204	2.09882e-203	-4.60879		FGFR2	30.3925	6.89273e-203	6.42331e-202	1.37682
PARP12	-7.27942	3.35267e-13	6.12979e-13	-4.60187		PCAT14	44.5556	0	0	1.37457
OTX2-AS1	-3.90897	9.26892e-05	0.000130338	-4.59935		SRGAP1	45.2756	0	0	1.37438
HLA-B	-38.8446	0	0	-4.5917		CENPF	25.6107	1.15886e-144	7.82956e-144	1.369
LIX1L	-20.7312	1.81333e-95	8.71206e-95	-4.58508		E2F8	5.15059	2.59675e-07	4.02162e-07	1.36767
SP140L	-3.32074	0.00089779	0.00119411	-4.58177		RP11-54O7.1	5.66335	1.48448e-08	2.40048e-08	1.36194
ASB5	-3.27468	0.00105782	0.0014005	-4.55204		PLAC9	41.3839	0	0	1.36011
VSTM2L	-6.25253	4.03847e-10	6.8319e-10	-4.55117		BORA	11.3541	7.07299e-30	1.72302e-29	1.36001
TNS1	-4.52983	5.90299e-06	8.75627e-06	-4.52275		CADM1	51.2532	0	0	1.35784
GPR87	-20.4542	5.50759e-93	2.59704e-92	-4.48652		CCNB2	20.8309	2.27296e-96	1.10059e-95	1.35485
CALCR	-9.88679	4.74999e-23	1.04951e-22	-4.47705		CCDC183	12.1902	3.50696e-34	9.06944e-34	1.35417
IGSF23	-3.73842	0.000185183	0.000256562	-4.46295		LGALS2	11.3181	1.06763e-29	2.59497e-29	1.35164
SULT1A2	-6.11165	9.86088e-10	1.65137e-09	-4.44495		TRIM59	21.2524	3.13495e-100	1.56711e-99	1.35001
NFASC	-14.125	2.66228e-45	8.0389e-45	-4.43615		S100A1	4.7635	1.90265e-06	2.86757e-06	1.34865
CPT1A	-4.37927	1.19079e-05	1.7401e-05	-4.43556		ACVR2B	49.3317	0	0	1.34009
TMEM140	-13.8897	7.31576e-44	2.16667e-43	-4.4348		ZNF248	12.6027	2.0412e-36	5.5267e-36	1.3381
IL32	-23.8253	1.82618e-125	1.08916e-124	-4.43281		RP11-354P11.3	3.54181	0.000397398	0.000538836	1.33589
TAP2	-7.29298	3.03181e-13	5.55254e-13	-4.42589		DEPDC1	12.4626	1.19484e-35	3.19117e-35	1.33141
SULT1C2	-4.62782	3.69538e-06	5.50614e-06	-4.42256		BEND5	10.1276	4.1671e-24	9.35542e-24	1.33008
HLA-C	-41.7527	0	0	-4.4217		KIF20A	10.1283	4.13633e-24	9.29115e-24	1.32516
RP11-332K15.1	-3.3047	0.000950795	0.0012615	-4.41822		FRZB	52.8947	0	0	1.32406
GABBR2	-3.14038	0.00168728	0.00220084	-4.41268		HNF4A	35.2891	8.63982e-273	1.19357e-271	1.32146
RARRES3	-16.0721	4.00171e-58	1.41831e-57	-4.40548		TTK	9.05743	1.33558e-19	2.78047e-19	1.32031
SYT7	-13.133	2.12969e-39	5.98234e-39	-4.39649		IMPAD1	38.8989	0	0	1.31934
RP11-879F14.2	-3.81374	0.00013688	0.000191172	-4.34612		B3GALT1	7.95025	1.86143e-15	3.59482e-15	1.31745
JAKMIP3	-3.11353	0.00184863	0.00240478	-4.33976		LINC00936	6.5176	7.14395e-11	1.23266e-10	1.31713
MYC	-25.1518	1.34951e-139	8.86819e-139	-4.32825		NKAIN1	7.14371	9.08481e-13	1.64501e-12	1.31649
OSMR	-20.4285	9.33811e-93	4.39369e-92	-4.29939		CENPE	14.6472	1.4031e-48	4.42201e-48	1.31184
CDH1	-43.3589	0	0	-4.29073		BAMBI	68.3367	0	0	1.31139
SIM1	-4.6866	2.77783e-06	4.1533e-06	-4.27948		FAM83D	10.85	1.99468e-27	4.69771e-27	1.30963
NFIA	-5.58967	2.27501e-08	3.64339e-08	-4.27328		SMAGP	56.706	0	0	1.30501
PSAPL1	-5.89257	3.80226e-09	6.27279e-09	-4.27068		ZNF611	39.4062	0	0	1.30073
LRP11	-11.0151	3.23172e-28	7.6949e-28	-4.26429		NDRG2	12.4427	1.53291e-35	4.07896e-35	1.30011
ARID5B	-19.1792	5.51715e-82	2.41704e-81	-4.26123		KCNQ1OT1	47.2338	0	0	1.29797
FGA	-45.6699	0	0	-4.21803		CEP78	28.9414	3.6019e-184	3.08408e-183	1.29117
CALB1	-10.7505	5.8951e-27	1.38085e-26	-4.21591		LCN15	4.96472	6.87993e-07	1.05231e-06	1.29019
APOC3	-14.3094	1.91033e-46	5.875e-46	-4.21396		ANLN	17.5971	2.59236e-69	1.0265e-68	1.28854
LAMA3	-8.1482	3.69394e-16	7.23724e-16	-4.19664		DYSF	15.5812	9.76287e-55	3.32923e-54	1.28436
TMEM176B	-6.02736	1.66656e-09	2.77803e-09	-4.19631		COL4A6	36.7471	1.29138e-295	1.98012e-294	1.28026
HULC	-6.00575	1.90448e-09	3.17095e-09	-4.18685		BRD7	60.9111	0	0	1.27953
KLF9	-33.4734	1.17404e-245	1.43405e-244	-4.18044		PODXL	53.8204	0	0	1.27907
NRP2	-31.439	5.93985e-217	5.89081e-216	-4.16718		MXD3	14.0394	8.94594e-45	2.68813e-44	1.27858
CSF3R	-5.89155	3.82584e-09	6.30927e-09	-4.16696		LINC00342	4.75711	1.96381e-06	2.95769e-06	1.27601
DEFB1	-7.66961	1.72519e-14	3.27325e-14	-4.15454		ITGB8	21.2129	7.26459e-100	3.61474e-99	1.27561
CYGB	-8.90539	5.32012e-19	1.09701e-18	-4.15237		CHST13	6.65306	2.8706e-11	4.99898e-11	1.27441
KRT7	-22.2998	3.7143e-110	1.99511e-109	-4.14212		CA4	4.27139	1.9426e-05	2.81683e-05	1.27138
SLCO3A1	-3.4783	0.0005046	0.000680353	-4.14039		HJURP	11.4725	1.81331e-30	4.45751e-30	1.27127
APOL2	-12.3366	5.75018e-35	1.5124e-34	-4.12488		APOLD1	11.5372	8.56547e-31	2.11158e-30	1.2681
SYBU	-6.50359	7.84264e-11	1.3516e-10	-4.11313		GATA4	56.5443	0	0	1.26482
SCUBE2	-3.12749	0.00176308	0.00229556	-4.10886		KRI1	26.2682	4.4335e-152	3.15823e-151	1.26082
ALB	-9.86306	6.01857e-23	1.32439e-22	-4.10776		PAPSS1	55.0883	0	0	1.25825
BIRC3	-3.69375	0.000220968	0.000304385	-4.0945		SORL1	13.0483	6.49391e-39	1.80926e-38	1.25517
PTRF	-10.5937	3.18601e-26	7.37885e-26	-4.08868		CASC5	13.0764	4.49372e-39	1.25766e-38	1.2529
C5orf56	-11.9023	1.15155e-32	2.91017e-32	-4.07808		DUSP9	41.4355	0	0	1.25174
ITGA9	-4.85428	1.20827e-06	1.83189e-06	-4.07646		CENPA	45.6713	0	0	1.25058
ITGA1	-9.14539	5.94174e-20	1.24296e-19	-4.07128		PLK1	17.1173	1.10196e-65	4.22793e-65	1.24531
MOCOS	-4.71828	2.37851e-06	3.56736e-06	-4.06409		MYBL2	32.2102	1.27083e-227	1.37377e-226	1.24314
ZNF467	-9.69756	3.08787e-22	6.69607e-22	-4.06403		ADGRA2	5.08223	3.73025e-07	5.74212e-07	1.24174
HKDC1	-18.1327	1.75853e-73	7.2143e-73	-4.0623		CTD-3051D23.4	5.1651	2.4031e-07	3.72438e-07	1.24039
FMOD	-21.2873	1.48702e-100	7.46789e-100	-4.05574		LINC00205	24.1444	8.54325e-129	5.2103e-128	1.23636
RRAGD	-33.2041	9.4038e-242	1.12637e-240	-4.05543		LAMB1	55.7793	0	0	1.23631
SLC38A3	-2.90673	0.0036523	0.00466959	-4.05473		HIBCH	32.3173	3.99727e-229	4.37574e-228	1.23255
RUNX1	-17.3204	3.30303e-67	1.27977e-66	-4.05037		KIF14	8.6673	4.42488e-18	8.94492e-18	1.23209
LRRTM1	-4.4263	9.5862e-06	1.40893e-05	-4.04746		BIRC5	26.7307	2.07117e-157	1.51279e-156	1.23145
PIK3R5	-9.39544	5.69772e-21	1.21126e-20	-4.03876		DEPDC1B	11.3805	5.2284e-30	1.27943e-29	1.22699
PAX6	-15.8628	1.14603e-56	3.98669e-56	-4.0312		FOXM1	20.5783	4.29177e-94	2.0393e-93	1.22089
BST2	-21.8688	5.14669e-106	2.67479e-105	-4.02529		AMOT	50.0637	0	0	1.21849
THBD	-12.9444	2.5265e-38	6.98503e-38	-4.02469		GTSE1	19.2827	7.50081e-83	3.30617e-82	1.21653
GLIPR1	-12.5823	2.64265e-36	7.14176e-36	-4.01479		GAS2L3	4.13329	3.5761e-05	5.12361e-05	1.21202
MESP1	-12.658	1.00986e-36	2.73942e-36	-4.00766		NEXN	38.0977	0	0	1.21193
SGMS2	-7.16237	7.92935e-13	1.44e-12	-4.00685		AC100830.3	13.3656	9.60376e-41	2.74103e-40	1.21172
PRSS22	-41.2905	0	0	-4.00182		APOA1	58.2951	0	0	1.2108
APOL1	-6.37221	1.86319e-10	3.18436e-10	-3.99695		C21orf58	15.9913	1.46896e-57	5.16826e-57	1.21027
MASP1	-4.27014	1.9535e-05	2.8298e-05	-3.99571		ACOX2	7.79253	6.56802e-15	1.25442e-14	1.20977
STOM	-46.564	0	0	-3.98646		POU2F2	3.65272	0.000259481	0.000355625	1.2082
CDKN2B	-20.0492	2.052e-89	9.48966e-89	-3.97849		CDHR3	3.23725	0.00120687	0.00159052	1.20546
FGG	-41.7849	0	0	-3.95978		XXYLT1	33.3679	4.01321e-244	4.86082e-243	1.20388
C19orf66	-15.066	2.71018e-51	8.88462e-51	-3.95729		CEP55	11.1831	4.9354e-29	1.18823e-28	1.20274
MAT1A	-8.87552	6.96064e-19	1.4305e-18	-3.94434		ZNF813	23.7855	4.72061e-125	2.79233e-124	1.20269
SYT10	-8.26708	1.3728e-16	2.71297e-16	-3.94419		PDE3B	7.82238	5.18354e-15	9.93512e-15	1.19887
NR3C2	-5.41149	6.25014e-08	9.85976e-08	-3.92491		SYNDIG1	3.69798	0.000217326	0.000299559	1.19808
IRF1	-17.2769	7.02242e-67	2.71358e-66	-3.9218		CDCA8	15.2708	1.19753e-52	3.99239e-52	1.19722
CTD-2007L18.5	-10.5924	3.23026e-26	7.47733e-26	-3.9206		FGFR4	36.1324	7.02917e-286	1.02337e-284	1.19715
HLX	-7.88065	3.25682e-15	6.26724e-15	-3.91275		KITLG	5.54962	2.86287e-08	4.56961e-08	1.19644
NEFM	-16.1794	7.04838e-59	2.51048e-58	-3.91113		CCNF	15.7221	1.06729e-55	3.67432e-55	1.19593
COL14A1	-7.66183	1.83305e-14	3.47179e-14	-3.91113		ZFP14	23.144	1.67091e-118	9.4692e-118	1.1939
RFTN1	-8.85083	8.68703e-19	1.78107e-18	-3.90597		TROAP	16.1179	1.90852e-58	6.78097e-58	1.18635
BATF	-5.83362	5.42371e-09	8.91039e-09	-3.9036		ANTXR1	13.7098	8.87073e-43	2.60048e-42	1.18397
PHLDA2	-30.0684	1.25668e-198	1.14881e-197	-3.88169		JADE1	42.5384	0	0	1.1826
CPED1	-3.76811	0.00016449	0.000228846	-3.87344		CDKN1C	42.9109	0	0	1.17889
MLXIPL	-11.9405	7.28254e-33	1.84474e-32	-3.87296		SHF	12.0092	3.17729e-33	8.07678e-33	1.17799
SPHKAP	-7.63757	2.21359e-14	4.18521e-14	-3.86527		BMP2	45.347	0	0	1.1773
BATF3	-12.8234	1.21319e-37	3.32646e-37	-3.8574		MKI67	18.8489	2.99963e-79	1.2893e-78	1.17654
ILDR2	-13.1169	2.63636e-39	7.39276e-39	-3.84845		H1FX-AS1	4.39977	1.08363e-05	1.58566e-05	1.17653
SERPINC1	-3.25244	0.00114418	0.00151159	-3.8448		FAM26F	6.2436	4.27614e-10	7.22549e-10	1.17495
HES2	-6.8404	7.89726e-12	1.39607e-11	-3.83897		NRGN	13.8951	6.77878e-44	2.01177e-43	1.17383
ATP8B1	-105.914	0	0	-3.83838		SLC6A16	5.92606	3.1029e-09	5.13665e-09	1.17372
CPA2	-7.6548	1.93608e-14	3.66532e-14	-3.82707		LINC01224	22.6489	1.43151e-113	7.85513e-113	1.17291
GSC	-20.6142	2.0447e-94	9.74784e-94	-3.82673		FBN2	12.1643	4.81404e-34	1.23904e-33	1.1713
HIST1H2AC	-25.7347	4.78282e-146	3.27748e-145	-3.81801		HIST1H1B	3.2081	0.00133616	0.0017545	1.17017
PCAT18	-3.17595	0.00149345	0.0019545	-3.81794		CDCA2	11.6257	3.05065e-31	7.54635e-31	1.16876
DSCAM	-17.1679	4.61648e-66	1.7807e-65	-3.81751		CREB3L2	47.5453	0	0	1.16543
SUSD4	-3.26873	0.0010803	0.00142937	-3.81449		GLIPR2	46.6567	0	0	1.16504
VWF	-4.03716	5.4101e-05	7.69515e-05	-3.7808		CCNE1	15.462	6.26646e-54	2.1202e-53	1.16367
LRIG3	-32.8626	7.52314e-237	8.60584e-236	-3.75804		HOXB-AS1	4.49344	7.00825e-06	1.03602e-05	1.16291
MYCT1	-12.5386	4.59115e-36	1.23535e-35	-3.74477		CDC20	19.4432	3.3253e-84	1.47473e-83	1.16202
CPQ	-19.3744	1.26913e-83	5.61116e-83	-3.74441		COL4A2	65.3002	0	0	1.16049
PROX1	-19.0314	9.37567e-81	4.08262e-80	-3.73925		MORC2-AS1	16.9871	1.02383e-64	3.86304e-64	1.15961
SLC25A12	-5.01192	5.38887e-07	8.2688e-07	-3.73666		KIF4A	11.2051	3.84931e-29	9.28299e-29	1.15709
SPAG4	-4.73986	2.13871e-06	3.21662e-06	-3.73387		PTPN14	41.0632	0	0	1.15619
IFI27	-7.86692	3.63479e-15	6.98526e-15	-3.72615		LINC00511	13.2677	3.56141e-40	1.01047e-39	1.15459
MUM1L1	-23.1667	9.87721e-119	5.61223e-118	-3.69928		COL4A1	66.4556	0	0	1.15229
PLXNC1	-20.1765	1.57481e-90	7.33779e-90	-3.68763		SLC2A3	59.3049	0	0	1.15168
MAMDC2	-6.5802	4.69806e-11	8.13227e-11	-3.68696		LMO4	49.2071	0	0	1.1449
GCNT3	-5.2188	1.80083e-07	2.80504e-07	-3.68549		RAB31	19.833	1.5445e-87	7.00776e-87	1.14425
NFKBIZ	-20.6083	2.31342e-94	1.10168e-93	-3.6831		ANXA6	34.7457	1.61092e-264	2.16997e-263	1.13839
HIST2H2BE	-13.535	9.71852e-42	2.8034e-41	-3.67895		CDK6	42.9303	0	0	1.13748
EMP3	-12.1791	4.01574e-34	1.03728e-33	-3.66947		MYL3	11.2697	1.85141e-29	4.48738e-29	1.1278
GRIN2B	-5.2545	1.48424e-07	2.31692e-07	-3.6648		ID4	37.1669	2.33755e-302	3.67548e-301	1.1248
SLC30A2	-7.18347	6.79649e-13	1.23583e-12	-3.64481		PPFIBP2	37.7163	0	0	1.12241
RASGRP3	-3.40597	0.000659297	0.000884243	-3.63468		TET1	45.8503	0	0	1.12198
PLXNA4	-6.29698	3.03492e-10	5.15638e-10	-3.63365		GPR82	7.99764	1.26824e-15	2.45363e-15	1.12083
C4orf19	-22.2503	1.12039e-109	5.98095e-109	-3.62773		CD34	23.1841	6.58037e-119	3.74388e-118	1.11866
ABCA12	-5.42329	5.85107e-08	9.24033e-08	-3.62326		RP11-521B24.3	8.30618	9.88341e-17	1.96126e-16	1.11585
WNT5A	-4.29622	1.73736e-05	2.52504e-05	-3.622		ESPL1	6.08851	1.13969e-09	1.90492e-09	1.11572
FOSL1	-8.97331	2.87744e-19	5.95883e-19	-3.61586		SLC25A18	4.99178	5.98265e-07	9.16689e-07	1.11452
FABP3	-12.0392	2.21209e-33	5.63646e-33	-3.60702		SHROOM4	6.98365	2.87599e-12	5.16222e-12	1.11226
AFAP1L1	-6.26632	3.69683e-10	6.26866e-10	-3.60288		APOM	7.60156	2.92571e-14	5.51713e-14	1.11061
EPN3	-2.91237	0.00358701	0.00459018	-3.60012		MGAT3	6.71245	1.91388e-11	3.3491e-11	1.11048
C5	-42.5528	0	0	-3.59847		RP11-180C16.1	6.90453	5.03696e-12	8.98137e-12	1.11023
SSTR2	-15.8571	1.25549e-56	4.36395e-56	-3.59623		RP13-39P12.3	3.17915	0.0014771	0.00193428	1.11012
CXCL14	-7.1474	8.84364e-13	1.60201e-12	-3.568		RASSF2	3.91526	9.03087e-05	0.000127197	1.10963
CD80	-4.30478	1.67149e-05	2.43105e-05	-3.56618		RP11-923I11.8	31.8997	2.6928e-223	2.79896e-222	1.10961
CHRD	-11.0218	3.00003e-28	7.15507e-28	-3.5654		CIT	10.411	2.20845e-25	5.05524e-25	1.10935
RP11-1260E13.1	-2.97672	0.00291353	0.00374609	-3.53834		RP11-629O1.2	3.16618	0.00154458	0.00202019	1.1058
GSTM3	-28.765	5.88432e-182	4.94055e-181	-3.52266		NCAPG	9.49038	2.30194e-21	4.93731e-21	1.10544
JUNB	-34.3175	4.30796e-258	5.59388e-257	-3.52033		CXXC4	14.8936	3.6256e-50	1.16472e-49	1.10065
IL1R1	-10.7159	8.57068e-27	2.00214e-26	-3.51412		SIPA1L2	37.3	1.64209e-304	2.60088e-303	1.09553
FLVCR2	-8.19011	2.60979e-16	5.12943e-16	-3.48167		TRPC4	3.54707	0.000389536	0.00052884	1.08974
RP11-805J14.5	-8.98872	2.50119e-19	5.18214e-19	-3.46029		CAPN10-AS1	11.6796	1.61993e-31	4.02561e-31	1.08803
TBC1D2	-18.5363	1.05202e-76	4.42934e-76	-3.45924		KIF2C	10.41	2.23108e-25	5.10433e-25	1.08712
PIGZ	-14.7178	4.95759e-49	1.57045e-48	-3.44721		AMHR2	21.9485	8.95319e-107	4.68687e-106	1.08625
RP11-449P1.1	-12.3357	5.817e-35	1.52904e-34	-3.42914		RGN	11.0548	2.07839e-28	4.97342e-28	1.08346
GCNT1	-33.3854	2.23096e-244	2.71738e-243	-3.41388		ARHGAP11A	12.5071	6.82863e-36	1.8317e-35	1.0791
HIVEP2	-9.90128	4.11001e-23	9.09502e-23	-3.41365		FAM227A	11.8986	1.20322e-32	3.03896e-32	1.079
ARHGAP40	-4.90652	9.27079e-07	1.41052e-06	-3.41186		DLGAP5	13.4646	2.52727e-41	7.25143e-41	1.07724
PLP2	-17.3078	4.1078e-67	1.58874e-66	-3.40535		RAB3B	52.5807	0	0	1.07425
TMEM100	-6.42537	1.31545e-10	2.25535e-10	-3.39892		TUBB4A	22.7393	1.83252e-114	1.01069e-113	1.07358
NEURL1	-7.5018	6.29466e-14	1.17624e-13	-3.38986		GPR161	28.7137	2.57201e-181	2.13873e-180	1.07307
LIPH	-12.4348	1.69103e-35	4.48865e-35	-3.38715		PRR11	10.6503	1.73719e-26	4.03199e-26	1.07079
RASGRP1	-6.36121	2.00164e-10	3.41558e-10	-3.365		SOX11	42.4551	0	0	1.06812
NMI	-8.73199	2.50239e-18	5.08236e-18	-3.36362		LGI2	22.3	3.69801e-110	1.98883e-109	1.06579
SEMA5B	-4.23268	2.30928e-05	3.33733e-05	-3.36207		KIF11	11.3703	5.87805e-30	1.43435e-29	1.06321
LINC01564	-3.65479	0.000257396	0.000352879	-3.35675		FAM64A	13.0445	6.82984e-39	1.9004e-38	1.06211
MME	-10.5105	7.72654e-26	1.77994e-25	-3.33803		CTA-204B4.2	2.79156	0.00524543	0.00662613	1.06069
ALS2CL	-9.14801	5.79934e-20	1.21435e-19	-3.33638		SALL1	25.6379	5.77655e-145	3.91502e-144	1.06015
STC1	-21.5297	8.20773e-103	4.18024e-102	-3.32917		FAM72C	3.51328	0.00044261	0.000598639	1.05517
MUC3A	-3.2138	0.00130989	0.00172209	-3.32351		DBF4B	8.27634	1.27015e-16	2.51472e-16	1.05451
RGS20	-8.12407	4.50812e-16	8.81641e-16	-3.3081		SKA1	17.8227	4.71363e-71	1.89774e-70	1.05332
DUSP13	-16.6099	5.90895e-62	2.16896e-61	-3.30347		SESN3	32.4934	1.32038e-231	1.45646e-230	1.05282
SPX	-13.1851	1.06947e-39	3.0146e-39	-3.29466		PRC1	14.1218	2.78706e-45	8.40979e-45	1.05222
EHD2	-10.5537	4.88415e-26	1.12816e-25	-3.29357		KIF15	6.56453	5.21988e-11	9.0283e-11	1.05182
CSF1R	-6.63889	3.16053e-11	5.49945e-11	-3.28959		AURKB	15.8809	8.58777e-57	2.99223e-56	1.05137
HIST1H2BD	-12.8854	5.43718e-38	1.49462e-37	-3.28467		TRABD2B	16.5731	1.09134e-61	3.99235e-61	1.04896
MOBP	-3.94947	7.83258e-05	0.000110572	-3.28308		ITLN2	36.5971	3.18118e-293	4.75967e-292	1.04751
LRG1	-3.7921	0.00014938	0.000208361	-3.28003		NUF2	12.47	1.0887e-35	2.90948e-35	1.04576
CLDN1	-37.8041	0	0	-3.28002		SPTLC3	10.6868	1.17364e-26	2.73281e-26	1.04446
RPRM	-20.1446	2.99924e-90	1.39448e-89	-3.27599		MRAP2	12.2363	1.98989e-34	5.18955e-34	1.04376
GSTA1	-36.8732	1.24494e-297	1.92255e-296	-3.27386		PRR15	22.1485	1.07909e-108	5.73219e-108	1.04098
CNNM1	-4.66219	3.12861e-06	4.67132e-06	-3.2724		CEP112	6.24396	4.26636e-10	7.21178e-10	1.03838
ZG16	-3.39142	0.000695318	0.000931399	-3.27201		TMEM98	57.6481	0	0	1.03304
RP11-10A14.3	-3.76214	0.000168469	0.00023408	-3.26898		TRIP13	12.5657	3.2577e-36	8.79844e-36	1.03185
INHA	-3.48175	0.000498148	0.000671862	-3.26481		FLJ22447	31.9465	6.05146e-224	6.32042e-223	1.03132
NODAL	-18.6259	1.98261e-77	8.42122e-77	-3.233		MEIS3	24.2944	2.24832e-130	1.38684e-129	1.0311
ZG16B	-8.71876	2.8126e-18	5.70971e-18	-3.22835		UBE2C	18.8055	6.80524e-79	2.91345e-78	1.03082
BDNF	-5.46917	4.52147e-08	7.16936e-08	-3.21477		TXNRD2	12.0494	1.95267e-33	4.98133e-33	1.0292
DNAJC12	-3.38737	0.000705669	0.000944386	-3.1993		NDC80	9.23575	2.56481e-20	5.3967e-20	1.02844
ANPEP	-3.43857	0.000584804	0.000786774	-3.1991		KIF23	11.2405	2.57848e-29	6.22869e-29	1.02803
RP11-114G22.1	-15.9821	1.70187e-57	5.97314e-57	-3.18597		FJX1	7.94093	2.00673e-15	3.87197e-15	1.02784
TMEM61	-5.02333	5.07837e-07	7.79512e-07	-3.17933		FRMD4B	11.2515	2.27675e-29	5.51214e-29	1.0276
CTD-2589M5.4	-8.26653	1.37915e-16	2.72239e-16	-3.17896		FAM89B	38.8198	0	0	1.02625
SNAI2	-21.908	2.18129e-106	1.13912e-105	-3.17192		SMLR1	16.5517	1.55688e-61	5.68576e-61	1.02035
NUPR1	-30.0315	3.80366e-198	3.46984e-197	-3.17026		RP11-119B16.2	8.83042	1.04278e-18	2.13292e-18	1.01936
STAP2	-13.2025	8.49071e-40	2.3996e-39	-3.15858		SCD5	15.1023	1.56348e-51	5.13716e-51	1.01856
PRSS3	-5.7057	1.15865e-08	1.88346e-08	-3.15623		PRTG	29.5401	8.80622e-192	7.75521e-191	1.01842
HDAC9	-3.7382	0.000185342	0.000256701	-3.15619		AC010287.1	3.35131	0.000804293	0.00107305	1.01822
TRPV6	-21.6905	2.52384e-104	1.30072e-103	-3.15491		HS3ST1	3.0511	0.00228005	0.00294736	1.00741
PRSS2	-25.2169	2.61427e-140	1.72319e-139	-3.14658		HOXB2	7.24803	4.22862e-13	7.71825e-13	1.00674
NR5A2	-3.10552	0.00189947	0.00246794	-3.14356		ASPM	13.0389	7.34733e-39	2.04308e-38	1.00648
ME3	-4.96267	6.95301e-07	1.06274e-06	-3.12733		RP1-34B20.21	3.20464	0.00135232	0.00177518	1.00483
EOMES	-17.9306	6.80281e-72	2.7646e-71	-3.12554		TACC3	12.7814	2.08397e-37	5.69241e-37	1.00475
EDIL3	-5.69774	1.21406e-08	1.97057e-08	-3.11836		WAC-AS1	24.3627	4.25006e-131	2.65184e-130	1.0041
LIMD1-AS1	-8.73248	2.49151e-18	5.06263e-18	-3.11451		CDCA3	11.8072	3.58334e-32	8.96665e-32	1.00375
AHSG	-6.79754	1.06417e-11	1.87663e-11	-3.11091		NLRP2	22.8472	1.5571e-115	8.6764e-115	1.00188
SULT2A1	-7.70158	1.34396e-14	2.55554e-14	-3.08712		MID1	19.3999	7.73097e-84	3.42157e-83	1.00112
ETV7	-4.75537	1.98084e-06	2.9823e-06	-3.08472		SULF2	29.8842	3.15968e-196	2.83454e-195	1.0007
DENND2D	-7.41322	1.23265e-13	2.28362e-13	-3.08228		RNF122	5.2433	1.57728e-07	2.46038e-07	1.00028
AJAP1	-10.111	4.93611e-24	1.10761e-23	-3.0728
HIST1H4H	-5.68832	1.28294e-08	2.08002e-08	-3.06899
JAKMIP1	-2.87149	0.00408539	0.00520637	-3.06681
SYNPO	-8.94763	3.63211e-19	7.51447e-19	-3.06069
EGFR-AS1	-10.5685	4.17156e-26	9.64074e-26	-3.0542
THRB	-12.9427	2.58356e-38	7.13821e-38	-3.04841
AFP	-46.2118	0	0	-3.03984
PLAC8	-17.0074	7.23206e-65	2.73591e-64	-3.03617
CD68	-9.14023	6.23175e-20	1.303e-19	-3.029
HPSE	-3.98523	6.74135e-05	9.55098e-05	-2.9934
BICC1	-8.56584	1.07289e-17	2.15676e-17	-2.98973
PLEK2	-7.23139	4.78086e-13	8.71519e-13	-2.98563
SPOCD1	-4.29446	1.75123e-05	2.54361e-05	-2.98079
PDE8B	-5.03619	4.74895e-07	7.29207e-07	-2.96936
C1S	-17.0567	3.11593e-65	1.18603e-64	-2.96056
TCIRG1	-8.35119	6.7576e-17	1.34344e-16	-2.95956
SGK2	-3.0748	0.00210647	0.00272787	-2.94931
ELF3	-33.7326	1.92368e-249	2.40405e-248	-2.9365
SLC22A18AS	-3.93395	8.35621e-05	0.00011781	-2.93272
TRG-AS1	-4.66013	3.16016e-06	4.71678e-06	-2.93248
DUSP10	-17.0337	4.6176e-65	1.75298e-64	-2.92476
SYTL4	-5.44091	5.30085e-08	8.39593e-08	-2.91739
GADD45B	-26.1068	3.05047e-150	2.14127e-149	-2.91588
COL22A1	-6.25604	3.94878e-10	6.68279e-10	-2.91444
ALOX5AP	-3.15859	0.00158537	0.00207104	-2.91229
TRIM9	-3.26342	0.00110077	0.00145557	-2.90744
SLC16A3	-27.5127	1.23805e-166	9.55955e-166	-2.90423
PAPSS2	-32.2507	3.43663e-228	3.72431e-227	-2.88848
SLC46A3	-6.61285	3.76999e-11	6.54413e-11	-2.88069
IRX3	-12.9191	3.5119e-38	9.69079e-38	-2.87476
TAC1	-3.52177	0.000428676	0.000579974	-2.87396
CLGN	-18.5825	4.44887e-77	1.88044e-76	-2.87298
SPOCK1	-12.1678	4.61535e-34	1.18861e-33	-2.87208
ENDOD1	-13.3377	1.39738e-40	3.97779e-40	-2.86924
PLA2G4A	-3.69286	0.000221743	0.000305259	-2.86469
PCSK6	-22.1664	7.24227e-109	3.8566e-108	-2.85976
TTC39C	-36.6375	7.24556e-294	1.08784e-292	-2.85199
GLIS3	-16.4345	1.08396e-60	3.93207e-60	-2.84877
PLAUR	-13.1887	1.01871e-39	2.87347e-39	-2.82059
GPNMB	-4.14538	3.39253e-05	4.86544e-05	-2.81578
PHLDA1	-33.2662	1.19227e-242	1.43604e-241	-2.81027
ART5	-5.79802	6.71032e-09	1.09741e-08	-2.80296
RRAS	-21.6923	2.42436e-104	1.25094e-103	-2.80123
G0S2	-21.2173	6.60606e-100	3.29086e-99	-2.80088
RBP4	-36.1083	1.67861e-285	2.43567e-284	-2.79726
ERVMER34-1	-8.80916	1.26089e-18	2.57418e-18	-2.79037
KLRG2	-13.5891	4.65034e-42	1.35317e-41	-2.7879
NCF1	-7.29345	3.02108e-13	5.53523e-13	-2.78645
PRKCH	-3.0974	0.00195224	0.00253347	-2.78635
GUCY1A2	-2.87821	0.0039994	0.00509979	-2.78442
SIX3	-4.96457	6.88526e-07	1.05275e-06	-2.76072
SORBS1	-3.89548	9.80064e-05	0.000137725	-2.75668
CD9	-16.5335	2.10657e-61	7.68028e-61	-2.75068
RGS16	-12.544	4.28775e-36	1.15516e-35	-2.74625
NXPH4	-3.29455	0.000985783	0.00130672	-2.74279
C3	-6.38352	1.73064e-10	2.96016e-10	-2.74207
UBE2L6	-23.6651	8.26168e-124	4.84715e-123	-2.74131
FAM110C	-3.35359	0.000797706	0.00106459	-2.7335
RASEF	-15.0857	2.01037e-51	6.60049e-51	-2.73151
GDF15	-43.8741	0	0	-2.72722
PIEZO2	-5.28235	1.2754e-07	1.9974e-07	-2.7266
PTGER4	-4.074	4.6213e-05	6.58836e-05	-2.72329
HIST1H2BC	-6.4593	1.05189e-10	1.8085e-10	-2.71825
MEGF9	-24.121	1.50448e-128	9.1625e-128	-2.71277
MIXL1	-9.83454	7.99319e-23	1.75445e-22	-2.7113
SPP1	-3.61355	0.000302031	0.000412633	-2.70566
LGI4	-10.0308	1.11574e-23	2.49068e-23	-2.70517
VIPR2	-4.94642	7.55894e-07	1.1529e-06	-2.70402
LINC01503	-8.28571	1.1741e-16	2.32668e-16	-2.69195
PCSK9	-8.35138	6.74711e-17	1.34197e-16	-2.69157
MAFF	-21.4228	8.19519e-102	4.13007e-101	-2.67671
PTPRE	-12.3086	8.13903e-35	2.13163e-34	-2.6651
IFITM10	-3.18291	0.00145804	0.0019099	-2.66463
DERL3	-3.38289	0.000717276	0.000959326	-2.65876
ALDH1A1	-40.7255	0	0	-2.6439
COL4A4	-10.1006	5.48976e-24	1.23057e-23	-2.63902
RXRG	-3.88964	0.000100395	0.00014099	-2.63123
GPAT3	-6.61476	3.72153e-11	6.4652e-11	-2.62605
SEC14L2	-5.68257	1.32683e-08	2.14877e-08	-2.62548
TFPI	-26.2284	1.26097e-151	8.93843e-151	-2.6249
COL5A2	-13.1566	1.55951e-39	4.38733e-39	-2.61727
IFIT5	-10.7736	4.58829e-27	1.07591e-26	-2.61426
SERHL2	-10.6911	1.12092e-26	2.61568e-26	-2.6136
UAP1L1	-12.6127	1.79792e-36	4.8741e-36	-2.61155
C4orf32	-17.7109	3.4534e-70	1.37754e-69	-2.60803
DTX3L	-21.45	4.57018e-102	2.31128e-101	-2.60261
CAMKMT	-21.8496	7.84373e-106	4.0667e-105	-2.59836
MICALCL	-4.17293	3.00711e-05	4.32416e-05	-2.59762
ANGPT2	-12.9097	3.96851e-38	1.09438e-37	-2.59578
LURAP1L	-6.36474	1.9562e-10	3.33937e-10	-2.59211
FBXL8	-4.45115	8.54105e-06	1.25788e-05	-2.58966
VCAM1	-12.071	1.50279e-33	3.83592e-33	-2.5884
LMX1B	-3.82274	0.000131978	0.000184446	-2.58159
HIST1H2BJ	-7.08765	1.36408e-12	2.45967e-12	-2.58104
BCL6	-11.0012	3.7726e-28	8.97784e-28	-2.57891
EGFR	-23.807	2.82791e-125	1.67965e-124	-2.57728
HNMT	-20.5551	6.92561e-94	3.28719e-93	-2.5764
TAPBP	-27.8151	2.84525e-170	2.2574e-169	-2.57604
OSGIN1	-13.3033	2.2153e-40	6.29366e-40	-2.57533
PARP14	-21.5992	1.82785e-103	9.35338e-103	-2.57106
CMPK2	-4.831	1.35849e-06	2.05532e-06	-2.56546
ASGR2	-10.4593	1.32864e-25	3.05101e-25	-2.56498
LINC00458	-13.3227	1.70719e-40	4.85651e-40	-2.56243
FEZ1	-6.76227	1.3585e-11	2.38593e-11	-2.55856
ELL2	-62.7033	0	0	-2.55841
LOX	-2.96155	0.00306095	0.00393213	-2.55728
PLXND1	-19.2387	1.75455e-82	7.70222e-82	-2.55037
ABCG2	-9.48692	2.3796e-21	5.10134e-21	-2.54888
FAM131C	-9.37596	6.85462e-21	1.45505e-20	-2.54869
STEAP3	-7.70748	1.28325e-14	2.44224e-14	-2.54854
METRNL	-14.3319	1.38371e-46	4.26758e-46	-2.53877
NGF	-3.95134	7.77148e-05	0.000109781	-2.53469
RP11-420L9.5	-4.79082	1.66099e-06	2.50948e-06	-2.53356
RP11-445F12.1	-15.3156	6.01157e-53	2.00881e-52	-2.53164
RP11-148B6.2	-5.70729	1.1479e-08	1.86669e-08	-2.52863
DAAM2	-2.90081	0.00372206	0.00475455	-2.52485
RP11-670E13.6	-4.40869	1.03997e-05	1.52384e-05	-2.52164
NPW	-5.84797	4.976e-09	8.19042e-09	-2.50716
KISS1	-8.2067	2.27343e-16	4.47442e-16	-2.49638
ADAMTSL4	-13.6203	3.03405e-42	8.85238e-42	-2.48975
U47924.27	-13.844	1.38386e-43	4.09291e-43	-2.47918
MYOCD	-10.8438	2.13303e-27	5.01809e-27	-2.47656
ITPKA	-10.2851	8.22461e-25	1.8639e-24	-2.47573
SAXO2	-3.13532	0.00171669	0.00223853	-2.46699
THSD7A	-20.0419	2.3755e-89	1.09623e-88	-2.46605
HIST1H1C	-19.9747	9.15122e-89	4.20062e-88	-2.46235
EDN1	-10.4083	2.27201e-25	5.19522e-25	-2.45872
ZNF488	-3.85718	0.000114703	0.00016077	-2.45374
IFITM2	-9.95942	2.2939e-23	5.09965e-23	-2.451
LYPD1	-16.4088	1.65402e-60	5.98491e-60	-2.4483
OLFML3	-9.72782	2.29455e-22	4.99076e-22	-2.44784
PLGLB1	-3.32877	0.000872296	0.00116127	-2.42497
GALNT18	-17.4727	2.31096e-68	9.05945e-68	-2.42479
ZDHHC14	-6.78866	1.13182e-11	1.99267e-11	-2.42365
CDH3	-12.1751	4.22124e-34	1.08841e-33	-2.42127
PPARGC1A	-11.6778	1.65574e-31	4.11224e-31	-2.41904
PLPP4	-9.15683	5.34439e-20	1.11963e-19	-2.41551
APOBEC3G	-5.63412	1.75953e-08	2.83149e-08	-2.40902
COL4A3	-4.48449	7.30899e-06	1.07974e-05	-2.40804
LOXL4	-3.85676	0.0001149	0.000160994	-2.40768
PXDC1	-28.5649	1.83574e-179	1.50907e-178	-2.40326
SULT1A1	-5.64569	1.64516e-08	2.65138e-08	-2.40269
SLC13A3	-10.4564	1.37024e-25	3.1432e-25	-2.4015
GBE1	-20.4456	6.58011e-93	3.09939e-92	-2.39506
BTN3A2	-4.0749	4.60347e-05	6.56511e-05	-2.39436
SFXN3	-12.1202	8.25399e-34	2.11812e-33	-2.39391
ITGA2	-8.11221	4.97063e-16	9.7006e-16	-2.39177
MBNL2	-25.3134	2.27311e-141	1.50751e-140	-2.38677
ZIC3	-9.79975	1.12859e-22	2.46965e-22	-2.38572
TRPA1	-5.56407	2.63553e-08	4.21294e-08	-2.38539
SPTSSB	-5.40304	6.55205e-08	1.03285e-07	-2.37455
COL8A1	-2.99859	0.00271236	0.00349367	-2.36757
CEACAM1	-6.61352	3.75285e-11	6.517e-11	-2.36679
P2RY6	-3.02095	0.00251986	0.00325152	-2.36637
USP18	-9.82845	8.49149e-23	1.86098e-22	-2.3609
IRS2	-34.6221	1.1755e-262	1.56879e-261	-2.35704
AQP3	-23.8695	6.34934e-126	3.79731e-125	-2.34842
ITGA3	-15.0259	4.96866e-51	1.61781e-50	-2.34518
TM6SF1	-5.19015	2.10121e-07	3.26117e-07	-2.34458
FAM105A	-19.4251	4.73782e-84	2.09901e-83	-2.34135
PAPPA	-13.9063	5.7992e-44	1.72224e-43	-2.34063
PYGL	-19.8637	8.38891e-88	3.81426e-87	-2.34053
MXRA5	-8.83106	1.03687e-18	2.12182e-18	-2.33842
MIR4435-2HG	-36.7435	1.47432e-295	2.25263e-294	-2.33841
PAQR5	-12.5356	4.76674e-36	1.28101e-35	-2.33039
ISG20	-25.3254	1.67722e-141	1.11402e-140	-2.31002
PLAGL1	-6.47193	9.67616e-11	1.66493e-10	-2.30818
TESC	-13.572	5.87105e-42	1.70379e-41	-2.30805
RP11-222K16.2	-4.14799	3.35403e-05	4.81181e-05	-2.30392
SCGB1B2P	-2.90802	0.00363721	0.00465167	-2.30088
CNTNAP2	-15.463	6.16239e-54	2.08662e-53	-2.3003
RPP25	-24.7129	7.76776e-135	4.95395e-134	-2.29856
TBC1D4	-9.41373	4.78819e-21	1.02041e-20	-2.28676
SGK1	-20.7084	2.90825e-95	1.39415e-94	-2.28346
CCDC129	-4.46455	8.02366e-06	1.1837e-05	-2.28016
FAM159A	-6.26441	3.74241e-10	6.34347e-10	-2.2791
RUNX1T1	-3.60179	0.000316038	0.000431088	-2.27525
MICA	-7.48001	7.43167e-14	1.38571e-13	-2.27422
RP5-1159O4.1	-17.1153	1.1406e-65	4.37232e-65	-2.26938
BLVRB	-45.7862	0	0	-2.26408
DAB1	-17.3612	1.62431e-67	6.31044e-67	-2.26386
TNFRSF10C	-5.83718	5.30932e-09	8.72577e-09	-2.26382
CTD-2306M5.1	-2.65436	0.00794588	0.00991286	-2.26271
CCND1	-14.7589	2.69613e-49	8.56582e-49	-2.25732
PRLR	-3.79565	0.000147257	0.000205532	-2.25322
CH507-9B2.3	-3.16076	0.0015736	0.00205691	-2.24101
MAPK4	-9.79556	1.17647e-22	2.57311e-22	-2.23502
APOBEC3D	-3.50077	0.00046392	0.00062648	-2.23342
SLC15A2	-2.8013	0.00508975	0.00643511	-2.22973
CEBPA	-21.1853	1.30543e-99	6.47325e-99	-2.22694
CPS1	-12.9686	1.84393e-38	5.11099e-38	-2.22642
LRIG1	-8.90231	5.4694e-19	1.12617e-18	-2.22486
RP11-153K16.1	-2.66722	0.0076481	0.00955792	-2.2245
RAB6B	-24.9146	5.17245e-137	3.32823e-136	-2.22323
DEPTOR	-15.603	6.94689e-55	2.37457e-54	-2.22139
MIR503HG	-5.61192	2.00092e-08	3.21277e-08	-2.21763
SPON2	-6.4106	1.44944e-10	2.48312e-10	-2.21572
C2orf72	-8.77044	1.77976e-18	3.62661e-18	-2.21125
SERPINI1	-8.94389	3.75721e-19	7.76958e-19	-2.21087
LIPA	-19.4729	1.86565e-84	8.32516e-84	-2.20602
SPRY4	-8.4702	2.44966e-17	4.90386e-17	-2.20404
LMO7	-15.9849	1.62865e-57	5.72079e-57	-2.19437
PID1	-23.0433	1.71513e-117	9.65656e-117	-2.19433
CCDC151	-5.61526	1.96268e-08	3.15371e-08	-2.19426
LMCD1	-32.9631	2.74726e-238	3.17625e-237	-2.19218
BACE2	-11.6269	3.00698e-31	7.44259e-31	-2.19199
PCSK5	-7.51835	5.54728e-14	1.03927e-13	-2.19069
SUSD3	-7.9497	1.86968e-15	3.60915e-15	-2.19039
CPEB2	-14.3443	1.15642e-46	3.57423e-46	-2.19017
SLITRK4	-8.41027	4.09065e-17	8.16619e-17	-2.18977
MAP2	-5.33987	9.30115e-08	1.46301e-07	-2.188
SERPINF2	-19.2537	1.31438e-82	5.77578e-82	-2.18777
DUSP1	-36.7186	3.68281e-295	5.58753e-294	-2.18591
TGFBR3L	-22.1536	9.62911e-109	5.12131e-108	-2.1816
FAXDC2	-6.09776	1.07567e-09	1.79931e-09	-2.17463
DLGAP1-AS1	-11.3482	7.56805e-30	1.84258e-29	-2.17216
GATM	-21.5588	4.37612e-103	2.23141e-102	-2.16788
VSIG2	-3.7673	0.000165025	0.000229517	-2.16735
CDH12	-4.23582	2.27716e-05	3.29319e-05	-2.16579
GOLT1A	-25.9236	3.60495e-148	2.50205e-147	-2.16521
SLC19A3	-10.4471	1.51086e-25	3.46208e-25	-2.16355
CTD-2501M5.1	-5.12117	3.03641e-07	4.69076e-07	-2.16342
CD82	-5.07094	3.95861e-07	6.0893e-07	-2.16286
NEDD9	-26.0738	7.22858e-150	5.0495e-149	-2.15922
VWA1	-15.4424	8.48223e-54	2.86764e-53	-2.15726
RP11-295M3.4	-3.98095	6.86407e-05	9.71848e-05	-2.15695
F2RL1	-27.6885	9.6175e-169	7.54738e-168	-2.15448
LYST	-28.7319	1.52571e-181	1.27113e-180	-2.14639
LINC00623	-4.17891	2.92915e-05	4.21345e-05	-2.14218
TMEM27	-11.245	2.45104e-29	5.92746e-29	-2.14058
CRYL1	-12.3119	7.81381e-35	2.04769e-34	-2.13611
MBNL3	-16.9966	8.70862e-65	3.29161e-64	-2.13576
JAZF1	-9.14688	5.86016e-20	1.22649e-19	-2.13442
GPR157	-13.629	2.69183e-42	7.86451e-42	-2.13368
ARHGDIB	-18.4545	4.79978e-76	2.00718e-75	-2.12577
OLFM1	-3.97093	7.15927e-05	0.000101298	-2.11948
ARHGEF28	-11.0354	2.57943e-28	6.16554e-28	-2.11046
PIWIL2	-3.21446	0.0013069	0.00171868	-2.107
RP11-89K21.1	-3.31842	0.000905298	0.00120372	-2.10334
CCDC170	-3.23674	0.00120903	0.00159289	-2.08764
PPM1L	-16.4603	7.06981e-61	2.56889e-60	-2.08688
FAS	-10.5328	6.10108e-26	1.40699e-25	-2.08412
LRRC7	-3.68578	0.000228006	0.000313581	-2.0794
OPN3	-20.5978	2.87195e-94	1.36615e-93	-2.07408
EPB41L4B	-11.3778	5.39422e-30	1.31852e-29	-2.07099
SNX8	-35.1442	1.42382e-270	1.9607e-269	-2.07036
ADAM15	-12.5516	3.89373e-36	1.05031e-35	-2.06896
B2M	-45.3993	0	0	-2.06793
LAYN	-8.00338	1.21054e-15	2.34409e-15	-2.06683
ODF3B	-7.45958	8.67967e-14	1.61771e-13	-2.06468
B3GNT8	-7.58881	3.22864e-14	6.08042e-14	-2.06027
GS1-259H13.2	-7.96786	1.61444e-15	3.12063e-15	-2.05959
DLGAP1-AS2	-4.0416	5.30885e-05	7.55362e-05	-2.05655
MT1G	-6.14257	8.11992e-10	1.36246e-09	-2.05314
ZNF521	-4.56321	5.03769e-06	7.48813e-06	-2.05217
JAG1	-8.49307	2.01241e-17	4.03415e-17	-2.04765
MVP	-15.3438	3.89695e-53	1.30623e-52	-2.0476
LAMP3	-7.73658	1.0213e-14	1.948e-14	-2.04744
SLC39A4	-14.915	2.63096e-50	8.48342e-50	-2.04184
MTUS2	-2.96409	0.0030358	0.00390098	-2.03568
SLC40A1	-44.2838	0	0	-2.03547
LRP10	-43.1929	0	0	-2.02626
SMAD3	-29.5776	2.90092e-192	2.5704e-191	-2.02486
SOX6	-5.67976	1.34881e-08	2.18273e-08	-2.02451
CD40	-6.8458	7.60489e-12	1.34548e-11	-2.02426
TFF1	-7.49771	6.49411e-14	1.21298e-13	-2.01836
RAB20	-23.1354	2.04031e-118	1.15475e-117	-2.0177
RARB	-11.5325	9.04618e-31	2.22881e-30	-2.01757
FAM46C	-6.00673	1.89307e-09	3.15317e-09	-2.01301
NPNT	-15.1071	1.45425e-51	4.78188e-51	-2.01217
B3GALT4	-5.24704	1.54565e-07	2.4119e-07	-2.0114
CLMN	-3.76704	0.000165193	0.000229677	-2.01064
ETV5	-20.0793	1.11928e-89	5.1873e-89	-2.01048
SLC5A9	-8.63075	6.09494e-18	1.22808e-17	-2.0094
SLC41A2	-3.83442	0.000125861	0.000176066	-2.00696
C9orf47	-2.8325	0.00461861	0.00586	-1.9942
EFNA1	-22.9588	1.20469e-116	6.76502e-116	-1.99397
ALDH1A3	-13.3627	9.99341e-41	2.85036e-40	-1.99015
SERTAD1	-25.3421	1.09733e-141	7.311e-141	-1.98842
GPM6A	-5.65207	1.58526e-08	2.55771e-08	-1.98791
SDC1	-29.9742	2.13049e-197	1.92322e-196	-1.98732
PARP9	-19.0307	9.50307e-81	4.13393e-80	-1.98477
RP11-166P13.3	-4.41863	9.93292e-06	1.4584e-05	-1.98412
ANXA9	-3.82027	0.000133305	0.00018624	-1.98013
TMEM255A	-8.15182	3.58479e-16	7.02977e-16	-1.97732
TIMP3	-10.3387	4.70966e-25	1.07069e-24	-1.97616
L1TD1	-15.061	2.92304e-51	9.57516e-51	-1.97494
NECAB1	-3.82745	0.000129477	0.000181067	-1.97437
KIFC3	-26.5424	3.14193e-155	2.27566e-154	-1.97245
ST6GALNAC1	-8.8489	8.83888e-19	1.81048e-18	-1.97204
EPS8	-8.07885	6.53825e-16	1.27349e-15	-1.97043
MAPK8IP2	-4.86338	1.15396e-06	1.75078e-06	-1.96905
MET	-5.27952	1.29523e-07	2.02716e-07	-1.96892
EPHA2	-28.6769	7.40424e-181	6.14509e-180	-1.96869
IL1RAP	-4.29615	1.73786e-05	2.52504e-05	-1.96462
REEP1	-23.4247	2.392e-121	1.37723e-120	-1.96365
UNC5B-AS1	-21.4315	6.79678e-102	3.42932e-101	-1.96093
SEPP1	-40.6772	0	0	-1.95863
IMPDH1	-18.87	2.01291e-79	8.6605e-79	-1.94981
LINC00240	-7.81051	5.69594e-15	1.09075e-14	-1.94611
SEMA3A	-7.69612	1.40264e-14	2.66478e-14	-1.94501
TMPRSS2	-11.2364	2.70152e-29	6.52226e-29	-1.94497
ALDH4A1	-9.44313	3.61805e-21	7.72947e-21	-1.94333
TNS2	-3.72732	0.000193527	0.000267608	-1.93585
ACKR3	-3.59093	0.000329495	0.000448877	-1.93418
PLPP1	-34.044	4.98779e-254	6.38083e-253	-1.9321
F2	-12.5929	2.30913e-36	6.24433e-36	-1.93015
FBXO32	-3.54546	0.000391926	0.00053175	-1.92975
PNP	-19.5613	3.30711e-85	1.48648e-84	-1.92685
STAT3	-33.0586	1.1686e-239	1.36568e-238	-1.92479
HAGHL	-27.7412	2.22723e-169	1.75101e-168	-1.92421
CD109	-6.03822	1.55827e-09	2.60154e-09	-1.92095
OSBP2	-4.7509	2.02515e-06	3.04689e-06	-1.91888
ERMP1	-25.9224	3.72652e-148	2.58228e-147	-1.90774
GALNT3	-7.29125	3.07102e-13	5.62197e-13	-1.90721
MACC1	-3.39381	0.00068928	0.000923597	-1.90705
HPD	-3.28306	0.00102689	0.00135996	-1.90691
PLSCR1	-40.1562	0	0	-1.90539
CTGF	-31.6355	1.19854e-219	1.21086e-218	-1.90374
GADD45G	-24.0068	2.36162e-127	1.4302e-126	-1.8963
SMARCA2	-9.74362	1.96438e-22	4.28339e-22	-1.89297
MNX1	-4.40359	1.06474e-05	1.55907e-05	-1.88925
BCO2	-5.80218	6.54599e-09	1.07215e-08	-1.88526
CTBS	-19.9998	5.52863e-89	2.54588e-88	-1.88412
CATSPERG	-10.1588	3.02933e-24	6.81876e-24	-1.88384
SLC2A1	-17.1459	6.74445e-66	2.5992e-65	-1.88284
SERPING1	-21.7565	6.00115e-105	3.10394e-104	-1.88066
CBX4	-18.1686	9.14324e-74	3.75455e-73	-1.87709
ETV4	-11.6708	1.79741e-31	4.45899e-31	-1.8765
HERC6	-3.67535	0.000237525	0.000326257	-1.87586
CPEB4	-30.9483	2.68047e-210	2.59292e-209	-1.87314
ARSI	-2.91143	0.00359784	0.00460268	-1.87185
SPHK1	-7.17277	7.34939e-13	1.3358e-12	-1.86559
GAA	-25.9051	5.83196e-148	4.03479e-147	-1.86299
TYMP	-20.0441	2.27443e-89	1.05071e-88	-1.86276
ACOX3	-17.0734	2.34095e-65	8.93403e-65	-1.86181
ANKRD29	-14.0681	5.96265e-45	1.79419e-44	-1.85884
IFNGR1	-27.9143	1.79082e-171	1.42344e-170	-1.85194
ABCD3	-32.4796	2.06912e-231	2.27656e-230	-1.85183
RP11-273G15.2	-21.1564	2.40728e-99	1.19097e-98	-1.85173
ABCA7	-21.2027	9.02042e-100	4.4781e-99	-1.85173
MAN1A1	-23.6298	1.90276e-123	1.11484e-122	-1.8503
CDKN1A	-42.4033	0	0	-1.8502
ALDOC	-7.55306	4.25163e-14	7.98959e-14	-1.85009
RP11-54H7.4	-18.3484	3.39685e-75	1.4096e-74	-1.84711
PHACTR1	-10.374	3.25487e-25	7.42303e-25	-1.84701
ARHGAP5-AS1	-10.9016	1.13271e-27	2.67934e-27	-1.84477
HSBP1L1	-44.3132	0	0	-1.84451
STAT4	-2.75026	0.00595475	0.00749806	-1.84309
NRG1	-32.5083	8.13197e-232	8.993e-231	-1.83559
NABP1	-25.1082	4.05036e-139	2.63761e-138	-1.8333
LINC00937	-7.8471	4.25774e-15	8.17153e-15	-1.82993
SERPINB9P1	-3.58699	0.000334522	0.000455582	-1.82681
SLC25A25	-18.6552	1.14648e-77	4.87929e-77	-1.82124
FKBP5	-16.8971	4.72253e-64	1.76799e-63	-1.81708
ACSS3	-22.844	1.67663e-115	9.33046e-115	-1.80993
HK2	-30.3017	1.0875e-201	1.00909e-200	-1.80277
PROC	-5.11289	3.17266e-07	4.89774e-07	-1.8027
PPP1R1A	-18.3743	2.10882e-75	8.77628e-75	-1.80174
IER3	-32.2955	8.10336e-229	8.82592e-228	-1.7989
CSF1	-14.4648	2.02332e-47	6.3123e-47	-1.79757
CD55	-12.8057	1.52397e-37	4.1733e-37	-1.7961
PCDH1	-7.2959	2.96677e-13	5.43804e-13	-1.78949
KIAA1462	-18.5032	1.94437e-76	8.15468e-76	-1.78572
GIPC2	-7.39016	1.46649e-13	2.70988e-13	-1.78553
FAM3B	-9.18288	4.19709e-20	8.81838e-20	-1.78332
TANC2	-9.65785	4.55318e-22	9.85382e-22	-1.78198
HES1	-29.8548	7.60188e-196	6.79143e-195	-1.78193
NEDD4	-15.8243	2.11509e-56	7.33411e-56	-1.77721
TBC1D8B	-5.88288	4.03178e-09	6.64637e-09	-1.77622
CCNJL	-17.8981	1.22068e-71	4.9329e-71	-1.77589
IFITM3	-54.8432	0	0	-1.77459
CDCP1	-8.29971	1.04365e-16	2.07007e-16	-1.7738
IL6R	-26.1566	8.2812e-151	5.83191e-150	-1.77337
CREB5	-4.44803	8.66606e-06	1.27586e-05	-1.76552
HPX	-22.4124	2.98247e-111	1.60801e-110	-1.76334
GRHL2	-5.65401	1.56746e-08	2.52993e-08	-1.76199
CBLC	-4.58016	4.64629e-06	6.91348e-06	-1.75662
SCARB1	-24.287	2.68681e-130	1.65496e-129	-1.75499
WFDC3	-4.89655	9.75334e-07	1.48289e-06	-1.75381
C2orf82	-7.41023	1.26085e-13	2.33487e-13	-1.75149
IL18	-9.55375	1.25089e-21	2.695e-21	-1.74961
SORCS1	-10.8652	1.68913e-27	3.98898e-27	-1.74894
CCPG1	-21.9013	2.52292e-106	1.31435e-105	-1.74587
THBS1	-7.60764	2.79135e-14	5.27065e-14	-1.74251
SDCBP2	-7.15633	8.2864e-13	1.50295e-12	-1.74097
EPSTI1	-53.7637	0	0	-1.74047
TRDN	-9.2791	1.70914e-20	3.60504e-20	-1.73963
ETS2	-40.3025	0	0	-1.73903
GPC4	-16.4124	1.55917e-60	5.64645e-60	-1.73767
DGCR6	-20.9261	3.09964e-97	1.51103e-96	-1.73378
CTD-3252C9.4	-6.53849	6.21427e-11	1.07396e-10	-1.73342
NBL1	-24.1637	5.35946e-129	3.28248e-128	-1.73269
CCDC68	-13.1043	3.11263e-39	8.72261e-39	-1.73139
GAS7	-9.10458	8.65976e-20	1.80805e-19	-1.73121
RTN4RL2	-3.21672	0.00129667	0.00170679	-1.73044
NAAA	-11.4085	3.79374e-30	9.28885e-30	-1.72981
PCSK1N	-22.2199	2.20666e-109	1.17652e-108	-1.72735
ITPR3	-14.0102	1.35059e-44	4.05271e-44	-1.72587
NEFL	-10.8474	2.05152e-27	4.82894e-27	-1.72577
DGKH	-12.344	5.25043e-35	1.38263e-34	-1.72476
LGALS3	-27.4432	8.36521e-166	6.41333e-165	-1.72217
FAM159B	-6.78041	1.19837e-11	2.10812e-11	-1.71382
ANG	-15.1337	9.70831e-52	3.20448e-51	-1.70868
PSMB10	-16.3476	4.52572e-60	1.62941e-59	-1.70507
HLA-A	-24.11	1.9617e-128	1.19303e-127	-1.70274
GPR137B	-11.3042	1.25026e-29	3.03716e-29	-1.69946
TACC1	-26.095	4.1582e-150	2.91411e-149	-1.69674
FABP5	-57.5086	0	0	-1.69289
FAM47E	-3.30863	0.00093755	0.00124508	-1.69107
LINC00152	-38.9737	0	0	-1.69093
SDC2	-27.1486	2.63087e-162	1.97842e-161	-1.68716
C1QTNF1	-4.1432	3.42498e-05	4.91035e-05	-1.68666
JAK2	-5.29411	1.19595e-07	1.87569e-07	-1.68389
IRF7	-22.0004	2.85284e-107	1.50252e-106	-1.68338
ARSA	-9.58847	8.9405e-22	1.93101e-21	-1.68294
ELAVL4	-4.18173	2.89293e-05	4.16273e-05	-1.67803
HBEGF	-8.65872	4.77111e-18	9.64032e-18	-1.67535
PLIN2	-40.2281	0	0	-1.67396
GPX2	-15.1446	8.22464e-52	2.72099e-51	-1.66571
MT1E	-14.761	2.61229e-49	8.30553e-49	-1.66355
NCAM1	-3.38052	0.000723477	0.000967321	-1.66115
ERAP1	-5.50707	3.64846e-08	5.80211e-08	-1.66066
GFOD1	-3.33085	0.000865798	0.00115297	-1.65919
CASP7	-8.61918	6.74366e-18	1.35815e-17	-1.65846
TNFAIP3	-5.51836	3.42178e-08	5.44562e-08	-1.65658
PITPNM2	-4.83672	1.31999e-06	1.99847e-06	-1.65182
ERO1B	-8.0979	5.59176e-16	1.09061e-15	-1.64776
SAT1	-44.9795	0	0	-1.6413
ZNF419	-19.4687	2.02164e-84	9.01195e-84	-1.64079
CITED4	-6.98872	2.77405e-12	4.98337e-12	-1.63874
HERC5	-5.41585	6.09999e-08	9.62992e-08	-1.63701
NEBL	-15.677	2.17268e-55	7.44427e-55	-1.63234
LPCAT3	-24.1585	6.07413e-129	3.70968e-128	-1.63014
SSBP2	-14.4305	3.32706e-47	1.03498e-46	-1.62575
MFI2	-5.49708	3.86132e-08	6.13386e-08	-1.62438
S1PR3	-10.3828	2.96963e-25	6.77609e-25	-1.62309
FSTL3	-14.9215	2.38796e-50	7.70561e-50	-1.62304
ITPKC	-16.8812	6.18734e-64	2.30837e-63	-1.62174
TRMT44	-10.3688	3.43902e-25	7.83886e-25	-1.61655
RGMA	-14.4939	1.32446e-47	4.13799e-47	-1.61625
NPL	-12.2634	1.42426e-34	3.72339e-34	-1.6144
NTN4	-15.9295	3.95615e-57	1.38513e-56	-1.61089
RP11-666A20.4	-3.21097	0.00132287	0.00173757	-1.60993
ZFP36	-28.8207	1.18109e-182	9.97466e-182	-1.6081
MARCH3	-9.41306	4.81881e-21	1.02643e-20	-1.60537
LAMP2	-31.6571	6.05161e-220	6.1715e-219	-1.60533
RNASET2	-24.3043	1.76451e-130	1.09309e-129	-1.60302
ANGPTL4	-6.6915	2.20892e-11	3.85914e-11	-1.60205
HK1	-24.2218	1.3119e-129	8.04631e-129	-1.60168
DIAPH2	-13.5502	7.90381e-42	2.28145e-41	-1.60018
BIK	-4.90591	9.29966e-07	1.41441e-06	-1.59901
SIL1	-19.5124	8.62269e-85	3.86368e-84	-1.59774
F3	-26.6362	2.58954e-156	1.88505e-155	-1.5966
TMED5	-33.1417	7.46094e-241	8.79049e-240	-1.59578
LTBR	-4.78231	1.73288e-06	2.61535e-06	-1.59473
AOX1	-6.26932	3.62622e-10	6.15134e-10	-1.59434
CYB5R1	-24.6952	1.20525e-134	7.67523e-134	-1.59428
TRIM5	-14.2121	7.70551e-46	2.34804e-45	-1.59203
HSD17B8	-7.44372	9.78923e-14	1.82137e-13	-1.589
MORC4	-19.4437	3.29733e-84	1.46383e-83	-1.5879
CBR1	-25.143	1.68601e-139	1.10459e-138	-1.5858
OVOL1	-6.86668	6.57144e-12	1.16502e-11	-1.58508
PLOD2	-24.8952	8.37667e-137	5.37399e-136	-1.58441
AC062017.1	-3.88418	0.000102676	0.0001441	-1.58309
MT2A	-16.3426	4.91508e-60	1.76812e-59	-1.58145
STARD4	-19.2766	8.44504e-83	3.71857e-82	-1.57789
FOXN2	-18.466	3.87645e-76	1.6242e-75	-1.57602
SLC22A18	-24.4077	1.41738e-131	8.85656e-131	-1.57476
CLYBL	-7.28816	3.14206e-13	5.74958e-13	-1.57304
RELB	-6.26251	3.78839e-10	6.41385e-10	-1.57232
HLA-E	-26.1283	1.7391e-150	1.22274e-149	-1.57048
RRM2B	-27.4677	4.26449e-166	3.27525e-165	-1.56789
PROSER2	-21.663	4.58274e-104	2.35621e-103	-1.56588
SERPINF1	-26.9677	3.53469e-160	2.62612e-159	-1.56489
SLITRK2	-6.23185	4.60966e-10	7.78297e-10	-1.56387
RHOU	-21.2868	1.50401e-100	7.54448e-100	-1.5605
PLEKHF1	-6.03706	1.56943e-09	2.61915e-09	-1.55831
OPTN	-41.1607	0	0	-1.55753
PTPRJ	-17.411	6.8123e-68	2.65852e-67	-1.55713
CD302	-5.95898	2.53818e-09	4.21308e-09	-1.55557
STX11	-5.29455	1.19313e-07	1.87195e-07	-1.55506
SCARB2	-38.9007	0	0	-1.55452
ITM2A	-7.42179	1.1555e-13	2.14714e-13	-1.55441
IRX2	-4.73673	2.17197e-06	3.26437e-06	-1.54959
RP11-468E2.4	-4.83718	1.31692e-06	1.99453e-06	-1.54909
AEBP1	-12.0717	1.491e-33	3.80809e-33	-1.54506
CDKN2A	-15.686	1.88607e-55	6.4674e-55	-1.54358
MAP1LC3B2	-5.32743	9.96112e-08	1.56511e-07	-1.54206
ELMO1	-12.4917	8.289e-36	2.21792e-35	-1.54113
SHROOM3	-23.1063	4.00581e-118	2.2583e-117	-1.5397
RP11-496I9.1	-4.93331	8.08477e-07	1.2318e-06	-1.53701
ASAH1	-48.8504	0	0	-1.53518
LGALS8	-22.9105	3.65145e-116	2.04254e-115	-1.53397
LEPR	-12.193	3.38572e-34	8.76114e-34	-1.5336
PROCR	-9.57179	1.05065e-21	2.26697e-21	-1.53308
MGMT	-26.8505	8.32404e-159	6.14218e-158	-1.53166
EGF	-6.13659	8.43122e-10	1.41359e-09	-1.53155
APH1B	-10.4524	1.42857e-25	3.27526e-25	-1.52807
GABRB3	-11.4673	1.92465e-30	4.72851e-30	-1.52747
SLC12A4	-20.4619	4.7037e-93	2.22039e-92	-1.5204
SERPINB1	-32.297	7.71353e-229	8.42256e-228	-1.5194
FZD5	-49.0013	0	0	-1.51926
BMP1	-14.2588	3.95351e-46	1.20984e-45	-1.51377
BCL3	-18.8097	6.29306e-79	2.69685e-78	-1.51231
TRADD	-17.5	1.43214e-68	5.63988e-68	-1.51099
FZD2	-8.74681	2.19472e-18	4.46587e-18	-1.51017
CH17-189H20.1	-32.1133	2.87105e-226	3.05774e-225	-1.50962
AC104654.2	-3.41373	0.000640808	0.000859979	-1.50581
PAQR8	-8.82129	1.13151e-18	2.3133e-18	-1.50556
SORD	-28.8493	5.1677e-183	4.39001e-182	-1.50527
VRTN	-105.914	0	0	-1.49988
IFFO2	-5.12591	2.96098e-07	4.5775e-07	-1.49974
COBLL1	-105.914	0	0	-1.49943
ATF3	-31.448	4.47265e-217	4.44592e-216	-1.49722
HSPB8	-23.1518	1.39442e-118	7.91267e-118	-1.49234
SMIM1	-22.8936	5.38086e-116	3.00605e-115	-1.49156
ACSL4	-13.6176	3.14845e-42	9.17996e-42	-1.48914
TNC	-7.48174	7.33456e-14	1.36878e-13	-1.48538
ARNTL	-4.3853	1.15824e-05	1.69311e-05	-1.48426
RDH10	-14.7019	6.26394e-49	1.97992e-48	-1.48093
LINC00869	-14.2651	3.61281e-46	1.10636e-45	-1.4808
TMTC1	-9.88478	4.84657e-23	1.06976e-22	-1.47907
MT1H	-2.86397	0.00418364	0.0053253	-1.47772
TSPAN7	-4.47567	7.61739e-06	1.12453e-05	-1.4768
QPCT	-9.74716	1.89703e-22	4.13863e-22	-1.47647
ECHDC3	-4.23373	2.29847e-05	3.32283e-05	-1.47192
PTPRU	-14.7727	2.19596e-49	6.99213e-49	-1.46889
LAD1	-17.0135	6.52649e-65	2.47115e-64	-1.46862
RAB32	-33.7097	4.1684e-249	5.19428e-248	-1.46859
RAB29	-17.8068	6.26172e-71	2.51399e-70	-1.46674
CPE	-45.9259	0	0	-1.4634
SOX21	-4.43397	9.25134e-06	1.3611e-05	-1.46122
SIAE	-7.53993	4.70236e-14	8.82892e-14	-1.45691
OVGP1	-3.58573	0.000336135	0.000457347	-1.45039
FZD8	-12.4572	1.27724e-35	3.40912e-35	-1.45007
UNC93B1	-14.3837	6.55086e-47	2.03053e-46	-1.44988
DEPDC7	-6.17538	6.60058e-10	1.11097e-09	-1.44552
DOCK8	-7.11768	1.09761e-12	1.98166e-12	-1.44455
C10orf10	-14.3699	7.99616e-47	2.47497e-46	-1.4433
GGT1	-3.4589	0.000542385	0.000730387	-1.44278
GRIP2	-4.09523	4.21747e-05	6.02058e-05	-1.44247
ADCY2	-7.22378	5.05631e-13	9.21344e-13	-1.43919
SAMHD1	-5.64113	1.68933e-08	2.71954e-08	-1.43781
JAK1	-31.747	3.49439e-221	3.59755e-220	-1.43613
TMEM144	-18.2102	4.28118e-74	1.76135e-73	-1.43434
LAMC2	-4.11927	3.80077e-05	5.4401e-05	-1.43164
WBSCR17	-6.29267	3.12056e-10	5.2998e-10	-1.43128
ALCAM	-22.7931	5.36925e-115	2.97268e-114	-1.43093
MAP3K8	-8.13373	4.16281e-16	8.14848e-16	-1.42743
PLCB1	-13.5828	5.06603e-42	1.47215e-41	-1.42117
TC2N	-7.02585	2.12762e-12	3.83007e-12	-1.41998
NID1	-14.0797	5.06089e-45	1.52391e-44	-1.41835
GPRC5A	-12.3497	4.89097e-35	1.28955e-34	-1.41643
CREB3L1	-31.2812	8.40996e-215	8.28352e-214	-1.41401
CNTN4	-4.06024	4.90231e-05	6.98208e-05	-1.41368
DUSP15	-16.2908	1.14637e-59	4.1136e-59	-1.41285
ORAI3	-18.5184	1.46638e-76	6.16194e-76	-1.41179
FAM174B	-22.1267	1.75092e-108	9.27817e-108	-1.40618
PPARG	-4.15561	3.24424e-05	4.65741e-05	-1.40596
CLDN11	-3.35428	0.00079572	0.00106227	-1.40454
LAMB2	-16.5897	8.26654e-62	3.02663e-61	-1.40406
CASP10	-6.20705	5.39875e-10	9.09751e-10	-1.40373
PDGFRL	-2.95236	0.00315353	0.00404385	-1.39965
MCM6	-16.6607	2.53228e-62	9.35063e-62	-1.39822
MAPK13	-18.7901	9.09312e-79	3.88524e-78	-1.39498
CNTN3	-5.32491	1.01004e-07	1.58643e-07	-1.39257
COL9A2	-5.26953	1.36771e-07	2.1381e-07	-1.39147
HELZ2	-11.5633	6.32265e-31	1.55956e-30	-1.38947
RNF152	-12.0831	1.29661e-33	3.31356e-33	-1.38878
LMTK3	-6.15281	7.61219e-10	1.27776e-09	-1.38816
P4HA1	-25.7712	1.86439e-146	1.28166e-145	-1.38797
TGFB1	-28.4876	1.6697e-178	1.3648e-177	-1.38736
SLC7A2	-26.2816	3.11408e-152	2.22199e-151	-1.38622
SLC8B1	-5.18005	2.21821e-07	3.43906e-07	-1.38293
GAREM1	-11.3435	7.98716e-30	1.94353e-29	-1.37968
STXBP6	-4.65544	3.23282e-06	4.82358e-06	-1.37961
POLD4	-9.38818	6.10443e-21	1.29708e-20	-1.37861
LIN7A	-20.6565	8.52735e-95	4.06978e-94	-1.37662
CCDC109B	-8.2665	1.37945e-16	2.72239e-16	-1.37582
FHOD1	-8.79382	1.44564e-18	2.94855e-18	-1.37412
SELM	-30.1692	5.99903e-200	5.53088e-199	-1.3738
PIM1	-25.2972	3.42556e-141	2.26832e-140	-1.37288
ENC1	-28.8891	1.63806e-183	1.39429e-182	-1.37278
MPZL2	-6.45541	1.07924e-10	1.85331e-10	-1.37249
RBPMS-AS1	-8.04314	8.75675e-16	1.701e-15	-1.37248
KLF3	-27.5523	4.14963e-167	3.22716e-166	-1.37233
IL13RA1	-21.4824	2.27583e-102	1.15501e-101	-1.37023
NFE2L3	-14.2175	7.13396e-46	2.17694e-45	-1.36876
FMN2	-6.97463	3.06677e-12	5.50009e-12	-1.36817
SAMD4A	-10.1614	2.9483e-24	6.63982e-24	-1.36809
HERC3	-5.06761	4.02835e-07	6.19437e-07	-1.36678
AVPR1A	-3.70307	0.000213004	0.000293696	-1.36112
CRYAB	-5.91406	3.33781e-09	5.51708e-09	-1.3603
CHST2	-3.72555	0.000194889	0.000269405	-1.35896
GRHL1	-8.63752	5.7446e-18	1.15802e-17	-1.35701
RDH13	-13.5103	1.35986e-41	3.91221e-41	-1.35414
MGAT4A	-16.0803	3.50444e-58	1.24308e-57	-1.35257
LINC01426	-5.42358	5.84174e-08	9.22897e-08	-1.35011
FAM167A	-3.44507	0.00057091	0.000768559	-1.34948
SUCLG2	-27.7485	1.81726e-169	1.4313e-168	-1.34823
AC245100.1	-4.363	1.28293e-05	1.87349e-05	-1.34779
FUT8	-27.2713	9.30223e-164	7.04428e-163	-1.34759
GJB1	-5.29354	1.19969e-07	1.88087e-07	-1.34592
GLTPD2	-5.6044	2.08978e-08	3.35046e-08	-1.34357
SPSB1	-28.9963	7.32071e-185	6.2807e-184	-1.33942
CYR61	-28.7449	1.04791e-181	8.76432e-181	-1.3385
NR4A1	-13.3381	1.38903e-40	3.95664e-40	-1.33676
TNFAIP8	-20.7985	4.46349e-96	2.15644e-95	-1.33653
ACSL1	-33.2285	4.17226e-242	5.01135e-241	-1.33624
LBH	-21.8582	6.49848e-106	3.37328e-105	-1.33443
GRAMD1B	-6.85127	7.31974e-12	1.29556e-11	-1.33142
NPC1	-18.2853	1.08293e-74	4.46812e-74	-1.33018
ORMDL2	-34.8129	1.55261e-265	2.09796e-264	-1.31708
LZTS1	-3.43065	0.000602139	0.000809593	-1.31593
TBC1D8	-3.32183	0.000894291	0.00118982	-1.31506
LINC00632	-2.94657	0.00321319	0.00411669	-1.31385
SLC20A2	-20.7623	9.49566e-96	4.5723e-95	-1.31331
RGS17	-14.8512	6.83458e-50	2.18909e-49	-1.31324
AP3B2	-4.58246	4.59545e-06	6.84018e-06	-1.31246
DDX58	-4.45836	8.25889e-06	1.21799e-05	-1.31145
ISG15	-30.5214	1.35641e-204	1.28059e-203	-1.31115
CAMTA2	-17.072	2.39937e-65	9.14891e-65	-1.31068
SHH	-4.69673	2.64365e-06	3.95678e-06	-1.31032
RILP	-9.54177	1.4042e-21	3.02228e-21	-1.31016
LETM2	-3.6433	0.00026916	0.000368307	-1.31003
AXL	-8.38426	5.10467e-17	1.01717e-16	-1.30856
ZC3H12A	-11.7759	5.19759e-32	1.2976e-31	-1.30208
WIPF1	-14.8382	8.30107e-50	2.65487e-49	-1.29948
MLLT3	-3.64871	0.000263562	0.000360875	-1.29877
TFEB	-3.00602	0.00264693	0.0034104	-1.29857
GALK1	-16.3554	3.98306e-60	1.43523e-59	-1.29657
LRRC3	-9.86832	5.71157e-23	1.25748e-22	-1.29611
NAMPT	-46.0575	0	0	-1.29545
PDCD4	-17.9982	2.01298e-72	8.19597e-72	-1.2909
ST14	-11.7631	6.05071e-32	1.50884e-31	-1.28983
ACOT4	-3.59266	0.000327317	0.000446191	-1.2892
A1CF	-5.96184	2.49417e-09	4.14163e-09	-1.2872
COL12A1	-4.14938	3.33382e-05	4.78441e-05	-1.28395
APOBEC3F	-5.59889	2.15726e-08	3.4561e-08	-1.28194
ETS1	-4.42057	9.84392e-06	1.44583e-05	-1.28008
KLF10	-9.28205	1.66249e-20	3.50835e-20	-1.2798
SEPT6	-11.8387	2.46316e-32	6.1779e-32	-1.27913
PMP22	-5.0086	5.48283e-07	8.40701e-07	-1.27576
CTSA	-28.2122	4.14039e-175	3.3277e-174	-1.27391
ARAP2	-3.79172	0.000149606	0.000208609	-1.27324
CGNL1	-10.7921	3.75264e-27	8.80912e-27	-1.27178
VAMP5	-16.628	4.37019e-62	1.60686e-61	-1.27094
DHRS3	-22.2994	3.74599e-110	2.00964e-109	-1.26963
NDFIP2	-29.9829	1.6419e-197	1.48838e-196	-1.26794
INPP5D	-2.98026	0.00288006	0.00370526	-1.26677
GCLC	-23.1158	3.2106e-118	1.81235e-117	-1.2643
SLC16A4	-7.41767	1.19197e-13	2.21205e-13	-1.26397
EPHX1	-27.1218	5.45534e-162	4.09529e-161	-1.26375
MARCH2	-3.23729	0.00120671	0.00159052	-1.26326
UCP2	-10.3272	5.30849e-25	1.20493e-24	-1.2627
PAM	-20.3943	1.8769e-92	8.82143e-92	-1.26214
SSFA2	-15.527	2.27744e-54	7.74795e-54	-1.26197
FAM20A	-6.02962	1.64346e-09	2.74057e-09	-1.25993
TNNI3	-5.66103	1.50472e-08	2.4323e-08	-1.25986
TMEM91	-8.08419	6.25762e-16	1.21993e-15	-1.25845
FMO5	-6.78978	1.12307e-11	1.97806e-11	-1.25782
RNF212	-13.5692	6.09474e-42	1.76638e-41	-1.25716
SH3TC1	-3.35105	0.000805045	0.00107372	-1.25353
SERINC2	-40.9342	0	0	-1.25333
EFEMP1	-16.0378	6.96105e-58	2.45711e-57	-1.252
IER2	-38.3239	0	0	-1.25091
MST1	-7.64991	2.0112e-14	3.80587e-14	-1.25071
OAF	-5.40898	6.33839e-08	9.99533e-08	-1.24877
QSOX1	-22.9574	1.24326e-116	6.9726e-116	-1.24516
LRAT	-3.78569	0.000153284	0.000213462	-1.24436
FAM46A	-17.0198	5.85408e-65	2.22044e-64	-1.24126
ARSD	-9.24358	2.38381e-20	5.02318e-20	-1.24073
KIAA0040	-14.1389	2.18636e-45	6.62497e-45	-1.2393
SEMA5A	-5.81105	6.20831e-09	1.01762e-08	-1.23892
EPDR1	-4.80048	1.58288e-06	2.39398e-06	-1.23785
DOCK9	-5.89744	3.69192e-09	6.09308e-09	-1.23665
HAAO	-7.24958	4.18053e-13	7.63693e-13	-1.23531
RND1	-7.66418	1.79984e-14	3.41039e-14	-1.23187
TBC1D2B	-7.52764	5.1664e-14	9.68755e-14	-1.23031
SLCO2B1	-4.59399	4.34855e-06	6.4749e-06	-1.22829
P4HA2	-14.4788	1.64955e-47	5.14994e-47	-1.22787
HRASLS5	-7.16003	8.06579e-13	1.46417e-12	-1.22583
FLNC	-20.9055	4.77483e-97	2.32504e-96	-1.22441
TSPAN4	-35.8391	2.72361e-281	3.91258e-280	-1.22188
PKDCC	-28.4087	1.57698e-177	1.27455e-176	-1.22036
MANBA	-16.264	1.77637e-59	6.36899e-59	-1.21812
IGFBP6	-12.1599	5.08506e-34	1.30802e-33	-1.21755
CFLAR	-35.4549	2.43382e-275	3.38388e-274	-1.21315
DNAJB9	-26.0335	2.06807e-149	1.43999e-148	-1.21283
CXCR4	-4.69767	2.63141e-06	3.93982e-06	-1.21102
KLB	-5.05558	4.29074e-07	6.59316e-07	-1.20949
SDHA	-21.2107	7.60622e-100	3.78038e-99	-1.20786
CAPN5	-11.5276	9.57405e-31	2.35619e-30	-1.20776
MMP24	-5.18558	2.15341e-07	3.33979e-07	-1.20277
RP5-903G2.2	-3.24267	0.00118416	0.00156202	-1.20105
C5orf38	-2.66551	0.00768707	0.00960385	-1.20065
IDUA	-3.01762	0.0025477	0.00328549	-1.19902
DDC	-9.1838	4.16156e-20	8.74798e-20	-1.19752
RNF213	-33.0348	2.56855e-239	2.98559e-238	-1.19686
RNLS	-6.87196	6.33257e-12	1.1236e-11	-1.19436
TANC1	-15.2806	1.03065e-52	3.43869e-52	-1.19435
NKD2	-12.1762	4.16456e-34	1.07444e-33	-1.19432
CDO1	-8.93969	3.90262e-19	8.06255e-19	-1.19419
MPZL3	-11.0721	1.71299e-28	4.10586e-28	-1.19199
PROS1	-16.6912	1.51773e-62	5.61391e-62	-1.19144
LINC01273	-2.72156	0.00649746	0.00816241	-1.18994
MAFB	-7.45885	8.72829e-14	1.62607e-13	-1.18909
HSD3B7	-4.10675	4.01266e-05	5.73389e-05	-1.18719
PRSS1	-16.5385	1.93933e-61	7.07652e-61	-1.18711
SCNN1A	-19.1202	1.71561e-81	7.49321e-81	-1.18673
ERO1A	-28.3756	4.04987e-177	3.2671e-176	-1.18503
GBA	-12.2318	2.10162e-34	5.47433e-34	-1.1842
PIM3	-27.6129	7.7886e-168	6.07904e-167	-1.18409
DHRS7	-30.1857	3.65222e-200	3.3744e-199	-1.18334
JOSD1	-22.6225	2.60547e-113	1.42428e-112	-1.18128
COL6A2	-13.0511	6.2639e-39	1.7463e-38	-1.18106
RARRES2	-9.87623	5.27788e-23	1.16437e-22	-1.18101
TTC39A	-14.2784	2.98339e-46	9.14907e-46	-1.18033
BACH2	-5.69902	1.20498e-08	1.95657e-08	-1.17962
HAS2	-4.35356	1.33946e-05	1.95537e-05	-1.17902
ACSF2	-4.70339	2.55874e-06	3.83235e-06	-1.17872
C1GALT1	-24.56	3.3833e-133	2.12946e-132	-1.17807
UBE2E2	-29.707	6.24109e-194	5.55277e-193	-1.17693
TVP23C	-9.37474	6.9345e-21	1.47056e-20	-1.17623
CYBA	-47.7577	0	0	-1.17451
P2RX4	-13.9717	2.32091e-44	6.9435e-44	-1.17347
MCCC1	-14.1268	2.59523e-45	7.84738e-45	-1.17279
TRIM38	-13.7504	5.06389e-43	1.4855e-42	-1.17257
RNF103	-11.8068	3.59976e-32	9.00253e-32	-1.16897
TMC4	-10.7958	3.60381e-27	8.46435e-27	-1.1665
FAM222A	-2.79814	0.00513986	0.00649467	-1.16584
ZNF296	-4.33431	1.46219e-05	2.13166e-05	-1.16537
RP11-115D19.1	-24.3383	7.71608e-131	4.79373e-130	-1.16455
TTC39B	-8.90223	5.47354e-19	1.12649e-18	-1.16163
FAM150A	-3.30584	0.000946911	0.00125673	-1.16091
RP3-522D1.1	-5.90264	3.57741e-09	5.9086e-09	-1.15979
KLF4	-7.41452	1.22062e-13	2.26328e-13	-1.15911
FAM84A	-6.88175	5.91229e-12	1.05075e-11	-1.1509
MXD1	-9.52449	1.65856e-21	3.5662e-21	-1.14784
KIT	-7.41686	1.19929e-13	2.22468e-13	-1.14669
KRTCAP3	-25.1889	5.30004e-140	3.48818e-139	-1.14469
WBP2	-31.5752	8.09703e-219	8.08581e-218	-1.14436
SDHB	-35.519	2.50435e-276	3.51585e-275	-1.14409
GAL	-6.58348	4.59566e-11	7.9614e-11	-1.14381
GLCE	-10.7646	5.06041e-27	1.18597e-26	-1.14253
RSPH1	-2.77817	0.00546661	0.00689746	-1.14214
SDSL	-14.4254	3.58105e-47	1.11319e-46	-1.14167
NYNRIN	-7.31825	2.51232e-13	4.61481e-13	-1.13978
TUBB2A	-35.4777	1.08361e-275	1.51147e-274	-1.13948
H2AFJ	-23.7799	5.39192e-125	3.18072e-124	-1.13757
MBD2	-13.8219	1.88078e-43	5.5474e-43	-1.13713
OR2A1-AS1	-3.04936	0.00229331	0.00296362	-1.13693
RALY-AS1	-3.96567	7.31896e-05	0.000103524	-1.13645
RASSF4	-22.6566	1.19979e-113	6.59197e-113	-1.13452
FBXO2	-28.4586	3.81344e-178	3.09949e-177	-1.13403
PDIA3	-44.4794	0	0	-1.13364
ASS1	-10.673	1.36208e-26	3.16647e-26	-1.13327
HIPK3	-17.3317	2.71421e-67	1.05258e-66	-1.13176
PRKCQ	-4.84859	1.24341e-06	1.8845e-06	-1.13118
ZDHHC2	-19.1423	1.12287e-81	4.91428e-81	-1.12846
INSR	-27.0765	1.86176e-161	1.38797e-160	-1.12627
TRANK1	-2.83649	0.00456127	0.00579064	-1.12609
TMEM92	-19.0086	1.44893e-80	6.29033e-80	-1.12411
BSCL2	-3.50428	0.000457844	0.000618661	-1.11343
TCN2	-15.4652	5.95897e-54	2.01933e-53	-1.10889
CTSB	-39.8882	0	0	-1.10669
SMIM14	-35.7038	3.45494e-279	4.89809e-278	-1.10577
COPZ2	-3.29032	0.00100072	0.00132611	-1.10575
PTGR1	-56.335	0	0	-1.10496
PTPRM	-20.5205	1.41355e-93	6.70195e-93	-1.10439
LHPP	-9.0045	2.16641e-19	4.495e-19	-1.10285
FAM65A	-23.8579	8.3774e-126	5.0033e-125	-1.10275
PDGFD	-3.86242	0.000112268	0.000157408	-1.10233
ANKDD1A	-6.12237	9.21923e-10	1.54452e-09	-1.10222
FAM69A	-3.3874	0.000705595	0.000944386	-1.10148
NFKBIA	-30.4507	1.17131e-203	1.09864e-202	-1.09974
HTATIP2	-41.323	0	0	-1.09874
RP11-10A14.5	-3.75052	0.000176466	0.000244721	-1.09588
EFNA3	-6.42802	1.29278e-10	2.21736e-10	-1.09539
G6PD	-24.325	1.0677e-130	6.62371e-130	-1.08666
TMEM30A	-32.8395	1.60688e-236	1.83328e-235	-1.08644
HPS3	-11.7693	5.61637e-32	1.40134e-31	-1.0856
PRKCDBP	-13.8942	6.86576e-44	2.03618e-43	-1.08434
RCL1	-6.70107	2.06905e-11	3.6177e-11	-1.08055
MOK	-5.46951	4.51285e-08	7.15832e-08	-1.07871
NDUFAF3	-31.7157	9.42429e-221	9.65655e-220	-1.07559
TRNP1	-10.8574	1.8391e-27	4.33603e-27	-1.07325
MGST1	-55.5531	0	0	-1.07284
ALDH3A2	-22.612	3.30597e-113	1.80493e-112	-1.07214
KLHL5	-24.6105	9.75915e-134	6.17841e-133	-1.07207
PRSS8	-31.1248	1.1111e-212	1.08943e-211	-1.07153
ITPKB	-5.52067	3.37718e-08	5.37861e-08	-1.07108
PACSIN2	-31.0325	1.96582e-211	1.90588e-210	-1.07052
COL1A1	-9.1746	4.53267e-20	9.51883e-20	-1.06889
PARP8	-4.41181	1.02512e-05	1.5036e-05	-1.06835
NFIC	-8.23091	1.85802e-16	3.66017e-16	-1.06715
NRBP2	-16.1003	2.54025e-58	9.0181e-58	-1.06612
ACAP1	-3.74791	0.000178314	0.000247204	-1.06555
GALT	-17.0421	4.00388e-65	1.52134e-64	-1.0647
ELK3	-5.19091	2.09264e-07	3.24905e-07	-1.05944
LRRC2	-4.41003	1.03358e-05	1.5155e-05	-1.0586
PALLD	-31.8412	1.73987e-222	1.79552e-221	-1.05632
RP11-295G20.2	-17.099	1.51019e-65	5.77372e-65	-1.05552
ABCA5	-5.95753	2.56072e-09	4.24725e-09	-1.055
SLC1A1	-21.7027	1.93447e-104	9.9936e-104	-1.05392
IRF2BP2	-25.6612	3.17283e-145	2.15374e-144	-1.05197
ZNF165	-9.74241	1.98789e-22	4.33249e-22	-1.05105
PDIA5	-12.1169	8.59979e-34	2.20293e-33	-1.04659
MECOM	-6.66575	2.63321e-11	4.58744e-11	-1.04557
HIST3H2A	-18.3479	3.43255e-75	1.42304e-74	-1.04538
PLK2	-19.8513	1.07381e-87	4.87728e-87	-1.0447
C3orf52	-12.5051	7.00174e-36	1.87697e-35	-1.04296
HECA	-4.52846	5.94165e-06	8.80757e-06	-1.04189
SIGMAR1	-28.4398	6.51219e-178	5.28306e-177	-1.04182
EPAS1	-19.2073	3.21672e-82	1.41066e-81	-1.04104
TRIM21	-3.04841	0.00230054	0.00297208	-1.03669
UNC93A	-7.70358	1.32308e-14	2.51694e-14	-1.03332
SPRYD7	-18.6691	8.83675e-78	3.76454e-77	-1.03185
RNF149	-18.29	9.94953e-75	4.11298e-74	-1.03033
F12	-12.9574	2.13244e-38	5.90313e-38	-1.02951
MMP11	-10.5327	6.10553e-26	1.40727e-25	-1.02727
TMEM54	-18.0458	8.51916e-73	3.48174e-72	-1.02632
DDR1	-21.4856	2.12267e-102	1.07855e-101	-1.02622
LGMN	-16.3981	1.97299e-60	7.12122e-60	-1.02329
STAT1	-21.4442	5.17201e-102	2.61259e-101	-1.02299
TNFRSF10B	-29.4672	7.57484e-191	6.64374e-190	-1.02281
LTBP3	-13.578	5.40513e-42	1.56963e-41	-1.02254
ACTA2	-11.7784	5.04495e-32	1.26022e-31	-1.02069
MGAT4B	-26.8079	2.61208e-158	1.91434e-157	-1.02048
PHF11	-11.8945	1.26342e-32	3.18916e-32	-1.01944
FAM124A	-5.55375	2.79614e-08	4.46639e-08	-1.01917
SLC37A1	-9.97135	2.03454e-23	4.52538e-23	-1.01914
HYI	-17.8108	5.82406e-71	2.34263e-70	-1.01878
MCL1	-43.5004	0	0	-1.01792
USP25	-13.9402	3.60716e-44	1.07494e-43	-1.01395
TACC2	-14.1972	9.53525e-46	2.90151e-45	-1.01311
TMEM59	-40.7732	0	0	-1.00966
CTSO	-3.72283	0.000197005	0.000272244	-1.00911
ACSL3	-22.719	2.90769e-114	1.5996e-113	-1.00909
TBC1D7	-27.3568	8.96776e-165	6.8389e-164	-1.00848
SLC12A7	-16.4072	1.69954e-60	6.14451e-60	-1.00788
ELOVL5	-22.1345	1.47108e-108	7.80483e-108	-1.00691
MCF2L2	-7.66684	1.7629e-14	3.34333e-14	-1.00617
MIR210HG	-7.62465	2.44691e-14	4.6223e-14	-1.00615
AIFM2	-14.1296	2.49563e-45	7.5515e-45	-1.00597
PER1	-14.1676	1.4538e-45	4.4114e-45	-1.00578
KCTD16	-3.5808	0.000342541	0.00046577	-1.00557
ADAMTS9	-17.3762	1.24951e-67	4.86746e-67	-1.00508
TSPO	-20.2508	3.49866e-91	1.63903e-90	-1.00502
ALDH1L2	-3.75382	0.000174158	0.000241675	-1.00189
PMEPA1	-8.05685	7.82875e-16	1.5221e-15	-1.0011
NAT1	-3.2592	0.00111726	0.00147693	-1.0007

## Sheet: HLC D14 DEG
Logfold change threshold = 1.0						Logfold change threshold = 1.0
p-value threshold = 0.01, Wilcoxon-rank-sum test						p-value threshold = 0.01, Wilcoxon-rank-sum test
Negative logfold change						Positive logfold change
D14_names	D14_scores	D14_pvals	D14_pvals_adj	D14_logfoldchanges		D14_names	D14_scores	D14_pvals	D14_pvals_adj	D14_logfoldchanges
TNFSF10	-9.62881	6.04249e-22	2.00674e-21	-27.6406		SLN	17.0717	2.41011e-65	1.79988e-64	3.98282
IFI44L	-9.71322	2.64844e-22	8.84997e-22	-27.1963		HMGCS2	49.796	0	0	3.74782
OAS2	-7.64202	2.13846e-14	5.84495e-14	-26.4512		ROBO2	28.1801	1.02416e-174	2.41992e-173	3.48247
IFI44	-7.62254	2.48736e-14	6.77289e-14	-26.3112		AVPR1A	18.2068	4.56201e-74	3.83777e-73	3.39675
EGFLAM-AS4	-11.239	2.62269e-29	1.05297e-28	-25.922		AKR1D1	12.8713	6.52516e-38	3.14897e-37	3.35212
GLT1D1	-14.3426	1.18569e-46	6.71941e-46	-25.9078		DPYS	17.3261	2.98814e-67	2.3114e-66	3.29854
SLC15A4	-13.3362	1.42552e-40	7.22622e-40	-25.6635		PLCL1	15.5886	8.70792e-55	5.66211e-54	3.08606
RTP4	-3.88269	0.000103307	0.000181291	-24.8437		SPHKAP	19.2343	1.91224e-82	1.80142e-81	2.99677
BHLHE22	-4.506	6.60618e-06	1.25012e-05	-24.5914		ZNF488	10.9595	5.98114e-28	2.32158e-27	2.94267
ZNF558	-6.3045	2.89124e-10	6.83154e-10	-24.4688		RP11-297L17.2	11.5041	1.25736e-30	5.22773e-30	2.9393
CASP1	-2.92825	0.00340877	0.00522307	-24.3706		NCAM1	11.856	2.0035e-32	8.56041e-32	2.74539
ZNF630	-4.57742	4.70749e-06	8.97892e-06	-24.0921		PUS7L	37.8856	0	0	2.74495
RGS8	-3.36327	0.00077026	0.00125494	-23.978		RP11-431M3.2	7.33228	2.26262e-13	5.95469e-13	2.6426
ASB5	-3.44767	0.000565439	0.000930704	-23.8245		ONECUT1	7.42243	1.14995e-13	3.05241e-13	2.61328
TMEM132B	-2.79839	0.00513575	0.00769207	-23.7524		RBM46	15.8864	7.87421e-57	5.31171e-56	2.54916
RP11-400N13.2	-3.22692	0.00125131	0.00199311	-23.6903		FAM101A	35.7461	7.6002e-280	3.82131e-278	2.54596
CARD16	-102.852	0	0	-23.5852		CTSF	28.9423	3.51174e-184	9.259e-183	2.5367
GBP1	-7.28425	3.23474e-13	8.46671e-13	-10.7741		AKR1B10	6.75387	1.4395e-11	3.55884e-11	2.52588
CER1	-23.9065	2.62097e-126	3.97652e-125	-10.5156		SLCO1A2	9.49706	2.15892e-21	7.08822e-21	2.51641
NOS2	-7.36866	1.72353e-13	4.56091e-13	-10.4336		NRGN	27.0405	4.93625e-161	1.05665e-159	2.50901
IFIT2	-9.49238	2.25817e-21	7.40843e-21	-10.3223		COL22A1	14.2178	7.10648e-46	3.96496e-45	2.46841
OAS1	-9.87598	5.29143e-23	1.80301e-22	-10.0883		FLJ22447	54.0895	0	0	2.41941
LEFTY1	-23.556	1.09079e-122	1.59345e-121	-9.56817		NECAB1	10.4909	9.51591e-26	3.51682e-25	2.41118
KRT6A	-7.43154	1.0734e-13	2.85272e-13	-9.11393		CLDN18	39.9577	0	0	2.4015
SAA1	-15.3068	6.88558e-53	4.37842e-52	-9.04232		MECOM	26.985	2.21988e-160	4.70528e-159	2.39852
NNAT	-28.1172	6.03048e-174	1.4095e-172	-8.92403		SLC16A6	6.969	3.19194e-12	8.09497e-12	2.34096
GLIS3-AS1	-7.32912	2.31666e-13	6.09321e-13	-8.89225		CDH6	53.687	0	0	2.3169
SVIL-AS1	-14.752	2.98683e-49	1.77161e-48	-8.61164		GPX2	56.5395	0	0	2.29628
SAA2	-5.3912	6.99892e-08	1.47698e-07	-8.48197		MMP24	17.3563	1.76691e-67	1.37412e-66	2.21257
SLC15A3	-3.27026	0.0010745	0.00172207	-8.37506		AC002480.3	7.1361	9.60188e-13	2.47429e-12	2.21166
SLPI	-5.30555	1.12335e-07	2.34429e-07	-8.32269		MFSD13A	40.2903	0	0	2.1855
RXRG	-4.91955	8.67431e-07	1.73006e-06	-8.14923		CACHD1	24.0033	2.56657e-127	3.9354e-126	2.14539
AGR2	-4.15762	3.21574e-05	5.82759e-05	-8.05688		ABCG2	18.234	2.7712e-74	2.3358e-73	2.09842
LEFTY2	-24.1391	9.72106e-129	1.5285e-127	-7.82203		YBX2	20.6366	1.28713e-94	1.3641e-93	2.0935
PSMB9	-8.17788	2.88885e-16	8.40038e-16	-7.81193		KCNIP4	4.88176	1.05146e-06	2.08555e-06	2.08075
ZNF667-AS1	-28.6584	1.25975e-180	3.16694e-179	-7.75129		DDC	30.7866	3.9582e-208	1.21385e-206	2.06884
TRPA1	-7.40416	1.31981e-13	3.49684e-13	-7.68777		DLL1	20.5826	3.92726e-94	4.13175e-93	2.05313
ACSM2B	-3.0879	0.00201577	0.00315233	-7.60309		SARM1	16.3109	8.25218e-60	5.7926e-59	2.0375
S100A9	-3.55339	0.000380301	0.000635156	-7.59577		SLC4A8	32.3783	5.54869e-230	1.90417e-228	2.02745
PGC	-7.72706	1.10059e-14	3.04476e-14	-7.57088		SPTSSB	10.3731	3.28702e-25	1.19137e-24	2.01617
RSAD2	-6.6296	3.36598e-11	8.22288e-11	-7.55558		RP11-315E17.1	9.277	1.7431e-20	5.60802e-20	1.97029
OAS3	-8.10016	5.48875e-16	1.58222e-15	-7.4608		IGF1	12.7287	4.09733e-37	1.95334e-36	1.96914
IFIT1	-10.627	2.23191e-26	8.3268e-26	-7.3636		MIR4458HG	51.6981	0	0	1.96676
CFB	-3.31339	0.000921722	0.00148658	-7.34086		AC018647.3	8.71085	3.01616e-18	9.27586e-18	1.95972
CP	-7.66189	1.83219e-14	5.03327e-14	-7.31162		SLC39A5	10.574	3.9319e-26	1.45936e-25	1.9514
STC1	-32.4942	1.28581e-231	4.52021e-230	-7.24569		ADGRD1	13.399	6.12632e-41	3.12384e-40	1.9416
CHCHD2	-35.9179	1.60496e-282	8.46322e-281	-7.21133		HAPLN1	3.42836	0.000607248	0.000996864	1.93918
XAF1	-2.98864	0.00280224	0.00432436	-7.13833		NYNRIN	22.667	9.47422e-114	1.30052e-112	1.93336
CFH	-9.73835	2.06894e-22	6.93497e-22	-7.08362		TFAP2A	3.09154	0.00199119	0.00311839	1.93076
MYCT1	-14.0811	4.96054e-45	2.73589e-44	-7.07238		FAM46C	11.7564	6.55034e-32	2.77411e-31	1.92257
USP30-AS1	-2.72877	0.00635703	0.00940075	-7.03161		GRIP2	9.47092	2.77398e-21	9.06629e-21	1.8823
LGR5	-10.0922	5.97953e-24	2.1055e-23	-6.95966		B3GALT1	10.458	1.34638e-25	4.92949e-25	1.86823
MSMB	-6.92179	4.45975e-12	1.12247e-11	-6.93719		GNB4	40.6025	0	0	1.86677
ELAVL4	-7.59819	3.00302e-14	8.14109e-14	-6.87211		LINC01108	11.1733	5.50783e-29	2.19501e-28	1.85252
CTA-384D8.35	-2.80179	0.00508195	0.00761412	-6.86729		FAM198B	18.8489	3.00237e-79	2.71028e-78	1.83801
CFI	-4.48415	7.32049e-06	1.38286e-05	-6.81586		ST6GALNAC1	18.6587	1.07276e-77	9.42804e-77	1.8358
IFI6	-12.4007	2.5893e-35	1.18227e-34	-6.78515		PLCD1	42.8227	0	0	1.82494
RP11-254I22.3	-4.47977	7.47228e-06	1.40969e-05	-6.70018		CREB3L3	5.22419	1.74915e-07	3.62055e-07	1.8238
IFIT3	-12.1793	4.00495e-34	1.78714e-33	-6.64364		NEFL	22.5035	3.8375e-112	5.10565e-111	1.8198
SP100	-13.7795	3.38678e-43	1.78809e-42	-6.46232		TMPRSS13	8.3612	6.20806e-17	1.83861e-16	1.81717
ZNF667	-7.7165	1.19565e-14	3.3035e-14	-6.45536		PIWIL2	5.95097	2.6655e-09	6.04385e-09	1.81257
TMEM100	-8.16815	3.13158e-16	9.08181e-16	-6.41873		SMLR1	24.7727	1.76489e-135	3.0404e-134	1.80361
GBP3	-6.84653	7.56641e-12	1.8868e-11	-6.3968		GUCY1A2	5.26282	1.41864e-07	2.9534e-07	1.79219
SERPINA4	-3.35275	0.000800135	0.00130067	-6.38899		REEP1	42.928	0	0	1.78691
SFTA2	-6.58584	4.52324e-11	1.10003e-10	-6.25059		KITLG	4.80248	1.56714e-06	3.07456e-06	1.78564
PSMB8	-13.478	2.10619e-41	1.08033e-40	-6.22149		IGSF9	7.65939	1.86816e-14	5.12233e-14	1.77546
ACSM2A	-3.33714	0.000846447	0.00137029	-6.19574		DPEP1	10.9934	4.11038e-28	1.60699e-27	1.76176
FGF17	-18.4347	6.91956e-76	5.92478e-75	-6.15534		HRH2	5.81908	5.91719e-09	1.31818e-08	1.75615
FREM1	-18.2502	2.0605e-74	1.74015e-73	-6.10331		NID1	28.3103	2.58381e-176	6.31208e-175	1.75494
CYP26A1	-22.4819	6.23596e-112	8.22082e-111	-6.10027		LYPD1	25.7022	1.10328e-145	2.07417e-144	1.75438
PLSCR2	-23.8516	9.75393e-126	1.47469e-124	-6.07298		GJB1	19.3609	1.65057e-83	1.57551e-82	1.74889
IFITM1	-21.9833	4.16037e-107	5.18427e-106	-6.0269		EPO	5.70186	1.18507e-08	2.60776e-08	1.73885
HSD3B1	-9.03588	1.62692e-19	5.16127e-19	-6.01165		LRMP	6.32979	2.45499e-10	5.82302e-10	1.73708
DDX60	-5.41054	6.2835e-08	1.32925e-07	-5.95045		KEL	17.5218	9.76217e-69	7.77378e-68	1.73639
PAX6	-18.0585	6.76758e-73	5.62751e-72	-5.92041		IGSF1	8.34884	6.89346e-17	2.03881e-16	1.73478
ALOX15B	-6.1956	5.80649e-10	1.35568e-09	-5.81037		SEMA3C	4.60305	4.16345e-06	7.95877e-06	1.7213
LINC00371	-8.97814	2.75388e-19	8.69181e-19	-5.75557		ANPEP	6.66329	2.67763e-11	6.54869e-11	1.72035
EOMES	-24.005	2.46712e-127	3.79638e-126	-5.73227		TSPAN33	15.7073	1.34905e-55	8.90577e-55	1.71959
CTD-2007L18.5	-11.2888	1.49013e-29	6.01617e-29	-5.70939		ALDH1A3	21.2294	5.11364e-100	5.83413e-99	1.71374
PNMT	-4.93409	8.05273e-07	1.60906e-06	-5.60254		RNF212	31.3451	1.13463e-215	3.58113e-214	1.7124
RP11-805J14.5	-9.91685	3.5167e-23	1.20493e-22	-5.58622		SPTLC3	18.2913	9.70475e-75	8.2281e-74	1.70005
CALB1	-11.2396	2.60509e-29	1.04688e-28	-5.572		MESP1	15.0749	2.36927e-51	1.46563e-50	1.69806
HLX	-8.29518	1.08424e-16	3.18712e-16	-5.50692		FREM2	27.1517	2.41698e-162	5.2783e-161	1.67523
LBP	-15.133	9.81277e-52	6.13156e-51	-5.50481		TRIM9	5.46693	4.579e-08	9.77759e-08	1.63645
TMEM176A	-7.94723	1.90733e-15	5.40451e-15	-5.44427		ILDR2	15.744	7.55119e-56	5.00788e-55	1.6305
CALCR	-9.97224	2.01621e-23	6.95223e-23	-5.43795		SMOX	44.9703	0	0	1.61701
ORM1	-10.195	2.08782e-24	7.42413e-24	-5.39014		ARHGAP5-AS1	17.3903	9.7661e-68	7.60876e-67	1.61556
TRDN	-28.237	2.05329e-175	4.93247e-174	-5.37695		CRYM	21.036	3.0752e-98	3.4271e-97	1.60808
TRIM22	-9.99043	1.67852e-23	5.79705e-23	-5.314		ELFN1	14.3379	1.26837e-46	7.17858e-46	1.60048
COL9A2	-13.7864	3.07569e-43	1.62583e-42	-5.29096		TFF3	14.2943	2.37458e-46	1.33868e-45	1.57369
CTD-3035K23.6	-3.9464	7.93344e-05	0.000140246	-5.24602		MEIS1	10.1034	5.33355e-24	1.87957e-23	1.5699
RP11-445F12.1	-21.3385	4.99074e-101	5.75465e-100	-5.22867		RNASE1	34.6732	1.99906e-263	8.91127e-262	1.56923
TMPRSS11E	-4.2964	1.73598e-05	3.19148e-05	-5.21065		OLFML3	16.1224	1.77449e-58	1.2257e-57	1.56834
MX1	-14.0571	6.96997e-45	3.8295e-44	-5.18952		TBC1D4	12.6428	1.22568e-36	5.76698e-36	1.56311
CCL2	-18.457	4.58151e-76	3.93846e-75	-5.18924		GLIS2-AS1	4.9806	6.33861e-07	1.27184e-06	1.56074
CCK	-9.03907	1.58017e-19	5.02033e-19	-5.07725		LRRC26	4.42161	9.79664e-06	1.83459e-05	1.54583
FAM78B	-6.55464	5.57745e-11	1.35109e-10	-5.07202		DUSP15	32.9323	7.57479e-238	2.82357e-236	1.5404
CTD-2501M5.1	-7.63788	2.20831e-14	6.03204e-14	-5.05572		MTTP	17.1269	9.35675e-66	7.03628e-65	1.53785
SHISA2	-24.1279	1.27377e-128	1.98838e-127	-5.04039		TMEM64	37.1109	1.87454e-301	1.11034e-299	1.52075
SSTR2	-17.6973	4.39704e-70	3.5538e-69	-4.94271		CMBL	46.4552	0	0	1.51889
SLC5A9	-14.4148	4.17731e-47	2.38294e-46	-4.8959		MR1	7.76933	7.89008e-15	2.18837e-14	1.51403
C3	-9.35499	8.36095e-21	2.70605e-20	-4.88986		SLC39A4	25.4233	1.39441e-142	2.57668e-141	1.51376
ZIC2	-25.044	2.02819e-138	3.63895e-137	-4.87151		JAG1	11.0251	2.89086e-28	1.13328e-27	1.50847
GBP2	-5.19291	2.07038e-07	4.26706e-07	-4.85995		CEL	6.34355	2.24523e-10	5.32843e-10	1.50441
NODAL	-22.3165	2.55473e-110	3.27794e-109	-4.82682		PDE11A	3.45897	0.000542255	0.000895137	1.50416
OTX2-AS1	-3.75264	0.00017498	0.000299836	-4.77537		NSG1	7.4682	8.12971e-14	2.17396e-13	1.49513
CASP4	-17.2273	1.65831e-66	1.25799e-65	-4.77376		GPM6A	8.85287	8.52935e-19	2.66096e-18	1.49485
APOL1	-6.67409	2.48766e-11	6.09443e-11	-4.74381		RAB15	37.7176	0	0	1.4793
GRPR	-3.33906	0.000840617	0.00136136	-4.71336		AMHR2	25.682	1.85515e-145	3.47259e-144	1.47474
IFI27	-11.5653	6.17788e-31	2.58598e-30	-4.71326		SOX9	11.1386	8.13654e-29	3.23665e-28	1.47331
LGALS3BP	-10.4043	2.36945e-25	8.62416e-25	-4.70976		DLK1	47.3712	0	0	1.47328
FGF8	-13.3803	7.88618e-41	4.01647e-40	-4.70653		C10orf95	24.561	3.29699e-133	5.46214e-132	1.46714
RP11-10A14.3	-4.07718	4.55846e-05	8.17875e-05	-4.69353		WASF3	33.7634	6.80721e-250	2.77683e-248	1.46384
VSTM2L	-6.11364	9.73844e-10	2.25423e-09	-4.66759		SOCS1	17.5606	4.93468e-69	3.9514e-68	1.4607
SP110	-4.45496	8.39087e-06	1.57611e-05	-4.64081		TSPYL5	18.7543	1.78428e-78	1.58423e-77	1.45911
TMEM156	-2.89626	0.00377639	0.00575374	-4.61348		TMEM255A	11.0393	2.46925e-28	9.70641e-28	1.45437
DMRTA2	-2.81739	0.00484164	0.00726414	-4.5978		AC060834.3	15.6983	1.55374e-55	1.02414e-54	1.4538
IGSF23	-3.77396	0.000160678	0.000276581	-4.5889		FAT3	7.59851	2.99571e-14	8.12639e-14	1.42565
GS1-600G8.5	-5.78196	7.38364e-09	1.64064e-08	-4.58485		C2orf72	17.2713	7.74195e-67	5.90409e-66	1.41394
CCDC81	-32.5664	1.22733e-232	4.38594e-231	-4.55632		IQGAP2	20.6852	4.7073e-95	5.02577e-94	1.41389
HP	-15.7591	5.94864e-56	3.95114e-55	-4.53207		SRGAP3	7.65864	1.87916e-14	5.14597e-14	1.39476
PODN	-3.14158	0.00168039	0.00265148	-4.53167		ARL4C	39.1414	0	0	1.38328
PIK3AP1	-6.50465	7.78735e-11	1.87591e-10	-4.52246		TCEA3	24.9011	7.23354e-137	1.27146e-135	1.37953
IL18R1	-4.10998	3.95697e-05	7.13211e-05	-4.50908		SPP1	5.22493	1.74217e-07	3.60782e-07	1.37808
LIMD1-AS1	-9.87823	5.17403e-23	1.76439e-22	-4.46386		NKD2	22.6113	3.35382e-113	4.58922e-112	1.35605
NNMT	-17.5757	3.78436e-69	3.03591e-68	-4.45341		UPK2	3.78698	0.000152488	0.000263428	1.34901
PLPP4	-11.493	1.4313e-30	5.93948e-30	-4.42124		RAMP2	4.43918	9.03019e-06	1.69399e-05	1.33951
TUBA4A	-9.9867	1.74284e-23	6.0144e-23	-4.38149		MIR503HG	7.55849	4.07761e-14	1.1006e-13	1.33879
GABRE	-12.5962	2.21498e-36	1.03096e-35	-4.36576		FAM212B	21.6441	6.90384e-104	8.22375e-103	1.32151
RP11-148B6.2	-6.94143	3.88158e-12	9.80944e-12	-4.36132		E2F1	8.91503	4.87669e-19	1.53136e-18	1.32138
HRASLS2	-4.48712	7.21915e-06	1.36432e-05	-4.34333		CEBPA	29.6271	6.68474e-193	1.91423e-191	1.31646
IFITM2	-15.4946	3.77592e-54	2.44784e-53	-4.33139		TMEM144	26.7685	7.52533e-158	1.5495e-156	1.31644
RP11-295M3.4	-5.15972	2.47318e-07	5.08514e-07	-4.31384		ACOX2	7.62727	2.39777e-14	6.53305e-14	1.31434
MIXL1	-13.3655	9.62068e-41	4.88834e-40	-4.29422		HKDC1	18.7245	3.12351e-78	2.75634e-77	1.31326
IFIH1	-5.56817	2.57432e-08	5.56846e-08	-4.27944		FRMD6	19.212	2.93727e-82	2.76104e-81	1.31266
CTD-2306M5.1	-3.59419	0.000325399	0.000547268	-4.23965		MAPK4	13.2305	5.84987e-40	2.9183e-39	1.31085
TMEM176B	-5.66615	1.46042e-08	3.19901e-08	-4.23189		OXT	8.17257	3.01888e-16	8.76084e-16	1.30848
IL2RG	-3.57316	0.000352698	0.000590882	-4.21912		ARHGDIG	17.4806	2.01227e-68	1.58201e-67	1.30754
PXMP4	-5.34124	9.23107e-08	1.93481e-07	-4.20335		GRHL2	7.08407	1.39983e-12	3.57946e-12	1.29345
TNNC1	-24.9156	5.03661e-137	8.88911e-136	-4.17051		SH3RF2	22.7576	1.20578e-114	1.66044e-113	1.29179
SCUBE2	-3.06329	0.00218915	0.00340744	-4.16792		SULT2A1	10.6606	1.55656e-26	5.83236e-26	1.29017
ACKR3	-5.32679	9.99631e-08	2.09115e-07	-4.15168		PLA2G12B	11.9302	8.23495e-33	3.54308e-32	1.28679
LINC01170	-11.3432	8.01214e-30	3.26527e-29	-4.14789		SLCO2B1	13.7963	2.68279e-43	1.41988e-42	1.2867
NOG	-6.90627	4.97576e-12	1.2487e-11	-4.06194		SRPX	4.8441	1.2719e-06	2.50784e-06	1.27986
RAB42	-5.23084	1.68744e-07	3.49615e-07	-4.05579		NDRG1	26.8863	3.17307e-159	6.59632e-158	1.27652
SLCO3A1	-3.22689	0.00125145	0.00199311	-3.94902		PLCB1	19.1064	2.23394e-81	2.06842e-80	1.25959
LHX1	-27.4254	1.36469e-165	3.01066e-164	-3.92752		PPP1R14A	59.0687	0	0	1.25717
ZIC3	-11.9801	4.51929e-33	1.96593e-32	-3.90826		C3orf52	24.6331	5.5829e-134	9.35677e-133	1.25206
COX7A1	-3.03178	0.00243118	0.00377059	-3.8919		FTCD	6.05225	1.42836e-09	3.28524e-09	1.24774
GSC	-19.9654	1.10216e-88	1.08806e-87	-3.87904		KLRG2	14.5968	2.94406e-48	1.70417e-47	1.24624
CD34	-19.3501	2.03507e-83	1.93399e-82	-3.82882		NEURL1	7.97551	1.51758e-15	4.30862e-15	1.23935
RGS6	-7.23326	4.71541e-13	1.22606e-12	-3.82341		SYTL1	21.6894	2.58466e-104	3.09587e-103	1.23309
VWF	-3.9612	7.45748e-05	0.000132102	-3.80616		GLYCTK	16.2905	1.15362e-59	8.08471e-59	1.23277
MYOCD	-13.1713	1.28342e-39	6.35684e-39	-3.79286		GSTA2	50.0297	0	0	1.2307
RP11-385M4.1	-4.61711	3.89114e-06	7.44483e-06	-3.7851		HMOX1	45.7326	0	0	1.20854
SERPINA5	-11.7139	1.0823e-31	4.56572e-31	-3.75276		ALDH3A2	38.0257	0	0	1.20667
RP11-431J24.2	-9.86062	6.1665e-23	2.09622e-22	-3.73231		IGDCC3	15.1589	6.61481e-52	4.15733e-51	1.20607
SAMD3	-3.75798	0.000171292	0.000293799	-3.71274		NR5A2	4.3716	1.2334e-05	2.28894e-05	1.20111
TMEM45B	-3.64217	0.000270354	0.000457359	-3.70325		CRIP3	2.8772	0.00401226	0.00608311	1.19565
GUCA2A	-3.77426	0.000160481	0.000276352	-3.69612		SEPP1	41.4483	0	0	1.18299
AC068490.2	-13.2027	8.45918e-40	4.20431e-39	-3.68513		THRB	13.2427	4.9721e-40	2.48835e-39	1.17361
ERBB4	-33.564	5.6317e-247	2.23408e-245	-3.66449		ATP6V0D2	4.23158	2.32053e-05	4.23731e-05	1.17308
MX2	-4.65833	3.1878e-06	6.12353e-06	-3.6594		SERPINF1	40.3165	0	0	1.16488
C5orf56	-10.7493	5.96948e-27	2.26025e-26	-3.65285		ALDH1A1	41.5921	0	0	1.16021
DNAAF1	-2.74134	0.00611882	0.00907643	-3.6469		WIPF3	10.3757	3.19875e-25	1.16035e-24	1.15926
MAOA	-11.5212	1.03188e-30	4.31513e-30	-3.63802		CLIC6	9.71332	2.64575e-22	8.84781e-22	1.15759
HAS2	-23.0225	2.77581e-117	3.8718e-116	-3.62089		VASH2	5.95165	2.65456e-09	6.0222e-09	1.15658
CMPK2	-6.16622	6.99404e-10	1.6268e-09	-3.58545		MMP23B	26.0432	1.60821e-149	3.13238e-148	1.15379
FRY-AS1	-4.81037	1.50652e-06	2.95965e-06	-3.56855		NEFH	5.35151	8.72242e-08	1.82997e-07	1.14422
LGALS9	-3.77477	0.000160152	0.000275895	-3.55595		PVRL1	20.5085	1.8083e-93	1.88412e-92	1.14417
SEMA3E	-24.2263	1.17691e-129	1.87095e-128	-3.52125		TMSB4Y	8.71867	2.81485e-18	8.6691e-18	1.1425
BIRC3	-3.24308	0.00118244	0.00188737	-3.49846		AGMAT	11.9636	5.50868e-33	2.38912e-32	1.14153
SERHL2	-11.8836	1.44033e-32	6.17245e-32	-3.48983		BATF3	8.81615	1.18466e-18	3.67995e-18	1.1403
MEGF10	-2.72037	0.00652094	0.00963326	-3.47631		SESN3	31.9037	2.36927e-223	7.76115e-222	1.13614
RP3-467D16.3	-21.218	6.51915e-100	7.41811e-99	-3.46909		MOB3B	28.6766	7.47075e-181	1.88909e-179	1.13557
TAP1	-9.76602	1.57524e-22	5.2883e-22	-3.46316		TMEM74B	7.93453	2.11295e-15	5.96759e-15	1.13175
NFASC	-12.326	6.56221e-35	2.9619e-34	-3.4449		ATP7B	18.4429	5.94752e-76	5.10259e-75	1.13115
CCDC129	-5.38997	7.04687e-08	1.48493e-07	-3.43528		ANKS4B	3.83488	0.000125624	0.000218767	1.12803
CCKBR	-29.0423	1.92757e-185	5.14493e-184	-3.39871		FDXR	24.5137	1.0544e-132	1.73354e-131	1.11918
FXYD3	-7.82156	5.21705e-15	1.45258e-14	-3.38989		PKDCC	39.332	0	0	1.11839
TGM2	-23.0175	3.11413e-117	4.32974e-116	-3.38465		RP11-498P14.5	22.4979	4.35138e-112	5.77159e-111	1.11539
UNC79	-4.91208	9.0117e-07	1.79404e-06	-3.38073		LGALS2	10.4806	1.06056e-25	3.90952e-25	1.11229
TAP2	-6.06815	1.29389e-09	2.98071e-09	-3.37272		SOX15	9.6968	3.11089e-22	1.03712e-21	1.11156
ODF3B	-10.0728	7.28941e-24	2.55011e-23	-3.3648		ZNF367	3.20554	0.00134811	0.00214152	1.10618
RP11-153K16.1	-3.01457	0.00257341	0.00398689	-3.32267		ANKRD33B	25.7892	1.17067e-146	2.23981e-145	1.10542
SLC16A3	-29.4652	8.04147e-191	2.27263e-189	-3.32117		SESN1	22.6102	3.438e-113	4.68956e-112	1.10159
HCAR2	-2.92116	0.00348733	0.00534156	-3.31605		HPD	6.0379	1.5613e-09	3.58528e-09	1.09967
SLC30A2	-6.40555	1.49829e-10	3.57145e-10	-3.30636		VCAM1	18.817	5.48424e-79	4.91988e-78	1.09853
AJAP1	-10.0903	6.0974e-24	2.14351e-23	-3.29991		IL6R	31.7361	4.93619e-221	1.58104e-219	1.09516
ORM2	-6.06762	1.29818e-09	2.98899e-09	-3.2966		DOCK9	8.97987	2.71089e-19	8.56238e-19	1.09474
FAM159B	-12.3552	4.56696e-35	2.07214e-34	-3.27302		ABCA7	21.5811	2.70454e-103	3.1952e-102	1.09329
CNTNAP2	-20.1984	1.01055e-90	1.02815e-89	-3.26514		HAAO	13.511	1.34757e-41	6.93679e-41	1.09005
CCDC151	-6.70695	1.98727e-11	4.88515e-11	-3.26369		GLDC	26.606	5.78246e-156	1.17387e-154	1.08535
ALB	-4.98541	6.18296e-07	1.24234e-06	-3.26345		SIM1	3.27575	0.00105383	0.00168999	1.07705
GPC4	-28.145	2.7568e-174	6.47848e-173	-3.26294		SLC16A9	20.1655	1.96561e-90	1.99047e-89	1.07025
MLPH	-10.7943	3.66062e-27	1.39581e-26	-3.25684		LYST	29.7247	3.68053e-194	1.06097e-192	1.06202
CST4	-14.4598	2.17276e-47	1.24602e-46	-3.24371		GPCPD1	29.2479	4.7706e-188	1.30557e-186	1.06184
ITGA1	-7.68374	1.54505e-14	4.25799e-14	-3.23227		CROT	18.8005	7.47912e-79	6.66799e-78	1.061
VGLL3	-7.23437	4.67685e-13	1.21677e-12	-3.22121		DPYSL3	35.3572	7.76844e-274	3.77424e-272	1.05677
RP11-222K16.2	-4.69021	2.72929e-06	5.27085e-06	-3.20938		SBSPON	10.7506	5.88457e-27	2.23005e-26	1.04894
KCNK12	-26.4309	6.05108e-154	1.20575e-152	-3.20814		AHNAK2	3.13811	0.00170044	0.00267955	1.04764
CST1	-23.549	1.28557e-122	1.87166e-121	-3.20704		TRNP1	16.7636	4.50818e-63	3.2762e-62	1.04502
ANGPT2	-15.0292	4.72926e-51	2.90887e-50	-3.18085		BDNF	4.57628	4.73324e-06	9.02404e-06	1.04451
CPM	-9.84533	7.18043e-23	2.43515e-22	-3.16099		WWC3	30.094	5.79941e-199	1.69437e-197	1.04389
VRTN	-102.852	0	0	-3.13077		RPP25	24.5013	1.43051e-132	2.32539e-131	1.04186
RP11-148B6.1	-33.1166	1.71264e-240	6.496e-239	-3.12808		TYMS	34.7156	4.57967e-264	2.06276e-262	1.04138
FAM124A	-17.4079	7.18862e-68	5.6209e-67	-3.1205		GSTA1	36.6911	1.0126e-294	5.76113e-293	1.03776
PSORS1C1	-6.00311	1.93572e-09	4.42374e-09	-3.12009		SPX	11.4839	1.5894e-30	6.58293e-30	1.03698
DSCAM	-14.9856	9.1201e-51	5.58574e-50	-3.10991		LRRC61	26.8936	2.60659e-159	5.47131e-158	1.03303
APOL6	-10.7439	6.33196e-27	2.39331e-26	-3.09642		FAM26F	6.25239	4.04213e-10	9.49901e-10	1.03252
RP11-879F14.2	-3.29621	0.000979977	0.00157642	-3.0906		UAP1L1	9.87133	5.54241e-23	1.88704e-22	1.03246
SULT1A1	-6.70894	1.96045e-11	4.8247e-11	-3.08002		SLC1A3	21.8626	5.89586e-106	7.22201e-105	1.03228
SCGB1B2P	-3.45673	0.000546778	0.000901704	-3.07834		ASPH	41.4097	0	0	1.02789
SP140L	-2.88864	0.00386907	0.00588251	-3.07831		SNCA	17.1087	1.27918e-65	9.58612e-65	1.02611
APOBEC3G	-5.98431	2.17315e-09	4.95346e-09	-3.06196		AOX1	7.66648	1.76779e-14	4.86255e-14	1.02562
APOC3	-10.04	1.01628e-23	3.53816e-23	-3.05267		FAS	10.5748	3.90001e-26	1.44877e-25	1.02554
TNFSF14	-3.50982	0.000448418	0.000744322	-3.0183		UBASH3B	9.53285	1.53023e-21	5.04322e-21	1.02527
CXCR4	-27.5671	2.7636e-167	6.15969e-166	-3.00646		RP11-617F23.1	4.11917	3.80232e-05	6.86482e-05	1.02253
RP11-65I12.1	-5.47054	4.48656e-08	9.58966e-08	-3.005		PHLDA1	26.2576	5.85922e-152	1.1516e-150	1.02077
HBE1	-4.44586	8.75417e-06	1.64293e-05	-3.00343		NTN1	17.7929	8.02705e-71	6.54886e-70	1.01989
C1orf61	-3.27777	0.00104632	0.0016794	-2.96886		DDB2	24.0347	1.20678e-127	1.86362e-126	1.01581
IL15RA	-2.79722	0.00515444	0.00771738	-2.95353		VIM	43.7388	0	0	1.01382
NLRC5	-2.891	0.00384017	0.00584267	-2.94153		FGFR4	26.8928	2.66314e-159	5.56301e-158	1.01295
ZNF248	-10.0384	1.03295e-23	3.59331e-23	-2.9324		ADAMTS9	28.7565	7.50765e-182	1.93232e-180	1.00621
HIST1H2BC	-6.70895	1.96027e-11	4.8247e-11	-2.9157		RBMS3	14.0643	6.29233e-45	3.46158e-44	1.00608
AMBP	-7.76357	8.25721e-15	2.28873e-14	-2.88435		PDGFD	5.53758	3.06677e-08	6.60723e-08	1.00495
RP11-180C16.1	-5.7515	8.84566e-09	1.96147e-08	-2.87448		TMEM82	3.98059	6.8745e-05	0.000121975	1.00337
MIAT	-3.34159	0.000832998	0.00135104	-2.87209
FAM19A5	-19.4198	5.24651e-84	5.04131e-83	-2.86077
HOXB2	-7.24868	4.20867e-13	1.09694e-12	-2.8493
RASSF10	-16.0913	2.93373e-58	2.0232e-57	-2.8485
CD68	-8.32636	8.33679e-17	2.46063e-16	-2.84816
IFI16	-10.7507	5.8837e-27	2.23005e-26	-2.82925
LINC00458	-17.518	1.04419e-68	8.28453e-68	-2.82441
ARHGAP40	-4.55825	5.15809e-06	9.81672e-06	-2.82183
RP11-114G22.1	-14.1727	1.35253e-45	7.51713e-45	-2.82122
SPOCK2	-3.0168	0.00255456	0.00395911	-2.8199
DDX60L	-4.24035	2.23172e-05	4.07688e-05	-2.8097
SOX21-AS1	-3.69184	0.00022264	0.000378122	-2.80349
COL9A3	-15.3547	3.29413e-53	2.10707e-52	-2.80099
SPAG4	-4.02936	5.59283e-05	9.97664e-05	-2.80003
GRIN2B	-4.41051	1.03126e-05	1.92704e-05	-2.79131
AGT	-14.1261	2.62213e-45	1.44989e-44	-2.7899
HGD	-19.141	1.14955e-81	1.06896e-80	-2.78728
C1R	-9.52117	1.71239e-21	5.62643e-21	-2.76507
IFI35	-8.17456	2.96936e-16	8.62291e-16	-2.75766
PLP2	-14.6333	1.72333e-48	1.00157e-47	-2.754
AJ011932.1	-5.08985	3.58349e-07	7.30551e-07	-2.71553
EYA2	-9.00994	2.0617e-19	6.52141e-19	-2.71164
ANKS1B	-10.3049	6.69922e-25	2.40994e-24	-2.70556
BATF	-4.69231	2.70141e-06	5.21934e-06	-2.6902
ACSL5	-3.83624	0.000124934	0.000217741	-2.68851
APOLD1	-9.37787	6.73189e-21	2.18534e-20	-2.67658
IGFBP7	-12.5838	2.59383e-36	1.2047e-35	-2.67161
RP5-903G2.2	-5.34545	9.01927e-08	1.89134e-07	-2.66981
CYP4X1	-5.82501	5.71087e-09	1.27419e-08	-2.66667
HOXB-AS1	-3.8745	0.000106842	0.000187342	-2.66428
HESX1	-12.6034	2.02233e-36	9.42302e-36	-2.65161
ST8SIA4	-20.4983	2.23141e-93	2.31382e-92	-2.65153
RPRM	-17.3394	2.37174e-67	1.84119e-66	-2.64789
UBE2L6	-23.0641	1.06314e-117	1.49253e-116	-2.64697
MGLL	-9.63035	5.95274e-22	1.97845e-21	-2.64637
RP11-449P1.1	-10.5533	4.90358e-26	1.81533e-25	-2.63665
QPCT	-14.0716	5.67737e-45	3.12726e-44	-2.60587
RASGRP1	-5.43348	5.52645e-08	1.17312e-07	-2.59954
VSIG2	-3.86875	0.000109394	0.000191739	-2.59165
LTBR	-6.72708	1.73097e-11	4.27209e-11	-2.58408
ZNF521	-5.10334	3.33708e-07	6.81831e-07	-2.57772
SAMD11	-17.3195	3.35336e-67	2.58466e-66	-2.57316
RP11-666A20.4	-4.45716	8.30535e-06	1.56141e-05	-2.56483
CAMKMT	-20.562	6.00465e-94	6.30197e-93	-2.55874
PIK3R5	-7.16975	7.51367e-13	1.94197e-12	-2.55227
BMPER	-5.50171	3.76117e-08	8.06712e-08	-2.54921
MUC1	-3.64903	0.000263232	0.000445835	-2.54816
SAXO2	-3.00633	0.00264424	0.00409077	-2.53966
LOX	-2.84772	0.00440337	0.00663883	-2.53746
CD3D	-13.1486	1.73242e-39	8.55137e-39	-2.53129
GFPT2	-6.94247	3.85316e-12	9.74332e-12	-2.52119
LRG1	-2.8793	0.00398563	0.00604697	-2.5161
BST2	-13.9213	4.70463e-44	2.53335e-43	-2.51389
KRT7	-16.1852	6.41366e-59	4.45147e-58	-2.49645
APOL2	-8.43507	3.31008e-17	9.91877e-17	-2.49521
SHH	-7.65268	1.96829e-14	5.38663e-14	-2.49185
ARHGEF15	-3.41701	0.00063313	0.00103817	-2.48758
RGS5	-20.7097	2.8301e-95	3.04412e-94	-2.48225
TDGF1	-28.5245	5.82003e-179	1.43805e-177	-2.47904
LRRC7	-4.0494	5.13492e-05	9.17496e-05	-2.47826
LEMD1	-3.21938	0.00128467	0.0020445	-2.4621
SORCS1	-14.5461	6.18139e-48	3.56378e-47	-2.45699
FOXP2	-6.78322	1.1753e-11	2.91565e-11	-2.44808
FAM19A4	-4.66526	3.08223e-06	5.93128e-06	-2.43957
PLXNA2	-21.2487	3.38874e-100	3.88671e-99	-2.41646
DONSON	-31.1876	1.56938e-213	4.882e-212	-2.41596
AVIL	-4.62578	3.73185e-06	7.14955e-06	-2.40015
TM4SF4	-4.09758	4.17484e-05	7.51228e-05	-2.39178
FBLN2	-4.14352	3.42022e-05	6.18787e-05	-2.39164
MARCH11	-7.18526	6.70792e-13	1.73787e-12	-2.3815
RP1-140K8.5	-3.10258	0.00191842	0.00300661	-2.38
SHROOM4	-5.75073	8.88581e-09	1.96936e-08	-2.37895
MT1G	-7.01877	2.23828e-12	5.70656e-12	-2.37271
MCF2L2	-18.0565	7.01713e-73	5.82381e-72	-2.36774
DERL3	-3.08734	0.00201955	0.00315481	-2.36703
SYT10	-6.03515	1.58818e-09	3.64313e-09	-2.36322
CNNM1	-3.85091	0.000117678	0.000205674	-2.3551
PARP12	-3.88695	0.000101511	0.000178211	-2.34183
WBSCR17	-9.01567	1.9568e-19	6.19868e-19	-2.34066
MOK	-12.7086	5.29651e-37	2.51395e-36	-2.33623
SOX21	-6.89911	5.23279e-12	1.30865e-11	-2.33578
PCSK9	-7.17135	7.42633e-13	1.92169e-12	-2.3331
MT1H	-3.39469	0.000687063	0.0011232	-2.33159
C19orf33	-13.8626	1.06741e-43	5.69813e-43	-2.32261
L1TD1	-19.2779	8.22868e-83	7.78573e-82	-2.32183
C9orf47	-3.132	0.0017362	0.00273192	-2.314
DYNC1I1	-14.8658	5.49666e-50	3.33346e-49	-2.31359
NR0B1	-4.7679	1.86158e-06	3.62916e-06	-2.3089
RP11-307E17.8	-4.71282	2.4431e-06	4.73624e-06	-2.2994
RP11-431K24.1	-3.21059	0.00132464	0.00210502	-2.29844
NXPH4	-2.88084	0.00396621	0.00602597	-2.29421
SP5	-2.96524	0.00302446	0.00465733	-2.28462
FGL1	-6.97793	2.9957e-12	7.60624e-12	-2.27182
SEMA5A	-10.453	1.42008e-25	5.19494e-25	-2.26937
FUT2	-4.68583	2.78827e-06	5.37996e-06	-2.26883
SDCBP2	-8.58302	9.24173e-18	2.80037e-17	-2.26866
RARRES3	-8.51243	1.70324e-17	5.13945e-17	-2.26793
GATA3-AS1	-6.2582	3.89445e-10	9.16192e-10	-2.26609
MT1F	-17.006	7.41038e-65	5.49614e-64	-2.26319
GCNT3	-3.80249	0.000143247	0.000248356	-2.26083
HIST1H1C	-18.0943	3.5318e-73	2.95387e-72	-2.25753
CXCL14	-5.47215	4.4461e-08	9.50788e-08	-2.25443
TRPC4	-2.99307	0.00276187	0.0042636	-2.25413
RNF125	-12.5935	2.29239e-36	1.06584e-35	-2.25347
ISL1	-8.37069	5.72817e-17	1.69764e-16	-2.24951
ITGA9	-3.66298	0.000249297	0.000422729	-2.21994
PLAUR	-10.8308	2.45873e-27	9.41678e-27	-2.21933
SLC13A3	-9.47567	2.65056e-21	8.67602e-21	-2.21089
PIF1	-6.44271	1.17359e-10	2.80987e-10	-2.20417
TRG-AS1	-3.93516	8.31425e-05	0.000146738	-2.20385
HLA-B	-16.3609	3.63583e-60	2.56884e-59	-2.20015
CASC10	-14.4332	3.19806e-47	1.82916e-46	-2.20013
VAMP5	-27.2918	5.31204e-164	1.16595e-162	-2.1957
PLCXD3	-11.4762	1.73802e-30	7.18471e-30	-2.19448
LINC00937	-8.72005	2.78075e-18	8.57019e-18	-2.18073
IRF1	-11.5123	1.14328e-30	4.76717e-30	-2.17463
CLVS2	-10.8757	1.50476e-27	5.79391e-27	-2.16491
C1orf21	-20.6245	1.65594e-94	1.75068e-93	-2.16324
HSD17B2	-3.21415	0.0013083	0.00207981	-2.16302
MME	-8.13385	4.15868e-16	1.20282e-15	-2.15987
CH17-360D5.2	-10.9647	5.651e-28	2.19541e-27	-2.15007
TINAGL1	-5.25785	1.4575e-07	3.03284e-07	-2.14545
TAL2	-11.0807	1.55715e-28	6.15458e-28	-2.117
CD40	-6.62038	3.5828e-11	8.74269e-11	-2.1107
SPRY4-IT1	-3.40513	0.000661332	0.00108236	-2.11023
GABRB3	-14.9449	1.68169e-50	1.02707e-49	-2.10668
TMEM140	-9.01483	1.97173e-19	6.24139e-19	-2.10599
MYL4	-18.0389	9.64664e-73	7.97554e-72	-2.10395
PITX1	-13.0215	9.23046e-39	4.50989e-38	-2.09738
RP11-54O7.1	-3.56238	0.000367506	0.000614737	-2.08925
TFPI	-20.9837	9.23552e-98	1.02134e-96	-2.08164
CTU1	-8.77894	1.65024e-18	5.11148e-18	-2.08135
RP11-119D9.1	-5.87054	4.3439e-09	9.75235e-09	-2.06599
MANEA-AS1	-15.9328	3.75266e-57	2.53936e-56	-2.06512
ZIC5	-3.51726	0.000436025	0.000725144	-2.06462
SOX17	-28.6035	6.08586e-180	1.52111e-178	-2.05474
ONECUT2	-16.6847	1.69351e-62	1.22045e-61	-2.05356
GPR37	-24.8763	1.34419e-136	2.35315e-135	-2.05264
DIO3	-15.7656	5.36547e-56	3.56928e-55	-2.0516
CPT1A	-2.73253	0.00628502	0.00930699	-2.05021
IP6K3	-12.9959	1.29157e-38	6.29623e-38	-2.0495
RP11-384F7.1	-6.14011	8.24632e-10	1.91396e-09	-2.03998
USP18	-7.24688	4.26485e-13	1.11092e-12	-2.03109
GNG2	-14.753	2.94498e-49	1.75159e-48	-2.02707
TRIM6	-3.21643	0.00129797	0.00206415	-2.02664
RP11-21L23.3	-2.89001	0.00385229	0.00585906	-2.02015
HERC6	-3.89596	9.78101e-05	0.000171853	-2.01867
SLC34A2	-3.43076	0.000601896	0.00098883	-2.01244
HSD11B2	-7.57196	3.67629e-14	9.95384e-14	-2.00677
HS3ST3B1	-7.17587	7.18464e-13	1.86026e-12	-2.00508
RGCC	-9.71193	2.68206e-22	8.9554e-22	-2.00219
SERPINE1	-7.91566	2.45942e-15	6.93256e-15	-2.00201
LRIG3	-20.375	2.78726e-92	2.86956e-91	-1.9894
ZNF578	-2.77937	0.00544652	0.00812937	-1.98927
RP11-267C16.1	-2.76004	0.00577947	0.00859664	-1.98886
FAM167A	-4.39229	1.12163e-05	2.08868e-05	-1.97878
MYL7	-35.5819	2.66957e-277	1.32681e-275	-1.97635
SKIDA1	-6.66095	2.72068e-11	6.65022e-11	-1.95545
MPPED2	-3.67967	0.000233535	0.000396158	-1.94315
NCR1	-8.22801	1.90341e-16	5.55728e-16	-1.94152
PARP14	-15.2116	2.9619e-52	1.86967e-51	-1.93729
KCNK10	-3.0653	0.0021745	0.0033883	-1.93545
FGF13-AS1	-3.34743	0.000815631	0.00132437	-1.93414
GLCE	-17.1576	5.51275e-66	4.16733e-65	-1.931
RP11-468E2.4	-5.31998	1.03778e-07	2.16886e-07	-1.93077
PRICKLE2-AS1	-2.96139	0.00306258	0.00470931	-1.92933
VIPR2	-3.96867	7.22757e-05	0.000128187	-1.92828
DDX58	-6.79176	1.1077e-11	2.74955e-11	-1.91935
THBD	-8.03836	9.1047e-16	2.60375e-15	-1.91882
LETM2	-4.79672	1.61282e-06	3.15987e-06	-1.91842
SQRDL	-10.8827	1.39365e-27	5.37088e-27	-1.91831
LINC01521	-4.13239	3.59018e-05	6.48723e-05	-1.91239
LOXL2	-3.85287	0.000116742	0.000204121	-1.9098
TBC1D2	-11.4549	2.22095e-30	9.17227e-30	-1.88963
NRP2	-18.649	1.28617e-77	1.12579e-76	-1.88921
PRSS3	-3.39566	0.000684638	0.00111966	-1.88829
CLGN	-13.529	1.05462e-41	5.45475e-41	-1.87657
HMMR	-9.81296	9.9017e-23	3.34231e-22	-1.87498
OLFM1	-3.47332	0.000514063	0.000850022	-1.87224
ADAMTS18	-5.44049	5.31345e-08	1.12956e-07	-1.86691
ZG16B	-5.84708	5.00287e-09	1.11969e-08	-1.86379
CRMP1	-9.82536	8.75632e-23	2.96031e-22	-1.86067
HIST1H4H	-3.99028	6.59947e-05	0.00011724	-1.85726
NMI	-4.84438	1.27008e-06	2.5054e-06	-1.85206
CTA-243E7.1	-7.82673	5.00724e-15	1.39506e-14	-1.84981
ROR1	-23.1377	1.93478e-118	2.73398e-117	-1.84635
GAL	-19.3854	1.02422e-83	9.81979e-83	-1.84562
CCDC152	-6.90078	5.17179e-12	1.29414e-11	-1.82996
SPOCK3	-8.01962	1.06077e-15	3.02357e-15	-1.81777
NDC80	-5.81166	6.18551e-09	1.37654e-08	-1.80326
ANKDD1A	-10.4347	1.72124e-25	6.27541e-25	-1.80102
ID4	-18.9314	6.2911e-80	5.72688e-79	-1.7978
TRMT44	-10.9895	4.29509e-28	1.67768e-27	-1.7913
CPS1	-11.3711	5.82318e-30	2.37991e-29	-1.78989
SPOCK1	-7.84854	4.20907e-15	1.18105e-14	-1.78432
RADIL	-3.38448	0.000713125	0.00116448	-1.77858
TPTEP1	-5.5506	2.84686e-08	6.13649e-08	-1.77443
CCND1	-11.91	1.04917e-32	4.50957e-32	-1.76853
TM4SF1	-7.1055	1.19885e-12	3.07281e-12	-1.76668
PLXNA4	-3.85621	0.000115159	0.000201598	-1.76593
AL592183.1	-2.92012	0.00349894	0.00534987	-1.7593
CYP3A5	-8.40362	4.3293e-17	1.28747e-16	-1.75831
MAMDC2	-3.78963	0.00015087	0.000260735	-1.75825
PRICKLE1	-14.2349	5.56036e-46	3.10633e-45	-1.75537
FAM155B	-16.9905	9.66186e-65	7.15375e-64	-1.75335
CXCL17	-4.11465	3.87776e-05	6.99226e-05	-1.75265
IL1R1	-5.89526	3.74083e-09	8.42906e-09	-1.74588
SEMA5B	-2.7134	0.00665972	0.00982821	-1.74249
GPRC5A	-14.7313	4.05724e-49	2.38363e-48	-1.73804
COMT	-5.88049	4.09041e-09	9.19757e-09	-1.73797
MT1E	-17.7545	1.58943e-70	1.29186e-69	-1.73278
PPM1N	-4.76695	1.87034e-06	3.64459e-06	-1.72525
RIPPLY3	-17.5129	1.14198e-68	9.04382e-68	-1.72338
BTN3A2	-3.06748	0.00215872	0.00336493	-1.718
LEAP2	-11.3021	1.28104e-29	5.18167e-29	-1.71541
CMB9-22P13.1	-4.06564	4.78998e-05	8.57635e-05	-1.71512
TNNT1	-13.4744	2.21396e-41	1.13426e-40	-1.71446
LINC01612	-18.7291	2.8671e-78	2.53524e-77	-1.70284
RP11-774O3.3	-2.99551	0.00273983	0.00423259	-1.69705
CXCL2	-14.4656	1.99748e-47	1.14703e-46	-1.69387
ABCC3	-7.27103	3.5676e-13	9.32103e-13	-1.69152
PRSS2	-14.0311	1.00523e-44	5.4951e-44	-1.68599
RP11-107N15.1	-3.68002	0.000233212	0.000395765	-1.67597
MXRA5	-6.44949	1.12224e-10	2.68988e-10	-1.67203
HIST1H2BD	-8.38653	5.0071e-17	1.48598e-16	-1.67141
KIF20A	-5.21481	1.8401e-07	3.80152e-07	-1.66821
EGLN3	-9.44263	3.63541e-21	1.18638e-20	-1.6667
LINC01426	-6.20283	5.5457e-10	1.29689e-09	-1.66305
MKI67	-7.92738	2.23815e-15	6.31707e-15	-1.66299
RP11-631N16.4	-6.09325	1.10639e-09	2.5542e-09	-1.66079
DLGAP5	-7.60999	2.7411e-14	7.44141e-14	-1.65857
ZNF385B	-2.7107	0.00671422	0.0098985	-1.65008
SLC2A14	-5.42266	5.87198e-08	1.24405e-07	-1.64936
GPLD1	-3.76578	0.000166029	0.000285111	-1.64541
PAQR5	-8.66497	4.51646e-18	1.38309e-17	-1.64135
LINC00176	-11.9606	5.71252e-33	2.47257e-32	-1.63645
GLIPR2	-28.8321	8.4854e-183	2.19706e-181	-1.63458
FMOD	-9.03606	1.62421e-19	5.15646e-19	-1.63327
LURAP1L	-4.52216	6.12118e-06	1.15986e-05	-1.63321
ARHGAP28	-24.4615	3.79509e-132	6.14605e-131	-1.6299
GS1-259H13.2	-6.30708	2.84347e-10	6.72234e-10	-1.62924
HLA-C	-11.725	9.49355e-32	4.01272e-31	-1.62833
LINC00685	-21.0307	3.43477e-98	3.81798e-97	-1.62725
CLDN11	-3.44803	0.000564695	0.000930187	-1.62457
CHST11	-10.4852	1.0102e-25	3.72706e-25	-1.62062
PDLIM4	-15.1543	7.09769e-52	4.45434e-51	-1.61963
RP5-1042K10.10	-4.47294	7.71509e-06	1.4536e-05	-1.61409
PAPPA	-10.3622	3.68498e-25	1.33338e-24	-1.60997
ELMO1	-12.096	1.10863e-33	4.91161e-33	-1.59702
HHEX	-22.3797	6.20772e-111	8.01259e-110	-1.59003
IRF9	-4.05666	4.97785e-05	8.90535e-05	-1.58793
S1PR3	-9.39325	5.81788e-21	1.89005e-20	-1.58194
PLAGL1	-4.70158	2.58152e-06	4.99665e-06	-1.58178
LNP1	-3.57046	0.000356359	0.000596784	-1.58107
ARAP3	-3.3157	0.000914145	0.00147712	-1.58069
IFITM3	-48.3296	0	0	-1.57597
RP11-141B14.1	-3.79681	0.000146568	0.000253504	-1.56789
GLI2	-2.82108	0.0047863	0.0071836	-1.56788
PSRC1	-8.31192	9.41644e-17	2.77173e-16	-1.56536
TUNAR	-6.22449	4.8312e-10	1.13042e-09	-1.55748
ISG20	-14.6319	1.7587e-48	1.02076e-47	-1.54723
TNS2	-3.11315	0.00185102	0.00290836	-1.53516
RP11-54H7.4	-15.3657	2.78179e-53	1.78729e-52	-1.53008
MICALCL	-2.8656	0.00416223	0.00629283	-1.52767
BCYRN1	-3.41883	0.000628908	0.00103164	-1.52016
PCDH1	-5.69905	1.20475e-08	2.64971e-08	-1.52
AC159540.1	-4.79838	1.59957e-06	3.13534e-06	-1.51962
ICAM1	-7.77946	7.28341e-15	2.02661e-14	-1.51573
ZNF385D	-5.58106	2.39062e-08	5.17887e-08	-1.51542
HIST1H2AC	-13.1123	2.80113e-39	1.37637e-38	-1.51503
MAP2	-3.8153	0.000136016	0.000236122	-1.51291
EGR2	-3.85389	0.000116257	0.000203355	-1.51168
ASPM	-6.90357	5.07128e-12	1.2712e-11	-1.50885
HIST1H2BH	-3.51371	0.000441887	0.000733763	-1.50384
PLSCR1	-32.273	1.67481e-228	5.65773e-227	-1.50332
ACTC1	-15.1318	9.98516e-52	6.23028e-51	-1.50144
CTD-2547G23.4	-8.41338	3.98348e-17	1.18872e-16	-1.49819
EEF1A2	-2.84568	0.00443167	0.00667917	-1.49711
CKAP2L	-5.15199	2.57737e-07	5.29432e-07	-1.49699
MT2A	-20.134	3.71358e-90	3.75175e-89	-1.49592
FMN2	-7.89512	2.9003e-15	8.15934e-15	-1.49522
EMP3	-5.94155	2.82342e-09	6.39522e-09	-1.49521
STAP2	-7.45891	8.72397e-14	2.32567e-13	-1.4938
CDCA2	-5.63454	1.75523e-08	3.83507e-08	-1.48944
GAL3ST3	-3.38226	0.000718931	0.00117264	-1.48897
CLSTN2	-3.75855	0.000170899	0.000293242	-1.48889
INHBA	-3.43151	0.00060022	0.000986451	-1.48662
SLC8A1	-3.7971	0.000146397	0.000253309	-1.48508
TMEM38A	-12.6681	8.88923e-37	4.20077e-36	-1.48362
CTD-3252C9.4	-5.51951	3.39946e-08	7.30942e-08	-1.48162
C19orf66	-6.35234	2.12065e-10	5.04106e-10	-1.48036
NDRG4	-14.6717	9.79311e-49	5.69925e-48	-1.47876
GTSE1	-6.93948	3.9354e-12	9.93964e-12	-1.47762
TMEM232	-2.9089	0.00362706	0.00553598	-1.47532
PREX1	-11.3424	8.0892e-30	3.29357e-29	-1.47522
FAM64A	-6.44872	1.12795e-10	2.70209e-10	-1.4719
SLFN5	-14.1682	1.44214e-45	8.00487e-45	-1.47119
ACOX3	-12.7092	5.25671e-37	2.4978e-36	-1.46472
RP11-350N15.6	-2.96696	0.00300757	0.00463297	-1.46385
NUF2	-5.97014	2.37043e-09	5.3861e-09	-1.46122
ADAM28	-2.99461	0.00274797	0.00424365	-1.45428
FOXH1	-22.2099	2.75339e-109	3.51199e-108	-1.45312
ZNF608	-14.6721	9.72575e-49	5.66768e-48	-1.4527
DAB1	-11.3103	1.16652e-29	4.72729e-29	-1.45151
OXTR	-4.9774	6.44432e-07	1.29245e-06	-1.4509
CENPF	-8.54194	1.31986e-17	3.99375e-17	-1.44768
ARHGEF39	-4.81076	1.50361e-06	2.95527e-06	-1.44692
PHACTR1	-7.61939	2.54868e-14	6.93111e-14	-1.4467
RRAS	-11.6371	2.66881e-31	1.11929e-30	-1.44626
RCOR2	-5.42265	5.87212e-08	1.24405e-07	-1.44555
OSBP2	-3.31342	0.000921625	0.00148658	-1.44174
LAMP3	-4.96237	6.96387e-07	1.39471e-06	-1.43742
MEIS2	-15.0811	2.15782e-51	1.33674e-50	-1.43648
CADPS	-7.04908	1.80107e-12	4.60001e-12	-1.43531
PMEPA1	-10.953	6.42794e-28	2.48831e-27	-1.43473
KCNK5	-3.16356	0.00155852	0.0024667	-1.4276
MYL3	-5.58275	2.36745e-08	5.13126e-08	-1.42692
IGSF10	-9.59662	8.26044e-22	2.73284e-21	-1.424
PHLDA2	-15.1033	1.54067e-51	9.57163e-51	-1.4212
KIZ	-8.24629	1.63392e-16	4.78015e-16	-1.42051
ANKRD37	-6.49858	8.1084e-11	1.94999e-10	-1.41964
PLK1	-7.24303	4.38758e-13	1.1422e-12	-1.41591
KIF14	-4.02882	5.60569e-05	9.99547e-05	-1.40979
C8orf4	-4.97567	6.50226e-07	1.30347e-06	-1.4067
TBX3	-13.8553	1.18228e-43	6.30354e-43	-1.40664
B3GALT4	-3.72892	0.000192302	0.000328143	-1.40473
OPN3	-12.0813	1.32587e-33	5.85605e-33	-1.40407
ZNF790-AS1	-5.83847	5.2681e-09	1.17722e-08	-1.40382
SERPING1	-14.0291	1.03427e-44	5.64668e-44	-1.40095
MIR210HG	-10.0519	9.01314e-24	3.14805e-23	-1.39977
PORCN	-19.9741	9.24704e-89	9.14971e-88	-1.39052
AC240274.1	-102.852	0	0	-1.38813
PLLP	-5.98012	2.22976e-09	5.07446e-09	-1.38622
IL32	-6.7151	1.87931e-11	4.63292e-11	-1.38556
SUSD3	-4.67993	2.86976e-06	5.53226e-06	-1.38197
KLF7	-12.1138	8.93045e-34	3.96461e-33	-1.37487
BCO2	-4.16586	3.10181e-05	5.62358e-05	-1.37392
OSMR	-8.52834	1.48462e-17	4.48288e-17	-1.36948
ST3GAL1	-24.5424	5.20723e-133	8.59392e-132	-1.36865
GMPR	-12.6757	8.06454e-37	3.81522e-36	-1.36718
SLC2A3	-40.412	0	0	-1.36551
LGALS1	-7.63022	2.34351e-14	6.39326e-14	-1.36432
GPSM2	-8.91651	4.81193e-19	1.51212e-18	-1.36322
SALL4	-23.7723	6.46239e-125	9.66899e-124	-1.35995
KLF4	-8.62833	6.22563e-18	1.89575e-17	-1.35353
CRYAB	-4.86278	1.15752e-06	2.28961e-06	-1.35094
KIF26A	-2.93775	0.00330601	0.00506922	-1.34765
RGMA	-11.034	2.61995e-28	1.02894e-27	-1.34345
AP001347.6	-10.1152	4.7282e-24	1.66896e-23	-1.34049
FGF14-AS2	-5.67244	1.4078e-08	3.09158e-08	-1.34022
SPRY4	-5.24097	1.59732e-07	3.31262e-07	-1.3342
RP11-1391J7.1	-5.11048	3.21333e-07	6.57259e-07	-1.33112
PLEK2	-3.18765	0.00143432	0.00227596	-1.31766
ANKRD36B	-4.4809	7.43289e-06	1.40349e-05	-1.31391
TCIRG1	-3.80173	0.000143689	0.000248923	-1.31367
GPSM3	-5.12889	2.91457e-07	5.96996e-07	-1.31175
RP11-841O20.2	-9.60619	7.52837e-22	2.49255e-21	-1.31015
CDH13	-2.74288	0.0060902	0.00904018	-1.30566
KCNQ2	-9.72577	2.34127e-22	7.84171e-22	-1.30451
FHL1	-3.50733	0.00045262	0.000751008	-1.30253
GNAZ	-3.95262	7.73016e-05	0.000136764	-1.30105
IGFBP3	-11.3077	1.20212e-29	4.86703e-29	-1.29919
FAM20A	-6.57762	4.78026e-11	1.16188e-10	-1.28598
ANKRD36C	-6.75683	1.41043e-11	3.49095e-11	-1.2821
CXCL16	-9.27971	1.69943e-20	5.4716e-20	-1.27486
SLC2A1	-12.223	2.34372e-34	1.0491e-33	-1.2681
MYCL	-11.9961	3.72428e-33	1.62664e-32	-1.26477
CCDC80	-9.35706	8.19854e-21	2.65547e-20	-1.26423
UNC5D	-5.85552	4.75516e-09	1.06646e-08	-1.26342
MT1X	-18.3825	1.81295e-75	1.54619e-74	-1.26331
FHL2	-18.9779	2.59964e-80	2.37149e-79	-1.26083
RASL12	-10.9208	9.16487e-28	3.54463e-27	-1.25856
TM6SF1	-3.31721	0.000909202	0.00146968	-1.25658
CH17-189H20.1	-26.4629	2.59014e-154	5.20919e-153	-1.25336
CCDC141	-17.4901	1.70585e-68	1.34355e-67	-1.25053
ETS1	-4.92931	8.25195e-07	1.64734e-06	-1.24799
KIF4A	-4.75044	2.02976e-06	3.94635e-06	-1.24494
CCPG1	-15.7436	7.5962e-56	5.03001e-55	-1.24258
NFKBIA	-34.2636	2.73536e-257	1.15958e-255	-1.2402
PIP5KL1	-2.87845	0.00399635	0.0060611	-1.23918
TTC39B	-9.368	7.39213e-21	2.39607e-20	-1.23505
LRRC2	-5.22085	1.78107e-07	3.68486e-07	-1.23279
PCDH10	-8.30061	1.03577e-16	3.04672e-16	-1.23173
ENPP1	-4.04008	5.34322e-05	9.53532e-05	-1.23061
C1GALT1	-24.6559	3.17957e-134	5.3705e-133	-1.23057
NEK2	-5.0129	5.36154e-07	1.0803e-06	-1.22948
NCAPG	-4.34078	1.4198e-05	2.62585e-05	-1.2284
PPARGC1A	-5.95499	2.60086e-09	5.90347e-09	-1.22719
ZNF792	-4.21811	2.4636e-05	4.49288e-05	-1.22699
SLCO2A1	-19.171	6.46183e-82	6.04783e-81	-1.2267
SERPINE2	-37.5353	2.44697e-308	1.49024e-306	-1.22213
ADAM15	-7.40857	1.27664e-13	3.38661e-13	-1.21907
RP11-298J20.3	-4.27293	1.92919e-05	3.53467e-05	-1.21788
PALD1	-5.07672	3.84012e-07	7.81396e-07	-1.21607
HLA-E	-18.3803	1.88751e-75	1.60345e-74	-1.21536
NSMCE3	-22.8837	6.75112e-116	9.35635e-115	-1.20959
KCNG1	-20.4337	8.38412e-93	8.65225e-92	-1.2087
S100P	-9.33793	9.82406e-21	3.17009e-20	-1.20864
BMP2	-23.5201	2.54052e-122	3.68631e-121	-1.20812
ARID5B	-7.01674	2.27111e-12	5.78685e-12	-1.20808
ANXA8L1	-4.75347	1.99951e-06	3.88929e-06	-1.20466
RP11-119B16.2	-5.32874	9.88961e-08	2.06983e-07	-1.20323
DACT2	-10.4772	1.0995e-25	4.04273e-25	-1.20311
LRRC75A	-13.4325	3.89975e-41	1.99557e-40	-1.2027
ACVR2B	-26.883	3.47296e-159	7.1852e-158	-1.20121
FCGRT	-19.5663	2.99631e-85	2.89844e-84	-1.19881
TOP2A	-3.80007	0.000144656	0.000250498	-1.19808
GATA3	-37.6129	0	8.28057e-308	-1.19804
RFX6	-4.43599	9.16498e-06	1.71779e-05	-1.19641
PSMA6	-15.303	7.29746e-53	4.63351e-52	-1.19615
MSH6	-18.407	1.15491e-75	9.86922e-75	-1.19405
RGMB	-15.0743	2.38996e-51	1.47631e-50	-1.19328
FAM69A	-3.26039	0.00111258	0.00178046	-1.1918
P3H2	-28.7361	1.35037e-181	3.45504e-180	-1.19125
ZNF37A	-12.7304	4.00886e-37	1.91328e-36	-1.1875
SFXN3	-6.54777	5.84038e-11	1.41399e-10	-1.1854
C9orf135	-6.70818	1.97067e-11	4.84709e-11	-1.18338
BUB1	-3.96133	7.45348e-05	0.000132085	-1.18213
ZHX1-C8orf76	-3.8056	0.000141461	0.000245456	-1.18048
ISG15	-27.0663	2.45884e-161	5.316e-160	-1.17956
CEP70	-21.7263	1.15643e-104	1.39676e-103	-1.17865
DGKH	-9.25701	2.10245e-20	6.75408e-20	-1.17388
HNMT	-8.64875	5.20676e-18	1.5911e-17	-1.17362
PRR11	-4.74994	2.03478e-06	3.95434e-06	-1.17358
TF	-3.39385	0.000689168	0.00112621	-1.17293
FAM184A	-13.2691	3.49877e-40	1.75711e-39	-1.17169
DEPDC1	-3.7832	0.000154825	0.000267251	-1.16787
PLAC8	-5.86029	4.62067e-09	1.03683e-08	-1.16772
ZBTB8A	-10.6735	1.35431e-26	5.08779e-26	-1.16747
INCENP	-3.1344	0.00172209	0.00271262	-1.16695
GATA6-AS1	-18.0451	8.62487e-73	7.14444e-72	-1.16678
U47924.27	-7.11571	1.11336e-12	2.86387e-12	-1.16582
DLGAP1	-10.1938	2.11372e-24	7.51003e-24	-1.16271
RPS6KL1	-2.86264	0.00420126	0.00634961	-1.15827
CTA-445C9.14	-3.44256	0.000576241	0.000947762	-1.15624
FAM159A	-3.30877	0.000937065	0.00151076	-1.15561
IRX3	-5.66161	1.4996e-08	3.28273e-08	-1.15028
TMEM150C	-10.9955	4.01509e-28	1.57115e-27	-1.14977
SLC37A1	-11.3282	9.51914e-30	3.86849e-29	-1.14972
GAREM1	-8.96702	3.04637e-19	9.60794e-19	-1.14793
JAZF1	-5.36449	8.11776e-08	1.70643e-07	-1.14569
DEFB1	-2.89698	0.00376778	0.00574265	-1.14474
KIF15	-3.0857	0.00203074	0.00316886	-1.14373
IGFBP4	-10.1987	2.00885e-24	7.15508e-24	-1.14355
HIST2H2AC	-3.51807	0.000434696	0.000723211	-1.1412
SPC25	-4.341	1.41835e-05	2.62428e-05	-1.14011
GPM6B	-10.0875	6.27227e-24	2.2014e-23	-1.13815
SYNPO	-3.30545	0.000948224	0.00152762	-1.13641
IGLON5	-8.27332	1.30281e-16	3.82181e-16	-1.12898
FXYD6	-12.7281	4.12518e-37	1.96446e-36	-1.12839
CENPE	-4.17978	2.91789e-05	5.29901e-05	-1.12731
CTC-425F1.4	-5.31986	1.03848e-07	2.16926e-07	-1.12666
MYH14	-3.48226	0.000497193	0.000823449	-1.12601
MNX1-AS1	-2.77694	0.00548728	0.00818455	-1.1258
SLC35F3	-4.91476	8.88924e-07	1.77129e-06	-1.12436
RFTN1	-3.23221	0.00122838	0.00195781	-1.12399
LDLRAD3	-7.66031	1.85478e-14	5.0921e-14	-1.11807
FAM83D	-3.34026	0.000837	0.00135652	-1.11785
GALNT3	-3.53792	0.000403294	0.000673039	-1.11723
MYADM	-26.4481	3.83501e-154	7.67712e-153	-1.11304
PLEKHA4	-2.82578	0.00471659	0.00708623	-1.11149
DUOX1	-2.87092	0.00409277	0.00619714	-1.10919
STK17B	-3.76	0.000169917	0.000291671	-1.10909
DUSP5	-21.3344	5.44694e-101	6.26398e-100	-1.1033
PRRT1	-4.40897	1.03865e-05	1.93918e-05	-1.10288
PODXL	-21.0698	1.50663e-98	1.68773e-97	-1.09432
RP5-882C2.2	-2.87036	0.00410006	0.00620534	-1.09208
SGOL2	-6.56487	5.20775e-11	1.26294e-10	-1.09096
RNF152	-8.46984	2.45734e-17	7.39941e-17	-1.0881
ZNF419	-12.6226	1.58455e-36	7.39914e-36	-1.08762
NUAK1	-13.5259	1.09929e-41	5.67903e-41	-1.08723
RP11-192H23.6	-6.11917	9.40637e-10	2.17853e-09	-1.086
LINC01138	-4.67809	2.89559e-06	5.57956e-06	-1.08444
NEDD9	-13.1444	1.8335e-39	9.03996e-39	-1.07929
CDC25C	-3.008	0.00262977	0.00406984	-1.07768
RAB20	-13.2701	3.45117e-40	1.73522e-39	-1.07678
UCP2	-8.87158	7.21119e-19	2.25461e-18	-1.07419
HJURP	-3.71514	0.000203088	0.000346137	-1.07189
CDCA8	-4.14009	3.47174e-05	6.27584e-05	-1.06815
CDC20	-6.19574	5.80102e-10	1.35514e-09	-1.06589
KIF11	-4.53143	5.85855e-06	1.11156e-05	-1.06126
PRKCQ	-4.33784	1.43891e-05	2.65891e-05	-1.06037
PSME2	-23.8158	2.28938e-125	3.43724e-124	-1.05743
LMCD1	-16.9671	1.43776e-64	1.06272e-63	-1.0543
SMAD6	-9.96442	2.18137e-23	7.50974e-23	-1.05417
RP11-440L14.1	-3.48224	0.000497231	0.000823449	-1.05399
RGS9	-2.89223	0.0038252	0.005824	-1.05316
CEP19	-7.46437	8.36995e-14	2.23405e-13	-1.05229
DIAPH3	-11.446	2.46281e-30	1.01614e-29	-1.05036
ZNF724P	-4.59863	4.25269e-06	8.12577e-06	-1.04781
TACSTD2	-2.71291	0.00666955	0.00983935	-1.04576
CD9	-6.78114	1.19229e-11	2.95612e-11	-1.04555
MICA	-3.85947	0.000113633	0.000199089	-1.0453
H2AFJ	-21.7476	7.28001e-105	8.84234e-104	-1.04324
CTA-29F11.1	-14.3621	8.94267e-47	5.08791e-46	-1.04251
SLC39A8	-12.9033	4.31362e-38	2.09339e-37	-1.04225
RP11-496I9.1	-3.2359	0.00121261	0.00193337	-1.04088
KNSTRN	-8.8943	5.87869e-19	1.84199e-18	-1.04073
TSPAN31	-12.3288	6.34217e-35	2.86857e-34	-1.03981
MAP3K8	-5.51168	3.5542e-08	7.63076e-08	-1.03921
PROCA1	-6.05613	1.39432e-09	3.20865e-09	-1.03609
DUSP7	-4.08106	4.483e-05	8.05003e-05	-1.03588
CAPN13	-5.43548	5.46505e-08	1.16065e-07	-1.03532
IFIT5	-3.55393	0.000379523	0.000634103	-1.03408
C8orf59	-45.7836	0	0	-1.034
CCNF	-6.3157	2.68943e-10	6.36513e-10	-1.03311
SNAPC1	-15.8729	9.75824e-57	6.57237e-56	-1.03199
PPIL6	-2.93732	0.00331067	0.00507457	-1.03148
SLITRK2	-5.66753	1.44869e-08	3.17647e-08	-1.03103
MEIS3	-14.2492	4.53331e-46	2.54572e-45	-1.0293
KIT	-6.22936	4.68348e-10	1.09704e-09	-1.02907
SNHG18	-17.2856	6.04418e-67	4.63387e-66	-1.02071
PRC1	-5.25038	1.51786e-07	3.15389e-07	-1.02057
PRKCDBP	-12.0918	1.16768e-33	5.1679e-33	-1.02057
DNAJC3-AS1	-5.19419	2.05617e-07	4.23981e-07	-1.01866
TMPRSS2	-4.68436	2.80833e-06	5.41624e-06	-1.01787
CBX4	-8.996	2.34097e-19	7.39938e-19	-1.01774
FEZ1	-3.07655	0.00209413	0.0032666	-1.01515
RP4-639F20.1	-5.58326	2.3605e-08	5.11877e-08	-1.01498
TCEAL2	-4.95728	7.14868e-07	1.43106e-06	-1.01302
PTGES3L	-6.17758	6.50912e-10	1.51809e-09	-1.01213
DIAPH2	-8.58759	8.88153e-18	2.69311e-17	-1.01142
GLRX	-35.5162	2.76753e-276	1.35986e-274	-1.01032
PSME1	-21.8503	7.71814e-106	9.42746e-105	-1.0091
TTN	-19.7888	3.71833e-87	3.65411e-86	-1.00509
TIAM1	-3.34545	0.0008215	0.0013329	-1.00394
SCAMP1-AS1	-5.75265	8.78566e-09	1.94916e-08	-1.0018

## Sheet: HLC D17 DEG
Logfold change threshold = 1.0						Logfold change threshold = 1.0
p-value threshold = 0.01, Wilcoxon-rank-sum test						p-value threshold = 0.01, Wilcoxon-rank-sum test
Negative logfold change						Positive logfold change
D17_names	D17_scores	D17_pvals	D17_pvals_adj	D17_logfoldchanges		D17_names	D17_scores	D17_pvals	D17_pvals_adj	D17_logfoldchanges
IFI44L	-8.23095	1.85729e-16	4.09742e-16	-27.1202		CPA2	23.3846	6.1259e-121	4.33525e-120	3.51765
OAS2	-6.47582	9.42962e-11	1.79778e-10	-26.3752		ABCA12	15.5046	3.22752e-54	1.24494e-53	3.15794
IFI44	-6.45932	1.05176e-10	2.00256e-10	-26.2352		MIR4458HG	63.6358	0	0	2.83993
CTD-2007L18.5	-9.98608	1.75375e-23	4.44503e-23	-25.9712		KISS1	25.3828	3.9099e-142	3.16008e-141	2.83957
EGFLAM-AS4	-9.52392	1.66771e-21	4.06105e-21	-25.846		DNAJC12	9.5239	1.668e-21	4.06105e-21	2.80345
GLT1D1	-12.1539	5.47192e-34	1.66273e-33	-25.8318		PAPPA	38.1287	0	0	2.78964
SVIL-AS1	-12.5335	4.89554e-36	1.51962e-35	-25.798		AKR1C2	40.3263	0	0	2.77235
SLC15A4	-11.3011	1.29651e-29	3.65696e-29	-25.5874		RP3-326I13.1	4.32925	1.4962e-05	2.37154e-05	2.75501
TRPA1	-6.33277	2.40795e-10	4.52498e-10	-24.9406		HAPLN1	3.45363	0.000553097	0.000802279	2.72008
CCDC129	-5.33692	9.45414e-08	1.63192e-07	-24.5929		EDIL3	14.5109	1.0335e-47	3.65701e-47	2.65541
BHLHE22	-3.81837	0.000134336	0.000202676	-24.5153		RP11-834C11.4	7.87372	3.4424e-15	7.37609e-15	2.63944
ZNF558	-5.34242	9.17154e-08	1.58378e-07	-24.3928		COL14A1	18.1405	1.52734e-73	7.15516e-73	2.53163
RXRG	-4.19801	2.69275e-05	4.22017e-05	-24.3115		ANGPTL3	29.6887	1.07385e-193	1.24153e-192	2.50929
RP11-400N13.2	-2.73448	0.00624787	0.00838218	-23.6143		TFPI2	24.478	2.53653e-132	1.9242e-131	2.50105
CARD16	-87.1568	0	0	-23.5092		FAM131C	23.1517	1.39641e-118	9.63012e-118	2.49488
CER1	-20.2902	1.5707e-91	8.53231e-91	-11.1584		HES2	14.09	4.37585e-45	1.50407e-44	2.4209
OAS1	-8.38745	4.96797e-17	1.10844e-16	-10.9549		TFAP2A	2.98392	0.00284577	0.00393134	2.33974
NNAT	-23.8518	9.69923e-126	7.03683e-125	-9.87243		AKR1C1	25.5736	3.00355e-144	2.45973e-143	2.31311
LINC00371	-7.83144	4.82308e-15	1.03089e-14	-9.54413		HAO2	6.29251	3.1238e-10	5.86e-10	2.28437
TNFSF10	-8.08637	6.14682e-16	1.33696e-15	-9.33985		CATSPERG	26.223	1.45322e-151	1.26688e-150	2.26539
RSAD2	-5.77811	7.55427e-09	1.35034e-08	-9.20758		HDAC9	7.53055	5.05254e-14	1.05237e-13	2.24449
SLC5A9	-13.0252	8.79451e-39	2.82312e-38	-8.81705		CTSF	26.8645	5.70988e-159	5.20876e-158	2.16842
LGR5	-8.60653	7.53043e-18	1.71287e-17	-8.79806		CTD-2589M5.4	15.8303	1.92368e-56	7.61024e-56	2.13835
CALB1	-9.85919	6.25505e-23	1.5634e-22	-8.63527		GRIP2	12.7662	2.53101e-37	7.95935e-37	2.11175
FAM78B	-5.78341	7.32029e-09	1.3096e-08	-8.53808		LRMP	8.31666	9.04798e-17	2.00633e-16	2.09386
LEFTY1	-19.6931	2.46897e-86	1.29876e-85	-8.44414		RBM46	14.6634	1.106e-48	3.95234e-48	2.09301
RP11-445F12.1	-19.2112	2.98031e-82	1.52147e-81	-8.38188		THSD7A	40.1582	0	0	2.08982
LEFTY2	-20.6707	6.36039e-95	3.55327e-94	-8.20661		PLXND1	35.95	5.05684e-283	1.06662e-281	2.08395
TRDN	-25.294	3.71994e-141	2.97871e-140	-7.75231		APLP1	22.4527	1.2052e-111	7.76648e-111	2.07632
PSMB9	-6.88576	5.74789e-12	1.13592e-11	-7.62917		LAYN	19.1094	2.11003e-81	1.06586e-80	2.03093
PLSCR2	-21.0803	1.20601e-98	6.97166e-98	-7.56251		AKR1C3	48.215	0	0	2.01259
OAS3	-6.88388	5.82442e-12	1.14999e-11	-7.4914		RGS20	16.1307	1.55145e-58	6.27545e-58	2.01132
NOS2	-6.19483	5.83481e-10	1.08515e-09	-7.42925		RPP25	44.6564	0	0	2.00869
RP3-467D16.3	-22.4256	2.21588e-111	1.42158e-110	-7.40454		EGFR-AS1	16.825	1.60105e-63	6.81392e-63	2.00394
ZIC2	-22.5654	9.47896e-113	6.1914e-112	-7.22809		PALMD	23.2878	5.89901e-120	4.11408e-119	1.97756
RP11-148B6.1	-37.8379	0	0	-7.14862		PUS7L	31.1108	1.72174e-212	2.26976e-211	1.97687
RP11-805J14.5	-8.57436	9.96422e-18	2.25342e-17	-7.08805		MLPH	21.7702	4.44612e-105	2.72309e-104	1.97044
STC1	-27.6927	8.54151e-169	8.33713e-168	-7.05506		SPHK1	16.8674	7.80961e-64	3.34344e-63	1.96325
ZNF667	-6.55249	5.65862e-11	1.0894e-10	-7.02443		GPNMB	8.55311	1.19818e-17	2.70545e-17	1.91925
CYP4X1	-6.41206	1.43568e-10	2.71918e-10	-6.89682		RP11-315E17.1	10.6559	1.63685e-26	4.41256e-26	1.89313
VRTN	-87.1568	0	0	-6.79108		SIM1	6.54579	5.91821e-11	1.13785e-10	1.89141
LIMD1-AS1	-8.89935	5.61754e-19	1.30733e-18	-6.74801		THBD	19.1542	8.92925e-82	4.53702e-81	1.87862
CD34	-19.2478	1.4732e-82	7.56543e-82	-6.74662		UAP1L1	22.7731	8.47956e-115	5.62356e-114	1.8724
VWF	-3.6972	0.000217994	0.000325599	-6.73911		LYPD1	30.4848	4.14943e-204	5.14101e-203	1.86647
CCDC81	-30.8193	1.44411e-208	1.85843e-207	-6.63189		SPTSSB	11.273	1.78441e-29	5.02004e-29	1.84958
SSX5	-5.16288	2.43175e-07	4.13646e-07	-6.51599		GOLT1A	43.0723	0	0	1.84445
CYP26A1	-19.3694	1.39895e-83	7.24439e-83	-6.51523		RRAGD	43.2625	0	0	1.82354
ELAVL4	-6.46349	1.02313e-10	1.94976e-10	-6.46629		SPON2	12.803	1.57818e-37	4.97744e-37	1.81639
HAS2	-23.0249	2.62625e-117	1.78552e-116	-6.40356		SLC39A4	28.5965	7.43678e-180	7.67462e-179	1.81503
TMEM100	-6.85298	7.23273e-12	1.4235e-11	-6.39074		CYGB	14.9414	1.7711e-50	6.50657e-50	1.81067
PAX6	-15.5998	7.3022e-55	2.84201e-54	-6.37467		BDNF	8.63122	6.0703e-18	1.38293e-17	1.80897
ZNF630	-3.80064	0.00014432	0.000217512	-6.33574		INPP5D	8.11161	4.99519e-16	1.08922e-15	1.80133
DDX60	-4.53207	5.8408e-06	9.44136e-06	-6.33429		LSAMP	14.3783	7.08625e-47	2.49316e-46	1.79161
FREM1	-15.5236	2.40304e-54	9.29406e-54	-6.32221		CHST2	10.5204	6.95444e-26	1.84033e-25	1.76593
MYCT1	-11.9175	9.59558e-33	2.86147e-32	-6.2464		BACE2	24.1712	4.46655e-129	3.32416e-128	1.75108
KCNK10	-3.7508	0.000176269	0.000264372	-6.24237		ART5	9.73445	2.14985e-22	5.3425e-22	1.74631
EOMES	-20.4985	2.2211e-93	1.22814e-92	-6.21842		HAGHL	44.9895	0	0	1.74486
SSTR2	-15.4894	4.09071e-54	1.57509e-53	-6.21593		NEFM	22.2641	8.2295e-110	5.21001e-109	1.74374
ERBB4	-34.3675	7.71764e-259	1.40215e-257	-6.17953		DUOX2	32.0408	2.94626e-225	4.14971e-224	1.73339
CCL2	-16.6326	4.04451e-62	1.68971e-61	-6.1456		MESP1	19.8014	2.89632e-87	1.53476e-86	1.73269
SOX21-AS1	-3.76241	0.000168287	0.000252752	-6.09386		ACTA2	31.8716	6.61659e-223	9.25894e-222	1.72592
SAA2	-4.27505	1.91097e-05	3.01571e-05	-6.05886		DUSP15	37.6126	0	3.50863e-308	1.71653
GBP1	-5.89988	3.63759e-09	6.5784e-09	-6.03476		PIWIL2	6.15185	7.65832e-10	1.41697e-09	1.7152
RP11-148B6.2	-6.18415	6.24396e-10	1.15975e-09	-5.97461		GDF15	60.2252	0	0	1.69656
CHCHD2	-30.2188	1.34347e-200	1.61815e-199	-5.92681		HRASLS5	17.7137	3.28925e-70	1.50029e-69	1.68213
RGS8	-2.77092	0.00558985	0.00752975	-5.84358		SPINK13	6.18819	6.08586e-10	1.13135e-09	1.67844
CTD-2501M5.1	-6.62245	3.53297e-11	6.8382e-11	-5.83215		RAMP1	22.5198	2.65628e-112	1.71943e-111	1.67363
SLC15A3	-2.6839	0.00727695	0.00971158	-5.79127		NKD2	30.0405	2.9073e-198	3.45361e-197	1.66507
RP11-222K16.2	-4.6212	3.81518e-06	6.20416e-06	-5.75323		PXDC1	41.9351	0	0	1.65782
DPPA3	-7.37368	1.65983e-13	3.42583e-13	-5.74724		GPM6A	9.57228	1.04573e-21	2.55754e-21	1.65499
AJAP1	-9.99171	1.65692e-23	4.20207e-23	-5.73875		RAB6B	36.7283	2.58632e-295	6.04501e-294	1.63995
AC068490.2	-12.8559	7.96974e-38	2.51909e-37	-5.69295		SERTAD1	40.9083	0	0	1.63844
RTP4	-3.13559	0.00171511	0.00240005	-5.64328		FAM65B	44.4085	0	0	1.62182
CADPS	-11.5012	1.30158e-30	3.73213e-30	-5.61788		C5	45.3956	0	0	1.60887
GRPR	-2.92014	0.00349872	0.00480269	-5.6145		DUSP2	9.0288	1.73573e-19	4.07895e-19	1.60797
FGF17	-14.9113	2.78407e-50	1.0202e-49	-5.58956		PLXNC1	25.7469	3.49578e-146	2.90129e-145	1.60473
MYL4	-24.1415	9.17523e-129	6.81679e-128	-5.57286		GPR87	26.4352	5.39456e-154	4.77016e-153	1.60417
ZNF667-AS1	-23.7851	4.76064e-125	3.44808e-124	-5.56877		PIK3C2G	5.81818	5.94909e-09	1.06649e-08	1.59528
RP11-153K16.1	-2.79895	0.00512687	0.00692552	-5.52655		EFNA3	16.5699	1.15095e-61	4.79452e-61	1.59446
LINC00458	-27.1403	3.29899e-162	3.07432e-161	-5.4694		ZNF467	14.1529	1.79148e-45	6.1872e-45	1.5901
HBE1	-4.54007	5.62366e-06	9.09715e-06	-5.43535		HIST1H2BD	19.1491	9.84015e-82	4.99399e-81	1.58663
NOG	-6.16514	7.04198e-10	1.30573e-09	-5.41086		RRM2B	47.8911	0	0	1.58545
COL9A2	-11.7768	5.13846e-32	1.5156e-31	-5.388		PGF	17.4633	2.72891e-68	1.21899e-67	1.58385
GLIS3-AS1	-6.12171	9.25787e-10	1.70854e-09	-5.37071		BIK	10.1235	4.34652e-24	1.11341e-23	1.58283
ASB5	-2.80337	0.00505719	0.00683567	-5.34175		EGR2	9.90979	3.77453e-23	9.48347e-23	1.57875
KCNK12	-28.9375	4.0315e-184	4.31491e-183	-5.29155		HSPB8	43.0327	0	0	1.5763
SOX21	-7.92832	2.22131e-15	4.79289e-15	-5.27484		RP11-115D19.1	58.5391	0	0	1.57616
IFIT2	-6.92554	4.34327e-12	8.62669e-12	-5.26984		ANO1	11.8481	2.20028e-32	6.50753e-32	1.57354
CST1	-25.3518	8.58851e-142	6.9285e-141	-5.21258		NEDD4	27.2476	1.77295e-163	1.66657e-162	1.57023
ANKS1B	-11.1199	1.00384e-28	2.7878e-28	-5.21198		ATP6V0D2	6.72367	1.77207e-11	3.45155e-11	1.55924
CCKBR	-31.686	2.42551e-220	3.35076e-219	-5.19226		ZNF419	34.3124	5.1331e-258	9.28682e-257	1.55398
KCNQ2	-17.3407	2.31915e-67	1.02014e-66	-5.18158		GUCY2D	35.3004	5.79174e-273	1.13319e-271	1.55247
GUCA2A	-3.27682	0.00104985	0.00149524	-5.17198		CLSTN2	8.24494	1.65245e-16	3.64922e-16	1.55206
PLPP4	-10.1987	2.01014e-24	5.18915e-24	-5.16051		LINC01021	50.1261	0	0	1.55014
TUNAR	-9.29455	1.47833e-20	3.5434e-20	-5.12596		FAXDC2	10.0162	1.29354e-23	3.29403e-23	1.54848
MYOCD	-12.2359	1.99848e-34	6.09841e-34	-5.08161		TBC1D4	14.3352	1.31889e-46	4.61024e-46	1.54707
GSC	-18.9566	3.89548e-80	1.94954e-79	-5.02145		ZNF503	5.38972	7.05688e-08	1.22349e-07	1.52963
NCR1	-10.5056	8.13753e-26	2.14815e-25	-4.97736		CSF1R	8.1774	2.90027e-16	6.36264e-16	1.51947
HLX	-7.055	1.72604e-12	3.46007e-12	-4.9761		AEBP1	21.441	5.54654e-102	3.30347e-101	1.51786
LINC01170	-10.0352	1.06746e-23	2.72311e-23	-4.9637		SNX8	43.7636	0	0	1.51507
PODN	-2.7423	0.00610107	0.00819032	-4.95711		OSGIN1	20.9481	1.95268e-97	1.11538e-96	1.51323
ARHGEF15	-3.63772	0.000275062	0.000407179	-4.93545		BATF3	16.5596	1.36547e-61	5.67721e-61	1.51029
RP11-431J24.2	-8.77994	1.63568e-18	3.76006e-18	-4.9316		LEPR	23.5244	2.29493e-122	1.64293e-121	1.5081
FAM159B	-12.1215	8.12139e-34	2.45917e-33	-4.90353		AJ006998.2	5.19938	1.99956e-07	3.40801e-07	1.48844
IFIT3	-8.82561	1.08865e-18	2.51593e-18	-4.86941		ELFN1	15.2393	1.94068e-52	7.31603e-52	1.48821
BMPER	-5.92333	3.15482e-09	5.71968e-09	-4.85648		RGCC	20.4049	1.51126e-92	8.29275e-92	1.48764
SHISA2	-19.1209	1.69155e-81	8.56471e-81	-4.85253		TTC39C	42.7044	0	0	1.48449
TMPRSS11E	-3.59321	0.000326623	0.000480871	-4.83766		CFD	17.5827	3.34072e-69	1.50315e-68	1.48216
RP11-295M3.4	-4.43098	9.3806e-06	1.49951e-05	-4.82102		GPR137B	20.1513	2.62358e-90	1.41275e-89	1.47932
SAMD3	-3.47133	0.000517878	0.000753467	-4.81454		TMEM27	18.2922	9.55243e-75	4.52406e-74	1.47628
NODAL	-19.013	1.33136e-80	6.70954e-80	-4.81213		CEBPD	44.6147	0	0	1.47604
FAM124A	-17.2881	5.77842e-67	2.52638e-66	-4.81042		PLA1A	32.818	3.25489e-236	5.00859e-235	1.47372
RP11-449P1.1	-11.3672	6.09141e-30	1.72716e-29	-4.77329		DUSP13	20.6117	2.15503e-94	1.19773e-93	1.47302
RP11-385M4.1	-4.10958	3.96377e-05	6.18525e-05	-4.76592		RRAD	9.86594	5.84815e-23	1.46339e-22	1.47136
OTX2-AS1	-3.21061	0.00132455	0.00187168	-4.7318		HPX	38.5594	0	0	1.46869
RGS6	-6.53315	6.44008e-11	1.23599e-10	-4.72408		PRSS22	41.9594	0	0	1.46635
SHROOM4	-6.28285	3.32414e-10	6.22772e-10	-4.69327		NEFL	20.7361	1.63735e-95	9.19466e-95	1.45911
FGF13-AS1	-4.25094	2.12874e-05	3.35569e-05	-4.68407		NPW	8.51833	1.61876e-17	3.64178e-17	1.45723
RP11-180C16.1	-5.54529	2.93473e-08	5.15635e-08	-4.68377		FEZ1	9.9294	3.10101e-23	7.82308e-23	1.457
MARCH11	-7.72961	1.07876e-14	2.28431e-14	-4.68114		CPED1	5.9871	2.13611e-09	3.88908e-09	1.45603
FGF8	-11.445	2.49131e-30	7.10582e-30	-4.659		EFNA1	36.626	1.10383e-293	2.53882e-292	1.45059
PCAT14	-37.0879	4.40727e-301	1.05872e-299	-4.63174		FOSL1	11.9915	3.9391e-33	1.18118e-32	1.4498
LINC01467	-10.4009	2.45677e-25	6.41491e-25	-4.62587		FAM150A	7.29402	3.00836e-13	6.17084e-13	1.44633
IL2RG	-3.16882	0.00153061	0.00215021	-4.61551		FOSB	22.2094	2.78506e-109	1.75293e-108	1.44181
ALB	-10.6023	2.90673e-26	7.78729e-26	-4.58185		DUOXA2	21.4707	2.92266e-102	1.74312e-101	1.43983
LHX1	-25.3138	2.24976e-141	1.80482e-140	-4.57707		OVGP1	7.57981	3.46048e-14	7.23555e-14	1.43361
TNFSF14	-3.43526	0.000591995	0.000856402	-4.56492		RNF212	26.8976	2.34406e-159	2.14286e-158	1.42266
LOX	-3.65076	0.000261463	0.000388377	-4.56156		HYI	38.1427	0	0	1.41803
IFIT1	-7.0343	2.00271e-12	4.00356e-12	-4.53238		CXCL16	30.8531	5.08784e-209	6.56711e-208	1.41487
ST6GAL2	-3.24123	0.00119013	0.00169002	-4.52604		NRG1	38.8321	0	0	1.41461
KIF20A	-7.57314	3.64314e-14	7.61378e-14	-4.52004		RND3	42.1528	0	0	1.41105
TRPM2	-2.86145	0.00421705	0.00574315	-4.51117		RP1-140K8.5	5.47111	4.47214e-08	7.80368e-08	1.41074
CMPK2	-5.84871	4.95387e-09	8.91037e-09	-4.51009		SIRT2	40.5767	0	0	1.41053
TRG-AS1	-4.43892	9.0412e-06	1.44579e-05	-4.49704		DBP	23.0661	1.01321e-117	6.9212e-117	1.40477
DSCAM	-14.7867	1.78512e-49	6.47555e-49	-4.47036		NEURL1	8.41917	3.79146e-17	8.47248e-17	1.40345
RASSF10	-16.0816	3.4345e-58	1.3789e-57	-4.46145		RCL1	15.2284	2.28978e-52	8.62456e-52	1.40276
IFI27	-8.78417	1.57516e-18	3.63253e-18	-4.45573		CDO1	17.6004	2.44583e-69	1.10279e-68	1.39461
KRT6A	-5.54632	2.91745e-08	5.12806e-08	-4.38343		PROC	9.89257	4.48357e-23	1.12388e-22	1.39383
MIAT	-3.31379	0.00092041	0.00131565	-4.37281		CPQ	22.8884	6.06616e-116	4.05411e-115	1.38604
SLPI	-3.84163	0.000122218	0.000184651	-4.34702		PPP1R1A	22.5201	2.63927e-112	1.71097e-111	1.38291
TMEM176B	-4.9453	7.60269e-07	1.27172e-06	-4.33792		METRNL	19.1408	1.15492e-81	5.85451e-81	1.37452
CALCR	-7.92006	2.374e-15	5.11469e-15	-4.33428		UNC5B-AS1	31.1017	2.28529e-212	3.00352e-211	1.37197
IFITM1	-16.3303	6.01028e-60	2.4657e-59	-4.33031		SNAI2	23.1156	3.22684e-118	2.21123e-117	1.37174
SLCO3A1	-2.73219	0.00629153	0.00843291	-4.31594		FSTL3	24.9061	6.38424e-137	4.96501e-136	1.3715
TAL2	-13.5273	1.07977e-41	3.57773e-41	-4.31216		FAS	16.221	3.58229e-59	1.45718e-58	1.37132
RGS5	-23.1251	2.58815e-118	1.77637e-117	-4.30946		CYP1A1	5.47933	4.26943e-08	7.45598e-08	1.3703
SYT10	-7.13394	9.75353e-13	1.9726e-12	-4.30924		HABP4	32.8033	5.28105e-236	8.09761e-235	1.36518
GABRB3	-20.6209	1.78352e-94	9.92526e-94	-4.30765		PARM1	12.0259	2.59761e-33	7.8109e-33	1.35944
IFI6	-6.23257	4.58838e-10	8.55547e-10	-4.30263		TACC2	28.7756	4.33708e-182	4.56291e-181	1.35934
LGALS3BP	-8.46742	2.50889e-17	5.62095e-17	-4.29857		TM7SF3	48.7083	0	0	1.359
CP	-5.071	3.95725e-07	6.68404e-07	-4.28604		RDH13	23.6292	1.93223e-123	1.39249e-122	1.34898
APOL1	-5.1712	2.32592e-07	3.95956e-07	-4.26015		MACC1	5.47769	4.30907e-08	7.52218e-08	1.34443
CCK	-7.23276	4.73268e-13	9.64833e-13	-4.25928		RASD1	29.0865	5.31462e-186	5.78852e-185	1.33736
WBSCR17	-10.1997	1.98917e-24	5.1381e-24	-4.23108		BTG3	38.0097	0	0	1.33714
CRMP1	-12.859	7.65625e-38	2.42177e-37	-4.20251		RP11-273G15.2	27.7093	5.39442e-169	5.30124e-168	1.33582
GNG2	-17.2892	5.66882e-67	2.48097e-66	-4.19924		LINC01503	10.3705	3.37814e-25	8.79944e-25	1.33543
SCUBE2	-2.74622	0.00602871	0.00809569	-4.19886		SSBP2	22.847	1.56639e-115	1.04523e-114	1.33366
RP11-119D9.1	-7.16612	7.71526e-13	1.56623e-12	-4.1777		CCDC51	36.1226	1.00043e-285	2.17381e-284	1.33214
ZIC3	-10.2898	7.83118e-25	2.0301e-24	-4.12967		TGFBR3L	28.6899	5.10052e-181	5.32721e-180	1.32802
RP11-475O6.1	-3.63903	0.000273667	0.000405251	-4.12895		CPEB4	38.7671	0	0	1.32777
SFTA2	-4.3744	1.21766e-05	1.93643e-05	-4.12749		FAM105A	25.7546	2.86191e-146	2.37979e-145	1.32672
ST8SIA4	-20.7936	4.94905e-96	2.78642e-95	-4.12508		CTD-3252C9.4	12.2908	1.01556e-34	3.1144e-34	1.3267
CST4	-14.5366	7.1059e-48	2.52058e-47	-4.11405		KLF9	34.8643	2.58954e-266	4.86834e-265	1.32429
CECR6	-5.05351	4.33771e-07	7.31524e-07	-4.10995		SULT1C2	5.65438	1.56407e-08	2.77514e-08	1.32398
TDGF1	-34.043	5.15615e-254	9.02639e-253	-4.10472		SYTL1	24.2604	5.13273e-130	3.85311e-129	1.32371
APOLD1	-9.51381	1.83804e-21	4.46247e-21	-4.09682		ERP27	12.0314	2.43046e-33	7.31848e-33	1.32135
IHH	-15.3165	5.93154e-53	2.2518e-52	-4.09104		PIDD1	30.7693	6.74605e-208	8.57939e-207	1.32117
LINC00479	-33.0913	3.95961e-240	6.20339e-239	-4.08824		RHOU	33.1966	1.20589e-241	1.90999e-240	1.32114
RP11-350N15.6	-4.31595	1.58918e-05	2.51524e-05	-4.08289		LYST	36.3776	9.62209e-290	2.16697e-288	1.3152
MX2	-4.10905	3.97282e-05	6.19714e-05	-4.07087		ARHGEF28	15.8372	1.72189e-56	6.81817e-56	1.30703
TRPC4	-3.27587	0.00105336	0.00149925	-4.04861		BBS9	13.3316	1.51583e-40	4.98439e-40	1.30322
TFF1	-10.0018	1.49617e-23	3.80109e-23	-4.04284		PHLDA1	31.0948	2.83139e-212	3.70998e-211	1.29969
MIXL1	-11.0955	1.31912e-28	3.65398e-28	-4.04029		CDH12	4.87927	1.06479e-06	1.76811e-06	1.29525
ACKR3	-4.49026	7.11367e-06	1.14561e-05	-4.03811		MGMT	36.9321	1.41383e-298	3.359e-297	1.29511
FAM19A4	-4.98827	6.09234e-07	1.02185e-06	-4.00923		NECAB1	5.2904	1.22047e-07	2.09666e-07	1.29499
MSMB	-5.23664	1.63525e-07	2.79478e-07	-4.00098		CEL	4.76345	1.90311e-06	3.12892e-06	1.29418
RGAG1	-6.23279	4.58203e-10	8.54953e-10	-3.99507		ICAM1	18.6014	3.13124e-77	1.523e-76	1.29177
FAM167A	-5.23829	1.62076e-07	2.77111e-07	-3.98365		G6PD	41.1461	0	0	1.29169
DIO3	-22.2799	5.79258e-110	3.6726e-109	-3.98202		COBLL1	-87.1568	0	0	1.28664
IL34	-5.14725	2.6433e-07	4.48926e-07	-3.96737		IL6R	36.7959	2.14836e-296	5.04864e-295	1.28584
SEMA5A	-11.61	3.66725e-31	1.06281e-30	-3.94231		EPB41L4B	15.6723	2.33859e-55	9.12643e-55	1.28402
FAM19A5	-18.7212	3.32595e-78	1.63797e-77	-3.93729		CLDN18	23.9335	1.3742e-126	1.01055e-125	1.27675
TNNC1	-20.5624	5.96698e-94	3.31209e-93	-3.91938		SUGCT	6.37395	1.84221e-10	3.47847e-10	1.27437
LZTS1	-5.99233	2.06852e-09	3.76919e-09	-3.90738		TSPO	38.5571	0	0	1.27297
PIF1	-8.17814	2.88267e-16	6.32725e-16	-3.89603		HIVEP2	12.0075	3.24595e-33	9.74687e-33	1.27263
RP11-65I12.1	-4.86589	1.13941e-06	1.88912e-06	-3.8662		PLK2	37.562	0	2.29814e-307	1.26976
KIT	-15.7866	3.84566e-56	1.51445e-55	-3.84362		SLC7A2	37.5684	0	1.8177e-307	1.26706
MYCN	-18.0885	3.92487e-73	1.8367e-72	-3.83021		MUM1L1	25.2712	6.62874e-141	5.28831e-140	1.26097
MPPED2	-4.23264	2.3096e-05	3.63682e-05	-3.82479		SFN	3.26749	0.00108506	0.00154386	1.25971
ZNF248	-9.27979	1.69815e-20	4.06578e-20	-3.80629		RAB29	28.6879	5.39838e-181	5.62473e-180	1.2589
RP11-10A14.3	-3.23495	0.00121666	0.00172486	-3.79707		PSTK	29.6132	1.00908e-192	1.16354e-191	1.25537
LINC00176	-15.9771	1.84592e-57	7.36326e-57	-3.7926		PTGER4	6.36454	1.95877e-10	3.69534e-10	1.25415
IQGAP3	-9.92316	3.30137e-23	8.3237e-23	-3.7902		CD82	7.85688	3.93805e-15	8.43395e-15	1.24655
KIF18B	-6.11167	9.85955e-10	1.81725e-09	-3.78889		LINC01564	4.37147	1.23412e-05	1.96189e-05	1.24506
PIK3R5	-7.28717	3.16529e-13	6.48967e-13	-3.77537		IGF2	30.7945	3.10237e-208	3.96883e-207	1.23742
GTSE1	-16.7432	6.35056e-63	2.68162e-62	-3.77068		COL6A2	23.3774	7.25781e-121	5.1112e-120	1.23371
SP5	-2.90189	0.00370914	0.00508073	-3.7662		RTN4RL2	5.81877	5.92823e-09	1.0632e-08	1.23037
ACTC1	-22.6652	9.8833e-114	6.50463e-113	-3.7564		PIM3	44.0933	0	0	1.22596
TAC4	-12.6511	1.10255e-36	3.43228e-36	-3.73781		F2RL1	33.5803	3.25374e-247	5.41123e-246	1.22532
MYL3	-8.36159	6.18803e-17	1.37781e-16	-3.71223		PROSER2	29.7705	9.40487e-195	1.09614e-193	1.22348
FAM20A	-11.4019	4.09234e-30	1.16187e-29	-3.70556		SLC12A4	28.897	1.30273e-183	1.38744e-182	1.21947
BMP6	-7.554	4.22094e-14	8.80857e-14	-3.69688		BCAM	41.0828	0	0	1.21653
INHBE	-3.16504	0.00155064	0.00217764	-3.69617		SLC29A1	38.9392	0	0	1.20586
CNTNAP2	-18.8408	3.49468e-79	1.73093e-78	-3.6866		CEP85L	15.4248	1.11507e-53	4.27445e-53	1.2054
LRRC7	-4.08379	4.43075e-05	6.89652e-05	-3.67647		PIGZ	15.3955	1.75432e-53	6.71892e-53	1.20307
RP11-114G22.1	-13.796	2.69524e-43	9.07649e-43	-3.676		COL6A1	41.0862	0	0	1.20204
CTC-260E6.6	-28.1232	5.10321e-174	5.15567e-173	-3.66389		HCAR3	7.69525	1.41223e-14	2.98605e-14	1.20064
TM4SF5	-3.45715	0.00054592	0.0007924	-3.65295		N6AMT2	28.6773	7.32626e-181	7.59682e-180	1.19815
CUBN	-4.65438	3.24957e-06	5.30031e-06	-3.65236		NQO1	49.4011	0	0	1.19754
IFITM2	-11.7403	7.9181e-32	2.32594e-31	-3.64531		TSPAN7	8.07534	6.72873e-16	1.46133e-15	1.19087
SCT	-4.21113	2.54099e-05	3.98667e-05	-3.6401		GADD45B	29.2142	1.27979e-187	1.40452e-186	1.1894
C3	-6.9226	4.43429e-12	8.79938e-12	-3.63217		MAPK4	11.7636	6.01449e-32	1.77148e-31	1.1884
CTD-3035K23.6	-2.97649	0.00291569	0.00402352	-3.62277		DPP7	50.5785	0	0	1.18672
PDGFRA	-7.88623	3.1146e-15	6.68697e-15	-3.62011		BHLHE40	20.3347	6.33721e-92	3.45115e-91	1.18149
IGSF21	-4.15088	3.31199e-05	5.17566e-05	-3.61607		GS1-259H13.2	10.9555	6.25344e-28	1.71791e-27	1.1814
GABRE	-10.0886	6.20438e-24	1.5865e-23	-3.6075		GPX2	31.3578	7.60985e-216	1.02508e-214	1.17928
FAM181B	-2.84513	0.00443939	0.00604026	-3.59855		ABCA7	26.3139	1.33019e-152	1.16668e-151	1.17624
COL9A3	-14.5057	1.11439e-47	3.93999e-47	-3.57909		HIST2H2BE	14.3962	5.46348e-47	1.92378e-46	1.1703
PTCHD1	-3.23171	0.00123054	0.00174397	-3.56746		TMEM255A	9.95908	2.30189e-23	5.8241e-23	1.16817
SERHL2	-9.90089	4.1261e-23	1.03548e-22	-3.54306		SLC25A16	27.6588	2.1876e-168	2.13044e-167	1.16734
MANEA-AS1	-17.8669	2.13416e-71	9.82759e-71	-3.54074		NAAA	17.6639	7.95553e-70	3.60584e-69	1.16496
SOX17	-32.0648	1.36374e-225	1.93338e-224	-3.53879		REEP1	28.4707	2.70324e-178	2.77644e-177	1.16286
SEMA3E	-18.5554	7.37371e-77	3.56245e-76	-3.53585		DUSP10	17.6576	8.89312e-70	4.02658e-69	1.16253
SORCS1	-15.0822	2.12102e-51	7.85887e-51	-3.53281		MOB3B	28.0503	3.96111e-173	3.98322e-172	1.16167
CLVS2	-11.3254	9.82248e-30	2.77597e-29	-3.53055		PLA2G4A	5.68774	1.28733e-08	2.28788e-08	1.16099
ONECUT2	-18.4558	4.68323e-76	2.24753e-75	-3.52571		DDB2	27.4112	2.01876e-165	1.91848e-164	1.15672
NFASC	-10.6124	2.609e-26	6.99833e-26	-3.51021		MOBP	3.32164	0.000894885	0.00128044	1.15162
ANGPT2	-13.4295	4.06201e-41	1.34077e-40	-3.50156		TBC1D7	42.655	0	0	1.14958
RP11-631N16.4	-7.34972	1.98622e-13	4.08584e-13	-3.50029		CLIC6	11.1457	7.51327e-29	2.09596e-28	1.14621
PCSK9	-7.9241	2.29813e-15	4.95617e-15	-3.49949		CCDC68	16.6708	2.13579e-62	8.95749e-62	1.1451
RP11-666A20.4	-4.23082	2.32845e-05	3.66516e-05	-3.49823		CSF1	18.592	3.72833e-77	1.80732e-76	1.14389
RP11-879F14.2	-2.90224	0.00370502	0.00507781	-3.49076		SLC30A2	8.21794	2.07023e-16	4.5602e-16	1.1434
MOK	-13.6399	2.31909e-42	7.71365e-42	-3.48357		SPRYD7	33.22	5.53708e-242	8.80233e-241	1.14249
CDH13	-4.07834	4.53581e-05	7.04738e-05	-3.4748		NLRC5	4.49976	6.80309e-06	1.09681e-05	1.14243
GBP3	-4.61625	3.90742e-06	6.35176e-06	-3.47144		FOS	32.3443	1.66803e-229	2.43668e-228	1.14111
HRASLS2	-3.04676	0.00231324	0.00321519	-3.4591		CDKN1A	46.454	0	0	1.13839
ZNF385B	-3.36429	0.000767403	0.00110351	-3.44348		MIR4435-2HG	35.2879	9.00217e-273	1.7534e-271	1.13704
FAM64A	-11.6152	3.45177e-31	1.00171e-30	-3.43708		ELF3	33.0766	6.44122e-240	1.00548e-238	1.13626
RP5-903G2.2	-4.84327	1.27718e-06	2.11429e-06	-3.42922		ALDH1A1	37.6793	0	0	1.13339
NEK2	-10.1933	2.12356e-24	5.47214e-24	-3.42337		FRRS1	4.51958	6.19615e-06	1.00083e-05	1.13268
CASC10	-16.0226	8.88227e-58	3.55291e-57	-3.42008		B3GNT8	11.2296	2.91814e-29	8.1829e-29	1.13237
RP11-1151B14.3	-5.56213	2.66497e-08	4.69382e-08	-3.4026		CDH1	33.8516	3.43648e-251	5.87326e-250	1.12879
BCYRN1	-6.8124	9.59843e-12	1.8814e-11	-3.38833		FOXN2	24.7948	1.0189e-135	7.85337e-135	1.12423
LINC01426	-8.51147	1.71745e-17	3.8618e-17	-3.38628		NPC1	26.9023	2.06697e-159	1.89355e-158	1.12286
RSPO3	-15.3556	3.25084e-53	1.23629e-52	-3.37214		CNTN3	9.37233	7.09474e-21	1.70811e-20	1.12254
MKI67	-15.374	2.44447e-53	9.31268e-53	-3.36917		CTA-29F11.1	29.3187	5.99103e-189	6.6766e-188	1.11914
PCDH10	-13.7782	3.44998e-43	1.15821e-42	-3.36602		ANKRA2	29.4017	5.21659e-190	5.82856e-189	1.11822
ZNF385D	-8.54789	1.25359e-17	2.82761e-17	-3.36515		STOM	37.3676	1.3113e-305	3.24003e-304	1.11761
PLCXD3	-12.6166	1.71155e-36	5.32044e-36	-3.3594		PSD3	26.4138	9.52033e-154	8.40121e-153	1.11743
CLDN19	-11.5983	4.20122e-31	1.21512e-30	-3.35213		DGCR6	25.8683	1.51636e-147	1.27315e-146	1.11695
PHACTR1	-13.0083	1.09702e-38	3.51112e-38	-3.35075		GAA	29.8446	1.03057e-195	1.21092e-194	1.11624
MEG3	-2.7017	0.00689868	0.00921813	-3.34728		SHISA4	22.9425	1.74949e-116	1.17831e-115	1.11527
PGC	-5.03131	4.87134e-07	8.19599e-07	-3.3296		KLHL5	39.6718	0	0	1.11513
PLAC9	-31.6284	1.50169e-219	2.05484e-218	-3.32652		CSF3R	6.3684	1.91007e-10	3.60504e-10	1.11397
CDC25C	-5.64751	1.62793e-08	2.88727e-08	-3.32342		ZMAT3	44.3096	0	0	1.1139
LINC01521	-4.62478	3.75004e-06	6.1028e-06	-3.32005		SDSL	24.8817	1.17551e-136	9.10916e-136	1.11182
LINC01122	-5.30174	1.14704e-07	1.97523e-07	-3.31565		F12	25.0379	2.36411e-138	1.85189e-137	1.11101
DYNC1I1	-14.9935	8.10181e-51	2.98401e-50	-3.31235		HIST1H2BJ	8.8735	7.08808e-19	1.64337e-18	1.10815
KCNK5	-4.5812	4.62318e-06	7.49555e-06	-3.30758		SAMD4A	16.0708	4.08676e-58	1.63925e-57	1.10285
RAB42	-3.59515	0.000324201	0.000477467	-3.30019		IL17RE	8.90597	5.29238e-19	1.23232e-18	1.101
SLC6A4	-5.33429	9.59198e-08	1.65506e-07	-3.28979		EGR1	33.8916	8.87074e-252	1.53428e-250	1.09895
C9orf47	-3.0912	0.00199351	0.00278153	-3.28562		TFRC	40.7169	0	0	1.09385
GRIA3	-4.77283	1.81657e-06	2.99005e-06	-3.23514		HIST3H2A	31.217	6.27204e-214	8.37046e-213	1.0916
SLC35F3	-9.58443	9.29729e-22	2.279e-21	-3.23323		SDHB	45.3232	0	0	1.09156
PRICKLE2-AS1	-3.27825	0.00104452	0.00148814	-3.22761		CXCL2	26.723	2.54651e-157	2.30358e-156	1.091
RFX6	-7.20949	5.61602e-13	1.14222e-12	-3.21342		GPR160	23.234	2.06582e-119	1.43611e-118	1.08958
PRSS3	-4.69046	2.72589e-06	4.45792e-06	-3.21081		MANBA	25.3395	1.17448e-141	9.45711e-141	1.08783
CUX2	-4.59237	4.38243e-06	7.11055e-06	-3.18887		CEBPA	24.204	2.01785e-129	1.50694e-128	1.08745
PAQR5	-12.1091	9.45122e-34	2.85784e-33	-3.18704		CMTM8	32.5076	8.33485e-232	1.23848e-230	1.08672
PTGES3L	-11.4555	2.20626e-30	6.30111e-30	-3.18022		DEPTOR	16.9093	3.84554e-64	1.64962e-63	1.0853
STARD4-AS1	-9.64413	5.20499e-22	1.28315e-21	-3.1531		TMCC2	4.2549	2.09141e-05	3.29806e-05	1.08431
SAMD11	-15.194	3.87695e-52	1.459e-51	-3.12984		SQSTM1	56.5013	0	0	1.0836
ZCCHC18	-2.75676	0.0058377	0.00784894	-3.12532		IP6K3	18.5938	3.60869e-77	1.75129e-76	1.08146
C9orf66	-6.8895	5.59908e-12	1.10702e-11	-3.12527		RIT1	33.8402	5.06441e-251	8.62147e-250	1.07819
RASL12	-16.4042	1.78499e-60	7.35776e-60	-3.12435		IRS2	27.55	4.42445e-167	4.26087e-166	1.07818
IFI35	-7.58254	3.38849e-14	7.08846e-14	-3.12295		RP11-660L16.2	33.5082	3.65857e-246	5.99229e-245	1.07559
IFIH1	-3.64458	0.000267829	0.000397287	-3.10665		RBP4	33.5021	4.49044e-246	7.32704e-245	1.07421
KIF4A	-8.70822	3.08694e-18	7.06614e-18	-3.1058		GCLC	29.5623	4.55735e-192	5.22705e-191	1.07292
PARP10	-3.19034	0.00142107	0.00200415	-3.10178		LRRC26	3.64047	0.000272139	0.000403265	1.0722
KIF18A	-4.72859	2.26087e-06	3.70303e-06	-3.10072		COL1A1	14.3511	1.0493e-46	3.6798e-46	1.07021
CENPF	-18.556	7.29049e-77	3.52618e-76	-3.09675		HEXB	37.5046	7.75808e-308	1.95034e-306	1.06796
LGALS9	-2.76751	0.00564866	0.00760661	-3.09235		ZC3H12A	20.2845	1.76081e-91	9.541e-91	1.06555
LINC01224	-18.9176	8.17309e-80	4.08088e-79	-3.09204		TTC39A	23.3804	6.77066e-121	4.77591e-120	1.06513
NDC80	-7.36885	1.72103e-13	3.54876e-13	-3.0917		PTPRE	13.3069	2.11013e-40	6.9175e-40	1.06011
CKAP2L	-8.12345	4.53137e-16	9.89578e-16	-3.07407		CTNND2	9.10622	8.53036e-20	2.01669e-19	1.05865
IGLON5	-14.1067	3.45433e-45	1.18827e-44	-3.07238		ANKRD29	16.7799	3.42502e-63	1.45194e-62	1.05841
MB	-2.92913	0.00339913	0.00467042	-3.07187		MAFF	22.0277	1.5621e-107	9.73275e-107	1.05799
DDX60L	-4.02378	5.72725e-05	8.84452e-05	-3.07006		CPPED1	27.3183	2.57425e-164	2.43036e-163	1.05667
TROAP	-13.174	1.23892e-39	4.03091e-39	-3.06379		PLPP2	27.8651	7.06102e-171	7.03499e-170	1.05575
RP11-521B24.3	-6.51898	7.07871e-11	1.35615e-10	-3.06375		BLVRB	43.0228	0	0	1.05538
CDC20	-16.6574	2.67413e-62	1.12044e-61	-3.06146		PER1	23.8969	3.29762e-126	2.41267e-125	1.05446
TMEM176A	-4.45689	8.31557e-06	1.3332e-05	-3.05735		C4orf19	21.751	6.76499e-105	4.13161e-104	1.05433
FABP1	-2.88014	0.00397494	0.00543054	-3.05034		PPM1L	18.0719	5.30929e-73	2.47385e-72	1.05265
RNF152	-19.5092	9.1654e-85	4.7691e-84	-3.04926		UXS1	35.9041	2.63524e-282	5.50472e-281	1.05244
USP18	-10.0033	1.47406e-23	3.7471e-23	-3.04677		HSBP1L1	40.4227	0	0	1.05231
CXCL14	-6.43738	1.21555e-10	2.30731e-10	-3.04217		ERVMER34-1	8.51924	1.60606e-17	3.61697e-17	1.04639
ENPP1	-6.47768	9.31461e-11	1.77664e-10	-3.04024		MORC4	24.8289	4.36625e-136	3.3774e-135	1.04608
GPLD1	-4.82239	1.41846e-06	2.3401e-06	-3.03994		SUCLG2	33.599	1.73587e-247	2.90926e-246	1.0459
KIF2C	-8.65579	4.89521e-18	1.1164e-17	-3.038		NID1	21.3373	5.11919e-101	3.01983e-100	1.04495
CDCA2	-8.5815	9.36424e-18	2.11884e-17	-3.0374		LAMA3	7.80265	6.06187e-15	1.29376e-14	1.04189
BIRC5	-22.5996	4.37745e-113	2.87225e-112	-3.03642		AP006222.2	34.3121	5.18534e-258	9.34226e-257	1.04108
DLGAP5	-10.7073	9.40905e-27	2.54598e-26	-3.03146		IRF2BP2	36.6266	1.07833e-293	2.49343e-292	1.03967
HMMR	-12.8268	1.16123e-37	3.66776e-37	-3.02172		LIN7A	26.1556	8.51894e-151	7.33783e-150	1.03917
ZMAT1	-3.05005	0.00228806	0.00318121	-3.02034		PKN1	36.1081	1.69315e-285	3.64238e-284	1.03712
HSD3B1	-5.80995	6.2493e-09	1.11846e-08	-3.00872		NAPA	39.6524	0	0	1.0362
CTA-243E7.1	-8.36032	6.25489e-17	1.39198e-16	-3.00736		SLC19A3	12.9826	1.53633e-38	4.90991e-38	1.03591
HJURP	-7.54904	4.38466e-14	9.14581e-14	-2.99208		RAB32	37.7914	0	0	1.03543
ARHGAP40	-3.59746	0.000321334	0.000473407	-2.98465		SPINK1	35.3294	2.0745e-273	4.09595e-272	1.03358
SKA1	-17.8178	5.14618e-71	2.36222e-70	-2.98171		SCG5	5.10272	3.34812e-07	5.66625e-07	1.03267
L1TD1	-19.634	7.91936e-86	4.1507e-85	-2.9773		SULT2A1	5.92503	3.12243e-09	5.66333e-09	1.0313
TOP2A	-13.9686	2.42516e-44	8.25699e-44	-2.97557		DDC	16.0852	3.23812e-58	1.30127e-57	1.031
KIF15	-5.04692	4.48981e-07	7.5629e-07	-2.97052		WNT4	4.31298	1.61068e-05	2.5474e-05	1.02819
SPOCK3	-9.46662	2.89055e-21	6.99034e-21	-2.94931		CTSA	35.5716	3.85769e-277	7.72252e-276	1.02336
BMP2	-38.2444	0	0	-2.94347		LINC00116	42.6803	0	0	1.02252
AP001347.6	-14.7354	3.81783e-49	1.37684e-48	-2.93638		NUDT9	27.1117	7.16742e-162	6.66493e-161	1.02163
FOXM1	-17.652	9.8292e-70	4.44576e-69	-2.9305		ATP6V1C1	33.2561	1.6688e-242	2.67256e-241	1.02039
HESX1	-10.4729	1.15084e-25	3.03428e-25	-2.9269		ATAD3C	3.85904	0.000113833	0.000172343	1.01731
NUF2	-9.61819	6.69986e-22	1.64697e-21	-2.92015		RP11-134L10.1	5.31954	1.04027e-07	1.79423e-07	1.01606
LINC00348	-11.5555	6.92643e-31	1.99533e-30	-2.91107		DGKA	4.97123	6.6529e-07	1.11414e-06	1.0127
PDZD4	-2.82475	0.00473178	0.00642393	-2.90915		NR4A1	17.4777	2.11781e-68	9.4699e-68	1.01237
TMSB15A	-25.4851	2.8829e-143	2.35201e-142	-2.90911		FABP3	9.32568	1.10274e-20	2.64757e-20	1.01026
RP11-384F7.1	-6.27072	3.59375e-10	6.727e-10	-2.90673		AHDC1	20.3925	1.94921e-92	1.06824e-91	1.00891
EFR3B	-6.51917	7.06992e-11	1.35507e-10	-2.89413		PLIN2	37.2578	7.91218e-304	1.92204e-302	1.0063
CAPN13	-9.19174	3.86548e-20	9.18875e-20	-2.89006		MSANTD3	29.2609	3.25944e-188	3.58621e-187	1.00526
MYBL2	-26.8314	1.39114e-158	1.26371e-157	-2.88156		ABCD3	32.8608	7.99142e-237	1.2341e-235	1.00432
DEPDC1	-8.38009	5.28878e-17	1.17819e-16	-2.87042		ZNF165	15.9806	1.74435e-57	6.9645e-57	1.00389
CIT	-8.13505	4.11758e-16	9.00577e-16	-2.86862		CPS1	14.6837	8.20035e-49	2.93772e-48	1.00209
CFI	-2.70352	0.00686102	0.00917065	-2.85971		RNLS	11.6709	1.79467e-31	5.25401e-31	1.00052
ANKRD20A3	-2.95403	0.00313658	0.00431929	-2.85706
ARHGAP28	-31.1278	1.01386e-212	1.34065e-211	-2.85236
SGOL1	-17.0781	2.16217e-65	9.3586e-65	-2.85006
PODXL	-41.1988	0	0	-2.84491
E2F8	-3.17522	0.00149722	0.00210656	-2.83844
RNF125	-11.8579	1.95734e-32	5.79695e-32	-2.83601
TMEM150C	-16.5652	1.24467e-61	5.17994e-61	-2.83537
HS3ST3B1	-7.2306	4.80866e-13	9.79399e-13	-2.82605
RP11-54O7.1	-3.47477	0.000511301	0.000744399	-2.82184
ADAM28	-3.92756	8.5812e-05	0.000130836	-2.80628
FAM83D	-6.53022	6.56728e-11	1.25985e-10	-2.80138
SPRY4	-7.58987	3.20224e-14	6.70531e-14	-2.80112
PRICKLE1	-16.3572	3.86557e-60	1.58885e-59	-2.79975
SPRY4-IT1	-3.13477	0.00171991	0.00240582	-2.79862
PXMP4	-3.97301	7.09708e-05	0.000108861	-2.79746
CCDC152	-7.5827	3.38441e-14	7.08335e-14	-2.79126
KIF11	-9.21878	3.00498e-20	7.15108e-20	-2.78029
KIF14	-5.63303	1.7707e-08	3.13405e-08	-2.7791
SMAD6	-21.2651	2.39008e-100	1.40226e-99	-2.76774
TRIM17	-6.68445	2.31786e-11	4.50648e-11	-2.76394
GAL	-26.5805	1.14019e-155	1.02074e-154	-2.76298
FZD7	-33.6196	8.67756e-248	1.46569e-246	-2.75791
PLK1	-11.7585	6.38739e-32	1.87757e-31	-2.74347
GLIPR2	-37.2529	9.51309e-304	2.29802e-302	-2.7337
ASPM	-10.3806	3.03909e-25	7.92105e-25	-2.72802
ISL1	-7.98355	1.4218e-15	3.07546e-15	-2.72336
APELA	-13.3825	7.64828e-41	2.52259e-40	-2.72029
CEP55	-8.11418	4.89089e-16	1.06755e-15	-2.70497
SHH	-6.85361	7.20093e-12	1.41789e-11	-2.70413
TTN	-40.0319	0	0	-2.7003
SP100	-6.58603	4.51729e-11	8.71221e-11	-2.68141
MYL7	-37.7551	0	0	-2.66798
CCNA2	-15.1331	9.79839e-52	3.65874e-51	-2.66728
CDCA8	-10.9888	4.32733e-28	1.19029e-27	-2.66257
SCN7A	-6.16009	7.27041e-10	1.3475e-09	-2.65812
GRIN2B	-3.65611	0.000256068	0.000380625	-2.65547
CXCR4	-19.9628	1.15908e-88	6.17223e-88	-2.64744
ANGPTL2	-4.8582	1.18456e-06	1.96322e-06	-2.64461
C1orf61	-2.74968	0.00596537	0.00801312	-2.62744
LINC00342	-2.75776	0.0058199	0.00782989	-2.62612
FANCD2	-14.0847	4.71534e-45	1.61818e-44	-2.62587
LNP1	-3.72588	0.000194631	0.000291509	-2.62483
ANXA8L1	-7.45215	9.18309e-14	1.90536e-13	-2.61781
SKIDA1	-6.80726	9.94767e-12	1.94897e-11	-2.61769
KIAA1456	-8.58616	8.99248e-18	2.03792e-17	-2.61587
ADAMTS19	-11.5017	1.2934e-30	3.71112e-30	-2.61032
CRLF1	-4.0686	4.72964e-05	7.34062e-05	-2.60949
NCAPG	-7.23339	4.71094e-13	9.60854e-13	-2.6087
SPC25	-8.58429	9.13996e-18	2.07026e-17	-2.60615
PHF21B	-5.88637	3.94761e-09	7.12712e-09	-2.5997
XRCC2	-5.96668	2.42136e-09	4.40285e-09	-2.59829
FAM72D	-2.94287	0.00325182	0.00447513	-2.59774
SLC34A2	-3.59827	0.00032034	0.000472103	-2.59362
NRGN	-8.92063	4.6364e-19	1.08133e-18	-2.59099
RIPPLY3	-19.7056	1.93151e-86	1.01728e-85	-2.58921
KIFC1	-10.3883	2.80255e-25	7.30894e-25	-2.58865
RP11-307E17.8	-4.00563	6.18521e-05	9.52113e-05	-2.58843
PRR11	-8.2767	1.26638e-16	2.79807e-16	-2.57976
FGFR1	-37.3079	1.22352e-304	2.98898e-303	-2.57412
AJ011932.1	-4.228	2.35774e-05	3.70992e-05	-2.55402
ORM1	-5.6419	1.68186e-08	2.98048e-08	-2.55091
GLCE	-17.2308	1.5592e-66	6.80321e-66	-2.54709
ARHGEF39	-6.47815	9.2851e-11	1.77179e-10	-2.54566
AURKB	-13.6585	1.79762e-42	5.98378e-42	-2.54366
C21orf58	-11.4343	2.81688e-30	8.01855e-30	-2.53793
SP8	-8.05137	8.18746e-16	1.77635e-15	-2.53686
UBE2C	-17.4561	3.09099e-68	1.37788e-67	-2.53512
DOK6	-6.98826	2.7831e-12	5.55335e-12	-2.5311
SLCO2A1	-27.606	9.42337e-168	9.13602e-167	-2.51629
PORCN	-26.2191	1.61063e-151	1.40128e-150	-2.51317
FAM155A	-5.02101	5.14008e-07	8.64141e-07	-2.50854
ZNF521	-4.01625	5.9131e-05	9.12174e-05	-2.50268
MAP2K6	-13.4572	2.7942e-41	9.24418e-41	-2.4984
RP11-1143G9.5	-10.9917	4.18916e-28	1.15302e-27	-2.4962
HERC6	-3.66998	0.000242569	0.00036118	-2.49223
FGFR3	-23.9825	4.239e-127	3.12257e-126	-2.48424
MNS1	-3.4406	0.000580417	0.000840779	-2.48141
SLITRK2	-7.87785	3.33058e-15	7.14002e-15	-2.47723
MAPK10	-13.1761	1.20404e-39	3.92039e-39	-2.47487
CDK1	-12.3319	6.10219e-35	1.874e-34	-2.47408
ANTXR1	-9.59566	8.33841e-22	2.04627e-21	-2.46461
PROCA1	-9.78717	1.2782e-22	3.18372e-22	-2.46448
SYTL5	-11.4697	1.87295e-30	5.3669e-30	-2.46422
C19orf33	-12.2587	1.509e-34	4.6145e-34	-2.46174
PCDH17	-11.653	2.21567e-31	6.47335e-31	-2.45998
H1FX-AS1	-2.72527	0.00642496	0.00860642	-2.45914
UNC5D	-7.39823	1.38012e-13	2.8526e-13	-2.45835
TMEM232	-3.18075	0.00146893	0.00206759	-2.45797
RP11-141B14.1	-4.09771	4.17266e-05	6.50417e-05	-2.45688
MT1H	-3.34356	0.00082711	0.00118739	-2.44416
PIK3AP1	-3.09448	0.00197159	0.00275272	-2.44361
FAM86B1	-5.70014	1.19707e-08	2.12834e-08	-2.43549
C1orf21	-19.1203	1.7112e-81	8.65406e-81	-2.43491
SPC24	-7.60464	2.85697e-14	5.99977e-14	-2.43484
CENPE	-9.03868	1.58575e-19	3.7326e-19	-2.4336
SOX11	-35.2182	1.05232e-271	2.03135e-270	-2.43309
TRPM3	-3.16241	0.00156472	0.0021967	-2.43011
RP11-267C16.1	-2.80389	0.00504902	0.00682675	-2.42585
DPYSL4	-6.25658	3.93521e-10	7.35661e-10	-2.42577
ROR1	-23.1002	4.60554e-118	3.15101e-117	-2.42037
SPOCK1	-8.55294	1.19989e-17	2.70788e-17	-2.41993
ZIC5	-3.08449	0.00203899	0.00284224	-2.4182
MNX1-AS1	-3.98354	6.78969e-05	0.000104331	-2.41743
GLI2	-3.55226	0.000381942	0.000559647	-2.41521
LINC01356	-49.142	0	0	-2.40115
FRY-AS1	-3.18593	0.00144288	0.00203358	-2.39568
FUT2	-3.74868	0.000177765	0.000266524	-2.39486
APOC3	-8.93161	4.19865e-19	9.79761e-19	-2.3909
PALD1	-7.25085	4.14154e-13	8.46315e-13	-2.39006
DBF4B	-5.86126	4.59366e-09	8.27279e-09	-2.38201
SEMA5B	-2.70586	0.00681273	0.00911455	-2.38092
CASC5	-8.82879	1.05813e-18	2.44803e-18	-2.37952
FMN2	-8.80164	1.34826e-18	3.11426e-18	-2.37579
ARHGAP11B	-6.84128	7.84872e-12	1.54263e-11	-2.37516
BST2	-12.6619	9.61872e-37	2.99649e-36	-2.36828
FGF14-AS2	-6.88423	5.8102e-12	1.14771e-11	-2.36522
FXYD3	-4.66829	3.0372e-06	4.95767e-06	-2.36458
MCF2L2	-14.686	7.92488e-49	2.84139e-48	-2.36198
ARHGAP11A	-9.2458	2.33489e-20	5.56872e-20	-2.35574
RP11-347C12.10	-3.47249	0.000515661	0.000750494	-2.35246
C17orf97	-6.87171	6.34352e-12	1.25134e-11	-2.35167
LINC00685	-22.9972	4.9698e-117	3.37354e-116	-2.34777
DYX1C1	-7.2732	3.51073e-13	7.18768e-13	-2.34738
HIST1H2BH	-3.89421	9.85211e-05	0.000149686	-2.34044
ELOVL2	-7.0369	1.96558e-12	3.93117e-12	-2.33986
FXYD6	-22.253	1.05589e-109	6.66523e-109	-2.33297
ADAM19	-26.6574	1.47071e-156	1.32211e-155	-2.3305
PLXNA2	-16.5136	2.92771e-61	1.21608e-60	-2.32746
APOBEC3G	-4.21719	2.47367e-05	3.88668e-05	-2.32158
CCDC141	-24.652	3.50022e-134	2.67875e-133	-2.3174
ANK2	-10.1497	3.32287e-24	8.53212e-24	-2.31242
MCM10	-6.34109	2.28139e-10	4.29835e-10	-2.31003
ZNF519	-7.56076	4.00734e-14	8.36684e-14	-2.30848
FOXH1	-27.088	1.36334e-161	1.26504e-160	-2.30272
ANKRD36B	-5.29178	1.2113e-07	2.08174e-07	-2.30269
FANCA	-11.985	4.25866e-33	1.27612e-32	-2.30248
ESPL1	-4.16477	3.11666e-05	4.87924e-05	-2.30236
NKAIN1	-4.63486	3.57179e-06	5.81711e-06	-2.30109
YPEL1	-16.6722	2.08921e-62	8.77061e-62	-2.3004
FAM95B1	-8.94425	3.7447e-19	8.74775e-19	-2.29747
DONSON	-23.8697	6.31618e-126	4.60559e-125	-2.29026
MXRA5	-7.24696	4.2624e-13	8.706e-13	-2.28891
RP11-119B16.2	-6.60693	3.92363e-11	7.58755e-11	-2.28494
CAMKMT	-12.6223	1.59111e-36	4.94961e-36	-2.27794
CPM	-4.76313	1.90616e-06	3.13274e-06	-2.27758
TIAM1	-5.13518	2.81868e-07	4.78334e-07	-2.27712
PARP12	-3.02249	0.00250701	0.00347557	-2.27206
UCP2	-17.4302	4.86338e-68	2.16128e-67	-2.26462
AZU1	-3.06736	0.00215961	0.00300649	-2.25746
CDC6	-9.00206	2.21529e-19	5.19463e-19	-2.25693
PTPRT	-3.49024	0.000482596	0.000703792	-2.25602
GCNT1	-18.7115	3.98792e-78	1.96175e-77	-2.24335
CDCA3	-10.6537	1.6762e-26	4.51582e-26	-2.24333
CDCA5	-11.8665	1.76631e-32	5.23477e-32	-2.24312
FZD8	-15.1081	1.43301e-51	5.33707e-51	-2.24039
MT1G	-5.71562	1.09307e-08	1.94664e-08	-2.23876
RP1-193H18.2	-6.04946	1.45328e-09	2.6627e-09	-2.23543
EGLN3	-9.60582	7.55528e-22	1.85514e-21	-2.23409
ORM2	-4.02418	5.71739e-05	8.83559e-05	-2.23081
FAM227A	-8.48281	2.19816e-17	4.93759e-17	-2.23
TACC3	-10.1938	2.11367e-24	5.44991e-24	-2.22504
MND1	-10.4521	1.43316e-25	3.76031e-25	-2.22455
LRRC34	-6.63654	3.21142e-11	6.2242e-11	-2.22423
FAM222A	-3.41849	0.000629696	0.000908889	-2.22219
PCOLCE2	-3.18149	0.00146519	0.00206367	-2.22015
UGT3A1	-16.2988	1.00681e-59	4.11868e-59	-2.22013
ANLN	-11.9976	3.65681e-33	1.0973e-32	-2.21997
GRAMD1B	-7.88544	3.13428e-15	6.72587e-15	-2.21993
SHCBP1	-5.49578	3.88995e-08	6.80426e-08	-2.21602
GPC4	-16.4237	1.29347e-60	5.347e-60	-2.21407
GNG11	-3.14288	0.00167296	0.00234334	-2.20242
BUB1B	-6.74115	1.57143e-11	3.06212e-11	-2.19979
RP5-882C2.2	-3.95527	7.64477e-05	0.000116931	-2.19763
TTK	-5.52082	3.37423e-08	5.91654e-08	-2.19473
FMO5	-9.28628	1.59781e-20	3.82765e-20	-2.18405
ZNF724P	-6.8205	9.0726e-12	1.77994e-11	-2.17935
ZFP69B	-3.20795	0.00133683	0.00188842	-2.17871
PRKCQ	-6.93206	4.14766e-12	8.24196e-12	-2.17569
PRC1	-11.0187	3.10511e-28	8.56828e-28	-2.17516
DAB1	-13.0307	8.18764e-39	2.63222e-38	-2.17129
C10orf82	-16.9416	2.21845e-64	9.55437e-64	-2.16555
RP11-166P13.4	-2.98262	0.00285795	0.00394692	-2.16198
OLFM1	-2.9797	0.00288528	0.00398338	-2.15952
RAPGEF5	-5.26355	1.41302e-07	2.42073e-07	-2.15354
UBAC2-AS1	-4.99518	5.87801e-07	9.86284e-07	-2.15275
TCTN2	-5.21797	1.80891e-07	3.08672e-07	-2.15098
ESCO2	-3.43527	0.000591967	0.000856402	-2.14188
BRIP1	-3.00909	0.00262029	0.0036268	-2.14139
EYA2	-6.82559	8.75657e-12	1.71872e-11	-2.14042
FAM122C	-13.947	3.27921e-44	1.1156e-43	-2.13665
ADAMTS18	-5.85329	4.81953e-09	8.67235e-09	-2.13181
MORC2-AS1	-11.2126	3.5363e-29	9.90348e-29	-2.13116
CCNB2	-13.6782	1.37024e-42	4.56466e-42	-2.13108
RP4-710M16.2	-7.75592	8.77081e-15	1.86547e-14	-2.13002
GFPT2	-5.15798	2.49627e-07	4.24454e-07	-2.12932
LOXL2	-3.45729	0.00054564	0.000792259	-2.12512
FAM184A	-22.5798	6.85135e-113	4.48867e-112	-2.12319
AUNIP	-7.70595	1.29877e-14	2.74749e-14	-2.12285
TPTEP1	-4.89265	9.94853e-07	1.65388e-06	-2.12007
C14orf132	-5.83851	5.26691e-09	9.46162e-09	-2.11809
SLN	-3.23773	0.00120484	0.00170923	-2.11791
PSMB8	-4.32529	1.52331e-05	2.41363e-05	-2.11767
CTD-2034I4.2	-5.89673	3.7077e-09	6.70238e-09	-2.11694
NPY	-6.29075	3.15936e-10	5.92414e-10	-2.11685
ANKDD1A	-9.71354	2.64018e-22	6.54221e-22	-2.11019
ROBO3	-3.21403	0.00130886	0.00185072	-2.10949
TLN2	-33.3973	1.50222e-244	2.4328e-243	-2.10946
SALL1	-19.3209	3.58179e-83	1.84597e-82	-2.10573
LRRCC1	-11.9048	1.11731e-32	3.3273e-32	-2.09288
FBLN2	-3.23932	0.00119813	0.00170027	-2.08655
MMP16	-3.7738	0.000160778	0.000241895	-2.07939
DLGAP1	-12.7813	2.08432e-37	6.5594e-37	-2.07937
SKA3	-7.07286	1.5177e-12	3.05519e-12	-2.07767
CCDC171	-3.77585	0.000159465	0.000240003	-2.07709
GATA3-AS1	-4.84065	1.29413e-06	2.14153e-06	-2.07357
RASSF8-AS1	-12.2535	1.60987e-34	4.916e-34	-2.06064
PITX1	-10.0064	1.42871e-23	3.63398e-23	-2.05895
PPM1N	-4.49988	6.79906e-06	1.09657e-05	-2.05748
AC240274.1	-87.1568	0	0	-2.05259
APCDD1	-3.27599	0.00105294	0.00149915	-2.04834
PRSS2	-17.3178	3.45294e-67	1.51272e-66	-2.04758
KIF26A	-3.08866	0.0020106	0.00280356	-2.04731
TVP23C	-11.2674	1.90144e-29	5.34578e-29	-2.04676
KB-68A7.1	-3.87522	0.00010653	0.000161626	-2.03959
KCTD12	-6.0587	1.37227e-09	2.51534e-09	-2.03099
LINC01612	-16.9566	1.71932e-64	7.41211e-64	-2.03097
KIF23	-7.39659	1.3973e-13	2.88673e-13	-2.02719
PRKCDBP	-21.6245	1.05639e-103	6.37076e-103	-2.0251
PSRC1	-8.60691	7.50565e-18	1.70813e-17	-2.02132
CNNM1	-2.80725	0.00499665	0.00676018	-2.01535
DPP4	-15.9301	3.91902e-57	1.55752e-56	-2.01154
FAM111B	-3.6393	0.000273385	0.000404974	-2.00945
NUAK1	-20.8809	7.97904e-97	4.52774e-96	-2.0053
CENPJ	-8.54603	1.27389e-17	2.87041e-17	-1.99944
CCDC74B	-3.07413	0.00211116	0.00293999	-1.99891
SHF	-7.6274	2.39541e-14	5.03782e-14	-1.99659
LINC00937	-6.74743	1.50485e-11	2.93372e-11	-1.99613
MT-ND6	-30.6857	8.8376e-207	1.11736e-205	-1.99149
DLEU2	-9.12171	7.39457e-20	1.75009e-19	-1.99143
OIP5	-8.9607	3.22618e-19	7.54869e-19	-1.98762
CLSPN	-13.8181	1.98168e-43	6.68393e-43	-1.98283
S1PR3	-9.68414	3.5216e-22	8.70635e-22	-1.97716
ATP8A2	-5.51632	3.46176e-08	6.0651e-08	-1.97554
ZSCAN1	-7.91865	2.4011e-15	5.1705e-15	-1.97447
RIMKLA	-8.00902	1.15627e-15	2.50361e-15	-1.97317
TEAD2	-36.2702	4.7712e-288	1.05258e-286	-1.97292
PNPLA3	-15.3921	1.85006e-53	7.0731e-53	-1.9722
PRDM1	-22.2364	1.5264e-109	9.62123e-109	-1.96935
HNF4A	-25.6448	4.83352e-145	3.98098e-144	-1.9642
CYYR1	-8.28407	1.19033e-16	2.63273e-16	-1.96402
RP11-1055B8.9	-8.69456	3.48182e-18	7.96581e-18	-1.96396
KIAA1524	-6.45061	1.11403e-10	2.11832e-10	-1.96348
SPRY2	-15.5146	2.7629e-54	1.06763e-53	-1.96193
SMAD9	-10.5096	7.80281e-26	2.06231e-25	-1.95894
BRCA1	-11.829	2.76357e-32	8.16236e-32	-1.95361
PITX2	-32.5026	9.78412e-232	1.44391e-230	-1.95279
MT1F	-13.2886	2.69436e-40	8.81938e-40	-1.95025
AIF1L	-24.5062	1.27001e-132	9.65119e-132	-1.94991
LINC00574	-3.96292	7.40399e-05	0.000113447	-1.94896
LRRC75A	-18.8475	3.07811e-79	1.52635e-78	-1.94599
LYPD6	-11.2459	2.42654e-29	6.81321e-29	-1.94581
NCAPH	-4.71431	2.42532e-06	3.96937e-06	-1.94444
FAM26F	-3.93891	8.1852e-05	0.000125019	-1.94003
RADIL	-2.81748	0.00484014	0.00656358	-1.93967
CHD1L	-31.3747	4.47899e-216	6.05224e-215	-1.93911
TK1	-11.6474	2.3654e-31	6.90614e-31	-1.9391
FGF12	-8.78289	1.59331e-18	3.67242e-18	-1.93868
TBX3	-14.8755	4.75379e-50	1.7361e-49	-1.93827
DIAPH3	-17.5499	5.9581e-69	2.67527e-68	-1.9333
TRMT44	-9.08297	1.05649e-19	2.49495e-19	-1.92701
CENPU	-12.2718	1.28409e-34	3.93229e-34	-1.92633
PLXNA4	-3.25508	0.00113361	0.00161135	-1.92607
TCF19	-6.66698	2.61123e-11	5.07003e-11	-1.92564
MLLT4-AS1	-6.64355	3.06213e-11	5.94017e-11	-1.91214
RFX2	-5.41076	6.27563e-08	1.09067e-07	-1.91026
BRCA2	-9.22925	2.72526e-20	6.489e-20	-1.90916
WDR54	-23.3985	4.42446e-121	3.13629e-120	-1.90691
GDF11	-12.1235	7.9335e-34	2.40396e-33	-1.90236
APOL6	-5.57644	2.45485e-08	4.3308e-08	-1.90021
EPHA4	-8.60032	7.94931e-18	1.80624e-17	-1.89651
CTC-425F1.4	-6.51054	7.48803e-11	1.43267e-10	-1.89512
RP11-1275H24.3	-3.18077	0.00146886	0.00206759	-1.88946
FRMD4A	-16.8196	1.75427e-63	7.45866e-63	-1.8885
NUSAP1	-10.9124	1.00582e-27	2.74568e-27	-1.88824
GPRC5B	-16.2445	2.44168e-59	9.96021e-59	-1.88797
BEND5	-5.55165	2.82989e-08	4.97618e-08	-1.88709
KRCC1	-25.9114	4.95818e-148	4.17917e-147	-1.88602
CDCA7	-9.4412	3.68522e-21	8.89719e-21	-1.88592
TMEM220	-3.81561	0.000135847	0.000204884	-1.88552
MCM5	-11.4379	2.70206e-30	7.69677e-30	-1.88451
MAFB	-7.99523	1.29337e-15	2.79907e-15	-1.88404
KCNG1	-26.9295	9.9171e-160	9.12373e-159	-1.88384
GPSM2	-9.13851	6.33176e-20	1.50102e-19	-1.88331
SULT1A1	-4.04883	5.14742e-05	7.96616e-05	-1.87155
AC004540.5	-4.8282	1.37769e-06	2.27632e-06	-1.86761
NEXN	-25.2239	2.19038e-140	1.73783e-139	-1.86723
RP11-385D13.3	-10.9159	9.67456e-28	2.64263e-27	-1.86469
LDLRAD3	-9.03336	1.66473e-19	3.91638e-19	-1.86442
HMGB3	-41.5873	0	0	-1.85624
RP11-107N15.1	-3.28799	0.00100905	0.00143887	-1.85566
FLRT2	-20.4391	7.51031e-93	4.12637e-92	-1.85276
RACGAP1	-9.87035	5.59704e-23	1.40137e-22	-1.85108
WAC-AS1	-19.3437	2.30346e-83	1.19141e-82	-1.84791
DNAJC22	-10.634	2.06942e-26	5.55862e-26	-1.84567
MYCL	-13.3126	1.95603e-40	6.42207e-40	-1.84461
RP11-337C18.8	-7.12971	1.00581e-12	2.03231e-12	-1.84386
ANGPT1	-2.88707	0.00388848	0.00531578	-1.84351
DNMT3B	-22.9897	5.90616e-117	3.9966e-116	-1.83994
LRRIQ1	-7.16179	7.96313e-13	1.61504e-12	-1.83899
LL22NC03-86G7.1	-2.87108	0.00409068	0.00558513	-1.83325
SALL4	-25.8156	5.93167e-147	4.95146e-146	-1.83173
RP11-242D8.1	-22.4141	2.86472e-111	1.83512e-110	-1.82498
SMIM10L2B	-4.15126	3.30645e-05	5.16887e-05	-1.82389
IGFBP5	-23.6104	3.01274e-123	2.16757e-122	-1.81165
VIPR2	-3.01735	0.00254993	0.00353281	-1.81148
ASF1B	-7.60173	2.92205e-14	6.13346e-14	-1.80685
BUB1	-4.19066	2.78142e-05	4.35598e-05	-1.80603
SORL1	-6.82939	8.52785e-12	1.67459e-11	-1.79331
SMCR5	-6.57306	4.92926e-11	9.5025e-11	-1.79314
DDIT4L	-13.4565	2.81784e-41	9.31524e-41	-1.79272
VIL1	-28.2242	2.94978e-175	2.9941e-174	-1.78492
CEP135	-9.91498	3.58343e-23	9.02959e-23	-1.78487
DEPDC1B	-6.43384	1.24423e-10	2.35966e-10	-1.78124
SGOL2	-9.4103	4.94705e-21	1.19303e-20	-1.7808
RASSF2	-2.7733	0.00554914	0.00747724	-1.77883
MIS18BP1	-13.149	1.7244e-39	5.58944e-39	-1.77853
ESRRG	-8.55701	1.15829e-17	2.61673e-17	-1.77852
AUTS2	-21.7183	1.37752e-104	8.37749e-104	-1.77552
MGAT3	-3.83642	0.000124843	0.000188485	-1.76963
ANKRD36	-5.34523	9.03e-08	1.56058e-07	-1.76604
KIZ	-7.73305	1.05003e-14	2.22457e-14	-1.76511
CCNB1	-10.5959	3.11366e-26	8.33134e-26	-1.76441
DACT2	-13.1187	2.57303e-39	8.33391e-39	-1.75348
MIR210HG	-10.4355	1.70797e-25	4.47592e-25	-1.75281
SLC2A3	-42.0035	0	0	-1.74879
RCAN2	-9.51223	1.86613e-21	4.52815e-21	-1.7478
FAM155B	-13.6935	1.11039e-42	3.70188e-42	-1.74725
MAMDC2	-2.93874	0.00329552	0.00453095	-1.7467
LINC00205	-14.1113	3.23369e-45	1.11325e-44	-1.74388
LMNB1	-15.1732	5.32344e-52	1.99641e-51	-1.74092
KIAA0101	-21.4901	1.92891e-102	1.15201e-101	-1.73426
RASGRP1	-2.76481	0.00569553	0.00766494	-1.73419
SYT17	-11.0736	1.68524e-28	4.66217e-28	-1.73342
SYNC	-17.7352	2.24371e-70	1.02556e-69	-1.72723
RRM2	-11.6462	2.39822e-31	6.9878e-31	-1.72305
TRIP13	-8.46581	2.54386e-17	5.69635e-17	-1.72304
OSCP1	-5.48278	4.18684e-08	7.31471e-08	-1.72206
CCDC150	-5.13251	2.85896e-07	4.8498e-07	-1.72163
XXYLT1	-21.151	2.69924e-99	1.56245e-98	-1.71998
CENPW	-22.5412	1.63837e-112	1.06531e-111	-1.7196
IFI16	-4.92744	8.33161e-07	1.39042e-06	-1.71828
CRNDE	-38.05	0	0	-1.71689
CTD-3051D23.4	-2.78224	0.00539843	0.00727644	-1.71631
CDKN3	-10.9939	4.08722e-28	1.12568e-27	-1.71585
CTD-2547G23.4	-7.32425	2.40231e-13	4.93707e-13	-1.71528
EPB41L2	-25.412	1.86065e-142	1.50947e-141	-1.71514
RP11-380D23.2	-19.1045	2.31793e-81	1.16951e-80	-1.7146
GSDMD	-6.52143	6.96404e-11	1.33537e-10	-1.70964
LRRC2	-5.26183	1.42626e-07	2.44244e-07	-1.70909
ATAD5	-9.55241	1.26717e-21	3.09561e-21	-1.70222
CEP162	-8.59699	8.18308e-18	1.85838e-17	-1.70062
AC016700.5	-2.86812	0.00412924	0.00563066	-1.70056
TMEM63A	-22.3296	1.90843e-110	1.21712e-109	-1.69932
CDC25A	-6.69638	2.1364e-11	4.15555e-11	-1.69817
KCNJ3	-13.1664	1.36905e-39	4.44762e-39	-1.69677
FAM159A	-3.55501	0.000377967	0.000554009	-1.69659
ISPD	-4.81786	1.45109e-06	2.39211e-06	-1.69637
AC006273.5	-3.97142	7.14441e-05	0.000109548	-1.69401
HMGA2	-17.6926	4.77941e-70	2.1731e-69	-1.68939
ROR2	-20.8554	1.36046e-96	7.69978e-96	-1.68794
SPTLC3	-6.55239	5.66215e-11	1.08959e-10	-1.68649
GATA5	-4.9277	8.32013e-07	1.38904e-06	-1.68624
CCDC40	-3.35878	0.000782881	0.00112502	-1.68427
GREM2	-6.90125	5.15479e-12	1.02198e-11	-1.68395
LINC00632	-3.10473	0.0019045	0.00265991	-1.68371
RP11-771K4.1	-25.4001	2.51438e-142	2.03599e-141	-1.67551
GPM6B	-11.1704	5.69296e-29	1.5902e-28	-1.67491
PREX1	-10.1342	3.89538e-24	9.99028e-24	-1.6674
CTXN1	-30.3059	9.58505e-202	1.16749e-200	-1.66481
CENPK	-14.7531	2.93944e-49	1.06272e-48	-1.66411
GINS4	-9.06312	1.26769e-19	2.98881e-19	-1.66234
SLC37A1	-12.3206	7.01802e-35	2.15372e-34	-1.66145
ID4	-15.4495	7.59977e-54	2.91842e-53	-1.65884
HHEX	-16.958	1.67989e-64	7.24935e-64	-1.65782
CCDC181	-4.4505	8.56727e-06	1.37218e-05	-1.65419
NLGN4X	-12.7593	2.76641e-37	8.68697e-37	-1.65166
DDX58	-3.60844	0.00030804	0.000454596	-1.6515
AC159540.1	-3.56884	0.000358571	0.000526116	-1.64655
MXD3	-7.18825	6.56259e-13	1.33349e-12	-1.64538
YPEL2	-23.2358	1.98176e-119	1.3799e-118	-1.6453
FST	-21.1687	1.85674e-99	1.07766e-98	-1.63454
CAPN10-AS1	-6.92488	4.36342e-12	8.66274e-12	-1.63057
TRIM14	-4.44128	8.94273e-06	1.43125e-05	-1.62803
ZNF790-AS1	-4.71585	2.40701e-06	3.9409e-06	-1.62751
MCC	-28.7045	3.34834e-181	3.50562e-180	-1.62265
ZNF730	-4.60624	4.10018e-06	6.66009e-06	-1.62252
SFRP1	-32.0256	4.80639e-225	6.74767e-224	-1.6148
CCNF	-7.79495	6.4432e-15	1.37379e-14	-1.61396
FRZB	-28.9949	7.62075e-185	8.19704e-184	-1.61365
RNF122	-2.83438	0.00459142	0.00623925	-1.61303
CLDN11	-2.84347	0.00446256	0.00606987	-1.61169
DSCC1	-5.46783	4.5557e-08	7.94629e-08	-1.61159
MEX3A	-33.5116	3.26427e-246	5.36682e-245	-1.61082
CELF4	-17.9299	6.88469e-72	3.18049e-71	-1.60996
AC009005.2	-8.19213	2.56644e-16	5.63601e-16	-1.6089
KNSTRN	-11.1141	1.07175e-28	2.97259e-28	-1.60727
RGN	-6.22235	4.89764e-10	9.12033e-10	-1.60507
ANKRD36C	-5.93403	2.95594e-09	5.36361e-09	-1.60471
DNAJC3-AS1	-5.8551	4.7672e-09	8.58175e-09	-1.60369
PSMC3IP	-13.0403	7.21499e-39	2.32125e-38	-1.59953
ZBED5-AS1	-4.46017	8.18955e-06	1.31495e-05	-1.59874
SMLR1	-9.396	5.66751e-21	1.36602e-20	-1.59742
C16orf59	-11.8911	1.31698e-32	3.91382e-32	-1.59683
SLC8A1	-3.22384	0.00126484	0.00179141	-1.59611
ZNF37A	-12.2588	1.50768e-34	4.61375e-34	-1.59195
MAD2L1	-13.1717	1.27731e-39	4.1527e-39	-1.58967
WFDC3	-3.36542	0.000764276	0.00109938	-1.58762
CEP112	-3.42519	0.000614365	0.000887576	-1.58716
ACVR2B	-28.6804	6.69648e-181	6.96048e-180	-1.58692
SLC16A4	-7.10402	1.2118e-12	2.44509e-12	-1.58685
PTPN5	-12.2259	2.26125e-34	6.89053e-34	-1.58632
RMI2	-13.9868	1.87662e-44	6.39442e-44	-1.58218
SPINK5	-3.5808	0.000342538	0.000503273	-1.57798
RAD51AP1	-11.5623	6.40047e-31	1.84504e-30	-1.57727
PDE3B	-3.93572	8.29481e-05	0.000126588	-1.57628
AP3B2	-3.46267	0.000534834	0.000777352	-1.57616
ADCY2	-6.08689	1.15123e-09	2.11557e-09	-1.57541
CHAF1A	-13.1591	1.50774e-39	4.89449e-39	-1.57395
KIF20B	-11.1286	9.1056e-29	2.53363e-28	-1.57373
TUBB2B	-38.7311	0	0	-1.57264
AC145124.2	-5.40787	6.37801e-08	1.10802e-07	-1.57151
STAM-AS1	-2.70393	0.00685239	0.00916194	-1.56854
DOCK8	-5.46236	4.69849e-08	8.18874e-08	-1.56746
ZNF765	-21.221	6.11193e-100	3.56172e-99	-1.56674
C22orf46	-6.04863	1.46082e-09	2.67539e-09	-1.56634
SLCO2B1	-5.2259	1.7331e-07	2.95852e-07	-1.56597
TTC39B	-8.64246	5.50156e-18	1.25402e-17	-1.56541
RP11-894P9.1	-2.86908	0.00411669	0.00561709	-1.56444
RP11-538P18.2	-8.54675	1.26602e-17	2.85415e-17	-1.56439
AMOT	-29.7924	4.90054e-195	5.72701e-194	-1.56148
DTL	-4.46486	8.01218e-06	1.28695e-05	-1.56137
LGALS2	-5.37399	7.70112e-08	1.33412e-07	-1.55958
RP11-722G7.1	-4.85731	1.18989e-06	1.9713e-06	-1.55904
SCD5	-9.01777	1.91951e-19	4.50595e-19	-1.5589
NLRP1	-3.57865	0.000345377	0.000507101	-1.55412
SERPINA5	-4.77039	1.83871e-06	3.02534e-06	-1.554
LEAP2	-7.16046	8.04082e-13	1.63003e-12	-1.55348
RP11-93H24.3	-2.81745	0.00484071	0.00656358	-1.54781
HNRNPA1L2	-17.1194	1.06405e-65	4.61943e-65	-1.54598
GATM	-11.9456	6.84256e-33	2.04756e-32	-1.5413
FANCI	-9.52308	1.68116e-21	4.09079e-21	-1.53765
PTMS	-45.0964	0	0	-1.53491
DENND2C	-18.0445	8.70874e-73	4.03608e-72	-1.53475
GPR37	-16.0632	4.61925e-58	1.85112e-57	-1.53473
CFAP46	-3.52705	0.000420221	0.000614486	-1.53256
MXD4	-22.8902	5.81587e-116	3.89285e-115	-1.53099
GPSM3	-4.6751	2.93806e-06	4.79947e-06	-1.52101
KHDRBS2	-2.84775	0.00440293	0.00599252	-1.52054
RIMS2	-4.48702	7.22263e-06	1.16272e-05	-1.52036
ACTA1	-17.3258	3.0041e-67	1.31742e-66	-1.52004
EZH2	-14.5329	7.49405e-48	2.65609e-47	-1.51983
GATA6-AS1	-17.8345	3.81504e-71	1.75492e-70	-1.51725
RPRM	-7.08143	1.4267e-12	2.87736e-12	-1.51393
HELLS	-23.3428	1.63124e-120	1.14134e-119	-1.51278
SAPCD2	-7.00774	2.42206e-12	4.8374e-12	-1.50932
CCDC18	-5.84009	5.21735e-09	9.37649e-09	-1.50876
KIF26B	-7.73762	1.01293e-14	2.14701e-14	-1.50861
GPR161	-18.5976	3.35907e-77	1.63198e-76	-1.50797
GPRIN2	-5.40756	6.38888e-08	1.10946e-07	-1.50793
CENPN	-24.5192	9.2216e-133	7.02011e-132	-1.50767
MTTP	-5.54045	3.01695e-08	5.29651e-08	-1.50516
OTX2	-21.3616	3.04163e-101	1.79918e-100	-1.50392
CASC15	-12.5098	6.59897e-36	2.04398e-35	-1.50218
APOA1	-39.6293	0	0	-1.50174
JADE1	-27.8467	1.18134e-170	1.17159e-169	-1.50147
ZNF213-AS1	-5.70088	1.19191e-08	2.12004e-08	-1.50134
EFNA5	-21.5318	7.83968e-103	4.69512e-102	-1.50111
FEN1	-11.1963	4.25057e-29	1.18884e-28	-1.49842
DHFR	-16.6327	4.03924e-62	1.68914e-61	-1.49598
RGMA	-10.3445	4.43153e-25	1.15156e-24	-1.4955
RGMB	-14.2966	2.29859e-46	7.99607e-46	-1.48823
HSD11B2	-4.44125	8.94368e-06	1.43125e-05	-1.48616
APOBEC3F	-4.34744	1.37736e-05	2.18558e-05	-1.48564
WFIKKN1	-2.75745	0.00582542	0.00783488	-1.48348
RAD51	-5.22727	1.7203e-07	2.93783e-07	-1.48021
DZIP1L	-3.44752	0.000565759	0.000820094	-1.47954
AP4M1	-10.9472	6.85471e-28	1.8795e-27	-1.47935
SLCO5A1	-6.24041	4.36431e-10	8.15173e-10	-1.47721
SERPINE2	-38.0352	0	0	-1.47502
RBM24	-7.45265	9.14841e-14	1.89907e-13	-1.47128
SPRED1	-14.0708	5.74276e-45	1.96609e-44	-1.46988
PAQR4	-7.12634	1.03075e-12	2.08173e-12	-1.46359
PMEPA1	-8.07763	6.60382e-16	1.43492e-15	-1.46185
CECR2	-18.3835	1.78208e-75	8.51458e-75	-1.45999
TPX2	-8.46781	2.50049e-17	5.60504e-17	-1.45811
CCDC71L	-10.6355	2.03755e-26	5.47909e-26	-1.45624
KLHL23	-23.9133	2.22686e-126	1.63202e-125	-1.45536
HP	-3.63174	0.000281515	0.000416019	-1.45327
CD40	-3.6918	0.000222669	0.000332121	-1.45273
FLJ22447	-12.9622	2.00469e-38	6.38782e-38	-1.44851
LIN28A	-37.6069	0	4.31272e-308	-1.44803
ADAMTS12	-17.6807	5.90759e-70	2.68324e-69	-1.44731
SMAGP	-33.1267	1.22669e-240	1.93584e-239	-1.44613
AC100830.3	-6.2663	3.69728e-10	6.91481e-10	-1.44407
VCAM1	-7.73999	9.94229e-15	2.10841e-14	-1.4403
WDR76	-3.59938	0.000318974	0.00047041	-1.43938
LRRC3	-8.19355	2.53641e-16	5.57288e-16	-1.43888
RP3-428L16.2	-3.9098	9.23739e-05	0.000140544	-1.4364
POC1A	-7.02235	2.18169e-12	4.35935e-12	-1.43561
LINC01138	-3.99436	6.48685e-05	9.9819e-05	-1.42604
ETV4	-6.46316	1.02538e-10	1.95319e-10	-1.42323
SPATA6	-10.1037	5.31697e-24	1.36039e-23	-1.42263
ITGB8	-10.7879	3.92522e-27	1.06478e-26	-1.42059
NLRP2	-16.2227	3.48342e-59	1.4183e-58	-1.41951
STEAP1B	-8.12529	4.46306e-16	9.75498e-16	-1.41678
SPDL1	-11.3511	7.32191e-30	2.07199e-29	-1.41579
CHEK1	-15.1882	4.23626e-52	1.59145e-51	-1.41288
ATP11C	-15.3875	1.9842e-53	7.57922e-53	-1.41159
FZD4	-20.9136	4.029e-97	2.29531e-96	-1.41078
DUSP7	-4.57283	4.81178e-06	7.79548e-06	-1.41047
CGNL1	-8.95756	3.31937e-19	7.76255e-19	-1.4099
RTKN2	-6.81353	9.52336e-12	1.86753e-11	-1.40959
NOVA1-AS1	-4.47804	7.53324e-06	1.21092e-05	-1.40662
CRYM	-7.76032	8.47143e-15	1.80268e-14	-1.40564
PLLP	-4.41674	1.002e-05	1.59994e-05	-1.40493
LRP2	-3.75466	0.000173575	0.000260513	-1.40473
LIMD2	-29.4217	2.89921e-190	3.24772e-189	-1.40462
AC073283.4	-5.0996	3.40369e-07	5.75579e-07	-1.40443
PDE6B	-4.76177	1.91899e-06	3.15263e-06	-1.40352
TVP23A	-8.71569	2.89002e-18	6.62239e-18	-1.40114
CEP19	-7.08127	1.42842e-12	2.87948e-12	-1.39966
SPAG5	-6.97015	3.1661e-12	6.30886e-12	-1.39717
GNAZ	-3.52358	0.000425755	0.000622368	-1.39629
CTD-2371O3.3	-2.96812	0.0029963	0.0041327	-1.39285
FJX1	-4.4267	9.56857e-06	1.52843e-05	-1.39006
RGS9	-2.87966	0.00398098	0.00543707	-1.38933
SLC38A5	-14.0059	1.43534e-44	4.89852e-44	-1.38843
LTBR	-3.43832	0.00058534	0.000847626	-1.38469
VEPH1	-6.7903	1.11904e-11	2.18848e-11	-1.38128
TRABD2B	-8.78201	1.60575e-18	3.69322e-18	-1.37484
HABP2	-10.7952	3.62679e-27	9.84446e-27	-1.3731
BACH2	-4.62751	3.70092e-06	6.02514e-06	-1.37097
ZNF618	-12.9486	2.39412e-38	7.61748e-38	-1.37088
ZWINT	-13.7578	4.57224e-43	1.53377e-42	-1.37051
RP11-192H23.6	-5.36621	8.04076e-08	1.39184e-07	-1.36942
ZNF660	-5.00288	5.64816e-07	9.48453e-07	-1.36851
CDC25B	-6.3361	2.35655e-10	4.43032e-10	-1.36685
RP11-499F3.2	-6.13297	8.62509e-10	1.59312e-09	-1.36674
AURKA	-7.88148	3.2353e-15	6.93921e-15	-1.36585
ANKRD37	-4.34093	1.41882e-05	2.25053e-05	-1.36434
EFEMP2	-21.0276	3.66974e-98	2.1045e-97	-1.36144
IGFBP3	-12.5267	5.33483e-36	1.65479e-35	-1.3597
ORC6	-18.9122	9.05825e-80	4.51243e-79	-1.35939
LINC01355	-5.41346	6.18171e-08	1.07521e-07	-1.35871
OXTR	-3.22326	0.0012674	0.00179385	-1.35526
GINS2	-15.2632	1.34525e-52	5.08024e-52	-1.35503
CCDC34	-24.7214	6.29818e-135	4.82861e-134	-1.35402
FAM215B	-10.013	1.33589e-23	3.39987e-23	-1.35259
PHKG1	-6.8959	5.35261e-12	1.06022e-11	-1.35152
VCAN	-25.2486	1.17279e-140	9.33915e-140	-1.3515
CDCA7L	-3.87982	0.000104532	0.000158651	-1.35074
FADS2	-30.0829	8.11676e-199	9.72212e-198	-1.34949
IGF1	-3.13469	0.00172035	0.00240582	-1.34505
FBXO5	-8.59246	8.51283e-18	1.93023e-17	-1.34442
MCM3AP-AS1	-4.74995	2.03472e-06	3.33768e-06	-1.34351
C4orf46	-14.3571	9.61254e-47	3.37375e-46	-1.34301
UHRF1	-4.21535	2.49392e-05	3.91424e-05	-1.34205
SERPINB9	-17.0964	1.57879e-65	6.84035e-65	-1.34115
KCNQ1OT1	-26.0972	3.92452e-150	3.36699e-149	-1.34091
FERMT2	-37.623	9.04813555763755e-310	2.38562e-308	-1.3355
ARHGEF4	-4.08668	4.37597e-05	6.81372e-05	-1.3346
NNMT	-2.98515	0.00283435	0.00391682	-1.33429
SBSPON	-5.75244	8.79665e-09	1.57047e-08	-1.33032
DNMBP	-14.3489	1.08183e-46	3.78992e-46	-1.33025
PLCE1	-12.6162	1.71945e-36	5.34117e-36	-1.32971
RP11-801F7.1	-5.39117	7e-08	1.21461e-07	-1.32505
PTPRS	-14.1877	1.09129e-45	3.77498e-45	-1.32444
ZNF792	-3.69326	0.000221394	0.000330448	-1.31984
INCENP	-2.72316	0.00646598	0.00865869	-1.31935
C14orf37	-3.69948	0.000216045	0.000322798	-1.31875
PPP1R16A	-21.0316	3.3675e-98	1.93374e-97	-1.31752
COL27A1	-10.1731	2.61507e-24	6.7267e-24	-1.3175
DUSP4	-23.1575	1.22242e-118	8.45722e-118	-1.31747
PTPRG	-9.56895	1.08001e-21	2.63989e-21	-1.31535
RASGEF1B	-4.51897	6.2141e-06	1.00335e-05	-1.3152
EPHB2	-12.2044	2.94309e-34	8.95562e-34	-1.31353
SLC26A2	-16.8442	1.15735e-63	4.94503e-63	-1.31204
NDRG4	-10.4646	1.25641e-25	3.30458e-25	-1.31131
TMEM106A	-4.02983	5.58162e-05	8.62886e-05	-1.30972
GREB1	-9.45445	3.24722e-21	7.84413e-21	-1.30897
ZBTB8A	-8.79819	1.39046e-18	3.21e-18	-1.30885
CCDC138	-4.38841	1.14181e-05	1.81714e-05	-1.30778
SLC22A3	-9.61693	6.78275e-22	1.6664e-21	-1.30659
NTN4	-10.3973	2.54938e-25	6.65269e-25	-1.30541
MCM4	-9.10961	8.268e-20	1.95573e-19	-1.30208
BLM	-3.43796	0.000586109	0.000848455	-1.30103
RP11-841O20.2	-6.48976	8.59725e-11	1.64198e-10	-1.29991
VASH2	-2.83015	0.00465255	0.00632034	-1.29941
C2orf72	-3.92385	8.71449e-05	0.000132822	-1.29824
BORA	-4.05979	4.9116e-05	7.61036e-05	-1.29775
TRIM59	-8.28861	1.1458e-16	2.53814e-16	-1.29637
LYPD6B	-21.8248	1.35011e-105	8.29247e-105	-1.29213
MSH6	-15.7726	4.79988e-56	1.88507e-55	-1.29069
SDCBP2	-2.75212	0.00592106	0.00795855	-1.2903
MEIS3	-14.014	1.28039e-44	4.37316e-44	-1.28902
RTN2	-8.78203	1.60553e-18	3.69322e-18	-1.2878
TRPV1	-3.23943	0.0011977	0.00170021	-1.28236
TNNT1	-8.11331	4.92582e-16	1.07463e-15	-1.28116
RP11-511B23.1	-29.7621	1.21037e-194	1.40689e-193	-1.2809
DPPA4	-6.33975	2.3014e-10	4.33229e-10	-1.2772
LINC00665	-27.4704	3.96742e-166	3.79538e-165	-1.27711
GJB1	-5.10155	3.36888e-07	5.69915e-07	-1.2746
SSBP3	-35.6291	4.97125e-278	1.00447e-276	-1.27405
CITED4	-3.50345	0.000459274	0.000670686	-1.27035
PTK2B	-6.09012	1.12827e-09	2.07514e-09	-1.26755
TUBA1A	-26.46	2.80166e-154	2.48755e-153	-1.26712
IL17RD	-5.57807	2.43196e-08	4.29216e-08	-1.2599
TXNRD2	-6.45867	1.05629e-10	2.0103e-10	-1.25861
ZNF608	-9.57674	1.00155e-21	2.45087e-21	-1.25703
ZNF813	-10.9608	5.89941e-28	1.62168e-27	-1.25644
HMGCS2	-4.90667	9.26371e-07	1.543e-06	-1.24526
E2F1	-3.28793	0.00100927	0.00143887	-1.245
EPHX2	-7.93313	2.13689e-15	4.61304e-15	-1.24448
DYSF	-6.37927	1.77933e-10	3.36122e-10	-1.23584
PARPBP	-6.34078	2.28609e-10	4.30534e-10	-1.23512
CAV1	-5.99289	2.06148e-09	3.75794e-09	-1.23276
SEMA3A	-3.61572	0.000299518	0.000442169	-1.23258
ITPKB	-4.15533	3.24813e-05	5.08321e-05	-1.23024
ACOX3	-7.24082	4.45989e-13	9.10508e-13	-1.22708
GATA4	-29.5236	1.4317e-191	1.62912e-190	-1.22701
IGSF10	-6.10174	1.0492e-09	1.93217e-09	-1.22584
MGST2	-35.5116	3.25716e-276	6.46054e-275	-1.22531
LINC01108	-2.81091	0.0049401	0.00669204	-1.22508
SMC4	-16.308	8.66029e-60	3.54613e-59	-1.22456
KLF12	-3.02887	0.0024547	0.00340414	-1.22426
CTSV	-22.7395	1.82241e-114	1.20491e-113	-1.22311
MMS22L	-7.49609	6.57506e-14	1.36685e-13	-1.22242
NREP	-36.9256	1.79805e-298	4.2485e-297	-1.22154
TNFRSF25	-3.18611	0.001442	0.002033	-1.22111
SLC7A8	-16.1361	1.4222e-58	5.75806e-58	-1.22104
EDNRA	-10.5461	5.29625e-26	1.40497e-25	-1.21925
TPM2	-45.0603	0	0	-1.21734
PQLC2L	-3.03212	0.00242845	0.0033699	-1.21589
SLC2A6	-3.71975	0.000199424	0.00029848	-1.21582
SRSF1	-34.2684	2.3242e-257	4.15283e-256	-1.2157
CEP70	-17.5286	8.66521e-69	3.88676e-68	-1.21369
SH3GL3	-3.33994	0.000837972	0.00120259	-1.21232
LRP12	-5.49088	3.99926e-08	6.99264e-08	-1.20965
TMTC1	-5.76034	8.39471e-09	1.49933e-08	-1.20714
TSPAN12	-11.3611	6.53413e-30	1.85148e-29	-1.20522
GJC1	-10.4762	1.11125e-25	2.9317e-25	-1.20014
ST5	-15.2863	9.44066e-53	3.57769e-52	-1.19774
SARM1	-3.62531	0.000288616	0.000426366	-1.19706
LMNB2	-19.6756	3.4929e-86	1.83515e-85	-1.19609
MELK	-8.97799	2.7576e-19	6.45929e-19	-1.19593
KIAA1462	-9.94364	2.68821e-23	6.78961e-23	-1.19547
PHF14	-33.6109	1.16157e-247	1.95433e-246	-1.1943
RNF24	-16.4934	4.0896e-61	1.69381e-60	-1.18828
COCH	-4.98284	6.26577e-07	1.04972e-06	-1.18741
KIF12	-3.69968	0.000215875	0.000322656	-1.18692
HNF1B	-14.0893	4.41649e-45	1.51683e-44	-1.17719
WDR60	-18.181	7.29905e-74	3.43056e-73	-1.17285
TMPO	-22.3947	4.43032e-111	2.83383e-110	-1.17278
TMEM37	-10.2911	7.73178e-25	2.00553e-24	-1.16221
ZCCHC24	-4.08102	4.48379e-05	6.97658e-05	-1.16192
C16orf74	-6.88087	5.94859e-12	1.17397e-11	-1.1604
ZC3H4	-12.8238	1.20642e-37	3.80771e-37	-1.15416
WDR86	-7.89515	2.89957e-15	6.22839e-15	-1.15282
PYCARD	-8.71591	2.88424e-18	6.61264e-18	-1.15215
CA14	-3.44941	0.000561823	0.000814662	-1.15183
ZFP14	-10.3495	4.20685e-25	1.09515e-24	-1.15182
AGL	-28.4353	7.39609e-178	7.56045e-177	-1.15099
HNRNPD	-38.7722	0	0	-1.14959
GMPR	-7.54577	4.49606e-14	9.37367e-14	-1.14845
BCL7C	-33.5509	8.72324e-247	1.44518e-245	-1.1467
RBM3	-41.8111	0	0	-1.14473
NASP	-26.9497	5.7573e-160	5.30801e-159	-1.14449
IFT22	-26.0086	3.96074e-149	3.37131e-148	-1.13138
CENPH	-13.0972	3.41432e-39	1.10423e-38	-1.13129
IQCA1	-6.96176	3.36056e-12	6.69018e-12	-1.129
SCUBE1	-2.69358	0.00706885	0.00943969	-1.12767
FILIP1	-3.65974	0.000252473	0.000375411	-1.12486
ZWILCH	-11.318	1.06923e-29	3.01983e-29	-1.12336
H2AFY2	-26.7299	2.11607e-157	1.91822e-156	-1.12313
FRMD4B	-4.22047	2.43793e-05	3.83331e-05	-1.12302
NUDT1	-21.9322	1.28084e-106	7.91192e-106	-1.12266
MRAP2	-6.41889	1.37269e-10	2.601e-10	-1.11361
NES	-10.5842	3.52942e-26	9.41468e-26	-1.11124
NBPF20	-4.99889	5.76605e-07	9.67873e-07	-1.11067
VANGL1	-11.4597	2.1034e-30	6.01131e-30	-1.10792
SMAD7	-7.64883	2.02816e-14	4.27793e-14	-1.10591
UNC93A	-8.9179	4.7523e-19	1.10776e-18	-1.10575
LXN	-3.58303	0.000339628	0.000499677	-1.10134
MSH2	-9.79809	1.14734e-22	2.85941e-22	-1.1012
ZNF93	-7.27248	3.52945e-13	7.2226e-13	-1.09364
CCDC80	-4.68123	2.85156e-06	4.65991e-06	-1.09355
PSMD5-AS1	-9.08659	1.02194e-19	2.41469e-19	-1.09316
SERINC5	-18.6136	2.49141e-77	1.21453e-76	-1.09021
MCM7	-15.777	4.47746e-56	1.76005e-55	-1.08941
PLEKHO1	-22.806	3.99361e-115	2.66077e-114	-1.08848
ETV5	-8.57429	9.97033e-18	2.25362e-17	-1.08529
ZFP42	-9.97659	1.92983e-23	4.88558e-23	-1.08527
ZBED3	-11.7258	9.40023e-32	2.75757e-31	-1.08407
RBPMS-AS1	-3.75623	0.000172494	0.00025898	-1.07839
ZNF107	-2.94049	0.00327692	0.00450824	-1.07395
CKAP2	-7.31477	2.57827e-13	5.29367e-13	-1.0736
GCNT4	-7.77388	7.61187e-15	1.62137e-14	-1.07182
ELMO1	-5.50987	3.59108e-08	6.28912e-08	-1.07137
TSPYL4	-8.16227	3.28791e-16	7.20575e-16	-1.07036
C9orf135	-4.45047	8.56818e-06	1.37218e-05	-1.06981
KC6	-4.61497	3.93154e-06	6.38856e-06	-1.06675
LGALS1	-4.41005	1.03348e-05	1.64899e-05	-1.06664
PLAUR	-2.79053	0.00526211	0.00709934	-1.06414
SLC37A4	-14.7583	2.72252e-49	9.8512e-49	-1.06387
LINC00467	-11.143	7.74566e-29	2.1594e-28	-1.06355
PRR4	-10.6016	2.92946e-26	7.84333e-26	-1.06348
RCC2	-23.745	1.23624e-124	8.939e-124	-1.06342
DPYSL2	-17.4403	4.07728e-68	1.81567e-67	-1.06253
PSIP1	-21.5077	1.31946e-102	7.89119e-102	-1.06063
HLA-DPB1	-8.42505	3.60605e-17	8.06233e-17	-1.0588
ANP32E	-20.5315	1.1262e-93	6.23522e-93	-1.05625
NBPF14	-2.80423	0.00504373	0.00682174	-1.05581
SDC3	-9.62289	6.40056e-22	1.57429e-21	-1.05449
ZNF189	-5.96511	2.44465e-09	4.44332e-09	-1.05383
B3GNT7	-3.32235	0.000892633	0.00127764	-1.0536
TLE2	-9.63968	5.43583e-22	1.33853e-21	-1.04853
ST3GAL1	-16.5134	2.93727e-61	1.21888e-60	-1.04777
RP13-188A5.1	-3.78152	0.000155872	0.00023484	-1.04556
TRIML2	-7.64812	2.03944e-14	4.29752e-14	-1.0443
NDRG1	-7.93704	2.07059e-15	4.47215e-15	-1.04287
SBK1	-16.5125	2.98514e-61	1.23756e-60	-1.04259
SLF1	-5.26474	1.40387e-07	2.40599e-07	-1.04124
FOLR1	-5.23591	1.64171e-07	2.80472e-07	-1.03984
PDZK1	-15.3455	3.7986e-53	1.44333e-52	-1.03975
SFPQ	-34.7904	3.39346e-265	6.35209e-264	-1.03802
MFAP2	-16.0857	3.21383e-58	1.29271e-57	-1.03627
AOX1	-3.30514	0.000949293	0.0013556	-1.03571
RORA	-11.468	1.90913e-30	5.46695e-30	-1.03343
KANK2	-5.67387	1.39608e-08	2.48014e-08	-1.03213
RP5-940J5.9	-3.53041	0.00041492	0.000607146	-1.03123
FRMD6-AS1	-4.08094	4.48544e-05	6.97664e-05	-1.0309
SQLE	-24.7613	2.34002e-135	1.8004e-134	-1.02788
TET1	-22.1473	1.10784e-108	6.93241e-108	-1.02635
FICD	-4.0085	6.11064e-05	9.41305e-05	-1.02376
KLF7	-6.31773	2.65436e-10	4.98587e-10	-1.0199
MYL9	-40.097	0	0	-1.01626
IFT81	-6.45544	1.07906e-10	2.05273e-10	-1.01622
TRA2A	-21.2903	1.39628e-100	8.22552e-100	-1.01554
RP11-37B2.1	-4.49955	6.80987e-06	1.09709e-05	-1.01543
RASL10B	-10.3453	4.39622e-25	1.14376e-24	-1.01506
TSPAN33	-3.83821	0.000123934	0.000187178	-1.01371
SUSD3	-3.32619	0.00088043	0.00126059	-1.0107
ZNF48	-15.747	7.20231e-56	2.82602e-55	-1.00793
MTSS1	-9.64662	5.08031e-22	1.25312e-21	-1.00627
KRT7	-3.98121	6.85664e-05	0.000105284	-1.0023
ARL4D	-23.9292	1.5211e-126	1.11668e-125	-1.00137

## Sheet: HLC D23 DEG
Logfold change threshold = 1.0						Logfold change threshold = 1.0
p-value threshold = 0.01, Wilcoxon-rank-sum test						p-value threshold = 0.01, Wilcoxon-rank-sum test
Negative logfold change						Positive logfold change
D23_names	D23_scores	D23_pvals	D23_pvals_adj	D23_logfoldchanges		D23_names	D23_scores	D23_pvals	D23_pvals_adj	D23_logfoldchanges
CER1	-20.4058	1.48404e-92	6.7264e-92	-29.2596		FMOD	51.9936	0	0	3.2537
OAS2	-6.49302	8.41344e-11	1.45694e-10	-26.3763		SYBU	18.6931	5.63934e-78	2.25783e-77	3.11546
LINC01467	-11.2924	1.43006e-29	3.48961e-29	-26.2738		SULT1C2	11.092	1.37187e-28	3.30287e-28	2.89623
IFI44	-6.47647	9.38952e-11	1.62271e-10	-26.2362		SPOCD1	11.2185	3.31019e-29	8.03665e-29	2.78434
CTD-2007L18.5	-10.0126	1.34185e-23	2.98618e-23	-25.9723		CLGN	45.5145	0	0	2.76199
NOS2	-6.2889	3.19717e-10	5.44488e-10	-25.8733		ITPKA	28.9482	2.95867e-184	2.56378e-183	2.71552
EGFLAM-AS4	-9.5492	1.30698e-21	2.80049e-21	-25.8471		S100P	59.9933	0	0	2.71375
AJAP1	-10.4208	1.99222e-25	4.60169e-25	-25.8247		MT1H	13.7509	5.02834e-43	1.44757e-42	2.71016
LGR5	-8.66655	4.45412e-18	9.0209e-18	-25.6688		RP1-28O10.1	14.6449	1.45308e-48	4.43409e-48	2.70954
GLIS3-AS1	-6.2558	3.95474e-10	6.72182e-10	-25.0296		DIO1	22.4559	1.11967e-111	5.96974e-111	2.70378
RP11-148B6.2	-6.42682	1.30303e-10	2.23939e-10	-25.0204		PLGLB1	11.3445	7.89407e-30	1.93723e-29	2.70339
TRPA1	-6.34959	2.15896e-10	3.6884e-10	-24.9416		GS1-600G8.5	16.2591	1.92698e-59	6.44911e-59	2.6886
CYP4X1	-6.54267	6.04318e-11	1.05111e-10	-24.9002		VSIG2	14.3766	7.25214e-47	2.16413e-46	2.66236
SSX5	-5.32902	9.87453e-08	1.56861e-07	-24.7553		CLIC5	10.1933	2.12418e-24	4.81392e-24	2.63172
BHLHE22	-3.82851	0.000128923	0.000180759	-24.5164		IP6K3	42.1623	0	0	2.5606
IGSF21	-4.74978	2.03641e-06	3.08963e-06	-24.4495		SLC51B	3.80582	0.000141337	0.000197716	2.54531
PTPRT	-4.50153	6.74658e-06	9.9666e-06	-24.2398		MICALCL	12.6131	1.78889e-36	4.7866e-36	2.52932
SAMD3	-3.64094	0.00027164	0.000375023	-24.1418		ANO1	14.463	2.07587e-47	6.24639e-47	2.4966
RGS8	-2.85759	0.00426873	0.00550655	-23.903		SYTL4	13.2126	7.42353e-40	2.05239e-39	2.47515
ASB5	-2.9293	0.00339721	0.00440598	-23.7495		ENG	5.1823	2.19162e-07	3.43602e-07	2.46535
PCAT18	-2.82449	0.0047356	0.0060834	-23.7364		TRPV6	45.5272	0	0	2.46141
RP11-148B6.1	-38.5842	0	0	-11.1037		CDX2	4.81504	1.47172e-06	2.24154e-06	2.44944
LEFTY2	-21.3066	9.85785e-101	4.79475e-100	-10.1914		COL12A1	14.7238	4.53588e-49	1.38903e-48	2.39175
RP11-445F12.1	-19.3888	9.6025e-84	4.01559e-83	-10.1214		CYP1A1	9.92934	3.10314e-23	6.87045e-23	2.38209
RP3-467D16.3	-22.749	1.46686e-114	8.03891e-114	-10.0975		RP11-431K24.1	9.10575	8.56739e-20	1.79223e-19	2.37652
ANKS1B	-11.6384	2.62979e-31	6.54646e-31	-10.0921		RP11-284F21.10	7.72815	1.09119e-14	2.0568e-14	2.34091
IFI44L	-8.21666	2.09257e-16	4.11099e-16	-9.98097		PTRF	21.9356	1.18922e-106	6.09263e-106	2.31275
ZIC2	-22.9149	3.30191e-116	1.82576e-115	-9.96874		EGR2	13.4959	1.65334e-41	4.68175e-41	2.2913
KCNK12	-31.0751	5.22962e-212	5.50191e-211	-9.68661		MBNL3	40.7689	0	0	2.28949
OAS1	-8.37384	5.57698e-17	1.10924e-16	-9.60876		RP1-140K8.5	8.61948	6.7258e-18	1.35709e-17	2.26328
LEFTY1	-19.9935	6.26857e-89	2.76585e-88	-9.33362		ENDOD1	29.4123	3.82667e-190	3.46162e-189	2.22978
LZTS1	-6.6712	2.53716e-11	4.45419e-11	-9.10781		SLC30A2	15.9958	1.3674e-57	4.51693e-57	2.22882
LINC00371	-7.85197	4.09545e-15	7.79777e-15	-8.93569		ARHGEF28	26.6386	2.42272e-156	1.74017e-155	2.1837
SOX21	-8.22678	1.92317e-16	3.7799e-16	-8.92563		TMEM156	6.3828	1.73881e-10	2.97885e-10	2.17389
GSC	-21.4082	1.1208e-101	5.52606e-101	-8.84623		LURAP1L	14.3759	7.32817e-47	2.18531e-46	2.173
ISL1	-9.58812	8.97061e-22	1.9298e-21	-8.73776		RDH10	37.7633	0	0	2.16099
TMEM100	-7.13295	9.82437e-13	1.77966e-12	-8.72304		AJ006998.2	8.16195	3.29652e-16	6.44693e-16	2.15892
RXRG	-4.1712	3.03003e-05	4.35423e-05	-8.56447		RP11-1260E13.1	6.66962	2.56466e-11	4.49882e-11	2.1354
FGF13-AS1	-4.53544	5.74842e-06	8.52991e-06	-8.52324		KLF4	28.3325	1.3759e-176	1.13538e-175	2.12367
MIR4458HG	-24.622	7.35256e-134	4.51598e-133	-8.43107		FABP3	22.0177	1.94816e-107	1.00284e-106	2.10621
AC068490.2	-13.6152	3.25287e-42	9.29636e-42	-8.39678		GABRA2	12.8031	1.57539e-37	4.27083e-37	2.10448
PAX6	-15.8941	6.958e-57	2.28446e-56	-8.17202		U47924.27	26.6927	5.71442e-157	4.13196e-156	2.09991
CTSF	-12.3487	4.95137e-35	1.3015e-34	-8.10987		TINAGL1	16.6288	4.31281e-62	1.48832e-61	2.09777
CCDC129	-5.31267	1.08031e-07	1.71359e-07	-7.874		PAQR8	24.3296	9.54432e-131	5.76392e-130	2.08934
DSCAM	-16.3621	3.56832e-60	1.20261e-59	-7.79775		DUSP13	28.8312	8.7183e-183	7.47975e-182	2.08838
MYCT1	-12.1695	4.51808e-34	1.17334e-33	-7.78453		ID4	41.9611	0	0	2.07298
CTD-2501M5.1	-6.79362	1.09355e-11	1.93395e-11	-7.74408		KRT7	46.4363	0	0	2.0642
TRDN	-25.3343	1.33855e-141	8.67748e-141	-7.72805		CBX4	38.3817	0	0	2.06373
CALB1	-9.78114	1.35673e-22	2.96737e-22	-7.72034		ALDH1L2	15.3189	5.72051e-53	1.82012e-52	2.05846
HAS2	-23.6907	4.50125e-124	2.59512e-123	-7.57924		DAAM2	7.46085	8.59671e-14	1.58855e-13	2.05596
RSAD2	-5.68173	1.33339e-08	2.17242e-08	-7.55491		KLF9	50.3854	0	0	2.05586
IGLON5	-16.6027	6.66453e-62	2.29438e-61	-7.55319		C4orf19	38.2709	0	0	2.05108
CD34	-19.4431	3.33544e-84	1.4057e-83	-7.50656		TGM2	48.9864	0	0	2.04364
FAM159B	-12.8548	8.08005e-38	2.19599e-37	-7.49281		FAM47E	8.73292	2.48181e-18	5.04293e-18	2.0398
PREX2	-3.06716	0.00216102	0.00284106	-7.48423		CPT1A	9.3047	1.34378e-20	2.83854e-20	2.03358
VRTN	-87.3882	0	0	-7.44099		GCNT3	12.6393	1.28156e-36	3.43975e-36	2.02491
CYP26A1	-19.6864	2.81933e-86	1.2106e-85	-7.31897		LRP11	19.8694	7.49168e-88	3.27212e-87	2.01787
FAM78B	-5.76044	8.38933e-09	1.37511e-08	-7.24202		AFAP1L1	11.7367	8.26171e-32	2.0818e-31	2.0096
CADPS	-11.7947	4.15627e-32	1.05098e-31	-7.21923		SPX	21.0188	4.41127e-98	2.08919e-97	2.00464
VWF	-3.74523	0.000180232	0.000250989	-7.18034		EDN1	18.1551	1.17105e-73	4.47316e-73	2.0045
CXCL14	-7.63335	2.28728e-14	4.27222e-14	-7.13892		AREG	52.1733	0	0	1.98316
TRG-AS1	-4.79764	1.60548e-06	2.44182e-06	-7.13089		PTPN3	27.0617	2.78334e-161	2.09672e-160	1.97279
CCKBR	-33.679	1.17176e-248	1.58334e-247	-7.10584		HKDC1	26.1223	2.03586e-150	1.40849e-149	1.96373
SOX21-AS1	-3.8125	0.00013757	0.000192634	-7.0603		MAFF	36.9838	2.08322e-299	3.67667e-298	1.96277
ERBB4	-35.1877	3.08503e-271	4.68058e-270	-7.04925		WNT5A	8.4777	2.29688e-17	4.59376e-17	1.9569
CCL2	-16.8644	8.21679e-64	2.86528e-63	-7.03759		OLR1	5.85391	4.80161e-09	7.91543e-09	1.93985
EYA2	-10.4824	1.04043e-25	2.41224e-25	-7.00949		ITPR3	31.3174	2.70526e-215	2.90983e-214	1.93471
PAQR5	-14.8685	5.27564e-50	1.63058e-49	-6.95853		ABAT	15.8651	1.1055e-56	3.61313e-56	1.93467
RP11-89K21.1	-4.03302	5.50637e-05	7.83983e-05	-6.9422		GUCY2D	43.8591	0	0	1.93162
GRPR	-3.00599	0.00264719	0.00345501	-6.92577		LTBR	17.1815	3.65053e-66	1.30346e-65	1.92895
EOMES	-20.9251	3.1631e-97	1.48504e-96	-6.8434		ITGA2	14.7922	1.64379e-49	5.05891e-49	1.9213
ARHGEF15	-3.72969	0.000191714	0.000266636	-6.82504		GS1-259H13.2	17.5106	1.18989e-68	4.35656e-68	1.92097
RP11-153K16.1	-2.88453	0.00392001	0.00507033	-6.81677		PLAC8	31.1513	4.87567e-213	5.16726e-212	1.91843
CCK	-8.27771	1.25569e-16	2.47928e-16	-6.80672		KCNH2	8.44389	3.06937e-17	6.13023e-17	1.9173
LHX1	-28.9896	8.88768e-185	7.7637e-184	-6.79696		RAB37	6.41881	1.37345e-10	2.35854e-10	1.91641
FGF8	-11.9445	6.93612e-33	1.77571e-32	-6.76176		CSRP1	48.2921	0	0	1.91325
HLX	-7.26959	3.60582e-13	6.57872e-13	-6.75711		BCL6	22.0641	6.99851e-108	3.6198e-107	1.91185
OTX2-AS1	-3.41352	0.000641291	0.000866004	-6.75414		ITGB6	32.037	3.33157e-225	3.84152e-224	1.89935
SIX3	-5.23934	1.61149e-07	2.53846e-07	-6.71513		TFCP2L1	20.9078	4.55113e-97	2.13208e-96	1.89858
MXRA5	-10.5995	2.99427e-26	6.99473e-26	-6.64391		CXCL2	43.1216	0	0	1.89694
GUCA2A	-3.44049	0.000580666	0.000786838	-6.56257		PALMD	19.3944	8.61111e-84	3.60799e-83	1.88943
TUNAR	-9.72058	2.46382e-22	5.34281e-22	-6.53748		TMPRSS2	25.0062	5.23761e-138	3.30619e-137	1.87434
NOG	-6.26053	3.83671e-10	6.52632e-10	-6.51269		BHLHE40	29.4695	7.09306e-191	6.44336e-190	1.86212
FGF17	-15.9976	1.3288e-57	4.39275e-57	-6.50768		NLRC5	5.72073	1.06069e-08	1.73268e-08	1.86161
SSTR2	-15.6332	4.3232e-55	1.39712e-54	-6.49931		SLC15A2	7.27459	3.47474e-13	6.34224e-13	1.85874
LIMD1-AS1	-8.95279	3.46607e-19	7.17781e-19	-6.47353		HIST2H2BE	18.9462	4.74484e-80	1.93189e-79	1.85
FAM124A	-18.2169	3.79135e-74	1.45593e-73	-6.43347		HIST1H2AC	38.3933	0	0	1.84926
SPOCK3	-11.6825	1.56542e-31	3.91716e-31	-6.42758		CDKN2B	24.3336	8.64615e-131	5.22881e-130	1.84469
SLC5A9	-12.8056	1.52629e-37	4.14033e-37	-6.27915		MOCOS	9.58903	8.89201e-22	1.91384e-21	1.84416
RP11-222K16.2	-4.67314	2.96632e-06	4.45669e-06	-6.27121		FLNC	53.4128	0	0	1.84315
KCNK10	-3.7612	0.000169102	0.00023587	-6.26963		LINC01564	5.46743	4.56606e-08	7.31788e-08	1.84063
GUCY1A3	-2.84492	0.00444221	0.00572181	-6.25891		MT1G	17.9671	3.52554e-72	1.33139e-71	1.83557
NPY	-10.0644	7.93753e-24	1.77191e-23	-6.22794		HBEGF	18.5317	1.1469e-76	4.51656e-76	1.83339
CST4	-15.0326	4.49204e-51	1.40853e-50	-6.20411		FOSB	25.0919	6.09961e-139	3.87864e-138	1.83294
PUS7L	-14.9889	8.67529e-51	2.70845e-50	-6.20369		ADAMTSL4	25.1123	3.65235e-139	2.32588e-138	1.83248
KCNQ2	-17.8676	2.10705e-71	7.93633e-71	-6.12256		CD55	29.4986	3.00195e-191	2.73849e-190	1.83208
ZNF385D	-9.9323	3.01235e-23	6.67284e-23	-6.11308		SYNPO	16.4049	1.76439e-60	5.96965e-60	1.82207
COL9A2	-11.9315	8.1076e-33	2.07194e-32	-6.09646		CNTN4	9.3483	8.90685e-21	1.88698e-20	1.81637
CCDC81	-30.3538	2.24042e-202	2.18681e-201	-6.0708		SNAI2	34.6916	1.05636e-263	1.54314e-262	1.80384
COL19A1	-2.9392	0.00329065	0.00427162	-6.05762		SFXN3	23.7842	4.86383e-125	2.83822e-124	1.8029
PLEKHG4B	-3.96408	7.36802e-05	0.000104457	-6.00679		CTGF	45.363	0	0	1.80178
TMSB15A	-30.1524	9.97666e-200	9.58646e-199	-6.00261		NR3C2	9.93927	2.80892e-23	6.2254e-23	1.80106
IFITM1	-18.657	1.10807e-77	4.42411e-77	-5.98464		MYC	32.4853	1.71933e-231	2.08246e-230	1.79155
BST2	-21.7095	1.667e-104	8.43054e-104	-5.98335		PPARGC1A	19.8879	5.18479e-88	2.27143e-87	1.79095
MYCN	-19.696	2.33192e-86	1.00231e-85	-5.97473		SLC17A9	5.63147	1.78679e-08	2.89691e-08	1.78628
CRMP1	-13.6613	1.72804e-42	4.95823e-42	-5.94155		IRF1	28.2138	3.95695e-175	3.2405e-174	1.78598
RP11-180C16.1	-5.82771	5.61944e-09	9.24598e-09	-5.94053		ADGRG1	5.19484	2.04894e-07	3.21584e-07	1.78215
LMX1B	-4.00959	6.08246e-05	8.63729e-05	-5.8869		BATF	10.8158	2.89689e-27	6.87494e-27	1.77733
ZIC3	-11.0354	2.58011e-28	6.19111e-28	-5.88673		TACC1	52.0687	0	0	1.77485
COL9A3	-16.5766	1.02921e-61	3.53197e-61	-5.86904		THSD7A	33.7831	3.4904e-250	4.79127e-249	1.77276
OAS3	-6.57141	4.98407e-11	8.68646e-11	-5.85353		PTGER4	6.13478	8.52766e-10	1.43813e-09	1.76746
FXYD6	-31.5992	3.78958e-219	4.19083e-218	-5.84637		SLC16A4	23.8054	2.93676e-125	1.71834e-124	1.76582
CST1	-25.5847	2.25875e-144	1.49569e-143	-5.82243		PROS1	45.1203	0	0	1.75672
RGS6	-6.85101	7.33287e-12	1.30215e-11	-5.75812		ALS2CL	16.5185	2.69831e-61	9.2306e-61	1.75205
DLK1	-46.9064	0	0	-5.7545		TFPI2	15.4237	1.13485e-53	3.62416e-53	1.74533
FAM167A	-5.67748	1.36695e-08	2.22625e-08	-5.75167		EEF1A2	8.33197	7.95079e-17	1.57558e-16	1.7438
MEG3	-3.02677	0.00247184	0.00323978	-5.73047		MBL2	7.08458	1.39463e-12	2.51685e-12	1.7428
CUX2	-5.38616	7.19795e-08	1.14806e-07	-5.7301		CREB5	11.3429	8.04393e-30	1.97288e-29	1.7415
SP5	-3.07178	0.00212786	0.00280088	-5.68442		ERVMER34-1	13.3321	1.50529e-40	4.21015e-40	1.7407
L1TD1	-25.4754	3.69649e-143	2.42912e-142	-5.68269		MYH14	12.562	3.41507e-36	9.09844e-36	1.73995
ELAVL4	-6.36761	1.91991e-10	3.28519e-10	-5.65223		GABRE	21.4863	2.0934e-102	1.04284e-101	1.73562
SAA2	-4.21098	2.5427e-05	3.66733e-05	-5.63725		ARID5B	27.8334	1.71023e-170	1.35441e-169	1.73244
TAL2	-14.6441	1.4699e-48	4.48226e-48	-5.5978		ALOX5AP	6.43505	1.2343e-10	2.12295e-10	1.72756
PLSCR2	-18.3598	2.75825e-75	1.0687e-74	-5.59667		GPR157	23.9621	6.90464e-127	4.06753e-126	1.71478
ACKR3	-4.77818	1.76891e-06	2.6885e-06	-5.58506		GLIPR1	19.6393	7.13542e-86	3.05179e-85	1.70796
SPOCK1	-13.1483	1.74019e-39	4.79578e-39	-5.54146		NFIA	9.29698	1.44489e-20	3.04914e-20	1.70731
SHISA2	-20.4206	1.0962e-92	4.98419e-92	-5.51672		SERPINA5	21.7469	7.38261e-105	3.73799e-104	1.70488
DERL3	-3.59214	0.000327971	0.000451207	-5.51074		THBD	19.7694	5.45769e-87	2.36227e-86	1.70118
RBM46	-6.70301	2.04171e-11	3.59022e-11	-5.49502		EPAS1	54.1674	0	0	1.70039
HMGA2	-35.5442	1.02142e-276	1.60605e-275	-5.48573		C10orf10	30.6386	3.744e-206	3.79135e-205	1.69938
TNFSF10	-7.05209	1.76249e-12	3.1741e-12	-5.47916		HNMT	35.2264	7.87789e-272	1.19944e-270	1.69793
DPPA3	-7.45768	8.80566e-14	1.62647e-13	-5.43102		SH3TC1	11.5038	1.26301e-30	3.12073e-30	1.6889
RP11-385M4.1	-4.2374	2.26127e-05	3.26905e-05	-5.42236		NPNT	22.3277	1.99099e-110	1.04861e-109	1.68723
RP11-431M3.2	-3.00426	0.0026623	0.00347263	-5.42073		PIGZ	19.8472	1.16593e-87	5.07191e-87	1.68453
NCR1	-10.7785	4.34861e-27	1.02919e-26	-5.37822		CHRD	16.4246	1.27539e-60	4.33213e-60	1.68292
WBSCR17	-10.9149	9.78638e-28	2.33276e-27	-5.34005		HIST1H2BD	20.0723	1.28984e-89	5.73204e-89	1.68219
LINC00458	-26.8749	4.31701e-159	3.17462e-158	-5.3319		RND1	19.7385	1.00769e-86	4.35724e-86	1.68001
RP11-449P1.1	-11.7186	1.0241e-31	2.57303e-31	-5.26924		PPM1L	26.882	3.56376e-159	2.62964e-158	1.67628
C9orf47	-3.49535	0.000473442	0.000645182	-5.26274		INHBA	7.1293	1.00879e-12	1.8251e-12	1.67627
TMPRSS11E	-3.64409	0.000268339	0.000370583	-5.24456		MLPH	17.2254	1.71146e-66	6.13626e-66	1.67597
RSPO3	-18.3834	1.78548e-75	6.93658e-75	-5.18574		RND3	52.3609	0	0	1.67462
IFI27	-10.728	7.52181e-27	1.77244e-26	-5.15073		MUM1L1	30.9006	1.17094e-209	1.20265e-208	1.66891
SIM1	-4.11626	3.85065e-05	5.50967e-05	-5.13252		OSMR	31.029	2.19301e-211	2.28496e-210	1.66767
GNG2	-18.3451	3.613e-75	1.39862e-74	-5.11614		ABCC3	21.4863	2.09283e-102	1.04284e-101	1.66688
FREM1	-14.9387	1.84424e-50	5.72468e-50	-5.09625		SLC20A2	41.9251	0	0	1.66655
PLAC9	-36.5566	1.40179e-292	2.39579e-291	-5.08977		FAM43A	13.2679	3.55296e-40	9.86705e-40	1.66502
PCSK9	-8.99902	2.27749e-19	4.72547e-19	-5.08762		RTN4RL2	6.78293	1.1776e-11	2.0809e-11	1.66155
SEMA5B	-3.80588	0.000141302	0.000197716	-5.04806		EGR1	48.62	0	0	1.66124
LINC01122	-6.01409	1.809e-09	3.02713e-09	-5.04524		HAO2	3.80843	0.000139851	0.000195765	1.64873
UNC5D	-10.194	2.10802e-24	4.77981e-24	-5.02467		ZG16B	17.7641	1.3414e-70	5.00882e-70	1.64683
CYYR1	-12.5882	2.45169e-36	6.55197e-36	-5.01732		SMIM13	33.0422	2.0144e-239	2.57701e-238	1.64515
MIXL1	-12.1057	9.84897e-34	2.55012e-33	-4.99696		CTU1	18.8735	1.88537e-79	7.63326e-79	1.64479
NODAL	-19.8302	1.63473e-87	7.1041e-87	-4.93156		FRAT1	14.79	1.70054e-49	5.22982e-49	1.64287
PRICKLE1	-20.7669	8.63319e-96	4.00535e-95	-4.89472		TBC1D2	28.6738	8.09707e-181	6.87853e-180	1.64254
IL34	-5.54381	2.9596e-08	4.76091e-08	-4.88776		MICAL2	28.2614	1.03191e-175	8.46679e-175	1.64198
PODN	-2.7122	0.00668375	0.00848768	-4.8586		RP11-254I22.3	7.8122	5.61998e-15	1.06676e-14	1.63824
HRH2	-3.42719	0.000609855	0.000825166	-4.83411		GPRC5A	38.6344	0	0	1.63487
PIK3R5	-8.23401	1.81052e-16	3.56174e-16	-4.81577		LINC01214	12.3731	3.65216e-35	9.6351e-35	1.63012
RASSF10	-16.4436	9.3149e-61	3.17397e-60	-4.81555		GALNT18	27.3228	2.27581e-164	1.7417e-163	1.62673
TSHZ2	-5.13214	2.8646e-07	4.4749e-07	-4.81429		PLD1	18.2845	1.09902e-74	4.23543e-74	1.62143
CP	-5.68492	1.30871e-08	2.1338e-08	-4.8069		NFKBIZ	27.5761	2.15027e-167	1.67829e-166	1.6169
TNFSF14	-3.52273	0.000427133	0.000583361	-4.80169		HULC	7.65607	1.91714e-14	3.58862e-14	1.61035
LRP2	-5.90101	3.61279e-09	5.99452e-09	-4.72989		GPAT3	9.81277	9.9211e-23	2.17871e-22	1.60659
FAM181B	-3.01506	0.00256929	0.00336043	-4.72045		SULT1A2	10.1142	4.78146e-24	1.0757e-23	1.59997
ADAMTS19	-14.1791	1.23403e-45	3.64229e-45	-4.71776		CYB5R1	47.2455	0	0	1.59829
PCAT14	-37.4866	1.52417e-307	2.95538e-306	-4.6944		MBNL2	37.3702	1.1919e-305	2.24076e-304	1.59827
IFIT1	-7.2795	3.35065e-13	6.11832e-13	-4.69402		SIAE	17.9108	9.70486e-72	3.66176e-71	1.59258
RP11-805J14.5	-8.04331	8.74406e-16	1.69321e-15	-4.69011		SGK2	4.71858	2.37498e-06	3.58819e-06	1.5914
LINC00176	-17.378	1.21041e-67	4.37977e-67	-4.66517		CLDN4	38.43	0	0	1.58455
SOX11	-46.1864	0	0	-4.64305		HGD	37.4503	5.93066e-307	1.13974e-305	1.57809
CNTNAP2	-20.7584	1.02962e-95	4.76666e-95	-4.63381		KLB	16.442	9.57167e-61	3.25889e-60	1.57455
PCDH17	-16.9361	2.43897e-64	8.53936e-64	-4.58924		H2AFJ	50.5487	0	0	1.57294
PIF1	-8.59363	8.42664e-18	1.6971e-17	-4.57443		MLXIPL	15.4626	6.20152e-54	1.98632e-53	1.57013
ST8SIA4	-21.4586	3.79401e-102	1.87919e-101	-4.54134		CTD-3252C9.4	11.9355	7.73277e-33	1.97732e-32	1.56983
C1orf61	-3.42717	0.000609906	0.000825166	-4.51962		UNC5B-AS1	31.3781	4.02644e-216	4.36349e-215	1.56495
MARCH11	-7.7779	7.37385e-15	1.39355e-14	-4.5194		SPINK1	61.2182	0	0	1.55587
ANGPT2	-14.4884	1.43524e-47	4.3338e-47	-4.51825		CDS1	37.0884	4.32489e-301	7.82461e-300	1.55569
CECR6	-5.2221	1.7691e-07	2.77965e-07	-4.51774		UNC93A	21.6074	1.52939e-103	7.66287e-103	1.5534
PDZD4	-3.30627	0.000945474	0.00126453	-4.5168		HIST1H2BJ	11.1449	7.58606e-29	1.8315e-28	1.55243
TRPC4	-3.29097	0.00099841	0.00133409	-4.51457		OTUD1	12.9623	2.00197e-38	5.46151e-38	1.55201
ANGPTL2	-5.96387	2.46329e-09	4.10612e-09	-4.4913		PPARA	31.0997	2.43167e-212	2.5708e-211	1.55097
CCDC74B	-4.38613	1.15385e-05	1.69127e-05	-4.48741		APOL6	21.1901	1.17725e-99	5.67497e-99	1.55055
CLVS2	-12.1853	3.72172e-34	9.68274e-34	-4.48598		DGKH	21.169	1.84329e-99	8.86585e-99	1.54505
RP11-295M3.4	-4.43915	9.03158e-06	1.32832e-05	-4.47903		LINC01503	13.1028	3.17512e-39	8.71142e-39	1.5389
PCOLCE2	-3.84082	0.000122622	0.000172037	-4.47898		TPCN1	22.855	1.30229e-115	7.19168e-115	1.53423
SCT	-4.71845	2.37645e-06	3.58915e-06	-4.47224		FAM134B	32.2772	1.46331e-228	1.74307e-227	1.53258
KIT	-16.8644	8.2273e-64	2.86663e-63	-4.45969		LCP1	46.9218	0	0	1.5308
CASC10	-17.4014	8.04734e-68	2.91919e-67	-4.44583		TFEB	6.96564	3.26922e-12	5.85589e-12	1.52199
RP11-114G22.1	-15.1743	5.23031e-52	1.6532e-51	-4.42985		STOM	49.7	0	0	1.51293
GLI2	-4.65365	3.26106e-06	4.89441e-06	-4.4103		ELF3	40.2474	0	0	1.5118
SLC6A4	-6.19271	5.91389e-10	1.00163e-09	-4.4051		SEL1L3	24.6222	7.30935e-134	4.49582e-133	1.50801
FAM20A	-11.9727	4.9366e-33	1.26757e-32	-4.39549		F2RL1	38.6549	0	0	1.5078
GABRB3	-21.0716	1.44808e-98	6.89592e-98	-4.39436		RASD1	30.4048	4.74495e-203	4.65242e-202	1.49922
ZNF521	-5.08344	3.70653e-07	5.76513e-07	-4.39074		TTC39A	30.2774	2.27332e-201	2.19907e-200	1.49853
PLPP4	-9.82303	8.9607e-23	1.97181e-22	-4.37937		C1orf116	13.0359	7.64153e-39	2.09259e-38	1.49729
RFX6	-7.89538	2.89425e-15	5.52771e-15	-4.37238		NPC1	35.6022	1.29443e-277	2.04275e-276	1.49647
RP11-431J24.2	-8.47885	2.27421e-17	4.55052e-17	-4.3693		MXD1	22.553	1.25553e-112	6.74401e-112	1.48682
PDGFRA	-8.01571	1.09504e-15	2.10816e-15	-4.36388		OPN3	38.0287	0	0	1.48306
LINC01170	-9.70101	2.98519e-22	6.46368e-22	-4.35469		IMPDH1	28.9862	9.82546e-185	8.56559e-184	1.47685
TIAM1	-6.89282	5.46984e-12	9.72916e-12	-4.33558		ACSS3	33.6541	2.71979e-248	3.66366e-247	1.47608
RP11-54O7.1	-4.14822	3.35077e-05	4.80715e-05	-4.31974		DTX3L	31.5417	2.3279e-218	2.56129e-217	1.46316
PRRG3	-3.0996	0.00193784	0.00256167	-4.31499		NKX3-1	4.92041	8.63627e-07	1.32705e-06	1.46226
PLCL1	-4.95642	7.18026e-07	1.10765e-06	-4.27635		HPX	41.9342	0	0	1.46088
HBE1	-4.24507	2.18522e-05	3.16122e-05	-4.27533		CSF3R	8.10046	5.47529e-16	1.06645e-15	1.4593
IFI6	-5.00249	5.65936e-07	8.75217e-07	-4.25701		ANKRD29	21.9322	1.28053e-106	6.55268e-106	1.45909
FAM222A	-4.60663	4.09252e-06	6.11052e-06	-4.25306		P2RY6	7.01609	2.28162e-12	4.09876e-12	1.45822
SLN	-4.17419	2.99054e-05	4.30033e-05	-4.23074		LDLR	31.6261	1.6142e-219	1.78969e-218	1.45614
RP11-267C16.1	-3.63543	0.000277512	0.000382763	-4.21734		GFOD1	8.09884	5.54846e-16	1.08021e-15	1.45359
ELAVL2	-4.26886	1.96478e-05	2.84996e-05	-4.20368		SLC17A5	40.4759	0	0	1.4535
STC1	-22.6263	2.38814e-113	1.29403e-112	-4.19691		DENND2D	11.8432	2.33452e-32	5.93791e-32	1.45193
SLC35F3	-10.8152	2.91706e-27	6.91903e-27	-4.19582		DEFB1	11.7079	1.16162e-31	2.91688e-31	1.44538
AP001347.6	-16.9533	1.8197e-64	6.39705e-64	-4.19165		GAREM1	21.1933	1.10026e-99	5.30973e-99	1.44436
GUCY1A2	-2.78669	0.00532488	0.00681408	-4.18719		RGS16	14.0558	7.09276e-45	2.08067e-44	1.44196
USP18	-12.2225	2.358e-34	6.14956e-34	-4.16817		PYGL	28.3794	3.6362e-177	3.01784e-176	1.4404
ROBO3	-4.43611	9.15974e-06	1.34625e-05	-4.16563		ESAM	10.1281	4.14801e-24	9.34167e-24	1.43965
PALD1	-9.65457	4.7011e-22	1.01536e-21	-4.15903		JAK1	52.7789	0	0	1.43922
NCAM1	-4.56913	4.89745e-06	7.28719e-06	-4.15575		FOSL1	10.7289	7.44928e-27	1.75823e-26	1.43907
MOK	-14.7829	1.88929e-49	5.80617e-49	-4.14659		MBNL1	24.2407	8.28166e-130	4.97359e-129	1.43478
CXCR4	-29.6463	3.78541e-193	3.53523e-192	-4.14371		STX11	12.2965	9.45777e-35	2.47401e-34	1.43457
SERHL2	-10.6904	1.12898e-26	2.65453e-26	-4.13105		TBC1D2B	18.3239	5.33829e-75	2.06465e-74	1.4336
MPPED2	-4.21509	2.4968e-05	3.60353e-05	-4.12988		SAMD4A	19.8986	4.18145e-88	1.83373e-87	1.43303
LFNG	-2.73635	0.00621244	0.0079124	-4.10424		HIST1H4H	11.1873	4.70475e-29	1.13904e-28	1.43212
SEMA3E	-21.034	3.20466e-98	1.52274e-97	-4.09684		RP4-621F18.2	11.2546	2.19705e-29	5.34611e-29	1.42934
NKAIN1	-5.97614	2.28486e-09	3.81309e-09	-4.08698		CAMK2N1	37.4891	1.3856e-307	2.69881e-306	1.42425
UCP2	-24.7909	1.12483e-135	6.96816e-135	-4.05774		IFFO2	9.89483	4.38352e-23	9.6854e-23	1.42147
EPHA4	-12.3216	6.9268e-35	1.81634e-34	-4.03513		AQP3	31.6414	9.96055e-220	1.10718e-218	1.42005
NFASC	-11.4236	3.18897e-30	7.85257e-30	-4.02148		FHL2	32.7465	3.40461e-235	4.2182e-234	1.41955
RP5-903G2.2	-5.2032	1.95883e-07	3.07663e-07	-4.01977		ALPK2	23.6994	3.6556e-124	2.11321e-123	1.41795
DDX60	-3.82458	0.000130995	0.000183497	-4.01791		ETS1	11.7852	4.6529e-32	1.17518e-31	1.41503
ST6GAL2	-3.09665	0.00195723	0.00258493	-4.01065		NABP1	37.0399	2.60721e-300	4.67783e-299	1.41277
ELOVL2	-9.38617	6.22229e-21	1.32082e-20	-4.00466		RP11-420L9.5	7.32595	2.37208e-13	4.34429e-13	1.40663
SYNDIG1	-2.9694	0.00298379	0.0038835	-3.99873		SUN2	31.9056	2.2311e-223	2.54546e-222	1.4061
BEND5	-7.81536	5.48068e-15	1.04078e-14	-3.99763		SUSD3	14.915	2.63107e-50	8.15537e-50	1.4053
ALB	-8.04176	8.85592e-16	1.71333e-15	-3.98821		HSD3B1	15.7145	1.20251e-55	3.89778e-55	1.40357
FOXC1	-3.38891	0.000701719	0.000945538	-3.98281		ZNF419	32.2015	1.6789e-227	1.98349e-226	1.40305
KIF20A	-7.54419	4.55122e-14	8.45338e-14	-3.98127		AC018647.3	5.54752	2.89745e-08	4.66788e-08	1.40056
SLCO3A1	-2.85089	0.00435977	0.00562064	-3.98089		LAMA3	9.8229	8.97212e-23	1.97332e-22	1.39826
KIF15	-5.57816	2.4308e-08	3.92927e-08	-3.97723		HIST3H2A	37.4256	1.49903e-306	2.86805e-305	1.39803
RP11-350N15.6	-4.36259	1.28529e-05	1.88138e-05	-3.97483		SGMS2	11.173	5.52552e-29	1.33701e-28	1.39458
FAM159A	-6.39892	1.5648e-10	2.6818e-10	-3.92178		CCPG1	32.8598	8.25786e-237	1.03799e-235	1.39114
NR0B1	-5.24658	1.54952e-07	2.44173e-07	-3.9066		FBXL8	7.537	4.80911e-14	8.92471e-14	1.38951
AZU1	-4.01567	5.9278e-05	8.43152e-05	-3.88454		SLFN5	27.3191	2.51462e-164	1.92106e-163	1.3886
CLDN19	-12.5002	7.4448e-36	1.97372e-35	-3.87676		ICAM1	19.5537	3.83596e-85	1.63094e-84	1.38652
MAPK10	-16.4339	1.09447e-60	3.72053e-60	-3.86995		AMIGO2	13.6244	2.86878e-42	8.21496e-42	1.38315
FAT3	-5.74857	8.99988e-09	1.47351e-08	-3.86889		PSAPL1	10.1382	3.73891e-24	8.4335e-24	1.38248
KCNK5	-4.79567	1.62136e-06	2.4651e-06	-3.86842		RAB27A	29.506	2.41109e-191	2.20881e-190	1.38137
TRPM3	-4.18109	2.90117e-05	4.1746e-05	-3.86558		MEGF9	26.3763	2.56372e-153	1.81433e-152	1.37264
DLGAP5	-11.642	2.51939e-31	6.27888e-31	-3.8431		AC062017.1	7.62115	2.51418e-14	4.68996e-14	1.36773
GRIN2B	-4.29424	1.75293e-05	2.54864e-05	-3.82004		DONSON	45.3923	0	0	1.36547
RIPPLY3	-24.4571	4.22993e-132	2.57609e-131	-3.81553		RP11-670E13.6	8.03411	9.42567e-16	1.82112e-15	1.36454
LINC01224	-20.8547	1.38202e-96	6.44646e-96	-3.81245		MFAP3L	18.8069	6.63226e-79	2.67767e-78	1.35925
RUNX1T1	-3.74722	0.000178803	0.000249241	-3.79977		CITED4	15.9215	4.49571e-57	1.47829e-56	1.35872
SLITRK2	-9.31029	1.27479e-20	2.69544e-20	-3.78988		AGT	29.9036	1.76753e-196	1.66873e-195	1.35864
CDCA2	-9.54569	1.352e-21	2.89265e-21	-3.7861		RNF103	25.6432	5.03596e-145	3.35007e-144	1.35684
ZNF385B	-3.41785	0.000631172	0.000852762	-3.78515		CSF1R	7.65557	1.92451e-14	3.60085e-14	1.3537
MGAT3	-5.98092	2.2188e-09	3.70429e-09	-3.77614		ANXA1	27.8625	7.58992e-171	6.0218e-170	1.3503
CTD-3035K23.6	-3.02668	0.00247254	0.00323978	-3.76718		TACC2	39.1601	0	0	1.34929
ALPL	-4.25441	2.096e-05	3.03621e-05	-3.75889		EFNA1	31.6814	2.80434e-220	3.13332e-219	1.34743
RGS5	-22.378	6.44544e-111	3.41127e-110	-3.75712		TMEM38A	20.082	1.06001e-89	4.71553e-89	1.34718
PHF21B	-7.15462	8.39072e-13	1.52124e-12	-3.74914		AFP	47.7852	0	0	1.34655
DPYSL4	-7.65837	1.88313e-14	3.52802e-14	-3.7461		SLCO2B1	10.1875	2.25374e-24	5.1022e-24	1.34377
EFR3B	-7.3072	2.72773e-13	4.98719e-13	-3.73093		RHOBTB1	16.7646	4.43005e-63	1.53367e-62	1.34364
CTC-260E6.6	-28.4658	3.10504e-178	2.59193e-177	-3.72204		PXDC1	36.3649	1.53032e-289	2.56477e-288	1.34363
IL2RG	-2.68105	0.00733913	0.00930628	-3.7182		MAPK13	31.0122	3.69479e-211	3.84045e-210	1.3405
FRZB	-46.3091	0	0	-3.70547		THBS1	13.5322	1.00908e-41	2.86492e-41	1.34036
CTSV	-49.3437	0	0	-3.7018		LPIN2	35.7001	3.94557e-279	6.2723e-278	1.33998
KHDRBS2	-5.19072	2.09479e-07	3.2854e-07	-3.70149		C5	40.556	0	0	1.3388
SGOL1	-19.0013	1.66274e-80	6.78913e-80	-3.69661		HES1	44.5782	0	0	1.33781
FAM19A4	-5.06658	4.05018e-07	6.28381e-07	-3.6856		LETM2	10.8554	1.88018e-27	4.47682e-27	1.33712
APELA	-19.9839	7.60313e-89	3.35127e-88	-3.67217		MAOA	19.8283	1.69797e-87	7.37151e-87	1.33065
NRGN	-10.7932	3.70834e-27	8.78622e-27	-3.66011		KLHL21	22.9441	1.68921e-116	9.40043e-116	1.32979
DOK6	-8.27298	1.30656e-16	2.57854e-16	-3.63293		PLP2	24.9064	6.3348e-137	3.96981e-136	1.32783
DAB1	-19.1995	3.73941e-82	1.54434e-81	-3.63187		ARHGDIB	26.72	2.75847e-157	2.00464e-156	1.32678
DDIT4L	-20.9942	7.40325e-98	3.49854e-97	-3.61295		ABLIM3	15.5331	2.07099e-54	6.65302e-54	1.32665
HHIP-AS1	-3.09571	0.0019634	0.00259229	-3.6046		CYR61	43.1561	0	0	1.32634
KIF18B	-5.94419	2.77826e-09	4.62757e-09	-3.58132		SLC25A25	25.1984	4.17426e-140	2.67005e-139	1.32316
B3GALT1	-5.78288	7.34327e-09	1.20548e-08	-3.57066		TRIB3	42.7428	0	0	1.31831
MANEA-AS1	-18.3208	5.64957e-75	2.18309e-74	-3.56387		TRNP1	23.583	5.76341e-123	3.28773e-122	1.31668
HESX1	-12.3349	5.87266e-35	1.5418e-34	-3.5635		ADGRF4	5.23403	1.6585e-07	2.61062e-07	1.3162
MYBL2	-29.5764	3.0084e-192	2.79148e-191	-3.56143		RGCC	18.7344	2.59591e-78	1.04319e-77	1.31603
ZCCHC18	-3.03557	0.00240084	0.00314774	-3.55976		PTPRE	15.8185	2.31861e-56	7.56655e-56	1.31358
IRX3	-11.7984	3.97858e-32	1.00663e-31	-3.55851		CHPT1	41.4731	0	0	1.31317
RP3-428L16.2	-7.76915	7.90173e-15	1.49266e-14	-3.55496		PHLDA2	35.0909	9.29406e-270	1.40516e-268	1.30656
LINC00348	-14.8941	3.59816e-50	1.11291e-49	-3.55279		CEBPD	43.1406	0	0	1.30601
EPO	-2.6776	0.00741518	0.00939719	-3.54969		CAMTA2	31.661	5.3515e-220	5.96389e-219	1.30496
LINC01521	-4.64834	3.34625e-06	5.01879e-06	-3.54048		RRAGD	33.9587	9.06131e-253	1.26391e-251	1.30399
ARHGDIG	-15.9135	5.10813e-57	1.67838e-56	-3.53988		GPNMB	4.92561	8.40995e-07	1.29365e-06	1.30398
CDH13	-4.17073	3.03626e-05	4.36173e-05	-3.53479		ADGRG6	32.4337	9.19103e-231	1.10394e-229	1.30142
CENPF	-20.2524	3.38623e-91	1.51889e-90	-3.51975		TSC22D3	39.292	0	0	1.30109
FAM111B	-4.49449	6.9737e-06	1.02951e-05	-3.50723		NCF1	10.7142	8.73157e-27	2.05527e-26	1.30107
KCNH8	-3.6585	0.000253696	0.000351146	-3.49904		NRCAM	25.3029	2.96812e-141	1.91841e-140	1.29982
LRRIQ1	-9.44685	3.49187e-21	7.43786e-21	-3.4987		CDH1	38.1541	0	0	1.29934
BMPER	-5.29207	1.2094e-07	1.91555e-07	-3.491		MTUS1	31.6904	2.10605e-220	2.36534e-219	1.29807
ONECUT2	-18.5595	6.83169e-77	2.69774e-76	-3.48676		HK1	33.7405	1.47439e-249	2.0048e-248	1.29772
CRLF1	-4.70614	2.52455e-06	3.80884e-06	-3.4605		RAB29	27.9988	1.67905e-172	1.352e-171	1.29466
FAM83D	-7.5355	4.86469e-14	9.02398e-14	-3.45729		SMIM6	6.01617	1.78597e-09	2.98975e-09	1.29349
FAM64A	-11.9244	8.8348e-33	2.25512e-32	-3.45707		ALDH4A1	11.7475	7.27443e-32	1.83409e-31	1.29235
GTSE1	-16.3019	9.56102e-60	3.20728e-59	-3.44276		RP11-166P13.3	7.9375	2.06296e-15	3.95225e-15	1.29092
PSMB9	-4.61141	3.99943e-06	5.97565e-06	-3.43602		EGFR-AS1	12.7051	5.53682e-37	1.4926e-36	1.28623
FAM13C	-7.40669	1.29494e-13	2.38472e-13	-3.43514		MT1E	37.8745	0	0	1.28606
SLC16A6	-2.7939	0.00520769	0.00666806	-3.4311		BLVRB	49.8561	0	0	1.28469
CDC25C	-5.81129	6.19933e-09	1.01924e-08	-3.43072		BATF3	12.5767	2.83644e-36	7.56617e-36	1.28303
CRYM	-14.1424	2.07992e-45	6.13058e-45	-3.42341		TF	39.6892	0	0	1.28247
FAM19A5	-17.7814	9.85663e-71	3.69325e-70	-3.42227		ZNF563	17.8508	2.8518e-71	1.07228e-70	1.28031
MKI67	-15.9369	3.51477e-57	1.15661e-56	-3.40663		PROSER2	31.097	2.64255e-212	2.78693e-211	1.27926
DYX1C1	-8.66284	4.60157e-18	9.30644e-18	-3.3959		ERP27	12.8751	6.21906e-38	1.69234e-37	1.27762
PTPN5	-20.4252	9.97612e-93	4.54071e-92	-3.3927		DUSP1	45.0717	0	0	1.2766
KIF18A	-4.97663	6.46997e-07	9.99148e-07	-3.37717		PLCD3	33.2323	3.6738e-242	4.78479e-241	1.27601
SYT10	-7.18474	6.73364e-13	1.22389e-12	-3.37266		HIST1H1C	26.9508	5.58009e-160	4.1529e-159	1.27575
SHROOM4	-5.61509	1.9646e-08	3.17805e-08	-3.36676		MGLL	17.8521	2.78352e-71	1.04751e-70	1.27545
CKAP2L	-8.42839	3.50443e-17	6.98946e-17	-3.36105		CTAGE5	26.2092	2.08924e-151	1.45943e-150	1.2729
ANTXR1	-10.7405	6.56571e-27	1.55053e-26	-3.33082		SSFA2	27.0909	1.26147e-161	9.53601e-161	1.27245
NCAPG	-7.96822	1.60982e-15	3.0896e-15	-3.31447		JOSD1	38.2442	0	0	1.27148
CDCA7	-12.5879	2.46037e-36	6.57113e-36	-3.3059		CH17-360D5.2	17.3128	3.76766e-67	1.35761e-66	1.26958
RNF152	-20.9394	2.34606e-97	1.10385e-96	-3.29791		EPB41L4B	14.5439	6.38956e-48	1.93612e-47	1.26879
LGALS9	-3.15992	0.00157813	0.00209448	-3.27953		FOS	37.03	3.77186e-300	6.71173e-299	1.26615
NUF2	-10.0804	6.74616e-24	1.51142e-23	-3.25832		RBPMS-AS1	16.4169	1.44695e-60	4.90714e-60	1.2661
KIFC1	-12.0463	2.02735e-33	5.22736e-33	-3.25701		RP11-134L10.1	6.0098	1.85751e-09	3.10711e-09	1.26607
AURKB	-14.9978	7.58538e-51	2.37503e-50	-3.24922		SERPINC1	4.7554	1.98055e-06	3.00698e-06	1.26599
CCNB2	-16.0512	5.60536e-58	1.85871e-57	-3.24921		CXCL16	27.4028	2.54161e-165	1.95899e-164	1.26474
ADAM28	-4.43823	9.06997e-06	1.33351e-05	-3.23729		THRB	13.4352	3.76073e-41	1.05868e-40	1.26442
MAP2K6	-15.4243	1.12337e-53	3.59014e-53	-3.2372		HERC3	10.1867	2.27395e-24	5.14524e-24	1.2621
GRIA3	-4.71642	2.40036e-06	3.624e-06	-3.22786		PROX1	17.1755	4.05246e-66	1.44578e-65	1.26159
RGAG1	-5.82236	5.80213e-09	9.54294e-09	-3.22198		ANKRD1	39.5207	0	0	1.26074
KIF2C	-8.66928	4.34865e-18	8.81141e-18	-3.21975		CPS1	20.3551	4.18271e-92	1.88593e-91	1.25712
IFIT2	-3.89663	9.75421e-05	0.000137385	-3.21936		FSTL3	20.5099	1.75724e-93	8.02357e-93	1.25634
RP11-307E17.8	-4.70459	2.5438e-06	3.83521e-06	-3.21649		TNIK	32.9845	1.35491e-238	1.72313e-237	1.25458
SKIDA1	-7.3255	2.38019e-13	4.3573e-13	-3.21144		TIMP3	14.6988	6.56392e-49	2.00866e-48	1.25029
DIO3	-20.7276	1.95306e-95	9.03212e-95	-3.20874		SIAH2	36.8562	2.32449e-297	4.03658e-296	1.24978
S1PR3	-14.3399	1.23148e-46	3.66478e-46	-3.20185		CCNJL	22.4431	1.49457e-111	7.9588e-111	1.24393
KIF4A	-9.092	9.72353e-20	2.03114e-19	-3.20172		EGFR	28.288	4.84931e-176	3.98639e-175	1.24187
PLCXD3	-12.5491	4.02111e-36	1.06999e-35	-3.20029		GIPC2	11.1598	6.41134e-29	1.54962e-28	1.24025
IL1RAPL1	-3.1466	0.00165179	0.00219091	-3.19875		CD9	18.4986	2.11828e-76	8.30412e-76	1.23794
SHF	-9.94669	2.60721e-23	5.78132e-23	-3.19799		SLC15A4	14.9742	1.08273e-50	3.373e-50	1.23602
PHACTR1	-12.7657	2.54892e-37	6.9014e-37	-3.18809		SMPD1	35.0585	2.89553e-269	4.36246e-268	1.23506
TROAP	-13.3417	1.32409e-40	3.70573e-40	-3.18372		IRS2	32.4501	5.39895e-231	6.5028e-230	1.23268
GAL	-30.4482	1.26711e-203	1.25954e-202	-3.17911		IL13RA1	36.1728	1.6309e-286	2.70192e-285	1.2303
E2F8	-3.34513	0.000822451	0.00110443	-3.17825		RAB32	43.9366	0	0	1.22959
KIF11	-9.59666	8.25741e-22	1.77903e-21	-3.16723		LIMS2	25.0089	4.89213e-138	3.09263e-137	1.22941
RP11-10A14.3	-3.01005	0.00261201	0.00341116	-3.15067		TMEM140	18.3852	1.72636e-75	6.71292e-75	1.22864
MFAP2	-35.2511	3.30209e-272	5.04532e-271	-3.14627		DGCR6	27.0085	1.17491e-160	8.77428e-160	1.22841
NEK2	-9.95374	2.42875e-23	5.38836e-23	-3.14499		APH1B	17.0003	8.17625e-65	2.89077e-64	1.22716
ROBO2	-7.48631	7.08352e-14	1.31118e-13	-3.13838		CYGB	9.30346	1.35942e-20	2.87018e-20	1.22708
DPYS	-4.92829	8.29504e-07	1.27689e-06	-3.1362		TFRC	41.7917	0	0	1.22671
CDC20	-16.8182	1.7949e-63	6.22385e-63	-3.13305		ATP2B4	31.0088	4.10012e-211	4.25154e-210	1.22578
GCNT1	-25.1339	2.12128e-139	1.35286e-138	-3.12801		HIVEP2	10.6805	1.25557e-26	2.94898e-26	1.22467
NDC80	-7.43424	1.0517e-13	1.93925e-13	-3.12309		FAM110C	4.64123	3.46344e-06	5.18915e-06	1.22317
MX2	-3.36041	0.000778267	0.00104705	-3.12123		JUN	45.4172	0	0	1.22207
COL1A2	-3.31598	0.00091322	0.00122291	-3.10603		ZDHHC14	9.90249	4.06046e-23	8.98078e-23	1.22183
IFITM2	-10.2446	1.2511e-24	2.85476e-24	-3.10502		EMP2	38.8717	0	0	1.21913
FBLN2	-3.935	8.31982e-05	0.000117527	-3.10382		TBC1D8B	10.097	5.69772e-24	1.27984e-23	1.2169
STARD4-AS1	-9.82166	9.08388e-23	1.99688e-22	-3.09611		LGALS3	40.0626	0	0	1.21542
MCM10	-7.19773	6.12219e-13	1.11322e-12	-3.07999		RNF187	51.4426	0	0	1.21352
H1FX-AS1	-3.16352	0.00155873	0.00206937	-3.07528		GLRX2	34.1894	3.4794e-256	4.93277e-255	1.21326
HMMR	-13.1536	1.62259e-39	4.4774e-39	-3.0729		MPZL3	21.2387	4.19461e-100	2.03107e-99	1.2119
LINC00479	-29.173	4.26378e-187	3.75491e-186	-3.07199		UBALD2	37.0405	2.55594e-300	4.60495e-299	1.21095
PSRC1	-11.3822	5.13087e-30	1.26128e-29	-3.06399		EPS8	10.9383	7.56233e-28	1.8076e-27	1.20889
GPLD1	-4.80464	1.5503e-06	2.35872e-06	-3.06049		TSPAN15	23.7308	1.73327e-124	1.00465e-123	1.20764
GLT1D1	-9.787	1.28036e-22	2.80176e-22	-3.05677		MAP2	8.52237	1.56319e-17	3.13945e-17	1.20731
ESPL1	-4.99189	5.97913e-07	9.24008e-07	-3.05504		INPP1	25.2974	3.4082e-141	2.19956e-140	1.20576
CDC6	-10.3692	3.42428e-25	7.88004e-25	-3.04822		RP11-350J20.12	4.51072	6.46095e-06	9.56752e-06	1.20538
MIAT	-3.00518	0.00265421	0.00346312	-3.04298		FRAT2	23.268	9.35955e-120	5.28338e-119	1.2045
KCNJ3	-18.9929	1.95322e-80	7.96765e-80	-3.03663		TRADD	26.5297	4.40859e-155	3.15608e-154	1.20246
CNNM1	-3.75177	0.000175588	0.000244838	-3.02583		TM6SF1	6.04665	1.47885e-09	2.48139e-09	1.20001
MNS1	-3.77036	0.000163012	0.000227448	-3.02516		PRKCE	21.6472	6.4626e-104	3.25312e-103	1.20001
PCDH10	-13.2892	2.67382e-40	7.43989e-40	-3.02388		RNF217	20.6854	4.68428e-95	2.15477e-94	1.19883
RP11-1143G9.5	-12.626	1.51716e-36	4.06455e-36	-3.0201		APOB	45.4091	0	0	1.19682
PLPPR3	-19.223	2.37727e-82	9.85554e-82	-3.01917		PFKP	38.3243	0	0	1.19656
SPC25	-9.02026	1.87643e-19	3.89707e-19	-3.01084		DUSP5	27.0384	5.23568e-161	3.92358e-160	1.19483
FOXM1	-18.1503	1.27776e-73	4.87646e-73	-3.00267		PRNP	40.4557	0	0	1.19453
BMP7	-19.0565	5.80133e-81	2.37547e-80	-2.99533		PDE4DIP	26.8727	4.57673e-159	3.3599e-158	1.19352
TMEM150C	-17.4731	2.29844e-68	8.38688e-68	-2.98942		ABCD3	38.206	0	0	1.19301
SLC16A9	-19.1506	9.57416e-82	3.93523e-81	-2.98374		ZC3H12A	20.9163	3.80382e-97	1.78392e-96	1.19132
CDCA5	-13.1433	1.85839e-39	5.11827e-39	-2.97432		HECA	10.274	9.22984e-25	2.1094e-24	1.19082
IHH	-13.4225	4.46216e-41	1.25451e-40	-2.9605		STAT3	37.8919	0	0	1.18942
GATA2-AS1	-2.92464	0.00344851	0.0044678	-2.96017		EVA1A	4.64246	3.44279e-06	5.1618e-06	1.18736
SLC8A1	-5.2959	1.18434e-07	1.87724e-07	-2.95787		CSF1	18.1411	1.50906e-73	5.75412e-73	1.18546
VIPR2	-4.47044	7.80603e-06	1.15042e-05	-2.95529		PIM1	31.8898	3.69558e-223	4.19415e-222	1.18505
FGF12	-12.3416	5.40676e-35	1.42034e-34	-2.9548		SLC43A1	19.2037	3.4492e-82	1.42585e-81	1.18455
LYPD6	-14.1949	9.8567e-46	2.91322e-45	-2.94602		SHROOM3	29.6256	6.99539e-193	6.50496e-192	1.18217
UBE2C	-19.0193	1.17977e-80	4.82166e-80	-2.94078		C1QTNF1	7.69792	1.38304e-14	2.59898e-14	1.18152
FAM184A	-30.5419	7.25413e-205	7.29462e-204	-2.93847		CRIM1	30.0083	7.63991e-198	7.26043e-197	1.1808
HJURP	-7.94623	1.92266e-15	3.68673e-15	-2.93092		ORAI3	27.4038	2.46796e-165	1.90562e-164	1.18054
RIMKLA	-10.2667	9.95072e-25	2.27295e-24	-2.93025		RUNX1	18.514	1.59166e-76	6.25667e-76	1.17942
RNF125	-12.2796	1.16513e-34	3.04413e-34	-2.92873		OR2A1-AS1	5.62329	1.87356e-08	3.03533e-08	1.17678
PLK1	-13.2208	6.65847e-40	1.84205e-39	-2.9268		KLHL5	41.3891	0	0	1.17613
OTX2	-37.3848	6.90345e-306	1.30352e-304	-2.91696		AHR	22.7504	1.42287e-114	7.80773e-114	1.16909
RP1-193H18.2	-6.87032	6.40591e-12	1.13848e-11	-2.91143		CEBPA	23.0605	1.1551e-117	6.44471e-117	1.16847
SPC24	-8.31762	8.97498e-17	1.7761e-16	-2.90441		SCNN1A	36.1264	8.73439e-286	1.44151e-284	1.16772
ADAMTS18	-6.35737	2.05239e-10	3.5105e-10	-2.89398		TMCC2	3.30802	0.000939582	0.00125743	1.16674
AC060834.3	-9.81156	1.00405e-22	2.20382e-22	-2.89201		TMED5	40.3668	0	0	1.16644
ZNF724P	-8.3829	5.16372e-17	1.02799e-16	-2.88666		ADAM15	19.1354	1.2815e-81	5.2623e-81	1.16493
PORCN	-29.6276	6.59793e-193	6.14859e-192	-2.88188		CPEB4	35.5434	1.05147e-276	1.6473e-275	1.1644
TCF4	-15.5216	2.47851e-54	7.95625e-54	-2.8801		IL6R	33.7707	5.32096e-250	7.28096e-249	1.16334
C9orf66	-6.54049	6.13156e-11	1.06606e-10	-2.87106		AIFM2	26.1801	4.48303e-151	3.1165e-150	1.1633
C10orf82	-19.8591	9.19798e-88	4.00928e-87	-2.86688		PLXNC1	18.9219	7.52689e-80	3.05886e-79	1.16054
TAC4	-11.7205	1.00044e-31	2.51507e-31	-2.86198		RNF128	20.7639	9.18866e-96	4.2585e-95	1.15965
DPPA4	-11.7011	1.25872e-31	3.15885e-31	-2.85086		SERPINE1	17.7158	3.16657e-70	1.1753e-69	1.15854
PDZRN3	-13.5807	5.21226e-42	1.48373e-41	-2.84898		PXMP4	6.98593	2.82976e-12	5.07925e-12	1.15569
LINC00574	-4.85231	1.22033e-06	1.86588e-06	-2.84727		MKNK2	44.1878	0	0	1.15403
CYP27C1	-3.82457	0.000131003	0.000183497	-2.84411		ST6GALNAC1	11.7337	8.5595e-32	2.15558e-31	1.15333
GNG11	-3.70561	0.00021088	0.000292915	-2.84002		PCSK6	26.492	1.19984e-154	8.56126e-154	1.15136
TOP2A	-14.3913	5.86995e-47	1.75773e-46	-2.83902		ASS1	19.3911	9.18317e-84	3.84395e-83	1.15078
VASH1	-3.92701	8.60071e-05	0.000121415	-2.8357		C2orf82	9.52226	1.69455e-21	3.62375e-21	1.15027
SOX17	-28.4034	1.83328e-177	1.52738e-176	-2.83254		RASSF4	37.1017	2.63603e-301	4.78916e-300	1.14913
YPEL1	-19.1593	8.10143e-82	3.33307e-81	-2.82857		MPC1	43.4284	0	0	1.14824
GREB1	-18.5819	4.50365e-77	1.78658e-76	-2.82718		CLSTN2	6.06923	1.28526e-09	2.15908e-09	1.14796
GRAMD1B	-9.29226	1.51042e-20	3.18589e-20	-2.82274		ATF3	35.9888	1.25259e-283	2.05159e-282	1.14737
KCTD12	-7.73157	1.0623e-14	2.00321e-14	-2.82024		RP11-47I22.2	6.66463	2.6533e-11	4.65053e-11	1.14592
RP11-521B24.3	-6.40458	1.50781e-10	2.58721e-10	-2.8127		TTC39C	35.8472	2.03575e-281	3.26022e-280	1.14508
BIRC5	-22.6412	1.70292e-113	9.2389e-113	-2.80849		MOBP	4.04669	5.19468e-05	7.40336e-05	1.14238
IQGAP3	-8.94782	3.6258e-19	7.50501e-19	-2.80748		CDR2L	29.72	4.23213e-194	3.96957e-193	1.1416
CTXN1	-41.9268	0	0	-2.80346		LINC00662	25.8362	3.47942e-147	2.33982e-146	1.14151
APOLD1	-8.30841	9.69911e-17	1.91677e-16	-2.80282		SLC7A2	36.4178	2.22753e-290	3.76244e-289	1.13941
MAMDC2	-4.7214	2.34231e-06	3.54131e-06	-2.79831		CEP85	8.08513	6.20978e-16	1.20733e-15	1.13772
WFIKKN1	-3.92413	8.70443e-05	0.000122799	-2.79675		PAPSS2	29.3327	3.97106e-189	3.5477e-188	1.13749
NUSAP1	-15.6834	1.96544e-55	6.36597e-55	-2.79231		GDF15	43.7351	0	0	1.13707
SCD5	-14.4508	2.47727e-47	7.44387e-47	-2.78464		RP11-660L16.2	35.3788	3.61761e-274	5.56674e-273	1.13576
LMNB1	-21.0738	1.3837e-98	6.5966e-98	-2.77745		AIG1	34.8676	2.30143e-266	3.4315e-265	1.13409
CCDC181	-6.1525	7.62696e-10	1.28774e-09	-2.76915		TMEM51	28.7894	2.90829e-182	2.49018e-181	1.13367
SCN7A	-6.25661	3.93446e-10	6.68997e-10	-2.76585		PRSS22	35.8624	1.17763e-281	1.89296e-280	1.1319
LRRC34	-7.8156	5.46996e-15	1.0392e-14	-2.76387		ALDH1L1	2.88211	0.00395027	0.00510642	1.13149
SEMA6B	-3.94768	7.89125e-05	0.000111655	-2.76243		AL592183.1	4.70976	2.48012e-06	3.74312e-06	1.13094
OIP5	-11.0696	1.76183e-28	4.23703e-28	-2.73738		CPED1	4.28245	1.84849e-05	2.68397e-05	1.13079
LIN28A	-53.0215	0	0	-2.7273		CCDC68	17.3172	3.4921e-67	1.25937e-66	1.13037
ARHGAP11B	-7.6829	1.55533e-14	2.91894e-14	-2.72504		BTN3A2	6.97462	3.06705e-12	5.49832e-12	1.1299
COL4A3	-3.82572	0.000130393	0.000182761	-2.70758		C9orf3	33.6244	7.38751e-248	9.88966e-247	1.12954
ARHGEF4	-7.94227	1.9851e-15	3.80477e-15	-2.70513		ERMP1	27.8157	2.80132e-170	2.21443e-169	1.1294
CDK1	-13.6877	1.2018e-42	3.45058e-42	-2.7034		SMARCA2	13.285	2.82886e-40	7.86623e-40	1.12642
CA14	-6.51146	7.44261e-11	1.29192e-10	-2.6989		CNOT6L	21.9454	9.5727e-107	4.91012e-106	1.1258
TTK	-6.35612	2.06919e-10	3.53783e-10	-2.69843		RP11-54H7.4	19.4614	2.33503e-84	9.86004e-84	1.12443
SKA1	-17.7712	1.18134e-70	4.42261e-70	-2.69783		SETD7	33.7359	1.7187e-249	2.32967e-248	1.1228
SKA3	-8.04254	8.79918e-16	1.70312e-15	-2.69771		CXCL17	8.39622	4.61083e-17	9.18343e-17	1.12258
HHEX	-28.1575	1.93831e-174	1.58137e-173	-2.69568		C4orf32	17.5827	3.34189e-69	1.23086e-68	1.12066
RP11-119D9.1	-5.98306	2.18979e-09	3.65727e-09	-2.68728		GPR155	7.30713	2.72901e-13	4.98742e-13	1.11953
C14orf132	-6.81609	9.35533e-12	1.65721e-11	-2.68429		OVGP1	5.40964	6.31512e-08	1.00837e-07	1.11802
RP11-631N16.4	-6.62951	3.36798e-11	5.88885e-11	-2.68202		LAMP2	42.5263	0	0	1.11695
ANKDD1A	-11.9703	5.08457e-33	1.30479e-32	-2.67693		HAGHL	31.4768	1.80738e-217	1.97851e-216	1.11627
CCNA2	-15.5831	9.48595e-55	3.05643e-54	-2.67609		ADAMTS1	14.3977	5.34771e-47	1.60246e-46	1.11329
TMCC3	-4.03012	5.57482e-05	7.93206e-05	-2.67271		SPHK1	9.44344	3.60748e-21	7.68033e-21	1.11221
PODXL	-40.4478	0	0	-2.6702		NEDD9	27.7371	2.49164e-169	1.96245e-168	1.11219
SH3GL3	-5.08436	3.6886e-07	5.74137e-07	-2.66498		PLIN2	43.8774	0	0	1.11113
LINC00937	-8.58145	9.36854e-18	1.88417e-17	-2.66095		ACSS2	17.2899	5.60102e-67	2.01487e-66	1.11056
CUBN	-4.2598	2.0461e-05	2.96493e-05	-2.65078		RAB11FIP1	42.6235	0	0	1.11004
DBF4B	-6.44539	1.15306e-10	1.98559e-10	-2.6502		TSPAN7	6.9744	3.07172e-12	5.5044e-12	1.11003
FAM122C	-16.026	8.41923e-58	2.7875e-57	-2.64481		SLC41A2	6.20736	5.38823e-10	9.14033e-10	1.10956
GLIPR2	-36.9855	1.95742e-299	3.4688e-298	-2.64399		GLIS3	17.6033	2.3252e-69	8.58595e-69	1.10912
ZFR2	-23.2914	5.42402e-120	3.06581e-119	-2.63119		ASAH1	53.7863	0	0	1.10816
SORCS1	-12.2216	2.38205e-34	6.20856e-34	-2.62675		ALDH1B1	23.9792	4.58494e-127	2.70468e-126	1.10525
ARHGAP11A	-10.7287	7.46491e-27	1.76095e-26	-2.62356		CPEB2	16.2768	1.44326e-59	4.83395e-59	1.10481
CENPU	-13.967	2.47819e-44	7.23055e-44	-2.6176		AKAP1	24.5892	1.64717e-133	1.00884e-132	1.10243
CDC25A	-9.35219	8.58549e-21	1.81979e-20	-2.61676		CREBRF	20.9046	4.86366e-97	2.27602e-96	1.10239
NCAPH	-5.40684	6.41451e-08	1.02386e-07	-2.61352		GPR137B	14.8091	1.27911e-49	3.93936e-49	1.0994
KIF26A	-3.72339	0.000196569	0.0002733	-2.60113		TGFBR3L	24.1376	1.00869e-128	6.01598e-128	1.09929
ASPM	-10.8418	2.18218e-27	5.18447e-27	-2.59636		FXYD5	23.2521	1.3555e-119	7.63174e-119	1.09902
LRRC7	-3.54374	0.000394493	0.000540319	-2.59182		PIM3	38.0295	0	0	1.09869
RP11-242D8.1	-28.914	7.9683e-184	6.89099e-183	-2.58951		IGSF23	5.67624	1.37689e-08	2.2416e-08	1.09834
CMPK2	-4.01335	5.98619e-05	8.50897e-05	-2.58778		F3	31.0043	4.72066e-211	4.88328e-210	1.09591
EPHB2	-21.3672	2.69707e-101	1.32074e-100	-2.58689		PTPRJ	24.0248	1.53073e-127	9.06696e-127	1.09203
RP11-666A20.4	-3.73218	0.000189828	0.000264098	-2.58637		HEXB	38.5376	0	0	1.0915
TDGF1	-23.6553	1.04038e-123	5.97423e-123	-2.58032		PVR	44.2141	0	0	1.09076
XRCC2	-6.19174	5.95045e-10	1.00743e-09	-2.57597		MPPE1	32.7926	7.51483e-236	9.3374e-235	1.08939
TMEM232	-3.42136	0.000623088	0.000842211	-2.56662		NR1H4	3.79568	0.000147241	0.000205842	1.08898
ENPEP	-3.32145	0.000895518	0.00119994	-2.56204		CAPN5	15.2245	2.43136e-52	7.70762e-52	1.08887
FANCA	-12.9796	1.59794e-38	4.36206e-38	-2.56185		IDH3A	27.0604	2.87866e-161	2.16099e-160	1.08835
APCDD1	-4.13211	3.59455e-05	5.15004e-05	-2.55898		CMB9-22P13.1	6.52938	6.60408e-11	1.14775e-10	1.08824
TVP23A	-13.6459	2.13502e-42	6.1219e-42	-2.5426		RP11-446N19.1	5.88371	4.01177e-09	6.64378e-09	1.08814
PARP10	-2.84906	0.00438484	0.00565128	-2.5424		SCARB2	45.6983	0	0	1.08767
MYL4	-18.5593	6.85636e-77	2.70501e-76	-2.54204		MYRF	23.6882	4.77245e-124	2.74781e-123	1.08717
DEPDC1	-8.24611	1.63627e-16	3.22482e-16	-2.53822		ARG2	24.095	2.82107e-128	1.68021e-127	1.08458
FAM101A	-14.0949	4.08087e-45	1.2012e-44	-2.53551		SH3YL1	37.944	0	0	1.08392
C16orf59	-16.9367	2.41294e-64	8.45506e-64	-2.52614		C8orf4	8.86708	7.50865e-19	1.53947e-18	1.08356
TPX2	-19.3526	1.93659e-83	8.06724e-83	-2.52449		RP11-10A14.5	7.21216	5.50714e-13	1.00223e-12	1.08325
TLN2	-37.7904	0	0	-2.52395		FNIP2	30.8017	2.4894e-208	2.53871e-207	1.08311
ASF1B	-8.94469	3.72985e-19	7.7093e-19	-2.52342		SSH2	24.8007	8.81871e-136	5.47875e-135	1.08283
RMI2	-18.4404	6.22898e-76	2.43307e-75	-2.52286		STK17B	9.98569	1.76077e-23	3.91041e-23	1.08188
MNX1-AS1	-4.11588	3.85712e-05	5.5171e-05	-2.52114		GLS	30.6043	1.072e-205	1.08302e-204	1.08134
IGFBP5	-30.5785	2.3615e-205	2.38022e-204	-2.51635		SLC9A3R2	25.7195	7.07505e-146	4.72836e-145	1.08118
IGFBP3	-16.8335	1.38562e-63	4.8124e-63	-2.51363		IL4R	23.3876	5.71118e-121	3.23464e-120	1.08033
CAMKMT	-15.6471	3.47483e-55	1.1238e-54	-2.50999		SVIL-AS1	13.7513	5.00549e-43	1.44195e-42	1.0795
RIMS2	-6.23088	4.63823e-10	7.87735e-10	-2.5056		CTB-25B13.12	7.72706	1.10063e-14	2.07369e-14	1.07939
SAMD11	-13.7066	9.2714e-43	2.66376e-42	-2.50553		TFPI	38.6806	0	0	1.07841
FZD7	-31.8769	5.57888e-223	6.31495e-222	-2.50448		NAAA	14.988	8.79005e-51	2.74229e-50	1.07716
CEP55	-8.09309	5.81677e-16	1.13143e-15	-2.50398		FCGRT	31.2139	6.89659e-214	7.34504e-213	1.07677
AP3B2	-5.70931	1.13435e-08	1.85162e-08	-2.50108		ILDR2	11.2112	3.59194e-29	8.71091e-29	1.07607
MND1	-10.9921	4.17015e-28	9.98989e-28	-2.49519		F8A1	17.3509	1.94341e-67	7.02032e-67	1.0754
HS3ST3B1	-6.57734	4.7893e-11	8.35375e-11	-2.49433		PTPRU	19.4766	1.73337e-84	7.32656e-84	1.07292
LRRCC1	-12.8134	1.37894e-37	3.7453e-37	-2.48858		NUDT9	27.5496	4.47913e-167	3.48969e-166	1.07232
PRKCQ	-7.84828	4.21775e-15	8.02709e-15	-2.48356		MANBA	24.7247	5.80656e-135	3.5868e-134	1.07086
TFF1	-7.9511	1.84863e-15	3.54635e-15	-2.48199		CTSB	53.4847	0	0	1.06929
CIT	-7.62237	2.49067e-14	4.64874e-14	-2.48046		NNT	22.1606	8.24698e-109	4.2809e-108	1.06832
NOTCH3	-30.1254	2.25528e-199	2.15748e-198	-2.47971		UNC5CL	6.1732	6.69201e-10	1.13209e-09	1.06565
FAM227A	-9.26834	1.89074e-20	3.98613e-20	-2.47554		PIGH	30.6457	3.0158e-206	3.06111e-205	1.06364
ANGPT1	-3.79534	0.000147441	0.000206055	-2.47468		PEX6	12.1471	5.94566e-34	1.54131e-33	1.06307
ANKRD36B	-5.65077	1.5973e-08	2.59651e-08	-2.46841		GNS	35.4426	3.77133e-275	5.86591e-274	1.05876
FAM155A	-5.07408	3.89374e-07	6.04979e-07	-2.46807		LTBP3	25.6442	4.91288e-145	3.27323e-144	1.05757
AIF1L	-28.7562	7.58812e-182	6.48439e-181	-2.46581		LRP10	39.2608	0	0	1.05718
UGT3A1	-19.4001	7.70221e-84	3.2303e-83	-2.46221		GAA	27.4648	4.6214e-166	3.59405e-165	1.05517
AMHR2	-17.7337	2.30406e-70	8.58859e-70	-2.46088		GOLGA4	53.7597	0	0	1.05356
RP11-774O3.3	-3.35887	0.000782615	0.00105225	-2.45949		C1S	19.7008	2.12051e-86	9.13256e-86	1.05332
SEMA3A	-6.93552	4.04743e-12	7.23185e-12	-2.45148		REEP5	51.1427	0	0	1.05191
PODXL2	-17.7333	2.31865e-70	8.63551e-70	-2.4414		RAB6B	24.0131	2.02803e-127	1.19962e-126	1.05141
IQCA1	-13.7644	4.17541e-43	1.20443e-42	-2.43719		VAMP5	31.0401	1.55357e-211	1.62655e-210	1.0506
DLEU2	-10.4595	1.32547e-25	3.07146e-25	-2.43678		ARNTL	6.50062	7.99904e-11	1.38684e-10	1.04855
KIF14	-5.45333	4.94343e-08	7.91387e-08	-2.43586		PKN1	37.4019	3.64047e-306	6.90413e-305	1.04834
CDCA8	-10.8381	2.27181e-27	5.39446e-27	-2.4356		RP11-983P16.4	9.19005	3.92653e-20	8.25794e-20	1.04724
BUB1B	-7.32642	2.36377e-13	4.33274e-13	-2.43381		ECHDC3	5.83504	5.3778e-09	8.86189e-09	1.04704
TACC3	-11.2719	1.80581e-29	4.39659e-29	-2.43212		HSD17B2	5.62125	1.89585e-08	3.07029e-08	1.04658
MTUS2	-2.72906	0.00635146	0.0080847	-2.43109		RFTN1	10.626	2.25508e-26	5.27078e-26	1.04652
IGF1	-5.12465	2.98094e-07	4.65329e-07	-2.43069		ITPKC	22.8331	2.15078e-115	1.1817e-114	1.0464
PCP4	-16.5342	2.08231e-61	7.14029e-61	-2.42366		NEFM	13.3872	7.181e-41	2.01366e-40	1.04634
SPSB4	-9.68093	3.6338e-22	7.86021e-22	-2.41993		PNP	22.702	4.2828e-114	2.33529e-113	1.0462
AMOT	-40.2615	0	0	-2.41555		IRF2BP2	36.9624	4.60481e-299	8.06122e-298	1.04551
CENPE	-9.49845	2.13029e-21	4.54882e-21	-2.40196		CMTM8	31.0387	1.62321e-211	1.69535e-210	1.04508
NLRP1	-4.44422	8.82107e-06	1.29868e-05	-2.40023		TAPBP	32.6118	2.79409e-233	3.41289e-232	1.04466
LNP1	-3.39998	0.000673914	0.000908638	-2.39192		KLHL24	24.7314	4.91116e-135	3.03804e-134	1.04338
GINS4	-11.9996	3.57196e-33	9.19354e-33	-2.38475		TLCD2	16.8865	5.65744e-64	1.97439e-63	1.04098
RP11-107N15.1	-3.9657	7.318e-05	0.000103782	-2.38385		CPEB1	11.3065	1.21844e-29	2.97658e-29	1.03989
AUNIP	-8.37002	5.76071e-17	1.14473e-16	-2.37785		FOXN2	21.3482	4.05206e-101	1.97978e-100	1.03913
RGMA	-16.1344	1.46278e-58	4.86543e-58	-2.37749		CHML	18.3652	2.49536e-75	9.67708e-75	1.038
FST	-29.5646	4.25838e-192	3.93445e-191	-2.37633		INSR	33.8337	6.29798e-251	8.70046e-250	1.03767
RADIL	-3.44248	0.000576401	0.000781303	-2.36639		LINC01137	9.41083	4.9222e-21	1.04639e-20	1.03675
HIST1H1D	-3.14113	0.00168297	0.00223089	-2.36465		NEU1	48.5923	0	0	1.03482
DTL	-5.7647	8.1801e-09	1.34133e-08	-2.35518		NRBP2	24.6483	3.83328e-134	2.36113e-133	1.03404
CHEK1	-22.3692	7.84523e-111	4.14704e-110	-2.35229		GAS6	34.1549	1.13151e-255	1.59891e-254	1.03347
KB-68A7.1	-4.35611	1.32397e-05	1.93277e-05	-2.3515		C5orf24	49.3282	0	0	1.03319
FSD1	-6.68777	2.26589e-11	3.9812e-11	-2.34155		SNTB2	26.9314	9.41502e-160	6.97098e-159	1.03242
GAL3ST3	-4.35956	1.30325e-05	1.90445e-05	-2.3408		CAST	46.5334	0	0	1.03073
FAM86B1	-5.32274	1.02215e-07	1.62253e-07	-2.33444		UNC5B	31.9495	5.48738e-224	6.29375e-223	1.02881
RP11-499F3.2	-9.09084	9.82781e-20	2.05193e-19	-2.33218		LAD1	22.4975	4.3957e-112	2.34945e-111	1.02865
PNCK	-3.39094	0.000696529	0.000938837	-2.32861		DPM3	43.2278	0	0	1.02729
KIAA1524	-7.47933	7.47053e-14	1.38163e-13	-2.32727		RPL22L1	45.4828	0	0	1.02709
CASC5	-8.94347	3.77136e-19	7.79137e-19	-2.3253		NUPR1	29.4674	7.52694e-191	6.82316e-190	1.02634
CRABP2	-43.4771	0	0	-2.31679		BMP1	22.5658	9.39376e-113	5.06466e-112	1.02572
GATA3-AS1	-5.31759	1.05151e-07	1.66852e-07	-2.3071		MT2A	43.1057	0	0	1.02537
GPC4	-17.2798	6.67265e-67	2.39838e-66	-2.30679		PIK3C2G	3.2017	0.00136618	0.00181821	1.02322
RAMP2	-2.66879	0.00761244	0.00963871	-2.29936		PDPN	5.48848	4.05406e-08	6.50938e-08	1.0227
CTA-243E7.1	-7.17514	7.22355e-13	1.31128e-12	-2.29867		FAM102A	25.1388	1.87532e-139	1.19777e-138	1.02048
PRDM1	-26.1042	3.26391e-150	2.2509e-149	-2.29047		TMBIM1	33.5907	2.28954e-247	3.05555e-246	1.01879
GNAZ	-4.92818	8.30006e-07	1.27721e-06	-2.28664		SULT2A1	5.33967	9.31179e-08	1.4803e-07	1.01782
MSMB	-3.89952	9.6383e-05	0.000135797	-2.28408		CAPN2	48.911	0	0	1.01782
FANCD2	-13.2345	5.54399e-40	1.5357e-39	-2.28323		RASL11B	14.8669	5.40728e-50	1.67008e-49	1.01574
IGSF9	-3.01385	0.00257958	0.00337185	-2.28212		JUNB	31.3396	1.34661e-215	1.45205e-214	1.01467
ZNF385C	-3.30632	0.000945295	0.00126453	-2.27601		DOCK5	14.3888	6.0876e-47	1.82165e-46	1.01379
EPHB3	-9.77786	1.40149e-22	3.06371e-22	-2.27512		EMP3	14.4032	4.93691e-47	1.48039e-46	1.01222
SPRY4	-6.66016	2.73526e-11	4.79225e-11	-2.27488		PARM1	8.14951	3.65416e-16	7.13989e-16	1.00961
SPATA6	-14.5252	8.39313e-48	2.53789e-47	-2.27037		ZHX3	8.55501	1.17863e-17	2.36821e-17	1.00904
SMAD9	-12.6572	1.02024e-36	2.74178e-36	-2.26773		UXS1	35.4571	2.25247e-275	3.51614e-274	1.00841
FZD8	-15.3128	6.2837e-53	1.99785e-52	-2.26434		RP11-178L8.7	3.57706	0.000347485	0.000477143	1.00812
BMP6	-5.54517	2.93667e-08	4.72667e-08	-2.26026		PID1	22.7252	2.52551e-114	1.37883e-113	1.00767
PLXNA2	-16.3681	3.23078e-60	1.08969e-59	-2.25917		SLC1A3	20.0702	1.34403e-89	5.96671e-89	1.00748
SP8	-7.41678	1.20001e-13	2.21178e-13	-2.25813		CDV3	52.4301	0	0	1.00526
ANLN	-12.6431	1.22099e-36	3.27924e-36	-2.25578		ABCA5	10.6494	1.75469e-26	4.11235e-26	1.0045
H2AFY2	-44.0428	0	0	-2.25357		RHOU	26.7142	3.2218e-157	2.33743e-156	1.00403
DKKL1	-3.24717	0.0011656	0.00155558	-2.25234		COL14A1	5.96342	2.47009e-09	4.11587e-09	1.00358
RP11-1151B14.3	-4.59452	4.33746e-06	6.46508e-06	-2.24623		FADS3	21.0215	4.17361e-98	1.9788e-97	1.00316
FGF14-AS2	-6.51348	7.34291e-11	1.27513e-10	-2.24181		MPZL2	13.564	6.55011e-42	1.86333e-41	1.00262
ZNF618	-18.845	3.2321e-79	1.30613e-78	-2.23839		C1orf115	13.4304	4.01342e-41	1.12908e-40	1.00238
ESRRG	-11.7522	6.87891e-32	1.73538e-31	-2.23755		IER5L	14.9779	1.02349e-50	3.19075e-50	1.00226
BRCA2	-10.0709	7.43058e-24	1.66131e-23	-2.23392		TMEM106B	37.2073	5.20048e-303	9.69261e-302	1.00205
FGFR3	-22.4236	2.31545e-111	1.23149e-110	-2.23145		PLXND1	18.6077	2.78486e-77	1.10881e-76	1.00122
DYNC1I1	-11.8191	3.1091e-32	7.88026e-32	-2.22876		KLF13	21.0227	4.06942e-98	1.93152e-97	1.00018
CTTNBP2	-3.24594	0.00117063	0.00156132	-2.22831
RP11-1055B8.9	-9.92383	3.27935e-23	7.25686e-23	-2.22766
PRIM1	-6.01858	1.75956e-09	2.94737e-09	-2.22459
CARD16	-87.3882	0	0	-2.22169
C1orf64	-3.33437	0.000854921	0.00114626	-2.22152
CCNB1	-13.9013	6.21617e-44	1.80758e-43	-2.21823
LGALS1	-10.1311	4.01964e-24	9.05729e-24	-2.2156
TMTC1	-10.7283	7.4928e-27	1.76657e-26	-2.21462
DDX60L	-2.78498	0.00535313	0.00684821	-2.21198
APOBEC3G	-3.8675	0.000109959	0.000154672	-2.21126
MYOCD	-7.80377	6.00837e-15	1.1391e-14	-2.2029
MCF2L2	-14.0893	4.42004e-45	1.29927e-44	-2.19607
ZNF730	-5.71254	1.11301e-08	1.81746e-08	-2.19442
PTTG1	-26.3405	6.60047e-153	4.64828e-152	-2.19127
CCDC152	-6.57942	4.72294e-11	8.24131e-11	-2.18843
FGFR1	-32.1146	2.75678e-226	3.1958e-225	-2.18695
GINS2	-22.0428	1.12052e-107	5.78177e-107	-2.1849
WDR86	-12.176	4.17255e-34	1.08491e-33	-2.18126
DEPDC1B	-7.12944	1.00781e-12	1.8241e-12	-2.17709
DSCC1	-6.13714	8.40227e-10	1.41754e-09	-2.17432
ZFHX4	-4.76819	1.85886e-06	2.82421e-06	-2.17422
PRR11	-8.25014	1.5821e-16	3.11946e-16	-2.17343
C9orf135	-8.26416	1.40683e-16	2.77516e-16	-2.16803
EPB41L2	-30.4118	3.836e-203	3.76974e-202	-2.16656
FOXH1	-26.0806	6.05058e-150	4.15281e-149	-2.16395
CLDN11	-3.63654	0.00027632	0.000381241	-2.15813
AHSG	-4.60225	4.1796e-06	6.23624e-06	-2.15736
CTD-2034I4.2	-6.12989	8.79395e-10	1.48188e-09	-2.15462
ELFN1	-7.84814	4.2224e-15	8.03241e-15	-2.14997
RP11-511B23.1	-42.829	0	0	-2.14972
LDLRAD3	-10.2141	1.71466e-24	3.90016e-24	-2.14899
SCUBE1	-4.85342	1.21347e-06	1.85605e-06	-2.14118
CLSPN	-14.4525	2.41579e-47	7.26418e-47	-2.13509
MCM5	-11.9144	9.96013e-33	2.54086e-32	-2.13376
KIF23	-8.59707	8.17767e-18	1.64773e-17	-2.1319
ZNF660	-7.84034	4.49327e-15	8.54017e-15	-2.13125
ZWINT	-17.4409	4.03503e-68	1.46741e-67	-2.12862
CCDC138	-6.95047	3.64058e-12	6.51567e-12	-2.12245
SHCBP1	-5.88327	4.02246e-09	6.65893e-09	-2.12147
PRSS2	-16.6888	1.581e-62	5.46024e-62	-2.1199
SPRY4-IT1	-2.82127	0.00478332	0.00614288	-2.11958
CACHD1	-9.24915	2.26282e-20	4.76591e-20	-2.11703
GRIP2	-4.2993	1.71341e-05	2.49203e-05	-2.11621
NLGN4X	-15.5849	9.21871e-55	2.97253e-54	-2.11267
FRY-AS1	-2.8152	0.00487461	0.00625641	-2.11072
ATAD5	-10.717	8.46902e-27	1.99456e-26	-2.11055
OSBP2	-3.85114	0.000117569	0.000165216	-2.10634
AC016700.5	-3.46762	0.000525098	0.000713328	-2.09991
CA2	-9.99215	1.64974e-23	3.6657e-23	-2.09947
WDR54	-24.0366	1.15249e-127	6.8359e-127	-2.09874
NECAB1	-3.2116	0.00131996	0.00175778	-2.09671
SLC22A3	-15.8089	2.69957e-56	8.80313e-56	-2.09538
ROR2	-25.5196	1.19491e-143	7.87623e-143	-2.09513
CCDC171	-3.65087	0.000261353	0.000361398	-2.08989
HELLS	-30.3376	3.66462e-202	3.56887e-201	-2.08533
RP11-771K4.1	-30.7142	3.67382e-207	3.73779e-206	-2.0803
PRKCDBP	-22.0406	1.17542e-107	6.05785e-107	-2.07313
RP11-1275H24.3	-3.6132	0.000302435	0.000416607	-2.06794
RAD51AP1	-13.4951	1.67041e-41	4.727e-41	-2.06569
C1QTNF4	-4.33077	1.48587e-05	2.16399e-05	-2.0643
RBM24	-10.3931	2.66423e-25	6.13751e-25	-2.06172
KYNU	-17.5801	3.50111e-69	1.28841e-68	-2.05722
ITGA9	-2.86638	0.00415201	0.00536559	-2.0566
RP11-475O6.1	-2.66414	0.00771862	0.00977029	-2.05653
CDKN3	-15.9668	2.175e-57	7.16822e-57	-2.05577
RRM2	-12.1484	5.85221e-34	1.51799e-33	-2.05449
ZNF738	-22.9346	2.10059e-116	1.16748e-115	-2.04709
VEPH1	-11.6895	1.44271e-31	3.61638e-31	-2.04103
CFAP46	-4.50654	6.58943e-06	9.7511e-06	-2.04047
FBXO5	-13.4873	1.85888e-41	5.2569e-41	-2.03391
CCDC34	-34.486	1.30217e-260	1.87686e-259	-2.0281
EDNRA	-16.4829	4.86865e-61	1.66157e-60	-2.02623
MORC2-AS1	-11.3368	8.61992e-30	2.11056e-29	-2.02321
ARHGAP28	-24.3385	7.67264e-131	4.64657e-130	-2.02236
PTGES3L	-8.92991	4.26348e-19	8.78709e-19	-2.01716
GPC2	-13.6098	3.50083e-42	9.99842e-42	-2.01639
NME5	-3.49453	0.000474889	0.000646951	-2.01599
HERC5	-4.83397	1.33835e-06	2.04417e-06	-2.01435
HNRNPA1L2	-19.7853	3.98346e-87	1.7259e-86	-2.0137
IFT81	-12.9032	4.31709e-38	1.17625e-37	-2.01265
MEX3A	-39.1183	0	0	-2.00595
ETV7	-2.68241	0.00730934	0.00927122	-2.00262
LINC01612	-16.9977	8.53691e-65	3.01582e-64	-2.00005
C21orf58	-9.80283	1.0948e-22	2.40057e-22	-1.99865
ZNF519	-7.15695	8.24927e-13	1.49622e-12	-1.9984
GATA5	-5.78694	7.16793e-09	1.17714e-08	-1.99428
SAPCD2	-9.87307	5.44694e-23	1.20228e-22	-1.99232
RP11-384F7.1	-4.94215	7.72646e-07	1.19106e-06	-1.99231
RPRM	-11.133	8.66514e-29	2.09085e-28	-1.99132
MT-CO1	-66.6207	0	0	-1.98572
TNNI3	-6.2043	5.49416e-10	9.31273e-10	-1.98508
POC1A	-8.72565	2.6465e-18	5.37253e-18	-1.98304
CALCR	-5.09892	3.41594e-07	5.32272e-07	-1.97792
GATM	-16.1801	6.96826e-59	2.32132e-58	-1.97132
STEAP2	-2.74268	0.00609402	0.00776843	-1.96728
KIF20B	-14.0633	6.38602e-45	1.87462e-44	-1.96639
FRMD4A	-17.4774	2.1295e-68	7.777e-68	-1.96204
DNMT3B	-24.0835	3.72591e-128	2.21607e-127	-1.95987
RP11-337C18.8	-7.69241	1.44387e-14	2.71212e-14	-1.95595
CCDC150	-5.86711	4.43444e-09	7.3269e-09	-1.94843
PTPRS	-21.2967	1.21808e-100	5.91793e-100	-1.94709
ZFP69B	-2.98516	0.0028343	0.00369253	-1.94441
TSPAN33	-8.16653	3.17398e-16	6.2129e-16	-1.94273
AURKA	-15.0564	3.13196e-51	9.82772e-51	-1.93797
CCNF	-9.96426	2.1849e-23	4.84986e-23	-1.93738
CEP135	-10.7696	4.79288e-27	1.13372e-26	-1.93396
PLXNA4	-3.27252	0.00106595	0.0014239	-1.92837
DZIP1L	-4.81512	1.47111e-06	2.2414e-06	-1.92708
RIC3	-18.1903	6.15649e-74	2.36208e-73	-1.92565
BLM	-4.59667	4.29305e-06	6.40109e-06	-1.92503
TRABD2B	-12.8817	5.70507e-38	1.55345e-37	-1.92397
ZIC5	-2.88356	0.00393211	0.00508447	-1.92249
AC011043.1	-4.19421	2.73822e-05	3.94537e-05	-1.92167
UHRF1	-5.49153	3.98468e-08	6.40036e-08	-1.92143
BCL7C	-48.751	0	0	-1.92138
SPAG5	-9.08236	1.06242e-19	2.21714e-19	-1.91619
BRIP1	-2.78796	0.00530412	0.00678953	-1.9084
TEAD2	-35.3932	2.17e-274	3.3511e-273	-1.90666
MCC	-32.8632	7.3845e-237	9.3092e-236	-1.9042
C3	-3.73697	0.000186253	0.000259208	-1.89853
GPR161	-22.3814	5.9735e-111	3.16537e-110	-1.89752
HMGB2	-34.3774	5.49631e-259	7.86956e-258	-1.89706
C1orf21	-14.8665	5.43518e-50	1.67749e-49	-1.89689
SEMA5A	-7.65688	1.90498e-14	3.5674e-14	-1.89643
HABP2	-16.2077	4.4528e-59	1.48564e-58	-1.8964
SALL1	-17.7699	1.20818e-70	4.51918e-70	-1.89434
TCF19	-6.87073	6.38719e-12	1.13562e-11	-1.892
EPHB6	-16.4866	4.58009e-61	1.56432e-60	-1.88494
PROCA1	-8.21011	2.20986e-16	4.33747e-16	-1.88403
MAD2L1	-15.0242	5.09788e-51	1.59733e-50	-1.88402
PARPBP	-9.4406	3.70653e-21	7.88732e-21	-1.88243
LIMD2	-36.4765	2.61538e-291	4.45232e-290	-1.88041
CTD-2547G23.4	-8.06971	7.04639e-16	1.36815e-15	-1.87543
SFRP1	-36.9756	2.82369e-299	4.96327e-298	-1.87482
LINC01535	-2.76292	0.0057286	0.0073134	-1.87062
CENPW	-25.7395	4.22541e-146	2.83706e-145	-1.86948
SALL4	-27.0606	2.86222e-161	2.15239e-160	-1.8666
SORL1	-6.99484	2.65553e-12	4.76849e-12	-1.86251
TESC	-10.0685	7.61431e-24	1.70063e-23	-1.85882
RNF122	-3.74605	0.000179642	0.000250249	-1.85659
CEP112	-3.84491	0.000120598	0.000169308	-1.85646
TNNT1	-10.1925	2.14229e-24	4.85242e-24	-1.85224
GMPR	-14.0387	9.0417e-45	2.6488e-44	-1.85096
BMP2	-28.0368	5.78511e-173	4.67566e-172	-1.84923
ITM2A	-6.61272	3.77312e-11	6.58925e-11	-1.8474
BRCA1	-11.6387	2.61903e-31	6.52344e-31	-1.84623
MMP16	-3.66805	0.000244411	0.000338837	-1.83888
UNC79	-2.67891	0.00738616	0.00936316	-1.83851
SLCO1A2	-2.7046	0.00683863	0.00867927	-1.83557
NOVA1-AS1	-5.27874	1.30074e-07	2.0572e-07	-1.83498
PTN	-7.80376	6.00897e-15	1.1391e-14	-1.83482
IGDCC3	-11.1693	5.76125e-29	1.39327e-28	-1.83342
MSH2	-15.9693	2.09005e-57	6.8935e-57	-1.83014
ARHGEF39	-5.34322	9.13108e-08	1.45264e-07	-1.82993
RACGAP1	-10.2353	1.3778e-24	3.14053e-24	-1.82635
LRIG3	-14.939	1.83798e-50	5.70936e-50	-1.82413
ESCO2	-3.09519	0.00196689	0.0025961	-1.82238
RP11-347C12.10	-2.93583	0.00332654	0.00431691	-1.8223
FAM95B1	-8.13396	4.15492e-16	8.11466e-16	-1.81853
RAD51	-6.3063	2.85793e-10	4.87099e-10	-1.81701
TET1	-35.3314	1.93387e-273	2.96526e-272	-1.81558
KEL	-7.93696	2.07197e-15	3.966e-15	-1.81298
BUB1	-4.87426	1.09219e-06	1.6741e-06	-1.8127
OLFM1	-2.67622	0.00744575	0.00943317	-1.81075
ADAM19	-23.2538	1.3014e-119	7.33671e-119	-1.81015
TSPYL4	-13.8686	9.82043e-44	2.8499e-43	-1.807
RARB	-8.50323	1.84386e-17	3.69798e-17	-1.80408
CASC15	-14.7599	2.65695e-49	8.15377e-49	-1.80185
PCDHGA10	-3.68126	0.000232081	0.000322054	-1.80072
AC159540.1	-4.00408	6.22593e-05	8.83523e-05	-1.79936
FAM155B	-14.962	1.30056e-50	4.04578e-50	-1.79748
KIAA0101	-20.949	1.91699e-97	9.02947e-97	-1.79651
DIAPH3	-17.6424	1.16357e-69	4.30393e-69	-1.79272
EZH2	-16.7074	1.15689e-62	3.99871e-62	-1.79135
DACT2	-13.3903	6.88895e-41	1.93302e-40	-1.79122
WNT3	-3.08008	0.00206942	0.00272644	-1.79085
CELF4	-20.6276	1.55039e-94	7.10911e-94	-1.78931
TSPAN12	-17.3278	2.90211e-67	1.04747e-66	-1.78714
RASL12	-12.2426	1.84109e-34	4.80439e-34	-1.78616
MIS18BP1	-13.3245	1.66675e-40	4.65269e-40	-1.7858
SH3PXD2A	-6.0037	1.92867e-09	3.22239e-09	-1.77781
TCTN2	-4.71979	2.36092e-06	3.5682e-06	-1.77605
PRC1	-11.124	9.58782e-29	2.3122e-28	-1.7753
HIST1H2BH	-3.25211	0.00114553	0.00152926	-1.77353
CENPJ	-7.96956	1.59245e-15	3.05762e-15	-1.77148
SLCO2A1	-22.2209	2.15515e-109	1.12411e-108	-1.77079
CKAP2	-14.5528	5.60336e-48	1.69908e-47	-1.77023
TRMT44	-8.82417	1.10276e-18	2.25028e-18	-1.76747
RP11-722G7.1	-5.66313	1.48637e-08	2.41801e-08	-1.762
TRIM59	-12.3318	6.10986e-35	1.6031e-34	-1.76142
RP11-141B14.1	-3.261	0.00111019	0.00148254	-1.75955
SMAD6	-14.9894	8.61146e-51	2.69046e-50	-1.75947
KC6	-8.23386	1.81269e-16	3.56439e-16	-1.75913
FMN2	-7.26584	3.70724e-13	6.75806e-13	-1.75288
MT-CO2	-65.3243	0	0	-1.752
DUOXA2	-6.7911	1.11279e-11	1.96718e-11	-1.7475
CENPK	-16.5827	9.29125e-62	3.19359e-61	-1.74268
MT-ATP6	-61.7906	0	0	-1.74204
MAFB	-8.85195	8.60012e-19	1.76074e-18	-1.74016
ANK2	-8.30946	9.61356e-17	1.90073e-16	-1.73977
SPRY2	-14.5681	4.4802e-48	1.36042e-47	-1.73891
AC240274.1	-87.3882	0	0	-1.73831
RCAN2	-9.49789	2.14184e-21	4.57124e-21	-1.7311
LRIG1	-6.20622	5.42751e-10	9.20336e-10	-1.72526
RTKN2	-7.60143	2.92877e-14	5.45393e-14	-1.72521
IL17RD	-7.87337	3.45222e-15	6.57885e-15	-1.72432
HIST1H1E	-3.33943	0.000839509	0.00112629	-1.7183
JAZF1	-5.87718	4.17309e-09	6.90037e-09	-1.71004
HMGB3	-39.1167	0	0	-1.70818
ZNF765	-23.6144	2.74055e-123	1.56955e-122	-1.70705
CCDC40	-3.59235	0.000327708	0.000450989	-1.70699
CDH8	-3.94098	8.11494e-05	0.00011467	-1.70581
FAM26F	-3.70526	0.000211173	0.000293228	-1.7046
YBX2	-7.04875	1.80536e-12	3.24994e-12	-1.69888
GPRC5B	-15.2846	9.68351e-53	3.07427e-52	-1.6954
PKMYT1	-8.79966	1.37235e-18	2.79512e-18	-1.69292
SNCA	-11.2282	2.96319e-29	7.20226e-29	-1.6922
FLRT2	-18.7407	2.30593e-78	9.28383e-78	-1.68951
ACTC1	-14.2777	3.01371e-46	8.93166e-46	-1.68435
LYPD6B	-26.7535	1.12437e-157	8.18479e-157	-1.68408
CDCA7L	-5.23064	1.68926e-07	2.65614e-07	-1.6827
CCDC18	-6.74021	1.58154e-11	2.7867e-11	-1.67995
COLEC12	-23.0461	1.61093e-117	8.97635e-117	-1.6755
ICOSLG	-5.40267	6.5656e-08	1.04759e-07	-1.66402
SGOL2	-9.16749	4.84151e-20	1.01625e-19	-1.66399
TUBA1A	-32.1592	6.56252e-227	7.69006e-226	-1.66354
ELMO1	-10.1954	2.07962e-24	4.72036e-24	-1.65837
COCH	-7.02788	2.09694e-12	3.77169e-12	-1.65826
SLC38A5	-17.369	1.41689e-67	5.12259e-67	-1.65392
TCEA3	-13.3263	1.62678e-40	4.54407e-40	-1.6538
NR6A1	-47.5503	0	0	-1.65098
AC073283.4	-6.03776	1.56264e-09	2.62097e-09	-1.64494
CD200	-9.54591	1.34921e-21	2.88811e-21	-1.64417
TMSB15B	-3.94563	7.95917e-05	0.000112542	-1.64133
PITX2	-28.5648	1.84073e-179	1.54851e-178	-1.63462
MT-CYB	-58.683	0	0	-1.63358
MSI1	-24.2062	1.91322e-129	1.1474e-128	-1.63144
GPSM2	-8.58859	8.80407e-18	1.77229e-17	-1.62871
MNX1	-3.08579	0.00203011	0.00267791	-1.62389
GJC1	-14.7358	3.79472e-49	1.16371e-48	-1.62217
LRRC3	-9.56636	1.1074e-21	2.37873e-21	-1.62023
PPM1N	-3.42562	0.000613401	0.000829377	-1.60767
TNFRSF25	-4.86499	1.14462e-06	1.7526e-06	-1.60611
SLF1	-8.00927	1.15392e-15	2.22054e-15	-1.60215
ADAMTS12	-19.5436	4.67498e-85	1.98572e-84	-1.59788
KNSTRN	-11.6637	1.95408e-31	4.8756e-31	-1.59535
NREP	-43.9218	0	0	-1.59152
RP11-160O5.1	-22.3508	1.18529e-110	6.25786e-110	-1.5901
TPTEP1	-3.79423	0.000148102	0.000206912	-1.588
TNNC1	-9.10706	8.46416e-20	1.77149e-19	-1.58714
SELENBP1	-7.65468	1.93789e-14	3.62432e-14	-1.58646
MXD3	-7.45746	8.82063e-14	1.62854e-13	-1.58467
MYCL	-11.8979	1.2138e-32	3.09462e-32	-1.58156
CENPM	-11.4416	2.59209e-30	6.38643e-30	-1.5811
LINC01426	-4.99632	5.84332e-07	9.03343e-07	-1.58072
SLC39A4	-10.744	6.32371e-27	1.49419e-26	-1.57755
CHRNE	-3.4124	0.000643925	0.000869289	-1.57551
HS6ST1	-19.1035	2.36254e-81	9.69224e-81	-1.57526
FEN1	-11.9272	8.54425e-33	2.18224e-32	-1.56989
ITPKB	-5.87777	4.15835e-09	6.87862e-09	-1.56989
IFT22	-33.4914	6.43551e-246	8.53594e-245	-1.56814
KANK2	-9.7947	1.18644e-22	2.59755e-22	-1.5655
AP4M1	-11.54	8.28844e-31	2.05265e-30	-1.56503
ZNF107	-4.85827	1.18416e-06	1.8125e-06	-1.56389
MT-ND3	-52.8619	0	0	-1.56293
OSCP1	-4.94041	7.79576e-07	1.20131e-06	-1.56246
SLC2A3	-38.4297	0	0	-1.56162
TSPYL5	-8.23405	1.80995e-16	3.56174e-16	-1.56012
ZSCAN1	-6.60349	4.01599e-11	7.01055e-11	-1.55919
XXYLT1	-19.6124	1.21108e-85	5.17462e-85	-1.55892
ANKRD36	-5.08983	3.58375e-07	5.58017e-07	-1.55712
PREX1	-9.71008	2.73131e-22	5.9199e-22	-1.55536
FBLN1	-31.5914	4.8484e-219	5.34808e-218	-1.55401
TRIP13	-8.4816	2.22124e-17	4.44658e-17	-1.55306
TVP23C	-9.04944	1.437e-19	2.99017e-19	-1.55007
LXN	-5.02349	5.07415e-07	7.85838e-07	-1.54864
LINC00685	-16.6072	6.18093e-62	2.13129e-61	-1.54864
RASGRF2	-3.9963	6.43404e-05	9.12755e-05	-1.54636
CHAF1A	-12.7496	3.13207e-37	8.46972e-37	-1.54559
CCDC144NL-AS1	-23.3876	5.71522e-121	3.23464e-120	-1.54511
TK1	-10.0739	7.20354e-24	1.61222e-23	-1.54242
SHISA9	-12.2969	9.41283e-35	2.46374e-34	-1.54156
TFF3	-5.55159	2.8309e-08	4.56237e-08	-1.54011
COL2A1	-21.5187	1.0415e-102	5.20027e-102	-1.54002
ROR1	-16.6018	6.76756e-62	2.328e-61	-1.53433
RASGRP1	-2.7195	0.006538	0.00831235	-1.53261
RASL10B	-16.3972	2.00208e-60	6.76327e-60	-1.52915
C4orf46	-16.4379	1.02442e-60	3.48513e-60	-1.5278
RP11-20D14.6	-18.6026	3.06081e-77	1.21757e-76	-1.52449
LINC01405	-16.5283	2.2945e-61	7.86166e-61	-1.52222
SERINC5	-26.522	5.40195e-155	3.86083e-154	-1.52143
RP11-385D13.3	-9.23472	2.58956e-20	5.45145e-20	-1.52055
BORA	-5.25255	1.50011e-07	2.36474e-07	-1.51873
WDR34	-25.736	4.62724e-146	3.10204e-145	-1.51769
RFX2	-4.70141	2.58377e-06	3.89412e-06	-1.51326
RP11-380D23.2	-17.5458	6.40093e-69	2.34954e-68	-1.51062
HMGCS2	-7.60516	2.84552e-14	5.30346e-14	-1.50802
KCNG1	-21.3858	1.81282e-101	8.91769e-101	-1.50611
FAM161A	-13.6218	2.97087e-42	8.50168e-42	-1.5028
DMD	-13.7315	6.57796e-43	1.89242e-42	-1.50251
STEAP1B	-9.03928	1.577e-19	3.27991e-19	-1.50227
WDR76	-4.06914	4.71876e-05	6.72953e-05	-1.4975
MYEF2	-19.5337	5.68152e-85	2.40711e-84	-1.49674
COL5A2	-8.02856	9.86248e-16	1.90211e-15	-1.49599
MELK	-11.6667	1.8866e-31	4.71268e-31	-1.49521
MSH6	-18.8495	2.96377e-79	1.19881e-78	-1.49408
PDGFD	-3.40158	0.000669969	0.000903883	-1.48831
CENPN	-24.4984	1.53442e-132	9.35798e-132	-1.4877
SSBP3	-39.754	0	0	-1.47743
UGT3A2	-6.94368	3.82006e-12	6.83125e-12	-1.47342
AUTS2	-18.9112	9.22046e-80	3.74008e-79	-1.47338
SOCS1	-7.89624	2.87447e-15	5.49236e-15	-1.472
RP11-192H23.6	-6.24871	4.1385e-10	7.03139e-10	-1.46982
FAM215B	-11.606	3.84284e-31	9.55517e-31	-1.46965
OLFM2	-14.3423	1.18958e-46	3.54252e-46	-1.46607
ZNF93	-9.9946	1.60936e-23	3.57784e-23	-1.46353
FREM2	-11.1954	4.29652e-29	1.04079e-28	-1.46229
CDCA3	-7.24481	4.33058e-13	7.88771e-13	-1.46051
MMS22L	-8.80014	1.36642e-18	2.78568e-18	-1.45758
LINC00936	-2.86596	0.00415749	0.00537107	-1.45223
EFEMP2	-22.5228	2.48214e-112	1.33161e-111	-1.44871
DUSP4	-26.1688	6.02292e-151	4.18027e-150	-1.44847
SYT17	-10.0974	5.67512e-24	1.27543e-23	-1.44567
CHD1L	-25.6224	8.58004e-145	5.69894e-144	-1.4445
DLL1	-6.14579	7.95658e-10	1.34287e-09	-1.44406
TXNIP	-14.8544	6.51794e-50	2.01024e-49	-1.44348
CEP162	-7.65412	1.94633e-14	3.63853e-14	-1.44326
GPM6B	-10.083	6.57073e-24	1.47364e-23	-1.44159
PLAGL1	-3.01054	0.00260784	0.00340674	-1.43854
DUOX2	-7.79532	6.42469e-15	1.21683e-14	-1.43691
FJX1	-4.59693	4.28767e-06	6.39527e-06	-1.43663
SMAGP	-32.4221	1.33907e-230	1.60391e-229	-1.43526
GDF11	-10.0048	1.45196e-23	3.22956e-23	-1.43206
DDX58	-2.821	0.00478741	0.00614631	-1.42793
DPEP1	-3.79219	0.000149327	0.000208556	-1.42758
ZNF608	-11.2176	3.34255e-29	8.11065e-29	-1.42733
SERPINB9	-19.4049	7.01457e-84	2.94476e-83	-1.42595
ORC6	-19.698	2.24508e-86	9.65943e-86	-1.42286
FANCI	-9.10096	8.95401e-20	1.8713e-19	-1.42284
MT-CO3	-56.5116	0	0	-1.42133
EFNA5	-20.8816	7.87118e-97	3.67946e-96	-1.41931
MGST2	-39.5921	0	0	-1.41875
PLLP	-4.76805	1.8602e-06	2.82526e-06	-1.41802
HNRNPD	-44.565	0	0	-1.41187
SMC4	-19.5336	5.68376e-85	2.40711e-84	-1.40617
AOX1	-4.19259	2.75782e-05	3.97229e-05	-1.40525
MIS18A	-18.4867	2.64144e-76	1.03457e-75	-1.40482
KIF26B	-7.98079	1.45396e-15	2.79419e-15	-1.40451
U73166.2	-2.96882	0.00298944	0.00388797	-1.40191
RGMB	-14.3178	1.6943e-46	5.03169e-46	-1.39977
CEP78	-15.1945	3.84662e-52	1.21763e-51	-1.39753
GAS7	-6.44452	1.15965e-10	1.99615e-10	-1.39742
ATP11C	-16.0336	7.44862e-58	2.46803e-57	-1.39043
NUDT1	-25.7277	5.73285e-146	3.83728e-145	-1.38647
RCOR2	-4.62928	3.66944e-06	5.48829e-06	-1.38461
PSMC3IP	-11.8412	2.39022e-32	6.07601e-32	-1.38168
RP11-320N7.2	-3.66934	0.000243181	0.000337239	-1.38088
FZD2	-6.05603	1.39518e-09	2.34282e-09	-1.38057
MZT1	-26.0386	1.81299e-149	1.24041e-148	-1.37698
DENND2C	-16.336	5.46897e-60	1.83744e-59	-1.37637
SLC25A18	-2.8089	0.00497109	0.00637834	-1.37444
HMGN2	-59.3212	0	0	-1.37303
PTCH1	-6.89482	5.39315e-12	9.60066e-12	-1.37276
MTTP	-5.35876	8.37955e-08	1.33456e-07	-1.36797
RP11-119B16.2	-4.24568	2.17934e-05	3.15377e-05	-1.36749
HIST2H2AC	-3.2061	0.00134545	0.00179117	-1.36603
KLHL23	-22.9232	2.7287e-116	1.51268e-115	-1.36404
AC006273.5	-3.63439	0.000278644	0.000384201	-1.36013
TMSB4Y	-4.15228	3.29182e-05	4.72414e-05	-1.35767
MRAP2	-6.72913	1.70686e-11	3.00508e-11	-1.35675
MXD4	-21.0754	1.33659e-98	6.37902e-98	-1.35472
RNASEH2A	-16.6062	6.28915e-62	2.16687e-61	-1.35341
MCM7	-18.5744	5.1758e-77	2.05134e-76	-1.34887
IGDCC4	-12.5341	4.86132e-36	1.29197e-35	-1.34699
RP11-544A12.8	-3.09781	0.00194956	0.00257637	-1.34601
HNRNPM	-44.8372	0	0	-1.34526
INTU	-12.6364	1.32928e-36	3.56563e-36	-1.34433
FOXJ1	-6.46162	1.03588e-10	1.78665e-10	-1.34406
FGFR2	-14.052	7.48688e-45	2.1948e-44	-1.34262
LINC00205	-11.5627	6.3686e-31	1.5781e-30	-1.34259
LRP12	-6.46299	1.02655e-10	1.77127e-10	-1.33955
S1PR2	-9.50593	1.98263e-21	4.23561e-21	-1.33953
PSIP1	-26.0491	1.37587e-149	9.4283e-149	-1.3382
GLMN	-8.06276	7.45912e-16	1.44698e-15	-1.33768
CHST11	-6.4846	8.89663e-11	1.53938e-10	-1.33061
GREM2	-5.10694	3.27416e-07	5.10547e-07	-1.32864
AC100830.3	-6.39979	1.55588e-10	2.66757e-10	-1.32783
ETV4	-5.8728	4.28483e-09	7.08241e-09	-1.32758
FLJ22447	-11.3776	5.40415e-30	1.3277e-29	-1.32586
TNFAIP8L1	-6.30201	2.93817e-10	5.00577e-10	-1.32314
SBK1	-20.8238	2.63303e-96	1.22422e-95	-1.32249
ZNF43	-11.7916	4.31493e-32	1.09046e-31	-1.32217
CGNL1	-8.8615	7.89455e-19	1.61782e-18	-1.32161
ITGB8	-10.3872	2.8354e-25	6.52837e-25	-1.31985
ACOX2	-3.49304	0.000477555	0.000650172	-1.31917
PTPN13	-30.8936	1.45618e-209	1.49206e-208	-1.31341
CSRNP3	-3.65781	0.000254379	0.000351979	-1.30955
RAPGEF5	-3.58004	0.000343545	0.000472033	-1.30842
TBX3	-8.31811	8.93736e-17	1.76947e-16	-1.30623
TMPO	-25.4478	7.47241e-143	4.90299e-142	-1.3049
ARHGEF40	-6.75564	1.42209e-11	2.50883e-11	-1.30129
DHFR	-14.4052	4.79868e-47	1.43994e-46	-1.29958
RHNO1	-20.5355	1.03689e-93	4.74448e-93	-1.29891
ACOX3	-8.97883	2.73657e-19	5.66983e-19	-1.28484
MT-ND4	-57.3055	0	0	-1.28219
CENPH	-13.8944	6.85286e-44	1.99138e-43	-1.2821
ZNF792	-3.63169	0.000281569	0.000388112	-1.27838
C17orf97	-4.13931	3.48355e-05	4.99267e-05	-1.27398
ZBTB8A	-8.94282	3.79367e-19	7.83372e-19	-1.27055
CDC25B	-6.02483	1.69288e-09	2.83832e-09	-1.26389
ANKRD36C	-4.66481	3.08899e-06	4.63939e-06	-1.26196
SALL2	-11.0078	3.50646e-28	8.40463e-28	-1.2612
CDT1	-9.07618	1.12449e-19	2.34554e-19	-1.25138
LINC00665	-26.7859	4.7158e-158	3.43864e-157	-1.24556
LINC01315	-3.03974	0.00236785	0.00310628	-1.24513
RASGEF1B	-4.87072	1.11191e-06	1.70373e-06	-1.24444
ZWILCH	-12.3935	2.83524e-35	7.48447e-35	-1.24047
DNMBP	-14.3286	1.44909e-46	4.30941e-46	-1.2394
MEF2C	-3.4648	0.000530635	0.000720623	-1.23745
PMP22	-4.44606	8.74604e-06	1.28807e-05	-1.23449
SPRY1	-4.50529	6.62819e-06	9.80175e-06	-1.23368
LTBP1	-11.4554	2.20866e-30	5.44483e-30	-1.23195
VASH2	-3.12521	0.00177677	0.00235306	-1.23053
CECR2	-15.9601	2.42335e-57	7.98062e-57	-1.22929
PPFIBP2	-21.6766	3.41142e-104	1.72124e-103	-1.22653
CEP70	-18.2277	3.11197e-74	1.19717e-73	-1.2235
KLF12	-3.01434	0.00257539	0.0033674	-1.22028
KIZ	-5.22366	1.75416e-07	2.75718e-07	-1.21567
CCDC141	-14.9734	1.09542e-50	3.41008e-50	-1.21124
UBE2S	-37.1863	1.13585e-302	2.10791e-301	-1.2079
LRRC61	-14.653	1.28946e-48	3.93757e-48	-1.20539
POLR2J2	-3.95956	7.5088e-05	0.000106383	-1.20289
COL27A1	-10.4586	1.33806e-25	3.09897e-25	-1.20194
CDCA4	-14.0211	1.15871e-44	3.39218e-44	-1.20135
ID3	-27.0794	1.72054e-161	1.29837e-160	-1.20049
PLA2G12B	-4.11539	3.86529e-05	5.52696e-05	-1.1996
ANXA6	-19.2179	2.61983e-82	1.08403e-81	-1.19849
MEIS1	-3.54745	0.000388985	0.000533113	-1.19269
NPL	-6.77462	1.24737e-11	2.20238e-11	-1.1925
MCM6	-11.2203	3.24171e-29	7.8748e-29	-1.18745
DACT1	-3.95229	7.74053e-05	0.000109594	-1.18511
DPP10-AS1	-2.77452	0.00552839	0.00706405	-1.18459
SPDL1	-9.84669	7.0838e-23	1.56198e-22	-1.18203
GPR82	-3.77868	0.000157662	0.000220126	-1.18023
GATA6-AS1	-13.7172	8.00768e-43	2.30221e-42	-1.17956
UNG	-11.468	1.91096e-30	4.71363e-30	-1.17863
APOA1	-30.4856	4.03837e-204	4.04211e-203	-1.17834
RP5-1159O4.1	-7.68517	1.52789e-14	2.86869e-14	-1.17832
CRNDE	-28.4697	2.77845e-178	2.32379e-177	-1.17615
PLCD1	-14.2367	5.42105e-46	1.60333e-45	-1.17276
CCDC80	-6.15898	7.32171e-10	1.23717e-09	-1.16763
MCM4	-8.42852	3.50067e-17	6.98518e-17	-1.16716
DLGAP1	-7.7181	1.18074e-14	2.22076e-14	-1.1596
MT-ND2	-53.9689	0	0	-1.1582
IQCK	-11.6845	1.52896e-31	3.82816e-31	-1.15729
MEIS3	-12.7012	5.82067e-37	1.56814e-36	-1.15369
RNF24	-16.42	1.37474e-60	4.6659e-60	-1.15253
B3GNT2	-14.4186	3.95431e-47	1.18739e-46	-1.15069
ZNF813	-10.5577	4.68071e-26	1.09166e-25	-1.14926
CENPV	-40.1186	0	0	-1.14727
MARCH3	-5.25497	1.48052e-07	2.33642e-07	-1.14711
FAM126A	-29.245	5.19529e-188	4.59396e-187	-1.1466
RGS10	-4.825	1.40002e-06	2.13534e-06	-1.14558
COL22A1	-3.55705	0.000375049	0.000514503	-1.14481
MT-ATP8	-3.01586	0.00256254	0.00335262	-1.14239
GYPC	-28.3248	1.70905e-176	1.40761e-175	-1.14198
WAC-AS1	-13.0427	6.99443e-39	1.9166e-38	-1.14183
NUAK1	-12.1887	3.56908e-34	9.29121e-34	-1.13684
RANBP17	-6.48322	8.97848e-11	1.55292e-10	-1.13164
CDH6	-10.6318	2.12041e-26	4.96409e-26	-1.12986
SPINK5	-2.79478	0.00519356	0.00665392	-1.12631
BCL2L12	-27.9037	2.40519e-171	1.91177e-170	-1.12581
MLLT4-AS1	-3.91789	8.93266e-05	0.000125978	-1.1258
TGIF2	-18.694	5.54441e-78	2.22188e-77	-1.12377
BTBD3	-18.0814	4.46434e-73	1.6948e-72	-1.12157
AP1S2	-28.9858	9.93437e-185	8.6431e-184	-1.11982
MANEA	-11.6013	4.06053e-31	1.00849e-30	-1.11979
CAPN10-AS1	-4.92286	8.5288e-07	1.311e-06	-1.11774
MARCKSL1	-48.7302	0	0	-1.1135
YPEL2	-16.357	3.87931e-60	1.3064e-59	-1.11331
NSMCE3	-16.9397	2.29196e-64	8.0442e-64	-1.10687
B3GNT7	-3.6094	0.00030691	0.000422637	-1.10508
CACNA1H	-5.6586	1.52609e-08	2.48169e-08	-1.10454
PNMT	2.75623	0.00584718	0.00745817	-1.10268
CTNNBIP1	-39.7299	0	0	-1.09814
SLC37A1	-9.1585	5.26217e-20	1.10347e-19	-1.09814
PNPLA3	-9.6689	4.08738e-22	8.83692e-22	-1.09696
FADS2	-26.0998	3.66967e-150	2.5267e-149	-1.09546
SYTL5	-4.68096	2.85539e-06	4.29302e-06	-1.09233
NASP	-25.4234	1.38889e-142	9.08558e-142	-1.09118
RP11-1391J7.1	-3.14164	0.00168004	0.00222768	-1.08624
LAPTM4B	-33.8411	4.90299e-251	6.81688e-250	-1.08513
PAQR4	-5.33193	9.71739e-08	1.54421e-07	-1.0839
PLTP	-18.165	9.76908e-74	3.73488e-73	-1.08001
CAPN13	-4.27016	1.95334e-05	2.83431e-05	-1.0793
EGLN3	-3.52318	0.000426399	0.000582544	-1.07776
PCBP4	-34.7317	2.61979e-264	3.8662e-263	-1.07684
KCTD16	-2.68853	0.00717669	0.00910563	-1.07502
SPRED1	-10.5294	6.32558e-26	1.47132e-25	-1.06907
NMRK2	-14.1663	1.48095e-45	4.36811e-45	-1.06712
CKS2	-29.4759	5.86689e-191	5.34072e-190	-1.06491
USP51	-7.80366	6.01364e-15	1.13948e-14	-1.06436
RNF212	-8.4884	2.09498e-17	4.19773e-17	-1.06408
LINC01089	-8.40627	4.23259e-17	8.43397e-17	-1.06382
CHN2	-4.67319	2.96556e-06	4.45669e-06	-1.06324
KIF5C	-19.6745	3.5682e-86	1.52913e-85	-1.05964
SERPINE2	-28.0461	4.46226e-173	3.61326e-172	-1.05837
NTN1	-8.84746	8.95338e-19	1.83047e-18	-1.05632
HNF1B	-12.5616	3.43184e-36	9.13747e-36	-1.05619
UBE2T	-12.779	2.14913e-37	5.82259e-37	-1.05544
MT-ND5	-40.4578	0	0	-1.05397
NEXN	-16.5237	2.47707e-61	8.48048e-61	-1.0532
FBN2	-4.72616	2.28807e-06	3.46294e-06	-1.05216
NEFL	-5.89062	3.84755e-09	6.3767e-09	-1.05205
TCF7L1	-26.7958	3.61327e-158	2.63915e-157	-1.04915
NBL1	-11.4848	1.57361e-30	3.88373e-30	-1.04828
DDAH2	-41.7391	0	0	-1.04799
RBMX	-37.1451	5.25577e-302	9.71195e-301	-1.04601
RARRES2	-6.00838	1.87386e-09	3.13325e-09	-1.04551
TLE2	-10.5523	4.95673e-26	1.15417e-25	-1.04539
TTN	-19.0411	7.79435e-81	3.18853e-80	-1.04041
CCDC30	-2.75081	0.00594477	0.00758042	-1.03845
FUBP1	-17.4518	3.33831e-68	1.21505e-67	-1.03449
CDKN2AIPNL	-26.1849	3.95055e-151	2.75075e-150	-1.03273
NNAT	-7.40325	1.32889e-13	2.44619e-13	-1.03056
TFDP2	-20.9334	2.66095e-97	1.25065e-96	-1.02191
ARRDC4	-3.36153	0.000775112	0.00104313	-1.02154
SLC7A8	-13.5203	1.18644e-41	3.36625e-41	-1.02017
PITX1	-3.77646	0.000159074	0.000222026	-1.01753
CENPA	-16.9411	2.23936e-64	7.86595e-64	-1.01722
SYNC	-11.2952	1.38517e-29	3.38198e-29	-1.01433
RP11-12G12.7	-22.045	1.06782e-107	5.51642e-107	-1.01348
DAAM1	-26.0892	4.83655e-150	3.32484e-149	-1.0126
SRSF1	-29.7119	5.38654e-194	5.04143e-193	-1.00673
WWOX	-6.52609	6.75095e-11	1.1728e-10	-1.0059
ZFP14	-8.93253	4.16383e-19	8.58989e-19	-1.0044
PVRL1	-9.72651	2.32423e-22	5.04771e-22	-1.00381
RTN2	-6.67023	2.554e-11	4.48194e-11	-1.00222
RP3-512B11.3	-9.37385	6.99326e-21	1.48375e-20	-1.00117
RGS2	-4.58581	4.52232e-06	6.73829e-06	-1.0004

## Sheet: HLC D33 DEG
Logfold change threshold = 1.0						Logfold change threshold = 1.0
p-value threshold = 0.01, Wilcoxon-rank-sum test						p-value threshold = 0.01, Wilcoxon-rank-sum test
Negative logfold change						Positive logfold change
D33_names	D33_scores	D33_pvals	D33_pvals_adj	D33_logfoldchanges		D33_names	D33_scores	D33_pvals	D33_pvals_adj	D33_logfoldchanges
LEFTY2	-18.6045	2.95315e-77	1.13506e-76	-29.5339		OAS2	46.6065	0	0	29.3753
CCKBR	-29.9872	1.43965e-197	1.18572e-196	-28.9543		IFI44	46.4877	0	0	29.2353
NODAL	-18.571	5.51215e-77	2.11486e-76	-27.9265		SAMD9L	11.6813	1.58818e-31	3.77323e-31	26.6449
MIR4458HG	-21.4598	3.70162e-102	1.7082e-101	-27.8627		IFI44L	59.1979	0	0	15.6681
EOMES	-18.705	4.51092e-78	1.74465e-77	-27.7895		AZGP1	10.1288	4.11541e-24	8.83568e-24	12.5757
ZIC2	-19.9198	2.74349e-88	1.15285e-87	-27.3858		OAS1	60.2212	0	0	12.4464
RP11-445F12.1	-16.8636	8.3303e-64	2.84745e-63	-27.2692		OASL	11.4358	2.77059e-30	6.51089e-30	12.1013
AC068490.2	-11.8945	1.2647e-32	3.05165e-32	-26.8064		TNFSF10	57.3034	0	0	10.978
MYCN	-17.538	7.34806e-69	2.62587e-68	-26.7442		ALDOB	11.2889	1.48827e-29	3.45054e-29	10.781
GNG2	-16.5815	9.4896e-62	3.19821e-61	-26.6675		SAA4	10.9839	4.56697e-28	1.03499e-27	10.6412
MYCT1	-10.6462	1.81655e-26	4.03429e-26	-26.5024		OAS3	49.4968	0	0	10.4027
FAM159B	-11.3253	9.83154e-30	2.2905e-29	-26.3605		RSAD2	40.7293	0	0	10.2512
CRMP1	-12.191	3.47205e-34	8.56426e-34	-26.2239		CXCL10	15.4614	6.31881e-54	1.96565e-53	10.2121
LINC01467	-9.79009	1.24183e-22	2.60412e-22	-26.2233		CXCL11	8.21493	2.12295e-16	3.99636e-16	10.2119
PIK3R5	-7.87703	3.35254e-15	6.15296e-15	-26.0396		SAA2	32.3572	1.09719e-229	1.06853e-228	10.1683
CTD-2007L18.5	-8.68052	3.93977e-18	7.67369e-18	-25.9218		XAF1	18.2612	1.68497e-74	6.35205e-74	10.0577
ZIC3	-9.93835	2.83473e-23	6.00557e-23	-25.8965		SLC15A3	19.6381	7.30671e-86	3.0176e-85	9.93271
NOS2	-5.45222	4.97435e-08	7.74277e-08	-25.8228		HLA-F	14.9431	1.72684e-50	5.18173e-50	9.09232
EGFLAM-AS4	-8.27877	1.24451e-16	2.35092e-16	-25.7966		IFIT1	61.8601	0	0	9.07989
EYA2	-9.18748	4.02162e-20	8.0919e-20	-25.7803		CP	44.7394	0	0	8.88917
AJAP1	-9.03443	1.64856e-19	3.28648e-19	-25.7743		UBA7	15.5692	1.17901e-54	3.69691e-54	8.88675
WBSCR17	-9.85227	6.70157e-23	1.41423e-22	-25.757		PSMB9	47.547	0	0	8.8599
CTSF	-10.7705	4.74235e-27	1.06303e-26	-25.7489		CASP1	16.9498	1.9302e-64	6.63447e-64	8.79456
NCR1	-9.6514	4.84917e-22	1.00662e-21	-25.661		GC	13.6857	1.23589e-42	3.35679e-42	8.75368
UNC5D	-9.38357	6.37783e-21	1.29839e-20	-25.6311		IFI6	67.5101	0	0	8.68164
LGR5	-7.51355	5.75458e-14	1.02525e-13	-25.6183		IFIT2	52.1981	0	0	8.5742
SOX21	-7.16441	7.81195e-13	1.36591e-12	-25.5965		DDX60	32.136	1.38556e-226	1.32548e-225	8.52867
ISL1	-8.37443	5.54936e-17	1.05474e-16	-25.5947		RTP4	22.3475	1.27564e-110	6.29664e-110	8.50612
RFX6	-7.41311	1.23369e-13	2.18895e-13	-25.577		S100A9	20.7924	5.07048e-96	2.23494e-95	8.30819
SCN7A	-6.94441	3.80038e-12	6.56001e-12	-25.3773		IL2RG	23.5857	5.40513e-123	2.91419e-122	7.92685
LINC00371	-6.83919	7.96397e-12	1.36435e-11	-25.2938		CARD16	-75.762	0	0	7.90883
ADAMTS18	-6.91572	4.65503e-12	8.02246e-12	-25.2809		SLPI	28.3706	4.65701e-177	3.48389e-176	7.69075
ROBO2	-7.61398	2.65773e-14	4.77046e-14	-25.2147		IFIT3	63.0095	0	0	7.58527
NOG	-5.52875	3.22525e-08	5.0529e-08	-25.0306		B3GNT3	10.9612	5.86865e-28	1.32859e-27	7.56396
GLIS3-AS1	-5.42353	5.84337e-08	9.06918e-08	-24.9791		CFB	18.2969	8.75581e-75	3.31235e-74	7.51934
ELAVL4	-5.72005	1.06491e-08	1.69351e-08	-24.9735		ITIH1	8.41964	3.77656e-17	7.21602e-17	7.34753
RGS6	-6.10745	1.01237e-09	1.65876e-09	-24.9167		HRASLS2	27.6443	3.26781e-168	2.29383e-167	7.27881
TRPA1	-5.50483	3.69516e-08	5.77862e-08	-24.8912		USP30-AS1	14.8925	3.68555e-50	1.0983e-49	7.21774
RBM46	-5.9831	2.18931e-09	3.5602e-09	-24.8222		ALB	65.6695	0	0	7.20882
SIX3	-4.61048	4.01744e-06	5.88662e-06	-24.7657		IFI27	62.6402	0	0	7.14831
FAM78B	-5.06005	4.19152e-07	6.34073e-07	-24.7324		GBP1	37.8505	0	0	7.08397
SSX5	-4.62004	3.8366e-06	5.62545e-06	-24.7048		SCUBE2	19.1705	6.53206e-82	2.5984e-81	7.04465
RP11-180C16.1	-5.21788	1.80988e-07	2.77121e-07	-24.6764		MX2	30.6531	2.4038e-206	2.04607e-205	6.98228
NKAIN1	-5.6244	1.86153e-08	2.93769e-08	-24.6448		BATF2	14.4755	1.72956e-47	4.97247e-47	6.87089
PLXNA4	-5.07439	3.8873e-07	5.88746e-07	-24.639		SFTA2	31.5688	9.90186e-219	9.05193e-218	6.79249
NLRP1	-5.39962	6.67838e-08	1.03429e-07	-24.6118		SERPINA4	17.6087	2.11381e-69	7.59146e-69	6.78972
CUBN	-4.74918	2.04248e-06	3.02974e-06	-24.5152		CD3G	7.22304	5.08362e-13	8.92471e-13	6.77876
TRG-AS1	-4.19439	2.7361e-05	3.88026e-05	-24.4586		MX1	66.6893	0	0	6.77109
CUX2	-4.77309	1.81422e-06	2.69763e-06	-24.4002		UGT1A1	9.68591	3.46094e-22	7.20168e-22	6.65291
IGSF21	-4.11786	3.82399e-05	5.39828e-05	-24.399		CCL15	8.5637	1.09298e-17	2.11174e-17	6.59284
KIF26A	-4.37134	1.23483e-05	1.7734e-05	-24.3047		MT1M	8.20899	2.23059e-16	4.19533e-16	6.58513
RP11-385M4.1	-3.84047	0.000122799	0.000169048	-24.2985		IFIH1	30.6694	1.45887e-206	1.24421e-205	6.53342
TCEAL5	-4.39048	1.13103e-05	1.62802e-05	-24.2871		C2	11.6671	1.87745e-31	4.4556e-31	6.36911
RXRG	-3.64916	0.000263095	0.000356174	-24.2621		AGR2	18.8989	1.1651e-79	4.57576e-79	6.31951
SIM1	-3.67308	0.000239646	0.000325284	-24.2363		SECTM1	9.82666	8.64376e-23	1.82054e-22	6.31231
PTPRT	-3.90265	9.51471e-05	0.000131737	-24.1893		DDX60L	31.9931	1.36134e-224	1.28806e-223	6.27336
FGF13-AS1	-3.96482	7.34514e-05	0.000102222	-24.1811		LGALS3BP	50.3108	0	0	6.20039
ITGA9	-3.84047	0.000122799	0.000169048	-24.1792		PNMT	20.962	1.45897e-97	6.51716e-97	6.18242
RP11-89K21.1	-3.56308	0.000366533	0.000491134	-24.1788		C8G	9.33403	1.0192e-20	2.06633e-20	6.14437
NECAB1	-4.08439	4.41935e-05	6.22452e-05	-24.1497		CFH	42.4872	0	0	6.10613
LMX1B	-3.57742	0.000346996	0.000465677	-24.1035		CMPK2	35.725	1.61863e-279	1.91229e-278	6.05461
SAMD3	-3.15655	0.00159647	0.00205818	-24.0914		SERPINA3	10.8521	1.94923e-27	4.38753e-27	6.05024
VWF	-3.2809	0.00103476	0.00134809	-24.0696		TMEM176B	29.8494	8.94948e-196	7.31523e-195	6.04778
RP11-267C16.1	-3.42438	0.000616204	0.00081582	-24.0571		AGXT	11.0611	1.93754e-28	4.41641e-28	5.92661
KCNK10	-3.32873	0.000872439	0.00114385	-23.9755		HPR	11.2183	3.31612e-29	7.63521e-29	5.86213
HHIP-AS1	-2.99394	0.00275399	0.00350243	-23.8816		SP110	21.4629	3.45837e-102	1.59765e-101	5.82932
RP11-431M3.2	-2.6735	0.00750635	0.00926562	-23.8387		LGALS9	20.7956	4.74282e-96	2.09265e-95	5.81905
FAM181B	-2.81698	0.00484771	0.00605474	-23.8337		TRIM22	42.7582	0	0	5.77096
PDZD4	-3.07046	0.00213727	0.0027358	-23.7819		CFI	20.0981	7.66051e-90	3.23161e-89	5.76942
GRM3	-2.69742	0.00698798	0.00864303	-23.6623		APOL1	31.2726	1.10143e-214	9.7196e-214	5.7642
PREX2	-2.69263	0.00708901	0.00876297	-23.6468		IFI35	56.5968	0	0	5.7628
SYNDIG1	-2.87916	0.00398739	0.00500188	-23.6423		PLG	15.8886	7.60136e-57	2.45469e-56	5.76238
PRRG3	-2.86003	0.00423605	0.00530919	-23.6369		APOA4	9.43416	3.94147e-21	8.05431e-21	5.75697
MEG3	-2.69263	0.00708901	0.00876297	-23.583		UGT2B7	9.49076	2.29357e-21	4.69351e-21	5.75559
LHX1	-25.9881	6.74924e-149	4.2173e-148	-12.5384		MUC1	31.504	7.66604e-218	6.92024e-217	5.67007
CYP26A1	-17.4215	5.66966e-68	2.01609e-67	-11.0413		PGC	31.7906	8.73748e-222	8.16001e-221	5.62332
RP11-148B6.1	-33.4949	5.71628e-246	6.02859e-245	-11.0332		ACSM2B	13.8411	1.44071e-43	3.96034e-43	5.61105
CER1	-17.6563	9.09349e-70	3.27669e-69	-10.9145		TMEM176A	34.8398	6.0722e-266	6.89139e-265	5.60792
ERBB4	-31.2847	7.53539e-215	6.67685e-214	-10.1377		RP11-798K3.2	11.8249	2.90087e-32	6.98016e-32	5.58086
PCAT14	-34.749	1.43755e-264	1.61874e-263	-9.86049		KRT23	7.0578	1.69161e-12	2.93874e-12	5.57725
TAL2	-13.1383	1.98561e-39	5.21613e-39	-9.7927		ACSM2A	15.6302	4.53126e-55	1.42912e-54	5.57431
PAX6	-13.9409	3.57617e-44	9.94429e-44	-9.7228		GBP3	28.8491	5.19821e-183	4.00661e-182	5.54576
TRDN	-22.2091	2.8042e-109	1.3701e-108	-9.64597		PARP12	30.1258	2.22425e-199	1.84955e-198	5.48672
FGF17	-14.523	8.66174e-48	2.50189e-47	-9.5673		EXOC3L1	8.99323	2.40071e-19	4.77711e-19	5.48078
PLAC9	-33.5888	2.44703e-247	2.59337e-246	-9.41199		FABP1	17.3483	2.03196e-67	7.17239e-67	5.46687
CCDC81	-27.7292	3.108e-169	2.214e-168	-9.17036		CTA-384D8.35	11.7079	1.16102e-31	2.76446e-31	5.42015
RP3-467D16.3	-19.7006	2.13051e-86	8.85801e-86	-9.04033		RP11-556E13.1	11.1841	4.87572e-29	1.11904e-28	5.38988
ACTC1	-22.4803	6.47609e-112	3.2373e-111	-8.8973		SP100	52.3298	0	0	5.36713
COL9A3	-14.8323	9.05606e-50	2.6876e-49	-8.45077		SAA1	55.4311	0	0	5.35701
RP11-384F7.1	-6.93178	4.15579e-12	7.16779e-12	-8.42172		GBP2	21.8188	1.5399e-105	7.28506e-105	5.33632
FGF8	-10.5259	6.56096e-26	1.44375e-25	-8.37381		IL1R2	6.20596	5.43642e-10	8.96533e-10	5.32749
RP11-148B6.2	-5.53027	3.19741e-08	5.01108e-08	-8.33487		ORM1	45.5637	0	0	5.32658
[truncated: 1,346 more rows]

## Sheet: Alignment DEG
Logfold change threshold = 1.0
[truncated: 3,140 more rows]

[truncated: 1 more sheets: Alignment GO enrichment]
